# Supplementary material for: Worth the Weight: Sub-Pocket EXplorer (SubPEx), a Weighted Ensemble Method to Enhance Binding-Pocket Conformational Sampling
Source: J Chem Theory Comput. 2023 Aug 16;19(17):5677–89. doi: 10.1021/acs.jctc.3c00478 (PMC10500992; doi:10.1021/acs.jctc.3c00478)
Supplement: Supplementary file 2 — ct3c00478_si_002.zip [file ct3c00478_si_002.zip › clustered_structures/NA/subpex/rep.c23.aligned.pdb]

HELIX    1   1 SER     23  SER     28  1                                   6
HELIX    2   2 ASP    117  GLY    119  1                                   3
HELIX    3   3 PRO    328  THR    331  1                                   4
SHEET    1   1 1 GLY    14  VAL    17  0
SHEET    2   2 1 PHE    39  CYX    42  0
SHEET    3   3 1 CYX    47  THR    53  0
SHEET    4   4 1 THR    75  PRO    80  0
SHEET    5   5 1 ARG    91  VAL    95  0
SHEET    6   6 1 SER    98  HIE   103  0
SHEET    7   7 1 TRP   108  SER   114  0
SHEET    8   8 1 VAL   121  TYR   126  0
SHEET    9   9 1 ILE   129  LYS   135  0
SHEET   10  10 1 ALA   150  VAL   152  0
SHEET   11  11 1 SER   155  ASP   162  0
SHEET   12  12 1 SER   170  GLU   177  0
SHEET   13  13 1 LYS   180  GLU   186  0
SHEET   14  14 1 SER   198  ASN   202  0
SHEET   15  15 1 GLU   205  VAL   209  0
SHEET   16  16 1 PRO   220  PHE   224  0
SHEET   17  17 1 TYR   230  TYR   234  0
SHEET   18  18 1 PHE   267  TYR   271  0
SHEET   19  19 1 GLY   274  THR   280  0
SHEET   20  20 1 PHE   289  ASP   294  0
SHEET   21  21 1 VAL   307  VAL   312  0
SHEET   22  22 1 SER   321  GLN   326  0
SHEET   23  23 1 ARG   337  GLY   347  0
SHEET   24  24 1 THR   356  VAL   366  0
CRYST1   83.204   71.311   84.159  90.00  90.00  90.00               1
ATOM      1  N   VAL     1      46.874  19.655  21.702  1.00  0.00           N
ATOM      2  H1  VAL     1      47.372  18.795  21.879  1.00  0.00           H
ATOM      3  H2  VAL     1      47.099  19.774  20.724  1.00  0.00           H
ATOM      4  H3  VAL     1      47.360  20.265  22.343  1.00  0.00           H
ATOM      5  CA  VAL     1      45.442  19.446  21.943  1.00  0.00           C
ATOM      6  HA  VAL     1      44.979  19.034  21.046  1.00  0.00           H
ATOM      7  CB  VAL     1      45.255  18.421  23.134  1.00  0.00           C
ATOM      8  HB  VAL     1      46.019  18.653  23.875  1.00  0.00           H
ATOM      9  CG1 VAL     1      43.752  18.296  23.655  1.00  0.00           C
ATOM     10 HG11 VAL     1      43.477  19.286  24.019  1.00  0.00           H
ATOM     11 HG12 VAL     1      43.185  17.926  22.801  1.00  0.00           H
ATOM     12 HG13 VAL     1      43.828  17.521  24.417  1.00  0.00           H
ATOM     13  CG2 VAL     1      45.610  17.002  22.624  1.00  0.00           C
ATOM     14 HG21 VAL     1      46.684  16.973  22.438  1.00  0.00           H
ATOM     15 HG22 VAL     1      45.377  16.359  23.472  1.00  0.00           H
ATOM     16 HG23 VAL     1      45.112  16.631  21.728  1.00  0.00           H
ATOM     17  C   VAL     1      44.798  20.724  22.334  1.00  0.00           C
ATOM     18  O   VAL     1      45.218  21.307  23.377  1.00  0.00           O
ATOM     19  N   LYS     2      43.710  21.182  21.699  1.00  0.00           N
ATOM     20  H   LYS     2      43.278  20.722  20.909  1.00  0.00           H
ATOM     21  CA  LYS     2      43.025  22.477  22.000  1.00  0.00           C
ATOM     22  HA  LYS     2      43.687  23.265  22.361  1.00  0.00           H
ATOM     23  CB  LYS     2      42.285  22.971  20.718  1.00  0.00           C
ATOM     24  HB2 LYS     2      41.921  22.072  20.220  1.00  0.00           H
ATOM     25  HB3 LYS     2      41.480  23.673  20.933  1.00  0.00           H
ATOM     26  CG  LYS     2      43.317  23.683  19.712  1.00  0.00           C
ATOM     27  HG2 LYS     2      43.855  24.327  20.409  1.00  0.00           H
ATOM     28  HG3 LYS     2      43.928  22.887  19.286  1.00  0.00           H
ATOM     29  CD  LYS     2      42.534  24.429  18.615  1.00  0.00           C
ATOM     30  HD2 LYS     2      42.099  23.627  18.019  1.00  0.00           H
ATOM     31  HD3 LYS     2      41.644  24.867  19.066  1.00  0.00           H
ATOM     32  CE  LYS     2      43.383  25.399  17.731  1.00  0.00           C
ATOM     33  HE2 LYS     2      44.223  24.842  17.315  1.00  0.00           H
ATOM     34  HE3 LYS     2      42.636  25.734  17.013  1.00  0.00           H
ATOM     35  NZ  LYS     2      43.931  26.538  18.504  1.00  0.00           N
ATOM     36  HZ1 LYS     2      43.187  27.099  18.894  1.00  0.00           H
ATOM     37  HZ2 LYS     2      44.543  26.342  19.283  1.00  0.00           H
ATOM     38  HZ3 LYS     2      44.450  27.164  17.904  1.00  0.00           H
ATOM     39  C   LYS     2      41.931  22.304  22.994  1.00  0.00           C
ATOM     40  O   LYS     2      41.475  21.185  23.271  1.00  0.00           O
ATOM     41  N   LEU     3      41.515  23.373  23.633  1.00  0.00           N
ATOM     42  H   LEU     3      42.206  24.109  23.661  1.00  0.00           H
ATOM     43  CA  LEU     3      40.366  23.414  24.565  1.00  0.00           C
ATOM     44  HA  LEU     3      40.117  22.367  24.739  1.00  0.00           H
ATOM     45  CB  LEU     3      40.745  23.925  26.036  1.00  0.00           C
ATOM     46  HB2 LEU     3      41.402  23.107  26.332  1.00  0.00           H
ATOM     47  HB3 LEU     3      41.321  24.848  25.985  1.00  0.00           H
ATOM     48  CG  LEU     3      39.584  24.074  27.031  1.00  0.00           C
ATOM     49  HG  LEU     3      39.030  24.965  26.736  1.00  0.00           H
ATOM     50  CD1 LEU     3      38.831  22.781  27.165  1.00  0.00           C
ATOM     51 HD11 LEU     3      38.360  22.516  26.219  1.00  0.00           H
ATOM     52 HD12 LEU     3      39.386  21.933  27.566  1.00  0.00           H
ATOM     53 HD13 LEU     3      37.964  22.961  27.799  1.00  0.00           H
ATOM     54  CD2 LEU     3      40.219  24.358  28.413  1.00  0.00           C
ATOM     55 HD21 LEU     3      39.449  24.196  29.166  1.00  0.00           H
ATOM     56 HD22 LEU     3      41.002  23.622  28.598  1.00  0.00           H
ATOM     57 HD23 LEU     3      40.686  25.342  28.446  1.00  0.00           H
ATOM     58  C   LEU     3      39.108  24.071  23.891  1.00  0.00           C
ATOM     59  O   LEU     3      39.117  25.235  23.427  1.00  0.00           O
ATOM     60  N   ALA     4      37.963  23.325  23.973  1.00  0.00           N
ATOM     61  H   ALA     4      37.943  22.421  24.422  1.00  0.00           H
ATOM     62  CA  ALA     4      36.672  23.759  23.364  1.00  0.00           C
ATOM     63  HA  ALA     4      36.778  24.309  22.429  1.00  0.00           H
ATOM     64  CB  ALA     4      35.916  22.537  22.941  1.00  0.00           C
ATOM     65  HB1 ALA     4      35.056  22.771  22.314  1.00  0.00           H
ATOM     66  HB2 ALA     4      36.575  21.896  22.353  1.00  0.00           H
ATOM     67  HB3 ALA     4      35.466  22.051  23.807  1.00  0.00           H
ATOM     68  C   ALA     4      35.851  24.607  24.322  1.00  0.00           C
ATOM     69  O   ALA     4      35.836  24.374  25.548  1.00  0.00           O
ATOM     70  N   GLY     5      35.139  25.584  23.735  1.00  0.00           N
ATOM     71  H   GLY     5      35.245  25.652  22.733  1.00  0.00           H
ATOM     72  CA  GLY     5      34.298  26.561  24.402  1.00  0.00           C
ATOM     73  HA2 GLY     5      33.720  26.083  25.193  1.00  0.00           H
ATOM     74  HA3 GLY     5      34.971  27.256  24.905  1.00  0.00           H
ATOM     75  C   GLY     5      33.277  27.263  23.463  1.00  0.00           C
ATOM     76  O   GLY     5      32.826  28.334  23.811  1.00  0.00           O
ATOM     77  N   ASN     6      33.004  26.756  22.308  1.00  0.00           N
ATOM     78  H   ASN     6      33.569  25.962  22.039  1.00  0.00           H
ATOM     79  CA  ASN     6      31.996  27.183  21.331  1.00  0.00           C
ATOM     80  HA  ASN     6      32.038  28.264  21.200  1.00  0.00           H
ATOM     81  CB  ASN     6      32.416  26.524  20.001  1.00  0.00           C
ATOM     82  HB2 ASN     6      31.812  26.903  19.176  1.00  0.00           H
ATOM     83  HB3 ASN     6      33.450  26.706  19.708  1.00  0.00           H
ATOM     84  CG  ASN     6      32.329  25.066  19.824  1.00  0.00           C
ATOM     85  OD1 ASN     6      32.265  24.251  20.732  1.00  0.00           O
ATOM     86  ND2 ASN     6      32.157  24.610  18.566  1.00  0.00           N
ATOM     87 HD21 ASN     6      32.378  25.172  17.757  1.00  0.00           H
ATOM     88 HD22 ASN     6      31.892  23.645  18.430  1.00  0.00           H
ATOM     89  C   ASN     6      30.552  26.855  21.791  1.00  0.00           C
ATOM     90  O   ASN     6      29.590  27.180  21.080  1.00  0.00           O
ATOM     91  N   SER     7      30.332  26.107  22.848  1.00  0.00           N
ATOM     92  H   SER     7      31.103  25.613  23.275  1.00  0.00           H
ATOM     93  CA  SER     7      29.047  25.664  23.422  1.00  0.00           C
ATOM     94  HA  SER     7      28.246  25.623  22.685  1.00  0.00           H
ATOM     95  CB  SER     7      29.276  24.202  23.832  1.00  0.00           C
ATOM     96  HB2 SER     7      28.353  23.891  24.322  1.00  0.00           H
ATOM     97  HB3 SER     7      29.544  23.551  23.001  1.00  0.00           H
ATOM     98  OG  SER     7      30.287  24.004  24.768  1.00  0.00           O
ATOM     99  HG  SER     7      30.983  23.622  24.228  1.00  0.00           H
ATOM    100  C   SER     7      28.659  26.594  24.629  1.00  0.00           C
ATOM    101  O   SER     7      29.508  27.281  25.224  1.00  0.00           O
ATOM    102  N   SER     8      27.363  26.638  24.960  1.00  0.00           N
ATOM    103  H   SER     8      26.771  26.120  24.327  1.00  0.00           H
ATOM    104  CA  SER     8      26.618  27.438  25.878  1.00  0.00           C
ATOM    105  HA  SER     8      27.150  28.384  25.988  1.00  0.00           H
ATOM    106  CB  SER     8      25.189  27.726  25.415  1.00  0.00           C
ATOM    107  HB2 SER     8      24.548  28.421  25.956  1.00  0.00           H
ATOM    108  HB3 SER     8      25.394  28.344  24.542  1.00  0.00           H
ATOM    109  OG  SER     8      24.412  26.572  25.106  1.00  0.00           O
ATOM    110  HG  SER     8      24.729  26.219  24.273  1.00  0.00           H
ATOM    111  C   SER     8      26.738  26.815  27.310  1.00  0.00           C
ATOM    112  O   SER     8      27.190  25.664  27.487  1.00  0.00           O
ATOM    113  N   LEU     9      26.310  27.575  28.283  1.00  0.00           N
ATOM    114  H   LEU     9      26.073  28.517  28.006  1.00  0.00           H
ATOM    115  CA  LEU     9      26.126  27.095  29.658  1.00  0.00           C
ATOM    116  HA  LEU     9      27.062  26.600  29.914  1.00  0.00           H
ATOM    117  CB  LEU     9      25.935  28.138  30.728  1.00  0.00           C
ATOM    118  HB2 LEU     9      24.952  28.550  30.500  1.00  0.00           H
ATOM    119  HB3 LEU     9      25.857  27.714  31.729  1.00  0.00           H
ATOM    120  CG  LEU     9      26.877  29.385  30.824  1.00  0.00           C
ATOM    121  HG  LEU     9      26.896  29.773  29.805  1.00  0.00           H
ATOM    122  CD1 LEU     9      26.323  30.502  31.705  1.00  0.00           C
ATOM    123 HD11 LEU     9      26.620  30.332  32.740  1.00  0.00           H
ATOM    124 HD12 LEU     9      26.636  31.495  31.382  1.00  0.00           H
ATOM    125 HD13 LEU     9      25.239  30.425  31.628  1.00  0.00           H
ATOM    126  CD2 LEU     9      28.351  29.012  31.239  1.00  0.00           C
ATOM    127 HD21 LEU     9      28.874  29.955  31.398  1.00  0.00           H
ATOM    128 HD22 LEU     9      28.386  28.551  32.226  1.00  0.00           H
ATOM    129 HD23 LEU     9      28.792  28.329  30.513  1.00  0.00           H
ATOM    130  C   LEU     9      25.133  25.980  29.724  1.00  0.00           C
ATOM    131  O   LEU     9      24.011  26.121  29.157  1.00  0.00           O
ATOM    132  N   CYX    10      25.433  24.851  30.454  1.00  0.00           N
ATOM    133  H   CYX    10      26.321  24.763  30.928  1.00  0.00           H
ATOM    134  CA  CYX    10      24.364  23.921  30.672  1.00  0.00           C
ATOM    135  HA  CYX    10      23.973  23.566  29.718  1.00  0.00           H
ATOM    136  CB  CYX    10      24.777  22.786  31.504  1.00  0.00           C
ATOM    137  HB2 CYX    10      24.933  23.189  32.504  1.00  0.00           H
ATOM    138  HB3 CYX    10      23.946  22.112  31.706  1.00  0.00           H
ATOM    139  SG  CYX    10      26.374  21.921  31.036  1.00  0.00           S
ATOM    140  C   CYX    10      23.074  24.515  31.380  1.00  0.00           C
ATOM    141  O   CYX    10      23.321  25.418  32.216  1.00  0.00           O
ATOM    142  N   PRO    11      21.817  24.038  31.141  1.00  0.00           N
ATOM    143  CD  PRO    11      21.388  23.039  30.079  1.00  0.00           C
ATOM    144  HD2 PRO    11      22.068  22.187  30.098  1.00  0.00           H
ATOM    145  HD3 PRO    11      21.347  23.510  29.097  1.00  0.00           H
ATOM    146  CG  PRO    11      20.011  22.679  30.548  1.00  0.00           C
ATOM    147  HG2 PRO    11      19.872  21.774  31.141  1.00  0.00           H
ATOM    148  HG3 PRO    11      19.366  22.722  29.671  1.00  0.00           H
ATOM    149  CB  PRO    11      19.436  23.723  31.509  1.00  0.00           C
ATOM    150  HB2 PRO    11      18.773  23.286  32.257  1.00  0.00           H
ATOM    151  HB3 PRO    11      18.859  24.499  31.005  1.00  0.00           H
ATOM    152  CA  PRO    11      20.705  24.350  32.051  1.00  0.00           C
ATOM    153  HA  PRO    11      20.564  25.431  32.032  1.00  0.00           H
ATOM    154  C   PRO    11      20.803  23.887  33.487  1.00  0.00           C
ATOM    155  O   PRO    11      21.262  22.770  33.677  1.00  0.00           O
ATOM    156  N   ILE    12      20.416  24.761  34.440  1.00  0.00           N
ATOM    157  H   ILE    12      20.152  25.671  34.092  1.00  0.00           H
ATOM    158  CA  ILE    12      20.463  24.657  35.850  1.00  0.00           C
ATOM    159  HA  ILE    12      20.585  23.607  36.115  1.00  0.00           H
ATOM    160  CB  ILE    12      21.759  25.389  36.456  1.00  0.00           C
ATOM    161  HB  ILE    12      21.786  25.133  37.515  1.00  0.00           H
ATOM    162  CG2 ILE    12      23.095  24.817  35.786  1.00  0.00           C
ATOM    163 HG21 ILE    12      23.996  25.039  36.357  1.00  0.00           H
ATOM    164 HG22 ILE    12      23.106  23.733  35.899  1.00  0.00           H
ATOM    165 HG23 ILE    12      23.149  25.019  34.716  1.00  0.00           H
ATOM    166  CG1 ILE    12      21.600  26.925  36.267  1.00  0.00           C
ATOM    167 HG12 ILE    12      21.271  27.295  35.297  1.00  0.00           H
ATOM    168 HG13 ILE    12      20.806  27.250  36.940  1.00  0.00           H
ATOM    169  CD1 ILE    12      22.892  27.699  36.672  1.00  0.00           C
ATOM    170 HD11 ILE    12      23.292  27.305  37.606  1.00  0.00           H
ATOM    171 HD12 ILE    12      23.708  27.693  35.949  1.00  0.00           H
ATOM    172 HD13 ILE    12      22.710  28.731  36.973  1.00  0.00           H
ATOM    173  C   ILE    12      19.100  24.990  36.403  1.00  0.00           C
ATOM    174  O   ILE    12      18.353  25.814  35.878  1.00  0.00           O
ATOM    175  N   ASN    13      18.907  24.433  37.593  1.00  0.00           N
ATOM    176  H   ASN    13      19.504  23.667  37.868  1.00  0.00           H
ATOM    177  CA  ASN    13      17.932  24.990  38.596  1.00  0.00           C
ATOM    178  HA  ASN    13      17.802  26.053  38.400  1.00  0.00           H
ATOM    179  CB  ASN    13      16.681  24.094  38.666  1.00  0.00           C
ATOM    180  HB2 ASN    13      17.019  23.100  38.953  1.00  0.00           H
ATOM    181  HB3 ASN    13      15.961  24.322  39.452  1.00  0.00           H
ATOM    182  CG  ASN    13      15.984  24.175  37.349  1.00  0.00           C
ATOM    183  OD1 ASN    13      15.444  25.224  36.998  1.00  0.00           O
ATOM    184  ND2 ASN    13      15.941  23.126  36.618  1.00  0.00           N
ATOM    185 HD21 ASN    13      15.480  23.287  35.734  1.00  0.00           H
ATOM    186 HD22 ASN    13      16.268  22.198  36.846  1.00  0.00           H
ATOM    187  C   ASN    13      18.532  25.051  39.972  1.00  0.00           C
ATOM    188  O   ASN    13      17.921  25.672  40.893  1.00  0.00           O
ATOM    189  N   GLY    14      19.729  24.514  40.309  1.00  0.00           N
ATOM    190  H   GLY    14      20.230  23.877  39.708  1.00  0.00           H
ATOM    191  CA  GLY    14      20.340  24.658  41.646  1.00  0.00           C
ATOM    192  HA2 GLY    14      20.049  25.550  42.202  1.00  0.00           H
ATOM    193  HA3 GLY    14      20.162  23.786  42.274  1.00  0.00           H
ATOM    194  C   GLY    14      21.869  24.655  41.643  1.00  0.00           C
ATOM    195  O   GLY    14      22.448  24.326  40.632  1.00  0.00           O
ATOM    196  N   TRP    15      22.466  24.841  42.794  1.00  0.00           N
ATOM    197  H   TRP    15      21.861  24.986  43.589  1.00  0.00           H
ATOM    198  CA  TRP    15      23.897  24.721  42.994  1.00  0.00           C
ATOM    199  HA  TRP    15      24.359  24.354  42.078  1.00  0.00           H
ATOM    200  CB  TRP    15      24.322  26.191  43.378  1.00  0.00           C
ATOM    201  HB2 TRP    15      23.895  26.465  44.343  1.00  0.00           H
ATOM    202  HB3 TRP    15      25.408  26.227  43.454  1.00  0.00           H
ATOM    203  CG  TRP    15      24.036  27.265  42.330  1.00  0.00           C
ATOM    204  CD1 TRP    15      22.851  27.873  42.219  1.00  0.00           C
ATOM    205  HD1 TRP    15      22.010  27.809  42.895  1.00  0.00           H
ATOM    206  NE1 TRP    15      22.915  28.750  41.156  1.00  0.00           N
ATOM    207  HE1 TRP    15      22.156  29.133  40.612  1.00  0.00           H
ATOM    208  CE2 TRP    15      24.176  28.657  40.544  1.00  0.00           C
ATOM    209  CZ2 TRP    15      24.589  29.374  39.468  1.00  0.00           C
ATOM    210  HZ2 TRP    15      23.957  30.135  39.036  1.00  0.00           H
ATOM    211  CH2 TRP    15      25.821  28.987  38.867  1.00  0.00           C
ATOM    212  HH2 TRP    15      26.186  29.498  37.989  1.00  0.00           H
ATOM    213  CZ3 TRP    15      26.502  27.850  39.414  1.00  0.00           C
ATOM    214  HZ3 TRP    15      27.420  27.573  38.919  1.00  0.00           H
ATOM    215  CE3 TRP    15      26.046  27.180  40.607  1.00  0.00           C
ATOM    216  HE3 TRP    15      26.664  26.409  41.043  1.00  0.00           H
ATOM    217  CD2 TRP    15      24.848  27.590  41.160  1.00  0.00           C
ATOM    218  C   TRP    15      24.309  23.777  44.091  1.00  0.00           C
ATOM    219  O   TRP    15      23.906  23.807  45.262  1.00  0.00           O
ATOM    220  N   ALA    16      25.122  22.784  43.687  1.00  0.00           N
ATOM    221  H   ALA    16      25.348  22.778  42.703  1.00  0.00           H
ATOM    222  CA  ALA    16      25.514  21.616  44.514  1.00  0.00           C
ATOM    223  HA  ALA    16      24.856  21.705  45.379  1.00  0.00           H
ATOM    224  CB  ALA    16      25.226  20.323  43.845  1.00  0.00           C
ATOM    225  HB1 ALA    16      24.281  20.475  43.323  1.00  0.00           H
ATOM    226  HB2 ALA    16      25.867  20.092  42.994  1.00  0.00           H
ATOM    227  HB3 ALA    16      25.143  19.483  44.535  1.00  0.00           H
ATOM    228  C   ALA    16      26.954  21.658  45.010  1.00  0.00           C
ATOM    229  O   ALA    16      27.741  22.193  44.193  1.00  0.00           O
ATOM    230  N   VAL    17      27.332  21.222  46.231  1.00  0.00           N
ATOM    231  H   VAL    17      26.664  20.882  46.909  1.00  0.00           H
ATOM    232  CA  VAL    17      28.744  21.333  46.665  1.00  0.00           C
ATOM    233  HA  VAL    17      29.144  22.323  46.444  1.00  0.00           H
ATOM    234  CB  VAL    17      28.887  21.129  48.122  1.00  0.00           C
ATOM    235  HB  VAL    17      28.025  21.618  48.576  1.00  0.00           H
ATOM    236  CG1 VAL    17      28.609  19.643  48.481  1.00  0.00           C
ATOM    237 HG11 VAL    17      27.544  19.418  48.419  1.00  0.00           H
ATOM    238 HG12 VAL    17      29.189  18.955  47.866  1.00  0.00           H
ATOM    239 HG13 VAL    17      28.825  19.574  49.548  1.00  0.00           H
ATOM    240  CG2 VAL    17      30.265  21.527  48.695  1.00  0.00           C
ATOM    241 HG21 VAL    17      30.535  22.571  48.535  1.00  0.00           H
ATOM    242 HG22 VAL    17      30.297  21.519  49.784  1.00  0.00           H
ATOM    243 HG23 VAL    17      30.999  20.800  48.347  1.00  0.00           H
ATOM    244  C   VAL    17      29.613  20.326  45.810  1.00  0.00           C
ATOM    245  O   VAL    17      29.195  19.262  45.470  1.00  0.00           O
ATOM    246  N   TYR    18      30.867  20.777  45.480  1.00  0.00           N
ATOM    247  H   TYR    18      31.124  21.698  45.804  1.00  0.00           H
ATOM    248  CA  TYR    18      31.898  20.059  44.667  1.00  0.00           C
ATOM    249  HA  TYR    18      31.448  19.086  44.468  1.00  0.00           H
ATOM    250  CB  TYR    18      32.081  20.871  43.385  1.00  0.00           C
ATOM    251  HB2 TYR    18      31.254  20.741  42.687  1.00  0.00           H
ATOM    252  HB3 TYR    18      32.108  21.908  43.721  1.00  0.00           H
ATOM    253  CG  TYR    18      33.248  20.666  42.507  1.00  0.00           C
ATOM    254  CD1 TYR    18      33.382  19.397  41.928  1.00  0.00           C
ATOM    255  HD1 TYR    18      32.607  18.648  41.993  1.00  0.00           H
ATOM    256  CE1 TYR    18      34.591  19.101  41.234  1.00  0.00           C
ATOM    257  HE1 TYR    18      34.717  18.112  40.820  1.00  0.00           H
ATOM    258  CZ  TYR    18      35.503  20.098  40.923  1.00  0.00           C
ATOM    259  OH  TYR    18      36.570  19.872  40.143  1.00  0.00           O
ATOM    260  HH  TYR    18      36.808  18.943  40.086  1.00  0.00           H
ATOM    261  CE2 TYR    18      35.334  21.386  41.538  1.00  0.00           C
ATOM    262  HE2 TYR    18      36.129  22.053  41.239  1.00  0.00           H
ATOM    263  CD2 TYR    18      34.215  21.625  42.388  1.00  0.00           C
ATOM    264  HD2 TYR    18      34.095  22.639  42.743  1.00  0.00           H
ATOM    265  C   TYR    18      33.239  19.846  45.368  1.00  0.00           C
ATOM    266  O   TYR    18      33.759  18.772  45.447  1.00  0.00           O
ATOM    267  N   SER    19      33.895  20.994  45.787  1.00  0.00           N
ATOM    268  H   SER    19      33.521  21.889  45.505  1.00  0.00           H
ATOM    269  CA  SER    19      35.257  20.837  46.386  1.00  0.00           C
ATOM    270  HA  SER    19      35.276  19.850  46.848  1.00  0.00           H
ATOM    271  CB  SER    19      36.291  20.955  45.275  1.00  0.00           C
ATOM    272  HB2 SER    19      35.925  20.475  44.368  1.00  0.00           H
ATOM    273  HB3 SER    19      36.505  21.977  44.960  1.00  0.00           H
ATOM    274  OG  SER    19      37.520  20.444  45.723  1.00  0.00           O
ATOM    275  HG  SER    19      37.568  19.492  45.840  1.00  0.00           H
ATOM    276  C   SER    19      35.659  21.895  47.476  1.00  0.00           C
ATOM    277  O   SER    19      35.182  23.030  47.453  1.00  0.00           O
ATOM    278  N   LYS    20      36.489  21.526  48.503  1.00  0.00           N
ATOM    279  H   LYS    20      36.996  20.655  48.433  1.00  0.00           H
ATOM    280  CA  LYS    20      36.765  22.402  49.683  1.00  0.00           C
ATOM    281  HA  LYS    20      36.870  23.442  49.374  1.00  0.00           H
ATOM    282  CB  LYS    20      35.640  22.373  50.689  1.00  0.00           C
ATOM    283  HB2 LYS    20      35.954  23.063  51.473  1.00  0.00           H
ATOM    284  HB3 LYS    20      34.756  22.792  50.208  1.00  0.00           H
ATOM    285  CG  LYS    20      35.231  21.094  51.332  1.00  0.00           C
ATOM    286  HG2 LYS    20      35.275  20.370  50.518  1.00  0.00           H
ATOM    287  HG3 LYS    20      35.953  20.814  52.099  1.00  0.00           H
ATOM    288  CD  LYS    20      33.820  21.131  51.865  1.00  0.00           C
ATOM    289  HD2 LYS    20      33.522  21.917  52.559  1.00  0.00           H
ATOM    290  HD3 LYS    20      33.193  21.123  50.974  1.00  0.00           H
ATOM    291  CE  LYS    20      33.711  19.712  52.498  1.00  0.00           C
ATOM    292  HE2 LYS    20      32.652  19.515  52.662  1.00  0.00           H
ATOM    293  HE3 LYS    20      34.108  18.926  51.856  1.00  0.00           H
ATOM    294  NZ  LYS    20      34.302  19.747  53.821  1.00  0.00           N
ATOM    295  HZ1 LYS    20      35.309  19.670  53.801  1.00  0.00           H
ATOM    296  HZ2 LYS    20      34.069  20.592  54.322  1.00  0.00           H
ATOM    297  HZ3 LYS    20      33.972  18.934  54.321  1.00  0.00           H
ATOM    298  C   LYS    20      38.094  21.998  50.335  1.00  0.00           C
ATOM    299  O   LYS    20      38.352  20.784  50.505  1.00  0.00           O
ATOM    300  N   ASP    21      38.908  22.916  50.773  1.00  0.00           N
ATOM    301  H   ASP    21      38.711  23.899  50.648  1.00  0.00           H
ATOM    302  CA  ASP    21      40.261  22.551  51.284  1.00  0.00           C
ATOM    303  HA  ASP    21      40.631  21.774  50.615  1.00  0.00           H
ATOM    304  CB  ASP    21      41.296  23.650  51.159  1.00  0.00           C
ATOM    305  HB2 ASP    21      42.250  23.298  51.551  1.00  0.00           H
ATOM    306  HB3 ASP    21      41.597  23.904  50.143  1.00  0.00           H
ATOM    307  CG  ASP    21      40.954  24.981  51.943  1.00  0.00           C
ATOM    308  OD1 ASP    21      41.094  25.998  51.217  1.00  0.00           O
ATOM    309  OD2 ASP    21      40.481  24.956  53.088  1.00  0.00           O
ATOM    310  C   ASP    21      40.305  21.946  52.736  1.00  0.00           C
ATOM    311  O   ASP    21      41.279  21.260  53.035  1.00  0.00           O
ATOM    312  N   ASN    22      39.351  22.211  53.650  1.00  0.00           N
ATOM    313  H   ASN    22      38.723  22.982  53.472  1.00  0.00           H
ATOM    314  CA  ASN    22      39.452  21.689  55.037  1.00  0.00           C
ATOM    315  HA  ASN    22      38.606  22.152  55.545  1.00  0.00           H
ATOM    316  CB  ASN    22      39.074  20.196  55.167  1.00  0.00           C
ATOM    317  HB2 ASN    22      39.956  19.557  55.102  1.00  0.00           H
ATOM    318  HB3 ASN    22      38.670  20.105  56.175  1.00  0.00           H
ATOM    319  CG  ASN    22      38.065  19.832  54.097  1.00  0.00           C
ATOM    320  OD1 ASN    22      36.921  20.274  54.087  1.00  0.00           O
ATOM    321  ND2 ASN    22      38.339  18.868  53.294  1.00  0.00           N
ATOM    322 HD21 ASN    22      39.288  18.534  53.374  1.00  0.00           H
ATOM    323 HD22 ASN    22      37.676  18.578  52.588  1.00  0.00           H
ATOM    324  C   ASN    22      40.724  22.193  55.809  1.00  0.00           C
ATOM    325  O   ASN    22      41.044  21.633  56.859  1.00  0.00           O
ATOM    326  N   SER    23      41.252  23.354  55.362  1.00  0.00           N
ATOM    327  H   SER    23      40.915  23.867  54.560  1.00  0.00           H
ATOM    328  CA  SER    23      42.605  23.669  55.687  1.00  0.00           C
ATOM    329  HA  SER    23      43.256  22.835  55.428  1.00  0.00           H
ATOM    330  CB  SER    23      43.073  24.816  54.786  1.00  0.00           C
ATOM    331  HB2 SER    23      44.113  25.077  54.976  1.00  0.00           H
ATOM    332  HB3 SER    23      43.037  24.529  53.735  1.00  0.00           H
ATOM    333  OG  SER    23      42.198  25.975  54.851  1.00  0.00           O
ATOM    334  HG  SER    23      41.586  25.832  54.125  1.00  0.00           H
ATOM    335  C   SER    23      42.803  24.004  57.105  1.00  0.00           C
ATOM    336  O   SER    23      43.873  23.632  57.621  1.00  0.00           O
ATOM    337  N   ILE    24      41.853  24.581  57.784  1.00  0.00           N
ATOM    338  H   ILE    24      41.022  24.882  57.297  1.00  0.00           H
ATOM    339  CA  ILE    24      42.075  24.948  59.232  1.00  0.00           C
ATOM    340  HA  ILE    24      43.097  25.187  59.522  1.00  0.00           H
ATOM    341  CB  ILE    24      41.363  26.218  59.514  1.00  0.00           C
ATOM    342  HB  ILE    24      40.314  26.112  59.241  1.00  0.00           H
ATOM    343  CG2 ILE    24      41.449  26.718  60.991  1.00  0.00           C
ATOM    344 HG21 ILE    24      41.172  25.951  61.713  1.00  0.00           H
ATOM    345 HG22 ILE    24      42.483  27.001  61.191  1.00  0.00           H
ATOM    346 HG23 ILE    24      40.663  27.438  61.221  1.00  0.00           H
ATOM    347  CG1 ILE    24      42.024  27.386  58.667  1.00  0.00           C
ATOM    348 HG12 ILE    24      42.807  27.912  59.214  1.00  0.00           H
ATOM    349 HG13 ILE    24      42.732  27.098  57.890  1.00  0.00           H
ATOM    350  CD1 ILE    24      41.161  28.555  58.094  1.00  0.00           C
ATOM    351 HD11 ILE    24      41.733  28.970  57.263  1.00  0.00           H
ATOM    352 HD12 ILE    24      40.276  28.318  57.504  1.00  0.00           H
ATOM    353 HD13 ILE    24      40.820  29.207  58.898  1.00  0.00           H
ATOM    354  C   ILE    24      41.760  23.708  60.185  1.00  0.00           C
ATOM    355  O   ILE    24      42.402  23.447  61.176  1.00  0.00           O
ATOM    356  N   ARG    25      40.788  22.933  59.809  1.00  0.00           N
ATOM    357  H   ARG    25      40.292  23.096  58.945  1.00  0.00           H
ATOM    358  CA  ARG    25      40.506  21.617  60.425  1.00  0.00           C
ATOM    359  HA  ARG    25      40.198  21.691  61.467  1.00  0.00           H
ATOM    360  CB  ARG    25      39.257  21.053  59.770  1.00  0.00           C
ATOM    361  HB2 ARG    25      38.453  21.782  59.876  1.00  0.00           H
ATOM    362  HB3 ARG    25      39.498  20.859  58.725  1.00  0.00           H
ATOM    363  CG  ARG    25      38.728  19.800  60.501  1.00  0.00           C
ATOM    364  HG2 ARG    25      39.470  19.002  60.487  1.00  0.00           H
ATOM    365  HG3 ARG    25      38.491  20.154  61.504  1.00  0.00           H
ATOM    366  CD  ARG    25      37.512  19.281  59.760  1.00  0.00           C
ATOM    367  HD2 ARG    25      36.787  20.075  59.580  1.00  0.00           H
ATOM    368  HD3 ARG    25      37.838  18.847  58.813  1.00  0.00           H
ATOM    369  NE  ARG    25      36.733  18.365  60.565  1.00  0.00           N
ATOM    370  HE  ARG    25      37.147  17.812  61.303  1.00  0.00           H
ATOM    371  CZ  ARG    25      35.467  18.026  60.297  1.00  0.00           C
ATOM    372  NH1 ARG    25      34.843  17.199  61.111  1.00  0.00           N
ATOM    373 HH11 ARG    25      35.148  17.000  62.053  1.00  0.00           H
ATOM    374 HH12 ARG    25      33.859  17.063  60.924  1.00  0.00           H
ATOM    375  NH2 ARG    25      34.787  18.442  59.272  1.00  0.00           N
ATOM    376 HH21 ARG    25      35.150  19.058  58.558  1.00  0.00           H
ATOM    377 HH22 ARG    25      33.916  17.942  59.166  1.00  0.00           H
ATOM    378  C   ARG    25      41.791  20.704  60.450  1.00  0.00           C
ATOM    379  O   ARG    25      42.287  20.357  61.525  1.00  0.00           O
ATOM    380  N   ILE    26      42.359  20.399  59.227  1.00  0.00           N
ATOM    381  H   ILE    26      41.861  20.843  58.470  1.00  0.00           H
ATOM    382  CA  ILE    26      43.643  19.731  58.916  1.00  0.00           C
ATOM    383  HA  ILE    26      43.577  18.657  59.087  1.00  0.00           H
ATOM    384  CB  ILE    26      44.044  19.722  57.457  1.00  0.00           C
ATOM    385  HB  ILE    26      44.028  20.781  57.195  1.00  0.00           H
ATOM    386  CG2 ILE    26      45.480  19.093  57.240  1.00  0.00           C
ATOM    387 HG21 ILE    26      45.579  18.095  57.670  1.00  0.00           H
ATOM    388 HG22 ILE    26      45.633  18.995  56.166  1.00  0.00           H
ATOM    389 HG23 ILE    26      46.149  19.845  57.659  1.00  0.00           H
ATOM    390  CG1 ILE    26      43.200  18.880  56.486  1.00  0.00           C
ATOM    391 HG12 ILE    26      42.319  19.463  56.221  1.00  0.00           H
ATOM    392 HG13 ILE    26      43.710  18.904  55.523  1.00  0.00           H
ATOM    393  CD1 ILE    26      42.766  17.524  56.978  1.00  0.00           C
ATOM    394 HD11 ILE    26      42.205  16.929  56.257  1.00  0.00           H
ATOM    395 HD12 ILE    26      43.603  16.919  57.329  1.00  0.00           H
ATOM    396 HD13 ILE    26      42.142  17.555  57.871  1.00  0.00           H
ATOM    397  C   ILE    26      44.712  20.261  59.897  1.00  0.00           C
ATOM    398  O   ILE    26      45.374  19.421  60.531  1.00  0.00           O
ATOM    399  N   GLY    27      44.876  21.554  60.012  1.00  0.00           N
ATOM    400  H   GLY    27      44.256  22.137  59.467  1.00  0.00           H
ATOM    401  CA  GLY    27      45.969  22.211  60.719  1.00  0.00           C
ATOM    402  HA2 GLY    27      46.916  21.762  60.419  1.00  0.00           H
ATOM    403  HA3 GLY    27      46.027  23.271  60.473  1.00  0.00           H
ATOM    404  C   GLY    27      45.833  22.020  62.249  1.00  0.00           C
ATOM    405  O   GLY    27      46.813  22.230  62.958  1.00  0.00           O
ATOM    406  N   SER    28      44.700  21.518  62.748  1.00  0.00           N
ATOM    407  H   SER    28      43.884  21.315  62.187  1.00  0.00           H
ATOM    408  CA  SER    28      44.699  21.032  64.174  1.00  0.00           C
ATOM    409  HA  SER    28      44.851  21.847  64.882  1.00  0.00           H
ATOM    410  CB  SER    28      43.370  20.315  64.593  1.00  0.00           C
ATOM    411  HB2 SER    28      42.597  21.071  64.455  1.00  0.00           H
ATOM    412  HB3 SER    28      43.232  19.538  63.841  1.00  0.00           H
ATOM    413  OG  SER    28      43.383  19.720  65.870  1.00  0.00           O
ATOM    414  HG  SER    28      42.499  19.469  66.150  1.00  0.00           H
ATOM    415  C   SER    28      45.819  20.110  64.463  1.00  0.00           C
ATOM    416  O   SER    28      46.261  20.068  65.634  1.00  0.00           O
ATOM    417  N   LYS    29      46.311  19.351  63.503  1.00  0.00           N
ATOM    418  H   LYS    29      45.874  19.373  62.592  1.00  0.00           H
ATOM    419  CA  LYS    29      47.623  18.593  63.617  1.00  0.00           C
ATOM    420  HA  LYS    29      48.092  18.901  64.551  1.00  0.00           H
ATOM    421  CB  LYS    29      47.380  17.081  63.844  1.00  0.00           C
ATOM    422  HB2 LYS    29      46.624  16.761  63.127  1.00  0.00           H
ATOM    423  HB3 LYS    29      48.299  16.605  63.500  1.00  0.00           H
ATOM    424  CG  LYS    29      46.952  16.746  65.292  1.00  0.00           C
ATOM    425  HG2 LYS    29      47.702  17.136  65.980  1.00  0.00           H
ATOM    426  HG3 LYS    29      46.039  17.301  65.506  1.00  0.00           H
ATOM    427  CD  LYS    29      46.592  15.228  65.437  1.00  0.00           C
ATOM    428  HD2 LYS    29      46.209  15.030  66.438  1.00  0.00           H
ATOM    429  HD3 LYS    29      45.708  15.104  64.812  1.00  0.00           H
ATOM    430  CE  LYS    29      47.689  14.256  65.020  1.00  0.00           C
ATOM    431  HE2 LYS    29      47.172  13.298  64.972  1.00  0.00           H
ATOM    432  HE3 LYS    29      47.961  14.503  63.994  1.00  0.00           H
ATOM    433  NZ  LYS    29      48.849  14.332  65.983  1.00  0.00           N
ATOM    434  HZ1 LYS    29      49.455  15.123  65.810  1.00  0.00           H
ATOM    435  HZ2 LYS    29      48.587  14.586  66.925  1.00  0.00           H
ATOM    436  HZ3 LYS    29      49.450  13.526  66.072  1.00  0.00           H
ATOM    437  C   LYS    29      48.690  18.926  62.467  1.00  0.00           C
ATOM    438  O   LYS    29      49.829  19.076  62.828  1.00  0.00           O
ATOM    439  N   GLY    30      48.334  19.004  61.177  1.00  0.00           N
ATOM    440  H   GLY    30      47.335  19.017  61.034  1.00  0.00           H
ATOM    441  CA  GLY    30      49.219  19.022  59.988  1.00  0.00           C
ATOM    442  HA2 GLY    30      50.007  18.269  60.021  1.00  0.00           H
ATOM    443  HA3 GLY    30      48.453  18.805  59.243  1.00  0.00           H
ATOM    444  C   GLY    30      49.754  20.412  59.722  1.00  0.00           C
ATOM    445  O   GLY    30      49.415  21.396  60.419  1.00  0.00           O
ATOM    446  N   ASP    31      50.789  20.527  58.859  1.00  0.00           N
ATOM    447  H   ASP    31      50.947  19.661  58.363  1.00  0.00           H
ATOM    448  CA  ASP    31      51.504  21.727  58.428  1.00  0.00           C
ATOM    449  HA  ASP    31      51.440  22.380  59.298  1.00  0.00           H
ATOM    450  CB  ASP    31      52.955  21.330  57.944  1.00  0.00           C
ATOM    451  HB2 ASP    31      52.723  20.640  57.131  1.00  0.00           H
ATOM    452  HB3 ASP    31      53.435  22.243  57.590  1.00  0.00           H
ATOM    453  CG  ASP    31      53.826  20.666  59.010  1.00  0.00           C
ATOM    454  OD1 ASP    31      54.753  19.905  58.653  1.00  0.00           O
ATOM    455  OD2 ASP    31      53.815  20.935  60.230  1.00  0.00           O
ATOM    456  C   ASP    31      50.748  22.367  57.279  1.00  0.00           C
ATOM    457  O   ASP    31      50.686  21.748  56.178  1.00  0.00           O
ATOM    458  N   VAL    32      50.290  23.636  57.384  1.00  0.00           N
ATOM    459  H   VAL    32      50.324  24.088  58.287  1.00  0.00           H
ATOM    460  CA  VAL    32      49.332  24.200  56.445  1.00  0.00           C
ATOM    461  HA  VAL    32      49.580  23.814  55.457  1.00  0.00           H
ATOM    462  CB  VAL    32      47.851  23.793  56.834  1.00  0.00           C
ATOM    463  HB  VAL    32      47.540  24.136  57.821  1.00  0.00           H
ATOM    464  CG1 VAL    32      46.850  24.420  55.894  1.00  0.00           C
ATOM    465 HG11 VAL    32      46.862  23.932  54.919  1.00  0.00           H
ATOM    466 HG12 VAL    32      45.850  24.304  56.310  1.00  0.00           H
ATOM    467 HG13 VAL    32      46.860  25.491  55.690  1.00  0.00           H
ATOM    468  CG2 VAL    32      47.630  22.239  56.786  1.00  0.00           C
ATOM    469 HG21 VAL    32      47.976  21.862  55.824  1.00  0.00           H
ATOM    470 HG22 VAL    32      48.018  21.617  57.593  1.00  0.00           H
ATOM    471 HG23 VAL    32      46.544  22.151  56.820  1.00  0.00           H
ATOM    472  C   VAL    32      49.519  25.754  56.359  1.00  0.00           C
ATOM    473  O   VAL    32      49.894  26.404  57.309  1.00  0.00           O
ATOM    474  N   PHE    33      49.326  26.336  55.209  1.00  0.00           N
ATOM    475  H   PHE    33      48.915  25.797  54.461  1.00  0.00           H
ATOM    476  CA  PHE    33      49.525  27.737  55.033  1.00  0.00           C
ATOM    477  HA  PHE    33      50.452  27.972  55.555  1.00  0.00           H
ATOM    478  CB  PHE    33      49.767  28.019  53.581  1.00  0.00           C
ATOM    479  HB2 PHE    33      48.900  27.698  53.005  1.00  0.00           H
ATOM    480  HB3 PHE    33      49.913  29.099  53.545  1.00  0.00           H
ATOM    481  CG  PHE    33      51.116  27.461  53.030  1.00  0.00           C
ATOM    482  CD1 PHE    33      51.216  26.206  52.334  1.00  0.00           C
ATOM    483  HD1 PHE    33      50.334  25.586  52.255  1.00  0.00           H
ATOM    484  CE1 PHE    33      52.408  25.819  51.670  1.00  0.00           C
ATOM    485  HE1 PHE    33      52.474  24.901  51.103  1.00  0.00           H
ATOM    486  CZ  PHE    33      53.542  26.600  51.908  1.00  0.00           C
ATOM    487  HZ  PHE    33      54.495  26.212  51.579  1.00  0.00           H
ATOM    488  CE2 PHE    33      53.524  27.690  52.783  1.00  0.00           C
ATOM    489  HE2 PHE    33      54.426  28.216  53.060  1.00  0.00           H
ATOM    490  CD2 PHE    33      52.276  28.236  53.250  1.00  0.00           C
ATOM    491  HD2 PHE    33      52.241  29.077  53.927  1.00  0.00           H
ATOM    492  C   PHE    33      48.381  28.678  55.480  1.00  0.00           C
ATOM    493  O   PHE    33      47.246  28.323  55.282  1.00  0.00           O
ATOM    494  N   VAL    34      48.730  29.848  55.959  1.00  0.00           N
ATOM    495  H   VAL    34      49.731  29.969  55.920  1.00  0.00           H
ATOM    496  CA  VAL    34      47.849  31.021  55.974  1.00  0.00           C
ATOM    497  HA  VAL    34      46.879  30.758  56.397  1.00  0.00           H
ATOM    498  CB  VAL    34      48.501  32.167  56.764  1.00  0.00           C
ATOM    499  HB  VAL    34      49.401  32.444  56.214  1.00  0.00           H
ATOM    500  CG1 VAL    34      47.508  33.292  56.901  1.00  0.00           C
ATOM    501 HG11 VAL    34      47.784  34.015  57.669  1.00  0.00           H
ATOM    502 HG12 VAL    34      47.509  33.724  55.901  1.00  0.00           H
ATOM    503 HG13 VAL    34      46.490  32.993  57.154  1.00  0.00           H
ATOM    504  CG2 VAL    34      48.918  31.699  58.175  1.00  0.00           C
ATOM    505 HG21 VAL    34      49.571  30.831  58.265  1.00  0.00           H
ATOM    506 HG22 VAL    34      49.273  32.581  58.710  1.00  0.00           H
ATOM    507 HG23 VAL    34      47.973  31.365  58.603  1.00  0.00           H
ATOM    508  C   VAL    34      47.534  31.453  54.553  1.00  0.00           C
ATOM    509  O   VAL    34      48.444  31.810  53.787  1.00  0.00           O
ATOM    510  N   ILE    35      46.249  31.409  54.221  1.00  0.00           N
ATOM    511  H   ILE    35      45.536  31.095  54.863  1.00  0.00           H
ATOM    512  CA  ILE    35      45.755  31.722  52.867  1.00  0.00           C
ATOM    513  HA  ILE    35      46.634  32.157  52.390  1.00  0.00           H
ATOM    514  CB  ILE    35      45.350  30.404  52.146  1.00  0.00           C
ATOM    515  HB  ILE    35      45.092  30.681  51.124  1.00  0.00           H
ATOM    516  CG2 ILE    35      46.416  29.395  51.820  1.00  0.00           C
ATOM    517 HG21 ILE    35      47.261  30.024  51.539  1.00  0.00           H
ATOM    518 HG22 ILE    35      46.684  28.880  52.742  1.00  0.00           H
ATOM    519 HG23 ILE    35      46.085  28.753  51.004  1.00  0.00           H
ATOM    520  CG1 ILE    35      44.181  29.734  52.919  1.00  0.00           C
ATOM    521 HG12 ILE    35      44.509  29.448  53.917  1.00  0.00           H
ATOM    522 HG13 ILE    35      43.269  30.325  52.829  1.00  0.00           H
ATOM    523  CD1 ILE    35      43.659  28.373  52.420  1.00  0.00           C
ATOM    524 HD11 ILE    35      43.675  28.423  51.331  1.00  0.00           H
ATOM    525 HD12 ILE    35      44.305  27.565  52.764  1.00  0.00           H
ATOM    526 HD13 ILE    35      42.706  28.181  52.915  1.00  0.00           H
ATOM    527  C   ILE    35      44.664  32.785  52.784  1.00  0.00           C
ATOM    528  O   ILE    35      43.864  32.970  53.703  1.00  0.00           O
ATOM    529  N   ARG    36      44.736  33.512  51.704  1.00  0.00           N
ATOM    530  H   ARG    36      45.521  33.344  51.092  1.00  0.00           H
ATOM    531  CA  ARG    36      43.664  34.531  51.321  1.00  0.00           C
ATOM    532  HA  ARG    36      42.794  34.319  51.944  1.00  0.00           H
ATOM    533  CB  ARG    36      44.084  35.986  51.635  1.00  0.00           C
ATOM    534  HB2 ARG    36      45.067  36.151  51.193  1.00  0.00           H
ATOM    535  HB3 ARG    36      43.456  36.701  51.103  1.00  0.00           H
ATOM    536  CG  ARG    36      44.136  36.404  53.127  1.00  0.00           C
ATOM    537  HG2 ARG    36      44.845  35.724  53.598  1.00  0.00           H
ATOM    538  HG3 ARG    36      44.565  37.395  53.271  1.00  0.00           H
ATOM    539  CD  ARG    36      42.868  36.311  54.053  1.00  0.00           C
ATOM    540  HD2 ARG    36      42.837  35.283  54.416  1.00  0.00           H
ATOM    541  HD3 ARG    36      42.897  36.911  54.964  1.00  0.00           H
ATOM    542  NE  ARG    36      41.674  36.698  53.230  1.00  0.00           N
ATOM    543  HE  ARG    36      41.116  35.985  52.780  1.00  0.00           H
ATOM    544  CZ  ARG    36      41.144  37.863  53.052  1.00  0.00           C
ATOM    545  NH1 ARG    36      40.164  37.965  52.241  1.00  0.00           N
ATOM    546 HH11 ARG    36      39.704  37.089  52.038  1.00  0.00           H
ATOM    547 HH12 ARG    36      39.787  38.857  51.954  1.00  0.00           H
ATOM    548  NH2 ARG    36      41.571  38.989  53.510  1.00  0.00           N
ATOM    549 HH21 ARG    36      42.448  39.091  54.000  1.00  0.00           H
ATOM    550 HH22 ARG    36      41.021  39.775  53.192  1.00  0.00           H
ATOM    551  C   ARG    36      43.292  34.293  49.855  1.00  0.00           C
ATOM    552  O   ARG    36      44.176  33.975  49.033  1.00  0.00           O
ATOM    553  N   GLH    37      42.028  34.561  49.577  1.00  0.00           N
ATOM    554  H   GLH    37      41.401  34.856  50.312  1.00  0.00           H
ATOM    555  CA  GLH    37      41.406  34.302  48.324  1.00  0.00           C
ATOM    556  HA  GLH    37      40.370  34.246  48.659  1.00  0.00           H
ATOM    557  CB  GLH    37      41.448  35.635  47.515  1.00  0.00           C
ATOM    558  HB2 GLH    37      40.548  35.710  46.905  1.00  0.00           H
ATOM    559  HB3 GLH    37      41.137  36.388  48.239  1.00  0.00           H
ATOM    560  CG  GLH    37      42.744  36.064  46.794  1.00  0.00           C
ATOM    561  HG2 GLH    37      43.521  35.299  46.787  1.00  0.00           H
ATOM    562  HG3 GLH    37      42.504  36.141  45.734  1.00  0.00           H
ATOM    563  CD  GLH    37      43.393  37.307  47.339  1.00  0.00           C
ATOM    564  OE1 GLH    37      43.443  37.646  48.548  1.00  0.00           O
ATOM    565  OE2 GLH    37      44.036  38.127  46.418  1.00  0.00           O
ATOM    566  HE2 GLH    37      43.862  37.872  45.509  1.00  0.00           H
ATOM    567  C   GLH    37      41.718  32.986  47.576  1.00  0.00           C
ATOM    568  O   GLH    37      42.079  33.020  46.381  1.00  0.00           O
ATOM    569  N   PRO    38      41.649  31.797  48.248  1.00  0.00           N
ATOM    570  CD  PRO    38      41.247  31.546  49.685  1.00  0.00           C
ATOM    571  HD2 PRO    38      40.277  31.993  49.902  1.00  0.00           H
ATOM    572  HD3 PRO    38      41.938  32.000  50.393  1.00  0.00           H
ATOM    573  CG  PRO    38      41.019  30.091  49.930  1.00  0.00           C
ATOM    574  HG2 PRO    38      40.002  29.885  49.594  1.00  0.00           H
ATOM    575  HG3 PRO    38      41.354  29.551  50.814  1.00  0.00           H
ATOM    576  CB  PRO    38      41.879  29.590  48.841  1.00  0.00           C
ATOM    577  HB2 PRO    38      41.452  28.632  48.543  1.00  0.00           H
ATOM    578  HB3 PRO    38      42.935  29.616  49.111  1.00  0.00           H
ATOM    579  CA  PRO    38      41.917  30.527  47.687  1.00  0.00           C
ATOM    580  HA  PRO    38      42.936  30.495  47.301  1.00  0.00           H
ATOM    581  C   PRO    38      40.823  30.219  46.706  1.00  0.00           C
ATOM    582  O   PRO    38      39.676  29.936  46.983  1.00  0.00           O
ATOM    583  N   PHE    39      41.163  30.241  45.411  1.00  0.00           N
ATOM    584  H   PHE    39      42.133  30.154  45.148  1.00  0.00           H
ATOM    585  CA  PHE    39      40.302  29.951  44.276  1.00  0.00           C
ATOM    586  HA  PHE    39      39.288  29.873  44.668  1.00  0.00           H
ATOM    587  CB  PHE    39      40.419  31.148  43.365  1.00  0.00           C
ATOM    588  HB2 PHE    39      39.563  31.047  42.697  1.00  0.00           H
ATOM    589  HB3 PHE    39      40.210  32.123  43.805  1.00  0.00           H
ATOM    590  CG  PHE    39      41.665  31.308  42.522  1.00  0.00           C
ATOM    591  CD1 PHE    39      41.771  30.714  41.293  1.00  0.00           C
ATOM    592  HD1 PHE    39      41.050  30.004  40.915  1.00  0.00           H
ATOM    593  CE1 PHE    39      42.802  30.983  40.381  1.00  0.00           C
ATOM    594  HE1 PHE    39      42.838  30.490  39.420  1.00  0.00           H
ATOM    595  CZ  PHE    39      43.791  31.945  40.774  1.00  0.00           C
ATOM    596  HZ  PHE    39      44.627  32.065  40.101  1.00  0.00           H
ATOM    597  CE2 PHE    39      43.733  32.580  42.034  1.00  0.00           C
ATOM    598  HE2 PHE    39      44.481  33.308  42.310  1.00  0.00           H
ATOM    599  CD2 PHE    39      42.639  32.282  42.886  1.00  0.00           C
ATOM    600  HD2 PHE    39      42.610  32.566  43.928  1.00  0.00           H
ATOM    601  C   PHE    39      40.538  28.621  43.546  1.00  0.00           C
ATOM    602  O   PHE    39      41.684  28.140  43.418  1.00  0.00           O
ATOM    603  N   ILE    40      39.492  28.015  43.003  1.00  0.00           N
ATOM    604  H   ILE    40      38.617  28.505  43.129  1.00  0.00           H
ATOM    605  CA  ILE    40      39.563  26.699  42.275  1.00  0.00           C
ATOM    606  HA  ILE    40      40.548  26.249  42.402  1.00  0.00           H
ATOM    607  CB  ILE    40      38.450  25.771  42.754  1.00  0.00           C
ATOM    608  HB  ILE    40      37.540  26.365  42.827  1.00  0.00           H
ATOM    609  CG2 ILE    40      38.059  24.599  41.803  1.00  0.00           C
ATOM    610 HG21 ILE    40      38.990  24.066  41.615  1.00  0.00           H
ATOM    611 HG22 ILE    40      37.377  23.926  42.323  1.00  0.00           H
ATOM    612 HG23 ILE    40      37.584  24.954  40.889  1.00  0.00           H
ATOM    613  CG1 ILE    40      38.772  25.155  44.122  1.00  0.00           C
ATOM    614 HG12 ILE    40      38.143  24.293  44.343  1.00  0.00           H
ATOM    615 HG13 ILE    40      39.758  24.694  44.080  1.00  0.00           H
ATOM    616  CD1 ILE    40      38.657  26.049  45.451  1.00  0.00           C
ATOM    617 HD11 ILE    40      37.704  26.555  45.609  1.00  0.00           H
ATOM    618 HD12 ILE    40      38.803  25.420  46.329  1.00  0.00           H
ATOM    619 HD13 ILE    40      39.450  26.796  45.420  1.00  0.00           H
ATOM    620  C   ILE    40      39.534  27.059  40.800  1.00  0.00           C
ATOM    621  O   ILE    40      38.914  28.046  40.420  1.00  0.00           O
ATOM    622  N   SER    41      40.130  26.261  39.907  1.00  0.00           N
ATOM    623  H   SER    41      40.494  25.384  40.250  1.00  0.00           H
ATOM    624  CA  SER    41      40.241  26.505  38.447  1.00  0.00           C
ATOM    625  HA  SER    41      39.344  27.099  38.268  1.00  0.00           H
ATOM    626  CB  SER    41      41.484  27.286  38.085  1.00  0.00           C
ATOM    627  HB2 SER    41      41.258  28.239  38.565  1.00  0.00           H
ATOM    628  HB3 SER    41      42.383  26.819  38.488  1.00  0.00           H
ATOM    629  OG  SER    41      41.594  27.527  36.680  1.00  0.00           O
ATOM    630  HG  SER    41      42.093  28.346  36.635  1.00  0.00           H
ATOM    631  C   SER    41      40.141  25.101  37.791  1.00  0.00           C
ATOM    632  O   SER    41      40.697  24.155  38.288  1.00  0.00           O
ATOM    633  N   CYX    42      39.449  24.934  36.659  1.00  0.00           N
ATOM    634  H   CYX    42      38.809  25.695  36.485  1.00  0.00           H
ATOM    635  CA  CYX    42      39.258  23.694  35.826  1.00  0.00           C
ATOM    636  HA  CYX    42      40.100  23.009  35.926  1.00  0.00           H
ATOM    637  CB  CYX    42      37.928  23.088  36.246  1.00  0.00           C
ATOM    638  HB2 CYX    42      37.088  23.764  36.088  1.00  0.00           H
ATOM    639  HB3 CYX    42      37.679  22.220  35.636  1.00  0.00           H
ATOM    640  SG  CYX    42      37.753  22.528  37.926  1.00  0.00           S
ATOM    641  C   CYX    42      39.338  23.952  34.313  1.00  0.00           C
ATOM    642  O   CYX    42      38.826  24.974  33.820  1.00  0.00           O
ATOM    643  N   SER    43      39.855  22.928  33.573  1.00  0.00           N
ATOM    644  H   SER    43      40.087  22.080  34.069  1.00  0.00           H
ATOM    645  CA  SER    43      40.322  22.959  32.199  1.00  0.00           C
ATOM    646  HA  SER    43      39.993  23.853  31.668  1.00  0.00           H
ATOM    647  CB  SER    43      41.816  22.962  32.218  1.00  0.00           C
ATOM    648  HB2 SER    43      42.152  23.184  31.205  1.00  0.00           H
ATOM    649  HB3 SER    43      42.088  23.786  32.878  1.00  0.00           H
ATOM    650  OG  SER    43      42.473  21.724  32.728  1.00  0.00           O
ATOM    651  HG  SER    43      42.156  21.565  33.619  1.00  0.00           H
ATOM    652  C   SER    43      39.795  21.669  31.515  1.00  0.00           C
ATOM    653  O   SER    43      38.812  21.048  31.935  1.00  0.00           O
ATOM    654  N   HID    44      40.380  21.278  30.384  1.00  0.00           N
ATOM    655  H   HID    44      41.143  21.802  29.979  1.00  0.00           H
ATOM    656  CA  HID    44      40.002  20.154  29.555  1.00  0.00           C
ATOM    657  HA  HID    44      39.124  20.278  28.920  1.00  0.00           H
ATOM    658  CB  HID    44      41.206  19.961  28.584  1.00  0.00           C
ATOM    659  HB2 HID    44      41.295  20.971  28.184  1.00  0.00           H
ATOM    660  HB3 HID    44      42.141  19.833  29.130  1.00  0.00           H
ATOM    661  CG  HID    44      41.044  18.891  27.503  1.00  0.00           C
ATOM    662  ND1 HID    44      41.368  17.565  27.487  1.00  0.00           N
ATOM    663  HD1 HID    44      41.646  17.013  28.286  1.00  0.00           H
ATOM    664  CE1 HID    44      41.264  17.175  26.233  1.00  0.00           C
ATOM    665  HE1 HID    44      41.367  16.170  25.849  1.00  0.00           H
ATOM    666  NE2 HID    44      40.935  18.233  25.425  1.00  0.00           N
ATOM    667  CD2 HID    44      40.719  19.271  26.269  1.00  0.00           C
ATOM    668  HD2 HID    44      40.386  20.267  26.021  1.00  0.00           H
ATOM    669  C   HID    44      39.828  18.776  30.296  1.00  0.00           C
ATOM    670  O   HID    44      38.984  17.943  29.942  1.00  0.00           O
ATOM    671  N   LEU    45      40.458  18.675  31.424  1.00  0.00           N
ATOM    672  H   LEU    45      41.253  19.282  31.563  1.00  0.00           H
ATOM    673  CA  LEU    45      40.306  17.499  32.348  1.00  0.00           C
ATOM    674  HA  LEU    45      39.283  17.139  32.242  1.00  0.00           H
ATOM    675  CB  LEU    45      41.156  16.333  31.941  1.00  0.00           C
ATOM    676  HB2 LEU    45      40.952  16.104  30.895  1.00  0.00           H
ATOM    677  HB3 LEU    45      42.215  16.567  32.050  1.00  0.00           H
ATOM    678  CG  LEU    45      40.994  15.070  32.793  1.00  0.00           C
ATOM    679  HG  LEU    45      41.372  15.234  33.802  1.00  0.00           H
ATOM    680  CD1 LEU    45      39.535  14.646  32.794  1.00  0.00           C
ATOM    681 HD11 LEU    45      39.146  14.464  31.792  1.00  0.00           H
ATOM    682 HD12 LEU    45      39.431  13.765  33.426  1.00  0.00           H
ATOM    683 HD13 LEU    45      38.869  15.346  33.296  1.00  0.00           H
ATOM    684  CD2 LEU    45      41.754  13.948  32.083  1.00  0.00           C
ATOM    685 HD21 LEU    45      41.483  12.997  32.541  1.00  0.00           H
ATOM    686 HD22 LEU    45      41.560  13.945  31.010  1.00  0.00           H
ATOM    687 HD23 LEU    45      42.822  14.082  32.253  1.00  0.00           H
ATOM    688  C   LEU    45      40.711  17.907  33.790  1.00  0.00           C
ATOM    689  O   LEU    45      40.031  17.576  34.732  1.00  0.00           O
ATOM    690  N   GLU    46      41.841  18.643  33.937  1.00  0.00           N
ATOM    691  H   GLU    46      42.389  18.911  33.132  1.00  0.00           H
ATOM    692  CA  GLU    46      42.496  18.868  35.251  1.00  0.00           C
ATOM    693  HA  GLU    46      42.306  17.961  35.825  1.00  0.00           H
ATOM    694  CB  GLU    46      44.039  19.126  34.974  1.00  0.00           C
ATOM    695  HB2 GLU    46      44.350  18.314  34.315  1.00  0.00           H
ATOM    696  HB3 GLU    46      44.260  20.102  34.543  1.00  0.00           H
ATOM    697  CG  GLU    46      44.702  19.045  36.358  1.00  0.00           C
ATOM    698  HG2 GLU    46      44.651  19.942  36.974  1.00  0.00           H
ATOM    699  HG3 GLU    46      44.186  18.288  36.950  1.00  0.00           H
ATOM    700  CD  GLU    46      46.204  18.690  36.230  1.00  0.00           C
ATOM    701  OE1 GLU    46      46.699  18.110  37.231  1.00  0.00           O
ATOM    702  OE2 GLU    46      46.946  19.157  35.389  1.00  0.00           O
ATOM    703  C   GLU    46      41.929  20.056  35.955  1.00  0.00           C
ATOM    704  O   GLU    46      41.540  21.076  35.342  1.00  0.00           O
ATOM    705  N   CYX    47      41.873  19.937  37.258  1.00  0.00           N
ATOM    706  H   CYX    47      42.109  19.017  37.604  1.00  0.00           H
ATOM    707  CA  CYX    47      41.444  20.974  38.204  1.00  0.00           C
ATOM    708  HA  CYX    47      41.397  21.899  37.630  1.00  0.00           H
ATOM    709  CB  CYX    47      40.113  20.567  38.799  1.00  0.00           C
ATOM    710  HB2 CYX    47      40.193  19.546  39.173  1.00  0.00           H
ATOM    711  HB3 CYX    47      39.949  21.305  39.584  1.00  0.00           H
ATOM    712  SG  CYX    47      38.585  20.602  37.814  1.00  0.00           S
ATOM    713  C   CYX    47      42.480  21.146  39.373  1.00  0.00           C
ATOM    714  O   CYX    47      42.961  20.178  39.988  1.00  0.00           O
ATOM    715  N   ARG    48      42.733  22.407  39.836  1.00  0.00           N
ATOM    716  H   ARG    48      42.162  23.161  39.480  1.00  0.00           H
ATOM    717  CA  ARG    48      43.688  22.831  40.861  1.00  0.00           C
ATOM    718  HA  ARG    48      43.876  22.005  41.547  1.00  0.00           H
ATOM    719  CB  ARG    48      45.080  23.275  40.202  1.00  0.00           C
ATOM    720  HB2 ARG    48      44.815  24.101  39.542  1.00  0.00           H
ATOM    721  HB3 ARG    48      45.805  23.713  40.888  1.00  0.00           H
ATOM    722  CG  ARG    48      45.641  22.078  39.499  1.00  0.00           C
ATOM    723  HG2 ARG    48      45.720  21.234  40.185  1.00  0.00           H
ATOM    724  HG3 ARG    48      44.954  21.858  38.681  1.00  0.00           H
ATOM    725  CD  ARG    48      47.086  22.444  39.068  1.00  0.00           C
ATOM    726  HD2 ARG    48      47.609  21.621  38.579  1.00  0.00           H
ATOM    727  HD3 ARG    48      46.922  23.257  38.360  1.00  0.00           H
ATOM    728  NE  ARG    48      47.951  22.929  40.188  1.00  0.00           N
ATOM    729  HE  ARG    48      48.208  23.904  40.235  1.00  0.00           H
ATOM    730  CZ  ARG    48      48.570  22.108  41.044  1.00  0.00           C
ATOM    731  NH1 ARG    48      49.381  22.630  41.901  1.00  0.00           N
ATOM    732 HH11 ARG    48      49.656  23.593  41.770  1.00  0.00           H
ATOM    733 HH12 ARG    48      50.088  22.083  42.372  1.00  0.00           H
ATOM    734  NH2 ARG    48      48.388  20.844  41.029  1.00  0.00           N
ATOM    735 HH21 ARG    48      47.837  20.358  40.335  1.00  0.00           H
ATOM    736 HH22 ARG    48      48.969  20.220  41.570  1.00  0.00           H
ATOM    737  C   ARG    48      43.220  24.036  41.727  1.00  0.00           C
ATOM    738  O   ARG    48      42.271  24.786  41.356  1.00  0.00           O
ATOM    739  N   THR    49      43.742  24.034  42.916  1.00  0.00           N
ATOM    740  H   THR    49      44.613  23.538  43.046  1.00  0.00           H
ATOM    741  CA  THR    49      43.506  25.160  43.845  1.00  0.00           C
ATOM    742  HA  THR    49      42.623  25.728  43.551  1.00  0.00           H
ATOM    743  CB  THR    49      43.279  24.707  45.271  1.00  0.00           C
ATOM    744  HB  THR    49      44.224  24.553  45.793  1.00  0.00           H
ATOM    745  CG2 THR    49      42.457  25.579  46.184  1.00  0.00           C
ATOM    746 HG21 THR    49      42.799  26.614  46.147  1.00  0.00           H
ATOM    747 HG22 THR    49      41.404  25.502  45.912  1.00  0.00           H
ATOM    748 HG23 THR    49      42.534  25.264  47.226  1.00  0.00           H
ATOM    749  OG1 THR    49      42.632  23.421  45.218  1.00  0.00           O
ATOM    750  HG1 THR    49      43.350  22.798  45.078  1.00  0.00           H
ATOM    751  C   THR    49      44.751  25.976  43.721  1.00  0.00           C
ATOM    752  O   THR    49      45.870  25.591  43.990  1.00  0.00           O
ATOM    753  N   PHE    50      44.514  27.295  43.417  1.00  0.00           N
ATOM    754  H   PHE    50      43.562  27.624  43.341  1.00  0.00           H
ATOM    755  CA  PHE    50      45.445  28.477  43.561  1.00  0.00           C
ATOM    756  HA  PHE    50      46.441  28.037  43.619  1.00  0.00           H
ATOM    757  CB  PHE    50      45.390  29.343  42.297  1.00  0.00           C
ATOM    758  HB2 PHE    50      44.343  29.645  42.253  1.00  0.00           H
ATOM    759  HB3 PHE    50      45.956  30.268  42.410  1.00  0.00           H
ATOM    760  CG  PHE    50      45.861  28.637  41.033  1.00  0.00           C
ATOM    761  CD1 PHE    50      45.061  27.713  40.398  1.00  0.00           C
ATOM    762  HD1 PHE    50      44.094  27.477  40.817  1.00  0.00           H
ATOM    763  CE1 PHE    50      45.432  27.045  39.194  1.00  0.00           C
ATOM    764  HE1 PHE    50      44.870  26.169  38.903  1.00  0.00           H
ATOM    765  CZ  PHE    50      46.728  27.264  38.687  1.00  0.00           C
ATOM    766  HZ  PHE    50      47.080  26.838  37.760  1.00  0.00           H
ATOM    767  CE2 PHE    50      47.581  28.155  39.394  1.00  0.00           C
ATOM    768  HE2 PHE    50      48.604  28.277  39.073  1.00  0.00           H
ATOM    769  CD2 PHE    50      47.166  28.848  40.597  1.00  0.00           C
ATOM    770  HD2 PHE    50      47.899  29.431  41.136  1.00  0.00           H
ATOM    771  C   PHE    50      45.164  29.282  44.827  1.00  0.00           C
ATOM    772  O   PHE    50      44.032  29.282  45.249  1.00  0.00           O
ATOM    773  N   PHE    51      46.154  29.987  45.346  1.00  0.00           N
ATOM    774  H   PHE    51      47.091  29.939  44.974  1.00  0.00           H
ATOM    775  CA  PHE    51      46.014  30.709  46.520  1.00  0.00           C
ATOM    776  HA  PHE    51      45.164  31.381  46.399  1.00  0.00           H
ATOM    777  CB  PHE    51      45.835  29.756  47.720  1.00  0.00           C
ATOM    778  HB2 PHE    51      45.578  30.315  48.621  1.00  0.00           H
ATOM    779  HB3 PHE    51      44.827  29.348  47.644  1.00  0.00           H
ATOM    780  CG  PHE    51      46.796  28.654  47.924  1.00  0.00           C
ATOM    781  CD1 PHE    51      48.023  28.964  48.626  1.00  0.00           C
ATOM    782  HD1 PHE    51      48.064  29.929  49.109  1.00  0.00           H
ATOM    783  CE1 PHE    51      49.043  27.985  48.624  1.00  0.00           C
ATOM    784  HE1 PHE    51      50.006  28.185  49.073  1.00  0.00           H
ATOM    785  CZ  PHE    51      48.897  26.723  48.027  1.00  0.00           C
ATOM    786  HZ  PHE    51      49.698  25.998  48.069  1.00  0.00           H
ATOM    787  CE2 PHE    51      47.659  26.403  47.393  1.00  0.00           C
ATOM    788  HE2 PHE    51      47.507  25.457  46.894  1.00  0.00           H
ATOM    789  CD2 PHE    51      46.654  27.400  47.276  1.00  0.00           C
ATOM    790  HD2 PHE    51      45.753  27.094  46.766  1.00  0.00           H
ATOM    791  C   PHE    51      47.234  31.645  46.850  1.00  0.00           C
ATOM    792  O   PHE    51      48.380  31.330  46.488  1.00  0.00           O
ATOM    793  N   LEU    52      47.002  32.736  47.596  1.00  0.00           N
ATOM    794  H   LEU    52      46.066  32.992  47.873  1.00  0.00           H
ATOM    795  CA  LEU    52      47.964  33.704  47.967  1.00  0.00           C
ATOM    796  HA  LEU    52      48.912  33.398  47.524  1.00  0.00           H
ATOM    797  CB  LEU    52      47.526  35.086  47.547  1.00  0.00           C
ATOM    798  HB2 LEU    52      46.549  35.409  47.907  1.00  0.00           H
ATOM    799  HB3 LEU    52      48.232  35.726  48.076  1.00  0.00           H
ATOM    800  CG  LEU    52      47.622  35.343  46.054  1.00  0.00           C
ATOM    801  HG  LEU    52      48.394  34.703  45.623  1.00  0.00           H
ATOM    802  CD1 LEU    52      46.313  35.068  45.348  1.00  0.00           C
ATOM    803 HD11 LEU    52      45.509  35.537  45.915  1.00  0.00           H
ATOM    804 HD12 LEU    52      46.295  35.453  44.328  1.00  0.00           H
ATOM    805 HD13 LEU    52      46.145  33.998  45.468  1.00  0.00           H
ATOM    806  CD2 LEU    52      48.001  36.776  45.725  1.00  0.00           C
ATOM    807 HD21 LEU    52      47.123  37.423  45.730  1.00  0.00           H
ATOM    808 HD22 LEU    52      48.842  37.079  46.348  1.00  0.00           H
ATOM    809 HD23 LEU    52      48.232  36.717  44.662  1.00  0.00           H
ATOM    810  C   LEU    52      48.345  33.533  49.441  1.00  0.00           C
ATOM    811  O   LEU    52      47.479  33.279  50.273  1.00  0.00           O
ATOM    812  N   THR    53      49.643  33.682  49.632  1.00  0.00           N
ATOM    813  H   THR    53      50.222  33.658  48.805  1.00  0.00           H
ATOM    814  CA  THR    53      50.354  33.597  50.887  1.00  0.00           C
ATOM    815  HA  THR    53      49.723  34.052  51.651  1.00  0.00           H
ATOM    816  CB  THR    53      50.566  32.106  51.333  1.00  0.00           C
ATOM    817  HB  THR    53      49.554  31.710  51.241  1.00  0.00           H
ATOM    818  CG2 THR    53      51.484  31.289  50.420  1.00  0.00           C
ATOM    819 HG21 THR    53      51.379  30.250  50.732  1.00  0.00           H
ATOM    820 HG22 THR    53      51.034  31.372  49.431  1.00  0.00           H
ATOM    821 HG23 THR    53      52.525  31.610  50.467  1.00  0.00           H
ATOM    822  OG1 THR    53      51.096  32.045  52.654  1.00  0.00           O
ATOM    823  HG1 THR    53      50.354  32.087  53.261  1.00  0.00           H
ATOM    824  C   THR    53      51.751  34.270  51.057  1.00  0.00           C
ATOM    825  O   THR    53      52.466  34.444  50.075  1.00  0.00           O
ATOM    826  N   GLN    54      52.055  34.676  52.283  1.00  0.00           N
ATOM    827  H   GLN    54      51.381  34.583  53.029  1.00  0.00           H
ATOM    828  CA  GLN    54      53.436  35.096  52.649  1.00  0.00           C
ATOM    829  HA  GLN    54      53.773  35.767  51.859  1.00  0.00           H
ATOM    830  CB  GLN    54      53.264  35.904  53.934  1.00  0.00           C
ATOM    831  HB2 GLN    54      52.878  35.236  54.704  1.00  0.00           H
ATOM    832  HB3 GLN    54      54.259  36.164  54.294  1.00  0.00           H
ATOM    833  CG  GLN    54      52.479  37.217  53.983  1.00  0.00           C
ATOM    834  HG2 GLN    54      51.459  37.090  53.622  1.00  0.00           H
ATOM    835  HG3 GLN    54      52.506  37.453  55.046  1.00  0.00           H
ATOM    836  CD  GLN    54      53.032  38.393  53.296  1.00  0.00           C
ATOM    837  OE1 GLN    54      52.482  38.949  52.396  1.00  0.00           O
ATOM    838  NE2 GLN    54      54.261  38.828  53.645  1.00  0.00           N
ATOM    839 HE21 GLN    54      54.809  38.242  54.259  1.00  0.00           H
ATOM    840 HE22 GLN    54      54.534  39.649  53.123  1.00  0.00           H
ATOM    841  C   GLN    54      54.429  33.909  52.806  1.00  0.00           C
ATOM    842  O   GLN    54      55.545  34.162  53.325  1.00  0.00           O
ATOM    843  N   GLY    55      54.030  32.653  52.461  1.00  0.00           N
ATOM    844  H   GLY    55      53.050  32.580  52.230  1.00  0.00           H
ATOM    845  CA  GLY    55      54.706  31.461  52.903  1.00  0.00           C
ATOM    846  HA2 GLY    55      54.362  30.513  52.488  1.00  0.00           H
ATOM    847  HA3 GLY    55      55.754  31.559  52.621  1.00  0.00           H
ATOM    848  C   GLY    55      54.693  31.316  54.427  1.00  0.00           C
ATOM    849  O   GLY    55      55.540  30.606  54.959  1.00  0.00           O
ATOM    850  N   ALA    56      53.833  32.026  55.169  1.00  0.00           N
ATOM    851  H   ALA    56      53.148  32.612  54.715  1.00  0.00           H
ATOM    852  CA  ALA    56      53.562  31.784  56.611  1.00  0.00           C
ATOM    853  HA  ALA    56      54.568  31.622  56.998  1.00  0.00           H
ATOM    854  CB  ALA    56      52.930  32.975  57.202  1.00  0.00           C
ATOM    855  HB1 ALA    56      52.012  33.259  56.687  1.00  0.00           H
ATOM    856  HB2 ALA    56      52.711  32.817  58.260  1.00  0.00           H
ATOM    857  HB3 ALA    56      53.600  33.818  57.035  1.00  0.00           H
ATOM    858  C   ALA    56      52.764  30.496  56.873  1.00  0.00           C
ATOM    859  O   ALA    56      51.694  30.419  56.323  1.00  0.00           O
ATOM    860  N   LEU    57      53.260  29.538  57.678  1.00  0.00           N
ATOM    861  H   LEU    57      54.152  29.726  58.114  1.00  0.00           H
ATOM    862  CA  LEU    57      52.474  28.394  58.180  1.00  0.00           C
ATOM    863  HA  LEU    57      51.722  28.089  57.451  1.00  0.00           H
ATOM    864  CB  LEU    57      53.367  27.200  58.617  1.00  0.00           C
ATOM    865  HB2 LEU    57      54.142  27.481  59.329  1.00  0.00           H
ATOM    866  HB3 LEU    57      52.775  26.514  59.223  1.00  0.00           H
ATOM    867  CG  LEU    57      54.119  26.437  57.508  1.00  0.00           C
ATOM    868  HG  LEU    57      54.952  27.031  57.133  1.00  0.00           H
ATOM    869  CD1 LEU    57      54.620  25.097  58.007  1.00  0.00           C
ATOM    870 HD11 LEU    57      55.339  24.689  57.296  1.00  0.00           H
ATOM    871 HD12 LEU    57      55.191  25.228  58.927  1.00  0.00           H
ATOM    872 HD13 LEU    57      53.769  24.431  58.142  1.00  0.00           H
ATOM    873  CD2 LEU    57      53.209  26.085  56.245  1.00  0.00           C
ATOM    874 HD21 LEU    57      52.962  26.982  55.676  1.00  0.00           H
ATOM    875 HD22 LEU    57      53.920  25.609  55.569  1.00  0.00           H
ATOM    876 HD23 LEU    57      52.277  25.568  56.471  1.00  0.00           H
ATOM    877  C   LEU    57      51.484  28.779  59.412  1.00  0.00           C
ATOM    878  O   LEU    57      51.715  29.660  60.236  1.00  0.00           O
ATOM    879  N   LEU    58      50.358  28.183  59.483  1.00  0.00           N
ATOM    880  H   LEU    58      50.022  27.562  58.761  1.00  0.00           H
ATOM    881  CA  LEU    58      49.350  28.410  60.601  1.00  0.00           C
ATOM    882  HA  LEU    58      49.215  29.488  60.680  1.00  0.00           H
ATOM    883  CB  LEU    58      48.155  27.609  60.252  1.00  0.00           C
ATOM    884  HB2 LEU    58      48.548  26.666  59.874  1.00  0.00           H
ATOM    885  HB3 LEU    58      47.581  27.476  61.169  1.00  0.00           H
ATOM    886  CG  LEU    58      47.313  28.241  59.189  1.00  0.00           C
ATOM    887  HG  LEU    58      48.033  28.672  58.493  1.00  0.00           H
ATOM    888  CD1 LEU    58      46.438  27.228  58.518  1.00  0.00           C
ATOM    889 HD11 LEU    58      45.889  26.483  59.092  1.00  0.00           H
ATOM    890 HD12 LEU    58      45.676  27.783  57.970  1.00  0.00           H
ATOM    891 HD13 LEU    58      47.080  26.781  57.760  1.00  0.00           H
ATOM    892  CD2 LEU    58      46.422  29.311  59.743  1.00  0.00           C
ATOM    893 HD21 LEU    58      46.948  30.066  60.327  1.00  0.00           H
ATOM    894 HD22 LEU    58      45.816  29.847  59.012  1.00  0.00           H
ATOM    895 HD23 LEU    58      45.728  28.936  60.495  1.00  0.00           H
ATOM    896  C   LEU    58      49.949  27.950  61.914  1.00  0.00           C
ATOM    897  O   LEU    58      50.388  26.808  62.051  1.00  0.00           O
ATOM    898  N   ASN    59      49.914  28.842  62.908  1.00  0.00           N
ATOM    899  H   ASN    59      49.513  29.734  62.658  1.00  0.00           H
ATOM    900  CA  ASN    59      50.828  28.831  64.072  1.00  0.00           C
ATOM    901  HA  ASN    59      50.728  29.854  64.436  1.00  0.00           H
ATOM    902  CB  ASN    59      50.397  27.871  65.186  1.00  0.00           C
ATOM    903  HB2 ASN    59      50.640  26.851  64.885  1.00  0.00           H
ATOM    904  HB3 ASN    59      50.957  28.091  66.094  1.00  0.00           H
ATOM    905  CG  ASN    59      48.880  27.935  65.510  1.00  0.00           C
ATOM    906  OD1 ASN    59      48.176  28.838  65.297  1.00  0.00           O
ATOM    907  ND2 ASN    59      48.422  26.794  65.922  1.00  0.00           N
ATOM    908 HD21 ASN    59      47.436  26.655  66.086  1.00  0.00           H
ATOM    909 HD22 ASN    59      49.052  26.039  66.151  1.00  0.00           H
ATOM    910  C   ASN    59      52.290  28.714  63.748  1.00  0.00           C
ATOM    911  O   ASN    59      53.027  28.290  64.644  1.00  0.00           O
ATOM    912  N   ASP    60      52.869  29.208  62.635  1.00  0.00           N
ATOM    913  H   ASP    60      52.302  29.383  61.818  1.00  0.00           H
ATOM    914  CA  ASP    60      54.218  29.830  62.793  1.00  0.00           C
ATOM    915  HA  ASP    60      54.922  29.230  63.370  1.00  0.00           H
ATOM    916  CB  ASP    60      54.970  30.064  61.512  1.00  0.00           C
ATOM    917  HB2 ASP    60      55.033  29.095  61.015  1.00  0.00           H
ATOM    918  HB3 ASP    60      54.448  30.787  60.884  1.00  0.00           H
ATOM    919  CG  ASP    60      56.400  30.698  61.669  1.00  0.00           C
ATOM    920  OD1 ASP    60      56.867  31.329  60.690  1.00  0.00           O
ATOM    921  OD2 ASP    60      57.036  30.497  62.740  1.00  0.00           O
ATOM    922  C   ASP    60      54.049  31.089  63.716  1.00  0.00           C
ATOM    923  O   ASP    60      53.445  32.064  63.230  1.00  0.00           O
ATOM    924  N   LYS    61      54.675  31.077  64.860  1.00  0.00           N
ATOM    925  H   LYS    61      55.349  30.350  65.056  1.00  0.00           H
ATOM    926  CA  LYS    61      54.537  32.103  65.954  1.00  0.00           C
ATOM    927  HA  LYS    61      53.545  32.542  65.842  1.00  0.00           H
ATOM    928  CB  LYS    61      54.808  31.404  67.324  1.00  0.00           C
ATOM    929  HB2 LYS    61      55.828  31.023  67.374  1.00  0.00           H
ATOM    930  HB3 LYS    61      54.623  32.071  68.166  1.00  0.00           H
ATOM    931  CG  LYS    61      53.809  30.275  67.536  1.00  0.00           C
ATOM    932  HG2 LYS    61      52.815  30.689  67.368  1.00  0.00           H
ATOM    933  HG3 LYS    61      53.969  29.437  66.858  1.00  0.00           H
ATOM    934  CD  LYS    61      53.838  29.723  68.926  1.00  0.00           C
ATOM    935  HD2 LYS    61      54.875  29.541  69.206  1.00  0.00           H
ATOM    936  HD3 LYS    61      53.468  30.444  69.654  1.00  0.00           H
ATOM    937  CE  LYS    61      53.076  28.379  68.996  1.00  0.00           C
ATOM    938  HE2 LYS    61      52.030  28.404  68.690  1.00  0.00           H
ATOM    939  HE3 LYS    61      53.535  27.641  68.337  1.00  0.00           H
ATOM    940  NZ  LYS    61      53.172  27.789  70.336  1.00  0.00           N
ATOM    941  HZ1 LYS    61      53.026  26.790  70.301  1.00  0.00           H
ATOM    942  HZ2 LYS    61      54.058  27.915  70.803  1.00  0.00           H
ATOM    943  HZ3 LYS    61      52.434  28.234  70.861  1.00  0.00           H
ATOM    944  C   LYS    61      55.477  33.257  65.749  1.00  0.00           C
ATOM    945  O   LYS    61      55.543  34.053  66.678  1.00  0.00           O
ATOM    946  N   HIP    62      56.267  33.235  64.692  1.00  0.00           N
ATOM    947  H   HIP    62      56.250  32.473  64.030  1.00  0.00           H
ATOM    948  CA  HIP    62      57.023  34.447  64.365  1.00  0.00           C
ATOM    949  HA  HIP    62      57.618  34.714  65.239  1.00  0.00           H
ATOM    950  CB  HIP    62      57.932  34.389  63.122  1.00  0.00           C
ATOM    951  HB2 HIP    62      57.360  34.113  62.237  1.00  0.00           H
ATOM    952  HB3 HIP    62      58.338  35.354  62.816  1.00  0.00           H
ATOM    953  CG  HIP    62      59.033  33.405  63.287  1.00  0.00           C
ATOM    954  ND1 HIP    62      59.108  32.081  63.006  1.00  0.00           N
ATOM    955  HD1 HIP    62      58.400  31.445  62.669  1.00  0.00           H
ATOM    956  CE1 HIP    62      60.387  31.685  63.215  1.00  0.00           C
ATOM    957  HE1 HIP    62      60.700  30.666  63.034  1.00  0.00           H
ATOM    958  NE2 HIP    62      61.135  32.700  63.756  1.00  0.00           N
ATOM    959  HE2 HIP    62      62.086  32.778  64.087  1.00  0.00           H
ATOM    960  CD2 HIP    62      60.259  33.750  63.831  1.00  0.00           C
ATOM    961  HD2 HIP    62      60.462  34.778  64.089  1.00  0.00           H
ATOM    962  C   HIP    62      56.034  35.578  64.119  1.00  0.00           C
ATOM    963  O   HIP    62      55.009  35.440  63.559  1.00  0.00           O
ATOM    964  N   SER    63      56.483  36.733  64.447  1.00  0.00           N
ATOM    965  H   SER    63      57.358  36.716  64.951  1.00  0.00           H
ATOM    966  CA  SER    63      55.704  38.000  64.319  1.00  0.00           C
ATOM    967  HA  SER    63      54.687  37.765  64.635  1.00  0.00           H
ATOM    968  CB  SER    63      56.247  39.088  65.238  1.00  0.00           C
ATOM    969  HB2 SER    63      56.061  38.799  66.273  1.00  0.00           H
ATOM    970  HB3 SER    63      57.325  39.048  65.081  1.00  0.00           H
ATOM    971  OG  SER    63      55.758  40.335  64.846  1.00  0.00           O
ATOM    972  HG  SER    63      56.033  40.948  65.531  1.00  0.00           H
ATOM    973  C   SER    63      55.721  38.604  62.897  1.00  0.00           C
ATOM    974  O   SER    63      54.583  38.889  62.421  1.00  0.00           O
ATOM    975  N   ASN    64      56.907  38.932  62.344  1.00  0.00           N
ATOM    976  H   ASN    64      57.766  38.734  62.836  1.00  0.00           H
ATOM    977  CA  ASN    64      57.165  39.541  60.986  1.00  0.00           C
ATOM    978  HA  ASN    64      58.222  39.780  60.870  1.00  0.00           H
ATOM    979  CB  ASN    64      56.628  38.651  59.826  1.00  0.00           C
ATOM    980  HB2 ASN    64      55.544  38.550  59.781  1.00  0.00           H
ATOM    981  HB3 ASN    64      57.062  39.093  58.929  1.00  0.00           H
ATOM    982  CG  ASN    64      57.173  37.222  60.020  1.00  0.00           C
ATOM    983  OD1 ASN    64      56.518  36.411  60.744  1.00  0.00           O
ATOM    984  ND2 ASN    64      58.259  36.890  59.412  1.00  0.00           N
ATOM    985 HD21 ASN    64      58.506  35.928  59.593  1.00  0.00           H
ATOM    986 HD22 ASN    64      58.812  37.631  59.006  1.00  0.00           H
ATOM    987  C   ASN    64      56.588  41.043  60.882  1.00  0.00           C
ATOM    988  O   ASN    64      56.698  41.663  59.822  1.00  0.00           O
ATOM    989  N   GLY    65      55.992  41.540  61.950  1.00  0.00           N
ATOM    990  H   GLY    65      55.905  40.956  62.769  1.00  0.00           H
ATOM    991  CA  GLY    65      55.345  42.829  62.104  1.00  0.00           C
ATOM    992  HA2 GLY    65      55.192  42.793  63.182  1.00  0.00           H
ATOM    993  HA3 GLY    65      56.012  43.663  61.882  1.00  0.00           H
ATOM    994  C   GLY    65      54.116  43.081  61.277  1.00  0.00           C
ATOM    995  O   GLY    65      53.462  42.166  60.758  1.00  0.00           O
ATOM    996  N   THR    66      53.864  44.342  60.867  1.00  0.00           N
ATOM    997  H   THR    66      54.557  45.002  61.191  1.00  0.00           H
ATOM    998  CA  THR    66      52.816  44.791  59.919  1.00  0.00           C
ATOM    999  HA  THR    66      51.829  44.385  60.143  1.00  0.00           H
ATOM   1000  CB  THR    66      52.611  46.326  59.797  1.00  0.00           C
ATOM   1001  HB  THR    66      53.517  46.879  59.545  1.00  0.00           H
ATOM   1002  CG2 THR    66      51.555  46.651  58.768  1.00  0.00           C
ATOM   1003 HG21 THR    66      50.557  46.270  58.985  1.00  0.00           H
ATOM   1004 HG22 THR    66      51.473  47.737  58.827  1.00  0.00           H
ATOM   1005 HG23 THR    66      51.886  46.419  57.756  1.00  0.00           H
ATOM   1006  OG1 THR    66      52.309  46.768  61.069  1.00  0.00           O
ATOM   1007  HG1 THR    66      53.159  47.137  61.323  1.00  0.00           H
ATOM   1008  C   THR    66      53.200  44.138  58.577  1.00  0.00           C
ATOM   1009  O   THR    66      54.298  44.301  58.102  1.00  0.00           O
ATOM   1010  N   VAL    67      52.191  43.404  58.056  1.00  0.00           N
ATOM   1011  H   VAL    67      51.307  43.354  58.543  1.00  0.00           H
ATOM   1012  CA  VAL    67      52.125  42.975  56.695  1.00  0.00           C
ATOM   1013  HA  VAL    67      52.987  43.369  56.158  1.00  0.00           H
ATOM   1014  CB  VAL    67      52.036  41.461  56.568  1.00  0.00           C
ATOM   1015  HB  VAL    67      51.359  41.076  57.331  1.00  0.00           H
ATOM   1016  CG1 VAL    67      51.552  40.991  55.125  1.00  0.00           C
ATOM   1017 HG11 VAL    67      50.534  41.366  55.007  1.00  0.00           H
ATOM   1018 HG12 VAL    67      52.134  41.392  54.296  1.00  0.00           H
ATOM   1019 HG13 VAL    67      51.588  39.903  55.168  1.00  0.00           H
ATOM   1020  CG2 VAL    67      53.399  40.853  56.988  1.00  0.00           C
ATOM   1021 HG21 VAL    67      53.966  40.680  56.074  1.00  0.00           H
ATOM   1022 HG22 VAL    67      53.928  41.459  57.724  1.00  0.00           H
ATOM   1023 HG23 VAL    67      53.227  39.850  57.380  1.00  0.00           H
ATOM   1024  C   VAL    67      50.884  43.608  56.017  1.00  0.00           C
ATOM   1025  O   VAL    67      49.875  43.533  56.713  1.00  0.00           O
ATOM   1026  N   LYS    68      50.954  44.105  54.762  1.00  0.00           N
ATOM   1027  H   LYS    68      51.850  44.421  54.418  1.00  0.00           H
ATOM   1028  CA  LYS    68      49.812  44.549  53.980  1.00  0.00           C
ATOM   1029  HA  LYS    68      48.906  44.508  54.586  1.00  0.00           H
ATOM   1030  CB  LYS    68      50.034  45.940  53.451  1.00  0.00           C
ATOM   1031  HB2 LYS    68      50.806  45.973  52.682  1.00  0.00           H
ATOM   1032  HB3 LYS    68      49.052  46.255  53.096  1.00  0.00           H
ATOM   1033  CG  LYS    68      50.425  46.879  54.605  1.00  0.00           C
ATOM   1034  HG2 LYS    68      51.330  46.656  55.172  1.00  0.00           H
ATOM   1035  HG3 LYS    68      50.515  47.866  54.152  1.00  0.00           H
ATOM   1036  CD  LYS    68      49.241  47.178  55.485  1.00  0.00           C
ATOM   1037  HD2 LYS    68      48.347  47.398  54.902  1.00  0.00           H
ATOM   1038  HD3 LYS    68      49.004  46.213  55.935  1.00  0.00           H
ATOM   1039  CE  LYS    68      49.453  48.270  56.545  1.00  0.00           C
ATOM   1040  HE2 LYS    68      50.276  48.021  57.215  1.00  0.00           H
ATOM   1041  HE3 LYS    68      49.628  49.222  56.046  1.00  0.00           H
ATOM   1042  NZ  LYS    68      48.174  48.300  57.367  1.00  0.00           N
ATOM   1043  HZ1 LYS    68      48.155  48.952  58.137  1.00  0.00           H
ATOM   1044  HZ2 LYS    68      47.350  48.597  56.861  1.00  0.00           H
ATOM   1045  HZ3 LYS    68      48.024  47.383  57.761  1.00  0.00           H
ATOM   1046  C   LYS    68      49.533  43.626  52.747  1.00  0.00           C
ATOM   1047  O   LYS    68      50.330  42.806  52.292  1.00  0.00           O
ATOM   1048  N   ASP    69      48.350  43.854  52.186  1.00  0.00           N
ATOM   1049  H   ASP    69      47.728  44.528  52.610  1.00  0.00           H
ATOM   1050  CA  ASP    69      47.916  42.951  51.148  1.00  0.00           C
ATOM   1051  HA  ASP    69      48.139  41.924  51.443  1.00  0.00           H
ATOM   1052  CB  ASP    69      46.433  43.102  50.900  1.00  0.00           C
ATOM   1053  HB2 ASP    69      46.247  42.374  50.110  1.00  0.00           H
ATOM   1054  HB3 ASP    69      45.834  42.782  51.752  1.00  0.00           H
ATOM   1055  CG  ASP    69      45.919  44.467  50.376  1.00  0.00           C
ATOM   1056  OD1 ASP    69      46.751  45.148  49.762  1.00  0.00           O
ATOM   1057  OD2 ASP    69      44.803  44.814  50.593  1.00  0.00           O
ATOM   1058  C   ASP    69      48.627  43.050  49.812  1.00  0.00           C
ATOM   1059  O   ASP    69      48.492  42.082  49.004  1.00  0.00           O
ATOM   1060  N   ARG    70      49.524  44.044  49.549  1.00  0.00           N
ATOM   1061  H   ARG    70      49.598  44.801  50.215  1.00  0.00           H
ATOM   1062  CA  ARG    70      50.485  44.070  48.468  1.00  0.00           C
ATOM   1063  HA  ARG    70      50.391  43.170  47.860  1.00  0.00           H
ATOM   1064  CB  ARG    70      50.239  45.335  47.653  1.00  0.00           C
ATOM   1065  HB2 ARG    70      49.907  46.132  48.318  1.00  0.00           H
ATOM   1066  HB3 ARG    70      51.065  45.633  47.007  1.00  0.00           H
ATOM   1067  CG  ARG    70      49.170  45.093  46.609  1.00  0.00           C
ATOM   1068  HG2 ARG    70      49.386  44.206  46.015  1.00  0.00           H
ATOM   1069  HG3 ARG    70      48.202  44.871  47.057  1.00  0.00           H
ATOM   1070  CD  ARG    70      48.994  46.346  45.650  1.00  0.00           C
ATOM   1071  HD2 ARG    70      48.242  46.146  44.886  1.00  0.00           H
ATOM   1072  HD3 ARG    70      48.677  47.168  46.290  1.00  0.00           H
ATOM   1073  NE  ARG    70      50.237  46.807  45.018  1.00  0.00           N
ATOM   1074  HE  ARG    70      50.605  46.167  44.329  1.00  0.00           H
ATOM   1075  CZ  ARG    70      51.105  47.780  45.316  1.00  0.00           C
ATOM   1076  NH1 ARG    70      52.216  47.853  44.588  1.00  0.00           N
ATOM   1077 HH11 ARG    70      52.420  47.232  43.819  1.00  0.00           H
ATOM   1078 HH12 ARG    70      52.890  48.560  44.846  1.00  0.00           H
ATOM   1079  NH2 ARG    70      50.892  48.838  46.049  1.00  0.00           N
ATOM   1080 HH21 ARG    70      50.011  48.997  46.517  1.00  0.00           H
ATOM   1081 HH22 ARG    70      51.700  49.374  46.332  1.00  0.00           H
ATOM   1082  C   ARG    70      51.957  43.881  49.006  1.00  0.00           C
ATOM   1083  O   ARG    70      52.907  44.569  48.572  1.00  0.00           O
ATOM   1084  N   SER    71      52.157  43.096  50.043  1.00  0.00           N
ATOM   1085  H   SER    71      51.384  42.600  50.462  1.00  0.00           H
ATOM   1086  CA  SER    71      53.483  42.912  50.657  1.00  0.00           C
ATOM   1087  HA  SER    71      53.806  43.899  50.985  1.00  0.00           H
ATOM   1088  CB  SER    71      53.499  42.026  51.882  1.00  0.00           C
ATOM   1089  HB2 SER    71      53.247  42.664  52.729  1.00  0.00           H
ATOM   1090  HB3 SER    71      52.695  41.288  51.871  1.00  0.00           H
ATOM   1091  OG  SER    71      54.696  41.372  52.195  1.00  0.00           O
ATOM   1092  HG  SER    71      55.264  42.023  52.614  1.00  0.00           H
ATOM   1093  C   SER    71      54.476  42.343  49.609  1.00  0.00           C
ATOM   1094  O   SER    71      54.092  41.497  48.785  1.00  0.00           O
ATOM   1095  N   PRO    72      55.763  42.779  49.562  1.00  0.00           N
ATOM   1096  CD  PRO    72      56.279  43.813  50.408  1.00  0.00           C
ATOM   1097  HD2 PRO    72      56.019  43.561  51.436  1.00  0.00           H
ATOM   1098  HD3 PRO    72      55.924  44.788  50.073  1.00  0.00           H
ATOM   1099  CG  PRO    72      57.733  43.690  50.296  1.00  0.00           C
ATOM   1100  HG2 PRO    72      58.199  42.928  50.921  1.00  0.00           H
ATOM   1101  HG3 PRO    72      58.060  44.725  50.385  1.00  0.00           H
ATOM   1102  CB  PRO    72      57.898  43.198  48.830  1.00  0.00           C
ATOM   1103  HB2 PRO    72      58.843  42.658  48.787  1.00  0.00           H
ATOM   1104  HB3 PRO    72      57.802  44.043  48.148  1.00  0.00           H
ATOM   1105  CA  PRO    72      56.741  42.218  48.600  1.00  0.00           C
ATOM   1106  HA  PRO    72      56.612  42.197  47.518  1.00  0.00           H
ATOM   1107  C   PRO    72      57.101  40.742  48.968  1.00  0.00           C
ATOM   1108  O   PRO    72      57.724  40.135  48.176  1.00  0.00           O
ATOM   1109  N   HID    73      56.686  40.249  50.111  1.00  0.00           N
ATOM   1110  H   HID    73      56.163  40.813  50.766  1.00  0.00           H
ATOM   1111  CA  HID    73      56.906  38.816  50.389  1.00  0.00           C
ATOM   1112  HA  HID    73      57.729  38.366  49.834  1.00  0.00           H
ATOM   1113  CB  HID    73      57.268  38.645  51.980  1.00  0.00           C
ATOM   1114  HB2 HID    73      56.404  38.510  52.631  1.00  0.00           H
ATOM   1115  HB3 HID    73      57.866  37.778  52.259  1.00  0.00           H
ATOM   1116  CG  HID    73      57.978  39.813  52.602  1.00  0.00           C
ATOM   1117  ND1 HID    73      57.882  40.166  53.964  1.00  0.00           N
ATOM   1118  HD1 HID    73      57.172  39.773  54.567  1.00  0.00           H
ATOM   1119  CE1 HID    73      58.801  41.111  54.129  1.00  0.00           C
ATOM   1120  HE1 HID    73      58.854  41.797  54.961  1.00  0.00           H
ATOM   1121  NE2 HID    73      59.577  41.307  53.047  1.00  0.00           N
ATOM   1122  CD2 HID    73      59.055  40.433  52.129  1.00  0.00           C
ATOM   1123  HD2 HID    73      59.336  40.238  51.105  1.00  0.00           H
ATOM   1124  C   HID    73      55.709  37.979  49.944  1.00  0.00           C
ATOM   1125  O   HID    73      55.775  36.775  49.946  1.00  0.00           O
ATOM   1126  N   ARG    74      54.570  38.601  49.569  1.00  0.00           N
ATOM   1127  H   ARG    74      54.442  39.585  49.761  1.00  0.00           H
ATOM   1128  CA  ARG    74      53.452  37.818  49.123  1.00  0.00           C
ATOM   1129  HA  ARG    74      53.113  37.087  49.858  1.00  0.00           H
ATOM   1130  CB  ARG    74      52.199  38.739  49.091  1.00  0.00           C
ATOM   1131  HB2 ARG    74      52.281  39.396  49.956  1.00  0.00           H
ATOM   1132  HB3 ARG    74      52.244  39.404  48.227  1.00  0.00           H
ATOM   1133  CG  ARG    74      50.819  38.077  49.182  1.00  0.00           C
ATOM   1134  HG2 ARG    74      50.632  37.414  48.337  1.00  0.00           H
ATOM   1135  HG3 ARG    74      50.921  37.431  50.054  1.00  0.00           H
ATOM   1136  CD  ARG    74      49.645  39.054  49.389  1.00  0.00           C
ATOM   1137  HD2 ARG    74      49.882  39.781  50.166  1.00  0.00           H
ATOM   1138  HD3 ARG    74      49.530  39.588  48.445  1.00  0.00           H
ATOM   1139  NE  ARG    74      48.288  38.351  49.617  1.00  0.00           N
ATOM   1140  HE  ARG    74      48.257  37.599  50.290  1.00  0.00           H
ATOM   1141  CZ  ARG    74      47.142  38.563  49.068  1.00  0.00           C
ATOM   1142  NH1 ARG    74      46.177  37.798  49.333  1.00  0.00           N
ATOM   1143 HH11 ARG    74      46.412  37.031  49.949  1.00  0.00           H
ATOM   1144 HH12 ARG    74      45.344  37.818  48.765  1.00  0.00           H
ATOM   1145  NH2 ARG    74      46.925  39.565  48.238  1.00  0.00           N
ATOM   1146 HH21 ARG    74      47.596  40.319  48.295  1.00  0.00           H
ATOM   1147 HH22 ARG    74      45.960  39.693  47.969  1.00  0.00           H
ATOM   1148  C   ARG    74      53.571  36.987  47.820  1.00  0.00           C
ATOM   1149  O   ARG    74      54.184  37.486  46.887  1.00  0.00           O
ATOM   1150  N   THR    75      53.091  35.754  47.748  1.00  0.00           N
ATOM   1151  H   THR    75      52.478  35.541  48.521  1.00  0.00           H
ATOM   1152  CA  THR    75      53.349  34.702  46.883  1.00  0.00           C
ATOM   1153  HA  THR    75      53.882  35.100  46.019  1.00  0.00           H
ATOM   1154  CB  THR    75      54.211  33.618  47.516  1.00  0.00           C
ATOM   1155  HB  THR    75      53.610  33.118  48.276  1.00  0.00           H
ATOM   1156  CG2 THR    75      54.822  32.556  46.536  1.00  0.00           C
ATOM   1157 HG21 THR    75      55.456  33.048  45.799  1.00  0.00           H
ATOM   1158 HG22 THR    75      55.415  31.857  47.125  1.00  0.00           H
ATOM   1159 HG23 THR    75      53.995  32.003  46.089  1.00  0.00           H
ATOM   1160  OG1 THR    75      55.307  34.195  48.215  1.00  0.00           O
ATOM   1161  HG1 THR    75      55.020  34.914  48.783  1.00  0.00           H
ATOM   1162  C   THR    75      52.112  33.938  46.377  1.00  0.00           C
ATOM   1163  O   THR    75      51.382  33.410  47.230  1.00  0.00           O
ATOM   1164  N   LEU    76      51.913  33.837  45.077  1.00  0.00           N
ATOM   1165  H   LEU    76      52.554  34.222  44.399  1.00  0.00           H
ATOM   1166  CA  LEU    76      50.991  32.853  44.451  1.00  0.00           C
ATOM   1167  HA  LEU    76      50.081  32.894  45.049  1.00  0.00           H
ATOM   1168  CB  LEU    76      50.724  33.219  42.977  1.00  0.00           C
ATOM   1169  HB2 LEU    76      50.424  34.266  43.003  1.00  0.00           H
ATOM   1170  HB3 LEU    76      51.694  33.149  42.484  1.00  0.00           H
ATOM   1171  CG  LEU    76      49.707  32.464  42.151  1.00  0.00           C
ATOM   1172  HG  LEU    76      50.105  31.464  41.973  1.00  0.00           H
ATOM   1173  CD1 LEU    76      48.300  32.444  42.809  1.00  0.00           C
ATOM   1174 HD11 LEU    76      47.605  31.806  42.262  1.00  0.00           H
ATOM   1175 HD12 LEU    76      48.434  31.970  43.781  1.00  0.00           H
ATOM   1176 HD13 LEU    76      47.972  33.469  42.983  1.00  0.00           H
ATOM   1177  CD2 LEU    76      49.715  33.093  40.739  1.00  0.00           C
ATOM   1178 HD21 LEU    76      49.370  34.126  40.691  1.00  0.00           H
ATOM   1179 HD22 LEU    76      50.726  32.994  40.341  1.00  0.00           H
ATOM   1180 HD23 LEU    76      49.083  32.593  40.006  1.00  0.00           H
ATOM   1181  C   LEU    76      51.570  31.406  44.447  1.00  0.00           C
ATOM   1182  O   LEU    76      52.641  31.102  43.859  1.00  0.00           O
ATOM   1183  N   MET    77      50.873  30.564  45.144  1.00  0.00           N
ATOM   1184  H   MET    77      50.126  30.879  45.746  1.00  0.00           H
ATOM   1185  CA  MET    77      51.043  29.118  45.107  1.00  0.00           C
ATOM   1186  HA  MET    77      51.870  28.936  44.422  1.00  0.00           H
ATOM   1187  CB  MET    77      51.456  28.652  46.471  1.00  0.00           C
ATOM   1188  HB2 MET    77      50.856  29.085  47.271  1.00  0.00           H
ATOM   1189  HB3 MET    77      51.444  27.563  46.428  1.00  0.00           H
ATOM   1190  CG  MET    77      52.861  29.088  46.815  1.00  0.00           C
ATOM   1191  HG2 MET    77      53.526  28.726  46.031  1.00  0.00           H
ATOM   1192  HG3 MET    77      52.984  30.171  46.794  1.00  0.00           H
ATOM   1193  SD  MET    77      53.671  28.562  48.385  1.00  0.00           S
ATOM   1194  CE  MET    77      53.840  26.764  48.121  1.00  0.00           C
ATOM   1195  HE1 MET    77      54.405  26.214  48.874  1.00  0.00           H
ATOM   1196  HE2 MET    77      52.851  26.320  48.015  1.00  0.00           H
ATOM   1197  HE3 MET    77      54.326  26.486  47.187  1.00  0.00           H
ATOM   1198  C   MET    77      49.834  28.390  44.518  1.00  0.00           C
ATOM   1199  O   MET    77      48.799  28.907  44.576  1.00  0.00           O
ATOM   1200  N   SER    78      50.016  27.134  44.081  1.00  0.00           N
ATOM   1201  H   SER    78      50.925  26.700  44.156  1.00  0.00           H
ATOM   1202  CA  SER    78      48.863  26.183  43.864  1.00  0.00           C
ATOM   1203  HA  SER    78      47.951  26.632  44.263  1.00  0.00           H
ATOM   1204  CB  SER    78      48.706  26.016  42.390  1.00  0.00           C
ATOM   1205  HB2 SER    78      47.777  25.486  42.182  1.00  0.00           H
ATOM   1206  HB3 SER    78      48.486  27.038  42.079  1.00  0.00           H
ATOM   1207  OG  SER    78      49.793  25.396  41.752  1.00  0.00           O
ATOM   1208  HG  SER    78      50.228  26.026  41.173  1.00  0.00           H
ATOM   1209  C   SER    78      49.147  24.811  44.589  1.00  0.00           C
ATOM   1210  O   SER    78      50.292  24.576  44.921  1.00  0.00           O
ATOM   1211  N   CYS    79      48.138  24.023  44.752  1.00  0.00           N
ATOM   1212  H   CYS    79      47.212  24.427  44.723  1.00  0.00           H
ATOM   1213  CA  CYS    79      48.115  22.634  45.125  1.00  0.00           C
ATOM   1214  HA  CYS    79      49.046  22.153  44.825  1.00  0.00           H
ATOM   1215  CB  CYS    79      48.038  22.584  46.676  1.00  0.00           C
ATOM   1216  HB2 CYS    79      48.575  21.738  47.106  1.00  0.00           H
ATOM   1217  HB3 CYS    79      48.694  23.376  47.036  1.00  0.00           H
ATOM   1218  SG  CYS    79      46.323  22.693  47.306  1.00  0.00           S
ATOM   1219  HG  CYS    79      46.013  21.409  47.101  1.00  0.00           H
ATOM   1220  C   CYS    79      47.067  21.946  44.333  1.00  0.00           C
ATOM   1221  O   CYS    79      46.483  22.587  43.494  1.00  0.00           O
ATOM   1222  N   PRO    80      46.866  20.577  44.450  1.00  0.00           N
ATOM   1223  CD  PRO    80      47.549  19.653  45.364  1.00  0.00           C
ATOM   1224  HD2 PRO    80      47.043  19.825  46.314  1.00  0.00           H
ATOM   1225  HD3 PRO    80      48.603  19.911  45.463  1.00  0.00           H
ATOM   1226  CG  PRO    80      47.262  18.290  44.909  1.00  0.00           C
ATOM   1227  HG2 PRO    80      47.219  17.647  45.788  1.00  0.00           H
ATOM   1228  HG3 PRO    80      47.966  17.987  44.134  1.00  0.00           H
ATOM   1229  CB  PRO    80      45.931  18.390  44.284  1.00  0.00           C
ATOM   1230  HB2 PRO    80      45.203  18.199  45.073  1.00  0.00           H
ATOM   1231  HB3 PRO    80      45.741  17.732  43.437  1.00  0.00           H
ATOM   1232  CA  PRO    80      45.806  19.842  43.775  1.00  0.00           C
ATOM   1233  HA  PRO    80      45.998  19.872  42.702  1.00  0.00           H
ATOM   1234  C   PRO    80      44.376  20.417  44.123  1.00  0.00           C
ATOM   1235  O   PRO    80      44.272  21.306  44.950  1.00  0.00           O
ATOM   1236  N   VAL    81      43.347  19.988  43.388  1.00  0.00           N
ATOM   1237  H   VAL    81      43.520  19.397  42.587  1.00  0.00           H
ATOM   1238  CA  VAL    81      42.028  20.536  43.748  1.00  0.00           C
ATOM   1239  HA  VAL    81      42.160  21.609  43.886  1.00  0.00           H
ATOM   1240  CB  VAL    81      40.983  20.405  42.548  1.00  0.00           C
ATOM   1241  HB  VAL    81      41.360  20.814  41.611  1.00  0.00           H
ATOM   1242  CG1 VAL    81      40.594  18.945  42.225  1.00  0.00           C
ATOM   1243 HG11 VAL    81      40.080  18.537  43.095  1.00  0.00           H
ATOM   1244 HG12 VAL    81      39.823  18.965  41.455  1.00  0.00           H
ATOM   1245 HG13 VAL    81      41.453  18.350  41.919  1.00  0.00           H
ATOM   1246  CG2 VAL    81      39.651  21.122  42.830  1.00  0.00           C
ATOM   1247 HG21 VAL    81      39.287  20.864  43.825  1.00  0.00           H
ATOM   1248 HG22 VAL    81      39.871  22.190  42.813  1.00  0.00           H
ATOM   1249 HG23 VAL    81      38.947  21.024  42.004  1.00  0.00           H
ATOM   1250  C   VAL    81      41.531  19.923  45.086  1.00  0.00           C
ATOM   1251  O   VAL    81      41.549  18.689  45.310  1.00  0.00           O
ATOM   1252  N   GLY    82      40.955  20.729  45.977  1.00  0.00           N
ATOM   1253  H   GLY    82      41.014  21.725  45.826  1.00  0.00           H
ATOM   1254  CA  GLY    82      40.358  20.312  47.181  1.00  0.00           C
ATOM   1255  HA2 GLY    82      39.948  21.237  47.587  1.00  0.00           H
ATOM   1256  HA3 GLY    82      39.519  19.670  46.912  1.00  0.00           H
ATOM   1257  C   GLY    82      41.186  19.724  48.284  1.00  0.00           C
ATOM   1258  O   GLY    82      40.641  19.129  49.163  1.00  0.00           O
ATOM   1259  N   GLU    83      42.522  19.842  48.147  1.00  0.00           N
ATOM   1260  H   GLU    83      42.819  20.547  47.487  1.00  0.00           H
ATOM   1261  CA  GLU    83      43.420  19.444  49.255  1.00  0.00           C
ATOM   1262  HA  GLU    83      42.907  18.867  50.024  1.00  0.00           H
ATOM   1263  CB  GLU    83      44.648  18.603  48.836  1.00  0.00           C
ATOM   1264  HB2 GLU    83      45.279  19.203  48.179  1.00  0.00           H
ATOM   1265  HB3 GLU    83      45.226  18.390  49.734  1.00  0.00           H
ATOM   1266  CG  GLU    83      44.416  17.282  48.209  1.00  0.00           C
ATOM   1267  HG2 GLU    83      44.183  17.476  47.162  1.00  0.00           H
ATOM   1268  HG3 GLU    83      45.306  16.655  48.228  1.00  0.00           H
ATOM   1269  CD  GLU    83      43.184  16.602  48.905  1.00  0.00           C
ATOM   1270  OE1 GLU    83      43.125  16.626  50.157  1.00  0.00           O
ATOM   1271  OE2 GLU    83      42.283  16.048  48.140  1.00  0.00           O
ATOM   1272  C   GLU    83      43.804  20.637  50.081  1.00  0.00           C
ATOM   1273  O   GLU    83      43.715  21.740  49.611  1.00  0.00           O
ATOM   1274  N   ALA    84      44.193  20.466  51.325  1.00  0.00           N
ATOM   1275  H   ALA    84      44.100  19.572  51.784  1.00  0.00           H
ATOM   1276  CA  ALA    84      44.671  21.533  52.138  1.00  0.00           C
ATOM   1277  HA  ALA    84      44.006  22.382  51.980  1.00  0.00           H
ATOM   1278  CB  ALA    84      44.669  21.156  53.641  1.00  0.00           C
ATOM   1279  HB1 ALA    84      43.665  21.053  54.053  1.00  0.00           H
ATOM   1280  HB2 ALA    84      45.345  20.317  53.800  1.00  0.00           H
ATOM   1281  HB3 ALA    84      45.053  21.943  54.290  1.00  0.00           H
ATOM   1282  C   ALA    84      46.089  21.989  51.716  1.00  0.00           C
ATOM   1283  O   ALA    84      46.987  21.162  51.449  1.00  0.00           O
ATOM   1284  N   PRO    85      46.234  23.335  51.677  1.00  0.00           N
ATOM   1285  CD  PRO    85      45.313  24.499  51.824  1.00  0.00           C
ATOM   1286  HD2 PRO    85      44.870  24.634  52.810  1.00  0.00           H
ATOM   1287  HD3 PRO    85      44.575  24.506  51.022  1.00  0.00           H
ATOM   1288  CG  PRO    85      46.244  25.642  51.676  1.00  0.00           C
ATOM   1289  HG2 PRO    85      46.746  25.900  52.610  1.00  0.00           H
ATOM   1290  HG3 PRO    85      45.690  26.511  51.319  1.00  0.00           H
ATOM   1291  CB  PRO    85      47.246  25.203  50.724  1.00  0.00           C
ATOM   1292  HB2 PRO    85      48.188  25.745  50.785  1.00  0.00           H
ATOM   1293  HB3 PRO    85      46.892  25.438  49.720  1.00  0.00           H
ATOM   1294  CA  PRO    85      47.433  23.709  51.105  1.00  0.00           C
ATOM   1295  HA  PRO    85      47.616  23.255  50.132  1.00  0.00           H
ATOM   1296  C   PRO    85      48.619  23.441  52.121  1.00  0.00           C
ATOM   1297  O   PRO    85      48.640  24.065  53.189  1.00  0.00           O
ATOM   1298  N   SER    86      49.632  22.699  51.729  1.00  0.00           N
ATOM   1299  H   SER    86      49.632  22.240  50.829  1.00  0.00           H
ATOM   1300  CA  SER    86      50.764  22.228  52.538  1.00  0.00           C
ATOM   1301  HA  SER    86      50.757  22.854  53.429  1.00  0.00           H
ATOM   1302  CB  SER    86      50.467  20.801  53.069  1.00  0.00           C
ATOM   1303  HB2 SER    86      49.609  20.811  53.740  1.00  0.00           H
ATOM   1304  HB3 SER    86      50.257  20.168  52.206  1.00  0.00           H
ATOM   1305  OG  SER    86      51.550  20.218  53.767  1.00  0.00           O
ATOM   1306  HG  SER    86      51.491  20.534  54.671  1.00  0.00           H
ATOM   1307  C   SER    86      52.072  22.247  51.739  1.00  0.00           C
ATOM   1308  O   SER    86      51.989  21.930  50.557  1.00  0.00           O
ATOM   1309  N   PRO    87      53.231  22.485  52.351  1.00  0.00           N
ATOM   1310  CD  PRO    87      53.380  22.886  53.779  1.00  0.00           C
ATOM   1311  HD2 PRO    87      53.206  22.022  54.422  1.00  0.00           H
ATOM   1312  HD3 PRO    87      52.658  23.664  54.019  1.00  0.00           H
ATOM   1313  CG  PRO    87      54.736  23.461  53.943  1.00  0.00           C
ATOM   1314  HG2 PRO    87      55.076  23.354  54.973  1.00  0.00           H
ATOM   1315  HG3 PRO    87      54.698  24.515  53.670  1.00  0.00           H
ATOM   1316  CB  PRO    87      55.535  22.732  52.861  1.00  0.00           C
ATOM   1317  HB2 PRO    87      55.830  21.819  53.378  1.00  0.00           H
ATOM   1318  HB3 PRO    87      56.438  23.184  52.452  1.00  0.00           H
ATOM   1319  CA  PRO    87      54.524  22.379  51.694  1.00  0.00           C
ATOM   1320  HA  PRO    87      54.397  23.203  50.993  1.00  0.00           H
ATOM   1321  C   PRO    87      54.732  21.026  50.967  1.00  0.00           C
ATOM   1322  O   PRO    87      55.269  21.076  49.847  1.00  0.00           O
ATOM   1323  N   TYR    88      54.174  19.870  51.401  1.00  0.00           N
ATOM   1324  H   TYR    88      53.700  19.919  52.292  1.00  0.00           H
ATOM   1325  CA  TYR    88      54.405  18.540  50.789  1.00  0.00           C
ATOM   1326  HA  TYR    88      55.447  18.518  50.467  1.00  0.00           H
ATOM   1327  CB  TYR    88      54.277  17.370  51.808  1.00  0.00           C
ATOM   1328  HB2 TYR    88      53.198  17.241  51.895  1.00  0.00           H
ATOM   1329  HB3 TYR    88      54.742  16.455  51.440  1.00  0.00           H
ATOM   1330  CG  TYR    88      54.821  17.555  53.210  1.00  0.00           C
ATOM   1331  CD1 TYR    88      53.926  17.575  54.243  1.00  0.00           C
ATOM   1332  HD1 TYR    88      52.885  17.472  53.971  1.00  0.00           H
ATOM   1333  CE1 TYR    88      54.455  17.907  55.513  1.00  0.00           C
ATOM   1334  HE1 TYR    88      53.856  18.050  56.400  1.00  0.00           H
ATOM   1335  CZ  TYR    88      55.770  18.171  55.731  1.00  0.00           C
ATOM   1336  OH  TYR    88      56.131  18.473  57.000  1.00  0.00           O
ATOM   1337  HH  TYR    88      55.577  19.173  57.352  1.00  0.00           H
ATOM   1338  CE2 TYR    88      56.701  18.012  54.723  1.00  0.00           C
ATOM   1339  HE2 TYR    88      57.752  18.197  54.893  1.00  0.00           H
ATOM   1340  CD2 TYR    88      56.250  17.728  53.444  1.00  0.00           C
ATOM   1341  HD2 TYR    88      56.939  17.607  52.622  1.00  0.00           H
ATOM   1342  C   TYR    88      53.527  18.267  49.525  1.00  0.00           C
ATOM   1343  O   TYR    88      53.830  17.257  48.813  1.00  0.00           O
ATOM   1344  N   ASN    89      52.502  19.107  49.204  1.00  0.00           N
ATOM   1345  H   ASN    89      52.274  19.781  49.921  1.00  0.00           H
ATOM   1346  CA  ASN    89      51.711  19.049  48.018  1.00  0.00           C
ATOM   1347  HA  ASN    89      52.102  18.282  47.350  1.00  0.00           H
ATOM   1348  CB  ASN    89      50.318  18.581  48.567  1.00  0.00           C
ATOM   1349  HB2 ASN    89      49.665  18.366  47.721  1.00  0.00           H
ATOM   1350  HB3 ASN    89      50.329  17.590  49.021  1.00  0.00           H
ATOM   1351  CG  ASN    89      49.565  19.531  49.479  1.00  0.00           C
ATOM   1352  OD1 ASN    89      49.652  20.725  49.489  1.00  0.00           O
ATOM   1353  ND2 ASN    89      48.753  19.004  50.266  1.00  0.00           N
ATOM   1354 HD21 ASN    89      48.092  19.592  50.754  1.00  0.00           H
ATOM   1355 HD22 ASN    89      48.568  18.029  50.082  1.00  0.00           H
ATOM   1356  C   ASN    89      51.636  20.305  47.218  1.00  0.00           C
ATOM   1357  O   ASN    89      51.312  20.166  46.032  1.00  0.00           O
ATOM   1358  N   SER    90      52.036  21.458  47.759  1.00  0.00           N
ATOM   1359  H   SER    90      52.412  21.553  48.692  1.00  0.00           H
ATOM   1360  CA  SER    90      51.944  22.713  46.998  1.00  0.00           C
ATOM   1361  HA  SER    90      51.010  22.743  46.439  1.00  0.00           H
ATOM   1362  CB  SER    90      51.688  23.894  47.953  1.00  0.00           C
ATOM   1363  HB2 SER    90      52.524  24.093  48.624  1.00  0.00           H
ATOM   1364  HB3 SER    90      51.417  24.832  47.472  1.00  0.00           H
ATOM   1365  OG  SER    90      50.512  23.558  48.536  1.00  0.00           O
ATOM   1366  HG  SER    90      50.528  22.658  48.867  1.00  0.00           H
ATOM   1367  C   SER    90      53.172  23.008  46.106  1.00  0.00           C
ATOM   1368  O   SER    90      54.267  22.464  46.206  1.00  0.00           O
ATOM   1369  N   ARG    91      53.123  24.036  45.285  1.00  0.00           N
ATOM   1370  H   ARG    91      52.255  24.545  45.194  1.00  0.00           H
ATOM   1371  CA  ARG    91      54.235  24.460  44.476  1.00  0.00           C
ATOM   1372  HA  ARG    91      55.162  24.055  44.880  1.00  0.00           H
ATOM   1373  CB  ARG    91      54.060  24.011  43.021  1.00  0.00           C
ATOM   1374  HB2 ARG    91      54.758  24.626  42.452  1.00  0.00           H
ATOM   1375  HB3 ARG    91      54.350  22.961  42.998  1.00  0.00           H
ATOM   1376  CG  ARG    91      52.688  23.987  42.344  1.00  0.00           C
ATOM   1377  HG2 ARG    91      52.048  23.197  42.736  1.00  0.00           H
ATOM   1378  HG3 ARG    91      52.215  24.961  42.476  1.00  0.00           H
ATOM   1379  CD  ARG    91      52.841  23.636  40.862  1.00  0.00           C
ATOM   1380  HD2 ARG    91      53.468  22.771  40.645  1.00  0.00           H
ATOM   1381  HD3 ARG    91      51.820  23.415  40.553  1.00  0.00           H
ATOM   1382  NE  ARG    91      53.201  24.859  40.066  1.00  0.00           N
ATOM   1383  HE  ARG    91      52.491  25.561  39.911  1.00  0.00           H
ATOM   1384  CZ  ARG    91      54.268  24.957  39.311  1.00  0.00           C
ATOM   1385  NH1 ARG    91      54.406  26.084  38.694  1.00  0.00           N
ATOM   1386 HH11 ARG    91      53.753  26.825  38.906  1.00  0.00           H
ATOM   1387 HH12 ARG    91      55.287  26.329  38.265  1.00  0.00           H
ATOM   1388  NH2 ARG    91      55.193  24.089  39.127  1.00  0.00           N
ATOM   1389 HH21 ARG    91      55.095  23.159  39.508  1.00  0.00           H
ATOM   1390 HH22 ARG    91      55.878  24.246  38.402  1.00  0.00           H
ATOM   1391  C   ARG    91      54.226  25.991  44.492  1.00  0.00           C
ATOM   1392  O   ARG    91      53.199  26.639  44.631  1.00  0.00           O
ATOM   1393  N   PHE    92      55.348  26.568  44.046  1.00  0.00           N
ATOM   1394  H   PHE    92      56.057  25.904  43.767  1.00  0.00           H
ATOM   1395  CA  PHE    92      55.553  27.934  43.688  1.00  0.00           C
ATOM   1396  HA  PHE    92      54.956  28.603  44.307  1.00  0.00           H
ATOM   1397  CB  PHE    92      57.006  28.373  43.913  1.00  0.00           C
ATOM   1398  HB2 PHE    92      57.233  28.136  44.952  1.00  0.00           H
ATOM   1399  HB3 PHE    92      57.597  27.813  43.188  1.00  0.00           H
ATOM   1400  CG  PHE    92      57.391  29.826  43.730  1.00  0.00           C
ATOM   1401  CD1 PHE    92      57.336  30.775  44.758  1.00  0.00           C
ATOM   1402  HD1 PHE    92      56.956  30.374  45.686  1.00  0.00           H
ATOM   1403  CE1 PHE    92      57.769  32.124  44.708  1.00  0.00           C
ATOM   1404  HE1 PHE    92      57.574  32.775  45.547  1.00  0.00           H
ATOM   1405  CZ  PHE    92      58.110  32.492  43.424  1.00  0.00           C
ATOM   1406  HZ  PHE    92      58.444  33.490  43.184  1.00  0.00           H
ATOM   1407  CE2 PHE    92      58.067  31.648  42.301  1.00  0.00           C
ATOM   1408  HE2 PHE    92      58.486  32.098  41.414  1.00  0.00           H
ATOM   1409  CD2 PHE    92      57.808  30.301  42.466  1.00  0.00           C
ATOM   1410  HD2 PHE    92      57.901  29.652  41.607  1.00  0.00           H
ATOM   1411  C   PHE    92      55.160  28.329  42.215  1.00  0.00           C
ATOM   1412  O   PHE    92      55.499  27.704  41.217  1.00  0.00           O
ATOM   1413  N   GLU    93      54.578  29.516  42.104  1.00  0.00           N
ATOM   1414  H   GLU    93      54.474  29.992  42.989  1.00  0.00           H
ATOM   1415  CA  GLU    93      54.206  30.156  40.888  1.00  0.00           C
ATOM   1416  HA  GLU    93      54.427  29.666  39.940  1.00  0.00           H
ATOM   1417  CB  GLU    93      52.751  30.436  40.847  1.00  0.00           C
ATOM   1418  HB2 GLU    93      52.659  31.343  41.445  1.00  0.00           H
ATOM   1419  HB3 GLU    93      52.570  30.587  39.783  1.00  0.00           H
ATOM   1420  CG  GLU    93      51.797  29.259  41.192  1.00  0.00           C
ATOM   1421  HG2 GLU    93      52.024  28.959  42.216  1.00  0.00           H
ATOM   1422  HG3 GLU    93      50.758  29.588  41.211  1.00  0.00           H
ATOM   1423  CD  GLU    93      51.896  28.065  40.174  1.00  0.00           C
ATOM   1424  OE1 GLU    93      51.440  26.959  40.542  1.00  0.00           O
ATOM   1425  OE2 GLU    93      52.484  28.177  39.065  1.00  0.00           O
ATOM   1426  C   GLU    93      54.972  31.520  40.787  1.00  0.00           C
ATOM   1427  O   GLU    93      55.670  31.783  39.790  1.00  0.00           O
ATOM   1428  N   SER    94      54.884  32.412  41.784  1.00  0.00           N
ATOM   1429  H   SER    94      54.501  32.173  42.688  1.00  0.00           H
ATOM   1430  CA  SER    94      55.483  33.744  41.667  1.00  0.00           C
ATOM   1431  HA  SER    94      56.548  33.736  41.439  1.00  0.00           H
ATOM   1432  CB  SER    94      54.721  34.582  40.639  1.00  0.00           C
ATOM   1433  HB2 SER    94      54.609  34.020  39.712  1.00  0.00           H
ATOM   1434  HB3 SER    94      53.740  34.915  40.978  1.00  0.00           H
ATOM   1435  OG  SER    94      55.417  35.740  40.295  1.00  0.00           O
ATOM   1436  HG  SER    94      55.104  36.337  40.977  1.00  0.00           H
ATOM   1437  C   SER    94      55.388  34.525  43.025  1.00  0.00           C
ATOM   1438  O   SER    94      54.300  34.434  43.662  1.00  0.00           O
ATOM   1439  N   VAL    95      56.325  35.375  43.342  1.00  0.00           N
ATOM   1440  H   VAL    95      57.152  35.418  42.766  1.00  0.00           H
ATOM   1441  CA  VAL    95      56.071  36.500  44.293  1.00  0.00           C
ATOM   1442  HA  VAL    95      55.581  36.086  45.173  1.00  0.00           H
ATOM   1443  CB  VAL    95      57.490  37.006  44.685  1.00  0.00           C
ATOM   1444  HB  VAL    95      58.034  37.386  43.820  1.00  0.00           H
ATOM   1445  CG1 VAL    95      57.512  38.206  45.590  1.00  0.00           C
ATOM   1446 HG11 VAL    95      58.560  38.475  45.723  1.00  0.00           H
ATOM   1447 HG12 VAL    95      56.921  38.985  45.107  1.00  0.00           H
ATOM   1448 HG13 VAL    95      57.136  37.957  46.583  1.00  0.00           H
ATOM   1449  CG2 VAL    95      58.335  35.936  45.385  1.00  0.00           C
ATOM   1450 HG21 VAL    95      58.622  35.203  44.631  1.00  0.00           H
ATOM   1451 HG22 VAL    95      59.306  36.236  45.780  1.00  0.00           H
ATOM   1452 HG23 VAL    95      57.800  35.374  46.152  1.00  0.00           H
ATOM   1453  C   VAL    95      55.139  37.502  43.550  1.00  0.00           C
ATOM   1454  O   VAL    95      55.431  37.886  42.414  1.00  0.00           O
ATOM   1455  N   ALA    96      53.966  37.726  44.169  1.00  0.00           N
ATOM   1456  H   ALA    96      53.990  37.393  45.122  1.00  0.00           H
ATOM   1457  CA  ALA    96      52.815  38.346  43.562  1.00  0.00           C
ATOM   1458  HA  ALA    96      53.184  39.187  42.973  1.00  0.00           H
ATOM   1459  CB  ALA    96      52.067  37.396  42.675  1.00  0.00           C
ATOM   1460  HB1 ALA    96      50.983  37.405  42.791  1.00  0.00           H
ATOM   1461  HB2 ALA    96      52.232  37.590  41.614  1.00  0.00           H
ATOM   1462  HB3 ALA    96      52.393  36.381  42.904  1.00  0.00           H
ATOM   1463  C   ALA    96      51.807  38.899  44.587  1.00  0.00           C
ATOM   1464  O   ALA    96      51.723  38.418  45.762  1.00  0.00           O
ATOM   1465  N   TRP    97      50.877  39.686  44.155  1.00  0.00           N
ATOM   1466  H   TRP    97      50.959  40.030  43.209  1.00  0.00           H
ATOM   1467  CA  TRP    97      49.827  40.143  45.023  1.00  0.00           C
ATOM   1468  HA  TRP    97      49.607  39.378  45.769  1.00  0.00           H
ATOM   1469  CB  TRP    97      50.347  41.372  45.850  1.00  0.00           C
ATOM   1470  HB2 TRP    97      49.443  41.859  46.216  1.00  0.00           H
ATOM   1471  HB3 TRP    97      51.020  41.141  46.675  1.00  0.00           H
ATOM   1472  CG  TRP    97      51.064  42.431  45.088  1.00  0.00           C
ATOM   1473  CD1 TRP    97      52.394  42.662  45.161  1.00  0.00           C
ATOM   1474  HD1 TRP    97      53.106  42.025  45.666  1.00  0.00           H
ATOM   1475  NE1 TRP    97      52.764  43.756  44.379  1.00  0.00           N
ATOM   1476  HE1 TRP    97      53.711  44.106  44.370  1.00  0.00           H
ATOM   1477  CE2 TRP    97      51.692  44.162  43.619  1.00  0.00           C
ATOM   1478  CZ2 TRP    97      51.568  45.102  42.622  1.00  0.00           C
ATOM   1479  HZ2 TRP    97      52.439  45.606  42.233  1.00  0.00           H
ATOM   1480  CH2 TRP    97      50.303  45.285  41.986  1.00  0.00           C
ATOM   1481  HH2 TRP    97      50.069  45.992  41.204  1.00  0.00           H
ATOM   1482  CZ3 TRP    97      49.199  44.488  42.389  1.00  0.00           C
ATOM   1483  HZ3 TRP    97      48.278  44.560  41.830  1.00  0.00           H
ATOM   1484  CE3 TRP    97      49.396  43.515  43.346  1.00  0.00           C
ATOM   1485  HE3 TRP    97      48.521  42.925  43.576  1.00  0.00           H
ATOM   1486  CD2 TRP    97      50.619  43.326  44.019  1.00  0.00           C
ATOM   1487  C   TRP    97      48.520  40.424  44.259  1.00  0.00           C
ATOM   1488  O   TRP    97      47.525  40.875  44.862  1.00  0.00           O
ATOM   1489  N   SER    98      48.467  40.050  42.976  1.00  0.00           N
ATOM   1490  H   SER    98      49.243  39.532  42.592  1.00  0.00           H
ATOM   1491  CA  SER    98      47.182  39.818  42.179  1.00  0.00           C
ATOM   1492  HA  SER    98      46.469  39.392  42.886  1.00  0.00           H
ATOM   1493  CB  SER    98      46.585  41.085  41.589  1.00  0.00           C
ATOM   1494  HB2 SER    98      46.213  41.762  42.358  1.00  0.00           H
ATOM   1495  HB3 SER    98      47.359  41.645  41.065  1.00  0.00           H
ATOM   1496  OG  SER    98      45.509  40.953  40.652  1.00  0.00           O
ATOM   1497  HG  SER    98      45.003  40.238  41.047  1.00  0.00           H
ATOM   1498  C   SER    98      47.445  38.617  41.281  1.00  0.00           C
ATOM   1499  O   SER    98      48.584  38.285  41.031  1.00  0.00           O
ATOM   1500  N   ALA    99      46.396  37.896  40.839  1.00  0.00           N
ATOM   1501  H   ALA    99      45.475  38.213  41.105  1.00  0.00           H
ATOM   1502  CA  ALA    99      46.608  36.676  40.090  1.00  0.00           C
ATOM   1503  HA  ALA    99      47.429  36.890  39.408  1.00  0.00           H
ATOM   1504  CB  ALA    99      47.003  35.648  41.149  1.00  0.00           C
ATOM   1505  HB1 ALA    99      46.153  35.661  41.831  1.00  0.00           H
ATOM   1506  HB2 ALA    99      46.995  34.624  40.776  1.00  0.00           H
ATOM   1507  HB3 ALA    99      47.859  35.852  41.792  1.00  0.00           H
ATOM   1508  C   ALA    99      45.331  36.243  39.348  1.00  0.00           C
ATOM   1509  O   ALA    99      44.195  36.599  39.696  1.00  0.00           O
ATOM   1510  N   SER   100      45.585  35.353  38.394  1.00  0.00           N
ATOM   1511  H   SER   100      46.542  35.086  38.212  1.00  0.00           H
ATOM   1512  CA  SER   100      44.653  34.474  37.626  1.00  0.00           C
ATOM   1513  HA  SER   100      43.802  34.194  38.247  1.00  0.00           H
ATOM   1514  CB  SER   100      44.097  35.217  36.496  1.00  0.00           C
ATOM   1515  HB2 SER   100      43.614  36.110  36.891  1.00  0.00           H
ATOM   1516  HB3 SER   100      44.832  35.426  35.718  1.00  0.00           H
ATOM   1517  OG  SER   100      43.077  34.452  35.916  1.00  0.00           O
ATOM   1518  HG  SER   100      42.251  34.538  36.397  1.00  0.00           H
ATOM   1519  C   SER   100      45.353  33.156  37.184  1.00  0.00           C
ATOM   1520  O   SER   100      46.538  33.040  37.141  1.00  0.00           O
ATOM   1521  N   ALA   101      44.611  32.070  36.831  1.00  0.00           N
ATOM   1522  H   ALA   101      43.632  32.307  36.760  1.00  0.00           H
ATOM   1523  CA  ALA   101      45.030  30.827  36.234  1.00  0.00           C
ATOM   1524  HA  ALA   101      45.793  31.088  35.500  1.00  0.00           H
ATOM   1525  CB  ALA   101      45.673  30.020  37.382  1.00  0.00           C
ATOM   1526  HB1 ALA   101      46.289  30.646  38.028  1.00  0.00           H
ATOM   1527  HB2 ALA   101      44.847  29.609  37.963  1.00  0.00           H
ATOM   1528  HB3 ALA   101      46.327  29.284  36.915  1.00  0.00           H
ATOM   1529  C   ALA   101      43.974  30.051  35.494  1.00  0.00           C
ATOM   1530  O   ALA   101      42.814  30.193  35.844  1.00  0.00           O
ATOM   1531  N   CYX   102      44.356  29.285  34.454  1.00  0.00           N
ATOM   1532  H   CYX   102      45.347  29.225  34.272  1.00  0.00           H
ATOM   1533  CA  CYX   102      43.552  28.544  33.466  1.00  0.00           C
ATOM   1534  HA  CYX   102      42.865  27.854  33.957  1.00  0.00           H
ATOM   1535  CB  CYX   102      42.723  29.541  32.705  1.00  0.00           C
ATOM   1536  HB2 CYX   102      42.089  29.044  31.970  1.00  0.00           H
ATOM   1537  HB3 CYX   102      41.946  29.856  33.402  1.00  0.00           H
ATOM   1538  SG  CYX   102      43.640  30.972  31.967  1.00  0.00           S
ATOM   1539  C   CYX   102      44.452  27.778  32.478  1.00  0.00           C
ATOM   1540  O   CYX   102      45.599  27.685  32.842  1.00  0.00           O
ATOM   1541  N   HIE   103      44.058  27.169  31.361  1.00  0.00           N
ATOM   1542  H   HIE   103      43.247  27.483  30.846  1.00  0.00           H
ATOM   1543  CA  HIE   103      44.873  26.160  30.700  1.00  0.00           C
ATOM   1544  HA  HIE   103      45.938  26.385  30.629  1.00  0.00           H
ATOM   1545  CB  HIE   103      44.763  24.816  31.609  1.00  0.00           C
ATOM   1546  HB2 HIE   103      45.368  24.879  32.512  1.00  0.00           H
ATOM   1547  HB3 HIE   103      43.697  24.827  31.833  1.00  0.00           H
ATOM   1548  CG  HIE   103      45.257  23.456  31.084  1.00  0.00           C
ATOM   1549  ND1 HIE   103      44.809  22.895  29.879  1.00  0.00           N
ATOM   1550  CE1 HIE   103      45.429  21.728  29.682  1.00  0.00           C
ATOM   1551  HE1 HIE   103      45.173  20.991  28.934  1.00  0.00           H
ATOM   1552  NE2 HIE   103      46.149  21.480  30.741  1.00  0.00           N
ATOM   1553  HE2 HIE   103      46.859  20.763  30.796  1.00  0.00           H
ATOM   1554  CD2 HIE   103      46.074  22.549  31.582  1.00  0.00           C
ATOM   1555  HD2 HIE   103      46.651  22.595  32.493  1.00  0.00           H
ATOM   1556  C   HIE   103      44.273  26.032  29.294  1.00  0.00           C
ATOM   1557  O   HIE   103      43.021  26.122  29.169  1.00  0.00           O
ATOM   1558  N   ASP   104      45.154  25.887  28.270  1.00  0.00           N
ATOM   1559  H   ASP   104      46.116  25.651  28.471  1.00  0.00           H
ATOM   1560  CA  ASP   104      44.721  25.981  26.872  1.00  0.00           C
ATOM   1561  HA  ASP   104      43.893  26.688  26.851  1.00  0.00           H
ATOM   1562  CB  ASP   104      45.824  26.632  25.955  1.00  0.00           C
ATOM   1563  HB2 ASP   104      45.467  26.752  24.932  1.00  0.00           H
ATOM   1564  HB3 ASP   104      46.079  27.615  26.351  1.00  0.00           H
ATOM   1565  CG  ASP   104      47.146  25.828  25.912  1.00  0.00           C
ATOM   1566  OD1 ASP   104      47.406  24.903  26.639  1.00  0.00           O
ATOM   1567  OD2 ASP   104      47.844  26.165  24.946  1.00  0.00           O
ATOM   1568  C   ASP   104      44.311  24.640  26.252  1.00  0.00           C
ATOM   1569  O   ASP   104      43.978  24.671  25.052  1.00  0.00           O
ATOM   1570  N   GLY   105      44.194  23.514  27.019  1.00  0.00           N
ATOM   1571  H   GLY   105      44.071  23.557  28.021  1.00  0.00           H
ATOM   1572  CA  GLY   105      44.075  22.143  26.526  1.00  0.00           C
ATOM   1573  HA2 GLY   105      43.333  21.580  27.092  1.00  0.00           H
ATOM   1574  HA3 GLY   105      43.740  22.246  25.494  1.00  0.00           H
ATOM   1575  C   GLY   105      45.452  21.407  26.568  1.00  0.00           C
ATOM   1576  O   GLY   105      45.495  20.151  26.309  1.00  0.00           O
ATOM   1577  N   THR   106      46.600  22.143  26.571  1.00  0.00           N
ATOM   1578  H   THR   106      46.600  23.123  26.813  1.00  0.00           H
ATOM   1579  CA  THR   106      47.908  21.564  26.352  1.00  0.00           C
ATOM   1580  HA  THR   106      47.783  20.482  26.336  1.00  0.00           H
ATOM   1581  CB  THR   106      48.532  21.828  24.963  1.00  0.00           C
ATOM   1582  HB  THR   106      48.580  22.889  24.721  1.00  0.00           H
ATOM   1583  CG2 THR   106      49.933  21.291  24.689  1.00  0.00           C
ATOM   1584 HG21 THR   106      50.291  21.415  23.667  1.00  0.00           H
ATOM   1585 HG22 THR   106      50.769  21.691  25.261  1.00  0.00           H
ATOM   1586 HG23 THR   106      49.860  20.211  24.815  1.00  0.00           H
ATOM   1587  OG1 THR   106      47.764  21.179  23.991  1.00  0.00           O
ATOM   1588  HG1 THR   106      46.863  21.507  24.029  1.00  0.00           H
ATOM   1589  C   THR   106      48.821  21.808  27.543  1.00  0.00           C
ATOM   1590  O   THR   106      49.518  20.876  27.926  1.00  0.00           O
ATOM   1591  N   SER   107      48.774  22.895  28.293  1.00  0.00           N
ATOM   1592  H   SER   107      48.333  23.695  27.860  1.00  0.00           H
ATOM   1593  CA  SER   107      49.449  23.166  29.526  1.00  0.00           C
ATOM   1594  HA  SER   107      49.438  22.242  30.106  1.00  0.00           H
ATOM   1595  CB  SER   107      50.909  23.475  29.217  1.00  0.00           C
ATOM   1596  HB2 SER   107      51.268  22.569  28.730  1.00  0.00           H
ATOM   1597  HB3 SER   107      51.069  24.291  28.511  1.00  0.00           H
ATOM   1598  OG  SER   107      51.552  23.763  30.445  1.00  0.00           O
ATOM   1599  HG  SER   107      51.473  22.964  30.972  1.00  0.00           H
ATOM   1600  C   SER   107      48.644  24.211  30.366  1.00  0.00           C
ATOM   1601  O   SER   107      47.888  25.011  29.796  1.00  0.00           O
ATOM   1602  N   TRP   108      48.917  24.274  31.687  1.00  0.00           N
ATOM   1603  H   TRP   108      49.667  23.693  32.037  1.00  0.00           H
ATOM   1604  CA  TRP   108      48.504  25.340  32.615  1.00  0.00           C
ATOM   1605  HA  TRP   108      47.440  25.556  32.532  1.00  0.00           H
ATOM   1606  CB  TRP   108      48.850  24.990  34.093  1.00  0.00           C
ATOM   1607  HB2 TRP   108      49.887  24.655  34.096  1.00  0.00           H
ATOM   1608  HB3 TRP   108      48.849  25.826  34.792  1.00  0.00           H
ATOM   1609  CG  TRP   108      47.841  23.943  34.592  1.00  0.00           C
ATOM   1610  CD1 TRP   108      47.990  22.601  34.646  1.00  0.00           C
ATOM   1611  HD1 TRP   108      48.869  22.043  34.359  1.00  0.00           H
ATOM   1612  NE1 TRP   108      46.927  22.017  35.314  1.00  0.00           N
ATOM   1613  HE1 TRP   108      46.979  21.042  35.571  1.00  0.00           H
ATOM   1614  CE2 TRP   108      45.897  22.864  35.448  1.00  0.00           C
ATOM   1615  CZ2 TRP   108      44.582  22.756  35.980  1.00  0.00           C
ATOM   1616  HZ2 TRP   108      44.249  21.904  36.554  1.00  0.00           H
ATOM   1617  CH2 TRP   108      43.824  23.917  36.094  1.00  0.00           C
ATOM   1618  HH2 TRP   108      42.869  23.833  36.591  1.00  0.00           H
ATOM   1619  CZ3 TRP   108      44.324  25.171  35.634  1.00  0.00           C
ATOM   1620  HZ3 TRP   108      43.775  26.081  35.825  1.00  0.00           H
ATOM   1621  CE3 TRP   108      45.643  25.275  35.156  1.00  0.00           C
ATOM   1622  HE3 TRP   108      46.002  26.216  34.765  1.00  0.00           H
ATOM   1623  CD2 TRP   108      46.441  24.105  35.014  1.00  0.00           C
ATOM   1624  C   TRP   108      49.139  26.628  32.194  1.00  0.00           C
ATOM   1625  O   TRP   108      50.355  26.702  31.960  1.00  0.00           O
ATOM   1626  N   LEU   109      48.282  27.697  32.120  1.00  0.00           N
ATOM   1627  H   LEU   109      47.308  27.506  32.310  1.00  0.00           H
ATOM   1628  CA  LEU   109      48.601  29.163  32.075  1.00  0.00           C
ATOM   1629  HA  LEU   109      49.669  29.270  31.882  1.00  0.00           H
ATOM   1630  CB  LEU   109      47.682  29.961  31.168  1.00  0.00           C
ATOM   1631  HB2 LEU   109      46.700  29.499  31.283  1.00  0.00           H
ATOM   1632  HB3 LEU   109      47.555  31.012  31.423  1.00  0.00           H
ATOM   1633  CG  LEU   109      47.963  29.762  29.643  1.00  0.00           C
ATOM   1634  HG  LEU   109      47.921  28.722  29.320  1.00  0.00           H
ATOM   1635  CD1 LEU   109      46.888  30.388  28.863  1.00  0.00           C
ATOM   1636 HD11 LEU   109      46.961  30.066  27.824  1.00  0.00           H
ATOM   1637 HD12 LEU   109      45.934  30.012  29.230  1.00  0.00           H
ATOM   1638 HD13 LEU   109      46.825  31.476  28.898  1.00  0.00           H
ATOM   1639  CD2 LEU   109      49.298  30.327  29.130  1.00  0.00           C
ATOM   1640 HD21 LEU   109      49.131  31.380  28.902  1.00  0.00           H
ATOM   1641 HD22 LEU   109      50.084  30.195  29.873  1.00  0.00           H
ATOM   1642 HD23 LEU   109      49.638  29.777  28.252  1.00  0.00           H
ATOM   1643  C   LEU   109      48.519  29.749  33.534  1.00  0.00           C
ATOM   1644  O   LEU   109      47.631  29.406  34.334  1.00  0.00           O
ATOM   1645  N   THR   110      49.370  30.668  33.946  1.00  0.00           N
ATOM   1646  H   THR   110      50.124  30.927  33.325  1.00  0.00           H
ATOM   1647  CA  THR   110      49.344  31.245  35.319  1.00  0.00           C
ATOM   1648  HA  THR   110      48.322  31.242  35.696  1.00  0.00           H
ATOM   1649  CB  THR   110      50.252  30.397  36.243  1.00  0.00           C
ATOM   1650  HB  THR   110      51.283  30.301  35.900  1.00  0.00           H
ATOM   1651  CG2 THR   110      50.246  30.894  37.663  1.00  0.00           C
ATOM   1652 HG21 THR   110      50.961  30.278  38.209  1.00  0.00           H
ATOM   1653 HG22 THR   110      50.709  31.880  37.720  1.00  0.00           H
ATOM   1654 HG23 THR   110      49.237  30.849  38.072  1.00  0.00           H
ATOM   1655  OG1 THR   110      49.647  29.137  36.266  1.00  0.00           O
ATOM   1656  HG1 THR   110      48.904  29.228  35.666  1.00  0.00           H
ATOM   1657  C   THR   110      49.848  32.716  35.262  1.00  0.00           C
ATOM   1658  O   THR   110      50.923  33.024  34.772  1.00  0.00           O
ATOM   1659  N   ILE   111      49.028  33.634  35.761  1.00  0.00           N
ATOM   1660  H   ILE   111      48.124  33.365  36.123  1.00  0.00           H
ATOM   1661  CA  ILE   111      49.290  35.091  35.705  1.00  0.00           C
ATOM   1662  HA  ILE   111      50.244  35.244  35.200  1.00  0.00           H
ATOM   1663  CB  ILE   111      48.241  35.857  34.864  1.00  0.00           C
ATOM   1664  HB  ILE   111      47.305  35.680  35.393  1.00  0.00           H
ATOM   1665  CG2 ILE   111      48.485  37.384  34.819  1.00  0.00           C
ATOM   1666 HG21 ILE   111      47.676  37.898  35.341  1.00  0.00           H
ATOM   1667 HG22 ILE   111      49.429  37.670  35.284  1.00  0.00           H
ATOM   1668 HG23 ILE   111      48.475  37.789  33.808  1.00  0.00           H
ATOM   1669  CG1 ILE   111      47.842  35.337  33.463  1.00  0.00           C
ATOM   1670 HG12 ILE   111      47.390  36.169  32.922  1.00  0.00           H
ATOM   1671 HG13 ILE   111      48.691  34.993  32.873  1.00  0.00           H
ATOM   1672  CD1 ILE   111      46.788  34.156  33.413  1.00  0.00           C
ATOM   1673 HD11 ILE   111      45.797  34.520  33.678  1.00  0.00           H
ATOM   1674 HD12 ILE   111      46.764  33.782  32.389  1.00  0.00           H
ATOM   1675 HD13 ILE   111      47.100  33.450  34.183  1.00  0.00           H
ATOM   1676  C   ILE   111      49.388  35.614  37.151  1.00  0.00           C
ATOM   1677  O   ILE   111      48.583  35.278  38.073  1.00  0.00           O
ATOM   1678  N   GLY   112      50.487  36.280  37.416  1.00  0.00           N
ATOM   1679  H   GLY   112      51.107  36.457  36.639  1.00  0.00           H
ATOM   1680  CA  GLY   112      50.850  36.869  38.707  1.00  0.00           C
ATOM   1681  HA2 GLY   112      49.991  36.744  39.367  1.00  0.00           H
ATOM   1682  HA3 GLY   112      51.672  36.319  39.165  1.00  0.00           H
ATOM   1683  C   GLY   112      51.310  38.413  38.685  1.00  0.00           C
ATOM   1684  O   GLY   112      52.265  38.648  37.898  1.00  0.00           O
ATOM   1685  N   ILE   113      50.726  39.302  39.492  1.00  0.00           N
ATOM   1686  H   ILE   113      50.005  39.006  40.134  1.00  0.00           H
ATOM   1687  CA  ILE   113      51.055  40.745  39.452  1.00  0.00           C
ATOM   1688  HA  ILE   113      51.634  40.928  38.546  1.00  0.00           H
ATOM   1689  CB  ILE   113      49.793  41.706  39.456  1.00  0.00           C
ATOM   1690  HB  ILE   113      49.474  41.919  40.476  1.00  0.00           H
ATOM   1691  CG2 ILE   113      50.316  43.020  38.759  1.00  0.00           C
ATOM   1692 HG21 ILE   113      49.400  43.584  38.582  1.00  0.00           H
ATOM   1693 HG22 ILE   113      51.043  43.522  39.398  1.00  0.00           H
ATOM   1694 HG23 ILE   113      50.733  42.768  37.784  1.00  0.00           H
ATOM   1695  CG1 ILE   113      48.631  41.022  38.699  1.00  0.00           C
ATOM   1696 HG12 ILE   113      48.346  40.065  39.136  1.00  0.00           H
ATOM   1697 HG13 ILE   113      47.730  41.637  38.701  1.00  0.00           H
ATOM   1698  CD1 ILE   113      48.806  40.810  37.214  1.00  0.00           C
ATOM   1699 HD11 ILE   113      48.892  41.773  36.710  1.00  0.00           H
ATOM   1700 HD12 ILE   113      49.684  40.187  37.047  1.00  0.00           H
ATOM   1701 HD13 ILE   113      47.945  40.273  36.818  1.00  0.00           H
ATOM   1702  C   ILE   113      51.974  41.220  40.578  1.00  0.00           C
ATOM   1703  O   ILE   113      51.883  40.646  41.694  1.00  0.00           O
ATOM   1704  N   SER   114      52.890  42.184  40.302  1.00  0.00           N
ATOM   1705  H   SER   114      52.845  42.653  39.409  1.00  0.00           H
ATOM   1706  CA  SER   114      53.948  42.753  41.191  1.00  0.00           C
ATOM   1707  HA  SER   114      53.556  42.719  42.208  1.00  0.00           H
ATOM   1708  CB  SER   114      55.190  41.777  41.020  1.00  0.00           C
ATOM   1709  HB2 SER   114      54.844  40.749  41.122  1.00  0.00           H
ATOM   1710  HB3 SER   114      55.527  41.935  39.995  1.00  0.00           H
ATOM   1711  OG  SER   114      56.301  41.985  41.849  1.00  0.00           O
ATOM   1712  HG  SER   114      57.064  41.623  41.393  1.00  0.00           H
ATOM   1713  C   SER   114      54.296  44.300  40.869  1.00  0.00           C
ATOM   1714  O   SER   114      53.847  44.860  39.902  1.00  0.00           O
ATOM   1715  N   GLY   115      55.055  44.860  41.804  1.00  0.00           N
ATOM   1716  H   GLY   115      55.431  44.226  42.494  1.00  0.00           H
ATOM   1717  CA  GLY   115      55.775  46.135  41.589  1.00  0.00           C
ATOM   1718  HA2 GLY   115      56.825  45.936  41.806  1.00  0.00           H
ATOM   1719  HA3 GLY   115      55.574  46.373  40.545  1.00  0.00           H
ATOM   1720  C   GLY   115      55.310  47.391  42.381  1.00  0.00           C
ATOM   1721  O   GLY   115      54.316  47.237  43.125  1.00  0.00           O
ATOM   1722  N   PRO   116      55.945  48.523  42.094  1.00  0.00           N
ATOM   1723  CD  PRO   116      57.154  48.699  41.286  1.00  0.00           C
ATOM   1724  HD2 PRO   116      57.011  48.344  40.265  1.00  0.00           H
ATOM   1725  HD3 PRO   116      57.995  48.194  41.762  1.00  0.00           H
ATOM   1726  CG  PRO   116      57.391  50.206  41.215  1.00  0.00           C
ATOM   1727  HG2 PRO   116      56.889  50.448  40.278  1.00  0.00           H
ATOM   1728  HG3 PRO   116      58.443  50.457  41.085  1.00  0.00           H
ATOM   1729  CB  PRO   116      56.585  50.830  42.289  1.00  0.00           C
ATOM   1730  HB2 PRO   116      56.214  51.798  41.952  1.00  0.00           H
ATOM   1731  HB3 PRO   116      57.230  50.940  43.161  1.00  0.00           H
ATOM   1732  CA  PRO   116      55.483  49.812  42.568  1.00  0.00           C
ATOM   1733  HA  PRO   116      55.270  49.696  43.631  1.00  0.00           H
ATOM   1734  C   PRO   116      54.127  50.188  42.012  1.00  0.00           C
ATOM   1735  O   PRO   116      53.766  49.842  40.868  1.00  0.00           O
ATOM   1736  N   ASP   117      53.342  50.892  42.739  1.00  0.00           N
ATOM   1737  H   ASP   117      53.655  51.182  43.654  1.00  0.00           H
ATOM   1738  CA  ASP   117      52.044  51.340  42.334  1.00  0.00           C
ATOM   1739  HA  ASP   117      51.469  50.441  42.115  1.00  0.00           H
ATOM   1740  CB  ASP   117      51.442  52.206  43.507  1.00  0.00           C
ATOM   1741  HB2 ASP   117      50.417  52.459  43.234  1.00  0.00           H
ATOM   1742  HB3 ASP   117      51.321  51.605  44.408  1.00  0.00           H
ATOM   1743  CG  ASP   117      52.151  53.539  43.811  1.00  0.00           C
ATOM   1744  OD1 ASP   117      53.364  53.687  43.523  1.00  0.00           O
ATOM   1745  OD2 ASP   117      51.529  54.379  44.531  1.00  0.00           O
ATOM   1746  C   ASP   117      52.113  52.199  40.996  1.00  0.00           C
ATOM   1747  O   ASP   117      51.290  51.947  40.113  1.00  0.00           O
ATOM   1748  N   ASN   118      53.107  53.063  40.865  1.00  0.00           N
ATOM   1749  H   ASN   118      53.732  53.225  41.641  1.00  0.00           H
ATOM   1750  CA  ASN   118      53.298  53.894  39.663  1.00  0.00           C
ATOM   1751  HA  ASN   118      52.338  53.897  39.144  1.00  0.00           H
ATOM   1752  CB  ASN   118      53.674  55.325  40.114  1.00  0.00           C
ATOM   1753  HB2 ASN   118      53.525  55.940  39.227  1.00  0.00           H
ATOM   1754  HB3 ASN   118      53.006  55.627  40.921  1.00  0.00           H
ATOM   1755  CG  ASN   118      55.078  55.409  40.625  1.00  0.00           C
ATOM   1756  OD1 ASN   118      56.022  55.843  39.985  1.00  0.00           O
ATOM   1757  ND2 ASN   118      55.232  55.256  41.894  1.00  0.00           N
ATOM   1758 HD21 ASN   118      56.181  55.406  42.204  1.00  0.00           H
ATOM   1759 HD22 ASN   118      54.468  55.030  42.514  1.00  0.00           H
ATOM   1760  C   ASN   118      54.236  53.227  38.594  1.00  0.00           C
ATOM   1761  O   ASN   118      54.680  53.906  37.705  1.00  0.00           O
ATOM   1762  N   GLY   119      54.291  51.890  38.557  1.00  0.00           N
ATOM   1763  H   GLY   119      53.892  51.416  39.355  1.00  0.00           H
ATOM   1764  CA  GLY   119      54.938  51.040  37.575  1.00  0.00           C
ATOM   1765  HA2 GLY   119      54.626  51.133  36.535  1.00  0.00           H
ATOM   1766  HA3 GLY   119      55.981  51.354  37.536  1.00  0.00           H
ATOM   1767  C   GLY   119      54.795  49.495  37.883  1.00  0.00           C
ATOM   1768  O   GLY   119      55.812  48.803  37.884  1.00  0.00           O
ATOM   1769  N   ALA   120      53.558  48.942  38.049  1.00  0.00           N
ATOM   1770  H   ALA   120      52.750  49.540  37.951  1.00  0.00           H
ATOM   1771  CA  ALA   120      53.293  47.548  38.319  1.00  0.00           C
ATOM   1772  HA  ALA   120      54.046  47.209  39.031  1.00  0.00           H
ATOM   1773  CB  ALA   120      51.940  47.562  38.977  1.00  0.00           C
ATOM   1774  HB1 ALA   120      51.618  46.526  39.088  1.00  0.00           H
ATOM   1775  HB2 ALA   120      52.107  47.994  39.963  1.00  0.00           H
ATOM   1776  HB3 ALA   120      51.213  48.053  38.331  1.00  0.00           H
ATOM   1777  C   ALA   120      53.370  46.800  37.019  1.00  0.00           C
ATOM   1778  O   ALA   120      53.270  47.340  35.937  1.00  0.00           O
ATOM   1779  N   VAL   121      53.682  45.539  37.198  1.00  0.00           N
ATOM   1780  H   VAL   121      54.029  45.280  38.111  1.00  0.00           H
ATOM   1781  CA  VAL   121      53.949  44.563  36.113  1.00  0.00           C
ATOM   1782  HA  VAL   121      53.542  45.003  35.203  1.00  0.00           H
ATOM   1783  CB  VAL   121      55.392  44.301  35.800  1.00  0.00           C
ATOM   1784  HB  VAL   121      55.461  43.520  35.043  1.00  0.00           H
ATOM   1785  CG1 VAL   121      55.987  45.475  35.078  1.00  0.00           C
ATOM   1786 HG11 VAL   121      55.612  45.735  34.088  1.00  0.00           H
ATOM   1787 HG12 VAL   121      55.811  46.391  35.644  1.00  0.00           H
ATOM   1788 HG13 VAL   121      57.073  45.564  35.105  1.00  0.00           H
ATOM   1789  CG2 VAL   121      56.256  43.988  37.035  1.00  0.00           C
ATOM   1790 HG21 VAL   121      56.280  44.935  37.575  1.00  0.00           H
ATOM   1791 HG22 VAL   121      55.896  43.121  37.588  1.00  0.00           H
ATOM   1792 HG23 VAL   121      57.281  43.712  36.784  1.00  0.00           H
ATOM   1793  C   VAL   121      53.208  43.178  36.318  1.00  0.00           C
ATOM   1794  O   VAL   121      53.418  42.612  37.370  1.00  0.00           O
ATOM   1795  N   ALA   122      52.536  42.658  35.266  1.00  0.00           N
ATOM   1796  H   ALA   122      52.469  43.159  34.392  1.00  0.00           H
ATOM   1797  CA  ALA   122      52.096  41.268  35.309  1.00  0.00           C
ATOM   1798  HA  ALA   122      51.894  41.061  36.360  1.00  0.00           H
ATOM   1799  CB  ALA   122      50.814  41.093  34.433  1.00  0.00           C
ATOM   1800  HB1 ALA   122      50.111  41.845  34.792  1.00  0.00           H
ATOM   1801  HB2 ALA   122      51.161  41.172  33.402  1.00  0.00           H
ATOM   1802  HB3 ALA   122      50.409  40.147  34.792  1.00  0.00           H
ATOM   1803  C   ALA   122      53.199  40.292  34.829  1.00  0.00           C
ATOM   1804  O   ALA   122      53.724  40.641  33.731  1.00  0.00           O
ATOM   1805  N   VAL   123      53.423  39.110  35.416  1.00  0.00           N
ATOM   1806  H   VAL   123      52.875  38.870  36.229  1.00  0.00           H
ATOM   1807  CA  VAL   123      54.183  37.968  34.832  1.00  0.00           C
ATOM   1808  HA  VAL   123      54.670  38.298  33.914  1.00  0.00           H
ATOM   1809  CB  VAL   123      55.380  37.554  35.679  1.00  0.00           C
ATOM   1810  HB  VAL   123      55.961  38.433  35.959  1.00  0.00           H
ATOM   1811  CG1 VAL   123      54.881  36.844  36.976  1.00  0.00           C
ATOM   1812 HG11 VAL   123      55.805  36.554  37.477  1.00  0.00           H
ATOM   1813 HG12 VAL   123      54.367  37.509  37.670  1.00  0.00           H
ATOM   1814 HG13 VAL   123      54.192  36.084  36.608  1.00  0.00           H
ATOM   1815  CG2 VAL   123      56.296  36.525  34.951  1.00  0.00           C
ATOM   1816 HG21 VAL   123      57.146  36.257  35.578  1.00  0.00           H
ATOM   1817 HG22 VAL   123      55.799  35.570  34.777  1.00  0.00           H
ATOM   1818 HG23 VAL   123      56.565  36.882  33.956  1.00  0.00           H
ATOM   1819  C   VAL   123      53.079  36.926  34.397  1.00  0.00           C
ATOM   1820  O   VAL   123      52.085  36.694  35.026  1.00  0.00           O
ATOM   1821  N   LEU   124      53.365  36.409  33.219  1.00  0.00           N
ATOM   1822  H   LEU   124      54.187  36.673  32.696  1.00  0.00           H
ATOM   1823  CA  LEU   124      52.572  35.397  32.589  1.00  0.00           C
ATOM   1824  HA  LEU   124      51.844  34.946  33.263  1.00  0.00           H
ATOM   1825  CB  LEU   124      51.902  35.989  31.352  1.00  0.00           C
ATOM   1826  HB2 LEU   124      52.549  36.340  30.548  1.00  0.00           H
ATOM   1827  HB3 LEU   124      51.396  35.157  30.861  1.00  0.00           H
ATOM   1828  CG  LEU   124      50.739  36.996  31.503  1.00  0.00           C
ATOM   1829  HG  LEU   124      50.329  36.774  32.489  1.00  0.00           H
ATOM   1830  CD1 LEU   124      51.274  38.438  31.552  1.00  0.00           C
ATOM   1831 HD11 LEU   124      51.394  38.892  30.568  1.00  0.00           H
ATOM   1832 HD12 LEU   124      50.613  39.106  32.104  1.00  0.00           H
ATOM   1833 HD13 LEU   124      52.246  38.454  32.044  1.00  0.00           H
ATOM   1834  CD2 LEU   124      49.721  36.996  30.349  1.00  0.00           C
ATOM   1835 HD21 LEU   124      49.113  36.091  30.373  1.00  0.00           H
ATOM   1836 HD22 LEU   124      49.052  37.851  30.443  1.00  0.00           H
ATOM   1837 HD23 LEU   124      50.304  37.117  29.436  1.00  0.00           H
ATOM   1838  C   LEU   124      53.459  34.185  32.298  1.00  0.00           C
ATOM   1839  O   LEU   124      54.543  34.344  31.690  1.00  0.00           O
ATOM   1840  N   LYS   125      53.092  33.064  32.885  1.00  0.00           N
ATOM   1841  H   LYS   125      52.232  33.027  33.412  1.00  0.00           H
ATOM   1842  CA  LYS   125      53.798  31.760  32.887  1.00  0.00           C
ATOM   1843  HA  LYS   125      54.777  31.926  32.437  1.00  0.00           H
ATOM   1844  CB  LYS   125      54.177  31.353  34.362  1.00  0.00           C
ATOM   1845  HB2 LYS   125      53.279  31.052  34.900  1.00  0.00           H
ATOM   1846  HB3 LYS   125      54.718  30.406  34.331  1.00  0.00           H
ATOM   1847  CG  LYS   125      54.923  32.521  35.152  1.00  0.00           C
ATOM   1848  HG2 LYS   125      55.712  33.013  34.586  1.00  0.00           H
ATOM   1849  HG3 LYS   125      54.247  33.315  35.472  1.00  0.00           H
ATOM   1850  CD  LYS   125      55.634  32.175  36.444  1.00  0.00           C
ATOM   1851  HD2 LYS   125      56.179  33.020  36.865  1.00  0.00           H
ATOM   1852  HD3 LYS   125      54.912  32.023  37.247  1.00  0.00           H
ATOM   1853  CE  LYS   125      56.696  31.050  36.300  1.00  0.00           C
ATOM   1854  HE2 LYS   125      56.420  30.343  35.518  1.00  0.00           H
ATOM   1855  HE3 LYS   125      57.706  31.435  36.157  1.00  0.00           H
ATOM   1856  NZ  LYS   125      56.786  30.250  37.568  1.00  0.00           N
ATOM   1857  HZ1 LYS   125      55.992  29.627  37.604  1.00  0.00           H
ATOM   1858  HZ2 LYS   125      57.641  29.718  37.629  1.00  0.00           H
ATOM   1859  HZ3 LYS   125      56.819  30.909  38.333  1.00  0.00           H
ATOM   1860  C   LYS   125      53.171  30.620  32.052  1.00  0.00           C
ATOM   1861  O   LYS   125      51.921  30.521  31.891  1.00  0.00           O
ATOM   1862  N   TYR   126      53.874  29.700  31.447  1.00  0.00           N
ATOM   1863  H   TYR   126      54.881  29.783  31.468  1.00  0.00           H
ATOM   1864  CA  TYR   126      53.367  28.508  30.707  1.00  0.00           C
ATOM   1865  HA  TYR   126      52.497  28.130  31.244  1.00  0.00           H
ATOM   1866  CB  TYR   126      53.050  28.951  29.271  1.00  0.00           C
ATOM   1867  HB2 TYR   126      52.401  29.826  29.287  1.00  0.00           H
ATOM   1868  HB3 TYR   126      54.042  29.231  28.916  1.00  0.00           H
ATOM   1869  CG  TYR   126      52.336  27.891  28.373  1.00  0.00           C
ATOM   1870  CD1 TYR   126      52.919  27.343  27.221  1.00  0.00           C
ATOM   1871  HD1 TYR   126      53.868  27.653  26.810  1.00  0.00           H
ATOM   1872  CE1 TYR   126      52.259  26.368  26.404  1.00  0.00           C
ATOM   1873  HE1 TYR   126      52.669  25.971  25.487  1.00  0.00           H
ATOM   1874  CZ  TYR   126      50.928  25.979  26.746  1.00  0.00           C
ATOM   1875  OH  TYR   126      50.316  24.842  26.259  1.00  0.00           O
ATOM   1876  HH  TYR   126      49.363  24.880  26.366  1.00  0.00           H
ATOM   1877  CE2 TYR   126      50.267  26.591  27.860  1.00  0.00           C
ATOM   1878  HE2 TYR   126      49.265  26.382  28.204  1.00  0.00           H
ATOM   1879  CD2 TYR   126      51.019  27.478  28.612  1.00  0.00           C
ATOM   1880  HD2 TYR   126      50.531  27.837  29.505  1.00  0.00           H
ATOM   1881  C   TYR   126      54.465  27.391  30.740  1.00  0.00           C
ATOM   1882  O   TYR   126      55.667  27.720  30.677  1.00  0.00           O
ATOM   1883  N   ASN   127      54.049  26.129  30.889  1.00  0.00           N
ATOM   1884  H   ASN   127      53.059  25.950  30.803  1.00  0.00           H
ATOM   1885  CA  ASN   127      54.926  24.971  31.257  1.00  0.00           C
ATOM   1886  HA  ASN   127      54.130  24.289  31.556  1.00  0.00           H
ATOM   1887  CB  ASN   127      55.743  24.354  30.086  1.00  0.00           C
ATOM   1888  HB2 ASN   127      56.609  24.865  29.664  1.00  0.00           H
ATOM   1889  HB3 ASN   127      56.077  23.373  30.422  1.00  0.00           H
ATOM   1890  CG  ASN   127      54.974  24.078  28.775  1.00  0.00           C
ATOM   1891  OD1 ASN   127      54.165  23.184  28.714  1.00  0.00           O
ATOM   1892  ND2 ASN   127      55.150  24.877  27.744  1.00  0.00           N
ATOM   1893 HD21 ASN   127      54.618  24.689  26.905  1.00  0.00           H
ATOM   1894 HD22 ASN   127      55.790  25.654  27.657  1.00  0.00           H
ATOM   1895  C   ASN   127      55.735  25.247  32.552  1.00  0.00           C
ATOM   1896  O   ASN   127      56.829  24.651  32.626  1.00  0.00           O
ATOM   1897  N   GLY   128      55.208  26.001  33.487  1.00  0.00           N
ATOM   1898  H   GLY   128      54.221  26.202  33.414  1.00  0.00           H
ATOM   1899  CA  GLY   128      55.819  26.340  34.785  1.00  0.00           C
ATOM   1900  HA2 GLY   128      55.052  26.628  35.503  1.00  0.00           H
ATOM   1901  HA3 GLY   128      56.254  25.460  35.260  1.00  0.00           H
ATOM   1902  C   GLY   128      56.790  27.478  34.706  1.00  0.00           C
ATOM   1903  O   GLY   128      57.217  27.934  35.763  1.00  0.00           O
ATOM   1904  N   ILE   129      57.030  28.061  33.527  1.00  0.00           N
ATOM   1905  H   ILE   129      56.504  27.739  32.727  1.00  0.00           H
ATOM   1906  CA  ILE   129      58.153  28.956  33.266  1.00  0.00           C
ATOM   1907  HA  ILE   129      58.616  29.155  34.232  1.00  0.00           H
ATOM   1908  CB  ILE   129      59.285  28.367  32.355  1.00  0.00           C
ATOM   1909  HB  ILE   129      60.048  29.143  32.289  1.00  0.00           H
ATOM   1910  CG2 ILE   129      59.902  27.091  32.985  1.00  0.00           C
ATOM   1911 HG21 ILE   129      59.814  27.251  34.059  1.00  0.00           H
ATOM   1912 HG22 ILE   129      59.444  26.126  32.767  1.00  0.00           H
ATOM   1913 HG23 ILE   129      60.927  27.020  32.620  1.00  0.00           H
ATOM   1914  CG1 ILE   129      58.833  28.119  30.934  1.00  0.00           C
ATOM   1915 HG12 ILE   129      58.433  27.113  30.815  1.00  0.00           H
ATOM   1916 HG13 ILE   129      58.098  28.879  30.667  1.00  0.00           H
ATOM   1917  CD1 ILE   129      59.909  28.234  29.826  1.00  0.00           C
ATOM   1918 HD11 ILE   129      60.341  29.229  29.708  1.00  0.00           H
ATOM   1919 HD12 ILE   129      60.743  27.641  30.202  1.00  0.00           H
ATOM   1920 HD13 ILE   129      59.680  27.697  28.906  1.00  0.00           H
ATOM   1921  C   ILE   129      57.676  30.369  32.791  1.00  0.00           C
ATOM   1922  O   ILE   129      56.574  30.466  32.160  1.00  0.00           O
ATOM   1923  N   ILE   130      58.455  31.422  33.049  1.00  0.00           N
ATOM   1924  H   ILE   130      59.243  31.262  33.659  1.00  0.00           H
ATOM   1925  CA  ILE   130      58.215  32.859  32.649  1.00  0.00           C
ATOM   1926  HA  ILE   130      57.213  33.063  33.030  1.00  0.00           H
ATOM   1927  CB  ILE   130      59.086  33.936  33.282  1.00  0.00           C
ATOM   1928  HB  ILE   130      60.136  33.718  33.085  1.00  0.00           H
ATOM   1929  CG2 ILE   130      58.817  35.291  32.619  1.00  0.00           C
ATOM   1930 HG21 ILE   130      59.191  35.366  31.599  1.00  0.00           H
ATOM   1931 HG22 ILE   130      57.730  35.376  32.586  1.00  0.00           H
ATOM   1932 HG23 ILE   130      59.243  36.097  33.216  1.00  0.00           H
ATOM   1933  CG1 ILE   130      58.800  34.047  34.768  1.00  0.00           C
ATOM   1934 HG12 ILE   130      57.790  34.453  34.835  1.00  0.00           H
ATOM   1935 HG13 ILE   130      58.671  33.092  35.277  1.00  0.00           H
ATOM   1936  CD1 ILE   130      59.856  34.720  35.641  1.00  0.00           C
ATOM   1937 HD11 ILE   130      59.963  35.804  35.619  1.00  0.00           H
ATOM   1938 HD12 ILE   130      59.818  34.263  36.629  1.00  0.00           H
ATOM   1939 HD13 ILE   130      60.821  34.344  35.299  1.00  0.00           H
ATOM   1940  C   ILE   130      58.238  33.030  31.185  1.00  0.00           C
ATOM   1941  O   ILE   130      59.254  32.598  30.537  1.00  0.00           O
ATOM   1942  N   THR   131      57.233  33.626  30.561  1.00  0.00           N
ATOM   1943  H   THR   131      56.501  34.032  31.125  1.00  0.00           H
ATOM   1944  CA  THR   131      57.014  33.700  29.087  1.00  0.00           C
ATOM   1945  HA  THR   131      57.962  33.453  28.611  1.00  0.00           H
ATOM   1946  CB  THR   131      56.068  32.611  28.534  1.00  0.00           C
ATOM   1947  HB  THR   131      55.137  32.844  29.049  1.00  0.00           H
ATOM   1948  CG2 THR   131      55.768  32.533  27.045  1.00  0.00           C
ATOM   1949 HG21 THR   131      55.296  33.440  26.668  1.00  0.00           H
ATOM   1950 HG22 THR   131      56.660  32.459  26.423  1.00  0.00           H
ATOM   1951 HG23 THR   131      55.217  31.610  26.867  1.00  0.00           H
ATOM   1952  OG1 THR   131      56.513  31.276  28.900  1.00  0.00           O
ATOM   1953  HG1 THR   131      56.603  31.250  29.856  1.00  0.00           H
ATOM   1954  C   THR   131      56.648  35.109  28.524  1.00  0.00           C
ATOM   1955  O   THR   131      57.107  35.442  27.419  1.00  0.00           O
ATOM   1956  N   ASP   132      55.840  35.878  29.245  1.00  0.00           N
ATOM   1957  H   ASP   132      55.558  35.559  30.161  1.00  0.00           H
ATOM   1958  CA  ASP   132      55.356  37.188  28.812  1.00  0.00           C
ATOM   1959  HA  ASP   132      56.197  37.596  28.252  1.00  0.00           H
ATOM   1960  CB  ASP   132      54.156  37.032  27.885  1.00  0.00           C
ATOM   1961  HB2 ASP   132      54.326  36.080  27.381  1.00  0.00           H
ATOM   1962  HB3 ASP   132      53.189  36.990  28.386  1.00  0.00           H
ATOM   1963  CG  ASP   132      54.246  38.117  26.799  1.00  0.00           C
ATOM   1964  OD1 ASP   132      54.913  39.207  26.921  1.00  0.00           O
ATOM   1965  OD2 ASP   132      53.938  37.865  25.649  1.00  0.00           O
ATOM   1966  C   ASP   132      55.194  38.144  29.995  1.00  0.00           C
ATOM   1967  O   ASP   132      54.933  37.721  31.128  1.00  0.00           O
ATOM   1968  N   THR   133      55.371  39.453  29.816  1.00  0.00           N
ATOM   1969  H   THR   133      55.782  39.826  28.972  1.00  0.00           H
ATOM   1970  CA  THR   133      55.042  40.491  30.776  1.00  0.00           C
ATOM   1971  HA  THR   133      54.334  40.103  31.508  1.00  0.00           H
ATOM   1972  CB  THR   133      56.294  40.833  31.591  1.00  0.00           C
ATOM   1973  HB  THR   133      57.160  40.835  30.930  1.00  0.00           H
ATOM   1974  CG2 THR   133      56.281  42.229  32.330  1.00  0.00           C
ATOM   1975 HG21 THR   133      57.248  42.308  32.829  1.00  0.00           H
ATOM   1976 HG22 THR   133      56.185  43.044  31.613  1.00  0.00           H
ATOM   1977 HG23 THR   133      55.534  42.223  33.124  1.00  0.00           H
ATOM   1978  OG1 THR   133      56.484  39.839  32.548  1.00  0.00           O
ATOM   1979  HG1 THR   133      56.410  38.985  32.114  1.00  0.00           H
ATOM   1980  C   THR   133      54.349  41.722  30.226  1.00  0.00           C
ATOM   1981  O   THR   133      54.759  42.194  29.132  1.00  0.00           O
ATOM   1982  N   ILE   134      53.296  42.123  30.966  1.00  0.00           N
ATOM   1983  H   ILE   134      53.155  41.584  31.808  1.00  0.00           H
ATOM   1984  CA  ILE   134      52.514  43.364  30.742  1.00  0.00           C
ATOM   1985  HA  ILE   134      52.775  43.821  29.787  1.00  0.00           H
ATOM   1986  CB  ILE   134      51.052  42.975  30.665  1.00  0.00           C
ATOM   1987  HB  ILE   134      50.808  42.285  31.472  1.00  0.00           H
ATOM   1988  CG2 ILE   134      50.139  44.246  30.585  1.00  0.00           C
ATOM   1989 HG21 ILE   134      50.477  44.916  29.794  1.00  0.00           H
ATOM   1990 HG22 ILE   134      49.078  44.008  30.518  1.00  0.00           H
ATOM   1991 HG23 ILE   134      50.277  44.844  31.485  1.00  0.00           H
ATOM   1992  CG1 ILE   134      50.781  42.303  29.253  1.00  0.00           C
ATOM   1993 HG12 ILE   134      51.316  41.353  29.277  1.00  0.00           H
ATOM   1994 HG13 ILE   134      49.722  42.049  29.218  1.00  0.00           H
ATOM   1995  CD1 ILE   134      51.029  42.970  27.926  1.00  0.00           C
ATOM   1996 HD11 ILE   134      50.445  43.870  27.737  1.00  0.00           H
ATOM   1997 HD12 ILE   134      52.075  43.221  27.754  1.00  0.00           H
ATOM   1998 HD13 ILE   134      50.691  42.268  27.164  1.00  0.00           H
ATOM   1999  C   ILE   134      52.896  44.492  31.696  1.00  0.00           C
ATOM   2000  O   ILE   134      53.321  44.227  32.798  1.00  0.00           O
ATOM   2001  N   LYS   135      52.875  45.764  31.211  1.00  0.00           N
ATOM   2002  H   LYS   135      52.741  45.986  30.235  1.00  0.00           H
ATOM   2003  CA  LYS   135      53.165  46.885  32.111  1.00  0.00           C
ATOM   2004  HA  LYS   135      53.602  46.514  33.039  1.00  0.00           H
ATOM   2005  CB  LYS   135      54.094  47.876  31.419  1.00  0.00           C
ATOM   2006  HB2 LYS   135      53.662  48.133  30.451  1.00  0.00           H
ATOM   2007  HB3 LYS   135      54.114  48.815  31.971  1.00  0.00           H
ATOM   2008  CG  LYS   135      55.536  47.423  31.395  1.00  0.00           C
ATOM   2009  HG2 LYS   135      55.879  47.210  32.407  1.00  0.00           H
ATOM   2010  HG3 LYS   135      55.645  46.530  30.780  1.00  0.00           H
ATOM   2011  CD  LYS   135      56.448  48.509  30.830  1.00  0.00           C
ATOM   2012  HD2 LYS   135      56.030  49.005  29.954  1.00  0.00           H
ATOM   2013  HD3 LYS   135      56.425  49.256  31.624  1.00  0.00           H
ATOM   2014  CE  LYS   135      57.833  48.030  30.494  1.00  0.00           C
ATOM   2015  HE2 LYS   135      58.500  47.877  31.344  1.00  0.00           H
ATOM   2016  HE3 LYS   135      57.688  47.090  29.961  1.00  0.00           H
ATOM   2017  NZ  LYS   135      58.551  48.966  29.596  1.00  0.00           N
ATOM   2018  HZ1 LYS   135      58.725  49.840  30.071  1.00  0.00           H
ATOM   2019  HZ2 LYS   135      59.441  48.638  29.250  1.00  0.00           H
ATOM   2020  HZ3 LYS   135      57.871  49.153  28.873  1.00  0.00           H
ATOM   2021  C   LYS   135      51.884  47.582  32.399  1.00  0.00           C
ATOM   2022  O   LYS   135      50.991  47.766  31.580  1.00  0.00           O
ATOM   2023  N   SER   136      51.788  48.249  33.544  1.00  0.00           N
ATOM   2024  H   SER   136      52.367  47.907  34.298  1.00  0.00           H
ATOM   2025  CA  SER   136      51.066  49.448  33.915  1.00  0.00           C
ATOM   2026  HA  SER   136      49.987  49.308  33.979  1.00  0.00           H
ATOM   2027  CB  SER   136      51.445  49.714  35.379  1.00  0.00           C
ATOM   2028  HB2 SER   136      51.220  48.873  36.036  1.00  0.00           H
ATOM   2029  HB3 SER   136      52.513  49.925  35.345  1.00  0.00           H
ATOM   2030  OG  SER   136      50.790  50.871  35.778  1.00  0.00           O
ATOM   2031  HG  SER   136      49.867  50.834  35.517  1.00  0.00           H
ATOM   2032  C   SER   136      51.244  50.604  32.908  1.00  0.00           C
ATOM   2033  O   SER   136      52.344  50.737  32.350  1.00  0.00           O
ATOM   2034  N   TRP   137      50.114  51.329  32.911  1.00  0.00           N
ATOM   2035  H   TRP   137      49.383  50.954  33.497  1.00  0.00           H
ATOM   2036  CA  TRP   137      49.919  52.447  32.033  1.00  0.00           C
ATOM   2037  HA  TRP   137      50.894  52.803  31.701  1.00  0.00           H
ATOM   2038  CB  TRP   137      49.265  51.899  30.760  1.00  0.00           C
ATOM   2039  HB2 TRP   137      49.569  52.689  30.074  1.00  0.00           H
ATOM   2040  HB3 TRP   137      49.742  50.944  30.536  1.00  0.00           H
ATOM   2041  CG  TRP   137      47.834  51.786  30.646  1.00  0.00           C
ATOM   2042  CD1 TRP   137      47.073  52.655  29.981  1.00  0.00           C
ATOM   2043  HD1 TRP   137      47.428  53.615  29.637  1.00  0.00           H
ATOM   2044  NE1 TRP   137      45.798  52.234  30.053  1.00  0.00           N
ATOM   2045  HE1 TRP   137      44.984  52.741  29.737  1.00  0.00           H
ATOM   2046  CE2 TRP   137      45.662  51.130  30.810  1.00  0.00           C
ATOM   2047  CZ2 TRP   137      44.518  50.346  31.068  1.00  0.00           C
ATOM   2048  HZ2 TRP   137      43.509  50.576  30.759  1.00  0.00           H
ATOM   2049  CH2 TRP   137      44.699  49.124  31.742  1.00  0.00           C
ATOM   2050  HH2 TRP   137      43.855  48.582  32.144  1.00  0.00           H
ATOM   2051  CZ3 TRP   137      45.994  48.620  31.966  1.00  0.00           C
ATOM   2052  HZ3 TRP   137      46.202  47.713  32.513  1.00  0.00           H
ATOM   2053  CE3 TRP   137      47.134  49.369  31.623  1.00  0.00           C
ATOM   2054  HE3 TRP   137      48.082  48.912  31.866  1.00  0.00           H
ATOM   2055  CD2 TRP   137      46.984  50.650  31.012  1.00  0.00           C
ATOM   2056  C   TRP   137      49.081  53.622  32.638  1.00  0.00           C
ATOM   2057  O   TRP   137      49.449  54.738  32.402  1.00  0.00           O
ATOM   2058  N   ARG   138      48.097  53.318  33.472  1.00  0.00           N
ATOM   2059  H   ARG   138      48.000  52.386  33.849  1.00  0.00           H
ATOM   2060  CA  ARG   138      47.398  54.372  34.285  1.00  0.00           C
ATOM   2061  HA  ARG   138      47.225  55.248  33.660  1.00  0.00           H
ATOM   2062  CB  ARG   138      45.967  53.883  34.466  1.00  0.00           C
ATOM   2063  HB2 ARG   138      45.843  52.836  34.737  1.00  0.00           H
ATOM   2064  HB3 ARG   138      45.373  54.456  35.178  1.00  0.00           H
ATOM   2065  CG  ARG   138      45.187  54.005  33.084  1.00  0.00           C
ATOM   2066  HG2 ARG   138      45.800  53.593  32.282  1.00  0.00           H
ATOM   2067  HG3 ARG   138      44.367  53.291  33.171  1.00  0.00           H
ATOM   2068  CD  ARG   138      44.513  55.379  32.883  1.00  0.00           C
ATOM   2069  HD2 ARG   138      43.724  55.164  32.163  1.00  0.00           H
ATOM   2070  HD3 ARG   138      43.973  55.692  33.778  1.00  0.00           H
ATOM   2071  NE  ARG   138      45.340  56.474  32.327  1.00  0.00           N
ATOM   2072  HE  ARG   138      45.927  56.253  31.535  1.00  0.00           H
ATOM   2073  CZ  ARG   138      45.670  57.552  33.063  1.00  0.00           C
ATOM   2074  NH1 ARG   138      45.194  57.829  34.247  1.00  0.00           N
ATOM   2075 HH11 ARG   138      44.324  57.419  34.553  1.00  0.00           H
ATOM   2076 HH12 ARG   138      45.258  58.762  34.629  1.00  0.00           H
ATOM   2077  NH2 ARG   138      46.399  58.420  32.533  1.00  0.00           N
ATOM   2078 HH21 ARG   138      46.384  58.549  31.533  1.00  0.00           H
ATOM   2079 HH22 ARG   138      46.860  59.072  33.153  1.00  0.00           H
ATOM   2080  C   ARG   138      48.216  54.762  35.483  1.00  0.00           C
ATOM   2081  O   ARG   138      48.077  55.888  35.947  1.00  0.00           O
ATOM   2082  N   ASN   139      49.025  53.859  35.950  1.00  0.00           N
ATOM   2083  H   ASN   139      48.886  52.897  35.676  1.00  0.00           H
ATOM   2084  CA  ASN   139      50.028  54.144  36.982  1.00  0.00           C
ATOM   2085  HA  ASN   139      50.653  53.254  37.052  1.00  0.00           H
ATOM   2086  CB  ASN   139      51.029  55.257  36.529  1.00  0.00           C
ATOM   2087  HB2 ASN   139      50.574  56.247  36.517  1.00  0.00           H
ATOM   2088  HB3 ASN   139      51.939  55.116  37.113  1.00  0.00           H
ATOM   2089  CG  ASN   139      51.597  55.033  35.148  1.00  0.00           C
ATOM   2090  OD1 ASN   139      51.766  56.023  34.429  1.00  0.00           O
ATOM   2091  ND2 ASN   139      51.873  53.821  34.717  1.00  0.00           N
ATOM   2092 HD21 ASN   139      52.292  53.709  33.804  1.00  0.00           H
ATOM   2093 HD22 ASN   139      51.679  53.027  35.310  1.00  0.00           H
ATOM   2094  C   ASN   139      49.505  54.212  38.477  1.00  0.00           C
ATOM   2095  O   ASN   139      50.131  54.843  39.339  1.00  0.00           O
ATOM   2096  N   ASN   140      48.340  53.628  38.785  1.00  0.00           N
ATOM   2097  H   ASN   140      47.797  53.285  38.006  1.00  0.00           H
ATOM   2098  CA  ASN   140      47.895  53.323  40.182  1.00  0.00           C
ATOM   2099  HA  ASN   140      48.834  53.461  40.718  1.00  0.00           H
ATOM   2100  CB  ASN   140      46.851  54.351  40.628  1.00  0.00           C
ATOM   2101  HB2 ASN   140      47.284  55.319  40.375  1.00  0.00           H
ATOM   2102  HB3 ASN   140      45.926  54.251  40.059  1.00  0.00           H
ATOM   2103  CG  ASN   140      46.577  54.211  42.102  1.00  0.00           C
ATOM   2104  OD1 ASN   140      46.950  53.275  42.866  1.00  0.00           O
ATOM   2105  ND2 ASN   140      45.863  55.204  42.602  1.00  0.00           N
ATOM   2106 HD21 ASN   140      45.629  55.164  43.582  1.00  0.00           H
ATOM   2107 HD22 ASN   140      45.730  55.992  41.985  1.00  0.00           H
ATOM   2108  C   ASN   140      47.458  51.813  40.320  1.00  0.00           C
ATOM   2109  O   ASN   140      46.275  51.566  40.510  1.00  0.00           O
ATOM   2110  N   ILE   141      48.439  50.938  40.435  1.00  0.00           N
ATOM   2111  H   ILE   141      49.389  51.252  40.295  1.00  0.00           H
ATOM   2112  CA  ILE   141      48.355  49.522  40.661  1.00  0.00           C
ATOM   2113  HA  ILE   141      49.358  49.097  40.623  1.00  0.00           H
ATOM   2114  CB  ILE   141      47.736  49.133  42.035  1.00  0.00           C
ATOM   2115  HB  ILE   141      46.715  49.512  41.999  1.00  0.00           H
ATOM   2116  CG2 ILE   141      47.709  47.629  42.269  1.00  0.00           C
ATOM   2117 HG21 ILE   141      47.122  47.522  43.181  1.00  0.00           H
ATOM   2118 HG22 ILE   141      47.180  47.181  41.427  1.00  0.00           H
ATOM   2119 HG23 ILE   141      48.717  47.251  42.440  1.00  0.00           H
ATOM   2120  CG1 ILE   141      48.518  49.700  43.223  1.00  0.00           C
ATOM   2121 HG12 ILE   141      49.432  49.116  43.319  1.00  0.00           H
ATOM   2122 HG13 ILE   141      48.687  50.730  42.906  1.00  0.00           H
ATOM   2123  CD1 ILE   141      47.760  49.779  44.511  1.00  0.00           C
ATOM   2124 HD11 ILE   141      46.795  50.281  44.431  1.00  0.00           H
ATOM   2125 HD12 ILE   141      47.715  48.804  44.995  1.00  0.00           H
ATOM   2126 HD13 ILE   141      48.317  50.322  45.275  1.00  0.00           H
ATOM   2127  C   ILE   141      47.734  48.778  39.448  1.00  0.00           C
ATOM   2128  O   ILE   141      46.496  48.594  39.328  1.00  0.00           O
ATOM   2129  N   LEU   142      48.525  48.147  38.603  1.00  0.00           N
ATOM   2130  H   LEU   142      49.491  48.066  38.885  1.00  0.00           H
ATOM   2131  CA  LEU   142      48.026  47.051  37.736  1.00  0.00           C
ATOM   2132  HA  LEU   142      47.143  47.356  37.175  1.00  0.00           H
ATOM   2133  CB  LEU   142      49.047  46.581  36.632  1.00  0.00           C
ATOM   2134  HB2 LEU   142      49.420  47.430  36.061  1.00  0.00           H
ATOM   2135  HB3 LEU   142      49.949  46.158  37.075  1.00  0.00           H
ATOM   2136  CG  LEU   142      48.483  45.672  35.518  1.00  0.00           C
ATOM   2137  HG  LEU   142      48.126  44.730  35.934  1.00  0.00           H
ATOM   2138  CD1 LEU   142      47.293  46.110  34.616  1.00  0.00           C
ATOM   2139 HD11 LEU   142      47.138  45.495  33.729  1.00  0.00           H
ATOM   2140 HD12 LEU   142      46.407  46.057  35.248  1.00  0.00           H
ATOM   2141 HD13 LEU   142      47.565  47.099  34.245  1.00  0.00           H
ATOM   2142  CD2 LEU   142      49.627  45.173  34.631  1.00  0.00           C
ATOM   2143 HD21 LEU   142      49.891  45.961  33.925  1.00  0.00           H
ATOM   2144 HD22 LEU   142      50.447  44.995  35.327  1.00  0.00           H
ATOM   2145 HD23 LEU   142      49.345  44.321  34.012  1.00  0.00           H
ATOM   2146  C   LEU   142      47.545  45.935  38.721  1.00  0.00           C
ATOM   2147  O   LEU   142      48.316  45.481  39.562  1.00  0.00           O
ATOM   2148  N   ARG   143      46.328  45.467  38.517  1.00  0.00           N
ATOM   2149  H   ARG   143      45.716  46.110  38.035  1.00  0.00           H
ATOM   2150  CA  ARG   143      45.745  44.212  39.064  1.00  0.00           C
ATOM   2151  HA  ARG   143      46.592  43.528  39.131  1.00  0.00           H
ATOM   2152  CB  ARG   143      45.212  44.505  40.460  1.00  0.00           C
ATOM   2153  HB2 ARG   143      44.908  43.581  40.951  1.00  0.00           H
ATOM   2154  HB3 ARG   143      45.997  44.906  41.103  1.00  0.00           H
ATOM   2155  CG  ARG   143      44.033  45.494  40.527  1.00  0.00           C
ATOM   2156  HG2 ARG   143      43.138  45.211  39.972  1.00  0.00           H
ATOM   2157  HG3 ARG   143      43.726  45.536  41.571  1.00  0.00           H
ATOM   2158  CD  ARG   143      44.322  46.984  40.336  1.00  0.00           C
ATOM   2159  HD2 ARG   143      45.043  47.233  41.115  1.00  0.00           H
ATOM   2160  HD3 ARG   143      44.698  46.929  39.315  1.00  0.00           H
ATOM   2161  NE  ARG   143      43.004  47.764  40.479  1.00  0.00           N
ATOM   2162  HE  ARG   143      42.282  47.326  41.032  1.00  0.00           H
ATOM   2163  CZ  ARG   143      43.060  49.063  40.450  1.00  0.00           C
ATOM   2164  NH1 ARG   143      42.035  49.761  40.731  1.00  0.00           N
ATOM   2165 HH11 ARG   143      41.106  49.418  40.929  1.00  0.00           H
ATOM   2166 HH12 ARG   143      42.155  50.762  40.682  1.00  0.00           H
ATOM   2167  NH2 ARG   143      44.161  49.734  40.193  1.00  0.00           N
ATOM   2168 HH21 ARG   143      45.035  49.230  40.144  1.00  0.00           H
ATOM   2169 HH22 ARG   143      44.159  50.743  40.244  1.00  0.00           H
ATOM   2170  C   ARG   143      44.681  43.556  38.198  1.00  0.00           C
ATOM   2171  O   ARG   143      44.042  44.192  37.381  1.00  0.00           O
ATOM   2172  N   THR   144      44.389  42.272  38.528  1.00  0.00           N
ATOM   2173  H   THR   144      44.815  41.907  39.368  1.00  0.00           H
ATOM   2174  CA  THR   144      43.585  41.338  37.744  1.00  0.00           C
ATOM   2175  HA  THR   144      42.942  41.918  37.082  1.00  0.00           H
ATOM   2176  CB  THR   144      44.506  40.501  36.899  1.00  0.00           C
ATOM   2177  HB  THR   144      45.264  41.177  36.502  1.00  0.00           H
ATOM   2178  CG2 THR   144      45.307  39.455  37.758  1.00  0.00           C
ATOM   2179 HG21 THR   144      45.672  38.670  37.095  1.00  0.00           H
ATOM   2180 HG22 THR   144      46.144  39.908  38.290  1.00  0.00           H
ATOM   2181 HG23 THR   144      44.705  38.896  38.475  1.00  0.00           H
ATOM   2182  OG1 THR   144      43.848  39.808  35.785  1.00  0.00           O
ATOM   2183  HG1 THR   144      43.711  40.302  34.974  1.00  0.00           H
ATOM   2184  C   THR   144      42.556  40.532  38.533  1.00  0.00           C
ATOM   2185  O   THR   144      42.072  40.927  39.583  1.00  0.00           O
ATOM   2186  N   GLN   145      42.041  39.463  37.934  1.00  0.00           N
ATOM   2187  H   GLN   145      42.471  39.235  37.049  1.00  0.00           H
ATOM   2188  CA  GLN   145      40.742  38.920  38.165  1.00  0.00           C
ATOM   2189  HA  GLN   145      39.962  39.570  37.767  1.00  0.00           H
ATOM   2190  CB  GLN   145      40.687  37.653  37.324  1.00  0.00           C
ATOM   2191  HB2 GLN   145      41.633  37.141  37.509  1.00  0.00           H
ATOM   2192  HB3 GLN   145      39.926  36.971  37.701  1.00  0.00           H
ATOM   2193  CG  GLN   145      40.491  37.888  35.824  1.00  0.00           C
ATOM   2194  HG2 GLN   145      39.789  38.687  35.585  1.00  0.00           H
ATOM   2195  HG3 GLN   145      41.455  38.230  35.445  1.00  0.00           H
ATOM   2196  CD  GLN   145      39.971  36.666  35.054  1.00  0.00           C
ATOM   2197  OE1 GLN   145      40.558  36.140  34.134  1.00  0.00           O
ATOM   2198  NE2 GLN   145      38.731  36.221  35.246  1.00  0.00           N
ATOM   2199 HE21 GLN   145      38.152  36.668  35.942  1.00  0.00           H
ATOM   2200 HE22 GLN   145      38.524  35.322  34.834  1.00  0.00           H
ATOM   2201  C   GLN   145      40.429  38.455  39.604  1.00  0.00           C
ATOM   2202  O   GLN   145      39.320  38.416  40.123  1.00  0.00           O
ATOM   2203  N   GLU   146      41.494  38.021  40.311  1.00  0.00           N
ATOM   2204  H   GLU   146      42.382  38.087  39.832  1.00  0.00           H
ATOM   2205  CA  GLU   146      41.364  37.090  41.463  1.00  0.00           C
ATOM   2206  HA  GLU   146      42.332  36.587  41.479  1.00  0.00           H
ATOM   2207  CB  GLU   146      41.036  37.871  42.757  1.00  0.00           C
ATOM   2208  HB2 GLU   146      39.995  38.179  42.672  1.00  0.00           H
ATOM   2209  HB3 GLU   146      41.091  37.232  43.639  1.00  0.00           H
ATOM   2210  CG  GLU   146      42.028  39.071  42.865  1.00  0.00           C
ATOM   2211  HG2 GLU   146      41.869  39.815  42.085  1.00  0.00           H
ATOM   2212  HG3 GLU   146      41.835  39.623  43.785  1.00  0.00           H
ATOM   2213  CD  GLU   146      43.496  38.629  42.860  1.00  0.00           C
ATOM   2214  OE1 GLU   146      43.925  37.955  43.875  1.00  0.00           O
ATOM   2215  OE2 GLU   146      44.261  39.117  41.988  1.00  0.00           O
ATOM   2216  C   GLU   146      40.372  35.907  41.116  1.00  0.00           C
ATOM   2217  O   GLU   146      39.552  35.564  41.931  1.00  0.00           O
ATOM   2218  N   SER   147      40.483  35.261  39.923  1.00  0.00           N
ATOM   2219  H   SER   147      41.222  35.539  39.292  1.00  0.00           H
ATOM   2220  CA  SER   147      39.645  34.148  39.525  1.00  0.00           C
ATOM   2221  HA  SER   147      39.543  33.412  40.322  1.00  0.00           H
ATOM   2222  CB  SER   147      38.282  34.775  39.078  1.00  0.00           C
ATOM   2223  HB2 SER   147      38.113  35.684  39.657  1.00  0.00           H
ATOM   2224  HB3 SER   147      38.209  34.998  38.013  1.00  0.00           H
ATOM   2225  OG  SER   147      37.108  34.045  39.406  1.00  0.00           O
ATOM   2226  HG  SER   147      37.146  33.264  38.850  1.00  0.00           H
ATOM   2227  C   SER   147      40.226  33.361  38.340  1.00  0.00           C
ATOM   2228  O   SER   147      41.256  33.820  37.790  1.00  0.00           O
ATOM   2229  N   GLH   148      39.560  32.366  37.816  1.00  0.00           N
ATOM   2230  H   GLH   148      38.832  31.983  38.402  1.00  0.00           H
ATOM   2231  CA  GLH   148      39.861  31.645  36.548  1.00  0.00           C
ATOM   2232  HA  GLH   148      40.822  31.148  36.685  1.00  0.00           H
ATOM   2233  CB  GLH   148      38.883  30.421  36.421  1.00  0.00           C
ATOM   2234  HB2 GLH   148      38.982  29.781  37.297  1.00  0.00           H
ATOM   2235  HB3 GLH   148      37.887  30.843  36.288  1.00  0.00           H
ATOM   2236  CG  GLH   148      39.340  29.595  35.173  1.00  0.00           C
ATOM   2237  HG2 GLH   148      39.014  30.123  34.276  1.00  0.00           H
ATOM   2238  HG3 GLH   148      40.428  29.518  35.146  1.00  0.00           H
ATOM   2239  CD  GLH   148      38.911  28.157  35.043  1.00  0.00           C
ATOM   2240  OE1 GLH   148      38.012  27.587  35.660  1.00  0.00           O
ATOM   2241  OE2 GLH   148      39.419  27.534  33.996  1.00  0.00           O
ATOM   2242  HE2 GLH   148      39.063  26.671  33.774  1.00  0.00           H
ATOM   2243  C   GLH   148      39.816  32.531  35.315  1.00  0.00           C
ATOM   2244  O   GLH   148      38.795  33.124  35.040  1.00  0.00           O
ATOM   2245  N   CYX   149      40.800  32.542  34.449  1.00  0.00           N
ATOM   2246  H   CYX   149      41.711  32.159  34.653  1.00  0.00           H
ATOM   2247  CA  CYX   149      40.637  32.998  33.061  1.00  0.00           C
ATOM   2248  HA  CYX   149      40.013  33.889  32.991  1.00  0.00           H
ATOM   2249  CB  CYX   149      41.986  33.363  32.477  1.00  0.00           C
ATOM   2250  HB2 CYX   149      42.020  33.103  31.418  1.00  0.00           H
ATOM   2251  HB3 CYX   149      42.135  34.437  32.586  1.00  0.00           H
ATOM   2252  SG  CYX   149      43.475  32.673  33.114  1.00  0.00           S
ATOM   2253  C   CYX   149      39.862  32.056  32.125  1.00  0.00           C
ATOM   2254  O   CYX   149      40.073  30.869  32.237  1.00  0.00           O
ATOM   2255  N   ALA   150      38.980  32.534  31.306  1.00  0.00           N
ATOM   2256  H   ALA   150      38.967  33.541  31.233  1.00  0.00           H
ATOM   2257  CA  ALA   150      38.087  31.807  30.425  1.00  0.00           C
ATOM   2258  HA  ALA   150      37.709  30.955  30.989  1.00  0.00           H
ATOM   2259  CB  ALA   150      37.023  32.821  30.017  1.00  0.00           C
ATOM   2260  HB1 ALA   150      37.525  33.665  29.546  1.00  0.00           H
ATOM   2261  HB2 ALA   150      36.325  32.362  29.315  1.00  0.00           H
ATOM   2262  HB3 ALA   150      36.370  33.182  30.811  1.00  0.00           H
ATOM   2263  C   ALA   150      38.995  31.286  29.222  1.00  0.00           C
ATOM   2264  O   ALA   150      39.874  32.007  28.751  1.00  0.00           O
ATOM   2265  N   CYX   151      38.686  30.127  28.618  1.00  0.00           N
ATOM   2266  H   CYX   151      37.892  29.604  28.958  1.00  0.00           H
ATOM   2267  CA  CYX   151      39.377  29.538  27.486  1.00  0.00           C
ATOM   2268  HA  CYX   151      39.990  30.310  27.023  1.00  0.00           H
ATOM   2269  CB  CYX   151      40.294  28.419  27.992  1.00  0.00           C
ATOM   2270  HB2 CYX   151      39.727  27.742  28.630  1.00  0.00           H
ATOM   2271  HB3 CYX   151      40.760  27.951  27.124  1.00  0.00           H
ATOM   2272  SG  CYX   151      41.504  29.031  29.206  1.00  0.00           S
ATOM   2273  C   CYX   151      38.314  29.081  26.488  1.00  0.00           C
ATOM   2274  O   CYX   151      37.236  28.698  26.823  1.00  0.00           O
ATOM   2275  N   VAL   152      38.655  29.209  25.179  1.00  0.00           N
ATOM   2276  H   VAL   152      39.606  29.531  25.078  1.00  0.00           H
ATOM   2277  CA  VAL   152      37.878  28.938  24.010  1.00  0.00           C
ATOM   2278  HA  VAL   152      37.262  28.051  24.156  1.00  0.00           H
ATOM   2279  CB  VAL   152      36.977  30.177  23.718  1.00  0.00           C
ATOM   2280  HB  VAL   152      37.683  30.891  23.294  1.00  0.00           H
ATOM   2281  CG1 VAL   152      35.905  29.657  22.806  1.00  0.00           C
ATOM   2282 HG11 VAL   152      35.068  30.355  22.783  1.00  0.00           H
ATOM   2283 HG12 VAL   152      36.302  29.740  21.794  1.00  0.00           H
ATOM   2284 HG13 VAL   152      35.560  28.646  23.025  1.00  0.00           H
ATOM   2285  CG2 VAL   152      36.376  30.975  24.861  1.00  0.00           C
ATOM   2286 HG21 VAL   152      35.776  31.824  24.533  1.00  0.00           H
ATOM   2287 HG22 VAL   152      35.665  30.347  25.398  1.00  0.00           H
ATOM   2288 HG23 VAL   152      37.059  31.430  25.577  1.00  0.00           H
ATOM   2289  C   VAL   152      38.813  28.763  22.780  1.00  0.00           C
ATOM   2290  O   VAL   152      39.757  29.549  22.665  1.00  0.00           O
ATOM   2291  N   ASN   153      38.456  27.837  21.893  1.00  0.00           N
ATOM   2292  H   ASN   153      37.676  27.253  22.156  1.00  0.00           H
ATOM   2293  CA  ASN   153      39.167  27.489  20.589  1.00  0.00           C
ATOM   2294  HA  ASN   153      38.961  26.499  20.181  1.00  0.00           H
ATOM   2295  CB  ASN   153      38.795  28.492  19.507  1.00  0.00           C
ATOM   2296  HB2 ASN   153      38.710  29.502  19.910  1.00  0.00           H
ATOM   2297  HB3 ASN   153      39.547  28.366  18.728  1.00  0.00           H
ATOM   2298  CG  ASN   153      37.504  28.187  18.854  1.00  0.00           C
ATOM   2299  OD1 ASN   153      36.463  28.510  19.286  1.00  0.00           O
ATOM   2300  ND2 ASN   153      37.589  27.531  17.688  1.00  0.00           N
ATOM   2301 HD21 ASN   153      36.765  27.435  17.114  1.00  0.00           H
ATOM   2302 HD22 ASN   153      38.479  27.141  17.409  1.00  0.00           H
ATOM   2303  C   ASN   153      40.702  27.191  20.845  1.00  0.00           C
ATOM   2304  O   ASN   153      41.480  27.372  19.884  1.00  0.00           O
ATOM   2305  N   GLY   154      41.098  26.818  22.039  1.00  0.00           N
ATOM   2306  H   GLY   154      40.331  26.584  22.653  1.00  0.00           H
ATOM   2307  CA  GLY   154      42.567  26.748  22.483  1.00  0.00           C
ATOM   2308  HA2 GLY   154      42.597  26.225  23.439  1.00  0.00           H
ATOM   2309  HA3 GLY   154      43.107  26.089  21.802  1.00  0.00           H
ATOM   2310  C   GLY   154      43.241  28.147  22.825  1.00  0.00           C
ATOM   2311  O   GLY   154      44.465  28.105  23.078  1.00  0.00           O
ATOM   2312  N   SER   155      42.511  29.221  22.936  1.00  0.00           N
ATOM   2313  H   SER   155      41.524  29.054  22.800  1.00  0.00           H
ATOM   2314  CA  SER   155      42.981  30.492  23.371  1.00  0.00           C
ATOM   2315  HA  SER   155      44.070  30.442  23.406  1.00  0.00           H
ATOM   2316  CB  SER   155      42.625  31.487  22.300  1.00  0.00           C
ATOM   2317  HB2 SER   155      42.842  30.993  21.352  1.00  0.00           H
ATOM   2318  HB3 SER   155      41.561  31.661  22.456  1.00  0.00           H
ATOM   2319  OG  SER   155      43.363  32.746  22.304  1.00  0.00           O
ATOM   2320  HG  SER   155      44.268  32.583  22.026  1.00  0.00           H
ATOM   2321  C   SER   155      42.418  30.839  24.754  1.00  0.00           C
ATOM   2322  O   SER   155      41.393  30.342  25.091  1.00  0.00           O
ATOM   2323  N   CYX   156      43.085  31.653  25.545  1.00  0.00           N
ATOM   2324  H   CYX   156      43.865  32.150  25.140  1.00  0.00           H
ATOM   2325  CA  CYX   156      42.599  32.043  26.895  1.00  0.00           C
ATOM   2326  HA  CYX   156      41.545  31.768  26.882  1.00  0.00           H
ATOM   2327  CB  CYX   156      43.222  31.234  28.011  1.00  0.00           C
ATOM   2328  HB2 CYX   156      44.244  31.568  28.197  1.00  0.00           H
ATOM   2329  HB3 CYX   156      42.572  31.502  28.844  1.00  0.00           H
ATOM   2330  SG  CYX   156      43.167  29.419  28.163  1.00  0.00           S
ATOM   2331  C   CYX   156      42.700  33.495  27.152  1.00  0.00           C
ATOM   2332  O   CYX   156      43.507  34.202  26.553  1.00  0.00           O
ATOM   2333  N   PHE   157      41.745  33.932  28.016  1.00  0.00           N
ATOM   2334  H   PHE   157      41.154  33.272  28.500  1.00  0.00           H
ATOM   2335  CA  PHE   157      41.507  35.383  28.065  1.00  0.00           C
ATOM   2336  HA  PHE   157      42.299  35.969  27.601  1.00  0.00           H
ATOM   2337  CB  PHE   157      40.095  35.582  27.394  1.00  0.00           C
ATOM   2338  HB2 PHE   157      39.419  35.007  28.025  1.00  0.00           H
ATOM   2339  HB3 PHE   157      39.811  36.633  27.452  1.00  0.00           H
ATOM   2340  CG  PHE   157      39.997  35.206  25.897  1.00  0.00           C
ATOM   2341  CD1 PHE   157      39.700  33.914  25.441  1.00  0.00           C
ATOM   2342  HD1 PHE   157      39.548  33.159  26.198  1.00  0.00           H
ATOM   2343  CE1 PHE   157      39.838  33.552  24.085  1.00  0.00           C
ATOM   2344  HE1 PHE   157      39.517  32.593  23.705  1.00  0.00           H
ATOM   2345  CZ  PHE   157      40.067  34.527  23.103  1.00  0.00           C
ATOM   2346  HZ  PHE   157      40.137  34.289  22.052  1.00  0.00           H
ATOM   2347  CE2 PHE   157      40.259  35.846  23.558  1.00  0.00           C
ATOM   2348  HE2 PHE   157      40.403  36.628  22.827  1.00  0.00           H
ATOM   2349  CD2 PHE   157      40.296  36.188  24.904  1.00  0.00           C
ATOM   2350  HD2 PHE   157      40.609  37.163  25.249  1.00  0.00           H
ATOM   2351  C   PHE   157      41.555  35.874  29.526  1.00  0.00           C
ATOM   2352  O   PHE   157      41.107  35.101  30.358  1.00  0.00           O
ATOM   2353  N   THR   158      41.996  37.099  29.704  1.00  0.00           N
ATOM   2354  H   THR   158      42.315  37.645  28.917  1.00  0.00           H
ATOM   2355  CA  THR   158      42.003  37.810  31.009  1.00  0.00           C
ATOM   2356  HA  THR   158      41.066  37.525  31.489  1.00  0.00           H
ATOM   2357  CB  THR   158      43.146  37.340  31.892  1.00  0.00           C
ATOM   2358  HB  THR   158      43.286  36.265  31.781  1.00  0.00           H
ATOM   2359  CG2 THR   158      44.517  38.037  31.608  1.00  0.00           C
ATOM   2360 HG21 THR   158      44.720  37.857  30.553  1.00  0.00           H
ATOM   2361 HG22 THR   158      44.417  39.068  31.947  1.00  0.00           H
ATOM   2362 HG23 THR   158      45.256  37.413  32.112  1.00  0.00           H
ATOM   2363  OG1 THR   158      42.935  37.676  33.247  1.00  0.00           O
ATOM   2364  HG1 THR   158      42.476  36.919  33.618  1.00  0.00           H
ATOM   2365  C   THR   158      41.975  39.359  30.882  1.00  0.00           C
ATOM   2366  O   THR   158      42.140  39.998  29.833  1.00  0.00           O
ATOM   2367  N   VAL   159      41.392  39.917  31.967  1.00  0.00           N
ATOM   2368  H   VAL   159      41.486  39.448  32.857  1.00  0.00           H
ATOM   2369  CA  VAL   159      41.075  41.335  32.046  1.00  0.00           C
ATOM   2370  HA  VAL   159      41.234  41.753  31.052  1.00  0.00           H
ATOM   2371  CB  VAL   159      39.556  41.457  32.399  1.00  0.00           C
ATOM   2372  HB  VAL   159      39.380  41.194  33.442  1.00  0.00           H
ATOM   2373  CG1 VAL   159      39.038  42.962  32.382  1.00  0.00           C
ATOM   2374 HG11 VAL   159      37.956  42.962  32.250  1.00  0.00           H
ATOM   2375 HG12 VAL   159      39.219  43.411  33.359  1.00  0.00           H
ATOM   2376 HG13 VAL   159      39.547  43.542  31.613  1.00  0.00           H
ATOM   2377  CG2 VAL   159      38.609  40.520  31.613  1.00  0.00           C
ATOM   2378 HG21 VAL   159      38.828  40.738  30.567  1.00  0.00           H
ATOM   2379 HG22 VAL   159      38.891  39.468  31.625  1.00  0.00           H
ATOM   2380 HG23 VAL   159      37.565  40.593  31.915  1.00  0.00           H
ATOM   2381  C   VAL   159      41.885  42.007  33.157  1.00  0.00           C
ATOM   2382  O   VAL   159      41.933  41.462  34.263  1.00  0.00           O
ATOM   2383  N   MET   160      42.450  43.227  32.900  1.00  0.00           N
ATOM   2384  H   MET   160      42.404  43.730  32.026  1.00  0.00           H
ATOM   2385  CA  MET   160      43.274  43.894  33.978  1.00  0.00           C
ATOM   2386  HA  MET   160      43.007  43.443  34.934  1.00  0.00           H
ATOM   2387  CB  MET   160      44.806  43.824  33.703  1.00  0.00           C
ATOM   2388  HB2 MET   160      45.066  44.379  32.802  1.00  0.00           H
ATOM   2389  HB3 MET   160      45.148  44.296  34.624  1.00  0.00           H
ATOM   2390  CG  MET   160      45.399  42.457  33.451  1.00  0.00           C
ATOM   2391  HG2 MET   160      45.187  41.791  34.288  1.00  0.00           H
ATOM   2392  HG3 MET   160      44.955  42.000  32.566  1.00  0.00           H
ATOM   2393  SD  MET   160      47.150  42.442  33.212  1.00  0.00           S
ATOM   2394  CE  MET   160      47.118  40.725  32.674  1.00  0.00           C
ATOM   2395  HE1 MET   160      46.697  40.140  33.491  1.00  0.00           H
ATOM   2396  HE2 MET   160      46.480  40.613  31.798  1.00  0.00           H
ATOM   2397  HE3 MET   160      48.108  40.308  32.484  1.00  0.00           H
ATOM   2398  C   MET   160      42.932  45.366  34.040  1.00  0.00           C
ATOM   2399  O   MET   160      42.678  46.055  33.017  1.00  0.00           O
ATOM   2400  N   THR   161      42.942  45.838  35.298  1.00  0.00           N
ATOM   2401  H   THR   161      43.352  45.190  35.954  1.00  0.00           H
ATOM   2402  CA  THR   161      42.606  47.270  35.621  1.00  0.00           C
ATOM   2403  HA  THR   161      42.290  47.784  34.713  1.00  0.00           H
ATOM   2404  CB  THR   161      41.590  47.326  36.737  1.00  0.00           C
ATOM   2405  HB  THR   161      41.862  46.806  37.656  1.00  0.00           H
ATOM   2406  CG2 THR   161      41.122  48.672  37.315  1.00  0.00           C
ATOM   2407 HG21 THR   161      40.277  48.632  38.002  1.00  0.00           H
ATOM   2408 HG22 THR   161      41.961  49.107  37.858  1.00  0.00           H
ATOM   2409 HG23 THR   161      40.874  49.313  36.469  1.00  0.00           H
ATOM   2410  OG1 THR   161      40.453  46.642  36.277  1.00  0.00           O
ATOM   2411  HG1 THR   161      39.781  46.941  36.894  1.00  0.00           H
ATOM   2412  C   THR   161      43.802  48.038  36.085  1.00  0.00           C
ATOM   2413  O   THR   161      44.676  47.448  36.762  1.00  0.00           O
ATOM   2414  N   ASP   162      43.871  49.300  35.720  1.00  0.00           N
ATOM   2415  H   ASP   162      43.261  49.815  35.102  1.00  0.00           H
ATOM   2416  CA  ASP   162      44.900  50.193  36.319  1.00  0.00           C
ATOM   2417  HA  ASP   162      45.340  49.879  37.266  1.00  0.00           H
ATOM   2418  CB  ASP   162      46.142  50.265  35.396  1.00  0.00           C
ATOM   2419  HB2 ASP   162      46.402  49.320  34.920  1.00  0.00           H
ATOM   2420  HB3 ASP   162      45.859  50.870  34.535  1.00  0.00           H
ATOM   2421  CG  ASP   162      47.393  51.017  35.897  1.00  0.00           C
ATOM   2422  OD1 ASP   162      48.355  51.013  35.124  1.00  0.00           O
ATOM   2423  OD2 ASP   162      47.371  51.634  37.008  1.00  0.00           O
ATOM   2424  C   ASP   162      44.305  51.538  36.646  1.00  0.00           C
ATOM   2425  O   ASP   162      43.452  52.018  35.921  1.00  0.00           O
ATOM   2426  N   GLY   163      44.723  52.207  37.671  1.00  0.00           N
ATOM   2427  H   GLY   163      45.245  51.677  38.353  1.00  0.00           H
ATOM   2428  CA  GLY   163      44.196  53.518  38.138  1.00  0.00           C
ATOM   2429  HA2 GLY   163      45.086  54.144  38.208  1.00  0.00           H
ATOM   2430  HA3 GLY   163      43.495  53.935  37.416  1.00  0.00           H
ATOM   2431  C   GLY   163      43.400  53.449  39.447  1.00  0.00           C
ATOM   2432  O   GLY   163      43.508  52.443  40.123  1.00  0.00           O
ATOM   2433  N   PRO   164      42.561  54.460  39.840  1.00  0.00           N
ATOM   2434  CD  PRO   164      42.129  55.638  39.085  1.00  0.00           C
ATOM   2435  HD2 PRO   164      42.014  55.348  38.040  1.00  0.00           H
ATOM   2436  HD3 PRO   164      42.817  56.477  39.191  1.00  0.00           H
ATOM   2437  CG  PRO   164      40.903  56.075  39.776  1.00  0.00           C
ATOM   2438  HG2 PRO   164      40.022  55.533  39.431  1.00  0.00           H
ATOM   2439  HG3 PRO   164      40.644  57.113  39.565  1.00  0.00           H
ATOM   2440  CB  PRO   164      41.136  55.765  41.267  1.00  0.00           C
ATOM   2441  HB2 PRO   164      40.192  55.534  41.761  1.00  0.00           H
ATOM   2442  HB3 PRO   164      41.859  56.461  41.691  1.00  0.00           H
ATOM   2443  CA  PRO   164      41.866  54.442  41.143  1.00  0.00           C
ATOM   2444  HA  PRO   164      42.550  54.395  41.990  1.00  0.00           H
ATOM   2445  C   PRO   164      41.000  53.098  41.360  1.00  0.00           C
ATOM   2446  O   PRO   164      40.336  52.585  40.405  1.00  0.00           O
ATOM   2447  N   SER   165      40.888  52.648  42.582  1.00  0.00           N
ATOM   2448  H   SER   165      41.473  53.096  43.274  1.00  0.00           H
ATOM   2449  CA  SER   165      39.919  51.608  43.056  1.00  0.00           C
ATOM   2450  HA  SER   165      39.691  50.842  42.316  1.00  0.00           H
ATOM   2451  CB  SER   165      40.543  50.893  44.277  1.00  0.00           C
ATOM   2452  HB2 SER   165      41.614  50.751  44.137  1.00  0.00           H
ATOM   2453  HB3 SER   165      40.307  51.487  45.161  1.00  0.00           H
ATOM   2454  OG  SER   165      40.027  49.617  44.424  1.00  0.00           O
ATOM   2455  HG  SER   165      40.380  49.166  43.653  1.00  0.00           H
ATOM   2456  C   SER   165      38.596  52.168  43.528  1.00  0.00           C
ATOM   2457  O   SER   165      37.627  51.445  43.645  1.00  0.00           O
ATOM   2458  N   ASN   166      38.622  53.490  43.722  1.00  0.00           N
ATOM   2459  H   ASN   166      39.519  53.944  43.809  1.00  0.00           H
ATOM   2460  CA  ASN   166      37.456  54.337  44.022  1.00  0.00           C
ATOM   2461  HA  ASN   166      36.515  53.837  43.795  1.00  0.00           H
ATOM   2462  CB  ASN   166      37.458  54.430  45.595  1.00  0.00           C
ATOM   2463  HB2 ASN   166      37.405  53.427  46.020  1.00  0.00           H
ATOM   2464  HB3 ASN   166      38.310  55.037  45.901  1.00  0.00           H
ATOM   2465  CG  ASN   166      36.243  55.224  46.040  1.00  0.00           C
ATOM   2466  OD1 ASN   166      35.109  55.086  45.516  1.00  0.00           O
ATOM   2467  ND2 ASN   166      36.379  56.061  47.050  1.00  0.00           N
ATOM   2468 HD21 ASN   166      35.526  56.483  47.384  1.00  0.00           H
ATOM   2469 HD22 ASN   166      37.244  56.184  47.556  1.00  0.00           H
ATOM   2470  C   ASN   166      37.485  55.635  43.268  1.00  0.00           C
ATOM   2471  O   ASN   166      37.860  56.732  43.798  1.00  0.00           O
ATOM   2472  N   GLY   167      37.309  55.484  41.987  1.00  0.00           N
ATOM   2473  H   GLY   167      36.938  54.589  41.699  1.00  0.00           H
ATOM   2474  CA  GLY   167      37.496  56.537  40.941  1.00  0.00           C
ATOM   2475  HA2 GLY   167      36.906  57.429  41.156  1.00  0.00           H
ATOM   2476  HA3 GLY   167      38.507  56.921  41.079  1.00  0.00           H
ATOM   2477  C   GLY   167      37.280  56.118  39.513  1.00  0.00           C
ATOM   2478  O   GLY   167      36.940  55.010  39.182  1.00  0.00           O
ATOM   2479  N   GLN   168      37.728  57.019  38.614  1.00  0.00           N
ATOM   2480  H   GLN   168      37.960  57.944  38.948  1.00  0.00           H
ATOM   2481  CA  GLN   168      37.841  56.769  37.184  1.00  0.00           C
ATOM   2482  HA  GLN   168      37.063  56.047  36.933  1.00  0.00           H
ATOM   2483  CB  GLN   168      37.417  58.040  36.490  1.00  0.00           C
ATOM   2484  HB2 GLN   168      36.439  58.383  36.828  1.00  0.00           H
ATOM   2485  HB3 GLN   168      38.176  58.796  36.697  1.00  0.00           H
ATOM   2486  CG  GLN   168      37.211  58.020  34.909  1.00  0.00           C
ATOM   2487  HG2 GLN   168      37.082  58.990  34.430  1.00  0.00           H
ATOM   2488  HG3 GLN   168      38.103  57.721  34.358  1.00  0.00           H
ATOM   2489  CD  GLN   168      36.025  57.109  34.333  1.00  0.00           C
ATOM   2490  OE1 GLN   168      34.863  57.444  34.293  1.00  0.00           O
ATOM   2491  NE2 GLN   168      36.347  55.889  33.912  1.00  0.00           N
ATOM   2492 HE21 GLN   168      37.325  55.694  33.754  1.00  0.00           H
ATOM   2493 HE22 GLN   168      35.720  55.336  33.343  1.00  0.00           H
ATOM   2494  C   GLN   168      39.191  56.248  36.739  1.00  0.00           C
ATOM   2495  O   GLN   168      40.095  57.037  36.724  1.00  0.00           O
ATOM   2496  N   ALA   169      39.289  54.957  36.480  1.00  0.00           N
ATOM   2497  H   ALA   169      38.503  54.326  36.518  1.00  0.00           H
ATOM   2498  CA  ALA   169      40.482  54.208  36.091  1.00  0.00           C
ATOM   2499  HA  ALA   169      41.416  54.764  36.182  1.00  0.00           H
ATOM   2500  CB  ALA   169      40.568  53.102  37.152  1.00  0.00           C
ATOM   2501  HB1 ALA   169      41.521  52.576  37.113  1.00  0.00           H
ATOM   2502  HB2 ALA   169      40.572  53.635  38.103  1.00  0.00           H
ATOM   2503  HB3 ALA   169      39.694  52.452  37.098  1.00  0.00           H
ATOM   2504  C   ALA   169      40.293  53.840  34.659  1.00  0.00           C
ATOM   2505  O   ALA   169      39.491  54.390  33.909  1.00  0.00           O
ATOM   2506  N   SER   170      41.120  52.915  34.128  1.00  0.00           N
ATOM   2507  H   SER   170      41.812  52.484  34.723  1.00  0.00           H
ATOM   2508  CA  SER   170      40.919  52.338  32.796  1.00  0.00           C
ATOM   2509  HA  SER   170      39.878  52.391  32.476  1.00  0.00           H
ATOM   2510  CB  SER   170      41.713  53.215  31.747  1.00  0.00           C
ATOM   2511  HB2 SER   170      41.460  54.263  31.912  1.00  0.00           H
ATOM   2512  HB3 SER   170      42.799  53.136  31.796  1.00  0.00           H
ATOM   2513  OG  SER   170      41.128  52.776  30.494  1.00  0.00           O
ATOM   2514  HG  SER   170      41.810  52.909  29.832  1.00  0.00           H
ATOM   2515  C   SER   170      41.286  50.847  32.819  1.00  0.00           C
ATOM   2516  O   SER   170      41.986  50.415  33.719  1.00  0.00           O
ATOM   2517  N   TYR   171      40.845  50.114  31.831  1.00  0.00           N
ATOM   2518  H   TYR   171      40.535  50.638  31.024  1.00  0.00           H
ATOM   2519  CA  TYR   171      40.594  48.683  31.883  1.00  0.00           C
ATOM   2520  HA  TYR   171      41.194  48.264  32.692  1.00  0.00           H
ATOM   2521  CB  TYR   171      39.115  48.382  32.130  1.00  0.00           C
ATOM   2522  HB2 TYR   171      38.597  48.583  31.192  1.00  0.00           H
ATOM   2523  HB3 TYR   171      38.880  47.331  32.294  1.00  0.00           H
ATOM   2524  CG  TYR   171      38.463  49.317  33.136  1.00  0.00           C
ATOM   2525  CD1 TYR   171      37.951  50.486  32.632  1.00  0.00           C
ATOM   2526  HD1 TYR   171      37.789  50.587  31.569  1.00  0.00           H
ATOM   2527  CE1 TYR   171      37.523  51.535  33.474  1.00  0.00           C
ATOM   2528  HE1 TYR   171      37.185  52.447  33.006  1.00  0.00           H
ATOM   2529  CZ  TYR   171      37.695  51.412  34.891  1.00  0.00           C
ATOM   2530  OH  TYR   171      37.209  52.450  35.650  1.00  0.00           O
ATOM   2531  HH  TYR   171      36.360  52.845  35.441  1.00  0.00           H
ATOM   2532  CE2 TYR   171      38.257  50.220  35.416  1.00  0.00           C
ATOM   2533  HE2 TYR   171      38.457  50.151  36.476  1.00  0.00           H
ATOM   2534  CD2 TYR   171      38.714  49.269  34.544  1.00  0.00           C
ATOM   2535  HD2 TYR   171      39.226  48.401  34.933  1.00  0.00           H
ATOM   2536  C   TYR   171      41.097  48.022  30.552  1.00  0.00           C
ATOM   2537  O   TYR   171      40.634  48.417  29.492  1.00  0.00           O
ATOM   2538  N   LYS   172      42.029  46.991  30.480  1.00  0.00           N
ATOM   2539  H   LYS   172      42.363  46.535  31.317  1.00  0.00           H
ATOM   2540  CA  LYS   172      42.302  46.299  29.219  1.00  0.00           C
ATOM   2541  HA  LYS   172      41.847  46.934  28.459  1.00  0.00           H
ATOM   2542  CB  LYS   172      43.822  46.279  28.924  1.00  0.00           C
ATOM   2543  HB2 LYS   172      44.351  46.197  29.874  1.00  0.00           H
ATOM   2544  HB3 LYS   172      44.174  45.441  28.321  1.00  0.00           H
ATOM   2545  CG  LYS   172      44.240  47.629  28.374  1.00  0.00           C
ATOM   2546  HG2 LYS   172      43.761  47.884  27.428  1.00  0.00           H
ATOM   2547  HG3 LYS   172      43.841  48.353  29.083  1.00  0.00           H
ATOM   2548  CD  LYS   172      45.749  47.756  28.270  1.00  0.00           C
ATOM   2549  HD2 LYS   172      46.152  47.806  29.281  1.00  0.00           H
ATOM   2550  HD3 LYS   172      46.045  46.920  27.636  1.00  0.00           H
ATOM   2551  CE  LYS   172      46.243  49.043  27.600  1.00  0.00           C
ATOM   2552  HE2 LYS   172      45.845  49.034  26.585  1.00  0.00           H
ATOM   2553  HE3 LYS   172      45.735  49.935  27.964  1.00  0.00           H
ATOM   2554  NZ  LYS   172      47.686  49.289  27.585  1.00  0.00           N
ATOM   2555  HZ1 LYS   172      48.113  48.553  27.042  1.00  0.00           H
ATOM   2556  HZ2 LYS   172      47.904  50.139  27.084  1.00  0.00           H
ATOM   2557  HZ3 LYS   172      48.065  49.200  28.516  1.00  0.00           H
ATOM   2558  C   LYS   172      41.700  44.864  29.174  1.00  0.00           C
ATOM   2559  O   LYS   172      41.632  44.181  30.202  1.00  0.00           O
ATOM   2560  N   ILE   173      41.204  44.369  28.059  1.00  0.00           N
ATOM   2561  H   ILE   173      41.228  44.974  27.251  1.00  0.00           H
ATOM   2562  CA  ILE   173      41.005  42.972  27.771  1.00  0.00           C
ATOM   2563  HA  ILE   173      41.066  42.449  28.726  1.00  0.00           H
ATOM   2564  CB  ILE   173      39.616  42.729  27.153  1.00  0.00           C
ATOM   2565  HB  ILE   173      39.441  41.659  27.027  1.00  0.00           H
ATOM   2566  CG2 ILE   173      38.445  43.179  28.044  1.00  0.00           C
ATOM   2567 HG21 ILE   173      38.541  42.717  29.026  1.00  0.00           H
ATOM   2568 HG22 ILE   173      38.511  44.263  28.139  1.00  0.00           H
ATOM   2569 HG23 ILE   173      37.443  42.850  27.769  1.00  0.00           H
ATOM   2570  CG1 ILE   173      39.449  43.269  25.671  1.00  0.00           C
ATOM   2571 HG12 ILE   173      39.787  44.303  25.610  1.00  0.00           H
ATOM   2572 HG13 ILE   173      40.073  42.673  25.004  1.00  0.00           H
ATOM   2573  CD1 ILE   173      37.991  43.244  25.182  1.00  0.00           C
ATOM   2574 HD11 ILE   173      37.699  42.194  25.202  1.00  0.00           H
ATOM   2575 HD12 ILE   173      37.415  43.867  25.867  1.00  0.00           H
ATOM   2576 HD13 ILE   173      38.004  43.588  24.148  1.00  0.00           H
ATOM   2577  C   ILE   173      42.101  42.323  26.935  1.00  0.00           C
ATOM   2578  O   ILE   173      42.644  42.929  26.102  1.00  0.00           O
ATOM   2579  N   PHE   174      42.489  41.105  27.271  1.00  0.00           N
ATOM   2580  H   PHE   174      42.036  40.695  28.076  1.00  0.00           H
ATOM   2581  CA  PHE   174      43.714  40.476  26.753  1.00  0.00           C
ATOM   2582  HA  PHE   174      44.138  41.041  25.923  1.00  0.00           H
ATOM   2583  CB  PHE   174      44.793  40.279  27.876  1.00  0.00           C
ATOM   2584  HB2 PHE   174      44.360  39.663  28.665  1.00  0.00           H
ATOM   2585  HB3 PHE   174      45.624  39.734  27.424  1.00  0.00           H
ATOM   2586  CG  PHE   174      45.305  41.535  28.508  1.00  0.00           C
ATOM   2587  CD1 PHE   174      44.590  42.212  29.547  1.00  0.00           C
ATOM   2588  HD1 PHE   174      43.642  41.781  29.830  1.00  0.00           H
ATOM   2589  CE1 PHE   174      45.141  43.420  30.093  1.00  0.00           C
ATOM   2590  HE1 PHE   174      44.568  43.937  30.848  1.00  0.00           H
ATOM   2591  CZ  PHE   174      46.295  43.978  29.582  1.00  0.00           C
ATOM   2592  HZ  PHE   174      46.601  44.930  29.991  1.00  0.00           H
ATOM   2593  CE2 PHE   174      47.051  43.190  28.661  1.00  0.00           C
ATOM   2594  HE2 PHE   174      47.937  43.628  28.226  1.00  0.00           H
ATOM   2595  CD2 PHE   174      46.614  41.953  28.150  1.00  0.00           C
ATOM   2596  HD2 PHE   174      47.140  41.491  27.327  1.00  0.00           H
ATOM   2597  C   PHE   174      43.409  39.113  26.134  1.00  0.00           C
ATOM   2598  O   PHE   174      42.418  38.521  26.500  1.00  0.00           O
ATOM   2599  N   LYS   175      44.323  38.565  25.305  1.00  0.00           N
ATOM   2600  H   LYS   175      45.162  39.127  25.283  1.00  0.00           H
ATOM   2601  CA  LYS   175      44.299  37.304  24.527  1.00  0.00           C
ATOM   2602  HA  LYS   175      43.583  36.647  25.022  1.00  0.00           H
ATOM   2603  CB  LYS   175      44.001  37.493  22.989  1.00  0.00           C
ATOM   2604  HB2 LYS   175      43.044  38.005  22.888  1.00  0.00           H
ATOM   2605  HB3 LYS   175      44.669  38.154  22.437  1.00  0.00           H
ATOM   2606  CG  LYS   175      43.737  36.265  22.140  1.00  0.00           C
ATOM   2607  HG2 LYS   175      44.740  35.910  21.903  1.00  0.00           H
ATOM   2608  HG3 LYS   175      43.315  35.504  22.797  1.00  0.00           H
ATOM   2609  CD  LYS   175      43.075  36.524  20.824  1.00  0.00           C
ATOM   2610  HD2 LYS   175      42.067  36.860  21.067  1.00  0.00           H
ATOM   2611  HD3 LYS   175      43.570  37.263  20.196  1.00  0.00           H
ATOM   2612  CE  LYS   175      43.146  35.143  20.196  1.00  0.00           C
ATOM   2613  HE2 LYS   175      44.187  34.963  19.925  1.00  0.00           H
ATOM   2614  HE3 LYS   175      42.810  34.331  20.842  1.00  0.00           H
ATOM   2615  NZ  LYS   175      42.243  35.136  19.034  1.00  0.00           N
ATOM   2616  HZ1 LYS   175      42.049  34.183  18.757  1.00  0.00           H
ATOM   2617  HZ2 LYS   175      41.405  35.582  19.377  1.00  0.00           H
ATOM   2618  HZ3 LYS   175      42.492  35.739  18.263  1.00  0.00           H
ATOM   2619  C   LYS   175      45.646  36.567  24.682  1.00  0.00           C
ATOM   2620  O   LYS   175      46.672  37.176  24.498  1.00  0.00           O
ATOM   2621  N   MET   176      45.630  35.247  25.038  1.00  0.00           N
ATOM   2622  H   MET   176      44.784  34.784  25.338  1.00  0.00           H
ATOM   2623  CA  MET   176      46.798  34.468  25.324  1.00  0.00           C
ATOM   2624  HA  MET   176      47.657  35.134  25.240  1.00  0.00           H
ATOM   2625  CB  MET   176      46.842  33.947  26.803  1.00  0.00           C
ATOM   2626  HB2 MET   176      46.154  33.105  26.891  1.00  0.00           H
ATOM   2627  HB3 MET   176      47.843  33.555  26.979  1.00  0.00           H
ATOM   2628  CG  MET   176      46.549  35.132  27.815  1.00  0.00           C
ATOM   2629  HG2 MET   176      47.249  35.949  27.645  1.00  0.00           H
ATOM   2630  HG3 MET   176      45.564  35.547  27.599  1.00  0.00           H
ATOM   2631  SD  MET   176      46.671  34.842  29.596  1.00  0.00           S
ATOM   2632  CE  MET   176      44.997  34.085  29.890  1.00  0.00           C
ATOM   2633  HE1 MET   176      44.849  33.219  29.243  1.00  0.00           H
ATOM   2634  HE2 MET   176      44.993  33.695  30.908  1.00  0.00           H
ATOM   2635  HE3 MET   176      44.194  34.803  29.731  1.00  0.00           H
ATOM   2636  C   MET   176      47.152  33.251  24.373  1.00  0.00           C
ATOM   2637  O   MET   176      46.285  32.399  24.144  1.00  0.00           O
ATOM   2638  N   GLU   177      48.383  33.074  23.910  1.00  0.00           N
ATOM   2639  H   GLU   177      49.100  33.736  24.174  1.00  0.00           H
ATOM   2640  CA  GLU   177      48.798  31.940  23.067  1.00  0.00           C
ATOM   2641  HA  GLU   177      48.053  31.154  22.948  1.00  0.00           H
ATOM   2642  CB  GLU   177      49.014  32.469  21.591  1.00  0.00           C
ATOM   2643  HB2 GLU   177      48.045  32.829  21.244  1.00  0.00           H
ATOM   2644  HB3 GLU   177      49.619  33.370  21.492  1.00  0.00           H
ATOM   2645  CG  GLU   177      49.569  31.531  20.543  1.00  0.00           C
ATOM   2646  HG2 GLU   177      49.377  32.180  19.688  1.00  0.00           H
ATOM   2647  HG3 GLU   177      50.633  31.403  20.742  1.00  0.00           H
ATOM   2648  CD  GLU   177      48.789  30.213  20.348  1.00  0.00           C
ATOM   2649  OE1 GLU   177      49.161  29.241  19.614  1.00  0.00           O
ATOM   2650  OE2 GLU   177      47.603  30.075  20.800  1.00  0.00           O
ATOM   2651  C   GLU   177      50.137  31.381  23.551  1.00  0.00           C
ATOM   2652  O   GLU   177      51.212  32.021  23.376  1.00  0.00           O
ATOM   2653  N   LYS   178      50.236  30.141  24.060  1.00  0.00           N
ATOM   2654  H   LYS   178      49.415  29.604  24.304  1.00  0.00           H
ATOM   2655  CA  LYS   178      51.446  29.468  24.534  1.00  0.00           C
ATOM   2656  HA  LYS   178      51.105  28.552  25.018  1.00  0.00           H
ATOM   2657  CB  LYS   178      52.452  28.982  23.413  1.00  0.00           C
ATOM   2658  HB2 LYS   178      53.094  29.796  23.078  1.00  0.00           H
ATOM   2659  HB3 LYS   178      53.033  28.160  23.831  1.00  0.00           H
ATOM   2660  CG  LYS   178      51.610  28.392  22.285  1.00  0.00           C
ATOM   2661  HG2 LYS   178      50.893  27.633  22.596  1.00  0.00           H
ATOM   2662  HG3 LYS   178      51.058  29.157  21.737  1.00  0.00           H
ATOM   2663  CD  LYS   178      52.625  27.840  21.251  1.00  0.00           C
ATOM   2664  HD2 LYS   178      51.950  27.447  20.491  1.00  0.00           H
ATOM   2665  HD3 LYS   178      53.290  28.613  20.866  1.00  0.00           H
ATOM   2666  CE  LYS   178      53.566  26.740  21.681  1.00  0.00           C
ATOM   2667  HE2 LYS   178      54.323  27.260  22.269  1.00  0.00           H
ATOM   2668  HE3 LYS   178      52.988  26.040  22.285  1.00  0.00           H
ATOM   2669  NZ  LYS   178      54.218  26.102  20.478  1.00  0.00           N
ATOM   2670  HZ1 LYS   178      54.951  25.467  20.760  1.00  0.00           H
ATOM   2671  HZ2 LYS   178      53.643  25.649  19.783  1.00  0.00           H
ATOM   2672  HZ3 LYS   178      54.663  26.852  19.968  1.00  0.00           H
ATOM   2673  C   LYS   178      52.241  30.267  25.612  1.00  0.00           C
ATOM   2674  O   LYS   178      53.481  30.213  25.592  1.00  0.00           O
ATOM   2675  N   GLY   179      51.507  30.898  26.488  1.00  0.00           N
ATOM   2676  H   GLY   179      50.536  30.633  26.561  1.00  0.00           H
ATOM   2677  CA  GLY   179      51.994  31.886  27.465  1.00  0.00           C
ATOM   2678  HA2 GLY   179      51.474  31.927  28.422  1.00  0.00           H
ATOM   2679  HA3 GLY   179      52.971  31.487  27.740  1.00  0.00           H
ATOM   2680  C   GLY   179      52.111  33.383  26.939  1.00  0.00           C
ATOM   2681  O   GLY   179      52.143  34.239  27.842  1.00  0.00           O
ATOM   2682  N   LYS   180      52.319  33.514  25.614  1.00  0.00           N
ATOM   2683  H   LYS   180      52.172  32.717  25.012  1.00  0.00           H
ATOM   2684  CA  LYS   180      52.447  34.815  24.995  1.00  0.00           C
ATOM   2685  HA  LYS   180      53.163  35.287  25.668  1.00  0.00           H
ATOM   2686  CB  LYS   180      53.117  34.764  23.601  1.00  0.00           C
ATOM   2687  HB2 LYS   180      52.577  34.216  22.829  1.00  0.00           H
ATOM   2688  HB3 LYS   180      53.297  35.795  23.300  1.00  0.00           H
ATOM   2689  CG  LYS   180      54.603  34.266  23.634  1.00  0.00           C
ATOM   2690  HG2 LYS   180      55.173  34.619  24.494  1.00  0.00           H
ATOM   2691  HG3 LYS   180      54.616  33.181  23.725  1.00  0.00           H
ATOM   2692  CD  LYS   180      55.305  34.690  22.339  1.00  0.00           C
ATOM   2693  HD2 LYS   180      54.680  34.427  21.486  1.00  0.00           H
ATOM   2694  HD3 LYS   180      55.308  35.772  22.210  1.00  0.00           H
ATOM   2695  CE  LYS   180      56.716  33.988  22.301  1.00  0.00           C
ATOM   2696  HE2 LYS   180      57.187  33.977  23.283  1.00  0.00           H
ATOM   2697  HE3 LYS   180      56.571  32.925  22.104  1.00  0.00           H
ATOM   2698  NZ  LYS   180      57.542  34.692  21.323  1.00  0.00           N
ATOM   2699  HZ1 LYS   180      58.108  33.966  20.906  1.00  0.00           H
ATOM   2700  HZ2 LYS   180      56.975  35.193  20.654  1.00  0.00           H
ATOM   2701  HZ3 LYS   180      58.161  35.344  21.781  1.00  0.00           H
ATOM   2702  C   LYS   180      51.133  35.699  24.875  1.00  0.00           C
ATOM   2703  O   LYS   180      50.105  35.137  24.706  1.00  0.00           O
ATOM   2704  N   VAL   181      51.242  36.999  24.991  1.00  0.00           N
ATOM   2705  H   VAL   181      52.100  37.489  25.197  1.00  0.00           H
ATOM   2706  CA  VAL   181      50.100  37.894  24.731  1.00  0.00           C
ATOM   2707  HA  VAL   181      49.192  37.425  25.108  1.00  0.00           H
ATOM   2708  CB  VAL   181      50.234  39.221  25.450  1.00  0.00           C
ATOM   2709  HB  VAL   181      51.150  39.723  25.139  1.00  0.00           H
ATOM   2710  CG1 VAL   181      49.185  40.267  25.114  1.00  0.00           C
ATOM   2711 HG11 VAL   181      49.061  41.126  25.774  1.00  0.00           H
ATOM   2712 HG12 VAL   181      49.469  40.609  24.119  1.00  0.00           H
ATOM   2713 HG13 VAL   181      48.193  39.818  25.099  1.00  0.00           H
ATOM   2714  CG2 VAL   181      50.165  38.825  27.006  1.00  0.00           C
ATOM   2715 HG21 VAL   181      50.177  39.728  27.614  1.00  0.00           H
ATOM   2716 HG22 VAL   181      49.276  38.235  27.226  1.00  0.00           H
ATOM   2717 HG23 VAL   181      51.020  38.265  27.385  1.00  0.00           H
ATOM   2718  C   VAL   181      49.962  38.152  23.219  1.00  0.00           C
ATOM   2719  O   VAL   181      50.807  38.865  22.703  1.00  0.00           O
ATOM   2720  N   VAL   182      48.876  37.576  22.608  1.00  0.00           N
ATOM   2721  H   VAL   182      48.235  37.188  23.285  1.00  0.00           H
ATOM   2722  CA  VAL   182      48.481  37.743  21.204  1.00  0.00           C
ATOM   2723  HA  VAL   182      49.363  37.483  20.620  1.00  0.00           H
ATOM   2724  CB  VAL   182      47.367  36.810  20.720  1.00  0.00           C
ATOM   2725  HB  VAL   182      46.459  37.091  21.251  1.00  0.00           H
ATOM   2726  CG1 VAL   182      47.104  36.821  19.221  1.00  0.00           C
ATOM   2727 HG11 VAL   182      46.395  36.080  18.853  1.00  0.00           H
ATOM   2728 HG12 VAL   182      46.697  37.792  18.940  1.00  0.00           H
ATOM   2729 HG13 VAL   182      47.979  36.664  18.588  1.00  0.00           H
ATOM   2730  CG2 VAL   182      47.673  35.334  21.075  1.00  0.00           C
ATOM   2731 HG21 VAL   182      47.857  35.118  22.128  1.00  0.00           H
ATOM   2732 HG22 VAL   182      46.859  34.705  20.713  1.00  0.00           H
ATOM   2733 HG23 VAL   182      48.584  35.096  20.525  1.00  0.00           H
ATOM   2734  C   VAL   182      48.010  39.174  20.934  1.00  0.00           C
ATOM   2735  O   VAL   182      48.389  39.755  19.902  1.00  0.00           O
ATOM   2736  N   LYS   183      46.990  39.666  21.673  1.00  0.00           N
ATOM   2737  H   LYS   183      46.590  39.176  22.460  1.00  0.00           H
ATOM   2738  CA  LYS   183      46.355  41.010  21.485  1.00  0.00           C
ATOM   2739  HA  LYS   183      47.082  41.746  21.141  1.00  0.00           H
ATOM   2740  CB  LYS   183      45.262  40.817  20.480  1.00  0.00           C
ATOM   2741  HB2 LYS   183      45.809  40.520  19.587  1.00  0.00           H
ATOM   2742  HB3 LYS   183      44.534  40.062  20.777  1.00  0.00           H
ATOM   2743  CG  LYS   183      44.585  42.140  20.037  1.00  0.00           C
ATOM   2744  HG2 LYS   183      43.869  42.511  20.770  1.00  0.00           H
ATOM   2745  HG3 LYS   183      45.353  42.908  19.939  1.00  0.00           H
ATOM   2746  CD  LYS   183      43.906  42.154  18.652  1.00  0.00           C
ATOM   2747  HD2 LYS   183      44.549  41.831  17.834  1.00  0.00           H
ATOM   2748  HD3 LYS   183      43.129  41.393  18.575  1.00  0.00           H
ATOM   2749  CE  LYS   183      43.341  43.582  18.352  1.00  0.00           C
ATOM   2750  HE2 LYS   183      42.597  43.805  19.117  1.00  0.00           H
ATOM   2751  HE3 LYS   183      44.184  44.248  18.531  1.00  0.00           H
ATOM   2752  NZ  LYS   183      42.740  43.809  17.034  1.00  0.00           N
ATOM   2753  HZ1 LYS   183      42.196  44.659  17.064  1.00  0.00           H
ATOM   2754  HZ2 LYS   183      43.465  43.868  16.334  1.00  0.00           H
ATOM   2755  HZ3 LYS   183      42.171  43.025  16.748  1.00  0.00           H
ATOM   2756  C   LYS   183      45.809  41.562  22.779  1.00  0.00           C
ATOM   2757  O   LYS   183      45.437  40.740  23.654  1.00  0.00           O
ATOM   2758  N   SER   184      45.511  42.831  22.844  1.00  0.00           N
ATOM   2759  H   SER   184      45.828  43.452  22.114  1.00  0.00           H
ATOM   2760  CA  SER   184      44.715  43.439  23.915  1.00  0.00           C
ATOM   2761  HA  SER   184      43.868  42.789  24.132  1.00  0.00           H
ATOM   2762  CB  SER   184      45.623  43.764  25.097  1.00  0.00           C
ATOM   2763  HB2 SER   184      45.000  44.213  25.870  1.00  0.00           H
ATOM   2764  HB3 SER   184      46.200  42.890  25.402  1.00  0.00           H
ATOM   2765  OG  SER   184      46.623  44.742  24.756  1.00  0.00           O
ATOM   2766  HG  SER   184      47.215  44.324  24.125  1.00  0.00           H
ATOM   2767  C   SER   184      44.103  44.735  23.274  1.00  0.00           C
ATOM   2768  O   SER   184      44.517  45.216  22.201  1.00  0.00           O
ATOM   2769  N   VAL   185      43.017  45.220  23.923  1.00  0.00           N
ATOM   2770  H   VAL   185      42.825  44.777  24.809  1.00  0.00           H
ATOM   2771  CA  VAL   185      42.212  46.322  23.546  1.00  0.00           C
ATOM   2772  HA  VAL   185      42.801  46.937  22.865  1.00  0.00           H
ATOM   2773  CB  VAL   185      40.973  45.828  22.842  1.00  0.00           C
ATOM   2774  HB  VAL   185      40.311  45.303  23.530  1.00  0.00           H
ATOM   2775  CG1 VAL   185      40.068  46.986  22.429  1.00  0.00           C
ATOM   2776 HG11 VAL   185      39.364  47.292  23.204  1.00  0.00           H
ATOM   2777 HG12 VAL   185      40.616  47.885  22.148  1.00  0.00           H
ATOM   2778 HG13 VAL   185      39.518  46.773  21.511  1.00  0.00           H
ATOM   2779  CG2 VAL   185      41.300  45.001  21.630  1.00  0.00           C
ATOM   2780 HG21 VAL   185      41.834  45.649  20.935  1.00  0.00           H
ATOM   2781 HG22 VAL   185      41.969  44.185  21.903  1.00  0.00           H
ATOM   2782 HG23 VAL   185      40.429  44.573  21.132  1.00  0.00           H
ATOM   2783  C   VAL   185      41.873  47.085  24.863  1.00  0.00           C
ATOM   2784  O   VAL   185      41.680  46.380  25.900  1.00  0.00           O
ATOM   2785  N   GLU   186      41.838  48.403  24.813  1.00  0.00           N
ATOM   2786  H   GLU   186      42.148  48.770  23.925  1.00  0.00           H
ATOM   2787  CA  GLU   186      41.460  49.235  25.960  1.00  0.00           C
ATOM   2788  HA  GLU   186      41.651  48.670  26.872  1.00  0.00           H
ATOM   2789  CB  GLU   186      42.419  50.401  26.108  1.00  0.00           C
ATOM   2790  HB2 GLU   186      43.383  49.907  26.225  1.00  0.00           H
ATOM   2791  HB3 GLU   186      42.368  50.844  25.113  1.00  0.00           H
ATOM   2792  CG  GLU   186      42.147  51.408  27.216  1.00  0.00           C
ATOM   2793  HG2 GLU   186      41.240  51.985  27.032  1.00  0.00           H
ATOM   2794  HG3 GLU   186      41.994  50.800  28.108  1.00  0.00           H
ATOM   2795  CD  GLU   186      43.368  52.206  27.668  1.00  0.00           C
ATOM   2796  OE1 GLU   186      43.318  52.639  28.848  1.00  0.00           O
ATOM   2797  OE2 GLU   186      44.224  52.522  26.838  1.00  0.00           O
ATOM   2798  C   GLU   186      40.021  49.717  25.938  1.00  0.00           C
ATOM   2799  O   GLU   186      39.550  50.202  24.974  1.00  0.00           O
ATOM   2800  N   LEU   187      39.347  49.538  27.118  1.00  0.00           N
ATOM   2801  H   LEU   187      39.842  49.152  27.909  1.00  0.00           H
ATOM   2802  CA  LEU   187      37.931  49.978  27.257  1.00  0.00           C
ATOM   2803  HA  LEU   187      37.292  49.560  26.479  1.00  0.00           H
ATOM   2804  CB  LEU   187      37.361  49.383  28.580  1.00  0.00           C
ATOM   2805  HB2 LEU   187      38.194  49.279  29.275  1.00  0.00           H
ATOM   2806  HB3 LEU   187      36.673  50.080  29.060  1.00  0.00           H
ATOM   2807  CG  LEU   187      36.578  48.115  28.378  1.00  0.00           C
ATOM   2808  HG  LEU   187      35.896  48.316  27.552  1.00  0.00           H
ATOM   2809  CD1 LEU   187      37.473  46.886  27.974  1.00  0.00           C
ATOM   2810 HD11 LEU   187      37.810  47.147  26.971  1.00  0.00           H
ATOM   2811 HD12 LEU   187      38.324  46.759  28.643  1.00  0.00           H
ATOM   2812 HD13 LEU   187      36.934  45.944  27.878  1.00  0.00           H
ATOM   2813  CD2 LEU   187      35.728  47.725  29.608  1.00  0.00           C
ATOM   2814 HD21 LEU   187      35.046  46.918  29.343  1.00  0.00           H
ATOM   2815 HD22 LEU   187      36.352  47.290  30.390  1.00  0.00           H
ATOM   2816 HD23 LEU   187      35.356  48.629  30.091  1.00  0.00           H
ATOM   2817  C   LEU   187      37.860  51.498  27.317  1.00  0.00           C
ATOM   2818  O   LEU   187      38.345  52.172  28.241  1.00  0.00           O
ATOM   2819  N   ASP   188      37.057  52.060  26.457  1.00  0.00           N
ATOM   2820  H   ASP   188      36.654  51.384  25.824  1.00  0.00           H
ATOM   2821  CA  ASP   188      36.420  53.354  26.485  1.00  0.00           C
ATOM   2822  HA  ASP   188      37.176  54.063  26.824  1.00  0.00           H
ATOM   2823  CB  ASP   188      36.101  53.707  25.031  1.00  0.00           C
ATOM   2824  HB2 ASP   188      35.499  52.911  24.592  1.00  0.00           H
ATOM   2825  HB3 ASP   188      35.599  54.672  25.094  1.00  0.00           H
ATOM   2826  CG  ASP   188      37.381  53.996  24.272  1.00  0.00           C
ATOM   2827  OD1 ASP   188      37.565  53.359  23.175  1.00  0.00           O
ATOM   2828  OD2 ASP   188      38.243  54.770  24.690  1.00  0.00           O
ATOM   2829  C   ASP   188      35.183  53.462  27.395  1.00  0.00           C
ATOM   2830  O   ASP   188      33.982  53.396  26.967  1.00  0.00           O
ATOM   2831  N   ALA   189      35.385  53.588  28.771  1.00  0.00           N
ATOM   2832  H   ALA   189      36.345  53.589  29.085  1.00  0.00           H
ATOM   2833  CA  ALA   189      34.237  53.378  29.671  1.00  0.00           C
ATOM   2834  HA  ALA   189      33.241  53.295  29.236  1.00  0.00           H
ATOM   2835  CB  ALA   189      34.521  52.017  30.288  1.00  0.00           C
ATOM   2836  HB1 ALA   189      34.836  51.251  29.579  1.00  0.00           H
ATOM   2837  HB2 ALA   189      35.382  52.027  30.957  1.00  0.00           H
ATOM   2838  HB3 ALA   189      33.655  51.695  30.867  1.00  0.00           H
ATOM   2839  C   ALA   189      34.142  54.493  30.776  1.00  0.00           C
ATOM   2840  O   ALA   189      34.622  54.297  31.945  1.00  0.00           O
ATOM   2841  N   PRO   190      33.693  55.699  30.368  1.00  0.00           N
ATOM   2842  CD  PRO   190      33.196  56.112  29.097  1.00  0.00           C
ATOM   2843  HD2 PRO   190      32.203  55.696  28.919  1.00  0.00           H
ATOM   2844  HD3 PRO   190      33.875  55.812  28.299  1.00  0.00           H
ATOM   2845  CG  PRO   190      33.233  57.586  29.138  1.00  0.00           C
ATOM   2846  HG2 PRO   190      32.393  58.005  28.583  1.00  0.00           H
ATOM   2847  HG3 PRO   190      34.228  57.907  28.829  1.00  0.00           H
ATOM   2848  CB  PRO   190      33.155  57.995  30.542  1.00  0.00           C
ATOM   2849  HB2 PRO   190      32.173  58.306  30.898  1.00  0.00           H
ATOM   2850  HB3 PRO   190      33.847  58.803  30.783  1.00  0.00           H
ATOM   2851  CA  PRO   190      33.380  56.739  31.375  1.00  0.00           C
ATOM   2852  HA  PRO   190      34.207  56.946  32.054  1.00  0.00           H
ATOM   2853  C   PRO   190      32.181  56.373  32.280  1.00  0.00           C
ATOM   2854  O   PRO   190      31.132  55.971  31.745  1.00  0.00           O
ATOM   2855  N   ASN   191      32.201  56.831  33.541  1.00  0.00           N
ATOM   2856  H   ASN   191      33.033  57.300  33.868  1.00  0.00           H
ATOM   2857  CA  ASN   191      31.124  56.636  34.473  1.00  0.00           C
ATOM   2858  HA  ASN   191      31.449  57.048  35.429  1.00  0.00           H
ATOM   2859  CB  ASN   191      29.895  57.482  34.169  1.00  0.00           C
ATOM   2860  HB2 ASN   191      29.363  57.013  33.341  1.00  0.00           H
ATOM   2861  HB3 ASN   191      29.120  57.513  34.934  1.00  0.00           H
ATOM   2862  CG  ASN   191      30.118  58.957  33.812  1.00  0.00           C
ATOM   2863  OD1 ASN   191      30.607  59.727  34.640  1.00  0.00           O
ATOM   2864  ND2 ASN   191      29.637  59.479  32.751  1.00  0.00           N
ATOM   2865 HD21 ASN   191      29.866  60.455  32.631  1.00  0.00           H
ATOM   2866 HD22 ASN   191      29.292  58.970  31.950  1.00  0.00           H
ATOM   2867  C   ASN   191      30.840  55.094  34.749  1.00  0.00           C
ATOM   2868  O   ASN   191      29.677  54.625  35.022  1.00  0.00           O
ATOM   2869  N   TYR   192      31.880  54.279  34.643  1.00  0.00           N
ATOM   2870  H   TYR   192      32.750  54.763  34.474  1.00  0.00           H
ATOM   2871  CA  TYR   192      31.900  52.832  34.795  1.00  0.00           C
ATOM   2872  HA  TYR   192      31.000  52.566  35.349  1.00  0.00           H
ATOM   2873  CB  TYR   192      31.925  52.067  33.439  1.00  0.00           C
ATOM   2874  HB2 TYR   192      32.571  52.578  32.726  1.00  0.00           H
ATOM   2875  HB3 TYR   192      32.304  51.075  33.687  1.00  0.00           H
ATOM   2876  CG  TYR   192      30.612  51.924  32.663  1.00  0.00           C
ATOM   2877  CD1 TYR   192      29.637  50.958  33.034  1.00  0.00           C
ATOM   2878  HD1 TYR   192      29.834  50.341  33.899  1.00  0.00           H
ATOM   2879  CE1 TYR   192      28.491  50.886  32.208  1.00  0.00           C
ATOM   2880  HE1 TYR   192      27.751  50.121  32.394  1.00  0.00           H
ATOM   2881  CZ  TYR   192      28.470  51.513  30.919  1.00  0.00           C
ATOM   2882  OH  TYR   192      27.492  51.167  30.021  1.00  0.00           O
ATOM   2883  HH  TYR   192      27.725  51.700  29.257  1.00  0.00           H
ATOM   2884  CE2 TYR   192      29.410  52.517  30.602  1.00  0.00           C
ATOM   2885  HE2 TYR   192      29.415  53.001  29.637  1.00  0.00           H
ATOM   2886  CD2 TYR   192      30.452  52.721  31.517  1.00  0.00           C
ATOM   2887  HD2 TYR   192      31.175  53.475  31.242  1.00  0.00           H
ATOM   2888  C   TYR   192      33.114  52.374  35.659  1.00  0.00           C
ATOM   2889  O   TYR   192      34.064  53.114  35.797  1.00  0.00           O
ATOM   2890  N   HIE   193      32.984  51.132  36.159  1.00  0.00           N
ATOM   2891  H   HIE   193      32.198  50.579  35.848  1.00  0.00           H
ATOM   2892  CA  HIE   193      34.166  50.612  36.870  1.00  0.00           C
ATOM   2893  HA  HIE   193      35.076  51.076  36.491  1.00  0.00           H
ATOM   2894  CB  HIE   193      34.096  50.786  38.396  1.00  0.00           C
ATOM   2895  HB2 HIE   193      33.629  51.730  38.680  1.00  0.00           H
ATOM   2896  HB3 HIE   193      33.569  49.982  38.909  1.00  0.00           H
ATOM   2897  CG  HIE   193      35.536  50.730  39.036  1.00  0.00           C
ATOM   2898  ND1 HIE   193      36.003  49.782  39.936  1.00  0.00           N
ATOM   2899  CE1 HIE   193      37.226  50.185  40.204  1.00  0.00           C
ATOM   2900  HE1 HIE   193      37.740  49.689  41.014  1.00  0.00           H
ATOM   2901  NE2 HIE   193      37.529  51.303  39.541  1.00  0.00           N
ATOM   2902  HE2 HIE   193      38.433  51.749  39.590  1.00  0.00           H
ATOM   2903  CD2 HIE   193      36.479  51.677  38.809  1.00  0.00           C
ATOM   2904  HD2 HIE   193      36.388  52.572  38.211  1.00  0.00           H
ATOM   2905  C   HIE   193      34.300  49.092  36.672  1.00  0.00           C
ATOM   2906  O   HIE   193      33.334  48.298  36.493  1.00  0.00           O
ATOM   2907  N   TYR   194      35.534  48.598  36.653  1.00  0.00           N
ATOM   2908  H   TYR   194      36.280  49.216  36.940  1.00  0.00           H
ATOM   2909  CA  TYR   194      35.857  47.178  36.492  1.00  0.00           C
ATOM   2910  HA  TYR   194      34.990  46.639  36.873  1.00  0.00           H
ATOM   2911  CB  TYR   194      36.075  46.833  35.046  1.00  0.00           C
ATOM   2912  HB2 TYR   194      37.004  47.316  34.742  1.00  0.00           H
ATOM   2913  HB3 TYR   194      36.471  45.822  34.955  1.00  0.00           H
ATOM   2914  CG  TYR   194      34.904  47.133  34.159  1.00  0.00           C
ATOM   2915  CD1 TYR   194      34.793  48.416  33.567  1.00  0.00           C
ATOM   2916  HD1 TYR   194      35.539  49.180  33.728  1.00  0.00           H
ATOM   2917  CE1 TYR   194      33.654  48.573  32.672  1.00  0.00           C
ATOM   2918  HE1 TYR   194      33.594  49.429  32.015  1.00  0.00           H
ATOM   2919  CZ  TYR   194      32.716  47.550  32.567  1.00  0.00           C
ATOM   2920  OH  TYR   194      31.638  47.715  31.765  1.00  0.00           O
ATOM   2921  HH  TYR   194      31.241  46.853  31.623  1.00  0.00           H
ATOM   2922  CE2 TYR   194      32.823  46.340  33.305  1.00  0.00           C
ATOM   2923  HE2 TYR   194      32.021  45.618  33.278  1.00  0.00           H
ATOM   2924  CD2 TYR   194      33.963  46.163  34.061  1.00  0.00           C
ATOM   2925  HD2 TYR   194      34.164  45.206  34.521  1.00  0.00           H
ATOM   2926  C   TYR   194      37.078  46.828  37.379  1.00  0.00           C
ATOM   2927  O   TYR   194      38.154  47.420  37.374  1.00  0.00           O
ATOM   2928  N   GLU   195      36.782  45.810  38.204  1.00  0.00           N
ATOM   2929  H   GLU   195      35.903  45.314  38.197  1.00  0.00           H
ATOM   2930  CA  GLU   195      37.738  45.400  39.328  1.00  0.00           C
ATOM   2931  HA  GLU   195      38.778  45.364  39.007  1.00  0.00           H
ATOM   2932  CB  GLU   195      37.655  46.414  40.484  1.00  0.00           C
ATOM   2933  HB2 GLU   195      37.878  47.401  40.079  1.00  0.00           H
ATOM   2934  HB3 GLU   195      36.635  46.341  40.860  1.00  0.00           H
ATOM   2935  CG  GLU   195      38.539  46.245  41.709  1.00  0.00           C
ATOM   2936  HG2 GLU   195      37.942  46.651  42.525  1.00  0.00           H
ATOM   2937  HG3 GLU   195      38.727  45.180  41.847  1.00  0.00           H
ATOM   2938  CD  GLU   195      39.885  46.927  41.571  1.00  0.00           C
ATOM   2939  OE1 GLU   195      40.911  46.226  41.609  1.00  0.00           O
ATOM   2940  OE2 GLU   195      39.955  48.163  41.572  1.00  0.00           O
ATOM   2941  C   GLU   195      37.404  43.927  39.591  1.00  0.00           C
ATOM   2942  O   GLU   195      36.219  43.553  39.655  1.00  0.00           O
ATOM   2943  N   GLU   196      38.446  43.065  39.694  1.00  0.00           N
ATOM   2944  H   GLU   196      39.375  43.459  39.648  1.00  0.00           H
ATOM   2945  CA  GLU   196      38.465  41.647  40.177  1.00  0.00           C
ATOM   2946  HA  GLU   196      39.455  41.225  40.004  1.00  0.00           H
ATOM   2947  CB  GLU   196      38.424  41.663  41.707  1.00  0.00           C
ATOM   2948  HB2 GLU   196      37.601  42.287  42.056  1.00  0.00           H
ATOM   2949  HB3 GLU   196      38.321  40.642  42.075  1.00  0.00           H
ATOM   2950  CG  GLU   196      39.592  42.238  42.456  1.00  0.00           C
ATOM   2951  HG2 GLU   196      40.505  41.830  42.025  1.00  0.00           H
ATOM   2952  HG3 GLU   196      39.585  43.276  42.126  1.00  0.00           H
ATOM   2953  CD  GLU   196      39.527  42.146  44.019  1.00  0.00           C
ATOM   2954  OE1 GLU   196      38.550  42.477  44.583  1.00  0.00           O
ATOM   2955  OE2 GLU   196      40.591  41.850  44.588  1.00  0.00           O
ATOM   2956  C   GLU   196      37.381  40.778  39.467  1.00  0.00           C
ATOM   2957  O   GLU   196      36.612  40.200  40.155  1.00  0.00           O
ATOM   2958  N   CYX   197      37.374  40.710  38.111  1.00  0.00           N
ATOM   2959  H   CYX   197      38.001  41.203  37.492  1.00  0.00           H
ATOM   2960  CA  CYX   197      36.207  40.181  37.439  1.00  0.00           C
ATOM   2961  HA  CYX   197      35.342  40.493  38.025  1.00  0.00           H
ATOM   2962  CB  CYX   197      36.033  40.917  36.108  1.00  0.00           C
ATOM   2963  HB2 CYX   197      36.904  40.633  35.517  1.00  0.00           H
ATOM   2964  HB3 CYX   197      35.186  40.466  35.591  1.00  0.00           H
ATOM   2965  SG  CYX   197      35.773  42.759  36.057  1.00  0.00           S
ATOM   2966  C   CYX   197      36.291  38.628  37.393  1.00  0.00           C
ATOM   2967  O   CYX   197      37.310  38.006  37.005  1.00  0.00           O
ATOM   2968  N   SER   198      35.173  38.027  37.780  1.00  0.00           N
ATOM   2969  H   SER   198      34.424  38.669  37.999  1.00  0.00           H
ATOM   2970  CA  SER   198      34.814  36.575  37.732  1.00  0.00           C
ATOM   2971  HA  SER   198      35.659  35.961  38.043  1.00  0.00           H
ATOM   2972  CB  SER   198      33.694  36.413  38.782  1.00  0.00           C
ATOM   2973  HB2 SER   198      32.908  37.096  38.460  1.00  0.00           H
ATOM   2974  HB3 SER   198      33.362  35.389  38.954  1.00  0.00           H
ATOM   2975  OG  SER   198      34.030  36.853  40.065  1.00  0.00           O
ATOM   2976  HG  SER   198      33.293  37.190  40.580  1.00  0.00           H
ATOM   2977  C   SER   198      34.369  36.222  36.332  1.00  0.00           C
ATOM   2978  O   SER   198      33.218  36.553  35.982  1.00  0.00           O
ATOM   2979  N   CYX   199      35.299  35.811  35.473  1.00  0.00           N
ATOM   2980  H   CYX   199      36.281  35.726  35.690  1.00  0.00           H
ATOM   2981  CA  CYX   199      34.925  35.434  34.046  1.00  0.00           C
ATOM   2982  HA  CYX   199      34.054  36.070  33.890  1.00  0.00           H
ATOM   2983  CB  CYX   199      36.057  35.928  33.151  1.00  0.00           C
ATOM   2984  HB2 CYX   199      36.942  35.452  33.575  1.00  0.00           H
ATOM   2985  HB3 CYX   199      35.857  35.489  32.174  1.00  0.00           H
ATOM   2986  SG  CYX   199      36.503  37.671  32.987  1.00  0.00           S
ATOM   2987  C   CYX   199      34.603  33.949  33.799  1.00  0.00           C
ATOM   2988  O   CYX   199      35.076  33.071  34.560  1.00  0.00           O
ATOM   2989  N   TYR   200      33.841  33.701  32.747  1.00  0.00           N
ATOM   2990  H   TYR   200      33.365  34.447  32.260  1.00  0.00           H
ATOM   2991  CA  TYR   200      33.373  32.456  32.209  1.00  0.00           C
ATOM   2992  HA  TYR   200      34.089  31.692  32.510  1.00  0.00           H
ATOM   2993  CB  TYR   200      32.072  31.981  32.940  1.00  0.00           C
ATOM   2994  HB2 TYR   200      32.016  30.910  32.746  1.00  0.00           H
ATOM   2995  HB3 TYR   200      32.252  32.062  34.013  1.00  0.00           H
ATOM   2996  CG  TYR   200      30.784  32.713  32.626  1.00  0.00           C
ATOM   2997  CD1 TYR   200      30.331  33.690  33.527  1.00  0.00           C
ATOM   2998  HD1 TYR   200      30.952  34.125  34.296  1.00  0.00           H
ATOM   2999  CE1 TYR   200      29.306  34.519  33.132  1.00  0.00           C
ATOM   3000  HE1 TYR   200      29.109  35.376  33.760  1.00  0.00           H
ATOM   3001  CZ  TYR   200      28.510  34.230  31.995  1.00  0.00           C
ATOM   3002  OH  TYR   200      27.402  34.911  31.768  1.00  0.00           O
ATOM   3003  HH  TYR   200      27.361  35.204  30.855  1.00  0.00           H
ATOM   3004  CE2 TYR   200      28.874  33.132  31.173  1.00  0.00           C
ATOM   3005  HE2 TYR   200      28.249  32.806  30.356  1.00  0.00           H
ATOM   3006  CD2 TYR   200      30.016  32.454  31.430  1.00  0.00           C
ATOM   3007  HD2 TYR   200      30.265  31.641  30.765  1.00  0.00           H
ATOM   3008  C   TYR   200      33.178  32.458  30.711  1.00  0.00           C
ATOM   3009  O   TYR   200      32.732  33.445  30.123  1.00  0.00           O
ATOM   3010  N   PRO   201      33.604  31.358  30.026  1.00  0.00           N
ATOM   3011  CD  PRO   201      34.304  30.264  30.610  1.00  0.00           C
ATOM   3012  HD2 PRO   201      33.611  29.735  31.264  1.00  0.00           H
ATOM   3013  HD3 PRO   201      35.145  30.689  31.158  1.00  0.00           H
ATOM   3014  CG  PRO   201      34.681  29.318  29.406  1.00  0.00           C
ATOM   3015  HG2 PRO   201      33.982  28.482  29.352  1.00  0.00           H
ATOM   3016  HG3 PRO   201      35.708  28.984  29.556  1.00  0.00           H
ATOM   3017  CB  PRO   201      34.366  30.174  28.158  1.00  0.00           C
ATOM   3018  HB2 PRO   201      34.030  29.561  27.322  1.00  0.00           H
ATOM   3019  HB3 PRO   201      35.288  30.711  27.935  1.00  0.00           H
ATOM   3020  CA  PRO   201      33.277  31.144  28.626  1.00  0.00           C
ATOM   3021  HA  PRO   201      33.382  32.129  28.169  1.00  0.00           H
ATOM   3022  C   PRO   201      31.835  30.586  28.424  1.00  0.00           C
ATOM   3023  O   PRO   201      31.354  29.792  29.249  1.00  0.00           O
ATOM   3024  N   ASN   202      31.298  30.946  27.265  1.00  0.00           N
ATOM   3025  H   ASN   202      31.906  31.518  26.696  1.00  0.00           H
ATOM   3026  CA  ASN   202      30.009  30.554  26.816  1.00  0.00           C
ATOM   3027  HA  ASN   202      29.787  29.487  26.780  1.00  0.00           H
ATOM   3028  CB  ASN   202      28.857  31.216  27.712  1.00  0.00           C
ATOM   3029  HB2 ASN   202      28.763  30.725  28.681  1.00  0.00           H
ATOM   3030  HB3 ASN   202      29.108  32.269  27.837  1.00  0.00           H
ATOM   3031  CG  ASN   202      27.496  31.301  27.131  1.00  0.00           C
ATOM   3032  OD1 ASN   202      26.697  30.391  27.303  1.00  0.00           O
ATOM   3033  ND2 ASN   202      27.092  32.436  26.657  1.00  0.00           N
ATOM   3034 HD21 ASN   202      26.094  32.428  26.506  1.00  0.00           H
ATOM   3035 HD22 ASN   202      27.711  33.186  26.379  1.00  0.00           H
ATOM   3036  C   ASN   202      29.738  30.914  25.355  1.00  0.00           C
ATOM   3037  O   ASN   202      29.979  32.053  25.006  1.00  0.00           O
ATOM   3038  N   ALA   203      29.236  29.957  24.585  1.00  0.00           N
ATOM   3039  H   ALA   203      29.302  29.058  25.039  1.00  0.00           H
ATOM   3040  CA  ALA   203      28.955  30.016  23.195  1.00  0.00           C
ATOM   3041  HA  ALA   203      28.907  28.967  22.900  1.00  0.00           H
ATOM   3042  CB  ALA   203      27.568  30.678  23.046  1.00  0.00           C
ATOM   3043  HB1 ALA   203      27.739  31.704  23.373  1.00  0.00           H
ATOM   3044  HB2 ALA   203      27.232  30.735  22.010  1.00  0.00           H
ATOM   3045  HB3 ALA   203      26.826  30.224  23.702  1.00  0.00           H
ATOM   3046  C   ALA   203      30.028  30.664  22.325  1.00  0.00           C
ATOM   3047  O   ALA   203      29.733  31.491  21.460  1.00  0.00           O
ATOM   3048  N   GLY   204      31.329  30.255  22.487  1.00  0.00           N
ATOM   3049  H   GLY   204      31.601  29.607  23.212  1.00  0.00           H
ATOM   3050  CA  GLY   204      32.449  30.871  21.666  1.00  0.00           C
ATOM   3051  HA2 GLY   204      33.310  30.255  21.405  1.00  0.00           H
ATOM   3052  HA3 GLY   204      31.945  31.193  20.755  1.00  0.00           H
ATOM   3053  C   GLY   204      32.944  32.180  22.229  1.00  0.00           C
ATOM   3054  O   GLY   204      34.141  32.502  22.029  1.00  0.00           O
ATOM   3055  N   GLU   205      32.049  32.975  22.821  1.00  0.00           N
ATOM   3056  H   GLU   205      31.082  32.687  22.876  1.00  0.00           H
ATOM   3057  CA  GLU   205      32.443  34.213  23.575  1.00  0.00           C
ATOM   3058  HA  GLU   205      33.121  34.847  23.003  1.00  0.00           H
ATOM   3059  CB  GLU   205      31.174  35.092  23.660  1.00  0.00           C
ATOM   3060  HB2 GLU   205      30.434  34.440  24.122  1.00  0.00           H
ATOM   3061  HB3 GLU   205      31.393  35.996  24.228  1.00  0.00           H
ATOM   3062  CG  GLU   205      30.745  35.613  22.324  1.00  0.00           C
ATOM   3063  HG2 GLU   205      31.565  36.046  21.750  1.00  0.00           H
ATOM   3064  HG3 GLU   205      30.449  34.754  21.723  1.00  0.00           H
ATOM   3065  CD  GLU   205      29.562  36.490  22.551  1.00  0.00           C
ATOM   3066  OE1 GLU   205      28.575  36.010  23.169  1.00  0.00           O
ATOM   3067  OE2 GLU   205      29.532  37.660  22.153  1.00  0.00           O
ATOM   3068  C   GLU   205      33.036  33.992  24.949  1.00  0.00           C
ATOM   3069  O   GLU   205      32.755  32.946  25.566  1.00  0.00           O
ATOM   3070  N   ILE   206      33.467  35.090  25.507  1.00  0.00           N
ATOM   3071  H   ILE   206      33.443  35.924  24.939  1.00  0.00           H
ATOM   3072  CA  ILE   206      33.786  35.220  26.922  1.00  0.00           C
ATOM   3073  HA  ILE   206      33.758  34.246  27.412  1.00  0.00           H
ATOM   3074  CB  ILE   206      35.224  35.649  27.034  1.00  0.00           C
ATOM   3075  HB  ILE   206      35.272  36.630  26.561  1.00  0.00           H
ATOM   3076  CG2 ILE   206      35.521  35.829  28.524  1.00  0.00           C
ATOM   3077 HG21 ILE   206      35.369  34.963  29.169  1.00  0.00           H
ATOM   3078 HG22 ILE   206      36.569  36.104  28.642  1.00  0.00           H
ATOM   3079 HG23 ILE   206      35.057  36.742  28.895  1.00  0.00           H
ATOM   3080  CG1 ILE   206      36.295  34.711  26.359  1.00  0.00           C
ATOM   3081 HG12 ILE   206      37.279  34.910  26.786  1.00  0.00           H
ATOM   3082 HG13 ILE   206      35.944  33.695  26.542  1.00  0.00           H
ATOM   3083  CD1 ILE   206      36.537  34.865  24.842  1.00  0.00           C
ATOM   3084 HD11 ILE   206      37.291  34.188  24.440  1.00  0.00           H
ATOM   3085 HD12 ILE   206      35.655  34.654  24.238  1.00  0.00           H
ATOM   3086 HD13 ILE   206      36.800  35.906  24.656  1.00  0.00           H
ATOM   3087  C   ILE   206      32.873  36.193  27.609  1.00  0.00           C
ATOM   3088  O   ILE   206      32.601  37.161  26.972  1.00  0.00           O
ATOM   3089  N   THR   207      32.454  35.979  28.913  1.00  0.00           N
ATOM   3090  H   THR   207      32.788  35.127  29.339  1.00  0.00           H
ATOM   3091  CA  THR   207      31.736  36.983  29.701  1.00  0.00           C
ATOM   3092  HA  THR   207      31.795  37.969  29.242  1.00  0.00           H
ATOM   3093  CB  THR   207      30.235  36.600  29.735  1.00  0.00           C
ATOM   3094  HB  THR   207      30.039  35.704  30.323  1.00  0.00           H
ATOM   3095  CG2 THR   207      29.492  37.665  30.534  1.00  0.00           C
ATOM   3096 HG21 THR   207      29.743  37.609  31.593  1.00  0.00           H
ATOM   3097 HG22 THR   207      29.701  38.696  30.248  1.00  0.00           H
ATOM   3098 HG23 THR   207      28.425  37.486  30.405  1.00  0.00           H
ATOM   3099  OG1 THR   207      29.680  36.393  28.444  1.00  0.00           O
ATOM   3100  HG1 THR   207      30.219  35.666  28.122  1.00  0.00           H
ATOM   3101  C   THR   207      32.284  37.129  31.131  1.00  0.00           C
ATOM   3102  O   THR   207      32.897  36.183  31.595  1.00  0.00           O
ATOM   3103  N   CYX   208      32.225  38.311  31.693  1.00  0.00           N
ATOM   3104  H   CYX   208      31.744  39.025  31.165  1.00  0.00           H
ATOM   3105  CA  CYX   208      32.774  38.764  32.990  1.00  0.00           C
ATOM   3106  HA  CYX   208      32.883  37.886  33.627  1.00  0.00           H
ATOM   3107  CB  CYX   208      34.108  39.477  32.759  1.00  0.00           C
ATOM   3108  HB2 CYX   208      33.754  40.334  32.187  1.00  0.00           H
ATOM   3109  HB3 CYX   208      34.467  39.664  33.771  1.00  0.00           H
ATOM   3110  SG  CYX   208      35.274  38.544  31.667  1.00  0.00           S
ATOM   3111  C   CYX   208      31.710  39.539  33.742  1.00  0.00           C
ATOM   3112  O   CYX   208      30.882  40.344  33.211  1.00  0.00           O
ATOM   3113  N   VAL   209      31.917  39.491  35.046  1.00  0.00           N
ATOM   3114  H   VAL   209      32.674  38.931  35.408  1.00  0.00           H
ATOM   3115  CA  VAL   209      31.225  40.153  36.200  1.00  0.00           C
ATOM   3116  HA  VAL   209      30.714  41.035  35.815  1.00  0.00           H
ATOM   3117  CB  VAL   209      30.143  39.159  36.794  1.00  0.00           C
ATOM   3118  HB  VAL   209      30.629  38.268  37.191  1.00  0.00           H
ATOM   3119  CG1 VAL   209      29.388  39.761  38.022  1.00  0.00           C
ATOM   3120 HG11 VAL   209      30.039  40.141  38.809  1.00  0.00           H
ATOM   3121 HG12 VAL   209      28.646  40.460  37.635  1.00  0.00           H
ATOM   3122 HG13 VAL   209      28.645  39.073  38.425  1.00  0.00           H
ATOM   3123  CG2 VAL   209      29.063  38.867  35.736  1.00  0.00           C
ATOM   3124 HG21 VAL   209      29.479  38.323  34.888  1.00  0.00           H
ATOM   3125 HG22 VAL   209      28.264  38.294  36.208  1.00  0.00           H
ATOM   3126 HG23 VAL   209      28.556  39.727  35.299  1.00  0.00           H
ATOM   3127  C   VAL   209      32.151  40.579  37.261  1.00  0.00           C
ATOM   3128  O   VAL   209      33.020  39.806  37.600  1.00  0.00           O
ATOM   3129  N   CYX   210      31.921  41.729  37.874  1.00  0.00           N
ATOM   3130  H   CYX   210      31.218  42.368  37.535  1.00  0.00           H
ATOM   3131  CA  CYX   210      32.898  42.409  38.678  1.00  0.00           C
ATOM   3132  HA  CYX   210      33.795  41.791  38.727  1.00  0.00           H
ATOM   3133  CB  CYX   210      33.289  43.562  37.694  1.00  0.00           C
ATOM   3134  HB2 CYX   210      32.449  44.254  37.647  1.00  0.00           H
ATOM   3135  HB3 CYX   210      34.129  44.155  38.057  1.00  0.00           H
ATOM   3136  SG  CYX   210      33.707  43.023  36.013  1.00  0.00           S
ATOM   3137  C   CYX   210      32.648  42.785  40.172  1.00  0.00           C
ATOM   3138  O   CYX   210      31.618  42.475  40.739  1.00  0.00           O
ATOM   3139  N   ARG   211      33.611  43.363  40.889  1.00  0.00           N
ATOM   3140  H   ARG   211      34.496  43.446  40.410  1.00  0.00           H
ATOM   3141  CA  ARG   211      33.421  44.110  42.141  1.00  0.00           C
ATOM   3142  HA  ARG   211      32.875  43.561  42.907  1.00  0.00           H
ATOM   3143  CB  ARG   211      34.748  44.548  42.656  1.00  0.00           C
ATOM   3144  HB2 ARG   211      35.482  43.802  42.350  1.00  0.00           H
ATOM   3145  HB3 ARG   211      34.929  45.558  42.287  1.00  0.00           H
ATOM   3146  CG  ARG   211      34.798  44.618  44.197  1.00  0.00           C
ATOM   3147  HG2 ARG   211      34.270  45.477  44.613  1.00  0.00           H
ATOM   3148  HG3 ARG   211      34.424  43.697  44.646  1.00  0.00           H
ATOM   3149  CD  ARG   211      36.238  44.724  44.683  1.00  0.00           C
ATOM   3150  HD2 ARG   211      36.854  43.884  44.360  1.00  0.00           H
ATOM   3151  HD3 ARG   211      36.655  45.519  44.065  1.00  0.00           H
ATOM   3152  NE  ARG   211      36.481  45.039  46.132  1.00  0.00           N
ATOM   3153  HE  ARG   211      35.665  45.439  46.570  1.00  0.00           H
ATOM   3154  CZ  ARG   211      37.697  45.008  46.758  1.00  0.00           C
ATOM   3155  NH1 ARG   211      37.770  45.351  48.011  1.00  0.00           N
ATOM   3156 HH11 ARG   211      36.909  45.617  48.468  1.00  0.00           H
ATOM   3157 HH12 ARG   211      38.672  45.482  48.447  1.00  0.00           H
ATOM   3158  NH2 ARG   211      38.817  44.573  46.166  1.00  0.00           N
ATOM   3159 HH21 ARG   211      38.696  44.152  45.256  1.00  0.00           H
ATOM   3160 HH22 ARG   211      39.656  44.371  46.690  1.00  0.00           H
ATOM   3161  C   ARG   211      32.440  45.348  41.934  1.00  0.00           C
ATOM   3162  O   ARG   211      32.501  46.102  40.985  1.00  0.00           O
ATOM   3163  N   ASP   212      31.489  45.533  42.862  1.00  0.00           N
ATOM   3164  H   ASP   212      31.412  44.797  43.550  1.00  0.00           H
ATOM   3165  CA  ASP   212      30.606  46.738  42.998  1.00  0.00           C
ATOM   3166  HA  ASP   212      30.391  47.181  42.026  1.00  0.00           H
ATOM   3167  CB  ASP   212      29.253  46.251  43.625  1.00  0.00           C
ATOM   3168  HB2 ASP   212      28.615  47.135  43.597  1.00  0.00           H
ATOM   3169  HB3 ASP   212      28.707  45.541  43.005  1.00  0.00           H
ATOM   3170  CG  ASP   212      29.477  45.866  45.034  1.00  0.00           C
ATOM   3171  OD1 ASP   212      29.264  46.735  45.914  1.00  0.00           O
ATOM   3172  OD2 ASP   212      30.056  44.801  45.338  1.00  0.00           O
ATOM   3173  C   ASP   212      31.338  47.914  43.730  1.00  0.00           C
ATOM   3174  O   ASP   212      30.684  48.698  44.411  1.00  0.00           O
ATOM   3175  N   ASN   213      32.623  48.132  43.409  1.00  0.00           N
ATOM   3176  H   ASN   213      32.934  47.520  42.668  1.00  0.00           H
ATOM   3177  CA  ASN   213      33.472  49.274  43.763  1.00  0.00           C
ATOM   3178  HA  ASN   213      33.511  49.490  44.830  1.00  0.00           H
ATOM   3179  CB  ASN   213      34.932  48.989  43.457  1.00  0.00           C
ATOM   3180  HB2 ASN   213      35.066  48.535  42.476  1.00  0.00           H
ATOM   3181  HB3 ASN   213      35.377  49.965  43.265  1.00  0.00           H
ATOM   3182  CG  ASN   213      35.726  48.282  44.609  1.00  0.00           C
ATOM   3183  OD1 ASN   213      35.156  47.583  45.434  1.00  0.00           O
ATOM   3184  ND2 ASN   213      37.005  48.463  44.707  1.00  0.00           N
ATOM   3185 HD21 ASN   213      37.609  47.941  45.325  1.00  0.00           H
ATOM   3186 HD22 ASN   213      37.395  49.030  43.967  1.00  0.00           H
ATOM   3187  C   ASN   213      32.895  50.653  43.112  1.00  0.00           C
ATOM   3188  O   ASN   213      32.094  50.648  42.183  1.00  0.00           O
ATOM   3189  N   TRP   214      33.580  51.732  43.493  1.00  0.00           N
ATOM   3190  H   TRP   214      34.314  51.688  44.187  1.00  0.00           H
ATOM   3191  CA  TRP   214      33.416  53.113  43.089  1.00  0.00           C
ATOM   3192  HA  TRP   214      34.066  53.645  43.784  1.00  0.00           H
ATOM   3193  CB  TRP   214      34.035  53.489  41.711  1.00  0.00           C
ATOM   3194  HB2 TRP   214      35.018  53.026  41.637  1.00  0.00           H
ATOM   3195  HB3 TRP   214      33.455  52.930  40.976  1.00  0.00           H
ATOM   3196  CG  TRP   214      34.066  54.943  41.314  1.00  0.00           C
ATOM   3197  CD1 TRP   214      34.061  55.965  42.165  1.00  0.00           C
ATOM   3198  HD1 TRP   214      34.050  55.780  43.229  1.00  0.00           H
ATOM   3199  NE1 TRP   214      33.941  57.165  41.563  1.00  0.00           N
ATOM   3200  HE1 TRP   214      33.554  57.956  42.059  1.00  0.00           H
ATOM   3201  CE2 TRP   214      33.953  57.019  40.200  1.00  0.00           C
ATOM   3202  CZ2 TRP   214      33.957  57.963  39.162  1.00  0.00           C
ATOM   3203  HZ2 TRP   214      34.040  58.993  39.477  1.00  0.00           H
ATOM   3204  CH2 TRP   214      34.148  57.424  37.847  1.00  0.00           C
ATOM   3205  HH2 TRP   214      34.233  58.076  36.990  1.00  0.00           H
ATOM   3206  CZ3 TRP   214      34.157  56.060  37.622  1.00  0.00           C
ATOM   3207  HZ3 TRP   214      34.219  55.728  36.597  1.00  0.00           H
ATOM   3208  CE3 TRP   214      34.182  55.187  38.665  1.00  0.00           C
ATOM   3209  HE3 TRP   214      34.220  54.115  38.540  1.00  0.00           H
ATOM   3210  CD2 TRP   214      34.101  55.588  39.985  1.00  0.00           C
ATOM   3211  C   TRP   214      32.002  53.740  43.195  1.00  0.00           C
ATOM   3212  O   TRP   214      31.783  54.774  43.820  1.00  0.00           O
ATOM   3213  N   HID   215      31.000  53.131  42.579  1.00  0.00           N
ATOM   3214  H   HID   215      31.222  52.283  42.079  1.00  0.00           H
ATOM   3215  CA  HID   215      29.656  53.708  42.528  1.00  0.00           C
ATOM   3216  HA  HID   215      29.462  54.093  43.529  1.00  0.00           H
ATOM   3217  CB  HID   215      29.559  54.783  41.412  1.00  0.00           C
ATOM   3218  HB2 HID   215      28.526  55.039  41.181  1.00  0.00           H
ATOM   3219  HB3 HID   215      30.114  55.676  41.698  1.00  0.00           H
ATOM   3220  CG  HID   215      30.239  54.437  40.071  1.00  0.00           C
ATOM   3221  ND1 HID   215      30.843  55.299  39.216  1.00  0.00           N
ATOM   3222  HD1 HID   215      31.245  56.172  39.526  1.00  0.00           H
ATOM   3223  CE1 HID   215      31.111  54.677  38.012  1.00  0.00           C
ATOM   3224  HE1 HID   215      31.694  55.131  37.224  1.00  0.00           H
ATOM   3225  NE2 HID   215      30.695  53.401  38.095  1.00  0.00           N
ATOM   3226  CD2 HID   215      30.260  53.210  39.432  1.00  0.00           C
ATOM   3227  HD2 HID   215      29.857  52.333  39.917  1.00  0.00           H
ATOM   3228  C   HID   215      28.568  52.627  42.365  1.00  0.00           C
ATOM   3229  O   HID   215      27.366  53.009  42.105  1.00  0.00           O
ATOM   3230  N   GLY   216      28.977  51.336  42.492  1.00  0.00           N
ATOM   3231  H   GLY   216      29.896  51.079  42.823  1.00  0.00           H
ATOM   3232  CA  GLY   216      28.114  50.225  42.245  1.00  0.00           C
ATOM   3233  HA2 GLY   216      27.370  50.536  41.513  1.00  0.00           H
ATOM   3234  HA3 GLY   216      28.737  49.438  41.819  1.00  0.00           H
ATOM   3235  C   GLY   216      27.505  49.583  43.490  1.00  0.00           C
ATOM   3236  O   GLY   216      27.970  49.747  44.590  1.00  0.00           O
ATOM   3237  N   SER   217      26.407  48.849  43.252  1.00  0.00           N
ATOM   3238  H   SER   217      26.111  48.915  42.288  1.00  0.00           H
ATOM   3239  CA  SER   217      25.633  48.068  44.290  1.00  0.00           C
ATOM   3240  HA  SER   217      26.337  47.674  45.023  1.00  0.00           H
ATOM   3241  CB  SER   217      24.602  48.930  44.980  1.00  0.00           C
ATOM   3242  HB2 SER   217      24.212  48.405  45.851  1.00  0.00           H
ATOM   3243  HB3 SER   217      25.185  49.793  45.304  1.00  0.00           H
ATOM   3244  OG  SER   217      23.725  49.457  44.085  1.00  0.00           O
ATOM   3245  HG  SER   217      24.138  50.173  43.598  1.00  0.00           H
ATOM   3246  C   SER   217      24.978  46.887  43.561  1.00  0.00           C
ATOM   3247  O   SER   217      25.140  45.724  43.892  1.00  0.00           O
ATOM   3248  N   ASN   218      24.308  47.170  42.431  1.00  0.00           N
ATOM   3249  H   ASN   218      24.346  48.128  42.114  1.00  0.00           H
ATOM   3250  CA  ASN   218      24.461  46.297  41.270  1.00  0.00           C
ATOM   3251  HA  ASN   218      24.038  45.329  41.538  1.00  0.00           H
ATOM   3252  CB  ASN   218      23.448  46.686  40.187  1.00  0.00           C
ATOM   3253  HB2 ASN   218      23.413  45.891  39.444  1.00  0.00           H
ATOM   3254  HB3 ASN   218      22.447  46.725  40.616  1.00  0.00           H
ATOM   3255  CG  ASN   218      23.672  48.002  39.414  1.00  0.00           C
ATOM   3256  OD1 ASN   218      24.503  48.847  39.654  1.00  0.00           O
ATOM   3257  ND2 ASN   218      22.977  47.995  38.291  1.00  0.00           N
ATOM   3258 HD21 ASN   218      22.980  48.734  37.603  1.00  0.00           H
ATOM   3259 HD22 ASN   218      22.234  47.332  38.124  1.00  0.00           H
ATOM   3260  C   ASN   218      25.881  46.254  40.763  1.00  0.00           C
ATOM   3261  O   ASN   218      26.722  47.134  40.971  1.00  0.00           O
ATOM   3262  N   ARG   219      26.337  45.131  40.126  1.00  0.00           N
ATOM   3263  H   ARG   219      25.524  44.585  39.878  1.00  0.00           H
ATOM   3264  CA  ARG   219      27.675  44.704  39.704  1.00  0.00           C
ATOM   3265  HA  ARG   219      28.383  45.234  40.341  1.00  0.00           H
ATOM   3266  CB  ARG   219      27.885  43.199  39.963  1.00  0.00           C
ATOM   3267  HB2 ARG   219      26.940  42.680  39.798  1.00  0.00           H
ATOM   3268  HB3 ARG   219      28.783  42.912  39.415  1.00  0.00           H
ATOM   3269  CG  ARG   219      28.171  42.937  41.394  1.00  0.00           C
ATOM   3270  HG2 ARG   219      28.992  43.567  41.737  1.00  0.00           H
ATOM   3271  HG3 ARG   219      27.319  43.284  41.979  1.00  0.00           H
ATOM   3272  CD  ARG   219      28.433  41.473  41.760  1.00  0.00           C
ATOM   3273  HD2 ARG   219      27.588  40.886  41.398  1.00  0.00           H
ATOM   3274  HD3 ARG   219      29.410  41.212  41.356  1.00  0.00           H
ATOM   3275  NE  ARG   219      28.553  41.287  43.243  1.00  0.00           N
ATOM   3276  HE  ARG   219      27.857  40.819  43.805  1.00  0.00           H
ATOM   3277  CZ  ARG   219      29.611  41.599  43.984  1.00  0.00           C
ATOM   3278  NH1 ARG   219      29.575  41.394  45.280  1.00  0.00           N
ATOM   3279 HH11 ARG   219      28.681  41.125  45.666  1.00  0.00           H
ATOM   3280 HH12 ARG   219      30.333  41.748  45.846  1.00  0.00           H
ATOM   3281  NH2 ARG   219      30.765  42.016  43.558  1.00  0.00           N
ATOM   3282 HH21 ARG   219      30.890  42.057  42.557  1.00  0.00           H
ATOM   3283 HH22 ARG   219      31.521  42.038  44.227  1.00  0.00           H
ATOM   3284  C   ARG   219      27.860  45.098  38.197  1.00  0.00           C
ATOM   3285  O   ARG   219      26.859  45.075  37.481  1.00  0.00           O
ATOM   3286  N   PRO   220      29.057  45.539  37.825  1.00  0.00           N
ATOM   3287  CD  PRO   220      30.234  45.708  38.624  1.00  0.00           C
ATOM   3288  HD2 PRO   220      30.694  44.722  38.661  1.00  0.00           H
ATOM   3289  HD3 PRO   220      30.028  46.026  39.646  1.00  0.00           H
ATOM   3290  CG  PRO   220      31.101  46.658  37.807  1.00  0.00           C
ATOM   3291  HG2 PRO   220      32.150  46.377  37.907  1.00  0.00           H
ATOM   3292  HG3 PRO   220      30.968  47.654  38.229  1.00  0.00           H
ATOM   3293  CB  PRO   220      30.559  46.619  36.381  1.00  0.00           C
ATOM   3294  HB2 PRO   220      31.329  46.322  35.668  1.00  0.00           H
ATOM   3295  HB3 PRO   220      30.281  47.659  36.211  1.00  0.00           H
ATOM   3296  CA  PRO   220      29.380  45.709  36.400  1.00  0.00           C
ATOM   3297  HA  PRO   220      28.529  46.199  35.927  1.00  0.00           H
ATOM   3298  C   PRO   220      29.722  44.394  35.725  1.00  0.00           C
ATOM   3299  O   PRO   220      30.098  43.373  36.363  1.00  0.00           O
ATOM   3300  N   TRP   221      29.513  44.396  34.412  1.00  0.00           N
ATOM   3301  H   TRP   221      29.003  45.132  33.944  1.00  0.00           H
ATOM   3302  CA  TRP   221      29.805  43.241  33.492  1.00  0.00           C
ATOM   3303  HA  TRP   221      30.593  42.679  33.995  1.00  0.00           H
ATOM   3304  CB  TRP   221      28.493  42.513  33.405  1.00  0.00           C
ATOM   3305  HB2 TRP   221      28.733  41.528  33.006  1.00  0.00           H
ATOM   3306  HB3 TRP   221      28.206  42.310  34.437  1.00  0.00           H
ATOM   3307  CG  TRP   221      27.411  43.195  32.664  1.00  0.00           C
ATOM   3308  CD1 TRP   221      26.651  44.212  33.082  1.00  0.00           C
ATOM   3309  HD1 TRP   221      26.793  44.623  34.071  1.00  0.00           H
ATOM   3310  NE1 TRP   221      25.846  44.615  32.072  1.00  0.00           N
ATOM   3311  HE1 TRP   221      25.067  45.238  32.229  1.00  0.00           H
ATOM   3312  CE2 TRP   221      26.118  44.133  30.900  1.00  0.00           C
ATOM   3313  CZ2 TRP   221      25.705  44.292  29.615  1.00  0.00           C
ATOM   3314  HZ2 TRP   221      25.014  45.043  29.260  1.00  0.00           H
ATOM   3315  CH2 TRP   221      26.249  43.495  28.583  1.00  0.00           C
ATOM   3316  HH2 TRP   221      25.924  43.577  27.555  1.00  0.00           H
ATOM   3317  CZ3 TRP   221      27.268  42.517  28.877  1.00  0.00           C
ATOM   3318  HZ3 TRP   221      27.755  42.023  28.049  1.00  0.00           H
ATOM   3319  CE3 TRP   221      27.687  42.356  30.186  1.00  0.00           C
ATOM   3320  HE3 TRP   221      28.412  41.569  30.336  1.00  0.00           H
ATOM   3321  CD2 TRP   221      27.111  43.118  31.240  1.00  0.00           C
ATOM   3322  C   TRP   221      30.297  43.679  32.081  1.00  0.00           C
ATOM   3323  O   TRP   221      30.020  44.748  31.534  1.00  0.00           O
ATOM   3324  N   VAL   222      31.055  42.807  31.479  1.00  0.00           N
ATOM   3325  H   VAL   222      31.080  41.902  31.926  1.00  0.00           H
ATOM   3326  CA  VAL   222      31.536  42.860  30.098  1.00  0.00           C
ATOM   3327  HA  VAL   222      30.801  43.427  29.529  1.00  0.00           H
ATOM   3328  CB  VAL   222      32.929  43.609  29.948  1.00  0.00           C
ATOM   3329  HB  VAL   222      32.719  44.627  30.276  1.00  0.00           H
ATOM   3330  CG1 VAL   222      34.048  43.239  30.928  1.00  0.00           C
ATOM   3331 HG11 VAL   222      34.350  42.212  30.722  1.00  0.00           H
ATOM   3332 HG12 VAL   222      34.891  43.904  30.743  1.00  0.00           H
ATOM   3333 HG13 VAL   222      33.747  43.256  31.976  1.00  0.00           H
ATOM   3334  CG2 VAL   222      33.528  43.729  28.546  1.00  0.00           C
ATOM   3335 HG21 VAL   222      32.827  44.332  27.969  1.00  0.00           H
ATOM   3336 HG22 VAL   222      34.496  44.218  28.438  1.00  0.00           H
ATOM   3337 HG23 VAL   222      33.431  42.751  28.076  1.00  0.00           H
ATOM   3338  C   VAL   222      31.482  41.506  29.443  1.00  0.00           C
ATOM   3339  O   VAL   222      31.721  40.480  30.164  1.00  0.00           O
ATOM   3340  N   SER   223      31.238  41.461  28.153  1.00  0.00           N
ATOM   3341  H   SER   223      30.954  42.356  27.780  1.00  0.00           H
ATOM   3342  CA  SER   223      31.425  40.278  27.314  1.00  0.00           C
ATOM   3343  HA  SER   223      32.038  39.572  27.874  1.00  0.00           H
ATOM   3344  CB  SER   223      30.142  39.473  27.058  1.00  0.00           C
ATOM   3345  HB2 SER   223      30.371  38.611  26.429  1.00  0.00           H
ATOM   3346  HB3 SER   223      29.872  39.012  28.008  1.00  0.00           H
ATOM   3347  OG  SER   223      29.075  40.291  26.563  1.00  0.00           O
ATOM   3348  HG  SER   223      29.137  40.247  25.606  1.00  0.00           H
ATOM   3349  C   SER   223      32.158  40.640  26.035  1.00  0.00           C
ATOM   3350  O   SER   223      32.233  41.769  25.580  1.00  0.00           O
ATOM   3351  N   PHE   224      32.832  39.661  25.464  1.00  0.00           N
ATOM   3352  H   PHE   224      32.937  38.748  25.885  1.00  0.00           H
ATOM   3353  CA  PHE   224      33.502  39.920  24.199  1.00  0.00           C
ATOM   3354  HA  PHE   224      32.936  40.582  23.543  1.00  0.00           H
ATOM   3355  CB  PHE   224      34.927  40.546  24.449  1.00  0.00           C
ATOM   3356  HB2 PHE   224      35.453  40.393  23.507  1.00  0.00           H
ATOM   3357  HB3 PHE   224      34.881  41.617  24.647  1.00  0.00           H
ATOM   3358  CG  PHE   224      35.750  39.918  25.557  1.00  0.00           C
ATOM   3359  CD1 PHE   224      36.712  38.942  25.309  1.00  0.00           C
ATOM   3360  HD1 PHE   224      36.791  38.598  24.288  1.00  0.00           H
ATOM   3361  CE1 PHE   224      37.485  38.478  26.373  1.00  0.00           C
ATOM   3362  HE1 PHE   224      38.256  37.761  26.130  1.00  0.00           H
ATOM   3363  CZ  PHE   224      37.343  38.968  27.701  1.00  0.00           C
ATOM   3364  HZ  PHE   224      37.961  38.528  28.469  1.00  0.00           H
ATOM   3365  CE2 PHE   224      36.370  39.934  27.972  1.00  0.00           C
ATOM   3366  HE2 PHE   224      36.028  40.217  28.956  1.00  0.00           H
ATOM   3367  CD2 PHE   224      35.510  40.301  26.903  1.00  0.00           C
ATOM   3368  HD2 PHE   224      34.675  40.966  27.067  1.00  0.00           H
ATOM   3369  C   PHE   224      33.689  38.617  23.403  1.00  0.00           C
ATOM   3370  O   PHE   224      33.857  37.538  23.953  1.00  0.00           O
ATOM   3371  N   ASN   225      33.730  38.725  22.100  1.00  0.00           N
ATOM   3372  H   ASN   225      33.482  39.616  21.696  1.00  0.00           H
ATOM   3373  CA  ASN   225      34.243  37.666  21.181  1.00  0.00           C
ATOM   3374  HA  ASN   225      33.802  36.715  21.478  1.00  0.00           H
ATOM   3375  CB  ASN   225      33.805  37.997  19.748  1.00  0.00           C
ATOM   3376  HB2 ASN   225      33.931  37.073  19.183  1.00  0.00           H
ATOM   3377  HB3 ASN   225      32.752  38.274  19.781  1.00  0.00           H
ATOM   3378  CG  ASN   225      34.418  39.145  19.042  1.00  0.00           C
ATOM   3379  OD1 ASN   225      35.501  39.601  19.365  1.00  0.00           O
ATOM   3380  ND2 ASN   225      33.760  39.656  18.011  1.00  0.00           N
ATOM   3381 HD21 ASN   225      34.247  40.429  17.581  1.00  0.00           H
ATOM   3382 HD22 ASN   225      32.896  39.300  17.630  1.00  0.00           H
ATOM   3383  C   ASN   225      35.815  37.460  21.256  1.00  0.00           C
ATOM   3384  O   ASN   225      36.529  38.222  21.944  1.00  0.00           O
ATOM   3385  N   GLN   226      36.418  36.391  20.677  1.00  0.00           N
ATOM   3386  H   GLN   226      35.781  35.783  20.183  1.00  0.00           H
ATOM   3387  CA  GLN   226      37.864  36.064  20.595  1.00  0.00           C
ATOM   3388  HA  GLN   226      38.322  35.981  21.580  1.00  0.00           H
ATOM   3389  CB  GLN   226      37.961  34.694  20.053  1.00  0.00           C
ATOM   3390  HB2 GLN   226      37.435  34.614  19.101  1.00  0.00           H
ATOM   3391  HB3 GLN   226      39.028  34.504  19.937  1.00  0.00           H
ATOM   3392  CG  GLN   226      37.378  33.596  20.985  1.00  0.00           C
ATOM   3393  HG2 GLN   226      37.915  33.375  21.908  1.00  0.00           H
ATOM   3394  HG3 GLN   226      36.390  33.937  21.293  1.00  0.00           H
ATOM   3395  CD  GLN   226      37.172  32.394  20.100  1.00  0.00           C
ATOM   3396  OE1 GLN   226      37.909  32.035  19.172  1.00  0.00           O
ATOM   3397  NE2 GLN   226      35.972  31.835  20.148  1.00  0.00           N
ATOM   3398 HE21 GLN   226      35.314  32.172  20.836  1.00  0.00           H
ATOM   3399 HE22 GLN   226      35.644  31.205  19.429  1.00  0.00           H
ATOM   3400  C   GLN   226      38.765  36.995  19.831  1.00  0.00           C
ATOM   3401  O   GLN   226      39.985  36.811  19.947  1.00  0.00           O
ATOM   3402  N   ASN   227      38.278  37.914  19.026  1.00  0.00           N
ATOM   3403  H   ASN   227      37.268  37.905  19.010  1.00  0.00           H
ATOM   3404  CA  ASN   227      38.959  39.036  18.377  1.00  0.00           C
ATOM   3405  HA  ASN   227      39.924  38.636  18.064  1.00  0.00           H
ATOM   3406  CB  ASN   227      38.194  39.491  17.134  1.00  0.00           C
ATOM   3407  HB2 ASN   227      37.170  39.646  17.473  1.00  0.00           H
ATOM   3408  HB3 ASN   227      38.601  40.428  16.752  1.00  0.00           H
ATOM   3409  CG  ASN   227      38.052  38.402  16.151  1.00  0.00           C
ATOM   3410  OD1 ASN   227      37.269  37.480  16.305  1.00  0.00           O
ATOM   3411  ND2 ASN   227      38.886  38.276  15.122  1.00  0.00           N
ATOM   3412 HD21 ASN   227      38.756  37.504  14.483  1.00  0.00           H
ATOM   3413 HD22 ASN   227      39.532  39.048  15.044  1.00  0.00           H
ATOM   3414  C   ASN   227      39.195  40.129  19.445  1.00  0.00           C
ATOM   3415  O   ASN   227      39.945  41.055  19.070  1.00  0.00           O
ATOM   3416  N   LEU   228      38.582  40.100  20.606  1.00  0.00           N
ATOM   3417  H   LEU   228      37.905  39.354  20.680  1.00  0.00           H
ATOM   3418  CA  LEU   228      38.523  41.156  21.611  1.00  0.00           C
ATOM   3419  HA  LEU   228      38.051  40.757  22.510  1.00  0.00           H
ATOM   3420  CB  LEU   228      39.842  41.581  22.178  1.00  0.00           C
ATOM   3421  HB2 LEU   228      40.388  42.253  21.515  1.00  0.00           H
ATOM   3422  HB3 LEU   228      39.545  42.233  22.999  1.00  0.00           H
ATOM   3423  CG  LEU   228      40.769  40.448  22.590  1.00  0.00           C
ATOM   3424  HG  LEU   228      41.043  39.799  21.759  1.00  0.00           H
ATOM   3425  CD1 LEU   228      42.023  41.139  23.065  1.00  0.00           C
ATOM   3426 HD11 LEU   228      41.750  41.936  23.755  1.00  0.00           H
ATOM   3427 HD12 LEU   228      42.606  40.410  23.629  1.00  0.00           H
ATOM   3428 HD13 LEU   228      42.658  41.533  22.272  1.00  0.00           H
ATOM   3429  CD2 LEU   228      40.100  39.485  23.616  1.00  0.00           C
ATOM   3430 HD21 LEU   228      39.119  39.130  23.299  1.00  0.00           H
ATOM   3431 HD22 LEU   228      40.709  38.583  23.580  1.00  0.00           H
ATOM   3432 HD23 LEU   228      40.226  39.841  24.639  1.00  0.00           H
ATOM   3433  C   LEU   228      37.627  42.391  21.302  1.00  0.00           C
ATOM   3434  O   LEU   228      37.766  43.518  21.698  1.00  0.00           O
ATOM   3435  N   GLU   229      36.563  42.095  20.554  1.00  0.00           N
ATOM   3436  H   GLU   229      36.530  41.124  20.280  1.00  0.00           H
ATOM   3437  CA  GLU   229      35.396  42.962  20.387  1.00  0.00           C
ATOM   3438  HA  GLU   229      35.718  43.989  20.563  1.00  0.00           H
ATOM   3439  CB  GLU   229      35.082  42.874  18.869  1.00  0.00           C
ATOM   3440  HB2 GLU   229      34.589  41.908  18.759  1.00  0.00           H
ATOM   3441  HB3 GLU   229      34.278  43.589  18.691  1.00  0.00           H
ATOM   3442  CG  GLU   229      36.306  43.114  17.900  1.00  0.00           C
ATOM   3443  HG2 GLU   229      36.398  44.195  18.000  1.00  0.00           H
ATOM   3444  HG3 GLU   229      37.227  42.574  18.126  1.00  0.00           H
ATOM   3445  CD  GLU   229      35.839  42.758  16.475  1.00  0.00           C
ATOM   3446  OE1 GLU   229      35.135  41.713  16.267  1.00  0.00           O
ATOM   3447  OE2 GLU   229      36.174  43.496  15.536  1.00  0.00           O
ATOM   3448  C   GLU   229      34.243  42.677  21.342  1.00  0.00           C
ATOM   3449  O   GLU   229      33.881  41.536  21.614  1.00  0.00           O
ATOM   3450  N   TYR   230      33.804  43.809  21.990  1.00  0.00           N
ATOM   3451  H   TYR   230      34.099  44.618  21.461  1.00  0.00           H
ATOM   3452  CA  TYR   230      33.207  43.804  23.292  1.00  0.00           C
ATOM   3453  HA  TYR   230      33.091  42.761  23.583  1.00  0.00           H
ATOM   3454  CB  TYR   230      34.190  44.284  24.375  1.00  0.00           C
ATOM   3455  HB2 TYR   230      33.638  44.136  25.304  1.00  0.00           H
ATOM   3456  HB3 TYR   230      35.149  43.773  24.287  1.00  0.00           H
ATOM   3457  CG  TYR   230      34.499  45.774  24.289  1.00  0.00           C
ATOM   3458  CD1 TYR   230      33.657  46.726  24.900  1.00  0.00           C
ATOM   3459  HD1 TYR   230      32.750  46.363  25.361  1.00  0.00           H
ATOM   3460  CE1 TYR   230      33.958  48.084  24.789  1.00  0.00           C
ATOM   3461  HE1 TYR   230      33.247  48.785  25.200  1.00  0.00           H
ATOM   3462  CZ  TYR   230      35.100  48.600  24.111  1.00  0.00           C
ATOM   3463  OH  TYR   230      35.384  49.909  23.835  1.00  0.00           O
ATOM   3464  HH  TYR   230      36.257  50.138  23.507  1.00  0.00           H
ATOM   3465  CE2 TYR   230      35.950  47.627  23.569  1.00  0.00           C
ATOM   3466  HE2 TYR   230      36.764  48.033  22.985  1.00  0.00           H
ATOM   3467  CD2 TYR   230      35.583  46.252  23.538  1.00  0.00           C
ATOM   3468  HD2 TYR   230      36.311  45.640  23.026  1.00  0.00           H
ATOM   3469  C   TYR   230      31.833  44.531  23.368  1.00  0.00           C
ATOM   3470  O   TYR   230      31.368  45.275  22.508  1.00  0.00           O
ATOM   3471  N   GLN   231      31.225  44.391  24.479  1.00  0.00           N
ATOM   3472  H   GLN   231      31.617  43.741  25.144  1.00  0.00           H
ATOM   3473  CA  GLN   231      29.966  45.017  24.902  1.00  0.00           C
ATOM   3474  HA  GLN   231      29.772  45.941  24.358  1.00  0.00           H
ATOM   3475  CB  GLN   231      28.970  43.900  24.557  1.00  0.00           C
ATOM   3476  HB2 GLN   231      29.357  42.905  24.338  1.00  0.00           H
ATOM   3477  HB3 GLN   231      28.259  43.769  25.372  1.00  0.00           H
ATOM   3478  CG  GLN   231      28.174  44.266  23.304  1.00  0.00           C
ATOM   3479  HG2 GLN   231      28.862  44.592  22.524  1.00  0.00           H
ATOM   3480  HG3 GLN   231      27.559  43.416  23.010  1.00  0.00           H
ATOM   3481  CD  GLN   231      27.247  45.427  23.497  1.00  0.00           C
ATOM   3482  OE1 GLN   231      26.589  45.740  24.528  1.00  0.00           O
ATOM   3483  NE2 GLN   231      27.138  46.197  22.445  1.00  0.00           N
ATOM   3484 HE21 GLN   231      27.589  46.029  21.556  1.00  0.00           H
ATOM   3485 HE22 GLN   231      26.536  47.000  22.556  1.00  0.00           H
ATOM   3486  C   GLN   231      30.102  45.316  26.387  1.00  0.00           C
ATOM   3487  O   GLN   231      30.834  44.642  27.068  1.00  0.00           O
ATOM   3488  N   ILE   232      29.417  46.341  26.941  1.00  0.00           N
ATOM   3489  H   ILE   232      28.911  47.011  26.381  1.00  0.00           H
ATOM   3490  CA  ILE   232      29.545  46.618  28.413  1.00  0.00           C
ATOM   3491  HA  ILE   232      29.998  45.782  28.944  1.00  0.00           H
ATOM   3492  CB  ILE   232      30.549  47.801  28.623  1.00  0.00           C
ATOM   3493  HB  ILE   232      30.560  48.184  29.644  1.00  0.00           H
ATOM   3494  CG2 ILE   232      32.032  47.281  28.435  1.00  0.00           C
ATOM   3495 HG21 ILE   232      32.796  48.035  28.627  1.00  0.00           H
ATOM   3496 HG22 ILE   232      32.172  46.441  29.113  1.00  0.00           H
ATOM   3497 HG23 ILE   232      32.035  46.853  27.433  1.00  0.00           H
ATOM   3498  CG1 ILE   232      30.242  49.062  27.807  1.00  0.00           C
ATOM   3499 HG12 ILE   232      30.301  48.885  26.734  1.00  0.00           H
ATOM   3500 HG13 ILE   232      29.260  49.431  28.104  1.00  0.00           H
ATOM   3501  CD1 ILE   232      31.180  50.265  28.010  1.00  0.00           C
ATOM   3502 HD11 ILE   232      32.189  49.997  27.699  1.00  0.00           H
ATOM   3503 HD12 ILE   232      30.873  51.097  27.376  1.00  0.00           H
ATOM   3504 HD13 ILE   232      31.194  50.589  29.051  1.00  0.00           H
ATOM   3505  C   ILE   232      28.250  47.142  29.145  1.00  0.00           C
ATOM   3506  O   ILE   232      27.206  47.243  28.467  1.00  0.00           O
ATOM   3507  N   GLY   233      28.323  47.530  30.424  1.00  0.00           N
ATOM   3508  H   GLY   233      29.220  47.518  30.891  1.00  0.00           H
ATOM   3509  CA  GLY   233      27.163  47.656  31.306  1.00  0.00           C
ATOM   3510  HA2 GLY   233      26.871  48.706  31.254  1.00  0.00           H
ATOM   3511  HA3 GLY   233      26.319  47.028  31.020  1.00  0.00           H
ATOM   3512  C   GLY   233      27.269  47.353  32.774  1.00  0.00           C
ATOM   3513  O   GLY   233      28.203  46.842  33.347  1.00  0.00           O
ATOM   3514  N   TYR   234      26.174  47.811  33.497  1.00  0.00           N
ATOM   3515  H   TYR   234      25.535  48.406  32.989  1.00  0.00           H
ATOM   3516  CA  TYR   234      25.792  47.376  34.859  1.00  0.00           C
ATOM   3517  HA  TYR   234      26.567  46.798  35.361  1.00  0.00           H
ATOM   3518  CB  TYR   234      25.606  48.661  35.740  1.00  0.00           C
ATOM   3519  HB2 TYR   234      25.103  49.460  35.195  1.00  0.00           H
ATOM   3520  HB3 TYR   234      24.873  48.482  36.526  1.00  0.00           H
ATOM   3521  CG  TYR   234      26.959  49.141  36.381  1.00  0.00           C
ATOM   3522  CD1 TYR   234      27.683  50.140  35.773  1.00  0.00           C
ATOM   3523  HD1 TYR   234      27.228  50.684  34.957  1.00  0.00           H
ATOM   3524  CE1 TYR   234      28.883  50.596  36.367  1.00  0.00           C
ATOM   3525  HE1 TYR   234      29.507  51.365  35.935  1.00  0.00           H
ATOM   3526  CZ  TYR   234      29.345  49.997  37.586  1.00  0.00           C
ATOM   3527  OH  TYR   234      30.541  50.371  38.138  1.00  0.00           O
ATOM   3528  HH  TYR   234      30.730  51.311  38.135  1.00  0.00           H
ATOM   3529  CE2 TYR   234      28.550  49.015  38.198  1.00  0.00           C
ATOM   3530  HE2 TYR   234      28.752  48.703  39.212  1.00  0.00           H
ATOM   3531  CD2 TYR   234      27.403  48.569  37.576  1.00  0.00           C
ATOM   3532  HD2 TYR   234      26.768  47.887  38.122  1.00  0.00           H
ATOM   3533  C   TYR   234      24.522  46.563  34.822  1.00  0.00           C
ATOM   3534  O   TYR   234      23.608  46.702  34.010  1.00  0.00           O
ATOM   3535  N   ILE   235      24.453  45.575  35.772  1.00  0.00           N
ATOM   3536  H   ILE   235      25.124  45.535  36.526  1.00  0.00           H
ATOM   3537  CA  ILE   235      23.386  44.590  35.769  1.00  0.00           C
ATOM   3538  HA  ILE   235      23.310  44.227  34.744  1.00  0.00           H
ATOM   3539  CB  ILE   235      23.765  43.393  36.684  1.00  0.00           C
ATOM   3540  HB  ILE   235      24.096  43.806  37.637  1.00  0.00           H
ATOM   3541  CG2 ILE   235      22.540  42.543  36.935  1.00  0.00           C
ATOM   3542 HG21 ILE   235      21.873  43.082  37.609  1.00  0.00           H
ATOM   3543 HG22 ILE   235      22.024  42.231  36.026  1.00  0.00           H
ATOM   3544 HG23 ILE   235      22.858  41.676  37.515  1.00  0.00           H
ATOM   3545  CG1 ILE   235      24.816  42.498  36.030  1.00  0.00           C
ATOM   3546 HG12 ILE   235      24.314  42.000  35.201  1.00  0.00           H
ATOM   3547 HG13 ILE   235      25.522  43.104  35.463  1.00  0.00           H
ATOM   3548  CD1 ILE   235      25.516  41.518  36.906  1.00  0.00           C
ATOM   3549 HD11 ILE   235      25.690  41.860  37.926  1.00  0.00           H
ATOM   3550 HD12 ILE   235      24.825  40.683  37.014  1.00  0.00           H
ATOM   3551 HD13 ILE   235      26.496  41.221  36.533  1.00  0.00           H
ATOM   3552  C   ILE   235      22.081  45.249  36.111  1.00  0.00           C
ATOM   3553  O   ILE   235      21.897  45.688  37.289  1.00  0.00           O
ATOM   3554  N   CYX   236      21.017  45.164  35.265  1.00  0.00           N
ATOM   3555  H   CYX   236      21.085  44.503  34.504  1.00  0.00           H
ATOM   3556  CA  CYX   236      19.754  45.854  35.303  1.00  0.00           C
ATOM   3557  HA  CYX   236      19.993  46.918  35.315  1.00  0.00           H
ATOM   3558  CB  CYX   236      19.034  45.650  33.975  1.00  0.00           C
ATOM   3559  HB2 CYX   236      18.730  44.604  33.937  1.00  0.00           H
ATOM   3560  HB3 CYX   236      18.080  46.176  33.955  1.00  0.00           H
ATOM   3561  SG  CYX   236      19.973  46.086  32.519  1.00  0.00           S
ATOM   3562  C   CYX   236      18.834  45.622  36.479  1.00  0.00           C
ATOM   3563  O   CYX   236      17.811  46.287  36.690  1.00  0.00           O
ATOM   3564  N   SER   237      19.260  44.727  37.358  1.00  0.00           N
ATOM   3565  H   SER   237      20.236  44.468  37.359  1.00  0.00           H
ATOM   3566  CA  SER   237      18.489  44.197  38.479  1.00  0.00           C
ATOM   3567  HA  SER   237      17.477  44.089  38.091  1.00  0.00           H
ATOM   3568  CB  SER   237      19.083  42.868  38.933  1.00  0.00           C
ATOM   3569  HB2 SER   237      19.222  42.202  38.081  1.00  0.00           H
ATOM   3570  HB3 SER   237      20.036  43.005  39.442  1.00  0.00           H
ATOM   3571  OG  SER   237      18.216  42.333  39.907  1.00  0.00           O
ATOM   3572  HG  SER   237      17.399  42.014  39.518  1.00  0.00           H
ATOM   3573  C   SER   237      18.446  45.160  39.651  1.00  0.00           C
ATOM   3574  O   SER   237      19.500  45.772  40.040  1.00  0.00           O
ATOM   3575  N   GLY   238      17.355  45.197  40.333  1.00  0.00           N
ATOM   3576  H   GLY   238      16.576  44.603  40.088  1.00  0.00           H
ATOM   3577  CA  GLY   238      17.193  45.747  41.695  1.00  0.00           C
ATOM   3578  HA2 GLY   238      17.483  46.793  41.796  1.00  0.00           H
ATOM   3579  HA3 GLY   238      16.114  45.741  41.845  1.00  0.00           H
ATOM   3580  C   GLY   238      17.727  44.819  42.874  1.00  0.00           C
ATOM   3581  O   GLY   238      17.496  45.152  44.038  1.00  0.00           O
ATOM   3582  N   VAL   239      18.164  43.622  42.612  1.00  0.00           N
ATOM   3583  H   VAL   239      18.214  43.164  41.713  1.00  0.00           H
ATOM   3584  CA  VAL   239      18.897  42.906  43.710  1.00  0.00           C
ATOM   3585  HA  VAL   239      18.345  42.893  44.650  1.00  0.00           H
ATOM   3586  CB  VAL   239      19.001  41.435  43.215  1.00  0.00           C
ATOM   3587  HB  VAL   239      19.475  41.495  42.236  1.00  0.00           H
ATOM   3588  CG1 VAL   239      19.832  40.614  44.187  1.00  0.00           C
ATOM   3589 HG11 VAL   239      19.874  39.602  43.785  1.00  0.00           H
ATOM   3590 HG12 VAL   239      20.839  41.029  44.210  1.00  0.00           H
ATOM   3591 HG13 VAL   239      19.346  40.570  45.162  1.00  0.00           H
ATOM   3592  CG2 VAL   239      17.692  40.767  43.018  1.00  0.00           C
ATOM   3593 HG21 VAL   239      16.902  41.374  42.577  1.00  0.00           H
ATOM   3594 HG22 VAL   239      17.904  39.961  42.316  1.00  0.00           H
ATOM   3595 HG23 VAL   239      17.240  40.400  43.940  1.00  0.00           H
ATOM   3596  C   VAL   239      20.209  43.470  44.006  1.00  0.00           C
ATOM   3597  O   VAL   239      21.112  43.553  43.167  1.00  0.00           O
ATOM   3598  N   PHE   240      20.356  43.940  45.239  1.00  0.00           N
ATOM   3599  H   PHE   240      19.580  43.888  45.885  1.00  0.00           H
ATOM   3600  CA  PHE   240      21.634  44.591  45.599  1.00  0.00           C
ATOM   3601  HA  PHE   240      21.948  45.331  44.862  1.00  0.00           H
ATOM   3602  CB  PHE   240      21.343  45.301  46.943  1.00  0.00           C
ATOM   3603  HB2 PHE   240      20.755  44.702  47.639  1.00  0.00           H
ATOM   3604  HB3 PHE   240      22.241  45.543  47.511  1.00  0.00           H
ATOM   3605  CG  PHE   240      20.627  46.675  46.788  1.00  0.00           C
ATOM   3606  CD1 PHE   240      19.259  46.603  46.737  1.00  0.00           C
ATOM   3607  HD1 PHE   240      18.767  45.679  47.004  1.00  0.00           H
ATOM   3608  CE1 PHE   240      18.523  47.806  46.591  1.00  0.00           C
ATOM   3609  HE1 PHE   240      17.444  47.759  46.580  1.00  0.00           H
ATOM   3610  CZ  PHE   240      19.131  49.048  46.314  1.00  0.00           C
ATOM   3611  HZ  PHE   240      18.564  49.954  46.153  1.00  0.00           H
ATOM   3612  CE2 PHE   240      20.520  49.043  46.319  1.00  0.00           C
ATOM   3613  HE2 PHE   240      21.007  49.965  46.039  1.00  0.00           H
ATOM   3614  CD2 PHE   240      21.259  47.906  46.609  1.00  0.00           C
ATOM   3615  HD2 PHE   240      22.321  48.063  46.719  1.00  0.00           H
ATOM   3616  C   PHE   240      22.731  43.488  45.577  1.00  0.00           C
ATOM   3617  O   PHE   240      22.637  42.489  46.306  1.00  0.00           O
ATOM   3618  N   GLY   241      23.748  43.614  44.713  1.00  0.00           N
ATOM   3619  H   GLY   241      23.705  44.424  44.113  1.00  0.00           H
ATOM   3620  CA  GLY   241      24.763  42.665  44.450  1.00  0.00           C
ATOM   3621  HA2 GLY   241      24.402  41.643  44.335  1.00  0.00           H
ATOM   3622  HA3 GLY   241      25.282  43.012  43.556  1.00  0.00           H
ATOM   3623  C   GLY   241      25.773  42.396  45.622  1.00  0.00           C
ATOM   3624  O   GLY   241      26.646  41.558  45.440  1.00  0.00           O
ATOM   3625  N   ASH   242      25.642  42.963  46.838  1.00  0.00           N
ATOM   3626  H   ASH   242      24.770  43.389  47.117  1.00  0.00           H
ATOM   3627  CA  ASH   242      26.671  42.945  47.921  1.00  0.00           C
ATOM   3628  HA  ASH   242      26.885  41.910  48.191  1.00  0.00           H
ATOM   3629  CB  ASH   242      27.927  43.631  47.317  1.00  0.00           C
ATOM   3630  HB2 ASH   242      28.030  43.432  46.251  1.00  0.00           H
ATOM   3631  HB3 ASH   242      27.795  44.708  47.427  1.00  0.00           H
ATOM   3632  CG  ASH   242      29.206  43.113  48.010  1.00  0.00           C
ATOM   3633  OD1 ASH   242      29.303  42.392  48.965  1.00  0.00           O
ATOM   3634  OD2 ASH   242      30.323  43.481  47.430  1.00  0.00           O
ATOM   3635  HD2 ASH   242      30.109  43.938  46.613  1.00  0.00           H
ATOM   3636  C   ASH   242      26.221  43.704  49.124  1.00  0.00           C
ATOM   3637  O   ASH   242      25.154  44.310  49.069  1.00  0.00           O
ATOM   3638  N   ASN   243      27.027  43.693  50.134  1.00  0.00           N
ATOM   3639  H   ASN   243      27.744  43.002  49.966  1.00  0.00           H
ATOM   3640  CA  ASN   243      26.885  44.410  51.385  1.00  0.00           C
ATOM   3641  HA  ASN   243      25.845  44.595  51.652  1.00  0.00           H
ATOM   3642  CB  ASN   243      27.320  43.577  52.596  1.00  0.00           C
ATOM   3643  HB2 ASN   243      26.851  43.964  53.501  1.00  0.00           H
ATOM   3644  HB3 ASN   243      26.953  42.552  52.545  1.00  0.00           H
ATOM   3645  CG  ASN   243      28.824  43.491  52.754  1.00  0.00           C
ATOM   3646  OD1 ASN   243      29.305  42.619  52.040  1.00  0.00           O
ATOM   3647  ND2 ASN   243      29.483  44.167  53.619  1.00  0.00           N
ATOM   3648 HD21 ASN   243      30.483  44.125  53.485  1.00  0.00           H
ATOM   3649 HD22 ASN   243      28.944  44.702  54.286  1.00  0.00           H
ATOM   3650  C   ASN   243      27.742  45.726  51.294  1.00  0.00           C
ATOM   3651  O   ASN   243      28.720  45.738  50.501  1.00  0.00           O
ATOM   3652  N   PRO   244      27.494  46.768  52.109  1.00  0.00           N
ATOM   3653  CD  PRO   244      28.426  47.822  52.373  1.00  0.00           C
ATOM   3654  HD2 PRO   244      28.416  48.427  51.466  1.00  0.00           H
ATOM   3655  HD3 PRO   244      29.437  47.466  52.570  1.00  0.00           H
ATOM   3656  CG  PRO   244      27.913  48.498  53.635  1.00  0.00           C
ATOM   3657  HG2 PRO   244      28.196  49.544  53.754  1.00  0.00           H
ATOM   3658  HG3 PRO   244      28.395  47.897  54.406  1.00  0.00           H
ATOM   3659  CB  PRO   244      26.360  48.277  53.604  1.00  0.00           C
ATOM   3660  HB2 PRO   244      25.800  49.027  53.047  1.00  0.00           H
ATOM   3661  HB3 PRO   244      25.984  48.227  54.626  1.00  0.00           H
ATOM   3662  CA  PRO   244      26.193  46.975  52.785  1.00  0.00           C
ATOM   3663  HA  PRO   244      26.136  46.050  53.360  1.00  0.00           H
ATOM   3664  C   PRO   244      25.094  47.275  51.702  1.00  0.00           C
ATOM   3665  O   PRO   244      25.422  47.496  50.510  1.00  0.00           O
ATOM   3666  N   ARG   245      23.805  46.996  52.014  1.00  0.00           N
ATOM   3667  H   ARG   245      23.660  46.555  52.911  1.00  0.00           H
ATOM   3668  CA  ARG   245      22.721  47.258  51.146  1.00  0.00           C
ATOM   3669  HA  ARG   245      23.002  47.996  50.395  1.00  0.00           H
ATOM   3670  CB  ARG   245      22.236  45.994  50.358  1.00  0.00           C
ATOM   3671  HB2 ARG   245      21.357  46.227  49.758  1.00  0.00           H
ATOM   3672  HB3 ARG   245      22.942  45.487  49.700  1.00  0.00           H
ATOM   3673  CG  ARG   245      21.848  44.872  51.375  1.00  0.00           C
ATOM   3674  HG2 ARG   245      22.671  44.581  52.028  1.00  0.00           H
ATOM   3675  HG3 ARG   245      21.044  45.230  52.017  1.00  0.00           H
ATOM   3676  CD  ARG   245      21.257  43.676  50.605  1.00  0.00           C
ATOM   3677  HD2 ARG   245      20.587  44.164  49.898  1.00  0.00           H
ATOM   3678  HD3 ARG   245      21.993  43.143  50.002  1.00  0.00           H
ATOM   3679  NE  ARG   245      20.528  42.840  51.557  1.00  0.00           N
ATOM   3680  HE  ARG   245      19.653  43.230  51.881  1.00  0.00           H
ATOM   3681  CZ  ARG   245      20.837  41.637  51.940  1.00  0.00           C
ATOM   3682  NH1 ARG   245      19.982  41.078  52.754  1.00  0.00           N
ATOM   3683 HH11 ARG   245      19.120  41.598  52.839  1.00  0.00           H
ATOM   3684 HH12 ARG   245      20.034  40.121  53.074  1.00  0.00           H
ATOM   3685  NH2 ARG   245      21.941  40.998  51.627  1.00  0.00           N
ATOM   3686 HH21 ARG   245      22.690  41.418  51.095  1.00  0.00           H
ATOM   3687 HH22 ARG   245      22.185  40.149  52.118  1.00  0.00           H
ATOM   3688  C   ARG   245      21.463  47.755  51.874  1.00  0.00           C
ATOM   3689  O   ARG   245      21.366  47.550  53.077  1.00  0.00           O
ATOM   3690  N   PRO   246      20.549  48.441  51.141  1.00  0.00           N
ATOM   3691  CD  PRO   246      20.706  48.980  49.804  1.00  0.00           C
ATOM   3692  HD2 PRO   246      20.245  48.346  49.048  1.00  0.00           H
ATOM   3693  HD3 PRO   246      21.753  49.115  49.536  1.00  0.00           H
ATOM   3694  CG  PRO   246      19.956  50.319  49.918  1.00  0.00           C
ATOM   3695  HG2 PRO   246      19.723  50.653  48.908  1.00  0.00           H
ATOM   3696  HG3 PRO   246      20.463  51.162  50.386  1.00  0.00           H
ATOM   3697  CB  PRO   246      18.778  49.963  50.804  1.00  0.00           C
ATOM   3698  HB2 PRO   246      17.924  49.837  50.139  1.00  0.00           H
ATOM   3699  HB3 PRO   246      18.544  50.760  51.510  1.00  0.00           H
ATOM   3700  CA  PRO   246      19.177  48.633  51.570  1.00  0.00           C
ATOM   3701  HA  PRO   246      18.980  48.787  52.630  1.00  0.00           H
ATOM   3702  C   PRO   246      18.343  47.368  51.230  1.00  0.00           C
ATOM   3703  O   PRO   246      18.964  46.290  51.082  1.00  0.00           O
ATOM   3704  N   ASN   247      16.992  47.540  51.136  1.00  0.00           N
ATOM   3705  H   ASN   247      16.564  48.429  51.351  1.00  0.00           H
ATOM   3706  CA  ASN   247      16.208  46.370  50.709  1.00  0.00           C
ATOM   3707  HA  ASN   247      16.684  45.461  51.073  1.00  0.00           H
ATOM   3708  CB  ASN   247      14.841  46.441  51.369  1.00  0.00           C
ATOM   3709  HB2 ASN   247      14.874  46.493  52.456  1.00  0.00           H
ATOM   3710  HB3 ASN   247      14.365  47.393  51.132  1.00  0.00           H
ATOM   3711  CG  ASN   247      14.069  45.264  51.033  1.00  0.00           C
ATOM   3712  OD1 ASN   247      14.472  44.105  51.161  1.00  0.00           O
ATOM   3713  ND2 ASN   247      12.931  45.434  50.459  1.00  0.00           N
ATOM   3714 HD21 ASN   247      12.446  44.674  50.003  1.00  0.00           H
ATOM   3715 HD22 ASN   247      12.597  46.379  50.339  1.00  0.00           H
ATOM   3716  C   ASN   247      16.229  46.164  49.164  1.00  0.00           C
ATOM   3717  O   ASN   247      16.326  47.166  48.439  1.00  0.00           O
ATOM   3718  N   ASP   248      16.135  44.928  48.771  1.00  0.00           N
ATOM   3719  H   ASP   248      16.039  44.190  49.454  1.00  0.00           H
ATOM   3720  CA  ASP   248      15.938  44.520  47.332  1.00  0.00           C
ATOM   3721  HA  ASP   248      16.835  44.835  46.799  1.00  0.00           H
ATOM   3722  CB  ASP   248      15.885  42.940  47.248  1.00  0.00           C
ATOM   3723  HB2 ASP   248      15.088  42.689  47.949  1.00  0.00           H
ATOM   3724  HB3 ASP   248      15.623  42.676  46.223  1.00  0.00           H
ATOM   3725  CG  ASP   248      17.261  42.348  47.510  1.00  0.00           C
ATOM   3726  OD1 ASP   248      18.306  42.954  47.154  1.00  0.00           O
ATOM   3727  OD2 ASP   248      17.390  41.323  48.221  1.00  0.00           O
ATOM   3728  C   ASP   248      14.831  45.192  46.603  1.00  0.00           C
ATOM   3729  O   ASP   248      13.814  45.550  47.213  1.00  0.00           O
ATOM   3730  N   GLY   249      15.021  45.335  45.262  1.00  0.00           N
ATOM   3731  H   GLY   249      15.904  45.120  44.820  1.00  0.00           H
ATOM   3732  CA  GLY   249      13.996  45.822  44.365  1.00  0.00           C
ATOM   3733  HA2 GLY   249      14.233  45.431  43.375  1.00  0.00           H
ATOM   3734  HA3 GLY   249      13.059  45.471  44.797  1.00  0.00           H
ATOM   3735  C   GLY   249      14.064  47.339  44.087  1.00  0.00           C
ATOM   3736  O   GLY   249      13.072  48.010  44.084  1.00  0.00           O
ATOM   3737  N   THR   250      15.252  47.873  43.893  1.00  0.00           N
ATOM   3738  H   THR   250      16.050  47.260  43.990  1.00  0.00           H
ATOM   3739  CA  THR   250      15.536  49.234  43.517  1.00  0.00           C
ATOM   3740  HA  THR   250      14.710  49.741  43.018  1.00  0.00           H
ATOM   3741  CB  THR   250      15.675  50.082  44.760  1.00  0.00           C
ATOM   3742  HB  THR   250      16.523  49.661  45.301  1.00  0.00           H
ATOM   3743  CG2 THR   250      16.056  51.575  44.528  1.00  0.00           C
ATOM   3744 HG21 THR   250      15.589  51.947  43.616  1.00  0.00           H
ATOM   3745 HG22 THR   250      15.681  52.301  45.249  1.00  0.00           H
ATOM   3746 HG23 THR   250      17.141  51.590  44.436  1.00  0.00           H
ATOM   3747  OG1 THR   250      14.570  50.016  45.647  1.00  0.00           O
ATOM   3748  HG1 THR   250      13.976  49.322  45.354  1.00  0.00           H
ATOM   3749  C   THR   250      16.645  49.335  42.516  1.00  0.00           C
ATOM   3750  O   THR   250      17.758  49.566  42.878  1.00  0.00           O
ATOM   3751  N   GLY   251      16.314  48.930  41.289  1.00  0.00           N
ATOM   3752  H   GLY   251      15.339  48.842  41.038  1.00  0.00           H
ATOM   3753  CA  GLY   251      17.350  48.653  40.252  1.00  0.00           C
ATOM   3754  HA2 GLY   251      18.186  48.083  40.657  1.00  0.00           H
ATOM   3755  HA3 GLY   251      16.907  47.904  39.596  1.00  0.00           H
ATOM   3756  C   GLY   251      17.723  49.866  39.296  1.00  0.00           C
ATOM   3757  O   GLY   251      17.143  50.964  39.273  1.00  0.00           O
ATOM   3758  N   SER   252      18.597  49.561  38.293  1.00  0.00           N
ATOM   3759  H   SER   252      19.014  48.643  38.248  1.00  0.00           H
ATOM   3760  CA  SER   252      18.833  50.368  37.056  1.00  0.00           C
ATOM   3761  HA  SER   252      17.862  50.451  36.568  1.00  0.00           H
ATOM   3762  CB  SER   252      19.515  51.776  37.337  1.00  0.00           C
ATOM   3763  HB2 SER   252      18.909  52.302  38.075  1.00  0.00           H
ATOM   3764  HB3 SER   252      20.359  51.557  37.990  1.00  0.00           H
ATOM   3765  OG  SER   252      19.867  52.491  36.221  1.00  0.00           O
ATOM   3766  HG  SER   252      19.605  53.379  36.471  1.00  0.00           H
ATOM   3767  C   SER   252      19.840  49.581  36.170  1.00  0.00           C
ATOM   3768  O   SER   252      20.458  48.659  36.738  1.00  0.00           O
ATOM   3769  N   CYX   253      19.814  49.762  34.844  1.00  0.00           N
ATOM   3770  H   CYX   253      18.997  50.160  34.406  1.00  0.00           H
ATOM   3771  CA  CYX   253      20.882  49.282  34.023  1.00  0.00           C
ATOM   3772  HA  CYX   253      21.207  48.281  34.308  1.00  0.00           H
ATOM   3773  CB  CYX   253      20.374  49.101  32.550  1.00  0.00           C
ATOM   3774  HB2 CYX   253      19.896  50.024  32.222  1.00  0.00           H
ATOM   3775  HB3 CYX   253      21.229  48.993  31.885  1.00  0.00           H
ATOM   3776  SG  CYX   253      19.168  47.887  32.026  1.00  0.00           S
ATOM   3777  C   CYX   253      22.113  50.200  34.059  1.00  0.00           C
ATOM   3778  O   CYX   253      23.169  49.792  33.461  1.00  0.00           O
ATOM   3779  N   GLY   254      22.106  51.358  34.741  1.00  0.00           N
ATOM   3780  H   GLY   254      21.220  51.570  35.177  1.00  0.00           H
ATOM   3781  CA  GLY   254      23.311  52.036  35.195  1.00  0.00           C
ATOM   3782  HA2 GLY   254      24.140  51.958  34.493  1.00  0.00           H
ATOM   3783  HA3 GLY   254      23.206  53.120  35.265  1.00  0.00           H
ATOM   3784  C   GLY   254      23.758  51.467  36.549  1.00  0.00           C
ATOM   3785  O   GLY   254      23.093  50.520  37.060  1.00  0.00           O
ATOM   3786  N   PRO   255      24.815  52.109  37.164  1.00  0.00           N
ATOM   3787  CD  PRO   255      25.444  53.373  36.832  1.00  0.00           C
ATOM   3788  HD2 PRO   255      24.767  54.184  37.103  1.00  0.00           H
ATOM   3789  HD3 PRO   255      25.733  53.517  35.790  1.00  0.00           H
ATOM   3790  CG  PRO   255      26.670  53.566  37.690  1.00  0.00           C
ATOM   3791  HG2 PRO   255      26.724  54.537  38.180  1.00  0.00           H
ATOM   3792  HG3 PRO   255      27.456  53.415  36.949  1.00  0.00           H
ATOM   3793  CB  PRO   255      26.633  52.348  38.623  1.00  0.00           C
ATOM   3794  HB2 PRO   255      26.678  52.622  39.677  1.00  0.00           H
ATOM   3795  HB3 PRO   255      27.468  51.669  38.449  1.00  0.00           H
ATOM   3796  CA  PRO   255      25.289  51.673  38.478  1.00  0.00           C
ATOM   3797  HA  PRO   255      25.385  50.589  38.549  1.00  0.00           H
ATOM   3798  C   PRO   255      24.325  52.179  39.600  1.00  0.00           C
ATOM   3799  O   PRO   255      24.087  53.423  39.680  1.00  0.00           O
ATOM   3800  N   VAL   256      23.631  51.342  40.428  1.00  0.00           N
ATOM   3801  H   VAL   256      23.841  50.355  40.393  1.00  0.00           H
ATOM   3802  CA  VAL   256      22.741  51.851  41.420  1.00  0.00           C
ATOM   3803  HA  VAL   256      22.034  52.626  41.124  1.00  0.00           H
ATOM   3804  CB  VAL   256      21.788  50.724  41.921  1.00  0.00           C
ATOM   3805  HB  VAL   256      22.354  49.803  42.060  1.00  0.00           H
ATOM   3806  CG1 VAL   256      20.953  50.865  43.199  1.00  0.00           C
ATOM   3807 HG11 VAL   256      21.491  51.172  44.096  1.00  0.00           H
ATOM   3808 HG12 VAL   256      20.194  51.631  43.037  1.00  0.00           H
ATOM   3809 HG13 VAL   256      20.400  49.947  43.396  1.00  0.00           H
ATOM   3810  CG2 VAL   256      20.685  50.432  40.846  1.00  0.00           C
ATOM   3811 HG21 VAL   256      21.240  50.250  39.926  1.00  0.00           H
ATOM   3812 HG22 VAL   256      20.064  49.580  41.122  1.00  0.00           H
ATOM   3813 HG23 VAL   256      20.036  51.306  40.791  1.00  0.00           H
ATOM   3814  C   VAL   256      23.602  52.410  42.503  1.00  0.00           C
ATOM   3815  O   VAL   256      24.433  51.771  43.068  1.00  0.00           O
ATOM   3816  N   SER   257      23.276  53.659  42.868  1.00  0.00           N
ATOM   3817  H   SER   257      22.355  53.960  42.586  1.00  0.00           H
ATOM   3818  CA  SER   257      24.056  54.448  43.646  1.00  0.00           C
ATOM   3819  HA  SER   257      25.004  54.517  43.112  1.00  0.00           H
ATOM   3820  CB  SER   257      23.497  55.875  43.641  1.00  0.00           C
ATOM   3821  HB2 SER   257      24.088  56.595  44.207  1.00  0.00           H
ATOM   3822  HB3 SER   257      23.486  56.153  42.587  1.00  0.00           H
ATOM   3823  OG  SER   257      22.220  55.914  44.141  1.00  0.00           O
ATOM   3824  HG  SER   257      21.573  55.499  43.566  1.00  0.00           H
ATOM   3825  C   SER   257      24.330  54.104  45.136  1.00  0.00           C
ATOM   3826  O   SER   257      25.189  54.721  45.753  1.00  0.00           O
ATOM   3827  N   SER   258      23.667  53.146  45.766  1.00  0.00           N
ATOM   3828  H   SER   258      22.979  52.675  45.197  1.00  0.00           H
ATOM   3829  CA  SER   258      23.756  52.890  47.215  1.00  0.00           C
ATOM   3830  HA  SER   258      23.664  53.840  47.739  1.00  0.00           H
ATOM   3831  CB  SER   258      22.548  52.040  47.644  1.00  0.00           C
ATOM   3832  HB2 SER   258      22.322  51.354  46.827  1.00  0.00           H
ATOM   3833  HB3 SER   258      22.910  51.474  48.502  1.00  0.00           H
ATOM   3834  OG  SER   258      21.483  52.848  47.987  1.00  0.00           O
ATOM   3835  HG  SER   258      21.320  53.534  47.335  1.00  0.00           H
ATOM   3836  C   SER   258      25.053  52.181  47.698  1.00  0.00           C
ATOM   3837  O   SER   258      25.378  51.100  47.240  1.00  0.00           O
ATOM   3838  N   ASN   259      25.773  52.686  48.661  1.00  0.00           N
ATOM   3839  H   ASN   259      25.535  53.567  49.093  1.00  0.00           H
ATOM   3840  CA  ASN   259      27.024  52.148  49.192  1.00  0.00           C
ATOM   3841  HA  ASN   259      27.514  52.942  49.754  1.00  0.00           H
ATOM   3842  CB  ASN   259      26.819  51.012  50.283  1.00  0.00           C
ATOM   3843  HB2 ASN   259      26.502  50.081  49.811  1.00  0.00           H
ATOM   3844  HB3 ASN   259      27.635  50.790  50.972  1.00  0.00           H
ATOM   3845  CG  ASN   259      25.740  51.360  51.230  1.00  0.00           C
ATOM   3846  OD1 ASN   259      25.944  51.933  52.282  1.00  0.00           O
ATOM   3847  ND2 ASN   259      24.522  51.182  50.873  1.00  0.00           N
ATOM   3848 HD21 ASN   259      23.792  51.567  51.455  1.00  0.00           H
ATOM   3849 HD22 ASN   259      24.267  50.700  50.022  1.00  0.00           H
ATOM   3850  C   ASN   259      28.041  51.900  48.038  1.00  0.00           C
ATOM   3851  O   ASN   259      28.722  50.888  47.972  1.00  0.00           O
ATOM   3852  N   GLY   260      28.115  52.866  47.210  1.00  0.00           N
ATOM   3853  H   GLY   260      27.461  53.598  47.449  1.00  0.00           H
ATOM   3854  CA  GLY   260      28.792  52.914  45.931  1.00  0.00           C
ATOM   3855  HA2 GLY   260      28.352  52.193  45.243  1.00  0.00           H
ATOM   3856  HA3 GLY   260      28.687  53.940  45.578  1.00  0.00           H
ATOM   3857  C   GLY   260      30.307  52.534  46.047  1.00  0.00           C
ATOM   3858  O   GLY   260      30.694  51.442  45.662  1.00  0.00           O
ATOM   3859  N   ALA   261      31.138  53.431  46.620  1.00  0.00           N
ATOM   3860  H   ALA   261      30.738  54.321  46.880  1.00  0.00           H
ATOM   3861  CA  ALA   261      32.578  53.326  46.734  1.00  0.00           C
ATOM   3862  HA  ALA   261      33.027  53.683  45.807  1.00  0.00           H
ATOM   3863  CB  ALA   261      32.994  54.334  47.790  1.00  0.00           C
ATOM   3864  HB1 ALA   261      32.556  55.302  47.544  1.00  0.00           H
ATOM   3865  HB2 ALA   261      32.429  54.124  48.698  1.00  0.00           H
ATOM   3866  HB3 ALA   261      34.070  54.240  47.940  1.00  0.00           H
ATOM   3867  C   ALA   261      33.221  51.943  47.048  1.00  0.00           C
ATOM   3868  O   ALA   261      34.014  51.407  46.240  1.00  0.00           O
ATOM   3869  N   TYR   262      32.982  51.413  48.256  1.00  0.00           N
ATOM   3870  H   TYR   262      32.220  51.884  48.724  1.00  0.00           H
ATOM   3871  CA  TYR   262      33.479  50.077  48.598  1.00  0.00           C
ATOM   3872  HA  TYR   262      34.453  50.055  48.111  1.00  0.00           H
ATOM   3873  CB  TYR   262      33.492  49.931  50.158  1.00  0.00           C
ATOM   3874  HB2 TYR   262      32.495  49.760  50.565  1.00  0.00           H
ATOM   3875  HB3 TYR   262      33.870  48.946  50.432  1.00  0.00           H
ATOM   3876  CG  TYR   262      34.349  51.007  50.848  1.00  0.00           C
ATOM   3877  CD1 TYR   262      35.775  50.894  50.925  1.00  0.00           C
ATOM   3878  HD1 TYR   262      36.244  50.031  50.477  1.00  0.00           H
ATOM   3879  CE1 TYR   262      36.518  51.853  51.677  1.00  0.00           C
ATOM   3880  HE1 TYR   262      37.574  51.712  51.854  1.00  0.00           H
ATOM   3881  CZ  TYR   262      35.812  52.969  52.318  1.00  0.00           C
ATOM   3882  OH  TYR   262      36.415  53.823  53.151  1.00  0.00           O
ATOM   3883  HH  TYR   262      37.370  53.730  53.198  1.00  0.00           H
ATOM   3884  CE2 TYR   262      34.442  53.068  52.118  1.00  0.00           C
ATOM   3885  HE2 TYR   262      33.932  53.859  52.646  1.00  0.00           H
ATOM   3886  CD2 TYR   262      33.724  52.082  51.399  1.00  0.00           C
ATOM   3887  HD2 TYR   262      32.652  52.207  51.429  1.00  0.00           H
ATOM   3888  C   TYR   262      32.729  48.921  47.951  1.00  0.00           C
ATOM   3889  O   TYR   262      31.602  49.067  47.509  1.00  0.00           O
ATOM   3890  N   GLY   263      33.348  47.715  47.965  1.00  0.00           N
ATOM   3891  H   GLY   263      34.264  47.687  48.390  1.00  0.00           H
ATOM   3892  CA  GLY   263      32.807  46.436  47.450  1.00  0.00           C
ATOM   3893  HA2 GLY   263      31.795  46.283  47.827  1.00  0.00           H
ATOM   3894  HA3 GLY   263      32.848  46.462  46.361  1.00  0.00           H
ATOM   3895  C   GLY   263      33.626  45.281  47.945  1.00  0.00           C
ATOM   3896  O   GLY   263      34.753  45.519  48.418  1.00  0.00           O
ATOM   3897  N   VAL   264      33.132  44.078  47.726  1.00  0.00           N
ATOM   3898  H   VAL   264      32.162  43.956  47.473  1.00  0.00           H
ATOM   3899  CA  VAL   264      33.894  42.762  47.781  1.00  0.00           C
ATOM   3900  HA  VAL   264      34.925  43.115  47.772  1.00  0.00           H
ATOM   3901  CB  VAL   264      33.684  42.045  49.098  1.00  0.00           C
ATOM   3902  HB  VAL   264      33.480  42.855  49.798  1.00  0.00           H
ATOM   3903  CG1 VAL   264      32.521  41.071  49.152  1.00  0.00           C
ATOM   3904 HG11 VAL   264      32.717  40.102  48.692  1.00  0.00           H
ATOM   3905 HG12 VAL   264      32.293  40.977  50.214  1.00  0.00           H
ATOM   3906 HG13 VAL   264      31.623  41.441  48.657  1.00  0.00           H
ATOM   3907  CG2 VAL   264      34.991  41.313  49.492  1.00  0.00           C
ATOM   3908 HG21 VAL   264      35.412  40.570  48.815  1.00  0.00           H
ATOM   3909 HG22 VAL   264      35.732  42.059  49.780  1.00  0.00           H
ATOM   3910 HG23 VAL   264      34.711  40.832  50.430  1.00  0.00           H
ATOM   3911  C   VAL   264      33.642  41.834  46.583  1.00  0.00           C
ATOM   3912  O   VAL   264      32.640  41.931  45.861  1.00  0.00           O
ATOM   3913  N   LYS   265      34.566  40.887  46.317  1.00  0.00           N
ATOM   3914  H   LYS   265      35.465  40.773  46.764  1.00  0.00           H
ATOM   3915  CA  LYS   265      34.423  39.952  45.201  1.00  0.00           C
ATOM   3916  HA  LYS   265      34.434  40.658  44.371  1.00  0.00           H
ATOM   3917  CB  LYS   265      35.681  39.057  45.106  1.00  0.00           C
ATOM   3918  HB2 LYS   265      36.651  39.345  45.511  1.00  0.00           H
ATOM   3919  HB3 LYS   265      35.391  38.180  45.687  1.00  0.00           H
ATOM   3920  CG  LYS   265      35.842  38.700  43.690  1.00  0.00           C
ATOM   3921  HG2 LYS   265      34.876  38.353  43.322  1.00  0.00           H
ATOM   3922  HG3 LYS   265      36.136  39.596  43.144  1.00  0.00           H
ATOM   3923  CD  LYS   265      36.897  37.572  43.499  1.00  0.00           C
ATOM   3924  HD2 LYS   265      37.917  37.948  43.403  1.00  0.00           H
ATOM   3925  HD3 LYS   265      36.845  36.853  44.316  1.00  0.00           H
ATOM   3926  CE  LYS   265      36.493  36.792  42.265  1.00  0.00           C
ATOM   3927  HE2 LYS   265      37.093  35.881  42.255  1.00  0.00           H
ATOM   3928  HE3 LYS   265      35.427  36.568  42.272  1.00  0.00           H
ATOM   3929  NZ  LYS   265      36.733  37.522  40.954  1.00  0.00           N
ATOM   3930  HZ1 LYS   265      37.726  37.696  40.897  1.00  0.00           H
ATOM   3931  HZ2 LYS   265      36.234  37.047  40.214  1.00  0.00           H
ATOM   3932  HZ3 LYS   265      36.221  38.386  41.058  1.00  0.00           H
ATOM   3933  C   LYS   265      33.129  39.146  45.173  1.00  0.00           C
ATOM   3934  O   LYS   265      32.964  38.342  46.092  1.00  0.00           O
ATOM   3935  N   GLY   266      32.266  39.355  44.119  1.00  0.00           N
ATOM   3936  H   GLY   266      32.467  40.116  43.487  1.00  0.00           H
ATOM   3937  CA  GLY   266      31.072  38.554  43.712  1.00  0.00           C
ATOM   3938  HA2 GLY   266      30.862  37.692  44.343  1.00  0.00           H
ATOM   3939  HA3 GLY   266      30.173  39.169  43.738  1.00  0.00           H
ATOM   3940  C   GLY   266      31.307  38.093  42.280  1.00  0.00           C
ATOM   3941  O   GLY   266      32.328  38.252  41.553  1.00  0.00           O
ATOM   3942  N   PHE   267      30.316  37.397  41.771  1.00  0.00           N
ATOM   3943  H   PHE   267      29.495  37.255  42.342  1.00  0.00           H
ATOM   3944  CA  PHE   267      30.195  36.699  40.459  1.00  0.00           C
ATOM   3945  HA  PHE   267      30.874  37.159  39.741  1.00  0.00           H
ATOM   3946  CB  PHE   267      30.761  35.278  40.457  1.00  0.00           C
ATOM   3947  HB2 PHE   267      30.469  34.826  39.509  1.00  0.00           H
ATOM   3948  HB3 PHE   267      31.842  35.247  40.593  1.00  0.00           H
ATOM   3949  CG  PHE   267      30.136  34.295  41.454  1.00  0.00           C
ATOM   3950  CD1 PHE   267      30.707  33.957  42.698  1.00  0.00           C
ATOM   3951  HD1 PHE   267      31.661  34.394  42.954  1.00  0.00           H
ATOM   3952  CE1 PHE   267      29.985  33.232  43.710  1.00  0.00           C
ATOM   3953  HE1 PHE   267      30.428  33.046  44.677  1.00  0.00           H
ATOM   3954  CZ  PHE   267      28.717  32.837  43.444  1.00  0.00           C
ATOM   3955  HZ  PHE   267      28.141  32.342  44.212  1.00  0.00           H
ATOM   3956  CE2 PHE   267      28.149  33.207  42.253  1.00  0.00           C
ATOM   3957  HE2 PHE   267      27.119  32.961  42.040  1.00  0.00           H
ATOM   3958  CD2 PHE   267      28.815  33.835  41.265  1.00  0.00           C
ATOM   3959  HD2 PHE   267      28.318  33.815  40.306  1.00  0.00           H
ATOM   3960  C   PHE   267      28.662  36.702  40.095  1.00  0.00           C
ATOM   3961  O   PHE   267      27.790  36.890  40.970  1.00  0.00           O
ATOM   3962  N   SER   268      28.359  36.497  38.841  1.00  0.00           N
ATOM   3963  H   SER   268      29.153  36.389  38.227  1.00  0.00           H
ATOM   3964  CA  SER   268      27.076  36.104  38.350  1.00  0.00           C
ATOM   3965  HA  SER   268      26.625  35.421  39.071  1.00  0.00           H
ATOM   3966  CB  SER   268      26.103  37.370  38.149  1.00  0.00           C
ATOM   3967  HB2 SER   268      26.343  37.910  37.233  1.00  0.00           H
ATOM   3968  HB3 SER   268      25.086  36.986  38.058  1.00  0.00           H
ATOM   3969  OG  SER   268      26.070  38.206  39.281  1.00  0.00           O
ATOM   3970  HG  SER   268      26.074  37.645  40.061  1.00  0.00           H
ATOM   3971  C   SER   268      27.212  35.225  37.118  1.00  0.00           C
ATOM   3972  O   SER   268      28.254  35.280  36.429  1.00  0.00           O
ATOM   3973  N   PHE   269      26.145  34.628  36.720  1.00  0.00           N
ATOM   3974  H   PHE   269      25.352  34.650  37.347  1.00  0.00           H
ATOM   3975  CA  PHE   269      26.014  33.806  35.492  1.00  0.00           C
ATOM   3976  HA  PHE   269      26.928  33.846  34.899  1.00  0.00           H
ATOM   3977  CB  PHE   269      25.902  32.372  35.855  1.00  0.00           C
ATOM   3978  HB2 PHE   269      25.154  32.295  36.644  1.00  0.00           H
ATOM   3979  HB3 PHE   269      25.766  31.836  34.915  1.00  0.00           H
ATOM   3980  CG  PHE   269      27.253  31.835  36.378  1.00  0.00           C
ATOM   3981  CD1 PHE   269      27.403  31.700  37.752  1.00  0.00           C
ATOM   3982  HD1 PHE   269      26.642  31.905  38.491  1.00  0.00           H
ATOM   3983  CE1 PHE   269      28.601  31.220  38.245  1.00  0.00           C
ATOM   3984  HE1 PHE   269      28.837  31.147  39.297  1.00  0.00           H
ATOM   3985  CZ  PHE   269      29.673  30.873  37.348  1.00  0.00           C
ATOM   3986  HZ  PHE   269      30.634  30.469  37.628  1.00  0.00           H
ATOM   3987  CE2 PHE   269      29.485  31.047  35.973  1.00  0.00           C
ATOM   3988  HE2 PHE   269      30.286  31.005  35.250  1.00  0.00           H
ATOM   3989  CD2 PHE   269      28.260  31.538  35.423  1.00  0.00           C
ATOM   3990  HD2 PHE   269      28.118  31.662  34.359  1.00  0.00           H
ATOM   3991  C   PHE   269      24.773  34.145  34.695  1.00  0.00           C
ATOM   3992  O   PHE   269      23.703  34.363  35.291  1.00  0.00           O
ATOM   3993  N   LYS   270      24.898  34.162  33.339  1.00  0.00           N
ATOM   3994  H   LYS   270      25.799  34.048  32.897  1.00  0.00           H
ATOM   3995  CA  LYS   270      23.829  34.631  32.467  1.00  0.00           C
ATOM   3996  HA  LYS   270      23.071  35.182  33.025  1.00  0.00           H
ATOM   3997  CB  LYS   270      24.458  35.475  31.331  1.00  0.00           C
ATOM   3998  HB2 LYS   270      25.019  36.329  31.711  1.00  0.00           H
ATOM   3999  HB3 LYS   270      24.981  34.809  30.644  1.00  0.00           H
ATOM   4000  CG  LYS   270      23.454  36.227  30.358  1.00  0.00           C
ATOM   4001  HG2 LYS   270      22.705  35.535  29.973  1.00  0.00           H
ATOM   4002  HG3 LYS   270      23.012  36.928  31.065  1.00  0.00           H
ATOM   4003  CD  LYS   270      24.078  36.800  29.120  1.00  0.00           C
ATOM   4004  HD2 LYS   270      24.654  37.690  29.374  1.00  0.00           H
ATOM   4005  HD3 LYS   270      24.668  35.986  28.699  1.00  0.00           H
ATOM   4006  CE  LYS   270      23.040  37.158  28.009  1.00  0.00           C
ATOM   4007  HE2 LYS   270      22.446  36.305  27.685  1.00  0.00           H
ATOM   4008  HE3 LYS   270      22.286  37.820  28.434  1.00  0.00           H
ATOM   4009  NZ  LYS   270      23.667  37.840  26.850  1.00  0.00           N
ATOM   4010  HZ1 LYS   270      22.909  38.102  26.235  1.00  0.00           H
ATOM   4011  HZ2 LYS   270      24.148  38.709  27.030  1.00  0.00           H
ATOM   4012  HZ3 LYS   270      24.314  37.181  26.441  1.00  0.00           H
ATOM   4013  C   LYS   270      22.979  33.526  31.831  1.00  0.00           C
ATOM   4014  O   LYS   270      23.463  32.664  31.125  1.00  0.00           O
ATOM   4015  N   TYR   271      21.645  33.655  31.790  1.00  0.00           N
ATOM   4016  H   TYR   271      21.140  34.394  32.258  1.00  0.00           H
ATOM   4017  CA  TYR   271      20.894  32.782  30.802  1.00  0.00           C
ATOM   4018  HA  TYR   271      21.520  32.312  30.044  1.00  0.00           H
ATOM   4019  CB  TYR   271      20.201  31.637  31.527  1.00  0.00           C
ATOM   4020  HB2 TYR   271      19.646  31.990  32.397  1.00  0.00           H
ATOM   4021  HB3 TYR   271      19.448  31.156  30.904  1.00  0.00           H
ATOM   4022  CG  TYR   271      21.120  30.679  32.086  1.00  0.00           C
ATOM   4023  CD1 TYR   271      21.673  30.726  33.384  1.00  0.00           C
ATOM   4024  HD1 TYR   271      21.320  31.408  34.143  1.00  0.00           H
ATOM   4025  CE1 TYR   271      22.637  29.761  33.775  1.00  0.00           C
ATOM   4026  HE1 TYR   271      23.012  29.813  34.788  1.00  0.00           H
ATOM   4027  CZ  TYR   271      22.966  28.718  32.900  1.00  0.00           C
ATOM   4028  OH  TYR   271      23.837  27.818  33.435  1.00  0.00           O
ATOM   4029  HH  TYR   271      23.835  26.909  33.129  1.00  0.00           H
ATOM   4030  CE2 TYR   271      22.385  28.627  31.649  1.00  0.00           C
ATOM   4031  HE2 TYR   271      22.539  27.848  30.918  1.00  0.00           H
ATOM   4032  CD2 TYR   271      21.415  29.595  31.285  1.00  0.00           C
ATOM   4033  HD2 TYR   271      20.922  29.428  30.338  1.00  0.00           H
ATOM   4034  C   TYR   271      19.910  33.688  29.984  1.00  0.00           C
ATOM   4035  O   TYR   271      18.971  34.252  30.569  1.00  0.00           O
ATOM   4036  N   GLY   272      20.122  33.754  28.636  1.00  0.00           N
ATOM   4037  H   GLY   272      20.980  33.317  28.330  1.00  0.00           H
ATOM   4038  CA  GLY   272      19.464  34.547  27.605  1.00  0.00           C
ATOM   4039  HA2 GLY   272      19.819  34.399  26.586  1.00  0.00           H
ATOM   4040  HA3 GLY   272      18.468  34.108  27.554  1.00  0.00           H
ATOM   4041  C   GLY   272      19.476  36.029  27.934  1.00  0.00           C
ATOM   4042  O   GLY   272      20.144  36.731  27.178  1.00  0.00           O
ATOM   4043  N   ASN   273      18.867  36.478  29.011  1.00  0.00           N
ATOM   4044  H   ASN   273      18.355  35.776  29.527  1.00  0.00           H
ATOM   4045  CA  ASN   273      18.901  37.779  29.650  1.00  0.00           C
ATOM   4046  HA  ASN   273      19.918  38.151  29.529  1.00  0.00           H
ATOM   4047  CB  ASN   273      17.926  38.829  28.978  1.00  0.00           C
ATOM   4048  HB2 ASN   273      16.928  38.461  29.218  1.00  0.00           H
ATOM   4049  HB3 ASN   273      18.000  39.838  29.382  1.00  0.00           H
ATOM   4050  CG  ASN   273      17.954  39.073  27.528  1.00  0.00           C
ATOM   4051  OD1 ASN   273      18.955  39.427  26.927  1.00  0.00           O
ATOM   4052  ND2 ASN   273      16.956  38.671  26.864  1.00  0.00           N
ATOM   4053 HD21 ASN   273      17.116  38.637  25.867  1.00  0.00           H
ATOM   4054 HD22 ASN   273      16.135  38.246  27.268  1.00  0.00           H
ATOM   4055  C   ASN   273      18.666  37.778  31.169  1.00  0.00           C
ATOM   4056  O   ASN   273      18.811  38.819  31.842  1.00  0.00           O
ATOM   4057  N   GLY   274      18.408  36.650  31.782  1.00  0.00           N
ATOM   4058  H   GLY   274      18.225  35.765  31.333  1.00  0.00           H
ATOM   4059  CA  GLY   274      18.246  36.579  33.242  1.00  0.00           C
ATOM   4060  HA2 GLY   274      17.764  37.471  33.638  1.00  0.00           H
ATOM   4061  HA3 GLY   274      17.579  35.738  33.431  1.00  0.00           H
ATOM   4062  C   GLY   274      19.594  36.363  33.883  1.00  0.00           C
ATOM   4063  O   GLY   274      20.499  35.817  33.251  1.00  0.00           O
ATOM   4064  N   VAL   275      19.656  36.685  35.136  1.00  0.00           N
ATOM   4065  H   VAL   275      18.843  36.986  35.654  1.00  0.00           H
ATOM   4066  CA  VAL   275      20.864  36.604  35.952  1.00  0.00           C
ATOM   4067  HA  VAL   275      21.576  36.021  35.367  1.00  0.00           H
ATOM   4068  CB  VAL   275      21.423  38.034  36.043  1.00  0.00           C
ATOM   4069  HB  VAL   275      21.431  38.357  35.002  1.00  0.00           H
ATOM   4070  CG1 VAL   275      20.617  39.030  36.831  1.00  0.00           C
ATOM   4071 HG11 VAL   275      19.549  39.029  36.612  1.00  0.00           H
ATOM   4072 HG12 VAL   275      20.793  38.810  37.883  1.00  0.00           H
ATOM   4073 HG13 VAL   275      21.005  40.045  36.735  1.00  0.00           H
ATOM   4074  CG2 VAL   275      22.867  38.074  36.574  1.00  0.00           C
ATOM   4075 HG21 VAL   275      23.451  37.303  36.072  1.00  0.00           H
ATOM   4076 HG22 VAL   275      23.154  39.112  36.407  1.00  0.00           H
ATOM   4077 HG23 VAL   275      22.809  37.802  37.629  1.00  0.00           H
ATOM   4078  C   VAL   275      20.674  35.863  37.286  1.00  0.00           C
ATOM   4079  O   VAL   275      19.808  36.177  38.069  1.00  0.00           O
ATOM   4080  N   TRP   276      21.628  34.974  37.518  1.00  0.00           N
ATOM   4081  H   TRP   276      22.361  34.920  36.826  1.00  0.00           H
ATOM   4082  CA  TRP   276      21.819  34.308  38.817  1.00  0.00           C
ATOM   4083  HA  TRP   276      20.855  34.302  39.325  1.00  0.00           H
ATOM   4084  CB  TRP   276      22.309  32.846  38.727  1.00  0.00           C
ATOM   4085  HB2 TRP   276      22.974  32.842  37.864  1.00  0.00           H
ATOM   4086  HB3 TRP   276      22.890  32.614  39.620  1.00  0.00           H
ATOM   4087  CG  TRP   276      21.323  31.701  38.707  1.00  0.00           C
ATOM   4088  CD1 TRP   276      20.899  31.106  37.643  1.00  0.00           C
ATOM   4089  HD1 TRP   276      21.043  31.453  36.631  1.00  0.00           H
ATOM   4090  NE1 TRP   276      20.079  30.039  37.948  1.00  0.00           N
ATOM   4091  HE1 TRP   276      19.629  29.437  37.274  1.00  0.00           H
ATOM   4092  CE2 TRP   276      19.880  29.984  39.303  1.00  0.00           C
ATOM   4093  CZ2 TRP   276      19.076  29.191  40.121  1.00  0.00           C
ATOM   4094  HZ2 TRP   276      18.484  28.381  39.723  1.00  0.00           H
ATOM   4095  CH2 TRP   276      19.136  29.327  41.491  1.00  0.00           C
ATOM   4096  HH2 TRP   276      18.427  28.753  42.067  1.00  0.00           H
ATOM   4097  CZ3 TRP   276      19.813  30.434  42.041  1.00  0.00           C
ATOM   4098  HZ3 TRP   276      19.758  30.560  43.112  1.00  0.00           H
ATOM   4099  CE3 TRP   276      20.422  31.364  41.182  1.00  0.00           C
ATOM   4100  HE3 TRP   276      20.846  32.266  41.597  1.00  0.00           H
ATOM   4101  CD2 TRP   276      20.564  31.139  39.764  1.00  0.00           C
ATOM   4102  C   TRP   276      22.893  35.104  39.553  1.00  0.00           C
ATOM   4103  O   TRP   276      24.052  34.939  39.259  1.00  0.00           O
ATOM   4104  N   ILE   277      22.514  35.964  40.501  1.00  0.00           N
ATOM   4105  H   ILE   277      21.548  36.035  40.790  1.00  0.00           H
ATOM   4106  CA  ILE   277      23.388  36.701  41.408  1.00  0.00           C
ATOM   4107  HA  ILE   277      24.289  36.891  40.825  1.00  0.00           H
ATOM   4108  CB  ILE   277      22.679  38.049  41.783  1.00  0.00           C
ATOM   4109  HB  ILE   277      21.691  37.821  42.184  1.00  0.00           H
ATOM   4110  CG2 ILE   277      23.461  38.760  42.894  1.00  0.00           C
ATOM   4111 HG21 ILE   277      24.465  38.936  42.508  1.00  0.00           H
ATOM   4112 HG22 ILE   277      23.092  39.770  43.082  1.00  0.00           H
ATOM   4113 HG23 ILE   277      23.418  38.170  43.809  1.00  0.00           H
ATOM   4114  CG1 ILE   277      22.481  38.979  40.550  1.00  0.00           C
ATOM   4115 HG12 ILE   277      23.426  38.962  40.008  1.00  0.00           H
ATOM   4116 HG13 ILE   277      21.761  38.413  39.958  1.00  0.00           H
ATOM   4117  CD1 ILE   277      22.036  40.456  40.715  1.00  0.00           C
ATOM   4118 HD11 ILE   277      22.907  41.106  40.793  1.00  0.00           H
ATOM   4119 HD12 ILE   277      21.556  40.708  39.770  1.00  0.00           H
ATOM   4120 HD13 ILE   277      21.351  40.548  41.559  1.00  0.00           H
ATOM   4121  C   ILE   277      23.782  35.925  42.686  1.00  0.00           C
ATOM   4122  O   ILE   277      22.993  35.267  43.366  1.00  0.00           O
ATOM   4123  N   GLY   278      25.104  36.034  42.919  1.00  0.00           N
ATOM   4124  H   GLY   278      25.697  36.667  42.401  1.00  0.00           H
ATOM   4125  CA  GLY   278      25.692  35.480  44.192  1.00  0.00           C
ATOM   4126  HA2 GLY   278      24.952  34.888  44.730  1.00  0.00           H
ATOM   4127  HA3 GLY   278      26.559  34.827  44.091  1.00  0.00           H
ATOM   4128  C   GLY   278      26.259  36.599  45.114  1.00  0.00           C
ATOM   4129  O   GLY   278      27.206  37.349  44.747  1.00  0.00           O
ATOM   4130  N   ARG   279      25.862  36.631  46.385  1.00  0.00           N
ATOM   4131  H   ARG   279      25.333  35.858  46.762  1.00  0.00           H
ATOM   4132  CA  ARG   279      26.347  37.611  47.347  1.00  0.00           C
ATOM   4133  HA  ARG   279      27.356  37.849  47.011  1.00  0.00           H
ATOM   4134  CB  ARG   279      25.502  38.833  47.209  1.00  0.00           C
ATOM   4135  HB2 ARG   279      25.787  39.563  47.967  1.00  0.00           H
ATOM   4136  HB3 ARG   279      25.644  39.353  46.261  1.00  0.00           H
ATOM   4137  CG  ARG   279      24.024  38.567  47.654  1.00  0.00           C
ATOM   4138  HG2 ARG   279      23.556  37.930  46.902  1.00  0.00           H
ATOM   4139  HG3 ARG   279      24.046  38.099  48.639  1.00  0.00           H
ATOM   4140  CD  ARG   279      23.198  39.788  47.717  1.00  0.00           C
ATOM   4141  HD2 ARG   279      23.765  40.438  48.383  1.00  0.00           H
ATOM   4142  HD3 ARG   279      23.085  40.188  46.709  1.00  0.00           H
ATOM   4143  NE  ARG   279      21.864  39.534  48.346  1.00  0.00           N
ATOM   4144  HE  ARG   279      21.819  38.656  48.844  1.00  0.00           H
ATOM   4145  CZ  ARG   279      20.681  40.258  48.254  1.00  0.00           C
ATOM   4146  NH1 ARG   279      19.631  39.886  48.872  1.00  0.00           N
ATOM   4147 HH11 ARG   279      19.633  38.973  49.305  1.00  0.00           H
ATOM   4148 HH12 ARG   279      18.750  40.354  48.717  1.00  0.00           H
ATOM   4149  NH2 ARG   279      20.520  41.427  47.722  1.00  0.00           N
ATOM   4150 HH21 ARG   279      21.252  41.830  47.154  1.00  0.00           H
ATOM   4151 HH22 ARG   279      19.590  41.784  47.560  1.00  0.00           H
ATOM   4152  C   ARG   279      26.483  37.107  48.714  1.00  0.00           C
ATOM   4153  O   ARG   279      25.768  36.139  49.111  1.00  0.00           O
ATOM   4154  N   THR   280      27.287  37.792  49.481  1.00  0.00           N
ATOM   4155  H   THR   280      27.734  38.534  48.963  1.00  0.00           H
ATOM   4156  CA  THR   280      27.153  37.942  50.979  1.00  0.00           C
ATOM   4157  HA  THR   280      27.509  37.040  51.477  1.00  0.00           H
ATOM   4158  CB  THR   280      27.975  39.153  51.481  1.00  0.00           C
ATOM   4159  HB  THR   280      27.737  39.263  52.538  1.00  0.00           H
ATOM   4160  CG2 THR   280      29.392  38.718  51.403  1.00  0.00           C
ATOM   4161 HG21 THR   280      29.993  39.392  52.013  1.00  0.00           H
ATOM   4162 HG22 THR   280      29.461  37.706  51.799  1.00  0.00           H
ATOM   4163 HG23 THR   280      29.815  38.751  50.399  1.00  0.00           H
ATOM   4164  OG1 THR   280      27.640  40.319  50.775  1.00  0.00           O
ATOM   4165  HG1 THR   280      28.000  41.069  51.254  1.00  0.00           H
ATOM   4166  C   THR   280      25.670  38.100  51.431  1.00  0.00           C
ATOM   4167  O   THR   280      24.871  38.769  50.780  1.00  0.00           O
ATOM   4168  N   LYS   281      25.362  37.416  52.580  1.00  0.00           N
ATOM   4169  H   LYS   281      26.145  37.037  53.094  1.00  0.00           H
ATOM   4170  CA  LYS   281      23.990  37.244  53.002  1.00  0.00           C
ATOM   4171  HA  LYS   281      23.343  37.136  52.132  1.00  0.00           H
ATOM   4172  CB  LYS   281      23.776  35.992  53.934  1.00  0.00           C
ATOM   4173  HB2 LYS   281      24.005  35.225  53.195  1.00  0.00           H
ATOM   4174  HB3 LYS   281      24.532  35.870  54.709  1.00  0.00           H
ATOM   4175  CG  LYS   281      22.393  35.642  54.601  1.00  0.00           C
ATOM   4176  HG2 LYS   281      22.481  34.786  55.271  1.00  0.00           H
ATOM   4177  HG3 LYS   281      22.101  36.472  55.244  1.00  0.00           H
ATOM   4178  CD  LYS   281      21.410  35.383  53.437  1.00  0.00           C
ATOM   4179  HD2 LYS   281      21.168  36.283  52.871  1.00  0.00           H
ATOM   4180  HD3 LYS   281      21.747  34.612  52.745  1.00  0.00           H
ATOM   4181  CE  LYS   281      20.115  34.910  54.072  1.00  0.00           C
ATOM   4182  HE2 LYS   281      20.408  34.209  54.855  1.00  0.00           H
ATOM   4183  HE3 LYS   281      19.495  35.642  54.591  1.00  0.00           H
ATOM   4184  NZ  LYS   281      19.250  34.220  53.048  1.00  0.00           N
ATOM   4185  HZ1 LYS   281      19.160  34.780  52.213  1.00  0.00           H
ATOM   4186  HZ2 LYS   281      19.778  33.408  52.763  1.00  0.00           H
ATOM   4187  HZ3 LYS   281      18.325  33.972  53.368  1.00  0.00           H
ATOM   4188  C   LYS   281      23.466  38.444  53.709  1.00  0.00           C
ATOM   4189  O   LYS   281      22.291  38.842  53.443  1.00  0.00           O
ATOM   4190  N   SER   282      24.245  38.993  54.670  1.00  0.00           N
ATOM   4191  H   SER   282      24.997  38.406  55.002  1.00  0.00           H
ATOM   4192  CA  SER   282      23.845  40.130  55.529  1.00  0.00           C
ATOM   4193  HA  SER   282      22.835  39.940  55.891  1.00  0.00           H
ATOM   4194  CB  SER   282      24.876  40.212  56.691  1.00  0.00           C
ATOM   4195  HB2 SER   282      24.811  39.369  57.379  1.00  0.00           H
ATOM   4196  HB3 SER   282      25.844  39.973  56.251  1.00  0.00           H
ATOM   4197  OG  SER   282      24.872  41.411  57.553  1.00  0.00           O
ATOM   4198  HG  SER   282      24.925  41.073  58.450  1.00  0.00           H
ATOM   4199  C   SER   282      23.713  41.416  54.701  1.00  0.00           C
ATOM   4200  O   SER   282      24.251  41.717  53.628  1.00  0.00           O
ATOM   4201  N   THR   283      22.851  42.245  55.344  1.00  0.00           N
ATOM   4202  H   THR   283      22.521  41.948  56.251  1.00  0.00           H
ATOM   4203  CA  THR   283      22.563  43.603  54.942  1.00  0.00           C
ATOM   4204  HA  THR   283      22.483  43.460  53.864  1.00  0.00           H
ATOM   4205  CB  THR   283      21.316  44.227  55.713  1.00  0.00           C
ATOM   4206  HB  THR   283      21.167  45.279  55.470  1.00  0.00           H
ATOM   4207  CG2 THR   283      20.104  43.315  55.407  1.00  0.00           C
ATOM   4208 HG21 THR   283      20.375  42.259  55.412  1.00  0.00           H
ATOM   4209 HG22 THR   283      19.222  43.595  55.981  1.00  0.00           H
ATOM   4210 HG23 THR   283      19.750  43.444  54.383  1.00  0.00           H
ATOM   4211  OG1 THR   283      21.467  44.237  57.155  1.00  0.00           O
ATOM   4212  HG1 THR   283      21.915  44.974  57.573  1.00  0.00           H
ATOM   4213  C   THR   283      23.813  44.526  55.136  1.00  0.00           C
ATOM   4214  O   THR   283      24.096  45.328  54.237  1.00  0.00           O
ATOM   4215  N   ASN   284      24.589  44.366  56.259  1.00  0.00           N
ATOM   4216  H   ASN   284      24.343  43.707  56.982  1.00  0.00           H
ATOM   4217  CA  ASN   284      25.608  45.354  56.546  1.00  0.00           C
ATOM   4218  HA  ASN   284      25.563  46.248  55.926  1.00  0.00           H
ATOM   4219  CB  ASN   284      25.295  45.854  57.990  1.00  0.00           C
ATOM   4220  HB2 ASN   284      25.054  45.134  58.772  1.00  0.00           H
ATOM   4221  HB3 ASN   284      26.239  46.291  58.318  1.00  0.00           H
ATOM   4222  CG  ASN   284      24.154  46.876  58.043  1.00  0.00           C
ATOM   4223  OD1 ASN   284      23.041  46.495  58.146  1.00  0.00           O
ATOM   4224  ND2 ASN   284      24.436  48.100  57.871  1.00  0.00           N
ATOM   4225 HD21 ASN   284      23.746  48.829  57.978  1.00  0.00           H
ATOM   4226 HD22 ASN   284      25.363  48.469  57.713  1.00  0.00           H
ATOM   4227  C   ASN   284      27.028  44.727  56.501  1.00  0.00           C
ATOM   4228  O   ASN   284      27.903  45.387  55.963  1.00  0.00           O
ATOM   4229  N   SER   285      27.250  43.554  57.141  1.00  0.00           N
ATOM   4230  H   SER   285      26.432  43.028  57.416  1.00  0.00           H
ATOM   4231  CA  SER   285      28.568  42.946  57.100  1.00  0.00           C
ATOM   4232  HA  SER   285      29.350  43.603  56.719  1.00  0.00           H
ATOM   4233  CB  SER   285      28.930  42.691  58.568  1.00  0.00           C
ATOM   4234  HB2 SER   285      28.974  43.640  59.101  1.00  0.00           H
ATOM   4235  HB3 SER   285      28.059  42.110  58.872  1.00  0.00           H
ATOM   4236  OG  SER   285      30.081  41.917  58.641  1.00  0.00           O
ATOM   4237  HG  SER   285      30.200  41.513  59.504  1.00  0.00           H
ATOM   4238  C   SER   285      28.581  41.749  56.120  1.00  0.00           C
ATOM   4239  O   SER   285      27.594  41.390  55.512  1.00  0.00           O
ATOM   4240  N   ARG   286      29.750  41.236  55.927  1.00  0.00           N
ATOM   4241  H   ARG   286      30.545  41.609  56.426  1.00  0.00           H
ATOM   4242  CA  ARG   286      30.067  40.124  55.109  1.00  0.00           C
ATOM   4243  HA  ARG   286      29.542  40.185  54.157  1.00  0.00           H
ATOM   4244  CB  ARG   286      31.573  40.035  54.802  1.00  0.00           C
ATOM   4245  HB2 ARG   286      32.149  39.970  55.724  1.00  0.00           H
ATOM   4246  HB3 ARG   286      31.818  39.166  54.189  1.00  0.00           H
ATOM   4247  CG  ARG   286      32.059  41.291  54.102  1.00  0.00           C
ATOM   4248  HG2 ARG   286      31.879  41.218  53.029  1.00  0.00           H
ATOM   4249  HG3 ARG   286      31.646  42.236  54.457  1.00  0.00           H
ATOM   4250  CD  ARG   286      33.579  41.295  54.233  1.00  0.00           C
ATOM   4251  HD2 ARG   286      33.788  41.414  55.296  1.00  0.00           H
ATOM   4252  HD3 ARG   286      34.072  40.374  53.921  1.00  0.00           H
ATOM   4253  NE  ARG   286      34.257  42.344  53.427  1.00  0.00           N
ATOM   4254  HE  ARG   286      33.698  42.937  52.830  1.00  0.00           H
ATOM   4255  CZ  ARG   286      35.571  42.420  53.230  1.00  0.00           C
ATOM   4256  NH1 ARG   286      36.008  43.416  52.525  1.00  0.00           N
ATOM   4257 HH11 ARG   286      35.364  44.130  52.218  1.00  0.00           H
ATOM   4258 HH12 ARG   286      36.924  43.480  52.104  1.00  0.00           H
ATOM   4259  NH2 ARG   286      36.409  41.547  53.620  1.00  0.00           N
ATOM   4260 HH21 ARG   286      36.098  40.709  54.089  1.00  0.00           H
ATOM   4261 HH22 ARG   286      37.409  41.688  53.595  1.00  0.00           H
ATOM   4262  C   ARG   286      29.650  38.776  55.681  1.00  0.00           C
ATOM   4263  O   ARG   286      29.939  37.710  55.121  1.00  0.00           O
ATOM   4264  N   SER   287      28.819  38.715  56.666  1.00  0.00           N
ATOM   4265  H   SER   287      28.421  39.555  57.059  1.00  0.00           H
ATOM   4266  CA  SER   287      28.381  37.489  57.344  1.00  0.00           C
ATOM   4267  HA  SER   287      29.283  36.913  57.558  1.00  0.00           H
ATOM   4268  CB  SER   287      27.653  37.842  58.657  1.00  0.00           C
ATOM   4269  HB2 SER   287      26.732  38.413  58.536  1.00  0.00           H
ATOM   4270  HB3 SER   287      27.373  36.944  59.207  1.00  0.00           H
ATOM   4271  OG  SER   287      28.394  38.603  59.685  1.00  0.00           O
ATOM   4272  HG  SER   287      28.362  38.003  60.433  1.00  0.00           H
ATOM   4273  C   SER   287      27.403  36.651  56.419  1.00  0.00           C
ATOM   4274  O   SER   287      26.408  37.156  55.842  1.00  0.00           O
ATOM   4275  N   GLY   288      27.748  35.353  56.239  1.00  0.00           N
ATOM   4276  H   GLY   288      28.588  35.003  56.674  1.00  0.00           H
ATOM   4277  CA  GLY   288      27.003  34.395  55.431  1.00  0.00           C
ATOM   4278  HA2 GLY   288      27.374  33.382  55.588  1.00  0.00           H
ATOM   4279  HA3 GLY   288      25.967  34.405  55.767  1.00  0.00           H
ATOM   4280  C   GLY   288      27.027  34.606  53.877  1.00  0.00           C
ATOM   4281  O   GLY   288      27.515  35.651  53.423  1.00  0.00           O
ATOM   4282  N   PHE   289      26.488  33.664  53.066  1.00  0.00           N
ATOM   4283  H   PHE   289      26.142  32.816  53.493  1.00  0.00           H
ATOM   4284  CA  PHE   289      26.275  33.841  51.589  1.00  0.00           C
ATOM   4285  HA  PHE   289      26.242  34.915  51.407  1.00  0.00           H
ATOM   4286  CB  PHE   289      27.589  33.327  50.984  1.00  0.00           C
ATOM   4287  HB2 PHE   289      28.398  33.629  51.649  1.00  0.00           H
ATOM   4288  HB3 PHE   289      27.579  32.241  50.903  1.00  0.00           H
ATOM   4289  CG  PHE   289      27.886  33.757  49.519  1.00  0.00           C
ATOM   4290  CD1 PHE   289      28.814  34.824  49.284  1.00  0.00           C
ATOM   4291  HD1 PHE   289      29.437  35.209  50.078  1.00  0.00           H
ATOM   4292  CE1 PHE   289      29.030  35.285  48.006  1.00  0.00           C
ATOM   4293  HE1 PHE   289      29.744  36.065  47.782  1.00  0.00           H
ATOM   4294  CZ  PHE   289      28.278  34.754  46.922  1.00  0.00           C
ATOM   4295  HZ  PHE   289      28.393  35.092  45.902  1.00  0.00           H
ATOM   4296  CE2 PHE   289      27.278  33.777  47.181  1.00  0.00           C
ATOM   4297  HE2 PHE   289      26.596  33.415  46.427  1.00  0.00           H
ATOM   4298  CD2 PHE   289      27.147  33.294  48.495  1.00  0.00           C
ATOM   4299  HD2 PHE   289      26.388  32.545  48.666  1.00  0.00           H
ATOM   4300  C   PHE   289      25.082  33.159  50.953  1.00  0.00           C
ATOM   4301  O   PHE   289      24.655  32.065  51.321  1.00  0.00           O
ATOM   4302  N   GLU   290      24.472  33.812  49.967  1.00  0.00           N
ATOM   4303  H   GLU   290      24.928  34.669  49.687  1.00  0.00           H
ATOM   4304  CA  GLU   290      23.311  33.312  49.176  1.00  0.00           C
ATOM   4305  HA  GLU   290      23.266  32.229  49.299  1.00  0.00           H
ATOM   4306  CB  GLU   290      21.995  33.921  49.743  1.00  0.00           C
ATOM   4307  HB2 GLU   290      21.237  33.544  49.057  1.00  0.00           H
ATOM   4308  HB3 GLU   290      21.797  33.488  50.724  1.00  0.00           H
ATOM   4309  CG  GLU   290      22.008  35.457  49.674  1.00  0.00           C
ATOM   4310  HG2 GLU   290      22.694  35.824  50.436  1.00  0.00           H
ATOM   4311  HG3 GLU   290      22.364  35.676  48.667  1.00  0.00           H
ATOM   4312  CD  GLU   290      20.655  36.127  49.900  1.00  0.00           C
ATOM   4313  OE1 GLU   290      19.741  35.588  50.609  1.00  0.00           O
ATOM   4314  OE2 GLU   290      20.444  37.257  49.481  1.00  0.00           O
ATOM   4315  C   GLU   290      23.411  33.538  47.575  1.00  0.00           C
ATOM   4316  O   GLU   290      24.007  34.443  47.027  1.00  0.00           O
ATOM   4317  N   MET   291      22.612  32.773  46.850  1.00  0.00           N
ATOM   4318  H   MET   291      22.144  32.006  47.311  1.00  0.00           H
ATOM   4319  CA  MET   291      22.303  32.878  45.419  1.00  0.00           C
ATOM   4320  HA  MET   291      23.025  33.541  44.942  1.00  0.00           H
ATOM   4321  CB  MET   291      22.567  31.552  44.706  1.00  0.00           C
ATOM   4322  HB2 MET   291      21.924  30.797  45.158  1.00  0.00           H
ATOM   4323  HB3 MET   291      22.267  31.649  43.663  1.00  0.00           H
ATOM   4324  CG  MET   291      24.062  31.032  44.692  1.00  0.00           C
ATOM   4325  HG2 MET   291      24.367  30.885  45.728  1.00  0.00           H
ATOM   4326  HG3 MET   291      24.072  30.008  44.319  1.00  0.00           H
ATOM   4327  SD  MET   291      25.325  32.077  43.858  1.00  0.00           S
ATOM   4328  CE  MET   291      25.043  31.687  42.101  1.00  0.00           C
ATOM   4329  HE1 MET   291      23.988  31.583  41.852  1.00  0.00           H
ATOM   4330  HE2 MET   291      25.280  32.649  41.648  1.00  0.00           H
ATOM   4331  HE3 MET   291      25.735  30.956  41.682  1.00  0.00           H
ATOM   4332  C   MET   291      20.871  33.308  45.080  1.00  0.00           C
ATOM   4333  O   MET   291      19.933  32.723  45.729  1.00  0.00           O
ATOM   4334  N   ILE   292      20.609  34.213  44.057  1.00  0.00           N
ATOM   4335  H   ILE   292      21.365  34.511  43.459  1.00  0.00           H
ATOM   4336  CA  ILE   292      19.297  34.918  43.687  1.00  0.00           C
ATOM   4337  HA  ILE   292      18.638  34.250  44.242  1.00  0.00           H
ATOM   4338  CB  ILE   292      19.359  36.417  44.112  1.00  0.00           C
ATOM   4339  HB  ILE   292      20.023  37.011  43.483  1.00  0.00           H
ATOM   4340  CG2 ILE   292      17.928  36.963  43.911  1.00  0.00           C
ATOM   4341 HG21 ILE   292      17.189  36.301  44.362  1.00  0.00           H
ATOM   4342 HG22 ILE   292      17.831  37.984  44.278  1.00  0.00           H
ATOM   4343 HG23 ILE   292      17.781  37.011  42.832  1.00  0.00           H
ATOM   4344  CG1 ILE   292      19.575  36.655  45.572  1.00  0.00           C
ATOM   4345 HG12 ILE   292      18.866  37.302  46.089  1.00  0.00           H
ATOM   4346 HG13 ILE   292      19.461  35.701  46.088  1.00  0.00           H
ATOM   4347  CD1 ILE   292      20.997  37.211  45.819  1.00  0.00           C
ATOM   4348 HD11 ILE   292      21.644  36.664  45.133  1.00  0.00           H
ATOM   4349 HD12 ILE   292      20.952  38.280  45.613  1.00  0.00           H
ATOM   4350 HD13 ILE   292      21.232  37.232  46.883  1.00  0.00           H
ATOM   4351  C   ILE   292      19.075  34.814  42.165  1.00  0.00           C
ATOM   4352  O   ILE   292      19.983  35.005  41.371  1.00  0.00           O
ATOM   4353  N   TRP   293      17.858  34.550  41.653  1.00  0.00           N
ATOM   4354  H   TRP   293      17.166  34.281  42.338  1.00  0.00           H
ATOM   4355  CA  TRP   293      17.520  34.535  40.249  1.00  0.00           C
ATOM   4356  HA  TRP   293      18.347  34.685  39.556  1.00  0.00           H
ATOM   4357  CB  TRP   293      17.131  33.100  39.957  1.00  0.00           C
ATOM   4358  HB2 TRP   293      18.035  32.508  40.098  1.00  0.00           H
ATOM   4359  HB3 TRP   293      16.419  32.915  40.761  1.00  0.00           H
ATOM   4360  CG  TRP   293      16.457  32.819  38.625  1.00  0.00           C
ATOM   4361  CD1 TRP   293      15.117  32.596  38.538  1.00  0.00           C
ATOM   4362  HD1 TRP   293      14.414  32.388  39.332  1.00  0.00           H
ATOM   4363  NE1 TRP   293      14.843  32.546  37.141  1.00  0.00           N
ATOM   4364  HE1 TRP   293      13.928  32.504  36.714  1.00  0.00           H
ATOM   4365  CE2 TRP   293      15.933  32.859  36.337  1.00  0.00           C
ATOM   4366  CZ2 TRP   293      16.124  32.959  34.947  1.00  0.00           C
ATOM   4367  HZ2 TRP   293      15.261  32.937  34.299  1.00  0.00           H
ATOM   4368  CH2 TRP   293      17.410  33.217  34.431  1.00  0.00           C
ATOM   4369  HH2 TRP   293      17.566  33.152  33.363  1.00  0.00           H
ATOM   4370  CZ3 TRP   293      18.468  33.260  35.315  1.00  0.00           C
ATOM   4371  HZ3 TRP   293      19.458  33.320  34.886  1.00  0.00           H
ATOM   4372  CE3 TRP   293      18.306  33.238  36.717  1.00  0.00           C
ATOM   4373  HE3 TRP   293      19.094  33.331  37.450  1.00  0.00           H
ATOM   4374  CD2 TRP   293      16.981  33.047  37.261  1.00  0.00           C
ATOM   4375  C   TRP   293      16.526  35.568  39.707  1.00  0.00           C
ATOM   4376  O   TRP   293      15.403  35.666  40.253  1.00  0.00           O
ATOM   4377  N   ASP   294      16.890  36.421  38.737  1.00  0.00           N
ATOM   4378  H   ASP   294      17.877  36.503  38.538  1.00  0.00           H
ATOM   4379  CA  ASP   294      16.021  37.451  38.177  1.00  0.00           C
ATOM   4380  HA  ASP   294      15.034  37.406  38.638  1.00  0.00           H
ATOM   4381  CB  ASP   294      16.622  38.758  38.588  1.00  0.00           C
ATOM   4382  HB2 ASP   294      16.560  38.725  39.676  1.00  0.00           H
ATOM   4383  HB3 ASP   294      17.681  38.747  38.329  1.00  0.00           H
ATOM   4384  CG  ASP   294      15.918  40.006  38.158  1.00  0.00           C
ATOM   4385  OD1 ASP   294      14.925  39.946  37.385  1.00  0.00           O
ATOM   4386  OD2 ASP   294      16.308  41.114  38.576  1.00  0.00           O
ATOM   4387  C   ASP   294      15.891  37.221  36.636  1.00  0.00           C
ATOM   4388  O   ASP   294      16.874  37.618  35.961  1.00  0.00           O
ATOM   4389  N   PRO   295      14.874  36.603  36.055  1.00  0.00           N
ATOM   4390  CD  PRO   295      13.742  36.104  36.806  1.00  0.00           C
ATOM   4391  HD2 PRO   295      13.264  36.900  37.377  1.00  0.00           H
ATOM   4392  HD3 PRO   295      14.020  35.289  37.474  1.00  0.00           H
ATOM   4393  CG  PRO   295      12.750  35.504  35.757  1.00  0.00           C
ATOM   4394  HG2 PRO   295      11.758  35.951  35.817  1.00  0.00           H
ATOM   4395  HG3 PRO   295      12.564  34.467  36.038  1.00  0.00           H
ATOM   4396  CB  PRO   295      13.453  35.624  34.428  1.00  0.00           C
ATOM   4397  HB2 PRO   295      12.822  36.012  33.628  1.00  0.00           H
ATOM   4398  HB3 PRO   295      13.676  34.577  34.227  1.00  0.00           H
ATOM   4399  CA  PRO   295      14.702  36.448  34.610  1.00  0.00           C
ATOM   4400  HA  PRO   295      15.593  35.878  34.346  1.00  0.00           H
ATOM   4401  C   PRO   295      14.619  37.866  34.002  1.00  0.00           C
ATOM   4402  O   PRO   295      14.040  38.758  34.609  1.00  0.00           O
ATOM   4403  N   ASN   296      15.313  38.038  32.882  1.00  0.00           N
ATOM   4404  H   ASN   296      15.576  37.186  32.409  1.00  0.00           H
ATOM   4405  CA  ASN   296      15.636  39.267  32.082  1.00  0.00           C
ATOM   4406  HA  ASN   296      16.236  38.789  31.308  1.00  0.00           H
ATOM   4407  CB  ASN   296      14.392  39.923  31.499  1.00  0.00           C
ATOM   4408  HB2 ASN   296      13.473  39.610  31.997  1.00  0.00           H
ATOM   4409  HB3 ASN   296      14.498  41.000  31.621  1.00  0.00           H
ATOM   4410  CG  ASN   296      14.039  39.541  29.990  1.00  0.00           C
ATOM   4411  OD1 ASN   296      14.527  38.578  29.351  1.00  0.00           O
ATOM   4412  ND2 ASN   296      13.253  40.344  29.377  1.00  0.00           N
ATOM   4413 HD21 ASN   296      12.946  40.029  28.467  1.00  0.00           H
ATOM   4414 HD22 ASN   296      12.925  41.188  29.822  1.00  0.00           H
ATOM   4415  C   ASN   296      16.601  40.347  32.795  1.00  0.00           C
ATOM   4416  O   ASN   296      16.929  41.372  32.238  1.00  0.00           O
ATOM   4417  N   GLY   297      16.989  40.096  34.035  1.00  0.00           N
ATOM   4418  H   GLY   297      16.907  39.145  34.367  1.00  0.00           H
ATOM   4419  CA  GLY   297      17.631  41.095  34.925  1.00  0.00           C
ATOM   4420  HA2 GLY   297      17.078  42.034  34.943  1.00  0.00           H
ATOM   4421  HA3 GLY   297      17.562  40.679  35.931  1.00  0.00           H
ATOM   4422  C   GLY   297      19.006  41.581  34.520  1.00  0.00           C
ATOM   4423  O   GLY   297      19.514  42.462  35.150  1.00  0.00           O
ATOM   4424  N   TRP   298      19.683  41.012  33.521  1.00  0.00           N
ATOM   4425  H   TRP   298      19.324  40.134  33.175  1.00  0.00           H
ATOM   4426  CA  TRP   298      20.984  41.296  32.988  1.00  0.00           C
ATOM   4427  HA  TRP   298      21.604  41.595  33.835  1.00  0.00           H
ATOM   4428  CB  TRP   298      21.632  39.981  32.290  1.00  0.00           C
ATOM   4429  HB2 TRP   298      21.512  39.110  32.933  1.00  0.00           H
ATOM   4430  HB3 TRP   298      21.064  39.842  31.370  1.00  0.00           H
ATOM   4431  CG  TRP   298      23.130  40.145  31.891  1.00  0.00           C
ATOM   4432  CD1 TRP   298      23.690  40.912  30.903  1.00  0.00           C
ATOM   4433  HD1 TRP   298      23.158  41.701  30.392  1.00  0.00           H
ATOM   4434  NE1 TRP   298      25.046  40.867  30.980  1.00  0.00           N
ATOM   4435  HE1 TRP   298      25.601  41.339  30.281  1.00  0.00           H
ATOM   4436  CE2 TRP   298      25.496  39.854  31.795  1.00  0.00           C
ATOM   4437  CZ2 TRP   298      26.768  39.330  32.044  1.00  0.00           C
ATOM   4438  HZ2 TRP   298      27.601  39.605  31.413  1.00  0.00           H
ATOM   4439  CH2 TRP   298      26.767  38.373  33.058  1.00  0.00           C
ATOM   4440  HH2 TRP   298      27.649  37.864  33.421  1.00  0.00           H
ATOM   4441  CZ3 TRP   298      25.661  38.002  33.785  1.00  0.00           C
ATOM   4442  HZ3 TRP   298      25.784  37.244  34.544  1.00  0.00           H
ATOM   4443  CE3 TRP   298      24.372  38.389  33.373  1.00  0.00           C
ATOM   4444  HE3 TRP   298      23.478  37.973  33.814  1.00  0.00           H
ATOM   4445  CD2 TRP   298      24.271  39.428  32.427  1.00  0.00           C
ATOM   4446  C   TRP   298      20.813  42.423  32.010  1.00  0.00           C
ATOM   4447  O   TRP   298      21.631  43.362  32.100  1.00  0.00           O
ATOM   4448  N   THR   299      19.813  42.512  31.134  1.00  0.00           N
ATOM   4449  H   THR   299      19.062  41.838  31.193  1.00  0.00           H
ATOM   4450  CA  THR   299      19.682  43.505  30.097  1.00  0.00           C
ATOM   4451  HA  THR   299      20.491  44.235  30.098  1.00  0.00           H
ATOM   4452  CB  THR   299      19.567  42.880  28.697  1.00  0.00           C
ATOM   4453  HB  THR   299      19.560  43.621  27.897  1.00  0.00           H
ATOM   4454  CG2 THR   299      20.606  41.900  28.306  1.00  0.00           C
ATOM   4455 HG21 THR   299      20.417  40.946  28.799  1.00  0.00           H
ATOM   4456 HG22 THR   299      20.675  41.919  27.219  1.00  0.00           H
ATOM   4457 HG23 THR   299      21.538  42.337  28.663  1.00  0.00           H
ATOM   4458  OG1 THR   299      18.360  42.137  28.478  1.00  0.00           O
ATOM   4459  HG1 THR   299      17.703  42.742  28.126  1.00  0.00           H
ATOM   4460  C   THR   299      18.430  44.389  30.267  1.00  0.00           C
ATOM   4461  O   THR   299      18.120  45.254  29.463  1.00  0.00           O
ATOM   4462  N   GLU   300      17.478  43.970  31.199  1.00  0.00           N
ATOM   4463  H   GLU   300      17.686  43.297  31.923  1.00  0.00           H
ATOM   4464  CA  GLU   300      16.242  44.714  31.432  1.00  0.00           C
ATOM   4465  HA  GLU   300      16.401  45.744  31.111  1.00  0.00           H
ATOM   4466  CB  GLU   300      15.068  44.111  30.599  1.00  0.00           C
ATOM   4467  HB2 GLU   300      15.098  43.028  30.718  1.00  0.00           H
ATOM   4468  HB3 GLU   300      14.141  44.533  30.987  1.00  0.00           H
ATOM   4469  CG  GLU   300      15.091  44.279  29.103  1.00  0.00           C
ATOM   4470  HG2 GLU   300      16.020  43.893  28.682  1.00  0.00           H
ATOM   4471  HG3 GLU   300      14.270  43.645  28.768  1.00  0.00           H
ATOM   4472  CD  GLU   300      14.717  45.712  28.663  1.00  0.00           C
ATOM   4473  OE1 GLU   300      15.329  46.177  27.703  1.00  0.00           O
ATOM   4474  OE2 GLU   300      13.860  46.370  29.252  1.00  0.00           O
ATOM   4475  C   GLU   300      15.875  44.823  32.902  1.00  0.00           C
ATOM   4476  O   GLU   300      15.988  43.893  33.663  1.00  0.00           O
ATOM   4477  N   THR   301      15.499  46.043  33.327  1.00  0.00           N
ATOM   4478  H   THR   301      15.396  46.708  32.574  1.00  0.00           H
ATOM   4479  CA  THR   301      15.309  46.405  34.704  1.00  0.00           C
ATOM   4480  HA  THR   301      16.006  45.813  35.296  1.00  0.00           H
ATOM   4481  CB  THR   301      15.558  47.866  34.993  1.00  0.00           C
ATOM   4482  HB  THR   301      14.913  48.354  34.262  1.00  0.00           H
ATOM   4483  CG2 THR   301      15.352  48.347  36.432  1.00  0.00           C
ATOM   4484 HG21 THR   301      15.760  47.564  37.072  1.00  0.00           H
ATOM   4485 HG22 THR   301      15.854  49.283  36.676  1.00  0.00           H
ATOM   4486 HG23 THR   301      14.281  48.494  36.574  1.00  0.00           H
ATOM   4487  OG1 THR   301      16.927  48.127  34.667  1.00  0.00           O
ATOM   4488  HG1 THR   301      17.397  47.613  35.328  1.00  0.00           H
ATOM   4489  C   THR   301      13.917  46.163  35.187  1.00  0.00           C
ATOM   4490  O   THR   301      12.972  46.815  34.792  1.00  0.00           O
ATOM   4491  N   ASP   302      13.770  45.346  36.200  1.00  0.00           N
ATOM   4492  H   ASP   302      14.585  44.802  36.446  1.00  0.00           H
ATOM   4493  CA  ASP   302      12.606  45.301  37.068  1.00  0.00           C
ATOM   4494  HA  ASP   302      12.135  46.284  37.103  1.00  0.00           H
ATOM   4495  CB  ASP   302      11.614  44.233  36.599  1.00  0.00           C
ATOM   4496  HB2 ASP   302      10.776  44.254  37.296  1.00  0.00           H
ATOM   4497  HB3 ASP   302      11.296  44.497  35.590  1.00  0.00           H
ATOM   4498  CG  ASP   302      11.996  42.765  36.658  1.00  0.00           C
ATOM   4499  OD1 ASP   302      11.579  41.982  35.809  1.00  0.00           O
ATOM   4500  OD2 ASP   302      12.694  42.286  37.565  1.00  0.00           O
ATOM   4501  C   ASP   302      13.063  45.102  38.530  1.00  0.00           C
ATOM   4502  O   ASP   302      14.078  44.509  38.742  1.00  0.00           O
ATOM   4503  N   SER   303      12.268  45.501  39.509  1.00  0.00           N
ATOM   4504  H   SER   303      11.495  46.129  39.339  1.00  0.00           H
ATOM   4505  CA  SER   303      12.505  45.246  41.031  1.00  0.00           C
ATOM   4506  HA  SER   303      13.364  45.848  41.328  1.00  0.00           H
ATOM   4507  CB  SER   303      11.292  45.801  41.680  1.00  0.00           C
ATOM   4508  HB2 SER   303      10.350  45.432  41.272  1.00  0.00           H
ATOM   4509  HB3 SER   303      11.496  45.770  42.750  1.00  0.00           H
ATOM   4510  OG  SER   303      11.106  47.176  41.290  1.00  0.00           O
ATOM   4511  HG  SER   303      10.452  47.637  41.821  1.00  0.00           H
ATOM   4512  C   SER   303      12.646  43.815  41.401  1.00  0.00           C
ATOM   4513  O   SER   303      13.333  43.446  42.367  1.00  0.00           O
ATOM   4514  N   SER   304      11.870  42.911  40.714  1.00  0.00           N
ATOM   4515  H   SER   304      11.341  43.293  39.941  1.00  0.00           H
ATOM   4516  CA  SER   304      11.493  41.567  41.142  1.00  0.00           C
ATOM   4517  HA  SER   304      11.122  41.616  42.166  1.00  0.00           H
ATOM   4518  CB  SER   304      10.247  41.065  40.352  1.00  0.00           C
ATOM   4519  HB2 SER   304       9.522  41.864  40.504  1.00  0.00           H
ATOM   4520  HB3 SER   304      10.507  40.895  39.307  1.00  0.00           H
ATOM   4521  OG  SER   304       9.738  39.826  40.894  1.00  0.00           O
ATOM   4522  HG  SER   304       9.502  39.323  40.111  1.00  0.00           H
ATOM   4523  C   SER   304      12.671  40.555  41.098  1.00  0.00           C
ATOM   4524  O   SER   304      13.577  40.520  40.214  1.00  0.00           O
ATOM   4525  N   PHE   305      12.582  39.571  42.048  1.00  0.00           N
ATOM   4526  H   PHE   305      11.793  39.579  42.678  1.00  0.00           H
ATOM   4527  CA  PHE   305      13.338  38.322  41.997  1.00  0.00           C
ATOM   4528  HA  PHE   305      13.589  38.166  40.948  1.00  0.00           H
ATOM   4529  CB  PHE   305      14.601  38.422  42.893  1.00  0.00           C
ATOM   4530  HB2 PHE   305      15.145  37.500  42.691  1.00  0.00           H
ATOM   4531  HB3 PHE   305      15.252  39.180  42.459  1.00  0.00           H
ATOM   4532  CG  PHE   305      14.508  38.535  44.351  1.00  0.00           C
ATOM   4533  CD1 PHE   305      14.385  37.379  45.158  1.00  0.00           C
ATOM   4534  HD1 PHE   305      14.252  36.408  44.704  1.00  0.00           H
ATOM   4535  CE1 PHE   305      14.215  37.466  46.559  1.00  0.00           C
ATOM   4536  HE1 PHE   305      14.147  36.570  47.159  1.00  0.00           H
ATOM   4537  CZ  PHE   305      14.292  38.763  47.153  1.00  0.00           C
ATOM   4538  HZ  PHE   305      14.262  38.777  48.234  1.00  0.00           H
ATOM   4539  CE2 PHE   305      14.444  39.880  46.338  1.00  0.00           C
ATOM   4540  HE2 PHE   305      14.591  40.810  46.867  1.00  0.00           H
ATOM   4541  CD2 PHE   305      14.549  39.804  44.943  1.00  0.00           C
ATOM   4542  HD2 PHE   305      14.591  40.727  44.383  1.00  0.00           H
ATOM   4543  C   PHE   305      12.525  37.047  42.354  1.00  0.00           C
ATOM   4544  O   PHE   305      11.558  37.107  43.111  1.00  0.00           O
ATOM   4545  N   SER   306      12.854  35.907  41.718  1.00  0.00           N
ATOM   4546  H   SER   306      13.660  35.959  41.113  1.00  0.00           H
ATOM   4547  CA  SER   306      12.063  34.702  41.568  1.00  0.00           C
ATOM   4548  HA  SER   306      11.001  34.921  41.678  1.00  0.00           H
ATOM   4549  CB  SER   306      12.266  34.248  40.110  1.00  0.00           C
ATOM   4550  HB2 SER   306      11.784  34.955  39.434  1.00  0.00           H
ATOM   4551  HB3 SER   306      13.332  34.283  39.883  1.00  0.00           H
ATOM   4552  OG  SER   306      11.712  32.916  39.893  1.00  0.00           O
ATOM   4553  HG  SER   306      11.259  33.075  39.061  1.00  0.00           H
ATOM   4554  C   SER   306      12.254  33.598  42.662  1.00  0.00           C
ATOM   4555  O   SER   306      11.264  33.064  43.187  1.00  0.00           O
ATOM   4556  N   VAL   307      13.520  33.324  42.913  1.00  0.00           N
ATOM   4557  H   VAL   307      14.214  33.878  42.432  1.00  0.00           H
ATOM   4558  CA  VAL   307      13.948  32.242  43.811  1.00  0.00           C
ATOM   4559  HA  VAL   307      13.277  32.022  44.641  1.00  0.00           H
ATOM   4560  CB  VAL   307      14.193  30.835  43.107  1.00  0.00           C
ATOM   4561  HB  VAL   307      14.554  30.248  43.951  1.00  0.00           H
ATOM   4562  CG1 VAL   307      12.893  30.220  42.603  1.00  0.00           C
ATOM   4563 HG11 VAL   307      12.096  30.444  43.313  1.00  0.00           H
ATOM   4564 HG12 VAL   307      12.611  30.649  41.642  1.00  0.00           H
ATOM   4565 HG13 VAL   307      12.957  29.141  42.465  1.00  0.00           H
ATOM   4566  CG2 VAL   307      15.192  30.752  41.954  1.00  0.00           C
ATOM   4567 HG21 VAL   307      14.778  31.111  41.012  1.00  0.00           H
ATOM   4568 HG22 VAL   307      16.160  31.163  42.241  1.00  0.00           H
ATOM   4569 HG23 VAL   307      15.412  29.703  41.762  1.00  0.00           H
ATOM   4570  C   VAL   307      15.212  32.749  44.461  1.00  0.00           C
ATOM   4571  O   VAL   307      15.883  33.586  43.905  1.00  0.00           O
ATOM   4572  N   LYS   308      15.493  32.157  45.607  1.00  0.00           N
ATOM   4573  H   LYS   308      14.807  31.480  45.907  1.00  0.00           H
ATOM   4574  CA  LYS   308      16.811  32.243  46.266  1.00  0.00           C
ATOM   4575  HA  LYS   308      17.594  32.504  45.555  1.00  0.00           H
ATOM   4576  CB  LYS   308      16.834  33.296  47.373  1.00  0.00           C
ATOM   4577  HB2 LYS   308      16.139  33.043  48.175  1.00  0.00           H
ATOM   4578  HB3 LYS   308      17.861  33.287  47.739  1.00  0.00           H
ATOM   4579  CG  LYS   308      16.527  34.766  47.010  1.00  0.00           C
ATOM   4580  HG2 LYS   308      17.050  35.041  46.094  1.00  0.00           H
ATOM   4581  HG3 LYS   308      15.467  34.806  46.763  1.00  0.00           H
ATOM   4582  CD  LYS   308      16.935  35.666  48.082  1.00  0.00           C
ATOM   4583  HD2 LYS   308      18.021  35.591  48.146  1.00  0.00           H
ATOM   4584  HD3 LYS   308      16.714  36.687  47.769  1.00  0.00           H
ATOM   4585  CE  LYS   308      16.337  35.507  49.506  1.00  0.00           C
ATOM   4586  HE2 LYS   308      15.301  35.834  49.418  1.00  0.00           H
ATOM   4587  HE3 LYS   308      16.295  34.447  49.756  1.00  0.00           H
ATOM   4588  NZ  LYS   308      17.006  36.327  50.423  1.00  0.00           N
ATOM   4589  HZ1 LYS   308      17.036  37.300  50.155  1.00  0.00           H
ATOM   4590  HZ2 LYS   308      16.507  36.254  51.299  1.00  0.00           H
ATOM   4591  HZ3 LYS   308      17.911  35.900  50.559  1.00  0.00           H
ATOM   4592  C   LYS   308      17.224  30.832  46.716  1.00  0.00           C
ATOM   4593  O   LYS   308      16.341  29.953  46.768  1.00  0.00           O
ATOM   4594  N   GLN   309      18.492  30.704  47.177  1.00  0.00           N
ATOM   4595  H   GLN   309      19.095  31.514  47.149  1.00  0.00           H
ATOM   4596  CA  GLN   309      19.178  29.551  47.817  1.00  0.00           C
ATOM   4597  HA  GLN   309      18.482  29.093  48.519  1.00  0.00           H
ATOM   4598  CB  GLN   309      19.616  28.625  46.647  1.00  0.00           C
ATOM   4599  HB2 GLN   309      18.696  28.355  46.129  1.00  0.00           H
ATOM   4600  HB3 GLN   309      20.287  29.145  45.962  1.00  0.00           H
ATOM   4601  CG  GLN   309      20.149  27.259  47.138  1.00  0.00           C
ATOM   4602  HG2 GLN   309      20.811  27.553  47.952  1.00  0.00           H
ATOM   4603  HG3 GLN   309      19.326  26.621  47.461  1.00  0.00           H
ATOM   4604  CD  GLN   309      21.015  26.507  46.144  1.00  0.00           C
ATOM   4605  OE1 GLN   309      20.713  26.475  44.971  1.00  0.00           O
ATOM   4606  NE2 GLN   309      22.111  25.914  46.567  1.00  0.00           N
ATOM   4607 HE21 GLN   309      22.287  25.811  47.556  1.00  0.00           H
ATOM   4608 HE22 GLN   309      22.593  25.298  45.927  1.00  0.00           H
ATOM   4609  C   GLN   309      20.314  30.120  48.697  1.00  0.00           C
ATOM   4610  O   GLN   309      21.120  30.969  48.285  1.00  0.00           O
ATOM   4611  N   ASP   310      20.395  29.684  49.919  1.00  0.00           N
ATOM   4612  H   ASP   310      19.616  29.093  50.174  1.00  0.00           H
ATOM   4613  CA  ASP   310      21.492  29.818  50.910  1.00  0.00           C
ATOM   4614  HA  ASP   310      21.783  30.855  50.743  1.00  0.00           H
ATOM   4615  CB  ASP   310      21.083  29.664  52.335  1.00  0.00           C
ATOM   4616  HB2 ASP   310      20.618  28.700  52.542  1.00  0.00           H
ATOM   4617  HB3 ASP   310      21.942  29.555  52.998  1.00  0.00           H
ATOM   4618  CG  ASP   310      20.177  30.832  52.746  1.00  0.00           C
ATOM   4619  OD1 ASP   310      19.526  30.725  53.806  1.00  0.00           O
ATOM   4620  OD2 ASP   310      20.038  31.833  51.999  1.00  0.00           O
ATOM   4621  C   ASP   310      22.668  28.864  50.697  1.00  0.00           C
ATOM   4622  O   ASP   310      22.477  27.712  50.376  1.00  0.00           O
ATOM   4623  N   ILE   311      23.893  29.350  51.073  1.00  0.00           N
ATOM   4624  H   ILE   311      24.008  30.343  51.216  1.00  0.00           H
ATOM   4625  CA  ILE   311      25.142  28.712  50.689  1.00  0.00           C
ATOM   4626  HA  ILE   311      25.013  27.716  50.266  1.00  0.00           H
ATOM   4627  CB  ILE   311      25.653  29.545  49.513  1.00  0.00           C
ATOM   4628  HB  ILE   311      25.691  30.627  49.643  1.00  0.00           H
ATOM   4629  CG2 ILE   311      27.031  29.196  49.096  1.00  0.00           C
ATOM   4630 HG21 ILE   311      27.857  29.532  49.722  1.00  0.00           H
ATOM   4631 HG22 ILE   311      27.176  28.126  48.943  1.00  0.00           H
ATOM   4632 HG23 ILE   311      27.310  29.672  48.155  1.00  0.00           H
ATOM   4633  CG1 ILE   311      24.715  29.424  48.303  1.00  0.00           C
ATOM   4634 HG12 ILE   311      23.754  29.808  48.643  1.00  0.00           H
ATOM   4635 HG13 ILE   311      25.130  29.972  47.457  1.00  0.00           H
ATOM   4636  CD1 ILE   311      24.547  28.008  47.704  1.00  0.00           C
ATOM   4637 HD11 ILE   311      23.834  27.372  48.231  1.00  0.00           H
ATOM   4638 HD12 ILE   311      24.344  28.027  46.634  1.00  0.00           H
ATOM   4639 HD13 ILE   311      25.500  27.490  47.815  1.00  0.00           H
ATOM   4640  C   ILE   311      26.175  28.521  51.803  1.00  0.00           C
ATOM   4641  O   ILE   311      26.884  27.500  51.830  1.00  0.00           O
ATOM   4642  N   VAL   312      26.229  29.470  52.688  1.00  0.00           N
ATOM   4643  H   VAL   312      25.481  30.147  52.679  1.00  0.00           H
ATOM   4644  CA  VAL   312      27.183  29.724  53.835  1.00  0.00           C
ATOM   4645  HA  VAL   312      27.478  28.754  54.236  1.00  0.00           H
ATOM   4646  CB  VAL   312      28.471  30.429  53.404  1.00  0.00           C
ATOM   4647  HB  VAL   312      28.361  31.075  52.534  1.00  0.00           H
ATOM   4648  CG1 VAL   312      29.233  31.100  54.525  1.00  0.00           C
ATOM   4649 HG11 VAL   312      30.021  31.676  54.042  1.00  0.00           H
ATOM   4650 HG12 VAL   312      28.479  31.752  54.967  1.00  0.00           H
ATOM   4651 HG13 VAL   312      29.567  30.429  55.317  1.00  0.00           H
ATOM   4652  CG2 VAL   312      29.482  29.426  52.887  1.00  0.00           C
ATOM   4653 HG21 VAL   312      29.942  28.949  53.754  1.00  0.00           H
ATOM   4654 HG22 VAL   312      29.008  28.837  52.102  1.00  0.00           H
ATOM   4655 HG23 VAL   312      30.251  30.000  52.370  1.00  0.00           H
ATOM   4656  C   VAL   312      26.429  30.541  54.916  1.00  0.00           C
ATOM   4657  O   VAL   312      25.743  31.561  54.594  1.00  0.00           O
ATOM   4658  N   ALA   313      26.511  30.040  56.114  1.00  0.00           N
ATOM   4659  H   ALA   313      27.235  29.347  56.234  1.00  0.00           H
ATOM   4660  CA  ALA   313      25.717  30.339  57.266  1.00  0.00           C
ATOM   4661  HA  ALA   313      24.673  30.214  56.981  1.00  0.00           H
ATOM   4662  CB  ALA   313      26.008  29.323  58.381  1.00  0.00           C
ATOM   4663  HB1 ALA   313      25.674  28.322  58.107  1.00  0.00           H
ATOM   4664  HB2 ALA   313      27.084  29.155  58.439  1.00  0.00           H
ATOM   4665  HB3 ALA   313      25.626  29.568  59.371  1.00  0.00           H
ATOM   4666  C   ALA   313      26.010  31.802  57.647  1.00  0.00           C
ATOM   4667  O   ALA   313      27.114  32.218  57.554  1.00  0.00           O
ATOM   4668  N   ILE   314      25.002  32.504  58.175  1.00  0.00           N
ATOM   4669  H   ILE   314      24.107  32.038  58.211  1.00  0.00           H
ATOM   4670  CA  ILE   314      25.173  33.845  58.701  1.00  0.00           C
ATOM   4671  HA  ILE   314      25.568  34.406  57.854  1.00  0.00           H
ATOM   4672  CB  ILE   314      23.851  34.631  58.963  1.00  0.00           C
ATOM   4673  HB  ILE   314      23.313  34.351  58.057  1.00  0.00           H
ATOM   4674  CG2 ILE   314      23.194  34.185  60.298  1.00  0.00           C
ATOM   4675 HG21 ILE   314      23.229  33.115  60.505  1.00  0.00           H
ATOM   4676 HG22 ILE   314      23.564  34.839  61.088  1.00  0.00           H
ATOM   4677 HG23 ILE   314      22.145  34.474  60.355  1.00  0.00           H
ATOM   4678  CG1 ILE   314      24.065  36.158  58.950  1.00  0.00           C
ATOM   4679 HG12 ILE   314      24.620  36.502  59.823  1.00  0.00           H
ATOM   4680 HG13 ILE   314      24.765  36.286  58.124  1.00  0.00           H
ATOM   4681  CD1 ILE   314      22.698  36.937  58.798  1.00  0.00           C
ATOM   4682 HD11 ILE   314      22.226  36.862  59.777  1.00  0.00           H
ATOM   4683 HD12 ILE   314      23.078  37.953  58.682  1.00  0.00           H
ATOM   4684 HD13 ILE   314      22.133  36.479  57.987  1.00  0.00           H
ATOM   4685  C   ILE   314      26.122  33.927  59.997  1.00  0.00           C
ATOM   4686  O   ILE   314      26.739  34.972  60.281  1.00  0.00           O
ATOM   4687  N   THR   315      26.322  32.804  60.664  1.00  0.00           N
ATOM   4688  H   THR   315      25.846  31.953  60.403  1.00  0.00           H
ATOM   4689  CA  THR   315      27.463  32.658  61.542  1.00  0.00           C
ATOM   4690  HA  THR   315      27.345  33.472  62.257  1.00  0.00           H
ATOM   4691  CB  THR   315      27.511  31.390  62.382  1.00  0.00           C
ATOM   4692  HB  THR   315      28.467  31.197  62.869  1.00  0.00           H
ATOM   4693  CG2 THR   315      26.602  31.493  63.517  1.00  0.00           C
ATOM   4694 HG21 THR   315      26.875  30.679  64.190  1.00  0.00           H
ATOM   4695 HG22 THR   315      26.761  32.416  64.073  1.00  0.00           H
ATOM   4696 HG23 THR   315      25.565  31.619  63.204  1.00  0.00           H
ATOM   4697  OG1 THR   315      27.171  30.277  61.633  1.00  0.00           O
ATOM   4698  HG1 THR   315      27.995  29.922  61.292  1.00  0.00           H
ATOM   4699  C   THR   315      28.921  32.935  60.898  1.00  0.00           C
ATOM   4700  O   THR   315      29.817  33.275  61.661  1.00  0.00           O
ATOM   4701  N   ASP   316      29.086  32.808  59.585  1.00  0.00           N
ATOM   4702  H   ASP   316      28.308  32.808  58.942  1.00  0.00           H
ATOM   4703  CA  ASP   316      30.317  32.610  58.886  1.00  0.00           C
ATOM   4704  HA  ASP   316      31.025  32.365  59.678  1.00  0.00           H
ATOM   4705  CB  ASP   316      30.334  31.350  57.936  1.00  0.00           C
ATOM   4706  HB2 ASP   316      29.551  31.384  57.180  1.00  0.00           H
ATOM   4707  HB3 ASP   316      31.241  31.299  57.332  1.00  0.00           H
ATOM   4708  CG  ASP   316      30.090  29.998  58.540  1.00  0.00           C
ATOM   4709  OD1 ASP   316      30.515  29.029  57.889  1.00  0.00           O
ATOM   4710  OD2 ASP   316      29.468  29.854  59.641  1.00  0.00           O
ATOM   4711  C   ASP   316      30.784  33.933  58.218  1.00  0.00           C
ATOM   4712  O   ASP   316      30.091  34.513  57.379  1.00  0.00           O
ATOM   4713  N   TRP   317      31.913  34.493  58.721  1.00  0.00           N
ATOM   4714  H   TRP   317      32.444  34.013  59.434  1.00  0.00           H
ATOM   4715  CA  TRP   317      32.485  35.702  58.190  1.00  0.00           C
ATOM   4716  HA  TRP   317      31.721  36.421  57.891  1.00  0.00           H
ATOM   4717  CB  TRP   317      33.546  36.301  59.135  1.00  0.00           C
ATOM   4718  HB2 TRP   317      34.288  35.555  59.418  1.00  0.00           H
ATOM   4719  HB3 TRP   317      34.057  37.064  58.548  1.00  0.00           H
ATOM   4720  CG  TRP   317      33.098  36.956  60.444  1.00  0.00           C
ATOM   4721  CD1 TRP   317      31.905  36.836  61.054  1.00  0.00           C
ATOM   4722  HD1 TRP   317      31.063  36.203  60.818  1.00  0.00           H
ATOM   4723  NE1 TRP   317      31.857  37.582  62.237  1.00  0.00           N
ATOM   4724  HE1 TRP   317      31.280  37.335  63.027  1.00  0.00           H
ATOM   4725  CE2 TRP   317      33.018  38.326  62.349  1.00  0.00           C
ATOM   4726  CZ2 TRP   317      33.382  39.131  63.348  1.00  0.00           C
ATOM   4727  HZ2 TRP   317      32.777  39.406  64.200  1.00  0.00           H
ATOM   4728  CH2 TRP   317      34.683  39.719  63.208  1.00  0.00           C
ATOM   4729  HH2 TRP   317      34.965  40.496  63.903  1.00  0.00           H
ATOM   4730  CZ3 TRP   317      35.522  39.388  62.144  1.00  0.00           C
ATOM   4731  HZ3 TRP   317      36.484  39.864  62.022  1.00  0.00           H
ATOM   4732  CE3 TRP   317      35.187  38.387  61.212  1.00  0.00           C
ATOM   4733  HE3 TRP   317      35.811  38.102  60.377  1.00  0.00           H
ATOM   4734  CD2 TRP   317      33.891  37.833  61.290  1.00  0.00           C
ATOM   4735  C   TRP   317      33.037  35.381  56.795  1.00  0.00           C
ATOM   4736  O   TRP   317      34.155  34.927  56.657  1.00  0.00           O
ATOM   4737  N   SER   318      32.205  35.485  55.765  1.00  0.00           N
ATOM   4738  H   SER   318      31.242  35.730  55.943  1.00  0.00           H
ATOM   4739  CA  SER   318      32.572  35.416  54.396  1.00  0.00           C
ATOM   4740  HA  SER   318      33.057  34.446  54.289  1.00  0.00           H
ATOM   4741  CB  SER   318      31.316  35.470  53.514  1.00  0.00           C
ATOM   4742  HB2 SER   318      30.945  36.487  53.386  1.00  0.00           H
ATOM   4743  HB3 SER   318      31.577  35.117  52.516  1.00  0.00           H
ATOM   4744  OG  SER   318      30.229  34.663  53.949  1.00  0.00           O
ATOM   4745  HG  SER   318      29.449  35.224  53.928  1.00  0.00           H
ATOM   4746  C   SER   318      33.596  36.481  53.898  1.00  0.00           C
ATOM   4747  O   SER   318      33.709  37.596  54.423  1.00  0.00           O
ATOM   4748  N   GLY   319      34.506  36.077  53.039  1.00  0.00           N
ATOM   4749  H   GLY   319      34.470  35.097  52.801  1.00  0.00           H
ATOM   4750  CA  GLY   319      35.483  36.933  52.379  1.00  0.00           C
ATOM   4751  HA2 GLY   319      35.400  37.934  52.800  1.00  0.00           H
ATOM   4752  HA3 GLY   319      36.445  36.461  52.578  1.00  0.00           H
ATOM   4753  C   GLY   319      35.335  37.093  50.876  1.00  0.00           C
ATOM   4754  O   GLY   319      34.353  37.694  50.473  1.00  0.00           O
ATOM   4755  N   TYR   320      36.220  36.614  50.108  1.00  0.00           N
ATOM   4756  H   TYR   320      36.990  36.165  50.583  1.00  0.00           H
ATOM   4757  CA  TYR   320      36.023  36.565  48.655  1.00  0.00           C
ATOM   4758  HA  TYR   320      35.823  37.590  48.343  1.00  0.00           H
ATOM   4759  CB  TYR   320      37.346  36.397  47.881  1.00  0.00           C
ATOM   4760  HB2 TYR   320      37.940  35.550  48.223  1.00  0.00           H
ATOM   4761  HB3 TYR   320      36.993  36.051  46.909  1.00  0.00           H
ATOM   4762  CG  TYR   320      38.269  37.566  47.740  1.00  0.00           C
ATOM   4763  CD1 TYR   320      38.714  38.437  48.795  1.00  0.00           C
ATOM   4764  HD1 TYR   320      38.234  38.310  49.755  1.00  0.00           H
ATOM   4765  CE1 TYR   320      39.618  39.516  48.502  1.00  0.00           C
ATOM   4766  HE1 TYR   320      39.882  40.262  49.238  1.00  0.00           H
ATOM   4767  CZ  TYR   320      40.145  39.646  47.219  1.00  0.00           C
ATOM   4768  OH  TYR   320      40.979  40.739  46.849  1.00  0.00           O
ATOM   4769  HH  TYR   320      40.813  40.994  45.938  1.00  0.00           H
ATOM   4770  CE2 TYR   320      39.741  38.695  46.193  1.00  0.00           C
ATOM   4771  HE2 TYR   320      40.147  38.874  45.208  1.00  0.00           H
ATOM   4772  CD2 TYR   320      38.817  37.718  46.475  1.00  0.00           C
ATOM   4773  HD2 TYR   320      38.556  37.061  45.660  1.00  0.00           H
ATOM   4774  C   TYR   320      34.914  35.522  48.128  1.00  0.00           C
ATOM   4775  O   TYR   320      34.656  34.533  48.784  1.00  0.00           O
ATOM   4776  N   SER   321      34.401  35.727  46.901  1.00  0.00           N
ATOM   4777  H   SER   321      34.478  36.627  46.449  1.00  0.00           H
ATOM   4778  CA  SER   321      33.960  34.589  46.012  1.00  0.00           C
ATOM   4779  HA  SER   321      34.437  33.645  46.274  1.00  0.00           H
ATOM   4780  CB  SER   321      32.427  34.545  46.276  1.00  0.00           C
ATOM   4781  HB2 SER   321      32.046  33.725  45.669  1.00  0.00           H
ATOM   4782  HB3 SER   321      32.231  34.356  47.331  1.00  0.00           H
ATOM   4783  OG  SER   321      31.702  35.594  45.729  1.00  0.00           O
ATOM   4784  HG  SER   321      32.261  36.370  45.810  1.00  0.00           H
ATOM   4785  C   SER   321      34.281  34.835  44.512  1.00  0.00           C
ATOM   4786  O   SER   321      34.272  36.004  44.066  1.00  0.00           O
ATOM   4787  N   GLY   322      34.462  33.825  43.728  1.00  0.00           N
ATOM   4788  H   GLY   322      34.341  32.924  44.167  1.00  0.00           H
ATOM   4789  CA  GLY   322      34.438  33.951  42.230  1.00  0.00           C
ATOM   4790  HA2 GLY   322      33.651  34.622  41.889  1.00  0.00           H
ATOM   4791  HA3 GLY   322      35.379  34.296  41.800  1.00  0.00           H
ATOM   4792  C   GLY   322      34.128  32.714  41.493  1.00  0.00           C
ATOM   4793  O   GLY   322      33.894  31.674  42.009  1.00  0.00           O
ATOM   4794  N   SER   323      34.290  32.820  40.192  1.00  0.00           N
ATOM   4795  H   SER   323      34.736  33.673  39.883  1.00  0.00           H
ATOM   4796  CA  SER   323      33.902  31.850  39.150  1.00  0.00           C
ATOM   4797  HA  SER   323      33.131  31.187  39.543  1.00  0.00           H
ATOM   4798  CB  SER   323      33.344  32.448  37.850  1.00  0.00           C
ATOM   4799  HB2 SER   323      33.195  31.680  37.092  1.00  0.00           H
ATOM   4800  HB3 SER   323      32.421  32.977  38.085  1.00  0.00           H
ATOM   4801  OG  SER   323      34.334  33.378  37.422  1.00  0.00           O
ATOM   4802  HG  SER   323      34.718  33.011  36.623  1.00  0.00           H
ATOM   4803  C   SER   323      35.024  30.924  38.739  1.00  0.00           C
ATOM   4804  O   SER   323      36.166  31.328  38.714  1.00  0.00           O
ATOM   4805  N   PHE   324      34.664  29.723  38.266  1.00  0.00           N
ATOM   4806  H   PHE   324      33.731  29.440  38.528  1.00  0.00           H
ATOM   4807  CA  PHE   324      35.345  28.710  37.476  1.00  0.00           C
ATOM   4808  HA  PHE   324      35.944  29.214  36.718  1.00  0.00           H
ATOM   4809  CB  PHE   324      36.263  27.854  38.300  1.00  0.00           C
ATOM   4810  HB2 PHE   324      36.851  27.194  37.664  1.00  0.00           H
ATOM   4811  HB3 PHE   324      37.011  28.496  38.767  1.00  0.00           H
ATOM   4812  CG  PHE   324      35.616  26.848  39.265  1.00  0.00           C
ATOM   4813  CD1 PHE   324      35.288  27.291  40.582  1.00  0.00           C
ATOM   4814  HD1 PHE   324      35.341  28.340  40.835  1.00  0.00           H
ATOM   4815  CE1 PHE   324      34.851  26.355  41.509  1.00  0.00           C
ATOM   4816  HE1 PHE   324      34.598  26.671  42.510  1.00  0.00           H
ATOM   4817  CZ  PHE   324      34.637  25.005  41.178  1.00  0.00           C
ATOM   4818  HZ  PHE   324      34.168  24.317  41.867  1.00  0.00           H
ATOM   4819  CE2 PHE   324      35.056  24.539  39.911  1.00  0.00           C
ATOM   4820  HE2 PHE   324      34.904  23.549  39.506  1.00  0.00           H
ATOM   4821  CD2 PHE   324      35.634  25.448  39.018  1.00  0.00           C
ATOM   4822  HD2 PHE   324      35.990  25.124  38.052  1.00  0.00           H
ATOM   4823  C   PHE   324      34.367  27.946  36.668  1.00  0.00           C
ATOM   4824  O   PHE   324      33.182  28.350  36.678  1.00  0.00           O
ATOM   4825  N   VAL   325      34.777  26.996  35.780  1.00  0.00           N
ATOM   4826  H   VAL   325      35.758  26.922  35.553  1.00  0.00           H
ATOM   4827  CA  VAL   325      33.961  26.278  34.810  1.00  0.00           C
ATOM   4828  HA  VAL   325      33.036  26.123  35.366  1.00  0.00           H
ATOM   4829  CB  VAL   325      33.738  26.860  33.403  1.00  0.00           C
ATOM   4830  HB  VAL   325      33.342  26.152  32.678  1.00  0.00           H
ATOM   4831  CG1 VAL   325      32.731  27.993  33.414  1.00  0.00           C
ATOM   4832 HG11 VAL   325      33.137  28.795  34.030  1.00  0.00           H
ATOM   4833 HG12 VAL   325      32.545  28.283  32.380  1.00  0.00           H
ATOM   4834 HG13 VAL   325      31.818  27.713  33.941  1.00  0.00           H
ATOM   4835  CG2 VAL   325      35.030  27.457  32.896  1.00  0.00           C
ATOM   4836 HG21 VAL   325      35.912  26.818  32.955  1.00  0.00           H
ATOM   4837 HG22 VAL   325      34.977  27.763  31.851  1.00  0.00           H
ATOM   4838 HG23 VAL   325      35.233  28.367  33.460  1.00  0.00           H
ATOM   4839  C   VAL   325      34.479  24.860  34.654  1.00  0.00           C
ATOM   4840  O   VAL   325      35.584  24.687  34.227  1.00  0.00           O
ATOM   4841  N   GLN   326      33.536  23.896  34.846  1.00  0.00           N
ATOM   4842  H   GLN   326      32.577  24.160  35.018  1.00  0.00           H
ATOM   4843  CA  GLN   326      33.829  22.508  34.343  1.00  0.00           C
ATOM   4844  HA  GLN   326      34.881  22.247  34.456  1.00  0.00           H
ATOM   4845  CB  GLN   326      33.201  21.499  35.169  1.00  0.00           C
ATOM   4846  HB2 GLN   326      32.137  21.721  35.077  1.00  0.00           H
ATOM   4847  HB3 GLN   326      33.405  20.594  34.596  1.00  0.00           H
ATOM   4848  CG  GLN   326      33.738  21.314  36.612  1.00  0.00           C
ATOM   4849  HG2 GLN   326      34.755  20.924  36.661  1.00  0.00           H
ATOM   4850  HG3 GLN   326      33.769  22.318  37.035  1.00  0.00           H
ATOM   4851  CD  GLN   326      32.933  20.339  37.442  1.00  0.00           C
ATOM   4852  OE1 GLN   326      32.001  19.688  36.917  1.00  0.00           O
ATOM   4853  NE2 GLN   326      33.353  19.997  38.651  1.00  0.00           N
ATOM   4854 HE21 GLN   326      34.195  20.385  39.049  1.00  0.00           H
ATOM   4855 HE22 GLN   326      32.809  19.289  39.126  1.00  0.00           H
ATOM   4856  C   GLN   326      33.508  22.299  32.879  1.00  0.00           C
ATOM   4857  O   GLN   326      32.384  22.034  32.490  1.00  0.00           O
ATOM   4858  N   HID   327      34.589  22.507  32.048  1.00  0.00           N
ATOM   4859  H   HID   327      35.412  22.860  32.512  1.00  0.00           H
ATOM   4860  CA  HID   327      34.567  22.368  30.548  1.00  0.00           C
ATOM   4861  HA  HID   327      33.933  23.118  30.075  1.00  0.00           H
ATOM   4862  CB  HID   327      35.966  22.597  29.918  1.00  0.00           C
ATOM   4863  HB2 HID   327      36.599  21.954  30.530  1.00  0.00           H
ATOM   4864  HB3 HID   327      35.919  22.115  28.941  1.00  0.00           H
ATOM   4865  CG  HID   327      36.415  24.012  29.589  1.00  0.00           C
ATOM   4866  ND1 HID   327      36.197  24.770  28.443  1.00  0.00           N
ATOM   4867  HD1 HID   327      35.833  24.541  27.529  1.00  0.00           H
ATOM   4868  CE1 HID   327      36.448  26.083  28.806  1.00  0.00           C
ATOM   4869  HE1 HID   327      36.503  26.930  28.138  1.00  0.00           H
ATOM   4870  NE2 HID   327      36.887  26.159  30.047  1.00  0.00           N
ATOM   4871  CD2 HID   327      36.985  24.840  30.534  1.00  0.00           C
ATOM   4872  HD2 HID   327      37.093  24.634  31.589  1.00  0.00           H
ATOM   4873  C   HID   327      33.824  21.167  29.982  1.00  0.00           C
ATOM   4874  O   HID   327      34.009  20.094  30.533  1.00  0.00           O
ATOM   4875  N   PRO   328      33.088  21.274  28.823  1.00  0.00           N
ATOM   4876  CD  PRO   328      33.066  22.458  27.898  1.00  0.00           C
ATOM   4877  HD2 PRO   328      33.957  23.077  28.002  1.00  0.00           H
ATOM   4878  HD3 PRO   328      32.175  22.958  28.276  1.00  0.00           H
ATOM   4879  CG  PRO   328      32.888  21.905  26.529  1.00  0.00           C
ATOM   4880  HG2 PRO   328      33.822  21.523  26.115  1.00  0.00           H
ATOM   4881  HG3 PRO   328      32.383  22.591  25.851  1.00  0.00           H
ATOM   4882  CB  PRO   328      31.981  20.682  26.813  1.00  0.00           C
ATOM   4883  HB2 PRO   328      32.099  19.872  26.092  1.00  0.00           H
ATOM   4884  HB3 PRO   328      30.913  20.889  26.884  1.00  0.00           H
ATOM   4885  CA  PRO   328      32.502  20.157  28.149  1.00  0.00           C
ATOM   4886  HA  PRO   328      31.647  19.814  28.732  1.00  0.00           H
ATOM   4887  C   PRO   328      33.387  18.953  27.940  1.00  0.00           C
ATOM   4888  O   PRO   328      32.930  17.795  27.932  1.00  0.00           O
ATOM   4889  N   GLU   329      34.711  19.139  27.694  1.00  0.00           N
ATOM   4890  H   GLU   329      35.190  20.025  27.624  1.00  0.00           H
ATOM   4891  CA  GLU   329      35.634  18.044  27.527  1.00  0.00           C
ATOM   4892  HA  GLU   329      35.267  17.218  26.918  1.00  0.00           H
ATOM   4893  CB  GLU   329      36.860  18.538  26.774  1.00  0.00           C
ATOM   4894  HB2 GLU   329      37.592  18.987  27.446  1.00  0.00           H
ATOM   4895  HB3 GLU   329      37.322  17.645  26.353  1.00  0.00           H
ATOM   4896  CG  GLU   329      36.576  19.536  25.593  1.00  0.00           C
ATOM   4897  HG2 GLU   329      35.873  19.187  24.835  1.00  0.00           H
ATOM   4898  HG3 GLU   329      36.423  20.563  25.924  1.00  0.00           H
ATOM   4899  CD  GLU   329      37.740  19.440  24.634  1.00  0.00           C
ATOM   4900  OE1 GLU   329      37.864  18.605  23.731  1.00  0.00           O
ATOM   4901  OE2 GLU   329      38.450  20.458  24.663  1.00  0.00           O
ATOM   4902  C   GLU   329      36.096  17.325  28.856  1.00  0.00           C
ATOM   4903  O   GLU   329      36.514  16.208  28.759  1.00  0.00           O
ATOM   4904  N   LEU   330      35.938  17.947  30.014  1.00  0.00           N
ATOM   4905  H   LEU   330      35.602  18.899  29.985  1.00  0.00           H
ATOM   4906  CA  LEU   330      36.089  17.435  31.411  1.00  0.00           C
ATOM   4907  HA  LEU   330      36.998  16.843  31.522  1.00  0.00           H
ATOM   4908  CB  LEU   330      36.079  18.621  32.438  1.00  0.00           C
ATOM   4909  HB2 LEU   330      36.579  19.505  32.041  1.00  0.00           H
ATOM   4910  HB3 LEU   330      35.099  18.996  32.730  1.00  0.00           H
ATOM   4911  CG  LEU   330      36.694  18.228  33.766  1.00  0.00           C
ATOM   4912  HG  LEU   330      37.476  17.509  33.526  1.00  0.00           H
ATOM   4913  CD1 LEU   330      37.347  19.421  34.459  1.00  0.00           C
ATOM   4914 HD11 LEU   330      36.703  20.299  34.518  1.00  0.00           H
ATOM   4915 HD12 LEU   330      37.763  19.115  35.419  1.00  0.00           H
ATOM   4916 HD13 LEU   330      38.204  19.629  33.818  1.00  0.00           H
ATOM   4917  CD2 LEU   330      35.668  17.574  34.729  1.00  0.00           C
ATOM   4918 HD21 LEU   330      35.145  16.770  34.211  1.00  0.00           H
ATOM   4919 HD22 LEU   330      36.018  17.224  35.700  1.00  0.00           H
ATOM   4920 HD23 LEU   330      34.911  18.307  35.004  1.00  0.00           H
ATOM   4921  C   LEU   330      34.847  16.511  31.686  1.00  0.00           C
ATOM   4922  O   LEU   330      34.980  15.281  31.970  1.00  0.00           O
ATOM   4923  N   THR   331      33.633  16.984  31.611  1.00  0.00           N
ATOM   4924  H   THR   331      33.552  17.926  31.254  1.00  0.00           H
ATOM   4925  CA  THR   331      32.346  16.366  31.979  1.00  0.00           C
ATOM   4926  HA  THR   331      32.615  15.883  32.920  1.00  0.00           H
ATOM   4927  CB  THR   331      31.310  17.476  32.231  1.00  0.00           C
ATOM   4928  HB  THR   331      30.377  17.108  32.659  1.00  0.00           H
ATOM   4929  CG2 THR   331      31.865  18.477  33.227  1.00  0.00           C
ATOM   4930 HG21 THR   331      32.160  17.893  34.099  1.00  0.00           H
ATOM   4931 HG22 THR   331      32.696  19.100  32.898  1.00  0.00           H
ATOM   4932 HG23 THR   331      31.078  19.120  33.621  1.00  0.00           H
ATOM   4933  OG1 THR   331      30.889  18.107  31.027  1.00  0.00           O
ATOM   4934  HG1 THR   331      30.341  18.847  31.297  1.00  0.00           H
ATOM   4935  C   THR   331      31.865  15.348  30.854  1.00  0.00           C
ATOM   4936  O   THR   331      30.937  14.515  31.079  1.00  0.00           O
ATOM   4937  N   GLY   332      32.437  15.420  29.657  1.00  0.00           N
ATOM   4938  H   GLY   332      33.042  16.218  29.518  1.00  0.00           H
ATOM   4939  CA  GLY   332      32.004  14.727  28.469  1.00  0.00           C
ATOM   4940  HA2 GLY   332      32.680  15.010  27.663  1.00  0.00           H
ATOM   4941  HA3 GLY   332      32.182  13.654  28.527  1.00  0.00           H
ATOM   4942  C   GLY   332      30.503  15.165  28.093  1.00  0.00           C
ATOM   4943  O   GLY   332      29.881  14.489  27.261  1.00  0.00           O
ATOM   4944  N   LEU   333      29.963  16.276  28.611  1.00  0.00           N
ATOM   4945  H   LEU   333      30.635  16.917  29.010  1.00  0.00           H
ATOM   4946  CA  LEU   333      28.687  16.849  28.178  1.00  0.00           C
ATOM   4947  HA  LEU   333      28.008  16.025  27.958  1.00  0.00           H
ATOM   4948  CB  LEU   333      27.991  17.565  29.386  1.00  0.00           C
ATOM   4949  HB2 LEU   333      28.673  18.348  29.717  1.00  0.00           H
ATOM   4950  HB3 LEU   333      27.098  18.049  28.989  1.00  0.00           H
ATOM   4951  CG  LEU   333      27.657  16.708  30.661  1.00  0.00           C
ATOM   4952  HG  LEU   333      28.619  16.364  31.038  1.00  0.00           H
ATOM   4953  CD1 LEU   333      27.013  17.574  31.668  1.00  0.00           C
ATOM   4954 HD11 LEU   333      26.067  17.999  31.331  1.00  0.00           H
ATOM   4955 HD12 LEU   333      26.973  17.037  32.615  1.00  0.00           H
ATOM   4956 HD13 LEU   333      27.581  18.504  31.625  1.00  0.00           H
ATOM   4957  CD2 LEU   333      26.805  15.446  30.393  1.00  0.00           C
ATOM   4958 HD21 LEU   333      26.467  14.977  31.318  1.00  0.00           H
ATOM   4959 HD22 LEU   333      25.940  15.722  29.790  1.00  0.00           H
ATOM   4960 HD23 LEU   333      27.325  14.699  29.794  1.00  0.00           H
ATOM   4961  C   LEU   333      28.841  17.650  26.930  1.00  0.00           C
ATOM   4962  O   LEU   333      29.930  18.069  26.635  1.00  0.00           O
ATOM   4963  N   ASP   334      27.796  17.999  26.246  1.00  0.00           N
ATOM   4964  H   ASP   334      26.858  17.787  26.554  1.00  0.00           H
ATOM   4965  CA  ASP   334      27.783  18.930  25.148  1.00  0.00           C
ATOM   4966  HA  ASP   334      28.738  18.810  24.635  1.00  0.00           H
ATOM   4967  CB  ASP   334      26.646  18.555  24.204  1.00  0.00           C
ATOM   4968  HB2 ASP   334      26.647  19.229  23.347  1.00  0.00           H
ATOM   4969  HB3 ASP   334      26.898  17.578  23.792  1.00  0.00           H
ATOM   4970  CG  ASP   334      25.289  18.610  24.857  1.00  0.00           C
ATOM   4971  OD1 ASP   334      25.188  19.199  25.984  1.00  0.00           O
ATOM   4972  OD2 ASP   334      24.358  18.115  24.166  1.00  0.00           O
ATOM   4973  C   ASP   334      27.825  20.422  25.533  1.00  0.00           C
ATOM   4974  O   ASP   334      27.593  21.315  24.703  1.00  0.00           O
ATOM   4975  N   CYX   335      28.135  20.728  26.784  1.00  0.00           N
ATOM   4976  H   CYX   335      28.574  20.019  27.355  1.00  0.00           H
ATOM   4977  CA  CYX   335      27.862  22.032  27.435  1.00  0.00           C
ATOM   4978  HA  CYX   335      28.067  22.795  26.684  1.00  0.00           H
ATOM   4979  CB  CYX   335      26.391  22.041  27.950  1.00  0.00           C
ATOM   4980  HB2 CYX   335      26.046  23.050  28.176  1.00  0.00           H
ATOM   4981  HB3 CYX   335      25.811  21.605  27.137  1.00  0.00           H
ATOM   4982  SG  CYX   335      26.215  20.930  29.278  1.00  0.00           S
ATOM   4983  C   CYX   335      28.900  22.361  28.505  1.00  0.00           C
ATOM   4984  O   CYX   335      29.432  21.492  29.161  1.00  0.00           O
ATOM   4985  N   ILE   336      29.045  23.658  28.745  1.00  0.00           N
ATOM   4986  H   ILE   336      28.490  24.318  28.220  1.00  0.00           H
ATOM   4987  CA  ILE   336      29.834  24.184  29.799  1.00  0.00           C
ATOM   4988  HA  ILE   336      30.688  23.524  29.958  1.00  0.00           H
ATOM   4989  CB  ILE   336      30.383  25.530  29.448  1.00  0.00           C
ATOM   4990  HB  ILE   336      29.563  26.248  29.440  1.00  0.00           H
ATOM   4991  CG2 ILE   336      31.373  26.063  30.541  1.00  0.00           C
ATOM   4992 HG21 ILE   336      31.675  27.092  30.341  1.00  0.00           H
ATOM   4993 HG22 ILE   336      30.896  26.149  31.517  1.00  0.00           H
ATOM   4994 HG23 ILE   336      32.239  25.403  30.549  1.00  0.00           H
ATOM   4995  CG1 ILE   336      31.038  25.606  27.983  1.00  0.00           C
ATOM   4996 HG12 ILE   336      31.981  25.060  27.926  1.00  0.00           H
ATOM   4997 HG13 ILE   336      30.296  25.260  27.264  1.00  0.00           H
ATOM   4998  CD1 ILE   336      31.429  27.014  27.644  1.00  0.00           C
ATOM   4999 HD11 ILE   336      30.680  27.799  27.739  1.00  0.00           H
ATOM   5000 HD12 ILE   336      32.270  27.339  28.257  1.00  0.00           H
ATOM   5001 HD13 ILE   336      31.850  27.014  26.638  1.00  0.00           H
ATOM   5002  C   ILE   336      29.131  24.274  31.172  1.00  0.00           C
ATOM   5003  O   ILE   336      28.061  24.890  31.252  1.00  0.00           O
ATOM   5004  N   ARG   337      29.595  23.667  32.205  1.00  0.00           N
ATOM   5005  H   ARG   337      30.406  23.084  32.050  1.00  0.00           H
ATOM   5006  CA  ARG   337      29.020  23.690  33.497  1.00  0.00           C
ATOM   5007  HA  ARG   337      27.956  23.886  33.373  1.00  0.00           H
ATOM   5008  CB  ARG   337      29.204  22.298  34.182  1.00  0.00           C
ATOM   5009  HB2 ARG   337      28.740  21.642  33.446  1.00  0.00           H
ATOM   5010  HB3 ARG   337      30.275  22.158  34.341  1.00  0.00           H
ATOM   5011  CG  ARG   337      28.525  22.290  35.577  1.00  0.00           C
ATOM   5012  HG2 ARG   337      28.793  23.041  36.321  1.00  0.00           H
ATOM   5013  HG3 ARG   337      27.441  22.394  35.515  1.00  0.00           H
ATOM   5014  CD  ARG   337      28.965  20.941  36.237  1.00  0.00           C
ATOM   5015  HD2 ARG   337      28.986  20.199  35.438  1.00  0.00           H
ATOM   5016  HD3 ARG   337      29.984  21.031  36.612  1.00  0.00           H
ATOM   5017  NE  ARG   337      28.090  20.619  37.386  1.00  0.00           N
ATOM   5018  HE  ARG   337      27.181  21.053  37.315  1.00  0.00           H
ATOM   5019  CZ  ARG   337      28.318  19.850  38.442  1.00  0.00           C
ATOM   5020  NH1 ARG   337      29.399  19.214  38.688  1.00  0.00           N
ATOM   5021 HH11 ARG   337      30.168  19.316  38.041  1.00  0.00           H
ATOM   5022 HH12 ARG   337      29.490  18.594  39.480  1.00  0.00           H
ATOM   5023  NH2 ARG   337      27.402  19.759  39.390  1.00  0.00           N
ATOM   5024 HH21 ARG   337      26.481  20.127  39.197  1.00  0.00           H
ATOM   5025 HH22 ARG   337      27.440  18.992  40.047  1.00  0.00           H
ATOM   5026  C   ARG   337      29.630  24.755  34.348  1.00  0.00           C
ATOM   5027  O   ARG   337      30.821  24.700  34.705  1.00  0.00           O
ATOM   5028  N   PRO   338      28.791  25.683  34.835  1.00  0.00           N
ATOM   5029  CD  PRO   338      27.413  25.981  34.578  1.00  0.00           C
ATOM   5030  HD2 PRO   338      26.811  25.084  34.726  1.00  0.00           H
ATOM   5031  HD3 PRO   338      27.494  26.251  33.525  1.00  0.00           H
ATOM   5032  CG  PRO   338      26.981  27.078  35.566  1.00  0.00           C
ATOM   5033  HG2 PRO   338      26.559  26.643  36.472  1.00  0.00           H
ATOM   5034  HG3 PRO   338      26.289  27.793  35.122  1.00  0.00           H
ATOM   5035  CB  PRO   338      28.237  27.845  35.884  1.00  0.00           C
ATOM   5036  HB2 PRO   338      28.124  28.268  36.883  1.00  0.00           H
ATOM   5037  HB3 PRO   338      28.380  28.604  35.115  1.00  0.00           H
ATOM   5038  CA  PRO   338      29.302  26.750  35.663  1.00  0.00           C
ATOM   5039  HA  PRO   338      30.198  27.225  35.261  1.00  0.00           H
ATOM   5040  C   PRO   338      29.644  26.241  37.046  1.00  0.00           C
ATOM   5041  O   PRO   338      28.979  25.329  37.568  1.00  0.00           O
ATOM   5042  N   CYX   339      30.596  26.948  37.684  1.00  0.00           N
ATOM   5043  H   CYX   339      30.972  27.762  37.220  1.00  0.00           H
ATOM   5044  CA  CYX   339      30.924  26.710  39.123  1.00  0.00           C
ATOM   5045  HA  CYX   339      30.060  26.314  39.658  1.00  0.00           H
ATOM   5046  CB  CYX   339      32.013  25.656  39.241  1.00  0.00           C
ATOM   5047  HB2 CYX   339      32.828  26.074  38.650  1.00  0.00           H
[truncated: 55,806 more chars]
