# Supplementary material for: Worth the Weight: Sub-Pocket EXplorer (SubPEx), a Weighted Ensemble Method to Enhance Binding-Pocket Conformational Sampling
Source: J Chem Theory Comput. 2023 Aug 16;19(17):5677–89. doi: 10.1021/acs.jctc.3c00478 (PMC10500992; doi:10.1021/acs.jctc.3c00478)
Supplement: Supplementary file 2 — ct3c00478_si_002.zip [file ct3c00478_si_002.zip › clustered_structures/NA/subpex/rep.c11.aligned.pdb]

HELIX    1   1 SER     23  ILE     26  1                                   4
HELIX    2   2 ASP    117  GLY    119  1                                   3
HELIX    3   3 PRO    328  THR    331  1                                   4
SHEET    1   1 1 GLY    14  LYS    20  0
SHEET    2   2 1 PHE    39  CYX    42  0
SHEET    3   3 1 CYX    47  THR    53  0
SHEET    4   4 1 THR    75  PRO    80  0
SHEET    5   5 1 ARG    91  VAL    95  0
SHEET    6   6 1 SER    98  ALA   101  0
SHEET    7   7 1 THR   110  SER   114  0
SHEET    8   8 1 VAL   121  TYR   126  0
SHEET    9   9 1 ILE   129  LYS   135  0
SHEET   10  10 1 ALA   150  VAL   152  0
SHEET   11  11 1 SER   155  ASP   162  0
SHEET   12  12 1 SER   170  GLU   177  0
SHEET   13  13 1 LYS   180  GLU   186  0
SHEET   14  14 1 SER   198  ASN   202  0
SHEET   15  15 1 GLU   205  VAL   209  0
SHEET   16  16 1 PRO   220  PHE   224  0
SHEET   17  17 1 TYR   230  TYR   234  0
SHEET   18  18 1 SER   268  TYR   271  0
SHEET   19  19 1 GLY   274  THR   280  0
SHEET   20  20 1 PHE   289  ASP   294  0
SHEET   21  21 1 VAL   307  VAL   312  0
SHEET   22  22 1 SER   318  GLN   326  0
SHEET   23  23 1 ARG   337  GLY   347  0
SHEET   24  24 1 THR   356  VAL   366  0
CRYST1   83.058   71.185   84.011  90.00  90.00  90.00               1
ATOM      1  N   VAL     1      45.935  19.116  20.784  1.00  0.00           N
ATOM      2  H1  VAL     1      46.225  18.197  20.485  1.00  0.00           H
ATOM      3  H2  VAL     1      45.549  19.671  20.033  1.00  0.00           H
ATOM      4  H3  VAL     1      46.871  19.430  20.997  1.00  0.00           H
ATOM      5  CA  VAL     1      45.059  19.252  22.046  1.00  0.00           C
ATOM      6  HA  VAL     1      44.070  18.816  21.904  1.00  0.00           H
ATOM      7  CB  VAL     1      45.708  18.607  23.345  1.00  0.00           C
ATOM      8  HB  VAL     1      46.355  19.307  23.872  1.00  0.00           H
ATOM      9  CG1 VAL     1      44.536  18.291  24.337  1.00  0.00           C
ATOM     10 HG11 VAL     1      44.126  19.156  24.859  1.00  0.00           H
ATOM     11 HG12 VAL     1      43.749  17.713  23.856  1.00  0.00           H
ATOM     12 HG13 VAL     1      45.060  17.737  25.117  1.00  0.00           H
ATOM     13  CG2 VAL     1      46.448  17.290  23.018  1.00  0.00           C
ATOM     14 HG21 VAL     1      47.300  17.489  22.365  1.00  0.00           H
ATOM     15 HG22 VAL     1      46.808  16.922  23.979  1.00  0.00           H
ATOM     16 HG23 VAL     1      45.832  16.556  22.499  1.00  0.00           H
ATOM     17  C   VAL     1      44.683  20.734  22.391  1.00  0.00           C
ATOM     18  O   VAL     1      45.547  21.648  22.446  1.00  0.00           O
ATOM     19  N   LYS     2      43.436  21.140  22.503  1.00  0.00           N
ATOM     20  H   LYS     2      42.698  20.499  22.246  1.00  0.00           H
ATOM     21  CA  LYS     2      42.909  22.537  22.623  1.00  0.00           C
ATOM     22  HA  LYS     2      43.676  23.221  22.987  1.00  0.00           H
ATOM     23  CB  LYS     2      42.487  23.173  21.305  1.00  0.00           C
ATOM     24  HB2 LYS     2      41.740  22.602  20.755  1.00  0.00           H
ATOM     25  HB3 LYS     2      41.975  24.123  21.458  1.00  0.00           H
ATOM     26  CG  LYS     2      43.556  23.393  20.236  1.00  0.00           C
ATOM     27  HG2 LYS     2      44.498  23.629  20.731  1.00  0.00           H
ATOM     28  HG3 LYS     2      43.562  22.462  19.669  1.00  0.00           H
ATOM     29  CD  LYS     2      43.233  24.489  19.289  1.00  0.00           C
ATOM     30  HD2 LYS     2      43.007  25.380  19.874  1.00  0.00           H
ATOM     31  HD3 LYS     2      44.123  24.639  18.677  1.00  0.00           H
ATOM     32  CE  LYS     2      42.060  24.169  18.358  1.00  0.00           C
ATOM     33  HE2 LYS     2      42.472  23.499  17.604  1.00  0.00           H
ATOM     34  HE3 LYS     2      41.126  23.753  18.736  1.00  0.00           H
ATOM     35  NZ  LYS     2      41.725  25.444  17.668  1.00  0.00           N
ATOM     36  HZ1 LYS     2      42.606  25.889  17.453  1.00  0.00           H
ATOM     37  HZ2 LYS     2      41.139  25.271  16.865  1.00  0.00           H
ATOM     38  HZ3 LYS     2      41.276  26.068  18.323  1.00  0.00           H
ATOM     39  C   LYS     2      41.648  22.477  23.513  1.00  0.00           C
ATOM     40  O   LYS     2      40.839  21.623  23.243  1.00  0.00           O
ATOM     41  N   LEU     3      41.466  23.422  24.468  1.00  0.00           N
ATOM     42  H   LEU     3      42.095  24.203  24.583  1.00  0.00           H
ATOM     43  CA  LEU     3      40.184  23.543  25.281  1.00  0.00           C
ATOM     44  HA  LEU     3      39.952  22.545  25.654  1.00  0.00           H
ATOM     45  CB  LEU     3      40.423  24.453  26.614  1.00  0.00           C
ATOM     46  HB2 LEU     3      41.443  24.341  26.983  1.00  0.00           H
ATOM     47  HB3 LEU     3      40.341  25.502  26.331  1.00  0.00           H
ATOM     48  CG  LEU     3      39.433  24.216  27.728  1.00  0.00           C
ATOM     49  HG  LEU     3      38.456  24.023  27.284  1.00  0.00           H
ATOM     50  CD1 LEU     3      39.788  23.010  28.619  1.00  0.00           C
ATOM     51 HD11 LEU     3      40.682  23.238  29.201  1.00  0.00           H
ATOM     52 HD12 LEU     3      39.091  22.830  29.438  1.00  0.00           H
ATOM     53 HD13 LEU     3      39.833  22.074  28.063  1.00  0.00           H
ATOM     54  CD2 LEU     3      39.299  25.539  28.603  1.00  0.00           C
ATOM     55 HD21 LEU     3      40.278  25.906  28.915  1.00  0.00           H
ATOM     56 HD22 LEU     3      38.919  26.336  27.964  1.00  0.00           H
ATOM     57 HD23 LEU     3      38.583  25.478  29.421  1.00  0.00           H
ATOM     58  C   LEU     3      39.035  24.091  24.486  1.00  0.00           C
ATOM     59  O   LEU     3      38.939  25.258  24.333  1.00  0.00           O
ATOM     60  N   ALA     4      38.252  23.168  23.838  1.00  0.00           N
ATOM     61  H   ALA     4      38.535  22.199  23.868  1.00  0.00           H
ATOM     62  CA  ALA     4      37.108  23.530  23.081  1.00  0.00           C
ATOM     63  HA  ALA     4      37.458  24.157  22.260  1.00  0.00           H
ATOM     64  CB  ALA     4      36.412  22.293  22.549  1.00  0.00           C
ATOM     65  HB1 ALA     4      35.472  22.544  22.059  1.00  0.00           H
ATOM     66  HB2 ALA     4      37.025  21.788  21.802  1.00  0.00           H
ATOM     67  HB3 ALA     4      36.321  21.479  23.267  1.00  0.00           H
ATOM     68  C   ALA     4      36.106  24.293  23.958  1.00  0.00           C
ATOM     69  O   ALA     4      35.897  23.979  25.124  1.00  0.00           O
ATOM     70  N   GLY     5      35.366  25.247  23.379  1.00  0.00           N
ATOM     71  H   GLY     5      35.529  25.395  22.393  1.00  0.00           H
ATOM     72  CA  GLY     5      34.588  26.318  24.105  1.00  0.00           C
ATOM     73  HA2 GLY     5      33.989  25.837  24.879  1.00  0.00           H
ATOM     74  HA3 GLY     5      35.240  27.041  24.593  1.00  0.00           H
ATOM     75  C   GLY     5      33.506  27.104  23.304  1.00  0.00           C
ATOM     76  O   GLY     5      33.054  28.195  23.785  1.00  0.00           O
ATOM     77  N   ASN     6      33.087  26.691  22.120  1.00  0.00           N
ATOM     78  H   ASN     6      33.555  25.906  21.691  1.00  0.00           H
ATOM     79  CA  ASN     6      32.085  27.277  21.261  1.00  0.00           C
ATOM     80  HA  ASN     6      32.138  28.363  21.344  1.00  0.00           H
ATOM     81  CB  ASN     6      32.228  26.820  19.793  1.00  0.00           C
ATOM     82  HB2 ASN     6      31.535  27.362  19.148  1.00  0.00           H
ATOM     83  HB3 ASN     6      33.207  27.181  19.479  1.00  0.00           H
ATOM     84  CG  ASN     6      32.131  25.323  19.665  1.00  0.00           C
ATOM     85  OD1 ASN     6      33.137  24.656  19.753  1.00  0.00           O
ATOM     86  ND2 ASN     6      31.044  24.734  19.415  1.00  0.00           N
ATOM     87 HD21 ASN     6      30.261  25.209  18.988  1.00  0.00           H
ATOM     88 HD22 ASN     6      31.094  23.728  19.353  1.00  0.00           H
ATOM     89  C   ASN     6      30.682  26.911  21.729  1.00  0.00           C
ATOM     90  O   ASN     6      29.770  27.557  21.288  1.00  0.00           O
ATOM     91  N   SER     7      30.601  25.956  22.665  1.00  0.00           N
ATOM     92  H   SER     7      31.385  25.397  22.969  1.00  0.00           H
ATOM     93  CA  SER     7      29.360  25.587  23.294  1.00  0.00           C
ATOM     94  HA  SER     7      28.638  25.488  22.483  1.00  0.00           H
ATOM     95  CB  SER     7      29.387  24.170  24.026  1.00  0.00           C
ATOM     96  HB2 SER     7      30.353  24.098  24.527  1.00  0.00           H
ATOM     97  HB3 SER     7      28.521  24.161  24.687  1.00  0.00           H
ATOM     98  OG  SER     7      29.287  23.117  23.103  1.00  0.00           O
ATOM     99  HG  SER     7      29.102  22.341  23.637  1.00  0.00           H
ATOM    100  C   SER     7      28.879  26.672  24.307  1.00  0.00           C
ATOM    101  O   SER     7      29.677  27.445  24.865  1.00  0.00           O
ATOM    102  N   SER     8      27.611  26.766  24.606  1.00  0.00           N
ATOM    103  H   SER     8      26.952  26.200  24.091  1.00  0.00           H
ATOM    104  CA  SER     8      26.990  27.585  25.680  1.00  0.00           C
ATOM    105  HA  SER     8      27.496  28.537  25.842  1.00  0.00           H
ATOM    106  CB  SER     8      25.605  27.918  25.105  1.00  0.00           C
ATOM    107  HB2 SER     8      25.170  28.672  25.763  1.00  0.00           H
ATOM    108  HB3 SER     8      25.704  28.219  24.063  1.00  0.00           H
ATOM    109  OG  SER     8      24.709  26.793  25.281  1.00  0.00           O
ATOM    110  HG  SER     8      23.947  26.931  24.714  1.00  0.00           H
ATOM    111  C   SER     8      26.933  26.854  26.998  1.00  0.00           C
ATOM    112  O   SER     8      27.077  25.645  27.167  1.00  0.00           O
ATOM    113  N   LEU     9      26.557  27.639  28.043  1.00  0.00           N
ATOM    114  H   LEU     9      26.464  28.637  27.923  1.00  0.00           H
ATOM    115  CA  LEU     9      26.254  27.197  29.417  1.00  0.00           C
ATOM    116  HA  LEU     9      27.198  26.757  29.738  1.00  0.00           H
ATOM    117  CB  LEU     9      26.038  28.461  30.269  1.00  0.00           C
ATOM    118  HB2 LEU     9      25.256  29.081  29.831  1.00  0.00           H
ATOM    119  HB3 LEU     9      25.605  28.184  31.230  1.00  0.00           H
ATOM    120  CG  LEU     9      27.280  29.356  30.561  1.00  0.00           C
ATOM    121  HG  LEU     9      27.704  29.471  29.564  1.00  0.00           H
ATOM    122  CD1 LEU     9      26.824  30.735  31.170  1.00  0.00           C
ATOM    123 HD11 LEU     9      26.143  31.275  30.511  1.00  0.00           H
ATOM    124 HD12 LEU     9      26.378  30.701  32.163  1.00  0.00           H
ATOM    125 HD13 LEU     9      27.765  31.257  31.343  1.00  0.00           H
ATOM    126  CD2 LEU     9      28.292  28.690  31.474  1.00  0.00           C
ATOM    127 HD21 LEU     9      27.865  28.494  32.458  1.00  0.00           H
ATOM    128 HD22 LEU     9      28.750  27.795  31.052  1.00  0.00           H
ATOM    129 HD23 LEU     9      29.160  29.349  31.530  1.00  0.00           H
ATOM    130  C   LEU     9      25.019  26.210  29.563  1.00  0.00           C
ATOM    131  O   LEU     9      24.019  26.273  28.863  1.00  0.00           O
ATOM    132  N   CYX    10      25.096  25.166  30.364  1.00  0.00           N
ATOM    133  H   CYX    10      25.984  25.068  30.837  1.00  0.00           H
ATOM    134  CA  CYX    10      24.023  24.198  30.659  1.00  0.00           C
ATOM    135  HA  CYX    10      23.638  23.759  29.738  1.00  0.00           H
ATOM    136  CB  CYX    10      24.560  23.144  31.595  1.00  0.00           C
ATOM    137  HB2 CYX    10      24.762  23.584  32.571  1.00  0.00           H
ATOM    138  HB3 CYX    10      23.848  22.326  31.704  1.00  0.00           H
ATOM    139  SG  CYX    10      26.259  22.409  31.308  1.00  0.00           S
ATOM    140  C   CYX    10      22.825  24.933  31.305  1.00  0.00           C
ATOM    141  O   CYX    10      23.106  25.837  32.178  1.00  0.00           O
ATOM    142  N   PRO    11      21.543  24.479  31.059  1.00  0.00           N
ATOM    143  CD  PRO    11      21.153  23.515  30.117  1.00  0.00           C
ATOM    144  HD2 PRO    11      21.218  22.503  30.516  1.00  0.00           H
ATOM    145  HD3 PRO    11      21.751  23.619  29.211  1.00  0.00           H
ATOM    146  CG  PRO    11      19.642  23.877  29.783  1.00  0.00           C
ATOM    147  HG2 PRO    11      19.017  23.030  29.503  1.00  0.00           H
ATOM    148  HG3 PRO    11      19.519  24.580  28.959  1.00  0.00           H
ATOM    149  CB  PRO    11      19.060  24.582  30.968  1.00  0.00           C
ATOM    150  HB2 PRO    11      18.380  23.862  31.422  1.00  0.00           H
ATOM    151  HB3 PRO    11      18.503  25.459  30.637  1.00  0.00           H
ATOM    152  CA  PRO    11      20.322  24.979  31.784  1.00  0.00           C
ATOM    153  HA  PRO    11      20.444  26.062  31.801  1.00  0.00           H
ATOM    154  C   PRO    11      20.357  24.459  33.205  1.00  0.00           C
ATOM    155  O   PRO    11      20.566  23.264  33.443  1.00  0.00           O
ATOM    156  N   ILE    12      20.112  25.336  34.145  1.00  0.00           N
ATOM    157  H   ILE    12      20.024  26.303  33.867  1.00  0.00           H
ATOM    158  CA  ILE    12      20.173  25.035  35.560  1.00  0.00           C
ATOM    159  HA  ILE    12      20.085  23.949  35.601  1.00  0.00           H
ATOM    160  CB  ILE    12      21.614  25.530  36.117  1.00  0.00           C
ATOM    161  HB  ILE    12      21.458  25.401  37.188  1.00  0.00           H
ATOM    162  CG2 ILE    12      22.840  24.726  35.606  1.00  0.00           C
ATOM    163 HG21 ILE    12      23.727  24.891  36.216  1.00  0.00           H
ATOM    164 HG22 ILE    12      22.609  23.667  35.725  1.00  0.00           H
ATOM    165 HG23 ILE    12      23.005  24.817  34.534  1.00  0.00           H
ATOM    166  CG1 ILE    12      21.767  27.052  35.896  1.00  0.00           C
ATOM    167 HG12 ILE    12      22.094  27.135  34.860  1.00  0.00           H
ATOM    168 HG13 ILE    12      20.827  27.547  36.140  1.00  0.00           H
ATOM    169  CD1 ILE    12      22.831  27.663  36.814  1.00  0.00           C
ATOM    170 HD11 ILE    12      23.777  27.240  36.473  1.00  0.00           H
ATOM    171 HD12 ILE    12      22.826  28.741  36.648  1.00  0.00           H
ATOM    172 HD13 ILE    12      22.689  27.308  37.834  1.00  0.00           H
ATOM    173  C   ILE    12      19.022  25.651  36.385  1.00  0.00           C
ATOM    174  O   ILE    12      18.411  26.657  35.893  1.00  0.00           O
ATOM    175  N   ASN    13      18.794  25.091  37.564  1.00  0.00           N
ATOM    176  H   ASN    13      19.358  24.277  37.769  1.00  0.00           H
ATOM    177  CA  ASN    13      17.746  25.490  38.494  1.00  0.00           C
ATOM    178  HA  ASN    13      17.320  26.461  38.244  1.00  0.00           H
ATOM    179  CB  ASN    13      16.661  24.407  38.484  1.00  0.00           C
ATOM    180  HB2 ASN    13      17.101  23.409  38.451  1.00  0.00           H
ATOM    181  HB3 ASN    13      15.968  24.527  39.317  1.00  0.00           H
ATOM    182  CG  ASN    13      15.946  24.559  37.144  1.00  0.00           C
ATOM    183  OD1 ASN    13      15.509  25.651  36.777  1.00  0.00           O
ATOM    184  ND2 ASN    13      15.937  23.563  36.312  1.00  0.00           N
ATOM    185 HD21 ASN    13      15.425  23.774  35.467  1.00  0.00           H
ATOM    186 HD22 ASN    13      16.162  22.623  36.606  1.00  0.00           H
ATOM    187  C   ASN    13      18.414  25.502  39.946  1.00  0.00           C
ATOM    188  O   ASN    13      17.722  25.829  40.925  1.00  0.00           O
ATOM    189  N   GLY    14      19.688  25.039  40.160  1.00  0.00           N
ATOM    190  H   GLY    14      20.240  24.810  39.346  1.00  0.00           H
ATOM    191  CA  GLY    14      20.249  24.677  41.479  1.00  0.00           C
ATOM    192  HA2 GLY    14      19.879  25.392  42.214  1.00  0.00           H
ATOM    193  HA3 GLY    14      19.950  23.657  41.721  1.00  0.00           H
ATOM    194  C   GLY    14      21.755  24.748  41.485  1.00  0.00           C
ATOM    195  O   GLY    14      22.407  24.866  40.442  1.00  0.00           O
ATOM    196  N   TRP    15      22.237  24.641  42.710  1.00  0.00           N
ATOM    197  H   TRP    15      21.547  24.711  43.445  1.00  0.00           H
ATOM    198  CA  TRP    15      23.665  24.616  43.095  1.00  0.00           C
ATOM    199  HA  TRP    15      24.308  24.450  42.231  1.00  0.00           H
ATOM    200  CB  TRP    15      24.212  25.911  43.560  1.00  0.00           C
ATOM    201  HB2 TRP    15      23.685  26.118  44.492  1.00  0.00           H
ATOM    202  HB3 TRP    15      25.272  25.784  43.777  1.00  0.00           H
ATOM    203  CG  TRP    15      24.134  27.061  42.584  1.00  0.00           C
ATOM    204  CD1 TRP    15      23.069  27.870  42.594  1.00  0.00           C
ATOM    205  HD1 TRP    15      22.358  27.874  43.407  1.00  0.00           H
ATOM    206  NE1 TRP    15      23.158  28.732  41.526  1.00  0.00           N
ATOM    207  HE1 TRP    15      22.375  29.330  41.303  1.00  0.00           H
ATOM    208  CE2 TRP    15      24.298  28.561  40.866  1.00  0.00           C
ATOM    209  CZ2 TRP    15      24.862  29.226  39.707  1.00  0.00           C
ATOM    210  HZ2 TRP    15      24.446  30.090  39.210  1.00  0.00           H
ATOM    211  CH2 TRP    15      26.058  28.769  39.167  1.00  0.00           C
ATOM    212  HH2 TRP    15      26.559  29.277  38.356  1.00  0.00           H
ATOM    213  CZ3 TRP    15      26.761  27.750  39.846  1.00  0.00           C
ATOM    214  HZ3 TRP    15      27.730  27.478  39.453  1.00  0.00           H
ATOM    215  CE3 TRP    15      26.238  27.113  40.947  1.00  0.00           C
ATOM    216  HE3 TRP    15      26.743  26.304  41.452  1.00  0.00           H
ATOM    217  CD2 TRP    15      24.982  27.498  41.517  1.00  0.00           C
ATOM    218  C   TRP    15      23.904  23.379  43.955  1.00  0.00           C
ATOM    219  O   TRP    15      23.238  23.179  44.991  1.00  0.00           O
ATOM    220  N   ALA    16      24.835  22.526  43.515  1.00  0.00           N
ATOM    221  H   ALA    16      25.352  22.832  42.703  1.00  0.00           H
ATOM    222  CA  ALA    16      25.384  21.391  44.255  1.00  0.00           C
ATOM    223  HA  ALA    16      24.721  21.158  45.089  1.00  0.00           H
ATOM    224  CB  ALA    16      25.397  20.122  43.430  1.00  0.00           C
ATOM    225  HB1 ALA    16      24.436  19.756  43.069  1.00  0.00           H
ATOM    226  HB2 ALA    16      26.019  20.291  42.552  1.00  0.00           H
ATOM    227  HB3 ALA    16      25.827  19.303  44.007  1.00  0.00           H
ATOM    228  C   ALA    16      26.713  21.753  44.911  1.00  0.00           C
ATOM    229  O   ALA    16      27.476  22.548  44.266  1.00  0.00           O
ATOM    230  N   VAL    17      27.189  21.139  45.940  1.00  0.00           N
ATOM    231  H   VAL    17      26.702  20.331  46.299  1.00  0.00           H
ATOM    232  CA  VAL    17      28.583  21.207  46.413  1.00  0.00           C
ATOM    233  HA  VAL    17      28.937  22.227  46.264  1.00  0.00           H
ATOM    234  CB  VAL    17      28.656  20.962  47.941  1.00  0.00           C
ATOM    235  HB  VAL    17      28.137  21.767  48.460  1.00  0.00           H
ATOM    236  CG1 VAL    17      28.073  19.630  48.348  1.00  0.00           C
ATOM    237 HG11 VAL    17      28.224  19.539  49.423  1.00  0.00           H
ATOM    238 HG12 VAL    17      27.004  19.729  48.155  1.00  0.00           H
ATOM    239 HG13 VAL    17      28.467  18.808  47.750  1.00  0.00           H
ATOM    240  CG2 VAL    17      30.116  21.158  48.373  1.00  0.00           C
ATOM    241 HG21 VAL    17      30.815  20.357  48.131  1.00  0.00           H
ATOM    242 HG22 VAL    17      30.517  22.059  47.910  1.00  0.00           H
ATOM    243 HG23 VAL    17      30.222  21.262  49.453  1.00  0.00           H
ATOM    244  C   VAL    17      29.630  20.483  45.495  1.00  0.00           C
ATOM    245  O   VAL    17      29.133  19.551  44.831  1.00  0.00           O
ATOM    246  N   TYR    18      30.843  20.946  45.231  1.00  0.00           N
ATOM    247  H   TYR    18      31.019  21.826  45.697  1.00  0.00           H
ATOM    248  CA  TYR    18      31.828  20.251  44.399  1.00  0.00           C
ATOM    249  HA  TYR    18      31.341  19.355  44.013  1.00  0.00           H
ATOM    250  CB  TYR    18      32.229  21.226  43.220  1.00  0.00           C
ATOM    251  HB2 TYR    18      31.396  21.251  42.516  1.00  0.00           H
ATOM    252  HB3 TYR    18      32.347  22.247  43.581  1.00  0.00           H
ATOM    253  CG  TYR    18      33.399  20.619  42.432  1.00  0.00           C
ATOM    254  CD1 TYR    18      33.221  19.376  41.814  1.00  0.00           C
ATOM    255  HD1 TYR    18      32.344  18.748  41.852  1.00  0.00           H
ATOM    256  CE1 TYR    18      34.330  18.825  41.123  1.00  0.00           C
ATOM    257  HE1 TYR    18      34.275  17.827  40.716  1.00  0.00           H
ATOM    258  CZ  TYR    18      35.538  19.575  40.975  1.00  0.00           C
ATOM    259  OH  TYR    18      36.535  19.101  40.240  1.00  0.00           O
ATOM    260  HH  TYR    18      36.303  18.238  39.889  1.00  0.00           H
ATOM    261  CE2 TYR    18      35.667  20.799  41.597  1.00  0.00           C
ATOM    262  HE2 TYR    18      36.608  21.328  41.600  1.00  0.00           H
ATOM    263  CD2 TYR    18      34.612  21.287  42.397  1.00  0.00           C
ATOM    264  HD2 TYR    18      34.843  22.198  42.930  1.00  0.00           H
ATOM    265  C   TYR    18      32.955  19.795  45.288  1.00  0.00           C
ATOM    266  O   TYR    18      33.246  18.582  45.321  1.00  0.00           O
ATOM    267  N   SER    19      33.659  20.703  45.986  1.00  0.00           N
ATOM    268  H   SER    19      33.276  21.638  46.017  1.00  0.00           H
ATOM    269  CA  SER    19      34.866  20.471  46.821  1.00  0.00           C
ATOM    270  HA  SER    19      34.615  19.587  47.407  1.00  0.00           H
ATOM    271  CB  SER    19      36.047  20.186  45.833  1.00  0.00           C
ATOM    272  HB2 SER    19      35.703  19.778  44.883  1.00  0.00           H
ATOM    273  HB3 SER    19      36.573  21.116  45.617  1.00  0.00           H
ATOM    274  OG  SER    19      37.107  19.377  46.408  1.00  0.00           O
ATOM    275  HG  SER    19      37.269  18.576  45.904  1.00  0.00           H
ATOM    276  C   SER    19      35.271  21.615  47.719  1.00  0.00           C
ATOM    277  O   SER    19      34.892  22.742  47.427  1.00  0.00           O
ATOM    278  N   LYS    20      36.156  21.370  48.713  1.00  0.00           N
ATOM    279  H   LYS    20      36.490  20.421  48.806  1.00  0.00           H
ATOM    280  CA  LYS    20      36.718  22.379  49.547  1.00  0.00           C
ATOM    281  HA  LYS    20      36.919  23.217  48.879  1.00  0.00           H
ATOM    282  CB  LYS    20      35.703  22.713  50.693  1.00  0.00           C
ATOM    283  HB2 LYS    20      36.053  23.479  51.384  1.00  0.00           H
ATOM    284  HB3 LYS    20      34.767  22.969  50.196  1.00  0.00           H
ATOM    285  CG  LYS    20      35.353  21.399  51.477  1.00  0.00           C
ATOM    286  HG2 LYS    20      34.670  20.685  51.017  1.00  0.00           H
ATOM    287  HG3 LYS    20      36.250  20.953  51.906  1.00  0.00           H
ATOM    288  CD  LYS    20      34.577  21.863  52.680  1.00  0.00           C
ATOM    289  HD2 LYS    20      35.315  22.421  53.254  1.00  0.00           H
ATOM    290  HD3 LYS    20      33.715  22.478  52.424  1.00  0.00           H
ATOM    291  CE  LYS    20      34.211  20.658  53.598  1.00  0.00           C
ATOM    292  HE2 LYS    20      33.968  19.736  53.070  1.00  0.00           H
ATOM    293  HE3 LYS    20      35.126  20.512  54.171  1.00  0.00           H
ATOM    294  NZ  LYS    20      33.097  20.987  54.487  1.00  0.00           N
ATOM    295  HZ1 LYS    20      33.084  21.898  54.923  1.00  0.00           H
ATOM    296  HZ2 LYS    20      32.341  20.966  53.818  1.00  0.00           H
ATOM    297  HZ3 LYS    20      32.878  20.202  55.084  1.00  0.00           H
ATOM    298  C   LYS    20      38.122  21.955  50.007  1.00  0.00           C
ATOM    299  O   LYS    20      38.432  20.721  49.997  1.00  0.00           O
ATOM    300  N   ASP    21      38.929  22.963  50.254  1.00  0.00           N
ATOM    301  H   ASP    21      38.469  23.855  50.367  1.00  0.00           H
ATOM    302  CA  ASP    21      40.358  22.774  50.556  1.00  0.00           C
ATOM    303  HA  ASP    21      40.801  21.996  49.932  1.00  0.00           H
ATOM    304  CB  ASP    21      41.157  24.051  50.168  1.00  0.00           C
ATOM    305  HB2 ASP    21      42.225  23.851  50.087  1.00  0.00           H
ATOM    306  HB3 ASP    21      40.967  24.368  49.144  1.00  0.00           H
ATOM    307  CG  ASP    21      41.007  25.345  51.018  1.00  0.00           C
ATOM    308  OD1 ASP    21      41.012  26.437  50.472  1.00  0.00           O
ATOM    309  OD2 ASP    21      40.994  25.386  52.287  1.00  0.00           O
ATOM    310  C   ASP    21      40.551  22.323  52.011  1.00  0.00           C
ATOM    311  O   ASP    21      41.552  21.722  52.287  1.00  0.00           O
ATOM    312  N   ASN    22      39.643  22.666  52.935  1.00  0.00           N
ATOM    313  H   ASN    22      38.818  23.129  52.583  1.00  0.00           H
ATOM    314  CA  ASN    22      39.822  22.357  54.319  1.00  0.00           C
ATOM    315  HA  ASN    22      39.021  22.879  54.841  1.00  0.00           H
ATOM    316  CB  ASN    22      39.456  20.910  54.675  1.00  0.00           C
ATOM    317  HB2 ASN    22      40.106  20.214  54.146  1.00  0.00           H
ATOM    318  HB3 ASN    22      39.542  20.721  55.746  1.00  0.00           H
ATOM    319  CG  ASN    22      38.009  20.532  54.334  1.00  0.00           C
ATOM    320  OD1 ASN    22      37.077  21.159  54.823  1.00  0.00           O
ATOM    321  ND2 ASN    22      37.864  19.448  53.650  1.00  0.00           N
ATOM    322 HD21 ASN    22      38.671  18.993  53.248  1.00  0.00           H
ATOM    323 HD22 ASN    22      36.929  19.071  53.610  1.00  0.00           H
ATOM    324  C   ASN    22      41.204  22.863  54.919  1.00  0.00           C
ATOM    325  O   ASN    22      41.740  22.189  55.768  1.00  0.00           O
ATOM    326  N   SER    23      41.695  24.075  54.544  1.00  0.00           N
ATOM    327  H   SER    23      41.284  24.460  53.706  1.00  0.00           H
ATOM    328  CA  SER    23      42.940  24.618  55.121  1.00  0.00           C
ATOM    329  HA  SER    23      43.729  23.898  54.901  1.00  0.00           H
ATOM    330  CB  SER    23      43.416  25.913  54.421  1.00  0.00           C
ATOM    331  HB2 SER    23      44.141  26.423  55.056  1.00  0.00           H
ATOM    332  HB3 SER    23      43.760  25.618  53.429  1.00  0.00           H
ATOM    333  OG  SER    23      42.269  26.811  54.344  1.00  0.00           O
ATOM    334  HG  SER    23      41.804  26.727  53.508  1.00  0.00           H
ATOM    335  C   SER    23      42.950  24.766  56.692  1.00  0.00           C
ATOM    336  O   SER    23      43.645  24.089  57.397  1.00  0.00           O
ATOM    337  N   ILE    24      42.080  25.608  57.223  1.00  0.00           N
ATOM    338  H   ILE    24      41.358  25.897  56.579  1.00  0.00           H
ATOM    339  CA  ILE    24      42.022  25.780  58.649  1.00  0.00           C
ATOM    340  HA  ILE    24      43.000  26.001  59.076  1.00  0.00           H
ATOM    341  CB  ILE    24      41.153  27.033  59.073  1.00  0.00           C
ATOM    342  HB  ILE    24      40.119  26.768  58.854  1.00  0.00           H
ATOM    343  CG2 ILE    24      41.114  27.386  60.631  1.00  0.00           C
ATOM    344 HG21 ILE    24      42.131  27.518  61.001  1.00  0.00           H
ATOM    345 HG22 ILE    24      40.516  28.249  60.924  1.00  0.00           H
ATOM    346 HG23 ILE    24      40.695  26.512  61.131  1.00  0.00           H
ATOM    347  CG1 ILE    24      41.588  28.356  58.404  1.00  0.00           C
ATOM    348 HG12 ILE    24      41.865  29.184  59.056  1.00  0.00           H
ATOM    349 HG13 ILE    24      42.348  28.206  57.636  1.00  0.00           H
ATOM    350  CD1 ILE    24      40.354  28.909  57.616  1.00  0.00           C
ATOM    351 HD11 ILE    24      39.627  29.315  58.321  1.00  0.00           H
ATOM    352 HD12 ILE    24      40.661  29.762  57.010  1.00  0.00           H
ATOM    353 HD13 ILE    24      40.054  28.086  56.967  1.00  0.00           H
ATOM    354  C   ILE    24      41.471  24.545  59.430  1.00  0.00           C
ATOM    355  O   ILE    24      41.976  24.251  60.548  1.00  0.00           O
ATOM    356  N   ARG    25      40.608  23.676  58.797  1.00  0.00           N
ATOM    357  H   ARG    25      40.159  24.019  57.960  1.00  0.00           H
ATOM    358  CA  ARG    25      40.209  22.439  59.477  1.00  0.00           C
ATOM    359  HA  ARG    25      40.030  22.619  60.538  1.00  0.00           H
ATOM    360  CB  ARG    25      38.982  21.950  58.664  1.00  0.00           C
ATOM    361  HB2 ARG    25      38.216  22.710  58.815  1.00  0.00           H
ATOM    362  HB3 ARG    25      39.238  21.851  57.608  1.00  0.00           H
ATOM    363  CG  ARG    25      38.403  20.601  59.072  1.00  0.00           C
ATOM    364  HG2 ARG    25      39.001  19.787  58.661  1.00  0.00           H
ATOM    365  HG3 ARG    25      38.378  20.527  60.158  1.00  0.00           H
ATOM    366  CD  ARG    25      37.016  20.337  58.486  1.00  0.00           C
ATOM    367  HD2 ARG    25      36.260  20.971  58.947  1.00  0.00           H
ATOM    368  HD3 ARG    25      37.124  20.523  57.418  1.00  0.00           H
ATOM    369  NE  ARG    25      36.523  18.910  58.678  1.00  0.00           N
ATOM    370  HE  ARG    25      36.530  18.521  59.611  1.00  0.00           H
ATOM    371  CZ  ARG    25      35.957  18.203  57.786  1.00  0.00           C
ATOM    372  NH1 ARG    25      35.488  17.028  58.105  1.00  0.00           N
ATOM    373 HH11 ARG    25      35.532  16.742  59.072  1.00  0.00           H
ATOM    374 HH12 ARG    25      35.110  16.490  57.339  1.00  0.00           H
ATOM    375  NH2 ARG    25      35.903  18.624  56.516  1.00  0.00           N
ATOM    376 HH21 ARG    25      36.080  19.612  56.402  1.00  0.00           H
ATOM    377 HH22 ARG    25      35.407  18.023  55.874  1.00  0.00           H
ATOM    378  C   ARG    25      41.229  21.345  59.543  1.00  0.00           C
ATOM    379  O   ARG    25      41.213  20.707  60.574  1.00  0.00           O
ATOM    380  N   ILE    26      42.027  21.157  58.518  1.00  0.00           N
ATOM    381  H   ILE    26      41.910  21.640  57.639  1.00  0.00           H
ATOM    382  CA  ILE    26      43.197  20.262  58.593  1.00  0.00           C
ATOM    383  HA  ILE    26      42.782  19.474  59.220  1.00  0.00           H
ATOM    384  CB  ILE    26      43.657  19.817  57.171  1.00  0.00           C
ATOM    385  HB  ILE    26      43.905  20.772  56.709  1.00  0.00           H
ATOM    386  CG2 ILE    26      44.884  18.835  57.314  1.00  0.00           C
ATOM    387 HG21 ILE    26      44.659  17.969  57.936  1.00  0.00           H
ATOM    388 HG22 ILE    26      45.084  18.378  56.344  1.00  0.00           H
ATOM    389 HG23 ILE    26      45.733  19.414  57.674  1.00  0.00           H
ATOM    390  CG1 ILE    26      42.430  19.099  56.466  1.00  0.00           C
ATOM    391 HG12 ILE    26      41.725  19.809  56.037  1.00  0.00           H
ATOM    392 HG13 ILE    26      42.844  18.547  55.622  1.00  0.00           H
ATOM    393  CD1 ILE    26      41.607  18.067  57.248  1.00  0.00           C
ATOM    394 HD11 ILE    26      40.848  17.731  56.542  1.00  0.00           H
ATOM    395 HD12 ILE    26      42.191  17.212  57.589  1.00  0.00           H
ATOM    396 HD13 ILE    26      41.000  18.495  58.046  1.00  0.00           H
ATOM    397  C   ILE    26      44.353  20.939  59.404  1.00  0.00           C
ATOM    398  O   ILE    26      45.051  20.146  60.049  1.00  0.00           O
ATOM    399  N   GLY    27      44.429  22.266  59.429  1.00  0.00           N
ATOM    400  H   GLY    27      43.792  22.827  58.881  1.00  0.00           H
ATOM    401  CA  GLY    27      45.499  22.938  60.364  1.00  0.00           C
ATOM    402  HA2 GLY    27      46.443  22.437  60.149  1.00  0.00           H
ATOM    403  HA3 GLY    27      45.433  24.021  60.259  1.00  0.00           H
ATOM    404  C   GLY    27      45.212  22.696  61.865  1.00  0.00           C
ATOM    405  O   GLY    27      46.040  23.073  62.659  1.00  0.00           O
ATOM    406  N   SER    28      44.092  22.082  62.228  1.00  0.00           N
ATOM    407  H   SER    28      43.382  21.882  61.538  1.00  0.00           H
ATOM    408  CA  SER    28      43.857  21.526  63.528  1.00  0.00           C
ATOM    409  HA  SER    28      44.361  22.155  64.262  1.00  0.00           H
ATOM    410  CB  SER    28      42.368  21.384  63.771  1.00  0.00           C
ATOM    411  HB2 SER    28      41.912  22.359  63.941  1.00  0.00           H
ATOM    412  HB3 SER    28      41.980  20.782  62.950  1.00  0.00           H
ATOM    413  OG  SER    28      42.176  20.664  64.979  1.00  0.00           O
ATOM    414  HG  SER    28      41.392  21.016  65.406  1.00  0.00           H
ATOM    415  C   SER    28      44.581  20.162  63.823  1.00  0.00           C
ATOM    416  O   SER    28      44.881  19.912  64.976  1.00  0.00           O
ATOM    417  N   LYS    29      45.040  19.465  62.745  1.00  0.00           N
ATOM    418  H   LYS    29      44.883  19.867  61.833  1.00  0.00           H
ATOM    419  CA  LYS    29      45.590  18.137  62.923  1.00  0.00           C
ATOM    420  HA  LYS    29      45.773  17.952  63.981  1.00  0.00           H
ATOM    421  CB  LYS    29      44.636  17.028  62.510  1.00  0.00           C
ATOM    422  HB2 LYS    29      44.561  16.998  61.423  1.00  0.00           H
ATOM    423  HB3 LYS    29      44.991  16.017  62.707  1.00  0.00           H
ATOM    424  CG  LYS    29      43.300  17.081  63.206  1.00  0.00           C
ATOM    425  HG2 LYS    29      43.497  17.036  64.278  1.00  0.00           H
ATOM    426  HG3 LYS    29      42.850  18.035  62.939  1.00  0.00           H
ATOM    427  CD  LYS    29      42.253  15.967  62.955  1.00  0.00           C
ATOM    428  HD2 LYS    29      42.241  15.612  61.925  1.00  0.00           H
ATOM    429  HD3 LYS    29      42.568  15.150  63.605  1.00  0.00           H
ATOM    430  CE  LYS    29      40.819  16.279  63.395  1.00  0.00           C
ATOM    431  HE2 LYS    29      40.433  17.196  62.947  1.00  0.00           H
ATOM    432  HE3 LYS    29      40.111  15.510  63.088  1.00  0.00           H
ATOM    433  NZ  LYS    29      40.794  16.551  64.859  1.00  0.00           N
ATOM    434  HZ1 LYS    29      39.895  16.506  65.318  1.00  0.00           H
ATOM    435  HZ2 LYS    29      41.366  15.875  65.347  1.00  0.00           H
ATOM    436  HZ3 LYS    29      41.107  17.479  65.105  1.00  0.00           H
ATOM    437  C   LYS    29      46.933  17.841  62.134  1.00  0.00           C
ATOM    438  O   LYS    29      47.395  16.708  62.208  1.00  0.00           O
ATOM    439  N   GLY    30      47.394  18.807  61.313  1.00  0.00           N
ATOM    440  H   GLY    30      47.100  19.759  61.484  1.00  0.00           H
ATOM    441  CA  GLY    30      48.633  18.743  60.595  1.00  0.00           C
ATOM    442  HA2 GLY    30      49.401  18.222  61.169  1.00  0.00           H
ATOM    443  HA3 GLY    30      48.392  18.113  59.738  1.00  0.00           H
ATOM    444  C   GLY    30      49.188  20.124  60.237  1.00  0.00           C
ATOM    445  O   GLY    30      48.747  21.069  60.831  1.00  0.00           O
ATOM    446  N   ASP    31      50.133  20.159  59.351  1.00  0.00           N
ATOM    447  H   ASP    31      50.262  19.310  58.818  1.00  0.00           H
ATOM    448  CA  ASP    31      51.029  21.334  59.030  1.00  0.00           C
ATOM    449  HA  ASP    31      50.877  22.099  59.790  1.00  0.00           H
ATOM    450  CB  ASP    31      52.500  20.839  59.065  1.00  0.00           C
ATOM    451  HB2 ASP    31      52.697  19.999  58.400  1.00  0.00           H
ATOM    452  HB3 ASP    31      53.178  21.611  58.701  1.00  0.00           H
ATOM    453  CG  ASP    31      53.060  20.431  60.494  1.00  0.00           C
ATOM    454  OD1 ASP    31      54.264  20.209  60.717  1.00  0.00           O
ATOM    455  OD2 ASP    31      52.232  20.389  61.376  1.00  0.00           O
ATOM    456  C   ASP    31      50.664  21.955  57.695  1.00  0.00           C
ATOM    457  O   ASP    31      50.821  21.333  56.587  1.00  0.00           O
ATOM    458  N   VAL    32      50.094  23.147  57.707  1.00  0.00           N
ATOM    459  H   VAL    32      50.213  23.659  58.570  1.00  0.00           H
ATOM    460  CA  VAL    32      49.243  23.705  56.704  1.00  0.00           C
ATOM    461  HA  VAL    32      49.527  23.220  55.770  1.00  0.00           H
ATOM    462  CB  VAL    32      47.796  23.331  56.973  1.00  0.00           C
ATOM    463  HB  VAL    32      47.491  23.763  57.927  1.00  0.00           H
ATOM    464  CG1 VAL    32      46.805  23.894  55.885  1.00  0.00           C
ATOM    465 HG11 VAL    32      47.029  23.443  54.919  1.00  0.00           H
ATOM    466 HG12 VAL    32      45.781  23.646  56.165  1.00  0.00           H
ATOM    467 HG13 VAL    32      46.793  24.983  55.939  1.00  0.00           H
ATOM    468  CG2 VAL    32      47.502  21.815  56.924  1.00  0.00           C
ATOM    469 HG21 VAL    32      47.679  21.463  55.907  1.00  0.00           H
ATOM    470 HG22 VAL    32      48.112  21.237  57.618  1.00  0.00           H
ATOM    471 HG23 VAL    32      46.488  21.628  57.279  1.00  0.00           H
ATOM    472  C   VAL    32      49.503  25.268  56.629  1.00  0.00           C
ATOM    473  O   VAL    32      49.800  25.960  57.588  1.00  0.00           O
ATOM    474  N   PHE    33      49.462  25.803  55.382  1.00  0.00           N
ATOM    475  H   PHE    33      49.085  25.316  54.581  1.00  0.00           H
ATOM    476  CA  PHE    33      49.654  27.230  55.138  1.00  0.00           C
ATOM    477  HA  PHE    33      50.510  27.411  55.786  1.00  0.00           H
ATOM    478  CB  PHE    33      50.227  27.494  53.767  1.00  0.00           C
ATOM    479  HB2 PHE    33      49.483  27.145  53.053  1.00  0.00           H
ATOM    480  HB3 PHE    33      50.507  28.540  53.632  1.00  0.00           H
ATOM    481  CG  PHE    33      51.528  26.741  53.377  1.00  0.00           C
ATOM    482  CD1 PHE    33      51.522  25.859  52.300  1.00  0.00           C
ATOM    483  HD1 PHE    33      50.636  25.553  51.764  1.00  0.00           H
ATOM    484  CE1 PHE    33      52.724  25.275  51.821  1.00  0.00           C
ATOM    485  HE1 PHE    33      52.728  24.678  50.921  1.00  0.00           H
ATOM    486  CZ  PHE    33      53.930  25.380  52.535  1.00  0.00           C
ATOM    487  HZ  PHE    33      54.835  24.884  52.213  1.00  0.00           H
ATOM    488  CE2 PHE    33      53.909  26.231  53.682  1.00  0.00           C
ATOM    489  HE2 PHE    33      54.781  26.452  54.279  1.00  0.00           H
ATOM    490  CD2 PHE    33      52.745  26.933  54.092  1.00  0.00           C
ATOM    491  HD2 PHE    33      52.678  27.587  54.949  1.00  0.00           H
ATOM    492  C   PHE    33      48.490  28.179  55.411  1.00  0.00           C
ATOM    493  O   PHE    33      47.356  27.974  54.963  1.00  0.00           O
ATOM    494  N   VAL    34      48.775  29.249  56.103  1.00  0.00           N
ATOM    495  H   VAL    34      49.730  29.229  56.434  1.00  0.00           H
ATOM    496  CA  VAL    34      47.906  30.421  56.106  1.00  0.00           C
ATOM    497  HA  VAL    34      46.940  30.222  56.571  1.00  0.00           H
ATOM    498  CB  VAL    34      48.462  31.620  56.954  1.00  0.00           C
ATOM    499  HB  VAL    34      49.468  31.756  56.560  1.00  0.00           H
ATOM    500  CG1 VAL    34      47.608  32.903  56.749  1.00  0.00           C
ATOM    501 HG11 VAL    34      48.006  33.722  57.349  1.00  0.00           H
ATOM    502 HG12 VAL    34      47.439  33.328  55.760  1.00  0.00           H
ATOM    503 HG13 VAL    34      46.568  32.698  57.003  1.00  0.00           H
ATOM    504  CG2 VAL    34      48.604  31.259  58.408  1.00  0.00           C
ATOM    505 HG21 VAL    34      49.346  30.470  58.533  1.00  0.00           H
ATOM    506 HG22 VAL    34      48.937  32.078  59.047  1.00  0.00           H
ATOM    507 HG23 VAL    34      47.626  31.105  58.864  1.00  0.00           H
ATOM    508  C   VAL    34      47.820  30.915  54.682  1.00  0.00           C
ATOM    509  O   VAL    34      48.829  31.139  54.033  1.00  0.00           O
ATOM    510  N   ILE    35      46.579  31.144  54.202  1.00  0.00           N
ATOM    511  H   ILE    35      45.822  30.706  54.706  1.00  0.00           H
ATOM    512  CA  ILE    35      46.323  31.695  52.870  1.00  0.00           C
ATOM    513  HA  ILE    35      47.275  32.002  52.439  1.00  0.00           H
ATOM    514  CB  ILE    35      45.904  30.640  51.858  1.00  0.00           C
ATOM    515  HB  ILE    35      45.715  31.119  50.898  1.00  0.00           H
ATOM    516  CG2 ILE    35      47.008  29.524  51.645  1.00  0.00           C
ATOM    517 HG21 ILE    35      47.881  30.073  51.288  1.00  0.00           H
ATOM    518 HG22 ILE    35      47.276  29.009  52.568  1.00  0.00           H
ATOM    519 HG23 ILE    35      46.661  28.807  50.902  1.00  0.00           H
ATOM    520  CG1 ILE    35      44.515  30.079  52.326  1.00  0.00           C
ATOM    521 HG12 ILE    35      44.449  29.832  53.386  1.00  0.00           H
ATOM    522 HG13 ILE    35      43.802  30.891  52.184  1.00  0.00           H
ATOM    523  CD1 ILE    35      44.096  28.864  51.505  1.00  0.00           C
ATOM    524 HD11 ILE    35      43.025  28.665  51.485  1.00  0.00           H
ATOM    525 HD12 ILE    35      44.425  28.751  50.471  1.00  0.00           H
ATOM    526 HD13 ILE    35      44.507  28.028  52.071  1.00  0.00           H
ATOM    527  C   ILE    35      45.273  32.831  52.797  1.00  0.00           C
ATOM    528  O   ILE    35      44.532  33.042  53.743  1.00  0.00           O
ATOM    529  N   ARG    36      45.248  33.557  51.625  1.00  0.00           N
ATOM    530  H   ARG    36      45.963  33.360  50.938  1.00  0.00           H
ATOM    531  CA  ARG    36      44.087  34.267  51.088  1.00  0.00           C
ATOM    532  HA  ARG    36      43.229  33.916  51.660  1.00  0.00           H
ATOM    533  CB  ARG    36      44.180  35.800  51.330  1.00  0.00           C
ATOM    534  HB2 ARG    36      45.146  36.104  50.926  1.00  0.00           H
ATOM    535  HB3 ARG    36      43.422  36.315  50.739  1.00  0.00           H
ATOM    536  CG  ARG    36      44.241  36.261  52.815  1.00  0.00           C
ATOM    537  HG2 ARG    36      45.080  35.772  53.311  1.00  0.00           H
ATOM    538  HG3 ARG    36      44.449  37.329  52.763  1.00  0.00           H
ATOM    539  CD  ARG    36      42.994  35.925  53.593  1.00  0.00           C
ATOM    540  HD2 ARG    36      42.930  34.855  53.788  1.00  0.00           H
ATOM    541  HD3 ARG    36      43.094  36.431  54.553  1.00  0.00           H
ATOM    542  NE  ARG    36      41.761  36.378  52.899  1.00  0.00           N
ATOM    543  HE  ARG    36      41.316  35.688  52.310  1.00  0.00           H
ATOM    544  CZ  ARG    36      41.266  37.531  52.929  1.00  0.00           C
ATOM    545  NH1 ARG    36      40.162  37.733  52.385  1.00  0.00           N
ATOM    546 HH11 ARG    36      39.605  36.976  52.017  1.00  0.00           H
ATOM    547 HH12 ARG    36      39.920  38.709  52.282  1.00  0.00           H
ATOM    548  NH2 ARG    36      41.718  38.521  53.654  1.00  0.00           N
ATOM    549 HH21 ARG    36      42.547  38.357  54.208  1.00  0.00           H
ATOM    550 HH22 ARG    36      41.142  39.307  53.919  1.00  0.00           H
ATOM    551  C   ARG    36      43.844  34.128  49.515  1.00  0.00           C
ATOM    552  O   ARG    36      44.719  33.766  48.796  1.00  0.00           O
ATOM    553  N   GLH    37      42.584  34.443  49.259  1.00  0.00           N
ATOM    554  H   GLH    37      42.082  34.759  50.077  1.00  0.00           H
ATOM    555  CA  GLH    37      41.894  34.301  47.980  1.00  0.00           C
ATOM    556  HA  GLH    37      40.820  34.230  48.152  1.00  0.00           H
ATOM    557  CB  GLH    37      42.087  35.512  47.009  1.00  0.00           C
ATOM    558  HB2 GLH    37      41.499  35.122  46.179  1.00  0.00           H
ATOM    559  HB3 GLH    37      41.602  36.361  47.491  1.00  0.00           H
ATOM    560  CG  GLH    37      43.497  35.974  46.541  1.00  0.00           C
ATOM    561  HG2 GLH    37      44.333  35.278  46.612  1.00  0.00           H
ATOM    562  HG3 GLH    37      43.415  36.186  45.476  1.00  0.00           H
ATOM    563  CD  GLH    37      43.903  37.352  47.159  1.00  0.00           C
ATOM    564  OE1 GLH    37      44.068  37.465  48.356  1.00  0.00           O
ATOM    565  OE2 GLH    37      44.175  38.294  46.246  1.00  0.00           O
ATOM    566  HE2 GLH    37      44.038  37.932  45.367  1.00  0.00           H
ATOM    567  C   GLH    37      42.319  32.937  47.315  1.00  0.00           C
ATOM    568  O   GLH    37      42.878  32.942  46.246  1.00  0.00           O
ATOM    569  N   PRO    38      42.099  31.748  47.967  1.00  0.00           N
ATOM    570  CD  PRO    38      41.455  31.588  49.294  1.00  0.00           C
ATOM    571  HD2 PRO    38      40.617  32.266  49.455  1.00  0.00           H
ATOM    572  HD3 PRO    38      42.118  31.798  50.133  1.00  0.00           H
ATOM    573  CG  PRO    38      41.043  30.112  49.435  1.00  0.00           C
ATOM    574  HG2 PRO    38      39.960  30.078  49.310  1.00  0.00           H
ATOM    575  HG3 PRO    38      41.264  29.847  50.469  1.00  0.00           H
ATOM    576  CB  PRO    38      41.796  29.309  48.323  1.00  0.00           C
ATOM    577  HB2 PRO    38      41.193  28.537  47.844  1.00  0.00           H
ATOM    578  HB3 PRO    38      42.793  28.968  48.601  1.00  0.00           H
ATOM    579  CA  PRO    38      42.030  30.451  47.257  1.00  0.00           C
ATOM    580  HA  PRO    38      42.950  30.271  46.700  1.00  0.00           H
ATOM    581  C   PRO    38      40.940  30.340  46.118  1.00  0.00           C
ATOM    582  O   PRO    38      39.710  30.561  46.396  1.00  0.00           O
ATOM    583  N   PHE    39      41.331  30.072  44.923  1.00  0.00           N
ATOM    584  H   PHE    39      42.325  30.115  44.753  1.00  0.00           H
ATOM    585  CA  PHE    39      40.419  29.799  43.759  1.00  0.00           C
ATOM    586  HA  PHE    39      39.392  29.717  44.116  1.00  0.00           H
ATOM    587  CB  PHE    39      40.398  30.898  42.749  1.00  0.00           C
ATOM    588  HB2 PHE    39      39.552  30.664  42.102  1.00  0.00           H
ATOM    589  HB3 PHE    39      40.119  31.761  43.353  1.00  0.00           H
ATOM    590  CG  PHE    39      41.649  31.069  42.036  1.00  0.00           C
ATOM    591  CD1 PHE    39      41.976  30.579  40.732  1.00  0.00           C
ATOM    592  HD1 PHE    39      41.194  30.014  40.246  1.00  0.00           H
ATOM    593  CE1 PHE    39      43.092  31.056  39.990  1.00  0.00           C
ATOM    594  HE1 PHE    39      43.325  30.694  39.000  1.00  0.00           H
ATOM    595  CZ  PHE    39      43.963  31.988  40.594  1.00  0.00           C
ATOM    596  HZ  PHE    39      44.940  32.193  40.182  1.00  0.00           H
ATOM    597  CE2 PHE    39      43.623  32.577  41.820  1.00  0.00           C
ATOM    598  HE2 PHE    39      44.290  33.346  42.182  1.00  0.00           H
ATOM    599  CD2 PHE    39      42.481  32.139  42.540  1.00  0.00           C
ATOM    600  HD2 PHE    39      42.305  32.674  43.462  1.00  0.00           H
ATOM    601  C   PHE    39      40.763  28.387  43.227  1.00  0.00           C
ATOM    602  O   PHE    39      41.868  28.066  42.824  1.00  0.00           O
ATOM    603  N   ILE    40      39.756  27.487  43.262  1.00  0.00           N
ATOM    604  H   ILE    40      38.893  27.501  43.788  1.00  0.00           H
ATOM    605  CA  ILE    40      39.766  26.346  42.400  1.00  0.00           C
ATOM    606  HA  ILE    40      40.657  25.758  42.620  1.00  0.00           H
ATOM    607  CB  ILE    40      38.493  25.492  42.537  1.00  0.00           C
ATOM    608  HB  ILE    40      37.660  26.169  42.345  1.00  0.00           H
ATOM    609  CG2 ILE    40      38.402  24.203  41.637  1.00  0.00           C
ATOM    610 HG21 ILE    40      38.398  24.553  40.604  1.00  0.00           H
ATOM    611 HG22 ILE    40      39.292  23.625  41.887  1.00  0.00           H
ATOM    612 HG23 ILE    40      37.509  23.645  41.918  1.00  0.00           H
ATOM    613  CG1 ILE    40      38.429  24.922  44.001  1.00  0.00           C
ATOM    614 HG12 ILE    40      37.527  24.311  43.992  1.00  0.00           H
ATOM    615 HG13 ILE    40      39.409  24.542  44.288  1.00  0.00           H
ATOM    616  CD1 ILE    40      38.072  25.914  45.109  1.00  0.00           C
ATOM    617 HD11 ILE    40      37.416  26.612  44.590  1.00  0.00           H
ATOM    618 HD12 ILE    40      37.508  25.396  45.884  1.00  0.00           H
ATOM    619 HD13 ILE    40      38.947  26.404  45.536  1.00  0.00           H
ATOM    620  C   ILE    40      39.859  26.740  40.868  1.00  0.00           C
ATOM    621  O   ILE    40      39.359  27.852  40.496  1.00  0.00           O
ATOM    622  N   SER    41      40.468  25.890  40.026  1.00  0.00           N
ATOM    623  H   SER    41      40.921  25.088  40.439  1.00  0.00           H
ATOM    624  CA  SER    41      40.536  26.175  38.604  1.00  0.00           C
ATOM    625  HA  SER    41      39.642  26.656  38.209  1.00  0.00           H
ATOM    626  CB  SER    41      41.689  27.082  38.393  1.00  0.00           C
ATOM    627  HB2 SER    41      41.469  28.017  38.908  1.00  0.00           H
ATOM    628  HB3 SER    41      42.630  26.734  38.820  1.00  0.00           H
ATOM    629  OG  SER    41      41.740  27.301  36.980  1.00  0.00           O
ATOM    630  HG  SER    41      42.383  27.900  36.593  1.00  0.00           H
ATOM    631  C   SER    41      40.592  24.809  37.797  1.00  0.00           C
ATOM    632  O   SER    41      41.142  23.829  38.266  1.00  0.00           O
ATOM    633  N   CYX    42      40.022  24.807  36.637  1.00  0.00           N
ATOM    634  H   CYX    42      39.777  25.682  36.196  1.00  0.00           H
ATOM    635  CA  CYX    42      39.699  23.625  35.830  1.00  0.00           C
ATOM    636  HA  CYX    42      40.357  22.846  36.216  1.00  0.00           H
ATOM    637  CB  CYX    42      38.237  23.172  36.044  1.00  0.00           C
ATOM    638  HB2 CYX    42      37.545  24.008  35.950  1.00  0.00           H
ATOM    639  HB3 CYX    42      38.058  22.451  35.245  1.00  0.00           H
ATOM    640  SG  CYX    42      37.787  22.422  37.646  1.00  0.00           S
ATOM    641  C   CYX    42      40.146  23.712  34.381  1.00  0.00           C
ATOM    642  O   CYX    42      40.307  24.817  33.839  1.00  0.00           O
ATOM    643  N   SER    43      40.431  22.568  33.769  1.00  0.00           N
ATOM    644  H   SER    43      40.091  21.714  34.188  1.00  0.00           H
ATOM    645  CA  SER    43      41.215  22.388  32.542  1.00  0.00           C
ATOM    646  HA  SER    43      41.205  23.323  31.981  1.00  0.00           H
ATOM    647  CB  SER    43      42.605  22.235  33.010  1.00  0.00           C
ATOM    648  HB2 SER    43      43.216  22.301  32.109  1.00  0.00           H
ATOM    649  HB3 SER    43      42.955  23.036  33.661  1.00  0.00           H
ATOM    650  OG  SER    43      42.909  21.022  33.631  1.00  0.00           O
ATOM    651  HG  SER    43      42.430  20.981  34.461  1.00  0.00           H
ATOM    652  C   SER    43      40.800  21.257  31.652  1.00  0.00           C
ATOM    653  O   SER    43      39.608  20.964  31.718  1.00  0.00           O
ATOM    654  N   HID    44      41.653  20.652  30.834  1.00  0.00           N
ATOM    655  H   HID    44      42.625  20.929  30.836  1.00  0.00           H
ATOM    656  CA  HID    44      41.203  19.708  29.761  1.00  0.00           C
ATOM    657  HA  HID    44      40.202  20.008  29.452  1.00  0.00           H
ATOM    658  CB  HID    44      42.156  19.798  28.640  1.00  0.00           C
ATOM    659  HB2 HID    44      42.386  20.845  28.442  1.00  0.00           H
ATOM    660  HB3 HID    44      43.154  19.479  28.943  1.00  0.00           H
ATOM    661  CG  HID    44      41.706  19.059  27.350  1.00  0.00           C
ATOM    662  ND1 HID    44      41.980  17.749  27.034  1.00  0.00           N
ATOM    663  HD1 HID    44      42.424  17.014  27.565  1.00  0.00           H
ATOM    664  CE1 HID    44      41.557  17.588  25.747  1.00  0.00           C
ATOM    665  HE1 HID    44      41.535  16.662  25.190  1.00  0.00           H
ATOM    666  NE2 HID    44      41.147  18.746  25.207  1.00  0.00           N
ATOM    667  CD2 HID    44      41.246  19.690  26.239  1.00  0.00           C
ATOM    668  HD2 HID    44      41.187  20.762  26.116  1.00  0.00           H
ATOM    669  C   HID    44      41.010  18.288  30.264  1.00  0.00           C
ATOM    670  O   HID    44      40.354  17.434  29.710  1.00  0.00           O
ATOM    671  N   LEU    45      41.729  17.920  31.311  1.00  0.00           N
ATOM    672  H   LEU    45      42.263  18.621  31.803  1.00  0.00           H
ATOM    673  CA  LEU    45      41.768  16.600  32.092  1.00  0.00           C
ATOM    674  HA  LEU    45      40.804  16.099  31.992  1.00  0.00           H
ATOM    675  CB  LEU    45      42.863  15.757  31.378  1.00  0.00           C
ATOM    676  HB2 LEU    45      42.618  15.711  30.317  1.00  0.00           H
ATOM    677  HB3 LEU    45      43.776  16.353  31.388  1.00  0.00           H
ATOM    678  CG  LEU    45      43.133  14.296  31.768  1.00  0.00           C
ATOM    679  HG  LEU    45      43.261  14.257  32.851  1.00  0.00           H
ATOM    680  CD1 LEU    45      41.921  13.383  31.428  1.00  0.00           C
ATOM    681 HD11 LEU    45      41.171  13.700  32.152  1.00  0.00           H
ATOM    682 HD12 LEU    45      41.569  13.636  30.429  1.00  0.00           H
ATOM    683 HD13 LEU    45      42.175  12.352  31.677  1.00  0.00           H
ATOM    684  CD2 LEU    45      44.468  13.847  31.126  1.00  0.00           C
ATOM    685 HD21 LEU    45      44.868  13.036  31.733  1.00  0.00           H
ATOM    686 HD22 LEU    45      44.367  13.472  30.107  1.00  0.00           H
ATOM    687 HD23 LEU    45      45.159  14.688  31.083  1.00  0.00           H
ATOM    688  C   LEU    45      42.058  16.781  33.551  1.00  0.00           C
ATOM    689  O   LEU    45      42.089  15.784  34.290  1.00  0.00           O
ATOM    690  N   GLU    46      42.086  18.024  34.091  1.00  0.00           N
ATOM    691  H   GLU    46      41.801  18.856  33.595  1.00  0.00           H
ATOM    692  CA  GLU    46      42.452  18.266  35.491  1.00  0.00           C
ATOM    693  HA  GLU    46      42.097  17.361  35.983  1.00  0.00           H
ATOM    694  CB  GLU    46      43.975  18.331  35.435  1.00  0.00           C
ATOM    695  HB2 GLU    46      44.339  17.452  34.902  1.00  0.00           H
ATOM    696  HB3 GLU    46      44.137  19.287  34.936  1.00  0.00           H
ATOM    697  CG  GLU    46      44.665  18.229  36.765  1.00  0.00           C
ATOM    698  HG2 GLU    46      44.239  18.920  37.492  1.00  0.00           H
ATOM    699  HG3 GLU    46      44.503  17.254  37.227  1.00  0.00           H
ATOM    700  CD  GLU    46      46.194  18.464  36.693  1.00  0.00           C
ATOM    701  OE1 GLU    46      46.881  17.831  37.552  1.00  0.00           O
ATOM    702  OE2 GLU    46      46.700  19.184  35.776  1.00  0.00           O
ATOM    703  C   GLU    46      41.781  19.437  36.200  1.00  0.00           C
ATOM    704  O   GLU    46      41.341  20.395  35.555  1.00  0.00           O
ATOM    705  N   CYX    47      41.641  19.449  37.516  1.00  0.00           N
ATOM    706  H   CYX    47      41.824  18.599  38.028  1.00  0.00           H
ATOM    707  CA  CYX    47      41.448  20.623  38.376  1.00  0.00           C
ATOM    708  HA  CYX    47      41.632  21.495  37.749  1.00  0.00           H
ATOM    709  CB  CYX    47      39.957  20.762  38.858  1.00  0.00           C
ATOM    710  HB2 CYX    47      39.823  20.078  39.696  1.00  0.00           H
ATOM    711  HB3 CYX    47      39.850  21.789  39.202  1.00  0.00           H
ATOM    712  SG  CYX    47      38.564  20.555  37.624  1.00  0.00           S
ATOM    713  C   CYX    47      42.432  20.854  39.479  1.00  0.00           C
ATOM    714  O   CYX    47      43.006  19.882  40.017  1.00  0.00           O
ATOM    715  N   ARG    48      42.790  22.121  39.869  1.00  0.00           N
ATOM    716  H   ARG    48      42.319  22.872  39.385  1.00  0.00           H
ATOM    717  CA  ARG    48      43.784  22.482  40.913  1.00  0.00           C
ATOM    718  HA  ARG    48      43.821  21.641  41.606  1.00  0.00           H
ATOM    719  CB  ARG    48      45.147  22.761  40.419  1.00  0.00           C
ATOM    720  HB2 ARG    48      45.099  23.584  39.705  1.00  0.00           H
ATOM    721  HB3 ARG    48      45.833  23.141  41.177  1.00  0.00           H
ATOM    722  CG  ARG    48      45.910  21.570  39.784  1.00  0.00           C
ATOM    723  HG2 ARG    48      46.168  20.782  40.493  1.00  0.00           H
ATOM    724  HG3 ARG    48      45.339  21.018  39.037  1.00  0.00           H
ATOM    725  CD  ARG    48      47.180  22.152  39.088  1.00  0.00           C
ATOM    726  HD2 ARG    48      47.630  21.458  38.379  1.00  0.00           H
ATOM    727  HD3 ARG    48      46.955  22.965  38.398  1.00  0.00           H
ATOM    728  NE  ARG    48      48.237  22.529  40.094  1.00  0.00           N
ATOM    729  HE  ARG    48      48.485  23.500  40.227  1.00  0.00           H
ATOM    730  CZ  ARG    48      49.022  21.690  40.729  1.00  0.00           C
ATOM    731  NH1 ARG    48      50.003  22.106  41.422  1.00  0.00           N
ATOM    732 HH11 ARG    48      50.111  23.098  41.580  1.00  0.00           H
ATOM    733 HH12 ARG    48      50.611  21.401  41.810  1.00  0.00           H
ATOM    734  NH2 ARG    48      48.995  20.385  40.627  1.00  0.00           N
ATOM    735 HH21 ARG    48      48.395  19.914  39.965  1.00  0.00           H
ATOM    736 HH22 ARG    48      49.561  19.796  41.220  1.00  0.00           H
ATOM    737  C   ARG    48      43.123  23.605  41.812  1.00  0.00           C
ATOM    738  O   ARG    48      42.031  24.092  41.576  1.00  0.00           O
ATOM    739  N   THR    49      43.841  23.956  42.907  1.00  0.00           N
ATOM    740  H   THR    49      44.771  23.582  43.025  1.00  0.00           H
ATOM    741  CA  THR    49      43.573  25.102  43.788  1.00  0.00           C
ATOM    742  HA  THR    49      42.834  25.775  43.354  1.00  0.00           H
ATOM    743  CB  THR    49      43.099  24.794  45.194  1.00  0.00           C
ATOM    744  HB  THR    49      43.890  24.826  45.944  1.00  0.00           H
ATOM    745  CG2 THR    49      42.127  25.867  45.716  1.00  0.00           C
ATOM    746 HG21 THR    49      41.477  26.140  44.885  1.00  0.00           H
ATOM    747 HG22 THR    49      41.630  25.648  46.661  1.00  0.00           H
ATOM    748 HG23 THR    49      42.693  26.751  46.009  1.00  0.00           H
ATOM    749  OG1 THR    49      42.478  23.478  45.240  1.00  0.00           O
ATOM    750  HG1 THR    49      43.155  22.803  45.156  1.00  0.00           H
ATOM    751  C   THR    49      44.757  26.077  43.850  1.00  0.00           C
ATOM    752  O   THR    49      45.907  25.657  44.140  1.00  0.00           O
ATOM    753  N   PHE    50      44.522  27.378  43.613  1.00  0.00           N
ATOM    754  H   PHE    50      43.573  27.665  43.426  1.00  0.00           H
ATOM    755  CA  PHE    50      45.555  28.423  43.427  1.00  0.00           C
ATOM    756  HA  PHE    50      46.578  28.105  43.629  1.00  0.00           H
ATOM    757  CB  PHE    50      45.509  28.910  41.968  1.00  0.00           C
ATOM    758  HB2 PHE    50      44.483  29.194  41.734  1.00  0.00           H
ATOM    759  HB3 PHE    50      46.146  29.792  41.898  1.00  0.00           H
ATOM    760  CG  PHE    50      45.994  27.931  40.954  1.00  0.00           C
ATOM    761  CD1 PHE    50      45.038  27.150  40.348  1.00  0.00           C
ATOM    762  HD1 PHE    50      44.010  27.401  40.559  1.00  0.00           H
ATOM    763  CE1 PHE    50      45.386  26.235  39.346  1.00  0.00           C
ATOM    764  HE1 PHE    50      44.638  25.613  38.876  1.00  0.00           H
ATOM    765  CZ  PHE    50      46.774  25.998  39.119  1.00  0.00           C
ATOM    766  HZ  PHE    50      47.114  25.211  38.463  1.00  0.00           H
ATOM    767  CE2 PHE    50      47.779  26.772  39.777  1.00  0.00           C
ATOM    768  HE2 PHE    50      48.846  26.675  39.642  1.00  0.00           H
ATOM    769  CD2 PHE    50      47.362  27.750  40.648  1.00  0.00           C
ATOM    770  HD2 PHE    50      48.083  28.396  41.128  1.00  0.00           H
ATOM    771  C   PHE    50      45.320  29.545  44.504  1.00  0.00           C
ATOM    772  O   PHE    50      44.192  30.086  44.545  1.00  0.00           O
ATOM    773  N   PHE    51      46.345  29.966  45.244  1.00  0.00           N
ATOM    774  H   PHE    51      47.315  29.700  45.159  1.00  0.00           H
ATOM    775  CA  PHE    51      46.267  30.814  46.469  1.00  0.00           C
ATOM    776  HA  PHE    51      45.528  31.616  46.484  1.00  0.00           H
ATOM    777  CB  PHE    51      45.965  29.969  47.740  1.00  0.00           C
ATOM    778  HB2 PHE    51      45.986  30.508  48.687  1.00  0.00           H
ATOM    779  HB3 PHE    51      44.954  29.567  47.675  1.00  0.00           H
ATOM    780  CG  PHE    51      46.886  28.818  47.891  1.00  0.00           C
ATOM    781  CD1 PHE    51      48.135  28.970  48.501  1.00  0.00           C
ATOM    782  HD1 PHE    51      48.383  29.886  49.016  1.00  0.00           H
ATOM    783  CE1 PHE    51      48.949  27.837  48.692  1.00  0.00           C
ATOM    784  HE1 PHE    51      49.898  27.921  49.202  1.00  0.00           H
ATOM    785  CZ  PHE    51      48.591  26.627  48.073  1.00  0.00           C
ATOM    786  HZ  PHE    51      49.186  25.747  48.263  1.00  0.00           H
ATOM    787  CE2 PHE    51      47.400  26.554  47.291  1.00  0.00           C
ATOM    788  HE2 PHE    51      47.153  25.578  46.901  1.00  0.00           H
ATOM    789  CD2 PHE    51      46.508  27.625  47.257  1.00  0.00           C
ATOM    790  HD2 PHE    51      45.620  27.423  46.678  1.00  0.00           H
ATOM    791  C   PHE    51      47.578  31.622  46.756  1.00  0.00           C
ATOM    792  O   PHE    51      48.661  31.258  46.393  1.00  0.00           O
ATOM    793  N   LEU    52      47.389  32.824  47.407  1.00  0.00           N
ATOM    794  H   LEU    52      46.420  33.054  47.580  1.00  0.00           H
ATOM    795  CA  LEU    52      48.465  33.756  47.824  1.00  0.00           C
ATOM    796  HA  LEU    52      49.361  33.509  47.255  1.00  0.00           H
ATOM    797  CB  LEU    52      48.083  35.276  47.703  1.00  0.00           C
ATOM    798  HB2 LEU    52      47.188  35.493  48.286  1.00  0.00           H
ATOM    799  HB3 LEU    52      48.858  35.913  48.130  1.00  0.00           H
ATOM    800  CG  LEU    52      47.779  35.785  46.277  1.00  0.00           C
ATOM    801  HG  LEU    52      46.894  35.248  45.937  1.00  0.00           H
ATOM    802  CD1 LEU    52      47.642  37.358  46.271  1.00  0.00           C
ATOM    803 HD11 LEU    52      47.456  37.586  45.221  1.00  0.00           H
ATOM    804 HD12 LEU    52      46.841  37.643  46.955  1.00  0.00           H
ATOM    805 HD13 LEU    52      48.531  37.865  46.646  1.00  0.00           H
ATOM    806  CD2 LEU    52      48.885  35.286  45.357  1.00  0.00           C
ATOM    807 HD21 LEU    52      48.869  35.816  44.404  1.00  0.00           H
ATOM    808 HD22 LEU    52      49.927  35.504  45.591  1.00  0.00           H
ATOM    809 HD23 LEU    52      48.718  34.240  45.097  1.00  0.00           H
ATOM    810  C   LEU    52      48.756  33.454  49.311  1.00  0.00           C
ATOM    811  O   LEU    52      47.876  33.295  50.074  1.00  0.00           O
ATOM    812  N   THR    53      50.051  33.583  49.728  1.00  0.00           N
ATOM    813  H   THR    53      50.744  33.612  48.994  1.00  0.00           H
ATOM    814  CA  THR    53      50.480  33.378  51.146  1.00  0.00           C
ATOM    815  HA  THR    53      49.776  33.728  51.900  1.00  0.00           H
ATOM    816  CB  THR    53      50.688  31.789  51.309  1.00  0.00           C
ATOM    817  HB  THR    53      49.720  31.296  51.214  1.00  0.00           H
ATOM    818  CG2 THR    53      51.757  31.115  50.466  1.00  0.00           C
ATOM    819 HG21 THR    53      52.746  31.554  50.345  1.00  0.00           H
ATOM    820 HG22 THR    53      51.872  30.110  50.871  1.00  0.00           H
ATOM    821 HG23 THR    53      51.416  31.057  49.431  1.00  0.00           H
ATOM    822  OG1 THR    53      51.241  31.554  52.616  1.00  0.00           O
ATOM    823  HG1 THR    53      50.561  31.481  53.290  1.00  0.00           H
ATOM    824  C   THR    53      51.767  34.181  51.378  1.00  0.00           C
ATOM    825  O   THR    53      52.296  34.720  50.379  1.00  0.00           O
ATOM    826  N   GLN    54      52.165  34.356  52.650  1.00  0.00           N
ATOM    827  H   GLN    54      51.570  34.034  53.399  1.00  0.00           H
ATOM    828  CA  GLN    54      53.555  34.810  52.990  1.00  0.00           C
ATOM    829  HA  GLN    54      53.872  35.537  52.241  1.00  0.00           H
ATOM    830  CB  GLN    54      53.532  35.575  54.369  1.00  0.00           C
ATOM    831  HB2 GLN    54      53.221  34.802  55.070  1.00  0.00           H
ATOM    832  HB3 GLN    54      54.562  35.907  54.507  1.00  0.00           H
ATOM    833  CG  GLN    54      52.654  36.815  54.522  1.00  0.00           C
ATOM    834  HG2 GLN    54      51.659  36.541  54.171  1.00  0.00           H
ATOM    835  HG3 GLN    54      52.515  37.089  55.568  1.00  0.00           H
ATOM    836  CD  GLN    54      53.256  38.000  53.717  1.00  0.00           C
ATOM    837  OE1 GLN    54      53.046  38.142  52.510  1.00  0.00           O
ATOM    838  NE2 GLN    54      54.015  38.877  54.296  1.00  0.00           N
ATOM    839 HE21 GLN    54      54.507  38.768  55.172  1.00  0.00           H
ATOM    840 HE22 GLN    54      54.268  39.699  53.767  1.00  0.00           H
ATOM    841  C   GLN    54      54.508  33.598  53.099  1.00  0.00           C
ATOM    842  O   GLN    54      55.688  33.831  53.361  1.00  0.00           O
ATOM    843  N   GLY    55      54.112  32.373  52.720  1.00  0.00           N
ATOM    844  H   GLY    55      53.172  32.187  52.399  1.00  0.00           H
ATOM    845  CA  GLY    55      54.854  31.170  52.927  1.00  0.00           C
ATOM    846  HA2 GLY    55      54.334  30.329  52.470  1.00  0.00           H
ATOM    847  HA3 GLY    55      55.813  31.278  52.421  1.00  0.00           H
ATOM    848  C   GLY    55      54.835  30.737  54.427  1.00  0.00           C
ATOM    849  O   GLY    55      55.787  30.070  54.776  1.00  0.00           O
ATOM    850  N   ALA    56      53.808  31.035  55.179  1.00  0.00           N
ATOM    851  H   ALA    56      53.026  31.551  54.802  1.00  0.00           H
ATOM    852  CA  ALA    56      53.801  30.865  56.645  1.00  0.00           C
ATOM    853  HA  ALA    56      54.838  30.686  56.928  1.00  0.00           H
ATOM    854  CB  ALA    56      53.539  32.214  57.318  1.00  0.00           C
ATOM    855  HB1 ALA    56      54.074  32.985  56.764  1.00  0.00           H
ATOM    856  HB2 ALA    56      52.459  32.363  57.332  1.00  0.00           H
ATOM    857  HB3 ALA    56      53.881  32.224  58.353  1.00  0.00           H
ATOM    858  C   ALA    56      52.911  29.682  57.085  1.00  0.00           C
ATOM    859  O   ALA    56      51.740  29.679  56.678  1.00  0.00           O
ATOM    860  N   LEU    57      53.358  28.768  57.983  1.00  0.00           N
ATOM    861  H   LEU    57      54.279  28.876  58.381  1.00  0.00           H
ATOM    862  CA  LEU    57      52.464  27.739  58.530  1.00  0.00           C
ATOM    863  HA  LEU    57      51.835  27.316  57.748  1.00  0.00           H
ATOM    864  CB  LEU    57      53.275  26.644  59.267  1.00  0.00           C
ATOM    865  HB2 LEU    57      53.808  27.171  60.058  1.00  0.00           H
ATOM    866  HB3 LEU    57      52.565  26.019  59.806  1.00  0.00           H
ATOM    867  CG  LEU    57      54.134  25.612  58.501  1.00  0.00           C
ATOM    868  HG  LEU    57      54.890  26.125  57.905  1.00  0.00           H
ATOM    869  CD1 LEU    57      54.901  24.720  59.453  1.00  0.00           C
ATOM    870 HD11 LEU    57      54.035  24.174  59.828  1.00  0.00           H
ATOM    871 HD12 LEU    57      55.672  24.206  58.879  1.00  0.00           H
ATOM    872 HD13 LEU    57      55.327  25.196  60.336  1.00  0.00           H
ATOM    873  CD2 LEU    57      53.391  24.832  57.412  1.00  0.00           C
ATOM    874 HD21 LEU    57      52.981  25.553  56.704  1.00  0.00           H
ATOM    875 HD22 LEU    57      54.215  24.265  56.980  1.00  0.00           H
ATOM    876 HD23 LEU    57      52.636  24.216  57.899  1.00  0.00           H
ATOM    877  C   LEU    57      51.456  28.409  59.446  1.00  0.00           C
ATOM    878  O   LEU    57      51.687  29.462  60.019  1.00  0.00           O
ATOM    879  N   LEU    58      50.349  27.767  59.672  1.00  0.00           N
ATOM    880  H   LEU    58      50.203  26.984  59.049  1.00  0.00           H
ATOM    881  CA  LEU    58      49.406  28.097  60.712  1.00  0.00           C
ATOM    882  HA  LEU    58      49.311  29.183  60.700  1.00  0.00           H
ATOM    883  CB  LEU    58      48.097  27.395  60.380  1.00  0.00           C
ATOM    884  HB2 LEU    58      48.312  26.368  60.088  1.00  0.00           H
ATOM    885  HB3 LEU    58      47.521  27.199  61.285  1.00  0.00           H
ATOM    886  CG  LEU    58      47.242  28.115  59.334  1.00  0.00           C
ATOM    887  HG  LEU    58      47.870  28.553  58.558  1.00  0.00           H
ATOM    888  CD1 LEU    58      46.219  27.166  58.739  1.00  0.00           C
ATOM    889 HD11 LEU    58      45.798  26.488  59.482  1.00  0.00           H
ATOM    890 HD12 LEU    58      45.420  27.740  58.270  1.00  0.00           H
ATOM    891 HD13 LEU    58      46.698  26.548  57.980  1.00  0.00           H
ATOM    892  CD2 LEU    58      46.496  29.241  60.148  1.00  0.00           C
ATOM    893 HD21 LEU    58      45.821  29.632  59.387  1.00  0.00           H
ATOM    894 HD22 LEU    58      45.875  28.764  60.907  1.00  0.00           H
ATOM    895 HD23 LEU    58      47.190  29.944  60.607  1.00  0.00           H
ATOM    896  C   LEU    58      49.926  27.726  62.135  1.00  0.00           C
ATOM    897  O   LEU    58      50.699  26.802  62.390  1.00  0.00           O
ATOM    898  N   ASN    59      49.703  28.623  63.093  1.00  0.00           N
ATOM    899  H   ASN    59      49.069  29.375  62.865  1.00  0.00           H
ATOM    900  CA  ASN    59      50.132  28.619  64.480  1.00  0.00           C
ATOM    901  HA  ASN    59      49.720  29.526  64.923  1.00  0.00           H
ATOM    902  CB  ASN    59      49.577  27.391  65.195  1.00  0.00           C
ATOM    903  HB2 ASN    59      48.763  26.865  64.697  1.00  0.00           H
ATOM    904  HB3 ASN    59      50.350  26.629  65.302  1.00  0.00           H
ATOM    905  CG  ASN    59      48.815  27.697  66.498  1.00  0.00           C
ATOM    906  OD1 ASN    59      48.212  28.759  66.650  1.00  0.00           O
ATOM    907  ND2 ASN    59      48.865  26.865  67.418  1.00  0.00           N
ATOM    908 HD21 ASN    59      48.406  27.136  68.275  1.00  0.00           H
ATOM    909 HD22 ASN    59      49.561  26.136  67.366  1.00  0.00           H
ATOM    910  C   ASN    59      51.555  28.981  64.833  1.00  0.00           C
ATOM    911  O   ASN    59      51.836  29.035  66.030  1.00  0.00           O
ATOM    912  N   ASP    60      52.469  29.167  63.853  1.00  0.00           N
ATOM    913  H   ASP    60      52.133  28.819  62.967  1.00  0.00           H
ATOM    914  CA  ASP    60      53.861  29.714  63.913  1.00  0.00           C
ATOM    915  HA  ASP    60      54.446  29.013  64.509  1.00  0.00           H
ATOM    916  CB  ASP    60      54.559  29.591  62.517  1.00  0.00           C
ATOM    917  HB2 ASP    60      54.762  28.533  62.350  1.00  0.00           H
ATOM    918  HB3 ASP    60      53.906  29.844  61.681  1.00  0.00           H
ATOM    919  CG  ASP    60      55.971  30.246  62.438  1.00  0.00           C
ATOM    920  OD1 ASP    60      56.474  30.607  63.536  1.00  0.00           O
ATOM    921  OD2 ASP    60      56.660  30.389  61.354  1.00  0.00           O
ATOM    922  C   ASP    60      53.869  31.125  64.490  1.00  0.00           C
ATOM    923  O   ASP    60      53.021  31.942  64.103  1.00  0.00           O
ATOM    924  N   LYS    61      54.718  31.336  65.518  1.00  0.00           N
ATOM    925  H   LYS    61      55.118  30.495  65.908  1.00  0.00           H
ATOM    926  CA  LYS    61      55.016  32.567  66.311  1.00  0.00           C
ATOM    927  HA  LYS    61      54.063  33.081  66.426  1.00  0.00           H
ATOM    928  CB  LYS    61      55.331  32.286  67.793  1.00  0.00           C
ATOM    929  HB2 LYS    61      55.291  33.196  68.391  1.00  0.00           H
ATOM    930  HB3 LYS    61      54.595  31.647  68.281  1.00  0.00           H
ATOM    931  CG  LYS    61      56.710  31.613  67.967  1.00  0.00           C
ATOM    932  HG2 LYS    61      56.540  30.557  67.760  1.00  0.00           H
ATOM    933  HG3 LYS    61      57.434  32.073  67.294  1.00  0.00           H
ATOM    934  CD  LYS    61      57.270  31.733  69.379  1.00  0.00           C
ATOM    935  HD2 LYS    61      56.496  31.683  70.145  1.00  0.00           H
ATOM    936  HD3 LYS    61      58.077  31.008  69.487  1.00  0.00           H
ATOM    937  CE  LYS    61      57.840  33.125  69.551  1.00  0.00           C
ATOM    938  HE2 LYS    61      58.698  33.230  68.888  1.00  0.00           H
ATOM    939  HE3 LYS    61      57.073  33.811  69.189  1.00  0.00           H
ATOM    940  NZ  LYS    61      58.091  33.495  70.933  1.00  0.00           N
ATOM    941  HZ1 LYS    61      58.699  34.284  71.102  1.00  0.00           H
ATOM    942  HZ2 LYS    61      57.210  33.580  71.418  1.00  0.00           H
ATOM    943  HZ3 LYS    61      58.563  32.720  71.376  1.00  0.00           H
ATOM    944  C   LYS    61      56.067  33.517  65.693  1.00  0.00           C
ATOM    945  O   LYS    61      56.209  34.601  66.218  1.00  0.00           O
ATOM    946  N   HIP    62      56.685  33.228  64.498  1.00  0.00           N
ATOM    947  H   HIP    62      56.550  32.315  64.089  1.00  0.00           H
ATOM    948  CA  HIP    62      57.721  34.100  63.855  1.00  0.00           C
ATOM    949  HA  HIP    62      58.454  34.406  64.601  1.00  0.00           H
ATOM    950  CB  HIP    62      58.466  33.298  62.742  1.00  0.00           C
ATOM    951  HB2 HIP    62      57.794  32.784  62.055  1.00  0.00           H
ATOM    952  HB3 HIP    62      58.976  34.081  62.183  1.00  0.00           H
ATOM    953  CG  HIP    62      59.423  32.322  63.297  1.00  0.00           C
ATOM    954  ND1 HIP    62      59.166  31.024  63.687  1.00  0.00           N
ATOM    955  HD1 HIP    62      58.239  30.623  63.713  1.00  0.00           H
ATOM    956  CE1 HIP    62      60.314  30.314  63.784  1.00  0.00           C
ATOM    957  HE1 HIP    62      60.258  29.235  63.797  1.00  0.00           H
ATOM    958  NE2 HIP    62      61.248  31.217  63.636  1.00  0.00           N
ATOM    959  HE2 HIP    62      62.204  30.895  63.628  1.00  0.00           H
ATOM    960  CD2 HIP    62      60.803  32.419  63.214  1.00  0.00           C
ATOM    961  HD2 HIP    62      61.436  33.250  62.938  1.00  0.00           H
ATOM    962  C   HIP    62      57.024  35.335  63.376  1.00  0.00           C
ATOM    963  O   HIP    62      56.249  35.237  62.395  1.00  0.00           O
ATOM    964  N   SER    63      57.091  36.539  63.981  1.00  0.00           N
ATOM    965  H   SER    63      57.704  36.707  64.765  1.00  0.00           H
ATOM    966  CA  SER    63      56.265  37.710  63.488  1.00  0.00           C
ATOM    967  HA  SER    63      55.354  37.209  63.160  1.00  0.00           H
ATOM    968  CB  SER    63      55.811  38.668  64.619  1.00  0.00           C
ATOM    969  HB2 SER    63      54.996  39.242  64.178  1.00  0.00           H
ATOM    970  HB3 SER    63      55.450  38.005  65.406  1.00  0.00           H
ATOM    971  OG  SER    63      56.892  39.488  65.121  1.00  0.00           O
ATOM    972  HG  SER    63      57.544  38.873  65.464  1.00  0.00           H
ATOM    973  C   SER    63      56.891  38.469  62.316  1.00  0.00           C
ATOM    974  O   SER    63      56.070  39.007  61.572  1.00  0.00           O
ATOM    975  N   ASN    64      58.161  38.415  62.061  1.00  0.00           N
ATOM    976  H   ASN    64      58.773  38.042  62.771  1.00  0.00           H
ATOM    977  CA  ASN    64      58.750  38.794  60.751  1.00  0.00           C
ATOM    978  HA  ASN    64      59.814  38.815  60.984  1.00  0.00           H
ATOM    979  CB  ASN    64      58.453  37.637  59.750  1.00  0.00           C
ATOM    980  HB2 ASN    64      57.381  37.440  59.714  1.00  0.00           H
ATOM    981  HB3 ASN    64      58.803  37.852  58.740  1.00  0.00           H
ATOM    982  CG  ASN    64      59.234  36.301  60.069  1.00  0.00           C
ATOM    983  OD1 ASN    64      60.427  36.192  60.344  1.00  0.00           O
ATOM    984  ND2 ASN    64      58.436  35.335  60.196  1.00  0.00           N
ATOM    985 HD21 ASN    64      58.876  34.425  60.218  1.00  0.00           H
ATOM    986 HD22 ASN    64      57.448  35.539  60.133  1.00  0.00           H
ATOM    987  C   ASN    64      58.496  40.168  60.088  1.00  0.00           C
ATOM    988  O   ASN    64      58.623  40.370  58.903  1.00  0.00           O
ATOM    989  N   GLY    65      58.077  41.162  60.881  1.00  0.00           N
ATOM    990  H   GLY    65      58.050  40.969  61.873  1.00  0.00           H
ATOM    991  CA  GLY    65      57.506  42.428  60.497  1.00  0.00           C
ATOM    992  HA2 GLY    65      57.485  43.128  61.332  1.00  0.00           H
ATOM    993  HA3 GLY    65      58.134  42.788  59.682  1.00  0.00           H
ATOM    994  C   GLY    65      56.005  42.438  59.981  1.00  0.00           C
ATOM    995  O   GLY    65      55.354  41.431  59.843  1.00  0.00           O
ATOM    996  N   THR    66      55.462  43.668  59.764  1.00  0.00           N
ATOM    997  H   THR    66      56.140  44.415  59.819  1.00  0.00           H
ATOM    998  CA  THR    66      53.975  43.837  59.534  1.00  0.00           C
ATOM    999  HA  THR    66      53.510  43.319  60.373  1.00  0.00           H
ATOM   1000  CB  THR    66      53.556  45.300  59.762  1.00  0.00           C
ATOM   1001  HB  THR    66      53.920  45.870  58.907  1.00  0.00           H
ATOM   1002  CG2 THR    66      52.003  45.459  59.896  1.00  0.00           C
ATOM   1003 HG21 THR    66      51.813  45.141  60.921  1.00  0.00           H
ATOM   1004 HG22 THR    66      51.658  46.488  59.781  1.00  0.00           H
ATOM   1005 HG23 THR    66      51.486  44.784  59.215  1.00  0.00           H
ATOM   1006  OG1 THR    66      54.226  45.863  60.860  1.00  0.00           O
ATOM   1007  HG1 THR    66      54.990  46.380  60.597  1.00  0.00           H
ATOM   1008  C   THR    66      53.506  43.273  58.210  1.00  0.00           C
ATOM   1009  O   THR    66      53.919  43.730  57.164  1.00  0.00           O
ATOM   1010  N   VAL    67      52.633  42.278  58.284  1.00  0.00           N
ATOM   1011  H   VAL    67      52.425  41.957  59.219  1.00  0.00           H
ATOM   1012  CA  VAL    67      52.188  41.564  57.098  1.00  0.00           C
ATOM   1013  HA  VAL    67      53.038  41.385  56.439  1.00  0.00           H
ATOM   1014  CB  VAL    67      51.543  40.236  57.474  1.00  0.00           C
ATOM   1015  HB  VAL    67      51.172  40.172  58.496  1.00  0.00           H
ATOM   1016  CG1 VAL    67      50.600  39.525  56.557  1.00  0.00           C
ATOM   1017 HG11 VAL    67      49.679  40.109  56.571  1.00  0.00           H
ATOM   1018 HG12 VAL    67      51.071  39.349  55.590  1.00  0.00           H
ATOM   1019 HG13 VAL    67      50.273  38.591  57.015  1.00  0.00           H
ATOM   1020  CG2 VAL    67      52.775  39.185  57.731  1.00  0.00           C
ATOM   1021 HG21 VAL    67      53.375  39.371  58.622  1.00  0.00           H
ATOM   1022 HG22 VAL    67      52.497  38.137  57.848  1.00  0.00           H
ATOM   1023 HG23 VAL    67      53.528  39.295  56.951  1.00  0.00           H
ATOM   1024  C   VAL    67      51.186  42.437  56.349  1.00  0.00           C
ATOM   1025  O   VAL    67      50.328  43.077  56.936  1.00  0.00           O
ATOM   1026  N   LYS    68      51.342  42.509  55.012  1.00  0.00           N
ATOM   1027  H   LYS    68      52.146  42.090  54.569  1.00  0.00           H
ATOM   1028  CA  LYS    68      50.291  43.077  54.152  1.00  0.00           C
ATOM   1029  HA  LYS    68      49.353  42.984  54.700  1.00  0.00           H
ATOM   1030  CB  LYS    68      50.629  44.554  53.860  1.00  0.00           C
ATOM   1031  HB2 LYS    68      51.392  44.649  53.089  1.00  0.00           H
ATOM   1032  HB3 LYS    68      49.738  45.048  53.471  1.00  0.00           H
ATOM   1033  CG  LYS    68      51.160  45.429  55.031  1.00  0.00           C
ATOM   1034  HG2 LYS    68      50.290  45.563  55.674  1.00  0.00           H
ATOM   1035  HG3 LYS    68      51.995  44.902  55.492  1.00  0.00           H
ATOM   1036  CD  LYS    68      51.702  46.771  54.534  1.00  0.00           C
ATOM   1037  HD2 LYS    68      52.639  46.492  54.050  1.00  0.00           H
ATOM   1038  HD3 LYS    68      51.140  47.185  53.697  1.00  0.00           H
ATOM   1039  CE  LYS    68      52.014  47.748  55.667  1.00  0.00           C
ATOM   1040  HE2 LYS    68      51.051  48.129  56.005  1.00  0.00           H
ATOM   1041  HE3 LYS    68      52.487  47.299  56.541  1.00  0.00           H
ATOM   1042  NZ  LYS    68      52.807  48.854  55.058  1.00  0.00           N
ATOM   1043  HZ1 LYS    68      53.693  48.554  54.677  1.00  0.00           H
ATOM   1044  HZ2 LYS    68      52.255  49.273  54.324  1.00  0.00           H
ATOM   1045  HZ3 LYS    68      52.812  49.636  55.696  1.00  0.00           H
ATOM   1046  C   LYS    68      49.984  42.427  52.857  1.00  0.00           C
ATOM   1047  O   LYS    68      50.792  41.759  52.226  1.00  0.00           O
ATOM   1048  N   ASP    69      48.732  42.630  52.417  1.00  0.00           N
ATOM   1049  H   ASP    69      48.154  43.051  53.129  1.00  0.00           H
ATOM   1050  CA  ASP    69      48.253  42.168  51.116  1.00  0.00           C
ATOM   1051  HA  ASP    69      48.171  41.085  51.211  1.00  0.00           H
ATOM   1052  CB  ASP    69      46.752  42.636  50.976  1.00  0.00           C
ATOM   1053  HB2 ASP    69      46.396  42.144  50.071  1.00  0.00           H
ATOM   1054  HB3 ASP    69      46.159  42.303  51.828  1.00  0.00           H
ATOM   1055  CG  ASP    69      46.420  44.067  50.802  1.00  0.00           C
ATOM   1056  OD1 ASP    69      45.271  44.325  50.448  1.00  0.00           O
ATOM   1057  OD2 ASP    69      47.327  44.936  50.972  1.00  0.00           O
ATOM   1058  C   ASP    69      49.046  42.601  49.843  1.00  0.00           C
ATOM   1059  O   ASP    69      48.718  42.110  48.780  1.00  0.00           O
ATOM   1060  N   ARG    70      50.115  43.429  49.923  1.00  0.00           N
ATOM   1061  H   ARG    70      50.226  43.844  50.838  1.00  0.00           H
ATOM   1062  CA  ARG    70      51.063  43.864  48.884  1.00  0.00           C
ATOM   1063  HA  ARG    70      51.081  43.136  48.072  1.00  0.00           H
ATOM   1064  CB  ARG    70      50.661  45.246  48.319  1.00  0.00           C
ATOM   1065  HB2 ARG    70      49.649  45.531  48.604  1.00  0.00           H
ATOM   1066  HB3 ARG    70      51.459  45.962  48.516  1.00  0.00           H
ATOM   1067  CG  ARG    70      50.684  45.199  46.821  1.00  0.00           C
ATOM   1068  HG2 ARG    70      51.678  44.886  46.502  1.00  0.00           H
ATOM   1069  HG3 ARG    70      49.944  44.484  46.461  1.00  0.00           H
ATOM   1070  CD  ARG    70      50.437  46.567  46.088  1.00  0.00           C
ATOM   1071  HD2 ARG    70      50.235  46.329  45.044  1.00  0.00           H
ATOM   1072  HD3 ARG    70      49.521  47.003  46.486  1.00  0.00           H
ATOM   1073  NE  ARG    70      51.511  47.519  46.253  1.00  0.00           N
ATOM   1074  HE  ARG    70      52.443  47.203  46.026  1.00  0.00           H
ATOM   1075  CZ  ARG    70      51.422  48.639  46.931  1.00  0.00           C
ATOM   1076  NH1 ARG    70      52.407  49.380  47.023  1.00  0.00           N
ATOM   1077 HH11 ARG    70      53.347  49.218  46.691  1.00  0.00           H
ATOM   1078 HH12 ARG    70      52.345  50.265  47.506  1.00  0.00           H
ATOM   1079  NH2 ARG    70      50.270  49.048  47.425  1.00  0.00           N
ATOM   1080 HH21 ARG    70      49.440  48.473  47.383  1.00  0.00           H
ATOM   1081 HH22 ARG    70      50.199  50.029  47.655  1.00  0.00           H
ATOM   1082  C   ARG    70      52.534  43.696  49.360  1.00  0.00           C
ATOM   1083  O   ARG    70      53.425  44.475  49.038  1.00  0.00           O
ATOM   1084  N   SER    71      52.744  42.707  50.213  1.00  0.00           N
ATOM   1085  H   SER    71      51.902  42.336  50.628  1.00  0.00           H
ATOM   1086  CA  SER    71      54.102  42.427  50.806  1.00  0.00           C
ATOM   1087  HA  SER    71      54.398  43.379  51.248  1.00  0.00           H
ATOM   1088  CB  SER    71      53.985  41.450  52.009  1.00  0.00           C
ATOM   1089  HB2 SER    71      53.420  41.944  52.800  1.00  0.00           H
ATOM   1090  HB3 SER    71      53.539  40.520  51.658  1.00  0.00           H
ATOM   1091  OG  SER    71      55.231  41.163  52.519  1.00  0.00           O
ATOM   1092  HG  SER    71      55.603  41.900  53.009  1.00  0.00           H
ATOM   1093  C   SER    71      55.122  41.955  49.764  1.00  0.00           C
ATOM   1094  O   SER    71      54.745  41.002  49.017  1.00  0.00           O
ATOM   1095  N   PRO    72      56.393  42.368  49.757  1.00  0.00           N
ATOM   1096  CD  PRO    72      57.037  43.254  50.668  1.00  0.00           C
ATOM   1097  HD2 PRO    72      56.658  43.068  51.674  1.00  0.00           H
ATOM   1098  HD3 PRO    72      56.645  44.239  50.412  1.00  0.00           H
ATOM   1099  CG  PRO    72      58.518  43.166  50.460  1.00  0.00           C
ATOM   1100  HG2 PRO    72      58.940  42.382  51.089  1.00  0.00           H
ATOM   1101  HG3 PRO    72      59.050  44.092  50.682  1.00  0.00           H
ATOM   1102  CB  PRO    72      58.660  42.598  49.055  1.00  0.00           C
ATOM   1103  HB2 PRO    72      59.468  41.873  48.953  1.00  0.00           H
ATOM   1104  HB3 PRO    72      58.729  43.409  48.328  1.00  0.00           H
ATOM   1105  CA  PRO    72      57.412  41.787  48.866  1.00  0.00           C
ATOM   1106  HA  PRO    72      57.055  41.850  47.838  1.00  0.00           H
ATOM   1107  C   PRO    72      57.675  40.292  49.138  1.00  0.00           C
ATOM   1108  O   PRO    72      58.344  39.624  48.374  1.00  0.00           O
ATOM   1109  N   HID    73      56.984  39.752  50.132  1.00  0.00           N
ATOM   1110  H   HID    73      56.354  40.308  50.693  1.00  0.00           H
ATOM   1111  CA  HID    73      56.970  38.293  50.509  1.00  0.00           C
ATOM   1112  HA  HID    73      57.828  37.808  50.045  1.00  0.00           H
ATOM   1113  CB  HID    73      57.081  38.111  52.013  1.00  0.00           C
ATOM   1114  HB2 HID    73      56.094  38.322  52.425  1.00  0.00           H
ATOM   1115  HB3 HID    73      57.365  37.073  52.188  1.00  0.00           H
ATOM   1116  CG  HID    73      58.133  38.976  52.633  1.00  0.00           C
ATOM   1117  ND1 HID    73      58.016  39.924  53.595  1.00  0.00           N
ATOM   1118  HD1 HID    73      57.205  40.239  54.106  1.00  0.00           H
ATOM   1119  CE1 HID    73      59.263  40.308  53.902  1.00  0.00           C
ATOM   1120  HE1 HID    73      59.429  41.090  54.629  1.00  0.00           H
ATOM   1121  NE2 HID    73      60.153  39.642  53.226  1.00  0.00           N
ATOM   1122  CD2 HID    73      59.457  38.838  52.325  1.00  0.00           C
ATOM   1123  HD2 HID    73      59.882  38.140  51.619  1.00  0.00           H
ATOM   1124  C   HID    73      55.702  37.603  50.042  1.00  0.00           C
ATOM   1125  O   HID    73      55.706  36.358  50.065  1.00  0.00           O
ATOM   1126  N   ARG    74      54.634  38.330  49.658  1.00  0.00           N
ATOM   1127  H   ARG    74      54.602  39.339  49.685  1.00  0.00           H
ATOM   1128  CA  ARG    74      53.391  37.735  49.153  1.00  0.00           C
ATOM   1129  HA  ARG    74      52.983  37.042  49.887  1.00  0.00           H
ATOM   1130  CB  ARG    74      52.355  38.787  48.878  1.00  0.00           C
ATOM   1131  HB2 ARG    74      52.432  39.718  49.438  1.00  0.00           H
ATOM   1132  HB3 ARG    74      52.461  39.185  47.869  1.00  0.00           H
ATOM   1133  CG  ARG    74      51.006  38.091  49.148  1.00  0.00           C
ATOM   1134  HG2 ARG    74      50.750  37.363  48.379  1.00  0.00           H
ATOM   1135  HG3 ARG    74      51.089  37.537  50.084  1.00  0.00           H
ATOM   1136  CD  ARG    74      49.887  39.187  49.190  1.00  0.00           C
ATOM   1137  HD2 ARG    74      50.129  39.986  49.891  1.00  0.00           H
ATOM   1138  HD3 ARG    74      49.699  39.510  48.166  1.00  0.00           H
ATOM   1139  NE  ARG    74      48.664  38.597  49.700  1.00  0.00           N
ATOM   1140  HE  ARG    74      48.799  37.829  50.343  1.00  0.00           H
ATOM   1141  CZ  ARG    74      47.392  38.799  49.333  1.00  0.00           C
ATOM   1142  NH1 ARG    74      46.359  38.102  49.824  1.00  0.00           N
ATOM   1143 HH11 ARG    74      46.554  37.392  50.515  1.00  0.00           H
ATOM   1144 HH12 ARG    74      45.412  38.142  49.476  1.00  0.00           H
ATOM   1145  NH2 ARG    74      47.074  39.761  48.547  1.00  0.00           N
ATOM   1146 HH21 ARG    74      47.759  40.488  48.403  1.00  0.00           H
ATOM   1147 HH22 ARG    74      46.121  40.093  48.520  1.00  0.00           H
ATOM   1148  C   ARG    74      53.602  36.941  47.835  1.00  0.00           C
ATOM   1149  O   ARG    74      54.112  37.481  46.854  1.00  0.00           O
ATOM   1150  N   THR    75      53.176  35.715  47.853  1.00  0.00           N
ATOM   1151  H   THR    75      52.834  35.377  48.742  1.00  0.00           H
ATOM   1152  CA  THR    75      53.614  34.708  46.836  1.00  0.00           C
ATOM   1153  HA  THR    75      53.930  35.165  45.897  1.00  0.00           H
ATOM   1154  CB  THR    75      54.863  33.936  47.456  1.00  0.00           C
ATOM   1155  HB  THR    75      54.523  33.512  48.401  1.00  0.00           H
ATOM   1156  CG2 THR    75      55.268  32.683  46.650  1.00  0.00           C
ATOM   1157 HG21 THR    75      55.915  32.015  47.217  1.00  0.00           H
ATOM   1158 HG22 THR    75      54.368  32.165  46.320  1.00  0.00           H
ATOM   1159 HG23 THR    75      55.734  32.970  45.707  1.00  0.00           H
ATOM   1160  OG1 THR    75      56.017  34.757  47.573  1.00  0.00           O
ATOM   1161  HG1 THR    75      55.790  35.395  48.253  1.00  0.00           H
ATOM   1162  C   THR    75      52.480  33.720  46.469  1.00  0.00           C
ATOM   1163  O   THR    75      51.836  33.152  47.329  1.00  0.00           O
ATOM   1164  N   LEU    76      52.314  33.498  45.162  1.00  0.00           N
ATOM   1165  H   LEU    76      53.018  33.868  44.539  1.00  0.00           H
ATOM   1166  CA  LEU    76      51.346  32.537  44.672  1.00  0.00           C
ATOM   1167  HA  LEU    76      50.486  32.535  45.344  1.00  0.00           H
ATOM   1168  CB  LEU    76      50.837  33.005  43.272  1.00  0.00           C
ATOM   1169  HB2 LEU    76      50.411  34.002  43.379  1.00  0.00           H
ATOM   1170  HB3 LEU    76      51.715  33.166  42.645  1.00  0.00           H
ATOM   1171  CG  LEU    76      49.994  32.054  42.431  1.00  0.00           C
ATOM   1172  HG  LEU    76      50.418  31.053  42.351  1.00  0.00           H
ATOM   1173  CD1 LEU    76      48.537  31.841  43.017  1.00  0.00           C
ATOM   1174 HD11 LEU    76      47.822  31.633  42.220  1.00  0.00           H
ATOM   1175 HD12 LEU    76      48.442  31.042  43.751  1.00  0.00           H
ATOM   1176 HD13 LEU    76      48.187  32.761  43.486  1.00  0.00           H
ATOM   1177  CD2 LEU    76      49.857  32.585  40.987  1.00  0.00           C
ATOM   1178 HD21 LEU    76      49.852  33.673  40.935  1.00  0.00           H
ATOM   1179 HD22 LEU    76      50.817  32.432  40.494  1.00  0.00           H
ATOM   1180 HD23 LEU    76      49.064  32.068  40.447  1.00  0.00           H
ATOM   1181  C   LEU    76      51.829  31.125  44.705  1.00  0.00           C
ATOM   1182  O   LEU    76      52.957  30.832  44.288  1.00  0.00           O
ATOM   1183  N   MET    77      51.003  30.195  45.119  1.00  0.00           N
ATOM   1184  H   MET    77      50.079  30.507  45.386  1.00  0.00           H
ATOM   1185  CA  MET    77      51.325  28.775  45.273  1.00  0.00           C
ATOM   1186  HA  MET    77      52.048  28.583  44.480  1.00  0.00           H
ATOM   1187  CB  MET    77      51.939  28.499  46.690  1.00  0.00           C
ATOM   1188  HB2 MET    77      51.179  28.823  47.401  1.00  0.00           H
ATOM   1189  HB3 MET    77      52.114  27.427  46.780  1.00  0.00           H
ATOM   1190  CG  MET    77      53.259  29.181  46.859  1.00  0.00           C
ATOM   1191  HG2 MET    77      53.956  28.603  46.251  1.00  0.00           H
ATOM   1192  HG3 MET    77      53.151  30.258  46.728  1.00  0.00           H
ATOM   1193  SD  MET    77      53.802  28.862  48.478  1.00  0.00           S
ATOM   1194  CE  MET    77      54.080  26.984  48.596  1.00  0.00           C
ATOM   1195  HE1 MET    77      54.504  26.611  47.663  1.00  0.00           H
ATOM   1196  HE2 MET    77      54.938  26.798  49.243  1.00  0.00           H
ATOM   1197  HE3 MET    77      53.250  26.412  49.011  1.00  0.00           H
ATOM   1198  C   MET    77      50.100  27.910  44.874  1.00  0.00           C
ATOM   1199  O   MET    77      48.987  28.404  44.769  1.00  0.00           O
ATOM   1200  N   SER    78      50.281  26.589  44.688  1.00  0.00           N
ATOM   1201  H   SER    78      51.162  26.221  45.017  1.00  0.00           H
ATOM   1202  CA  SER    78      49.211  25.644  44.293  1.00  0.00           C
ATOM   1203  HA  SER    78      48.262  26.073  44.614  1.00  0.00           H
ATOM   1204  CB  SER    78      49.168  25.638  42.751  1.00  0.00           C
ATOM   1205  HB2 SER    78      48.211  25.208  42.455  1.00  0.00           H
ATOM   1206  HB3 SER    78      49.128  26.664  42.383  1.00  0.00           H
ATOM   1207  OG  SER    78      50.206  24.902  42.197  1.00  0.00           O
ATOM   1208  HG  SER    78      50.888  25.413  41.755  1.00  0.00           H
ATOM   1209  C   SER    78      49.281  24.169  44.883  1.00  0.00           C
ATOM   1210  O   SER    78      50.364  23.674  45.220  1.00  0.00           O
ATOM   1211  N   CYS    79      48.056  23.623  44.953  1.00  0.00           N
ATOM   1212  H   CYS    79      47.233  24.091  44.600  1.00  0.00           H
ATOM   1213  CA  CYS    79      47.773  22.262  45.450  1.00  0.00           C
ATOM   1214  HA  CYS    79      48.661  21.631  45.465  1.00  0.00           H
ATOM   1215  CB  CYS    79      47.188  22.278  46.852  1.00  0.00           C
ATOM   1216  HB2 CYS    79      46.856  21.270  47.102  1.00  0.00           H
ATOM   1217  HB3 CYS    79      47.939  22.604  47.570  1.00  0.00           H
ATOM   1218  SG  CYS    79      45.716  23.293  46.927  1.00  0.00           S
ATOM   1219  HG  CYS    79      45.203  22.697  48.008  1.00  0.00           H
ATOM   1220  C   CYS    79      46.755  21.514  44.560  1.00  0.00           C
ATOM   1221  O   CYS    79      46.103  22.208  43.759  1.00  0.00           O
ATOM   1222  N   PRO    80      46.503  20.176  44.676  1.00  0.00           N
ATOM   1223  CD  PRO    80      47.263  19.297  45.530  1.00  0.00           C
ATOM   1224  HD2 PRO    80      46.914  19.176  46.555  1.00  0.00           H
ATOM   1225  HD3 PRO    80      48.317  19.557  45.431  1.00  0.00           H
ATOM   1226  CG  PRO    80      46.970  17.942  44.969  1.00  0.00           C
ATOM   1227  HG2 PRO    80      47.287  17.279  45.775  1.00  0.00           H
ATOM   1228  HG3 PRO    80      47.428  17.584  44.048  1.00  0.00           H
ATOM   1229  CB  PRO    80      45.454  18.073  44.704  1.00  0.00           C
ATOM   1230  HB2 PRO    80      44.897  17.949  45.633  1.00  0.00           H
ATOM   1231  HB3 PRO    80      45.053  17.364  43.980  1.00  0.00           H
ATOM   1232  CA  PRO    80      45.387  19.462  44.101  1.00  0.00           C
ATOM   1233  HA  PRO    80      45.612  19.346  43.042  1.00  0.00           H
ATOM   1234  C   PRO    80      44.009  20.229  44.307  1.00  0.00           C
ATOM   1235  O   PRO    80      43.861  21.099  45.110  1.00  0.00           O
ATOM   1236  N   VAL    81      42.946  19.742  43.623  1.00  0.00           N
ATOM   1237  H   VAL    81      43.142  18.978  42.991  1.00  0.00           H
ATOM   1238  CA  VAL    81      41.614  20.129  43.797  1.00  0.00           C
ATOM   1239  HA  VAL    81      41.545  21.215  43.864  1.00  0.00           H
ATOM   1240  CB  VAL    81      40.770  19.736  42.597  1.00  0.00           C
ATOM   1241  HB  VAL    81      40.990  20.457  41.809  1.00  0.00           H
ATOM   1242  CG1 VAL    81      40.859  18.348  42.183  1.00  0.00           C
ATOM   1243 HG11 VAL    81      40.219  18.245  41.306  1.00  0.00           H
ATOM   1244 HG12 VAL    81      41.839  18.110  41.771  1.00  0.00           H
ATOM   1245 HG13 VAL    81      40.512  17.551  42.842  1.00  0.00           H
ATOM   1246  CG2 VAL    81      39.285  19.970  42.953  1.00  0.00           C
ATOM   1247 HG21 VAL    81      38.909  19.373  43.784  1.00  0.00           H
ATOM   1248 HG22 VAL    81      39.130  21.036  43.113  1.00  0.00           H
ATOM   1249 HG23 VAL    81      38.652  19.766  42.090  1.00  0.00           H
ATOM   1250  C   VAL    81      41.037  19.786  45.199  1.00  0.00           C
ATOM   1251  O   VAL    81      40.962  18.600  45.525  1.00  0.00           O
ATOM   1252  N   GLY    82      40.797  20.761  46.071  1.00  0.00           N
ATOM   1253  H   GLY    82      41.144  21.679  45.833  1.00  0.00           H
ATOM   1254  CA  GLY    82      40.247  20.605  47.471  1.00  0.00           C
ATOM   1255  HA2 GLY    82      40.073  21.579  47.926  1.00  0.00           H
ATOM   1256  HA3 GLY    82      39.280  20.119  47.337  1.00  0.00           H
ATOM   1257  C   GLY    82      41.027  19.794  48.505  1.00  0.00           C
ATOM   1258  O   GLY    82      40.567  18.810  49.121  1.00  0.00           O
ATOM   1259  N   GLU    83      42.321  20.182  48.697  1.00  0.00           N
ATOM   1260  H   GLU    83      42.626  21.047  48.276  1.00  0.00           H
ATOM   1261  CA  GLU    83      43.287  19.597  49.707  1.00  0.00           C
ATOM   1262  HA  GLU    83      42.755  18.945  50.401  1.00  0.00           H
ATOM   1263  CB  GLU    83      44.388  18.865  48.920  1.00  0.00           C
ATOM   1264  HB2 GLU    83      44.886  19.447  48.145  1.00  0.00           H
ATOM   1265  HB3 GLU    83      45.280  18.751  49.537  1.00  0.00           H
ATOM   1266  CG  GLU    83      43.899  17.509  48.312  1.00  0.00           C
ATOM   1267  HG2 GLU    83      43.010  17.742  47.725  1.00  0.00           H
ATOM   1268  HG3 GLU    83      44.700  17.231  47.629  1.00  0.00           H
ATOM   1269  CD  GLU    83      43.671  16.414  49.344  1.00  0.00           C
ATOM   1270  OE1 GLU    83      44.561  16.219  50.241  1.00  0.00           O
ATOM   1271  OE2 GLU    83      42.581  15.799  49.413  1.00  0.00           O
ATOM   1272  C   GLU    83      43.846  20.794  50.513  1.00  0.00           C
ATOM   1273  O   GLU    83      44.153  21.801  49.902  1.00  0.00           O
ATOM   1274  N   ALA    84      44.000  20.526  51.820  1.00  0.00           N
ATOM   1275  H   ALA    84      43.516  19.762  52.270  1.00  0.00           H
ATOM   1276  CA  ALA    84      44.606  21.609  52.727  1.00  0.00           C
ATOM   1277  HA  ALA    84      44.032  22.507  52.499  1.00  0.00           H
ATOM   1278  CB  ALA    84      44.556  21.188  54.183  1.00  0.00           C
ATOM   1279  HB1 ALA    84      45.106  21.916  54.782  1.00  0.00           H
ATOM   1280  HB2 ALA    84      43.494  21.149  54.423  1.00  0.00           H
ATOM   1281  HB3 ALA    84      45.142  20.271  54.237  1.00  0.00           H
ATOM   1282  C   ALA    84      46.057  21.817  52.188  1.00  0.00           C
ATOM   1283  O   ALA    84      46.770  20.824  52.247  1.00  0.00           O
ATOM   1284  N   PRO    85      46.502  23.017  51.704  1.00  0.00           N
ATOM   1285  CD  PRO    85      45.653  24.163  51.764  1.00  0.00           C
ATOM   1286  HD2 PRO    85      45.211  24.234  52.757  1.00  0.00           H
ATOM   1287  HD3 PRO    85      44.905  24.054  50.979  1.00  0.00           H
ATOM   1288  CG  PRO    85      46.526  25.403  51.452  1.00  0.00           C
ATOM   1289  HG2 PRO    85      47.010  25.938  52.269  1.00  0.00           H
ATOM   1290  HG3 PRO    85      46.006  25.987  50.691  1.00  0.00           H
ATOM   1291  CB  PRO    85      47.713  24.815  50.717  1.00  0.00           C
ATOM   1292  HB2 PRO    85      48.626  25.325  51.022  1.00  0.00           H
ATOM   1293  HB3 PRO    85      47.453  24.793  49.659  1.00  0.00           H
ATOM   1294  CA  PRO    85      47.776  23.399  51.241  1.00  0.00           C
ATOM   1295  HA  PRO    85      48.023  22.782  50.377  1.00  0.00           H
ATOM   1296  C   PRO    85      48.848  23.125  52.330  1.00  0.00           C
ATOM   1297  O   PRO    85      48.801  23.736  53.401  1.00  0.00           O
ATOM   1298  N   SER    86      49.786  22.302  51.996  1.00  0.00           N
ATOM   1299  H   SER    86      49.682  21.775  51.142  1.00  0.00           H
ATOM   1300  CA  SER    86      50.851  21.886  52.899  1.00  0.00           C
ATOM   1301  HA  SER    86      50.947  22.714  53.601  1.00  0.00           H
ATOM   1302  CB  SER    86      50.588  20.448  53.451  1.00  0.00           C
ATOM   1303  HB2 SER    86      49.553  20.315  53.769  1.00  0.00           H
ATOM   1304  HB3 SER    86      50.657  19.878  52.524  1.00  0.00           H
ATOM   1305  OG  SER    86      51.578  20.029  54.320  1.00  0.00           O
ATOM   1306  HG  SER    86      51.405  20.581  55.086  1.00  0.00           H
ATOM   1307  C   SER    86      52.271  21.866  52.176  1.00  0.00           C
ATOM   1308  O   SER    86      52.342  21.499  50.995  1.00  0.00           O
ATOM   1309  N   PRO    87      53.398  21.936  52.902  1.00  0.00           N
ATOM   1310  CD  PRO    87      53.534  22.438  54.287  1.00  0.00           C
ATOM   1311  HD2 PRO    87      53.216  21.639  54.956  1.00  0.00           H
ATOM   1312  HD3 PRO    87      52.896  23.304  54.465  1.00  0.00           H
ATOM   1313  CG  PRO    87      55.053  22.748  54.528  1.00  0.00           C
ATOM   1314  HG2 PRO    87      55.322  22.561  55.567  1.00  0.00           H
ATOM   1315  HG3 PRO    87      55.235  23.777  54.217  1.00  0.00           H
ATOM   1316  CB  PRO    87      55.728  21.733  53.567  1.00  0.00           C
ATOM   1317  HB2 PRO    87      56.031  20.748  53.921  1.00  0.00           H
ATOM   1318  HB3 PRO    87      56.660  22.161  53.200  1.00  0.00           H
ATOM   1319  CA  PRO    87      54.753  21.550  52.371  1.00  0.00           C
ATOM   1320  HA  PRO    87      54.896  22.281  51.576  1.00  0.00           H
ATOM   1321  C   PRO    87      54.792  20.076  51.798  1.00  0.00           C
ATOM   1322  O   PRO    87      55.695  19.755  51.024  1.00  0.00           O
ATOM   1323  N   TYR    88      53.975  19.163  52.321  1.00  0.00           N
ATOM   1324  H   TYR    88      53.288  19.530  52.964  1.00  0.00           H
ATOM   1325  CA  TYR    88      53.831  17.770  51.828  1.00  0.00           C
ATOM   1326  HA  TYR    88      54.796  17.321  51.592  1.00  0.00           H
ATOM   1327  CB  TYR    88      53.476  16.846  53.007  1.00  0.00           C
ATOM   1328  HB2 TYR    88      52.440  17.066  53.266  1.00  0.00           H
ATOM   1329  HB3 TYR    88      53.352  15.819  52.666  1.00  0.00           H
ATOM   1330  CG  TYR    88      54.452  17.039  54.225  1.00  0.00           C
ATOM   1331  CD1 TYR    88      53.927  17.606  55.483  1.00  0.00           C
ATOM   1332  HD1 TYR    88      52.901  17.934  55.552  1.00  0.00           H
ATOM   1333  CE1 TYR    88      54.711  17.701  56.592  1.00  0.00           C
ATOM   1334  HE1 TYR    88      54.243  18.049  57.501  1.00  0.00           H
ATOM   1335  CZ  TYR    88      56.079  17.167  56.618  1.00  0.00           C
ATOM   1336  OH  TYR    88      56.886  17.078  57.703  1.00  0.00           O
ATOM   1337  HH  TYR    88      56.472  17.466  58.478  1.00  0.00           H
ATOM   1338  CE2 TYR    88      56.533  16.489  55.432  1.00  0.00           C
ATOM   1339  HE2 TYR    88      57.548  16.122  55.389  1.00  0.00           H
ATOM   1340  CD2 TYR    88      55.763  16.430  54.262  1.00  0.00           C
ATOM   1341  HD2 TYR    88      56.207  15.918  53.421  1.00  0.00           H
ATOM   1342  C   TYR    88      52.998  17.569  50.568  1.00  0.00           C
ATOM   1343  O   TYR    88      52.612  16.450  50.245  1.00  0.00           O
ATOM   1344  N   ASN    89      52.566  18.639  49.904  1.00  0.00           N
ATOM   1345  H   ASN    89      52.779  19.532  50.325  1.00  0.00           H
ATOM   1346  CA  ASN    89      51.821  18.605  48.676  1.00  0.00           C
ATOM   1347  HA  ASN    89      52.363  17.837  48.124  1.00  0.00           H
ATOM   1348  CB  ASN    89      50.339  18.194  49.001  1.00  0.00           C
ATOM   1349  HB2 ASN    89      49.933  18.148  47.990  1.00  0.00           H
ATOM   1350  HB3 ASN    89      50.339  17.226  49.502  1.00  0.00           H
ATOM   1351  CG  ASN    89      49.557  19.236  49.778  1.00  0.00           C
ATOM   1352  OD1 ASN    89      49.872  20.425  49.799  1.00  0.00           O
ATOM   1353  ND2 ASN    89      48.425  18.836  50.391  1.00  0.00           N
ATOM   1354 HD21 ASN    89      47.901  19.456  50.993  1.00  0.00           H
ATOM   1355 HD22 ASN    89      48.132  17.870  50.377  1.00  0.00           H
ATOM   1356  C   ASN    89      51.909  19.846  47.674  1.00  0.00           C
ATOM   1357  O   ASN    89      51.794  19.632  46.503  1.00  0.00           O
ATOM   1358  N   SER    90      52.235  21.021  48.176  1.00  0.00           N
ATOM   1359  H   SER    90      52.360  21.032  49.178  1.00  0.00           H
ATOM   1360  CA  SER    90      52.181  22.325  47.454  1.00  0.00           C
ATOM   1361  HA  SER    90      51.375  22.173  46.737  1.00  0.00           H
ATOM   1362  CB  SER    90      51.976  23.517  48.383  1.00  0.00           C
ATOM   1363  HB2 SER    90      52.614  23.309  49.242  1.00  0.00           H
ATOM   1364  HB3 SER    90      52.261  24.516  48.050  1.00  0.00           H
ATOM   1365  OG  SER    90      50.672  23.575  48.882  1.00  0.00           O
ATOM   1366  HG  SER    90      50.258  22.712  48.950  1.00  0.00           H
ATOM   1367  C   SER    90      53.453  22.676  46.638  1.00  0.00           C
ATOM   1368  O   SER    90      54.490  22.059  46.936  1.00  0.00           O
ATOM   1369  N   ARG    91      53.367  23.620  45.771  1.00  0.00           N
ATOM   1370  H   ARG    91      52.517  24.158  45.685  1.00  0.00           H
ATOM   1371  CA  ARG    91      54.455  24.068  44.883  1.00  0.00           C
ATOM   1372  HA  ARG    91      55.300  23.920  45.554  1.00  0.00           H
ATOM   1373  CB  ARG    91      54.491  23.198  43.637  1.00  0.00           C
ATOM   1374  HB2 ARG    91      55.447  23.323  43.130  1.00  0.00           H
ATOM   1375  HB3 ARG    91      54.539  22.179  44.021  1.00  0.00           H
ATOM   1376  CG  ARG    91      53.314  23.494  42.670  1.00  0.00           C
ATOM   1377  HG2 ARG    91      52.421  23.203  43.224  1.00  0.00           H
ATOM   1378  HG3 ARG    91      53.390  24.555  42.436  1.00  0.00           H
ATOM   1379  CD  ARG    91      53.446  22.756  41.370  1.00  0.00           C
ATOM   1380  HD2 ARG    91      54.444  22.326  41.283  1.00  0.00           H
ATOM   1381  HD3 ARG    91      52.590  22.097  41.225  1.00  0.00           H
ATOM   1382  NE  ARG    91      53.337  23.784  40.302  1.00  0.00           N
ATOM   1383  HE  ARG    91      52.894  24.669  40.499  1.00  0.00           H
ATOM   1384  CZ  ARG    91      53.708  23.662  39.038  1.00  0.00           C
ATOM   1385  NH1 ARG    91      53.706  24.647  38.201  1.00  0.00           N
ATOM   1386 HH11 ARG    91      53.589  25.594  38.529  1.00  0.00           H
ATOM   1387 HH12 ARG    91      54.145  24.578  37.293  1.00  0.00           H
ATOM   1388  NH2 ARG    91      54.056  22.577  38.457  1.00  0.00           N
ATOM   1389 HH21 ARG    91      54.160  21.735  39.006  1.00  0.00           H
ATOM   1390 HH22 ARG    91      54.478  22.652  37.542  1.00  0.00           H
ATOM   1391  C   ARG    91      54.463  25.533  44.595  1.00  0.00           C
ATOM   1392  O   ARG    91      53.407  26.157  44.597  1.00  0.00           O
ATOM   1393  N   PHE    92      55.623  26.168  44.394  1.00  0.00           N
ATOM   1394  H   PHE    92      56.449  25.616  44.572  1.00  0.00           H
ATOM   1395  CA  PHE    92      55.804  27.584  44.025  1.00  0.00           C
ATOM   1396  HA  PHE    92      55.198  28.151  44.732  1.00  0.00           H
ATOM   1397  CB  PHE    92      57.346  27.868  44.219  1.00  0.00           C
ATOM   1398  HB2 PHE    92      57.722  27.761  45.236  1.00  0.00           H
ATOM   1399  HB3 PHE    92      57.861  27.256  43.478  1.00  0.00           H
ATOM   1400  CG  PHE    92      57.718  29.353  43.950  1.00  0.00           C
ATOM   1401  CD1 PHE    92      57.719  30.385  44.948  1.00  0.00           C
ATOM   1402  HD1 PHE    92      57.381  30.115  45.938  1.00  0.00           H
ATOM   1403  CE1 PHE    92      58.338  31.631  44.655  1.00  0.00           C
ATOM   1404  HE1 PHE    92      58.444  32.374  45.432  1.00  0.00           H
ATOM   1405  CZ  PHE    92      58.736  31.986  43.432  1.00  0.00           C
ATOM   1406  HZ  PHE    92      59.151  32.970  43.276  1.00  0.00           H
ATOM   1407  CE2 PHE    92      58.561  31.026  42.434  1.00  0.00           C
ATOM   1408  HE2 PHE    92      58.839  31.231  41.410  1.00  0.00           H
ATOM   1409  CD2 PHE    92      58.156  29.713  42.756  1.00  0.00           C
ATOM   1410  HD2 PHE    92      58.074  28.982  41.964  1.00  0.00           H
ATOM   1411  C   PHE    92      55.222  27.812  42.638  1.00  0.00           C
ATOM   1412  O   PHE    92      55.563  27.011  41.749  1.00  0.00           O
ATOM   1413  N   GLU    93      54.546  28.909  42.451  1.00  0.00           N
ATOM   1414  H   GLU    93      54.179  29.429  43.235  1.00  0.00           H
ATOM   1415  CA  GLU    93      54.254  29.434  41.115  1.00  0.00           C
ATOM   1416  HA  GLU    93      54.507  28.738  40.315  1.00  0.00           H
ATOM   1417  CB  GLU    93      52.704  29.518  40.929  1.00  0.00           C
ATOM   1418  HB2 GLU    93      52.233  30.084  41.733  1.00  0.00           H
ATOM   1419  HB3 GLU    93      52.541  30.027  39.978  1.00  0.00           H
ATOM   1420  CG  GLU    93      51.830  28.269  40.864  1.00  0.00           C
ATOM   1421  HG2 GLU    93      51.662  27.934  41.888  1.00  0.00           H
ATOM   1422  HG3 GLU    93      50.845  28.578  40.514  1.00  0.00           H
ATOM   1423  CD  GLU    93      52.273  27.067  40.133  1.00  0.00           C
ATOM   1424  OE1 GLU    93      51.794  25.926  40.472  1.00  0.00           O
ATOM   1425  OE2 GLU    93      53.017  27.145  39.144  1.00  0.00           O
ATOM   1426  C   GLU    93      54.969  30.752  40.877  1.00  0.00           C
ATOM   1427  O   GLU    93      55.643  30.820  39.877  1.00  0.00           O
ATOM   1428  N   SER    94      54.890  31.723  41.764  1.00  0.00           N
ATOM   1429  H   SER    94      54.343  31.551  42.596  1.00  0.00           H
ATOM   1430  CA  SER    94      55.626  33.019  41.655  1.00  0.00           C
ATOM   1431  HA  SER    94      56.693  32.918  41.457  1.00  0.00           H
ATOM   1432  CB  SER    94      55.024  33.875  40.512  1.00  0.00           C
ATOM   1433  HB2 SER    94      54.975  33.307  39.584  1.00  0.00           H
ATOM   1434  HB3 SER    94      54.019  34.118  40.857  1.00  0.00           H
ATOM   1435  OG  SER    94      55.762  35.119  40.218  1.00  0.00           O
ATOM   1436  HG  SER    94      55.326  35.821  40.706  1.00  0.00           H
ATOM   1437  C   SER    94      55.449  33.888  42.858  1.00  0.00           C
ATOM   1438  O   SER    94      54.421  33.918  43.543  1.00  0.00           O
ATOM   1439  N   VAL    95      56.501  34.631  43.189  1.00  0.00           N
ATOM   1440  H   VAL    95      57.348  34.609  42.641  1.00  0.00           H
ATOM   1441  CA  VAL    95      56.373  35.814  44.005  1.00  0.00           C
ATOM   1442  HA  VAL    95      56.096  35.526  45.019  1.00  0.00           H
ATOM   1443  CB  VAL    95      57.800  36.537  43.978  1.00  0.00           C
ATOM   1444  HB  VAL    95      58.035  36.567  42.915  1.00  0.00           H
ATOM   1445  CG1 VAL    95      57.883  37.970  44.437  1.00  0.00           C
ATOM   1446 HG11 VAL    95      57.364  38.638  43.750  1.00  0.00           H
ATOM   1447 HG12 VAL    95      57.470  37.999  45.446  1.00  0.00           H
ATOM   1448 HG13 VAL    95      58.935  38.240  44.533  1.00  0.00           H
ATOM   1449  CG2 VAL    95      58.785  35.715  44.856  1.00  0.00           C
ATOM   1450 HG21 VAL    95      58.806  34.696  44.469  1.00  0.00           H
ATOM   1451 HG22 VAL    95      59.777  36.156  44.760  1.00  0.00           H
ATOM   1452 HG23 VAL    95      58.351  35.589  45.848  1.00  0.00           H
ATOM   1453  C   VAL    95      55.304  36.768  43.386  1.00  0.00           C
ATOM   1454  O   VAL    95      55.400  37.096  42.227  1.00  0.00           O
ATOM   1455  N   ALA    96      54.246  37.144  44.069  1.00  0.00           N
ATOM   1456  H   ALA    96      54.130  36.945  45.052  1.00  0.00           H
ATOM   1457  CA  ALA    96      53.048  37.672  43.452  1.00  0.00           C
ATOM   1458  HA  ALA    96      53.262  38.429  42.699  1.00  0.00           H
ATOM   1459  CB  ALA    96      52.382  36.506  42.643  1.00  0.00           C
ATOM   1460  HB1 ALA    96      52.249  35.731  43.398  1.00  0.00           H
ATOM   1461  HB2 ALA    96      51.404  36.821  42.278  1.00  0.00           H
ATOM   1462  HB3 ALA    96      52.955  36.025  41.850  1.00  0.00           H
ATOM   1463  C   ALA    96      52.035  38.245  44.493  1.00  0.00           C
ATOM   1464  O   ALA    96      51.568  37.496  45.372  1.00  0.00           O
ATOM   1465  N   TRP    97      51.555  39.475  44.313  1.00  0.00           N
ATOM   1466  H   TRP    97      52.082  40.083  43.703  1.00  0.00           H
ATOM   1467  CA  TRP    97      50.484  40.094  45.213  1.00  0.00           C
ATOM   1468  HA  TRP    97      50.158  39.373  45.962  1.00  0.00           H
ATOM   1469  CB  TRP    97      51.101  41.303  45.925  1.00  0.00           C
ATOM   1470  HB2 TRP    97      50.379  41.845  46.534  1.00  0.00           H
ATOM   1471  HB3 TRP    97      51.746  40.911  46.711  1.00  0.00           H
ATOM   1472  CG  TRP    97      51.756  42.336  45.106  1.00  0.00           C
ATOM   1473  CD1 TRP    97      53.026  42.700  45.140  1.00  0.00           C
ATOM   1474  HD1 TRP    97      53.740  42.289  45.838  1.00  0.00           H
ATOM   1475  NE1 TRP    97      53.293  43.735  44.195  1.00  0.00           N
ATOM   1476  HE1 TRP    97      54.189  44.144  43.975  1.00  0.00           H
ATOM   1477  CE2 TRP    97      52.091  44.157  43.608  1.00  0.00           C
ATOM   1478  CZ2 TRP    97      51.752  45.133  42.656  1.00  0.00           C
ATOM   1479  HZ2 TRP    97      52.479  45.774  42.179  1.00  0.00           H
ATOM   1480  CH2 TRP    97      50.421  45.289  42.179  1.00  0.00           C
ATOM   1481  HH2 TRP    97      50.338  45.804  41.234  1.00  0.00           H
ATOM   1482  CZ3 TRP    97      49.435  44.468  42.713  1.00  0.00           C
ATOM   1483  HZ3 TRP    97      48.441  44.460  42.291  1.00  0.00           H
ATOM   1484  CE3 TRP    97      49.766  43.492  43.686  1.00  0.00           C
ATOM   1485  HE3 TRP    97      48.969  42.824  43.979  1.00  0.00           H
ATOM   1486  CD2 TRP    97      51.134  43.289  44.155  1.00  0.00           C
ATOM   1487  C   TRP    97      49.083  40.287  44.528  1.00  0.00           C
ATOM   1488  O   TRP    97      48.176  40.817  45.140  1.00  0.00           O
ATOM   1489  N   SER    98      48.824  39.849  43.314  1.00  0.00           N
ATOM   1490  H   SER    98      49.569  39.425  42.779  1.00  0.00           H
ATOM   1491  CA  SER    98      47.467  39.547  42.807  1.00  0.00           C
ATOM   1492  HA  SER    98      46.758  39.260  43.583  1.00  0.00           H
ATOM   1493  CB  SER    98      46.836  40.808  42.094  1.00  0.00           C
ATOM   1494  HB2 SER    98      46.379  41.443  42.853  1.00  0.00           H
ATOM   1495  HB3 SER    98      47.643  41.366  41.619  1.00  0.00           H
ATOM   1496  OG  SER    98      45.872  40.631  41.119  1.00  0.00           O
ATOM   1497  HG  SER    98      45.193  40.067  41.497  1.00  0.00           H
ATOM   1498  C   SER    98      47.503  38.320  41.817  1.00  0.00           C
ATOM   1499  O   SER    98      48.499  38.248  41.013  1.00  0.00           O
ATOM   1500  N   ALA    99      46.446  37.559  41.626  1.00  0.00           N
ATOM   1501  H   ALA    99      45.698  37.692  42.291  1.00  0.00           H
ATOM   1502  CA  ALA    99      46.446  36.324  40.796  1.00  0.00           C
ATOM   1503  HA  ALA    99      47.366  36.349  40.212  1.00  0.00           H
ATOM   1504  CB  ALA    99      46.631  35.150  41.775  1.00  0.00           C
ATOM   1505  HB1 ALA    99      46.965  34.198  41.361  1.00  0.00           H
ATOM   1506  HB2 ALA    99      47.360  35.481  42.515  1.00  0.00           H
ATOM   1507  HB3 ALA    99      45.682  35.012  42.294  1.00  0.00           H
ATOM   1508  C   ALA    99      45.320  36.046  39.742  1.00  0.00           C
ATOM   1509  O   ALA    99      44.166  36.438  40.011  1.00  0.00           O
ATOM   1510  N   SER   100      45.608  35.382  38.676  1.00  0.00           N
ATOM   1511  H   SER   100      46.570  35.096  38.561  1.00  0.00           H
ATOM   1512  CA  SER   100      44.696  34.436  37.984  1.00  0.00           C
ATOM   1513  HA  SER   100      43.833  34.192  38.604  1.00  0.00           H
ATOM   1514  CB  SER   100      44.084  35.215  36.795  1.00  0.00           C
ATOM   1515  HB2 SER   100      43.567  36.028  37.305  1.00  0.00           H
ATOM   1516  HB3 SER   100      44.753  35.820  36.183  1.00  0.00           H
ATOM   1517  OG  SER   100      43.133  34.489  36.016  1.00  0.00           O
ATOM   1518  HG  SER   100      42.311  34.432  36.508  1.00  0.00           H
ATOM   1519  C   SER   100      45.498  33.184  37.517  1.00  0.00           C
ATOM   1520  O   SER   100      46.696  33.183  37.585  1.00  0.00           O
ATOM   1521  N   ALA   101      44.790  32.175  37.070  1.00  0.00           N
ATOM   1522  H   ALA   101      43.813  32.260  36.826  1.00  0.00           H
ATOM   1523  CA  ALA   101      45.279  31.031  36.331  1.00  0.00           C
ATOM   1524  HA  ALA   101      45.993  31.409  35.599  1.00  0.00           H
ATOM   1525  CB  ALA   101      46.051  30.058  37.277  1.00  0.00           C
ATOM   1526  HB1 ALA   101      45.413  29.460  37.926  1.00  0.00           H
ATOM   1527  HB2 ALA   101      46.641  29.383  36.657  1.00  0.00           H
ATOM   1528  HB3 ALA   101      46.652  30.625  37.988  1.00  0.00           H
ATOM   1529  C   ALA   101      44.214  30.340  35.485  1.00  0.00           C
ATOM   1530  O   ALA   101      43.066  30.354  35.829  1.00  0.00           O
ATOM   1531  N   CYX   102      44.524  29.752  34.291  1.00  0.00           N
ATOM   1532  H   CYX   102      45.486  29.892  34.017  1.00  0.00           H
ATOM   1533  CA  CYX   102      43.661  29.021  33.337  1.00  0.00           C
ATOM   1534  HA  CYX   102      43.055  28.292  33.873  1.00  0.00           H
ATOM   1535  CB  CYX   102      42.567  29.926  32.628  1.00  0.00           C
ATOM   1536  HB2 CYX   102      42.001  29.323  31.919  1.00  0.00           H
ATOM   1537  HB3 CYX   102      41.991  30.220  33.505  1.00  0.00           H
ATOM   1538  SG  CYX   102      43.448  31.384  31.851  1.00  0.00           S
ATOM   1539  C   CYX   102      44.480  28.175  32.340  1.00  0.00           C
ATOM   1540  O   CYX   102      45.625  27.984  32.614  1.00  0.00           O
ATOM   1541  N   HIE   103      43.889  27.529  31.273  1.00  0.00           N
ATOM   1542  H   HIE   103      42.881  27.592  31.244  1.00  0.00           H
ATOM   1543  CA  HIE   103      44.531  26.351  30.696  1.00  0.00           C
ATOM   1544  HA  HIE   103      45.609  26.481  30.780  1.00  0.00           H
ATOM   1545  CB  HIE   103      44.153  25.091  31.480  1.00  0.00           C
ATOM   1546  HB2 HIE   103      44.345  25.349  32.521  1.00  0.00           H
ATOM   1547  HB3 HIE   103      43.091  24.876  31.353  1.00  0.00           H
ATOM   1548  CG  HIE   103      44.840  23.832  31.100  1.00  0.00           C
ATOM   1549  ND1 HIE   103      44.672  23.007  29.988  1.00  0.00           N
ATOM   1550  CE1 HIE   103      45.584  22.002  30.172  1.00  0.00           C
ATOM   1551  HE1 HIE   103      45.736  21.155  29.519  1.00  0.00           H
ATOM   1552  NE2 HIE   103      46.320  22.248  31.272  1.00  0.00           N
ATOM   1553  HE2 HIE   103      47.062  21.635  31.578  1.00  0.00           H
ATOM   1554  CD2 HIE   103      45.949  23.436  31.825  1.00  0.00           C
ATOM   1555  HD2 HIE   103      46.315  23.927  32.714  1.00  0.00           H
ATOM   1556  C   HIE   103      44.158  26.201  29.245  1.00  0.00           C
ATOM   1557  O   HIE   103      42.943  26.107  28.908  1.00  0.00           O
ATOM   1558  N   ASP   104      45.130  26.311  28.296  1.00  0.00           N
ATOM   1559  H   ASP   104      46.104  26.395  28.554  1.00  0.00           H
ATOM   1560  CA  ASP   104      44.797  26.240  26.768  1.00  0.00           C
ATOM   1561  HA  ASP   104      44.041  26.977  26.495  1.00  0.00           H
ATOM   1562  CB  ASP   104      45.960  26.845  25.982  1.00  0.00           C
ATOM   1563  HB2 ASP   104      45.769  26.830  24.909  1.00  0.00           H
ATOM   1564  HB3 ASP   104      46.045  27.869  26.347  1.00  0.00           H
ATOM   1565  CG  ASP   104      47.370  26.183  26.110  1.00  0.00           C
ATOM   1566  OD1 ASP   104      47.577  25.110  26.734  1.00  0.00           O
ATOM   1567  OD2 ASP   104      48.189  26.719  25.313  1.00  0.00           O
ATOM   1568  C   ASP   104      44.353  24.871  26.322  1.00  0.00           C
ATOM   1569  O   ASP   104      43.974  24.753  25.112  1.00  0.00           O
ATOM   1570  N   GLY   105      44.473  23.872  27.218  1.00  0.00           N
ATOM   1571  H   GLY   105      44.913  23.981  28.121  1.00  0.00           H
ATOM   1572  CA  GLY   105      44.348  22.533  26.818  1.00  0.00           C
ATOM   1573  HA2 GLY   105      43.686  22.070  27.550  1.00  0.00           H
ATOM   1574  HA3 GLY   105      43.943  22.447  25.809  1.00  0.00           H
ATOM   1575  C   GLY   105      45.747  21.799  26.834  1.00  0.00           C
ATOM   1576  O   GLY   105      45.810  20.631  26.514  1.00  0.00           O
ATOM   1577  N   THR   106      46.917  22.503  27.053  1.00  0.00           N
ATOM   1578  H   THR   106      46.883  23.508  26.953  1.00  0.00           H
ATOM   1579  CA  THR   106      48.248  21.862  27.286  1.00  0.00           C
ATOM   1580  HA  THR   106      48.124  20.789  27.433  1.00  0.00           H
ATOM   1581  CB  THR   106      49.046  22.105  25.968  1.00  0.00           C
ATOM   1582  HB  THR   106      49.991  21.580  26.108  1.00  0.00           H
ATOM   1583  CG2 THR   106      48.414  21.602  24.634  1.00  0.00           C
ATOM   1584 HG21 THR   106      49.223  21.684  23.908  1.00  0.00           H
ATOM   1585 HG22 THR   106      48.211  20.534  24.709  1.00  0.00           H
ATOM   1586 HG23 THR   106      47.608  22.259  24.304  1.00  0.00           H
ATOM   1587  OG1 THR   106      49.323  23.452  25.754  1.00  0.00           O
ATOM   1588  HG1 THR   106      48.589  23.963  26.102  1.00  0.00           H
ATOM   1589  C   THR   106      49.213  22.319  28.509  1.00  0.00           C
ATOM   1590  O   THR   106      50.191  21.556  28.832  1.00  0.00           O
ATOM   1591  N   SER   107      48.916  23.479  29.079  1.00  0.00           N
ATOM   1592  H   SER   107      48.122  23.975  28.699  1.00  0.00           H
ATOM   1593  CA  SER   107      49.598  24.022  30.223  1.00  0.00           C
ATOM   1594  HA  SER   107      49.650  23.216  30.955  1.00  0.00           H
ATOM   1595  CB  SER   107      50.948  24.595  29.856  1.00  0.00           C
ATOM   1596  HB2 SER   107      51.511  23.834  29.317  1.00  0.00           H
ATOM   1597  HB3 SER   107      50.863  25.453  29.191  1.00  0.00           H
ATOM   1598  OG  SER   107      51.647  24.854  31.039  1.00  0.00           O
ATOM   1599  HG  SER   107      51.711  24.069  31.588  1.00  0.00           H
ATOM   1600  C   SER   107      48.810  25.033  31.041  1.00  0.00           C
ATOM   1601  O   SER   107      47.952  25.637  30.429  1.00  0.00           O
ATOM   1602  N   TRP   108      49.071  25.165  32.357  1.00  0.00           N
ATOM   1603  H   TRP   108      49.818  24.596  32.730  1.00  0.00           H
ATOM   1604  CA  TRP   108      48.454  26.102  33.367  1.00  0.00           C
ATOM   1605  HA  TRP   108      47.393  26.168  33.127  1.00  0.00           H
ATOM   1606  CB  TRP   108      48.637  25.553  34.775  1.00  0.00           C
ATOM   1607  HB2 TRP   108      49.687  25.502  35.061  1.00  0.00           H
ATOM   1608  HB3 TRP   108      48.266  26.273  35.503  1.00  0.00           H
ATOM   1609  CG  TRP   108      47.984  24.237  35.112  1.00  0.00           C
ATOM   1610  CD1 TRP   108      48.522  22.999  35.240  1.00  0.00           C
ATOM   1611  HD1 TRP   108      49.531  22.718  34.976  1.00  0.00           H
ATOM   1612  NE1 TRP   108      47.530  22.022  35.341  1.00  0.00           N
ATOM   1613  HE1 TRP   108      47.655  21.083  35.692  1.00  0.00           H
ATOM   1614  CE2 TRP   108      46.289  22.679  35.478  1.00  0.00           C
ATOM   1615  CZ2 TRP   108      44.989  22.227  35.767  1.00  0.00           C
ATOM   1616  HZ2 TRP   108      44.886  21.160  35.892  1.00  0.00           H
ATOM   1617  CH2 TRP   108      43.911  23.101  36.072  1.00  0.00           C
ATOM   1618  HH2 TRP   108      42.988  22.595  36.318  1.00  0.00           H
ATOM   1619  CZ3 TRP   108      44.203  24.487  35.995  1.00  0.00           C
ATOM   1620  HZ3 TRP   108      43.432  25.195  36.262  1.00  0.00           H
ATOM   1621  CE3 TRP   108      45.462  25.019  35.601  1.00  0.00           C
ATOM   1622  HE3 TRP   108      45.731  26.065  35.608  1.00  0.00           H
ATOM   1623  CD2 TRP   108      46.483  24.090  35.338  1.00  0.00           C
ATOM   1624  C   TRP   108      49.044  27.524  33.182  1.00  0.00           C
ATOM   1625  O   TRP   108      49.991  27.902  33.880  1.00  0.00           O
ATOM   1626  N   LEU   109      48.443  28.225  32.231  1.00  0.00           N
ATOM   1627  H   LEU   109      47.912  27.689  31.559  1.00  0.00           H
ATOM   1628  CA  LEU   109      48.657  29.660  32.012  1.00  0.00           C
ATOM   1629  HA  LEU   109      49.582  29.978  31.532  1.00  0.00           H
ATOM   1630  CB  LEU   109      47.722  30.166  30.910  1.00  0.00           C
ATOM   1631  HB2 LEU   109      47.801  29.344  30.198  1.00  0.00           H
ATOM   1632  HB3 LEU   109      46.666  30.250  31.165  1.00  0.00           H
ATOM   1633  CG  LEU   109      48.255  31.444  30.219  1.00  0.00           C
ATOM   1634  HG  LEU   109      49.249  31.222  29.831  1.00  0.00           H
ATOM   1635  CD1 LEU   109      47.439  31.817  29.023  1.00  0.00           C
ATOM   1636 HD11 LEU   109      47.865  32.707  28.560  1.00  0.00           H
ATOM   1637 HD12 LEU   109      47.344  30.981  28.330  1.00  0.00           H
ATOM   1638 HD13 LEU   109      46.447  32.084  29.388  1.00  0.00           H
ATOM   1639  CD2 LEU   109      48.324  32.647  31.180  1.00  0.00           C
ATOM   1640 HD21 LEU   109      49.200  32.689  31.826  1.00  0.00           H
ATOM   1641 HD22 LEU   109      48.435  33.521  30.538  1.00  0.00           H
ATOM   1642 HD23 LEU   109      47.486  32.658  31.878  1.00  0.00           H
ATOM   1643  C   LEU   109      48.363  30.429  33.297  1.00  0.00           C
ATOM   1644  O   LEU   109      47.220  30.519  33.727  1.00  0.00           O
ATOM   1645  N   THR   110      49.437  30.768  34.009  1.00  0.00           N
ATOM   1646  H   THR   110      50.330  30.722  33.540  1.00  0.00           H
ATOM   1647  CA  THR   110      49.331  31.420  35.291  1.00  0.00           C
ATOM   1648  HA  THR   110      48.292  31.459  35.619  1.00  0.00           H
ATOM   1649  CB  THR   110      50.231  30.659  36.296  1.00  0.00           C
ATOM   1650  HB  THR   110      51.268  30.718  35.965  1.00  0.00           H
ATOM   1651  CG2 THR   110      50.023  31.112  37.749  1.00  0.00           C
ATOM   1652 HG21 THR   110      50.363  30.375  38.476  1.00  0.00           H
ATOM   1653 HG22 THR   110      50.669  31.989  37.789  1.00  0.00           H
ATOM   1654 HG23 THR   110      49.002  31.450  37.927  1.00  0.00           H
ATOM   1655  OG1 THR   110      49.908  29.345  36.273  1.00  0.00           O
ATOM   1656  HG1 THR   110      49.892  29.109  35.343  1.00  0.00           H
ATOM   1657  C   THR   110      49.843  32.887  35.226  1.00  0.00           C
ATOM   1658  O   THR   110      50.959  32.978  34.697  1.00  0.00           O
ATOM   1659  N   ILE   111      49.086  33.867  35.876  1.00  0.00           N
ATOM   1660  H   ILE   111      48.197  33.635  36.297  1.00  0.00           H
ATOM   1661  CA  ILE   111      49.391  35.271  36.079  1.00  0.00           C
ATOM   1662  HA  ILE   111      50.136  35.480  35.311  1.00  0.00           H
ATOM   1663  CB  ILE   111      48.209  36.153  35.637  1.00  0.00           C
ATOM   1664  HB  ILE   111      47.350  35.811  36.216  1.00  0.00           H
ATOM   1665  CG2 ILE   111      48.394  37.595  36.091  1.00  0.00           C
ATOM   1666 HG21 ILE   111      49.361  37.895  35.686  1.00  0.00           H
ATOM   1667 HG22 ILE   111      47.632  38.268  35.698  1.00  0.00           H
ATOM   1668 HG23 ILE   111      48.392  37.590  37.181  1.00  0.00           H
ATOM   1669  CG1 ILE   111      47.818  36.033  34.157  1.00  0.00           C
ATOM   1670 HG12 ILE   111      48.574  36.554  33.570  1.00  0.00           H
ATOM   1671 HG13 ILE   111      47.851  34.965  33.939  1.00  0.00           H
ATOM   1672  CD1 ILE   111      46.382  36.435  33.736  1.00  0.00           C
ATOM   1673 HD11 ILE   111      46.373  36.282  32.656  1.00  0.00           H
ATOM   1674 HD12 ILE   111      45.518  35.960  34.199  1.00  0.00           H
ATOM   1675 HD13 ILE   111      46.278  37.500  33.946  1.00  0.00           H
ATOM   1676  C   ILE   111      49.868  35.492  37.516  1.00  0.00           C
ATOM   1677  O   ILE   111      49.071  35.312  38.461  1.00  0.00           O
ATOM   1678  N   GLY   112      51.073  35.899  37.739  1.00  0.00           N
ATOM   1679  H   GLY   112      51.734  35.989  36.981  1.00  0.00           H
ATOM   1680  CA  GLY   112      51.513  36.476  39.029  1.00  0.00           C
ATOM   1681  HA2 GLY   112      50.752  36.244  39.775  1.00  0.00           H
ATOM   1682  HA3 GLY   112      52.471  36.044  39.319  1.00  0.00           H
ATOM   1683  C   GLY   112      51.655  38.000  38.820  1.00  0.00           C
ATOM   1684  O   GLY   112      52.587  38.559  38.173  1.00  0.00           O
ATOM   1685  N   ILE   113      50.822  38.851  39.473  1.00  0.00           N
ATOM   1686  H   ILE   113      50.259  38.433  40.201  1.00  0.00           H
ATOM   1687  CA  ILE   113      50.959  40.324  39.431  1.00  0.00           C
ATOM   1688  HA  ILE   113      51.292  40.620  38.437  1.00  0.00           H
ATOM   1689  CB  ILE   113      49.607  41.043  39.691  1.00  0.00           C
ATOM   1690  HB  ILE   113      49.252  40.609  40.627  1.00  0.00           H
ATOM   1691  CG2 ILE   113      49.783  42.480  39.959  1.00  0.00           C
ATOM   1692 HG21 ILE   113      50.557  42.722  40.687  1.00  0.00           H
ATOM   1693 HG22 ILE   113      50.099  43.034  39.075  1.00  0.00           H
ATOM   1694 HG23 ILE   113      48.827  42.863  40.316  1.00  0.00           H
ATOM   1695  CG1 ILE   113      48.437  40.608  38.779  1.00  0.00           C
ATOM   1696 HG12 ILE   113      48.411  39.533  38.599  1.00  0.00           H
ATOM   1697 HG13 ILE   113      47.454  40.833  39.191  1.00  0.00           H
ATOM   1698  CD1 ILE   113      48.577  41.280  37.388  1.00  0.00           C
ATOM   1699 HD11 ILE   113      48.135  42.254  37.598  1.00  0.00           H
ATOM   1700 HD12 ILE   113      49.602  41.269  37.016  1.00  0.00           H
ATOM   1701 HD13 ILE   113      47.937  40.761  36.674  1.00  0.00           H
ATOM   1702  C   ILE   113      51.966  40.623  40.529  1.00  0.00           C
ATOM   1703  O   ILE   113      51.988  40.024  41.612  1.00  0.00           O
ATOM   1704  N   SER   114      52.945  41.487  40.219  1.00  0.00           N
ATOM   1705  H   SER   114      52.913  41.914  39.304  1.00  0.00           H
ATOM   1706  CA  SER   114      54.112  41.816  41.099  1.00  0.00           C
ATOM   1707  HA  SER   114      53.896  41.715  42.163  1.00  0.00           H
ATOM   1708  CB  SER   114      55.231  40.798  40.782  1.00  0.00           C
ATOM   1709  HB2 SER   114      54.842  39.811  41.030  1.00  0.00           H
ATOM   1710  HB3 SER   114      55.358  40.847  39.701  1.00  0.00           H
ATOM   1711  OG  SER   114      56.505  41.080  41.386  1.00  0.00           O
ATOM   1712  HG  SER   114      56.377  41.186  42.331  1.00  0.00           H
ATOM   1713  C   SER   114      54.636  43.251  40.858  1.00  0.00           C
ATOM   1714  O   SER   114      54.282  43.915  39.871  1.00  0.00           O
ATOM   1715  N   GLY   115      55.570  43.779  41.693  1.00  0.00           N
ATOM   1716  H   GLY   115      55.721  43.235  42.531  1.00  0.00           H
ATOM   1717  CA  GLY   115      56.238  45.067  41.533  1.00  0.00           C
ATOM   1718  HA2 GLY   115      57.325  45.011  41.588  1.00  0.00           H
ATOM   1719  HA3 GLY   115      55.880  45.400  40.560  1.00  0.00           H
ATOM   1720  C   GLY   115      55.838  46.156  42.473  1.00  0.00           C
ATOM   1721  O   GLY   115      55.069  45.894  43.398  1.00  0.00           O
ATOM   1722  N   PRO   116      56.349  47.354  42.261  1.00  0.00           N
ATOM   1723  CD  PRO   116      57.225  47.700  41.164  1.00  0.00           C
ATOM   1724  HD2 PRO   116      56.891  47.481  40.150  1.00  0.00           H
ATOM   1725  HD3 PRO   116      58.254  47.402  41.366  1.00  0.00           H
ATOM   1726  CG  PRO   116      57.434  49.228  41.211  1.00  0.00           C
ATOM   1727  HG2 PRO   116      56.846  49.718  40.436  1.00  0.00           H
ATOM   1728  HG3 PRO   116      58.489  49.475  41.095  1.00  0.00           H
ATOM   1729  CB  PRO   116      56.928  49.621  42.649  1.00  0.00           C
ATOM   1730  HB2 PRO   116      56.488  50.619  42.649  1.00  0.00           H
ATOM   1731  HB3 PRO   116      57.871  49.694  43.189  1.00  0.00           H
ATOM   1732  CA  PRO   116      55.939  48.509  43.030  1.00  0.00           C
ATOM   1733  HA  PRO   116      56.036  48.311  44.097  1.00  0.00           H
ATOM   1734  C   PRO   116      54.531  49.011  42.606  1.00  0.00           C
ATOM   1735  O   PRO   116      54.103  48.635  41.509  1.00  0.00           O
ATOM   1736  N   ASP   117      53.982  49.990  43.338  1.00  0.00           N
ATOM   1737  H   ASP   117      54.322  50.304  44.236  1.00  0.00           H
ATOM   1738  CA  ASP   117      52.610  50.540  42.924  1.00  0.00           C
ATOM   1739  HA  ASP   117      51.921  49.702  42.822  1.00  0.00           H
ATOM   1740  CB  ASP   117      52.103  51.523  44.058  1.00  0.00           C
ATOM   1741  HB2 ASP   117      51.363  52.220  43.664  1.00  0.00           H
ATOM   1742  HB3 ASP   117      51.670  50.829  44.779  1.00  0.00           H
ATOM   1743  CG  ASP   117      53.161  52.387  44.857  1.00  0.00           C
ATOM   1744  OD1 ASP   117      52.965  52.654  46.087  1.00  0.00           O
ATOM   1745  OD2 ASP   117      54.146  52.846  44.218  1.00  0.00           O
ATOM   1746  C   ASP   117      52.626  51.349  41.560  1.00  0.00           C
ATOM   1747  O   ASP   117      51.909  51.030  40.616  1.00  0.00           O
ATOM   1748  N   ASN   118      53.540  52.272  41.550  1.00  0.00           N
ATOM   1749  H   ASN   118      54.095  52.408  42.383  1.00  0.00           H
ATOM   1750  CA  ASN   118      53.816  53.164  40.418  1.00  0.00           C
ATOM   1751  HA  ASN   118      52.781  53.398  40.169  1.00  0.00           H
ATOM   1752  CB  ASN   118      54.410  54.465  41.036  1.00  0.00           C
ATOM   1753  HB2 ASN   118      54.426  55.271  40.302  1.00  0.00           H
ATOM   1754  HB3 ASN   118      53.887  54.838  41.917  1.00  0.00           H
ATOM   1755  CG  ASN   118      55.817  54.059  41.330  1.00  0.00           C
ATOM   1756  OD1 ASN   118      56.744  54.253  40.559  1.00  0.00           O
ATOM   1757  ND2 ASN   118      56.160  53.326  42.366  1.00  0.00           N
ATOM   1758 HD21 ASN   118      57.157  53.265  42.518  1.00  0.00           H
ATOM   1759 HD22 ASN   118      55.437  53.184  43.056  1.00  0.00           H
ATOM   1760  C   ASN   118      54.535  52.533  39.185  1.00  0.00           C
ATOM   1761  O   ASN   118      54.897  53.271  38.290  1.00  0.00           O
ATOM   1762  N   GLY   119      54.637  51.213  39.135  1.00  0.00           N
ATOM   1763  H   GLY   119      54.560  50.746  40.027  1.00  0.00           H
ATOM   1764  CA  GLY   119      55.331  50.451  38.034  1.00  0.00           C
ATOM   1765  HA2 GLY   119      55.065  50.811  37.041  1.00  0.00           H
ATOM   1766  HA3 GLY   119      56.402  50.608  38.171  1.00  0.00           H
ATOM   1767  C   GLY   119      55.049  48.963  38.021  1.00  0.00           C
ATOM   1768  O   GLY   119      55.865  48.230  37.395  1.00  0.00           O
ATOM   1769  N   ALA   120      53.929  48.505  38.610  1.00  0.00           N
ATOM   1770  H   ALA   120      53.369  49.171  39.123  1.00  0.00           H
ATOM   1771  CA  ALA   120      53.633  47.035  38.637  1.00  0.00           C
ATOM   1772  HA  ALA   120      54.363  46.436  39.182  1.00  0.00           H
ATOM   1773  CB  ALA   120      52.283  46.945  39.347  1.00  0.00           C
ATOM   1774  HB1 ALA   120      52.280  47.110  40.424  1.00  0.00           H
ATOM   1775  HB2 ALA   120      51.493  47.669  39.148  1.00  0.00           H
ATOM   1776  HB3 ALA   120      51.958  45.918  39.183  1.00  0.00           H
ATOM   1777  C   ALA   120      53.404  46.380  37.306  1.00  0.00           C
ATOM   1778  O   ALA   120      53.030  46.990  36.334  1.00  0.00           O
ATOM   1779  N   VAL   121      53.608  45.082  37.301  1.00  0.00           N
ATOM   1780  H   VAL   121      53.677  44.578  38.174  1.00  0.00           H
ATOM   1781  CA  VAL   121      53.680  44.231  36.074  1.00  0.00           C
ATOM   1782  HA  VAL   121      53.148  44.698  35.245  1.00  0.00           H
ATOM   1783  CB  VAL   121      55.194  43.878  35.697  1.00  0.00           C
ATOM   1784  HB  VAL   121      55.176  42.914  35.189  1.00  0.00           H
ATOM   1785  CG1 VAL   121      55.969  44.877  34.789  1.00  0.00           C
ATOM   1786 HG11 VAL   121      56.927  44.441  34.506  1.00  0.00           H
ATOM   1787 HG12 VAL   121      55.397  45.029  33.874  1.00  0.00           H
ATOM   1788 HG13 VAL   121      56.200  45.812  35.299  1.00  0.00           H
ATOM   1789  CG2 VAL   121      56.037  43.742  36.889  1.00  0.00           C
ATOM   1790 HG21 VAL   121      57.075  43.463  36.703  1.00  0.00           H
ATOM   1791 HG22 VAL   121      56.021  44.588  37.577  1.00  0.00           H
ATOM   1792 HG23 VAL   121      55.720  42.817  37.372  1.00  0.00           H
ATOM   1793  C   VAL   121      52.991  42.861  36.190  1.00  0.00           C
ATOM   1794  O   VAL   121      52.871  42.393  37.278  1.00  0.00           O
ATOM   1795  N   ALA   122      52.568  42.242  35.058  1.00  0.00           N
ATOM   1796  H   ALA   122      52.694  42.825  34.243  1.00  0.00           H
ATOM   1797  CA  ALA   122      51.833  40.890  35.074  1.00  0.00           C
ATOM   1798  HA  ALA   122      51.640  40.685  36.127  1.00  0.00           H
ATOM   1799  CB  ALA   122      50.515  40.972  34.282  1.00  0.00           C
ATOM   1800  HB1 ALA   122      49.939  41.842  34.594  1.00  0.00           H
ATOM   1801  HB2 ALA   122      50.807  41.081  33.238  1.00  0.00           H
ATOM   1802  HB3 ALA   122      49.912  40.082  34.463  1.00  0.00           H
ATOM   1803  C   ALA   122      52.633  39.709  34.454  1.00  0.00           C
ATOM   1804  O   ALA   122      52.811  39.683  33.260  1.00  0.00           O
ATOM   1805  N   VAL   123      53.133  38.820  35.285  1.00  0.00           N
ATOM   1806  H   VAL   123      52.998  39.006  36.268  1.00  0.00           H
ATOM   1807  CA  VAL   123      54.177  37.892  34.840  1.00  0.00           C
ATOM   1808  HA  VAL   123      54.685  38.277  33.955  1.00  0.00           H
ATOM   1809  CB  VAL   123      55.186  37.547  35.923  1.00  0.00           C
ATOM   1810  HB  VAL   123      54.778  37.140  36.850  1.00  0.00           H
ATOM   1811  CG1 VAL   123      56.260  36.678  35.296  1.00  0.00           C
ATOM   1812 HG11 VAL   123      55.962  35.638  35.164  1.00  0.00           H
ATOM   1813 HG12 VAL   123      56.495  37.068  34.306  1.00  0.00           H
ATOM   1814 HG13 VAL   123      57.092  36.714  35.999  1.00  0.00           H
ATOM   1815  CG2 VAL   123      55.781  38.907  36.298  1.00  0.00           C
ATOM   1816 HG21 VAL   123      56.320  39.246  35.413  1.00  0.00           H
ATOM   1817 HG22 VAL   123      54.994  39.611  36.574  1.00  0.00           H
ATOM   1818 HG23 VAL   123      56.467  38.747  37.129  1.00  0.00           H
ATOM   1819  C   VAL   123      53.440  36.610  34.460  1.00  0.00           C
ATOM   1820  O   VAL   123      52.817  35.849  35.181  1.00  0.00           O
ATOM   1821  N   LEU   124      53.326  36.440  33.119  1.00  0.00           N
ATOM   1822  H   LEU   124      53.759  37.045  32.436  1.00  0.00           H
ATOM   1823  CA  LEU   124      52.745  35.257  32.511  1.00  0.00           C
ATOM   1824  HA  LEU   124      51.905  34.927  33.121  1.00  0.00           H
ATOM   1825  CB  LEU   124      52.234  35.715  31.164  1.00  0.00           C
ATOM   1826  HB2 LEU   124      53.002  36.287  30.644  1.00  0.00           H
ATOM   1827  HB3 LEU   124      51.951  34.761  30.719  1.00  0.00           H
ATOM   1828  CG  LEU   124      51.050  36.747  31.129  1.00  0.00           C
ATOM   1829  HG  LEU   124      51.091  37.366  32.026  1.00  0.00           H
ATOM   1830  CD1 LEU   124      51.105  37.650  29.905  1.00  0.00           C
ATOM   1831 HD11 LEU   124      51.172  37.077  28.979  1.00  0.00           H
ATOM   1832 HD12 LEU   124      50.253  38.329  29.926  1.00  0.00           H
ATOM   1833 HD13 LEU   124      52.010  38.214  30.131  1.00  0.00           H
ATOM   1834  CD2 LEU   124      49.715  35.926  31.070  1.00  0.00           C
ATOM   1835 HD21 LEU   124      49.694  35.209  31.891  1.00  0.00           H
ATOM   1836 HD22 LEU   124      48.948  36.683  31.232  1.00  0.00           H
ATOM   1837 HD23 LEU   124      49.669  35.448  30.092  1.00  0.00           H
ATOM   1838  C   LEU   124      53.756  34.143  32.473  1.00  0.00           C
ATOM   1839  O   LEU   124      54.834  34.241  31.862  1.00  0.00           O
ATOM   1840  N   LYS   125      53.303  33.026  33.083  1.00  0.00           N
ATOM   1841  H   LYS   125      52.435  33.043  33.598  1.00  0.00           H
ATOM   1842  CA  LYS   125      53.988  31.782  33.119  1.00  0.00           C
ATOM   1843  HA  LYS   125      54.955  31.775  32.616  1.00  0.00           H
ATOM   1844  CB  LYS   125      54.234  31.342  34.602  1.00  0.00           C
ATOM   1845  HB2 LYS   125      53.277  31.345  35.124  1.00  0.00           H
ATOM   1846  HB3 LYS   125      54.555  30.312  34.450  1.00  0.00           H
ATOM   1847  CG  LYS   125      55.046  32.300  35.492  1.00  0.00           C
ATOM   1848  HG2 LYS   125      55.957  32.592  34.968  1.00  0.00           H
ATOM   1849  HG3 LYS   125      54.323  33.091  35.692  1.00  0.00           H
ATOM   1850  CD  LYS   125      55.552  31.618  36.786  1.00  0.00           C
ATOM   1851  HD2 LYS   125      55.885  32.406  37.461  1.00  0.00           H
ATOM   1852  HD3 LYS   125      54.696  31.206  37.320  1.00  0.00           H
ATOM   1853  CE  LYS   125      56.448  30.522  36.387  1.00  0.00           C
ATOM   1854  HE2 LYS   125      55.818  29.699  36.049  1.00  0.00           H
ATOM   1855  HE3 LYS   125      57.057  30.849  35.544  1.00  0.00           H
ATOM   1856  NZ  LYS   125      57.300  30.057  37.509  1.00  0.00           N
ATOM   1857  HZ1 LYS   125      58.190  30.533  37.498  1.00  0.00           H
ATOM   1858  HZ2 LYS   125      56.893  30.296  38.402  1.00  0.00           H
ATOM   1859  HZ3 LYS   125      57.344  29.057  37.647  1.00  0.00           H
ATOM   1860  C   LYS   125      53.119  30.711  32.344  1.00  0.00           C
ATOM   1861  O   LYS   125      51.890  30.740  32.391  1.00  0.00           O
ATOM   1862  N   TYR   126      53.892  29.780  31.773  1.00  0.00           N
ATOM   1863  H   TYR   126      54.871  29.951  31.590  1.00  0.00           H
ATOM   1864  CA  TYR   126      53.372  28.673  30.890  1.00  0.00           C
ATOM   1865  HA  TYR   126      52.437  28.281  31.291  1.00  0.00           H
ATOM   1866  CB  TYR   126      53.261  29.230  29.501  1.00  0.00           C
ATOM   1867  HB2 TYR   126      52.708  30.168  29.552  1.00  0.00           H
ATOM   1868  HB3 TYR   126      54.239  29.546  29.136  1.00  0.00           H
ATOM   1869  CG  TYR   126      52.586  28.438  28.485  1.00  0.00           C
ATOM   1870  CD1 TYR   126      53.370  27.955  27.397  1.00  0.00           C
ATOM   1871  HD1 TYR   126      54.446  28.047  27.410  1.00  0.00           H
ATOM   1872  CE1 TYR   126      52.842  27.119  26.431  1.00  0.00           C
ATOM   1873  HE1 TYR   126      53.476  26.842  25.603  1.00  0.00           H
ATOM   1874  CZ  TYR   126      51.469  26.770  26.467  1.00  0.00           C
ATOM   1875  OH  TYR   126      50.993  26.024  25.423  1.00  0.00           O
ATOM   1876  HH  TYR   126      50.049  25.930  25.280  1.00  0.00           H
ATOM   1877  CE2 TYR   126      50.675  27.233  27.511  1.00  0.00           C
ATOM   1878  HE2 TYR   126      49.619  27.009  27.570  1.00  0.00           H
ATOM   1879  CD2 TYR   126      51.210  28.140  28.470  1.00  0.00           C
ATOM   1880  HD2 TYR   126      50.605  28.613  29.231  1.00  0.00           H
ATOM   1881  C   TYR   126      54.447  27.612  30.797  1.00  0.00           C
ATOM   1882  O   TYR   126      55.637  27.844  30.991  1.00  0.00           O
ATOM   1883  N   ASN   127      54.063  26.308  30.759  1.00  0.00           N
ATOM   1884  H   ASN   127      53.083  26.083  30.667  1.00  0.00           H
ATOM   1885  CA  ASN   127      54.990  25.235  31.233  1.00  0.00           C
ATOM   1886  HA  ASN   127      54.305  24.391  31.318  1.00  0.00           H
ATOM   1887  CB  ASN   127      56.031  24.867  30.133  1.00  0.00           C
ATOM   1888  HB2 ASN   127      56.643  25.760  30.017  1.00  0.00           H
ATOM   1889  HB3 ASN   127      56.704  24.086  30.487  1.00  0.00           H
ATOM   1890  CG  ASN   127      55.483  24.678  28.692  1.00  0.00           C
ATOM   1891  OD1 ASN   127      55.558  25.626  27.933  1.00  0.00           O
ATOM   1892  ND2 ASN   127      54.787  23.663  28.335  1.00  0.00           N
ATOM   1893 HD21 ASN   127      54.469  23.705  27.377  1.00  0.00           H
ATOM   1894 HD22 ASN   127      54.862  22.767  28.796  1.00  0.00           H
ATOM   1895  C   ASN   127      55.679  25.324  32.635  1.00  0.00           C
ATOM   1896  O   ASN   127      56.556  24.503  32.946  1.00  0.00           O
ATOM   1897  N   GLY   128      55.179  26.201  33.501  1.00  0.00           N
ATOM   1898  H   GLY   128      54.304  26.690  33.377  1.00  0.00           H
ATOM   1899  CA  GLY   128      55.829  26.514  34.775  1.00  0.00           C
ATOM   1900  HA2 GLY   128      54.982  26.814  35.392  1.00  0.00           H
ATOM   1901  HA3 GLY   128      56.160  25.581  35.231  1.00  0.00           H
ATOM   1902  C   GLY   128      56.967  27.513  34.655  1.00  0.00           C
ATOM   1903  O   GLY   128      57.593  27.858  35.692  1.00  0.00           O
ATOM   1904  N   ILE   129      57.186  28.145  33.513  1.00  0.00           N
ATOM   1905  H   ILE   129      56.585  27.942  32.727  1.00  0.00           H
ATOM   1906  CA  ILE   129      58.278  29.141  33.264  1.00  0.00           C
ATOM   1907  HA  ILE   129      58.590  29.436  34.266  1.00  0.00           H
ATOM   1908  CB  ILE   129      59.450  28.461  32.459  1.00  0.00           C
ATOM   1909  HB  ILE   129      60.237  29.216  32.438  1.00  0.00           H
ATOM   1910  CG2 ILE   129      60.014  27.465  33.397  1.00  0.00           C
ATOM   1911 HG21 ILE   129      60.188  27.793  34.421  1.00  0.00           H
ATOM   1912 HG22 ILE   129      59.366  26.594  33.500  1.00  0.00           H
ATOM   1913 HG23 ILE   129      60.967  27.208  32.935  1.00  0.00           H
ATOM   1914  CG1 ILE   129      59.098  27.930  31.106  1.00  0.00           C
ATOM   1915 HG12 ILE   129      58.308  27.181  31.149  1.00  0.00           H
ATOM   1916 HG13 ILE   129      58.511  28.682  30.579  1.00  0.00           H
ATOM   1917  CD1 ILE   129      60.206  27.597  30.098  1.00  0.00           C
ATOM   1918 HD11 ILE   129      60.726  26.722  30.489  1.00  0.00           H
ATOM   1919 HD12 ILE   129      59.827  27.410  29.093  1.00  0.00           H
ATOM   1920 HD13 ILE   129      60.936  28.405  30.071  1.00  0.00           H
ATOM   1921  C   ILE   129      57.863  30.451  32.531  1.00  0.00           C
ATOM   1922  O   ILE   129      56.805  30.512  31.908  1.00  0.00           O
ATOM   1923  N   ILE   130      58.676  31.436  32.787  1.00  0.00           N
ATOM   1924  H   ILE   130      59.475  31.115  33.315  1.00  0.00           H
ATOM   1925  CA  ILE   130      58.372  32.870  32.596  1.00  0.00           C
ATOM   1926  HA  ILE   130      57.347  33.002  32.941  1.00  0.00           H
ATOM   1927  CB  ILE   130      59.294  33.977  33.263  1.00  0.00           C
ATOM   1928  HB  ILE   130      60.335  33.691  33.107  1.00  0.00           H
ATOM   1929  CG2 ILE   130      59.130  35.461  32.673  1.00  0.00           C
ATOM   1930 HG21 ILE   130      58.080  35.745  32.727  1.00  0.00           H
ATOM   1931 HG22 ILE   130      59.763  36.189  33.179  1.00  0.00           H
ATOM   1932 HG23 ILE   130      59.466  35.440  31.636  1.00  0.00           H
ATOM   1933  CG1 ILE   130      59.049  33.837  34.747  1.00  0.00           C
ATOM   1934 HG12 ILE   130      58.020  34.069  35.023  1.00  0.00           H
ATOM   1935 HG13 ILE   130      59.260  32.820  35.076  1.00  0.00           H
ATOM   1936  CD1 ILE   130      59.867  34.762  35.576  1.00  0.00           C
ATOM   1937 HD11 ILE   130      59.803  34.470  36.624  1.00  0.00           H
ATOM   1938 HD12 ILE   130      60.928  34.765  35.323  1.00  0.00           H
ATOM   1939 HD13 ILE   130      59.490  35.768  35.396  1.00  0.00           H
ATOM   1940  C   ILE   130      58.328  33.032  31.037  1.00  0.00           C
ATOM   1941  O   ILE   130      59.282  32.800  30.395  1.00  0.00           O
ATOM   1942  N   THR   131      57.182  33.448  30.462  1.00  0.00           N
ATOM   1943  H   THR   131      56.476  33.782  31.102  1.00  0.00           H
ATOM   1944  CA  THR   131      56.934  33.470  29.045  1.00  0.00           C
ATOM   1945  HA  THR   131      57.860  33.289  28.499  1.00  0.00           H
ATOM   1946  CB  THR   131      55.967  32.333  28.683  1.00  0.00           C
ATOM   1947  HB  THR   131      54.979  32.607  29.050  1.00  0.00           H
ATOM   1948  CG2 THR   131      55.920  32.122  27.194  1.00  0.00           C
ATOM   1949 HG21 THR   131      55.414  31.196  26.922  1.00  0.00           H
ATOM   1950 HG22 THR   131      55.352  32.958  26.788  1.00  0.00           H
ATOM   1951 HG23 THR   131      56.900  31.956  26.746  1.00  0.00           H
ATOM   1952  OG1 THR   131      56.471  31.163  29.264  1.00  0.00           O
ATOM   1953  HG1 THR   131      56.038  31.088  30.118  1.00  0.00           H
ATOM   1954  C   THR   131      56.558  34.844  28.487  1.00  0.00           C
ATOM   1955  O   THR   131      57.044  35.115  27.396  1.00  0.00           O
ATOM   1956  N   ASP   132      55.870  35.801  29.160  1.00  0.00           N
ATOM   1957  H   ASP   132      55.550  35.482  30.064  1.00  0.00           H
ATOM   1958  CA  ASP   132      55.457  37.091  28.651  1.00  0.00           C
ATOM   1959  HA  ASP   132      56.301  37.450  28.061  1.00  0.00           H
ATOM   1960  CB  ASP   132      54.148  37.054  27.898  1.00  0.00           C
ATOM   1961  HB2 ASP   132      54.286  36.216  27.215  1.00  0.00           H
ATOM   1962  HB3 ASP   132      53.323  36.779  28.556  1.00  0.00           H
ATOM   1963  CG  ASP   132      53.827  38.229  26.973  1.00  0.00           C
ATOM   1964  OD1 ASP   132      54.483  39.344  27.132  1.00  0.00           O
ATOM   1965  OD2 ASP   132      53.087  38.018  26.029  1.00  0.00           O
ATOM   1966  C   ASP   132      55.414  38.088  29.889  1.00  0.00           C
ATOM   1967  O   ASP   132      55.450  37.709  31.029  1.00  0.00           O
ATOM   1968  N   THR   133      55.207  39.340  29.720  1.00  0.00           N
ATOM   1969  H   THR   133      54.957  39.653  28.792  1.00  0.00           H
ATOM   1970  CA  THR   133      54.931  40.332  30.696  1.00  0.00           C
ATOM   1971  HA  THR   133      54.289  39.915  31.472  1.00  0.00           H
ATOM   1972  CB  THR   133      56.222  40.857  31.383  1.00  0.00           C
ATOM   1973  HB  THR   133      57.015  41.193  30.715  1.00  0.00           H
ATOM   1974  CG2 THR   133      55.981  41.919  32.367  1.00  0.00           C
ATOM   1975 HG21 THR   133      55.613  42.760  31.781  1.00  0.00           H
ATOM   1976 HG22 THR   133      55.258  41.599  33.118  1.00  0.00           H
ATOM   1977 HG23 THR   133      56.925  42.242  32.807  1.00  0.00           H
ATOM   1978  OG1 THR   133      56.870  39.771  31.957  1.00  0.00           O
ATOM   1979  HG1 THR   133      56.256  39.046  31.830  1.00  0.00           H
ATOM   1980  C   THR   133      54.146  41.492  30.165  1.00  0.00           C
ATOM   1981  O   THR   133      54.451  42.028  29.096  1.00  0.00           O
ATOM   1982  N   ILE   134      53.018  41.863  30.804  1.00  0.00           N
ATOM   1983  H   ILE   134      52.840  41.351  31.655  1.00  0.00           H
ATOM   1984  CA  ILE   134      52.338  43.126  30.566  1.00  0.00           C
ATOM   1985  HA  ILE   134      52.698  43.600  29.652  1.00  0.00           H
ATOM   1986  CB  ILE   134      50.844  42.889  30.408  1.00  0.00           C
ATOM   1987  HB  ILE   134      50.515  42.098  31.081  1.00  0.00           H
ATOM   1988  CG2 ILE   134      49.963  44.166  30.724  1.00  0.00           C
ATOM   1989 HG21 ILE   134      48.953  44.066  30.326  1.00  0.00           H
ATOM   1990 HG22 ILE   134      49.907  44.347  31.797  1.00  0.00           H
ATOM   1991 HG23 ILE   134      50.430  45.073  30.341  1.00  0.00           H
ATOM   1992  CG1 ILE   134      50.535  42.230  29.077  1.00  0.00           C
ATOM   1993 HG12 ILE   134      51.111  41.311  28.959  1.00  0.00           H
ATOM   1994 HG13 ILE   134      49.472  41.991  29.057  1.00  0.00           H
ATOM   1995  CD1 ILE   134      50.786  43.164  27.816  1.00  0.00           C
ATOM   1996 HD11 ILE   134      50.336  44.128  28.052  1.00  0.00           H
ATOM   1997 HD12 ILE   134      51.871  43.142  27.710  1.00  0.00           H
ATOM   1998 HD13 ILE   134      50.325  42.834  26.884  1.00  0.00           H
ATOM   1999  C   ILE   134      52.687  44.144  31.667  1.00  0.00           C
ATOM   2000  O   ILE   134      53.046  43.773  32.794  1.00  0.00           O
ATOM   2001  N   LYS   135      52.754  45.405  31.318  1.00  0.00           N
ATOM   2002  H   LYS   135      52.627  45.680  30.354  1.00  0.00           H
ATOM   2003  CA  LYS   135      53.066  46.566  32.183  1.00  0.00           C
ATOM   2004  HA  LYS   135      53.628  46.156  33.021  1.00  0.00           H
ATOM   2005  CB  LYS   135      53.975  47.573  31.444  1.00  0.00           C
ATOM   2006  HB2 LYS   135      53.641  47.720  30.417  1.00  0.00           H
ATOM   2007  HB3 LYS   135      53.933  48.604  31.799  1.00  0.00           H
ATOM   2008  CG  LYS   135      55.427  47.121  31.428  1.00  0.00           C
ATOM   2009  HG2 LYS   135      55.768  47.111  32.464  1.00  0.00           H
ATOM   2010  HG3 LYS   135      55.474  46.155  30.926  1.00  0.00           H
ATOM   2011  CD  LYS   135      56.232  48.228  30.688  1.00  0.00           C
ATOM   2012  HD2 LYS   135      55.875  48.411  29.675  1.00  0.00           H
ATOM   2013  HD3 LYS   135      56.226  49.202  31.179  1.00  0.00           H
ATOM   2014  CE  LYS   135      57.653  47.851  30.371  1.00  0.00           C
ATOM   2015  HE2 LYS   135      58.201  47.945  31.307  1.00  0.00           H
ATOM   2016  HE3 LYS   135      57.615  46.789  30.129  1.00  0.00           H
ATOM   2017  NZ  LYS   135      58.158  48.767  29.361  1.00  0.00           N
ATOM   2018  HZ1 LYS   135      59.102  48.580  29.056  1.00  0.00           H
ATOM   2019  HZ2 LYS   135      57.613  48.681  28.515  1.00  0.00           H
ATOM   2020  HZ3 LYS   135      58.101  49.728  29.666  1.00  0.00           H
ATOM   2021  C   LYS   135      51.809  47.358  32.646  1.00  0.00           C
ATOM   2022  O   LYS   135      50.720  47.328  32.000  1.00  0.00           O
ATOM   2023  N   SER   136      51.960  48.001  33.771  1.00  0.00           N
ATOM   2024  H   SER   136      52.933  48.062  34.036  1.00  0.00           H
ATOM   2025  CA  SER   136      51.172  49.191  34.130  1.00  0.00           C
ATOM   2026  HA  SER   136      50.122  48.919  34.222  1.00  0.00           H
ATOM   2027  CB  SER   136      51.678  49.757  35.479  1.00  0.00           C
ATOM   2028  HB2 SER   136      51.526  49.000  36.248  1.00  0.00           H
ATOM   2029  HB3 SER   136      52.758  49.905  35.463  1.00  0.00           H
ATOM   2030  OG  SER   136      51.208  50.987  35.826  1.00  0.00           O
ATOM   2031  HG  SER   136      50.252  50.895  35.851  1.00  0.00           H
ATOM   2032  C   SER   136      51.230  50.269  33.128  1.00  0.00           C
ATOM   2033  O   SER   136      52.118  50.322  32.304  1.00  0.00           O
ATOM   2034  N   TRP   137      50.229  51.156  33.074  1.00  0.00           N
ATOM   2035  H   TRP   137      49.446  50.881  33.650  1.00  0.00           H
ATOM   2036  CA  TRP   137      50.080  52.246  32.184  1.00  0.00           C
ATOM   2037  HA  TRP   137      51.080  52.465  31.808  1.00  0.00           H
ATOM   2038  CB  TRP   137      49.182  51.888  30.983  1.00  0.00           C
ATOM   2039  HB2 TRP   137      49.117  52.830  30.439  1.00  0.00           H
ATOM   2040  HB3 TRP   137      49.654  51.091  30.409  1.00  0.00           H
ATOM   2041  CG  TRP   137      47.804  51.499  31.289  1.00  0.00           C
ATOM   2042  CD1 TRP   137      46.733  52.316  31.331  1.00  0.00           C
ATOM   2043  HD1 TRP   137      46.892  53.332  31.001  1.00  0.00           H
ATOM   2044  NE1 TRP   137      45.597  51.622  31.515  1.00  0.00           N
ATOM   2045  HE1 TRP   137      44.670  52.011  31.618  1.00  0.00           H
ATOM   2046  CE2 TRP   137      45.816  50.237  31.658  1.00  0.00           C
ATOM   2047  CZ2 TRP   137      45.006  49.077  31.784  1.00  0.00           C
ATOM   2048  HZ2 TRP   137      43.933  49.119  31.899  1.00  0.00           H
ATOM   2049  CH2 TRP   137      45.618  47.847  32.078  1.00  0.00           C
ATOM   2050  HH2 TRP   137      45.050  46.965  32.336  1.00  0.00           H
ATOM   2051  CZ3 TRP   137      47.024  47.834  32.075  1.00  0.00           C
ATOM   2052  HZ3 TRP   137      47.472  46.925  32.448  1.00  0.00           H
ATOM   2053  CE3 TRP   137      47.849  48.932  31.786  1.00  0.00           C
ATOM   2054  HE3 TRP   137      48.912  48.760  31.717  1.00  0.00           H
ATOM   2055  CD2 TRP   137      47.254  50.163  31.595  1.00  0.00           C
ATOM   2056  C   TRP   137      49.500  53.502  32.877  1.00  0.00           C
ATOM   2057  O   TRP   137      50.028  54.610  32.755  1.00  0.00           O
ATOM   2058  N   ARG   138      48.539  53.357  33.766  1.00  0.00           N
ATOM   2059  H   ARG   138      48.176  52.414  33.772  1.00  0.00           H
ATOM   2060  CA  ARG   138      47.948  54.380  34.609  1.00  0.00           C
ATOM   2061  HA  ARG   138      48.188  55.323  34.119  1.00  0.00           H
ATOM   2062  CB  ARG   138      46.452  54.132  34.624  1.00  0.00           C
ATOM   2063  HB2 ARG   138      46.289  53.097  34.324  1.00  0.00           H
ATOM   2064  HB3 ARG   138      46.108  54.161  35.657  1.00  0.00           H
ATOM   2065  CG  ARG   138      45.650  55.172  33.844  1.00  0.00           C
ATOM   2066  HG2 ARG   138      46.312  55.449  33.023  1.00  0.00           H
ATOM   2067  HG3 ARG   138      44.757  54.672  33.469  1.00  0.00           H
ATOM   2068  CD  ARG   138      45.163  56.350  34.754  1.00  0.00           C
ATOM   2069  HD2 ARG   138      44.584  57.057  34.159  1.00  0.00           H
ATOM   2070  HD3 ARG   138      44.631  55.976  35.627  1.00  0.00           H
ATOM   2071  NE  ARG   138      46.339  57.027  35.424  1.00  0.00           N
ATOM   2072  HE  ARG   138      46.824  56.592  36.196  1.00  0.00           H
ATOM   2073  CZ  ARG   138      46.828  58.258  35.211  1.00  0.00           C
ATOM   2074  NH1 ARG   138      46.237  59.113  34.415  1.00  0.00           N
ATOM   2075 HH11 ARG   138      45.459  58.918  33.800  1.00  0.00           H
ATOM   2076 HH12 ARG   138      46.695  60.003  34.284  1.00  0.00           H
ATOM   2077  NH2 ARG   138      47.896  58.708  35.895  1.00  0.00           N
ATOM   2078 HH21 ARG   138      48.284  58.035  36.541  1.00  0.00           H
ATOM   2079 HH22 ARG   138      48.291  59.636  35.916  1.00  0.00           H
ATOM   2080  C   ARG   138      48.627  54.504  35.934  1.00  0.00           C
ATOM   2081  O   ARG   138      48.370  55.481  36.624  1.00  0.00           O
ATOM   2082  N   ASN   139      49.511  53.584  36.248  1.00  0.00           N
ATOM   2083  H   ASN   139      49.523  52.748  35.681  1.00  0.00           H
ATOM   2084  CA  ASN   139      50.631  53.707  37.235  1.00  0.00           C
ATOM   2085  HA  ASN   139      51.192  52.778  37.340  1.00  0.00           H
ATOM   2086  CB  ASN   139      51.547  54.856  36.755  1.00  0.00           C
ATOM   2087  HB2 ASN   139      51.047  55.825  36.729  1.00  0.00           H
ATOM   2088  HB3 ASN   139      52.392  54.999  37.430  1.00  0.00           H
ATOM   2089  CG  ASN   139      52.205  54.711  35.430  1.00  0.00           C
ATOM   2090  OD1 ASN   139      52.430  55.738  34.794  1.00  0.00           O
ATOM   2091  ND2 ASN   139      52.511  53.499  34.933  1.00  0.00           N
ATOM   2092 HD21 ASN   139      52.983  53.420  34.043  1.00  0.00           H
ATOM   2093 HD22 ASN   139      52.267  52.647  35.417  1.00  0.00           H
ATOM   2094  C   ASN   139      50.115  53.896  38.641  1.00  0.00           C
ATOM   2095  O   ASN   139      50.615  54.771  39.357  1.00  0.00           O
ATOM   2096  N   ASN   140      49.110  53.095  39.059  1.00  0.00           N
ATOM   2097  H   ASN   140      48.790  52.531  38.286  1.00  0.00           H
ATOM   2098  CA  ASN   140      48.378  53.220  40.272  1.00  0.00           C
ATOM   2099  HA  ASN   140      49.211  53.387  40.954  1.00  0.00           H
ATOM   2100  CB  ASN   140      47.373  54.364  40.179  1.00  0.00           C
ATOM   2101  HB2 ASN   140      47.967  55.267  40.041  1.00  0.00           H
ATOM   2102  HB3 ASN   140      46.641  54.335  39.371  1.00  0.00           H
ATOM   2103  CG  ASN   140      46.540  54.654  41.386  1.00  0.00           C
ATOM   2104  OD1 ASN   140      46.733  54.103  42.493  1.00  0.00           O
ATOM   2105  ND2 ASN   140      45.713  55.674  41.280  1.00  0.00           N
ATOM   2106 HD21 ASN   140      45.102  55.871  42.060  1.00  0.00           H
ATOM   2107 HD22 ASN   140      45.777  56.274  40.471  1.00  0.00           H
ATOM   2108  C   ASN   140      47.834  51.849  40.650  1.00  0.00           C
ATOM   2109  O   ASN   140      46.658  51.618  40.860  1.00  0.00           O
ATOM   2110  N   ILE   141      48.796  50.952  40.691  1.00  0.00           N
ATOM   2111  H   ILE   141      49.726  51.252  40.437  1.00  0.00           H
ATOM   2112  CA  ILE   141      48.549  49.512  40.956  1.00  0.00           C
ATOM   2113  HA  ILE   141      49.563  49.113  40.987  1.00  0.00           H
ATOM   2114  CB  ILE   141      47.859  49.188  42.333  1.00  0.00           C
ATOM   2115  HB  ILE   141      46.830  49.523  42.198  1.00  0.00           H
ATOM   2116  CG2 ILE   141      47.759  47.638  42.593  1.00  0.00           C
ATOM   2117 HG21 ILE   141      48.720  47.210  42.878  1.00  0.00           H
ATOM   2118 HG22 ILE   141      46.992  47.490  43.353  1.00  0.00           H
ATOM   2119 HG23 ILE   141      47.431  47.150  41.676  1.00  0.00           H
ATOM   2120  CG1 ILE   141      48.613  49.826  43.498  1.00  0.00           C
ATOM   2121 HG12 ILE   141      49.531  49.259  43.652  1.00  0.00           H
ATOM   2122 HG13 ILE   141      48.928  50.850  43.297  1.00  0.00           H
ATOM   2123  CD1 ILE   141      47.764  49.868  44.759  1.00  0.00           C
ATOM   2124 HD11 ILE   141      47.295  48.936  45.075  1.00  0.00           H
ATOM   2125 HD12 ILE   141      48.466  50.113  45.557  1.00  0.00           H
ATOM   2126 HD13 ILE   141      47.071  50.706  44.692  1.00  0.00           H
ATOM   2127  C   ILE   141      47.818  48.794  39.793  1.00  0.00           C
ATOM   2128  O   ILE   141      46.600  48.723  39.681  1.00  0.00           O
ATOM   2129  N   LEU   142      48.676  48.131  38.909  1.00  0.00           N
ATOM   2130  H   LEU   142      49.674  48.283  38.945  1.00  0.00           H
ATOM   2131  CA  LEU   142      48.199  46.948  38.093  1.00  0.00           C
ATOM   2132  HA  LEU   142      47.404  47.343  37.462  1.00  0.00           H
ATOM   2133  CB  LEU   142      49.341  46.453  37.206  1.00  0.00           C
ATOM   2134  HB2 LEU   142      49.822  47.313  36.739  1.00  0.00           H
ATOM   2135  HB3 LEU   142      50.158  45.952  37.725  1.00  0.00           H
ATOM   2136  CG  LEU   142      48.954  45.409  36.206  1.00  0.00           C
ATOM   2137  HG  LEU   142      48.672  44.605  36.886  1.00  0.00           H
ATOM   2138  CD1 LEU   142      47.875  45.696  35.290  1.00  0.00           C
ATOM   2139 HD11 LEU   142      47.913  45.027  34.430  1.00  0.00           H
ATOM   2140 HD12 LEU   142      46.934  45.543  35.819  1.00  0.00           H
ATOM   2141 HD13 LEU   142      47.969  46.751  35.029  1.00  0.00           H
ATOM   2142  CD2 LEU   142      50.126  44.907  35.364  1.00  0.00           C
ATOM   2143 HD21 LEU   142      50.903  44.538  36.034  1.00  0.00           H
ATOM   2144 HD22 LEU   142      49.846  44.017  34.801  1.00  0.00           H
ATOM   2145 HD23 LEU   142      50.609  45.678  34.762  1.00  0.00           H
ATOM   2146  C   LEU   142      47.615  45.807  38.931  1.00  0.00           C
ATOM   2147  O   LEU   142      48.290  45.354  39.802  1.00  0.00           O
ATOM   2148  N   ARG   143      46.424  45.256  38.629  1.00  0.00           N
ATOM   2149  H   ARG   143      45.891  45.672  37.878  1.00  0.00           H
ATOM   2150  CA  ARG   143      45.923  44.005  39.283  1.00  0.00           C
ATOM   2151  HA  ARG   143      46.769  43.337  39.445  1.00  0.00           H
ATOM   2152  CB  ARG   143      45.384  44.494  40.637  1.00  0.00           C
ATOM   2153  HB2 ARG   143      45.122  43.643  41.267  1.00  0.00           H
ATOM   2154  HB3 ARG   143      46.147  45.082  41.147  1.00  0.00           H
ATOM   2155  CG  ARG   143      44.102  45.265  40.505  1.00  0.00           C
ATOM   2156  HG2 ARG   143      43.461  45.044  39.651  1.00  0.00           H
ATOM   2157  HG3 ARG   143      43.542  45.051  41.415  1.00  0.00           H
ATOM   2158  CD  ARG   143      44.280  46.756  40.506  1.00  0.00           C
ATOM   2159  HD2 ARG   143      44.994  47.022  41.284  1.00  0.00           H
ATOM   2160  HD3 ARG   143      44.705  47.107  39.566  1.00  0.00           H
ATOM   2161  NE  ARG   143      43.069  47.560  40.711  1.00  0.00           N
ATOM   2162  HE  ARG   143      42.250  47.025  40.967  1.00  0.00           H
ATOM   2163  CZ  ARG   143      43.068  48.842  40.730  1.00  0.00           C
ATOM   2164  NH1 ARG   143      41.893  49.442  40.980  1.00  0.00           N
ATOM   2165 HH11 ARG   143      41.137  48.821  41.230  1.00  0.00           H
ATOM   2166 HH12 ARG   143      41.755  50.440  40.918  1.00  0.00           H
ATOM   2167  NH2 ARG   143      44.099  49.543  40.472  1.00  0.00           N
ATOM   2168 HH21 ARG   143      44.987  49.113  40.255  1.00  0.00           H
ATOM   2169 HH22 ARG   143      44.054  50.548  40.549  1.00  0.00           H
ATOM   2170  C   ARG   143      44.889  43.324  38.357  1.00  0.00           C
ATOM   2171  O   ARG   143      44.346  43.869  37.396  1.00  0.00           O
ATOM   2172  N   THR   144      44.541  42.110  38.789  1.00  0.00           N
ATOM   2173  H   THR   144      44.891  41.785  39.680  1.00  0.00           H
ATOM   2174  CA  THR   144      43.695  41.232  37.978  1.00  0.00           C
ATOM   2175  HA  THR   144      43.115  41.843  37.286  1.00  0.00           H
ATOM   2176  CB  THR   144      44.536  40.261  37.160  1.00  0.00           C
ATOM   2177  HB  THR   144      45.396  40.818  36.789  1.00  0.00           H
ATOM   2178  CG2 THR   144      45.161  38.988  37.791  1.00  0.00           C
ATOM   2179 HG21 THR   144      44.409  38.247  38.060  1.00  0.00           H
ATOM   2180 HG22 THR   144      45.658  38.499  36.952  1.00  0.00           H
ATOM   2181 HG23 THR   144      45.813  39.317  38.600  1.00  0.00           H
ATOM   2182  OG1 THR   144      43.895  39.720  36.087  1.00  0.00           O
ATOM   2183  HG1 THR   144      43.723  40.313  35.352  1.00  0.00           H
ATOM   2184  C   THR   144      42.606  40.436  38.816  1.00  0.00           C
ATOM   2185  O   THR   144      42.195  40.903  39.861  1.00  0.00           O
ATOM   2186  N   GLN   145      42.248  39.292  38.276  1.00  0.00           N
ATOM   2187  H   GLN   145      42.721  39.047  37.418  1.00  0.00           H
ATOM   2188  CA  GLN   145      40.992  38.625  38.566  1.00  0.00           C
ATOM   2189  HA  GLN   145      40.245  39.402  38.403  1.00  0.00           H
ATOM   2190  CB  GLN   145      40.738  37.453  37.584  1.00  0.00           C
ATOM   2191  HB2 GLN   145      41.616  36.818  37.706  1.00  0.00           H
ATOM   2192  HB3 GLN   145      39.905  36.826  37.901  1.00  0.00           H
ATOM   2193  CG  GLN   145      40.545  37.880  36.129  1.00  0.00           C
ATOM   2194  HG2 GLN   145      40.115  38.876  36.016  1.00  0.00           H
ATOM   2195  HG3 GLN   145      41.584  37.932  35.801  1.00  0.00           H
ATOM   2196  CD  GLN   145      39.932  36.866  35.173  1.00  0.00           C
ATOM   2197  OE1 GLN   145      40.399  36.603  34.079  1.00  0.00           O
ATOM   2198  NE2 GLN   145      38.827  36.197  35.557  1.00  0.00           N
ATOM   2199 HE21 GLN   145      38.311  36.470  36.381  1.00  0.00           H
ATOM   2200 HE22 GLN   145      38.597  35.350  35.057  1.00  0.00           H
ATOM   2201  C   GLN   145      40.712  38.119  40.035  1.00  0.00           C
ATOM   2202  O   GLN   145      39.510  38.103  40.348  1.00  0.00           O
ATOM   2203  N   GLU   146      41.716  37.527  40.746  1.00  0.00           N
ATOM   2204  H   GLU   146      42.600  37.499  40.257  1.00  0.00           H
ATOM   2205  CA  GLU   146      41.541  36.618  41.952  1.00  0.00           C
ATOM   2206  HA  GLU   146      42.511  36.187  42.198  1.00  0.00           H
ATOM   2207  CB  GLU   146      41.163  37.390  43.194  1.00  0.00           C
ATOM   2208  HB2 GLU   146      40.135  37.740  43.094  1.00  0.00           H
ATOM   2209  HB3 GLU   146      41.179  36.828  44.128  1.00  0.00           H
ATOM   2210  CG  GLU   146      41.839  38.803  43.400  1.00  0.00           C
ATOM   2211  HG2 GLU   146      41.584  39.575  42.676  1.00  0.00           H
ATOM   2212  HG3 GLU   146      41.623  39.092  44.428  1.00  0.00           H
ATOM   2213  CD  GLU   146      43.439  38.728  43.229  1.00  0.00           C
ATOM   2214  OE1 GLU   146      43.902  37.706  43.800  1.00  0.00           O
ATOM   2215  OE2 GLU   146      44.051  39.711  42.868  1.00  0.00           O
ATOM   2216  C   GLU   146      40.647  35.422  41.599  1.00  0.00           C
ATOM   2217  O   GLU   146      39.746  34.983  42.297  1.00  0.00           O
ATOM   2218  N   SER   147      40.755  34.806  40.411  1.00  0.00           N
ATOM   2219  H   SER   147      41.557  34.963  39.819  1.00  0.00           H
ATOM   2220  CA  SER   147      39.724  33.994  39.749  1.00  0.00           C
ATOM   2221  HA  SER   147      39.507  33.141  40.391  1.00  0.00           H
ATOM   2222  CB  SER   147      38.423  34.838  39.597  1.00  0.00           C
ATOM   2223  HB2 SER   147      38.699  35.888  39.510  1.00  0.00           H
ATOM   2224  HB3 SER   147      38.019  34.525  38.634  1.00  0.00           H
ATOM   2225  OG  SER   147      37.549  34.616  40.641  1.00  0.00           O
ATOM   2226  HG  SER   147      38.090  34.536  41.431  1.00  0.00           H
ATOM   2227  C   SER   147      40.102  33.409  38.377  1.00  0.00           C
ATOM   2228  O   SER   147      41.025  34.020  37.779  1.00  0.00           O
ATOM   2229  N   GLH   148      39.511  32.249  37.948  1.00  0.00           N
ATOM   2230  H   GLH   148      38.672  31.969  38.435  1.00  0.00           H
ATOM   2231  CA  GLH   148      39.886  31.640  36.728  1.00  0.00           C
ATOM   2232  HA  GLH   148      40.935  31.364  36.828  1.00  0.00           H
ATOM   2233  CB  GLH   148      39.249  30.244  36.614  1.00  0.00           C
ATOM   2234  HB2 GLH   148      39.735  29.609  37.355  1.00  0.00           H
ATOM   2235  HB3 GLH   148      38.181  30.340  36.807  1.00  0.00           H
ATOM   2236  CG  GLH   148      39.478  29.658  35.153  1.00  0.00           C
ATOM   2237  HG2 GLH   148      38.731  30.084  34.483  1.00  0.00           H
ATOM   2238  HG3 GLH   148      40.436  29.966  34.734  1.00  0.00           H
ATOM   2239  CD  GLH   148      39.274  28.164  34.992  1.00  0.00           C
ATOM   2240  OE1 GLH   148      38.423  27.583  35.555  1.00  0.00           O
ATOM   2241  OE2 GLH   148      40.247  27.557  34.220  1.00  0.00           O
ATOM   2242  HE2 GLH   148      40.029  26.631  34.093  1.00  0.00           H
ATOM   2243  C   GLH   148      39.661  32.544  35.504  1.00  0.00           C
ATOM   2244  O   GLH   148      38.553  33.112  35.330  1.00  0.00           O
ATOM   2245  N   CYX   149      40.582  32.626  34.567  1.00  0.00           N
ATOM   2246  H   CYX   149      41.437  32.099  34.676  1.00  0.00           H
ATOM   2247  CA  CYX   149      40.537  33.255  33.242  1.00  0.00           C
ATOM   2248  HA  CYX   149      39.947  34.169  33.314  1.00  0.00           H
ATOM   2249  CB  CYX   149      41.873  33.838  32.790  1.00  0.00           C
ATOM   2250  HB2 CYX   149      41.811  34.039  31.721  1.00  0.00           H
ATOM   2251  HB3 CYX   149      42.108  34.816  33.210  1.00  0.00           H
ATOM   2252  SG  CYX   149      43.382  32.847  33.187  1.00  0.00           S
ATOM   2253  C   CYX   149      39.770  32.401  32.247  1.00  0.00           C
ATOM   2254  O   CYX   149      39.831  31.193  32.301  1.00  0.00           O
ATOM   2255  N   ALA   150      38.990  33.071  31.346  1.00  0.00           N
ATOM   2256  H   ALA   150      39.017  34.076  31.252  1.00  0.00           H
ATOM   2257  CA  ALA   150      38.181  32.315  30.414  1.00  0.00           C
ATOM   2258  HA  ALA   150      37.620  31.457  30.788  1.00  0.00           H
ATOM   2259  CB  ALA   150      37.282  33.311  29.782  1.00  0.00           C
ATOM   2260  HB1 ALA   150      37.850  33.929  29.087  1.00  0.00           H
ATOM   2261  HB2 ALA   150      36.364  32.925  29.340  1.00  0.00           H
ATOM   2262  HB3 ALA   150      36.837  33.929  30.562  1.00  0.00           H
ATOM   2263  C   ALA   150      39.058  31.795  29.254  1.00  0.00           C
ATOM   2264  O   ALA   150      40.131  32.369  28.993  1.00  0.00           O
ATOM   2265  N   CYX   151      38.668  30.756  28.520  1.00  0.00           N
ATOM   2266  H   CYX   151      37.867  30.183  28.743  1.00  0.00           H
ATOM   2267  CA  CYX   151      39.437  30.172  27.331  1.00  0.00           C
ATOM   2268  HA  CYX   151      39.905  30.961  26.740  1.00  0.00           H
ATOM   2269  CB  CYX   151      40.648  29.262  27.694  1.00  0.00           C
ATOM   2270  HB2 CYX   151      40.146  28.327  27.939  1.00  0.00           H
ATOM   2271  HB3 CYX   151      41.259  29.094  26.807  1.00  0.00           H
ATOM   2272  SG  CYX   151      41.953  29.671  28.881  1.00  0.00           S
ATOM   2273  C   CYX   151      38.409  29.505  26.265  1.00  0.00           C
ATOM   2274  O   CYX   151      37.440  28.859  26.640  1.00  0.00           O
ATOM   2275  N   VAL   152      38.599  29.853  24.961  1.00  0.00           N
ATOM   2276  H   VAL   152      39.529  30.172  24.730  1.00  0.00           H
ATOM   2277  CA  VAL   152      37.750  29.391  23.896  1.00  0.00           C
ATOM   2278  HA  VAL   152      37.193  28.565  24.337  1.00  0.00           H
ATOM   2279  CB  VAL   152      36.702  30.473  23.415  1.00  0.00           C
ATOM   2280  HB  VAL   152      37.192  31.446  23.384  1.00  0.00           H
ATOM   2281  CG1 VAL   152      36.014  29.884  22.135  1.00  0.00           C
ATOM   2282 HG11 VAL   152      36.571  30.161  21.240  1.00  0.00           H
ATOM   2283 HG12 VAL   152      35.636  28.866  22.238  1.00  0.00           H
ATOM   2284 HG13 VAL   152      35.055  30.339  21.888  1.00  0.00           H
ATOM   2285  CG2 VAL   152      35.675  30.650  24.485  1.00  0.00           C
ATOM   2286 HG21 VAL   152      36.094  31.065  25.401  1.00  0.00           H
ATOM   2287 HG22 VAL   152      34.897  31.306  24.094  1.00  0.00           H
ATOM   2288 HG23 VAL   152      35.144  29.726  24.714  1.00  0.00           H
ATOM   2289  C   VAL   152      38.601  28.831  22.710  1.00  0.00           C
ATOM   2290  O   VAL   152      39.325  29.539  22.078  1.00  0.00           O
ATOM   2291  N   ASN   153      38.486  27.504  22.506  1.00  0.00           N
ATOM   2292  H   ASN   153      37.840  26.936  23.037  1.00  0.00           H
ATOM   2293  CA  ASN   153      39.234  26.859  21.442  1.00  0.00           C
ATOM   2294  HA  ASN   153      39.084  25.805  21.675  1.00  0.00           H
ATOM   2295  CB  ASN   153      38.645  27.038  20.035  1.00  0.00           C
ATOM   2296  HB2 ASN   153      38.981  28.031  19.736  1.00  0.00           H
ATOM   2297  HB3 ASN   153      39.141  26.430  19.278  1.00  0.00           H
ATOM   2298  CG  ASN   153      37.082  26.997  20.076  1.00  0.00           C
ATOM   2299  OD1 ASN   153      36.400  26.334  20.900  1.00  0.00           O
ATOM   2300  ND2 ASN   153      36.490  27.753  19.212  1.00  0.00           N
ATOM   2301 HD21 ASN   153      35.494  27.865  19.337  1.00  0.00           H
ATOM   2302 HD22 ASN   153      36.923  28.362  18.532  1.00  0.00           H
ATOM   2303  C   ASN   153      40.771  27.060  21.578  1.00  0.00           C
ATOM   2304  O   ASN   153      41.533  27.336  20.659  1.00  0.00           O
ATOM   2305  N   GLY   154      41.297  27.069  22.785  1.00  0.00           N
ATOM   2306  H   GLY   154      40.768  26.943  23.636  1.00  0.00           H
ATOM   2307  CA  GLY   154      42.775  27.164  23.025  1.00  0.00           C
ATOM   2308  HA2 GLY   154      43.055  26.607  23.918  1.00  0.00           H
ATOM   2309  HA3 GLY   154      43.243  26.599  22.220  1.00  0.00           H
ATOM   2310  C   GLY   154      43.350  28.605  23.072  1.00  0.00           C
ATOM   2311  O   GLY   154      44.523  28.733  23.445  1.00  0.00           O
ATOM   2312  N   SER   155      42.558  29.600  22.753  1.00  0.00           N
ATOM   2313  H   SER   155      41.611  29.429  22.449  1.00  0.00           H
ATOM   2314  CA  SER   155      42.916  31.002  23.082  1.00  0.00           C
ATOM   2315  HA  SER   155      43.993  31.092  23.228  1.00  0.00           H
ATOM   2316  CB  SER   155      42.397  31.900  21.898  1.00  0.00           C
ATOM   2317  HB2 SER   155      42.609  31.293  21.018  1.00  0.00           H
ATOM   2318  HB3 SER   155      41.318  32.049  21.952  1.00  0.00           H
ATOM   2319  OG  SER   155      43.174  33.097  21.829  1.00  0.00           O
ATOM   2320  HG  SER   155      43.935  32.885  21.282  1.00  0.00           H
ATOM   2321  C   SER   155      42.205  31.368  24.412  1.00  0.00           C
ATOM   2322  O   SER   155      41.060  30.963  24.666  1.00  0.00           O
ATOM   2323  N   CYX   156      43.010  32.116  25.259  1.00  0.00           N
ATOM   2324  H   CYX   156      43.847  32.475  24.825  1.00  0.00           H
ATOM   2325  CA  CYX   156      42.683  32.468  26.702  1.00  0.00           C
ATOM   2326  HA  CYX   156      41.714  32.079  27.015  1.00  0.00           H
ATOM   2327  CB  CYX   156      43.721  31.844  27.680  1.00  0.00           C
ATOM   2328  HB2 CYX   156      44.721  32.213  27.450  1.00  0.00           H
ATOM   2329  HB3 CYX   156      43.494  32.258  28.662  1.00  0.00           H
ATOM   2330  SG  CYX   156      43.741  30.078  27.886  1.00  0.00           S
ATOM   2331  C   CYX   156      42.603  34.000  26.943  1.00  0.00           C
ATOM   2332  O   CYX   156      43.347  34.792  26.343  1.00  0.00           O
ATOM   2333  N   PHE   157      41.786  34.403  27.878  1.00  0.00           N
ATOM   2334  H   PHE   157      41.178  33.701  28.272  1.00  0.00           H
ATOM   2335  CA  PHE   157      41.327  35.764  27.896  1.00  0.00           C
ATOM   2336  HA  PHE   157      42.107  36.309  27.365  1.00  0.00           H
ATOM   2337  CB  PHE   157      39.978  35.809  27.207  1.00  0.00           C
ATOM   2338  HB2 PHE   157      39.354  35.208  27.869  1.00  0.00           H
ATOM   2339  HB3 PHE   157      39.705  36.864  27.219  1.00  0.00           H
ATOM   2340  CG  PHE   157      39.927  35.275  25.765  1.00  0.00           C
ATOM   2341  CD1 PHE   157      39.599  33.938  25.421  1.00  0.00           C
ATOM   2342  HD1 PHE   157      39.547  33.223  26.230  1.00  0.00           H
ATOM   2343  CE1 PHE   157      39.369  33.572  24.100  1.00  0.00           C
ATOM   2344  HE1 PHE   157      38.958  32.588  23.925  1.00  0.00           H
ATOM   2345  CZ  PHE   157      39.476  34.516  23.048  1.00  0.00           C
ATOM   2346  HZ  PHE   157      39.074  34.305  22.069  1.00  0.00           H
ATOM   2347  CE2 PHE   157      40.009  35.759  23.315  1.00  0.00           C
ATOM   2348  HE2 PHE   157      40.186  36.522  22.571  1.00  0.00           H
ATOM   2349  CD2 PHE   157      40.201  36.121  24.640  1.00  0.00           C
ATOM   2350  HD2 PHE   157      40.548  37.123  24.846  1.00  0.00           H
ATOM   2351  C   PHE   157      41.122  36.334  29.353  1.00  0.00           C
ATOM   2352  O   PHE   157      40.575  35.652  30.198  1.00  0.00           O
ATOM   2353  N   THR   158      41.669  37.462  29.663  1.00  0.00           N
ATOM   2354  H   THR   158      41.822  38.188  28.978  1.00  0.00           H
ATOM   2355  CA  THR   158      41.707  37.972  31.057  1.00  0.00           C
ATOM   2356  HA  THR   158      40.914  37.552  31.675  1.00  0.00           H
ATOM   2357  CB  THR   158      43.017  37.739  31.861  1.00  0.00           C
ATOM   2358  HB  THR   158      43.235  36.708  31.586  1.00  0.00           H
ATOM   2359  CG2 THR   158      44.188  38.703  31.482  1.00  0.00           C
ATOM   2360 HG21 THR   158      44.252  38.674  30.394  1.00  0.00           H
ATOM   2361 HG22 THR   158      43.981  39.690  31.894  1.00  0.00           H
ATOM   2362 HG23 THR   158      45.088  38.306  31.951  1.00  0.00           H
ATOM   2363  OG1 THR   158      42.665  37.690  33.259  1.00  0.00           O
ATOM   2364  HG1 THR   158      41.841  37.233  33.440  1.00  0.00           H
ATOM   2365  C   THR   158      41.298  39.492  30.973  1.00  0.00           C
ATOM   2366  O   THR   158      41.240  40.106  29.948  1.00  0.00           O
ATOM   2367  N   VAL   159      41.086  40.106  32.187  1.00  0.00           N
ATOM   2368  H   VAL   159      41.237  39.624  33.062  1.00  0.00           H
ATOM   2369  CA  VAL   159      40.845  41.503  32.369  1.00  0.00           C
ATOM   2370  HA  VAL   159      41.190  42.072  31.507  1.00  0.00           H
ATOM   2371  CB  VAL   159      39.369  41.844  32.683  1.00  0.00           C
ATOM   2372  HB  VAL   159      39.139  41.477  33.683  1.00  0.00           H
ATOM   2373  CG1 VAL   159      38.988  43.359  32.559  1.00  0.00           C
ATOM   2374 HG11 VAL   159      39.613  43.789  33.342  1.00  0.00           H
ATOM   2375 HG12 VAL   159      39.396  43.887  31.697  1.00  0.00           H
ATOM   2376 HG13 VAL   159      37.953  43.683  32.672  1.00  0.00           H
ATOM   2377  CG2 VAL   159      38.324  41.119  31.799  1.00  0.00           C
ATOM   2378 HG21 VAL   159      38.316  40.046  31.990  1.00  0.00           H
ATOM   2379 HG22 VAL   159      37.314  41.521  31.881  1.00  0.00           H
ATOM   2380 HG23 VAL   159      38.758  41.211  30.803  1.00  0.00           H
ATOM   2381  C   VAL   159      41.762  42.016  33.476  1.00  0.00           C
ATOM   2382  O   VAL   159      41.993  41.388  34.528  1.00  0.00           O
ATOM   2383  N   MET   160      42.247  43.211  33.308  1.00  0.00           N
ATOM   2384  H   MET   160      42.044  43.733  32.468  1.00  0.00           H
ATOM   2385  CA  MET   160      43.134  43.902  34.221  1.00  0.00           C
ATOM   2386  HA  MET   160      43.046  43.472  35.218  1.00  0.00           H
ATOM   2387  CB  MET   160      44.566  43.909  33.701  1.00  0.00           C
ATOM   2388  HB2 MET   160      44.549  44.412  32.733  1.00  0.00           H
ATOM   2389  HB3 MET   160      45.213  44.418  34.415  1.00  0.00           H
ATOM   2390  CG  MET   160      45.310  42.533  33.497  1.00  0.00           C
ATOM   2391  HG2 MET   160      45.403  42.014  34.451  1.00  0.00           H
ATOM   2392  HG3 MET   160      44.824  41.986  32.689  1.00  0.00           H
ATOM   2393  SD  MET   160      47.080  42.812  32.825  1.00  0.00           S
ATOM   2394  CE  MET   160      47.393  41.233  31.954  1.00  0.00           C
ATOM   2395  HE1 MET   160      46.500  40.910  31.419  1.00  0.00           H
ATOM   2396  HE2 MET   160      48.289  41.422  31.362  1.00  0.00           H
ATOM   2397  HE3 MET   160      47.574  40.510  32.749  1.00  0.00           H
ATOM   2398  C   MET   160      42.734  45.306  34.415  1.00  0.00           C
ATOM   2399  O   MET   160      42.286  45.972  33.440  1.00  0.00           O
ATOM   2400  N   THR   161      43.032  45.827  35.612  1.00  0.00           N
ATOM   2401  H   THR   161      43.435  45.216  36.309  1.00  0.00           H
ATOM   2402  CA  THR   161      42.753  47.230  36.066  1.00  0.00           C
ATOM   2403  HA  THR   161      42.383  47.723  35.166  1.00  0.00           H
ATOM   2404  CB  THR   161      41.677  47.325  37.205  1.00  0.00           C
ATOM   2405  HB  THR   161      41.982  47.100  38.227  1.00  0.00           H
ATOM   2406  CG2 THR   161      40.982  48.717  37.282  1.00  0.00           C
ATOM   2407 HG21 THR   161      40.088  48.628  37.899  1.00  0.00           H
ATOM   2408 HG22 THR   161      41.749  49.446  37.544  1.00  0.00           H
ATOM   2409 HG23 THR   161      40.659  48.944  36.266  1.00  0.00           H
ATOM   2410  OG1 THR   161      40.587  46.438  36.883  1.00  0.00           O
ATOM   2411  HG1 THR   161      39.778  46.870  37.169  1.00  0.00           H
ATOM   2412  C   THR   161      44.058  47.875  36.472  1.00  0.00           C
ATOM   2413  O   THR   161      44.991  47.174  36.847  1.00  0.00           O
ATOM   2414  N   ASP   162      44.061  49.227  36.415  1.00  0.00           N
ATOM   2415  H   ASP   162      43.307  49.679  35.919  1.00  0.00           H
ATOM   2416  CA  ASP   162      45.136  50.133  36.848  1.00  0.00           C
ATOM   2417  HA  ASP   162      45.612  49.581  37.657  1.00  0.00           H
ATOM   2418  CB  ASP   162      46.249  50.126  35.754  1.00  0.00           C
ATOM   2419  HB2 ASP   162      46.504  49.113  35.442  1.00  0.00           H
ATOM   2420  HB3 ASP   162      45.807  50.558  34.856  1.00  0.00           H
ATOM   2421  CG  ASP   162      47.600  50.823  36.044  1.00  0.00           C
ATOM   2422  OD1 ASP   162      48.546  50.920  35.223  1.00  0.00           O
ATOM   2423  OD2 ASP   162      47.819  51.221  37.212  1.00  0.00           O
ATOM   2424  C   ASP   162      44.542  51.520  37.075  1.00  0.00           C
ATOM   2425  O   ASP   162      43.725  52.018  36.241  1.00  0.00           O
ATOM   2426  N   GLY   163      44.929  52.205  38.177  1.00  0.00           N
ATOM   2427  H   GLY   163      45.630  51.833  38.802  1.00  0.00           H
ATOM   2428  CA  GLY   163      44.099  53.377  38.534  1.00  0.00           C
ATOM   2429  HA2 GLY   163      44.728  54.267  38.551  1.00  0.00           H
ATOM   2430  HA3 GLY   163      43.298  53.687  37.862  1.00  0.00           H
ATOM   2431  C   GLY   163      43.443  53.174  39.837  1.00  0.00           C
ATOM   2432  O   GLY   163      43.660  52.232  40.638  1.00  0.00           O
ATOM   2433  N   PRO   164      42.622  54.151  40.266  1.00  0.00           N
ATOM   2434  CD  PRO   164      42.425  55.411  39.549  1.00  0.00           C
ATOM   2435  HD2 PRO   164      42.424  55.367  38.459  1.00  0.00           H
ATOM   2436  HD3 PRO   164      43.222  56.087  39.857  1.00  0.00           H
ATOM   2437  CG  PRO   164      41.159  56.029  40.114  1.00  0.00           C
ATOM   2438  HG2 PRO   164      40.422  55.622  39.422  1.00  0.00           H
ATOM   2439  HG3 PRO   164      41.246  57.114  40.165  1.00  0.00           H
ATOM   2440  CB  PRO   164      41.088  55.460  41.490  1.00  0.00           C
ATOM   2441  HB2 PRO   164      40.125  55.430  42.001  1.00  0.00           H
ATOM   2442  HB3 PRO   164      41.652  56.115  42.154  1.00  0.00           H
ATOM   2443  CA  PRO   164      41.815  54.057  41.529  1.00  0.00           C
ATOM   2444  HA  PRO   164      42.596  53.977  42.286  1.00  0.00           H
ATOM   2445  C   PRO   164      40.712  52.952  41.672  1.00  0.00           C
ATOM   2446  O   PRO   164      40.691  52.001  40.921  1.00  0.00           O
ATOM   2447  N   SER   165      39.843  52.979  42.666  1.00  0.00           N
ATOM   2448  H   SER   165      40.037  53.540  43.482  1.00  0.00           H
ATOM   2449  CA  SER   165      38.745  51.997  42.826  1.00  0.00           C
ATOM   2450  HA  SER   165      38.547  51.366  41.960  1.00  0.00           H
ATOM   2451  CB  SER   165      39.105  50.833  43.738  1.00  0.00           C
ATOM   2452  HB2 SER   165      40.120  50.436  43.744  1.00  0.00           H
ATOM   2453  HB3 SER   165      38.877  51.064  44.777  1.00  0.00           H
ATOM   2454  OG  SER   165      38.295  49.693  43.452  1.00  0.00           O
ATOM   2455  HG  SER   165      38.850  49.245  42.808  1.00  0.00           H
ATOM   2456  C   SER   165      37.540  52.798  43.149  1.00  0.00           C
ATOM   2457  O   SER   165      36.457  52.672  42.580  1.00  0.00           O
ATOM   2458  N   ASN   166      37.598  53.719  44.115  1.00  0.00           N
ATOM   2459  H   ASN   166      38.378  53.614  44.748  1.00  0.00           H
ATOM   2460  CA  ASN   166      36.638  54.667  44.561  1.00  0.00           C
ATOM   2461  HA  ASN   166      35.646  54.218  44.612  1.00  0.00           H
ATOM   2462  CB  ASN   166      37.120  54.986  45.918  1.00  0.00           C
ATOM   2463  HB2 ASN   166      38.171  55.271  45.927  1.00  0.00           H
ATOM   2464  HB3 ASN   166      36.654  55.817  46.447  1.00  0.00           H
ATOM   2465  CG  ASN   166      37.061  53.878  47.019  1.00  0.00           C
ATOM   2466  OD1 ASN   166      36.689  52.701  46.759  1.00  0.00           O
ATOM   2467  ND2 ASN   166      37.365  54.116  48.236  1.00  0.00           N
ATOM   2468 HD21 ASN   166      37.076  53.425  48.912  1.00  0.00           H
ATOM   2469 HD22 ASN   166      37.609  55.075  48.438  1.00  0.00           H
ATOM   2470  C   ASN   166      36.571  55.808  43.567  1.00  0.00           C
ATOM   2471  O   ASN   166      36.576  57.003  43.931  1.00  0.00           O
ATOM   2472  N   GLY   167      36.693  55.481  42.265  1.00  0.00           N
ATOM   2473  H   GLY   167      36.494  54.524  42.017  1.00  0.00           H
ATOM   2474  CA  GLY   167      36.797  56.397  41.211  1.00  0.00           C
ATOM   2475  HA2 GLY   167      35.838  56.911  41.144  1.00  0.00           H
ATOM   2476  HA3 GLY   167      37.451  57.215  41.514  1.00  0.00           H
ATOM   2477  C   GLY   167      37.060  55.687  39.915  1.00  0.00           C
ATOM   2478  O   GLY   167      37.281  54.487  39.939  1.00  0.00           O
ATOM   2479  N   GLN   168      37.112  56.391  38.843  1.00  0.00           N
ATOM   2480  H   GLN   168      36.863  57.356  39.008  1.00  0.00           H
ATOM   2481  CA  GLN   168      37.352  56.028  37.413  1.00  0.00           C
ATOM   2482  HA  GLN   168      36.644  55.263  37.091  1.00  0.00           H
ATOM   2483  CB  GLN   168      37.156  57.311  36.516  1.00  0.00           C
ATOM   2484  HB2 GLN   168      36.150  57.713  36.641  1.00  0.00           H
ATOM   2485  HB3 GLN   168      37.833  58.040  36.959  1.00  0.00           H
ATOM   2486  CG  GLN   168      37.569  57.205  35.025  1.00  0.00           C
ATOM   2487  HG2 GLN   168      37.815  58.191  34.632  1.00  0.00           H
ATOM   2488  HG3 GLN   168      38.491  56.626  34.963  1.00  0.00           H
ATOM   2489  CD  GLN   168      36.495  56.501  34.125  1.00  0.00           C
ATOM   2490  OE1 GLN   168      35.332  56.939  34.170  1.00  0.00           O
ATOM   2491  NE2 GLN   168      36.872  55.375  33.503  1.00  0.00           N
ATOM   2492 HE21 GLN   168      37.674  54.835  33.797  1.00  0.00           H
ATOM   2493 HE22 GLN   168      36.132  54.892  33.012  1.00  0.00           H
ATOM   2494  C   GLN   168      38.786  55.525  37.294  1.00  0.00           C
ATOM   2495  O   GLN   168      39.716  56.294  37.215  1.00  0.00           O
ATOM   2496  N   ALA   169      38.877  54.203  37.195  1.00  0.00           N
ATOM   2497  H   ALA   169      38.002  53.738  37.393  1.00  0.00           H
ATOM   2498  CA  ALA   169      40.104  53.591  36.779  1.00  0.00           C
ATOM   2499  HA  ALA   169      41.024  54.058  37.132  1.00  0.00           H
ATOM   2500  CB  ALA   169      40.061  52.242  37.469  1.00  0.00           C
ATOM   2501  HB1 ALA   169      39.241  51.666  37.038  1.00  0.00           H
ATOM   2502  HB2 ALA   169      40.971  51.686  37.244  1.00  0.00           H
ATOM   2503  HB3 ALA   169      39.958  52.321  38.551  1.00  0.00           H
ATOM   2504  C   ALA   169      40.210  53.520  35.225  1.00  0.00           C
ATOM   2505  O   ALA   169      39.305  54.004  34.591  1.00  0.00           O
ATOM   2506  N   SER   170      41.225  52.820  34.698  1.00  0.00           N
ATOM   2507  H   SER   170      41.884  52.414  35.348  1.00  0.00           H
ATOM   2508  CA  SER   170      41.394  52.276  33.314  1.00  0.00           C
ATOM   2509  HA  SER   170      40.511  52.527  32.727  1.00  0.00           H
ATOM   2510  CB  SER   170      42.606  52.969  32.701  1.00  0.00           C
ATOM   2511  HB2 SER   170      42.525  54.051  32.798  1.00  0.00           H
ATOM   2512  HB3 SER   170      43.460  52.664  33.307  1.00  0.00           H
ATOM   2513  OG  SER   170      42.869  52.407  31.394  1.00  0.00           O
ATOM   2514  HG  SER   170      42.218  52.715  30.760  1.00  0.00           H
ATOM   2515  C   SER   170      41.486  50.808  33.279  1.00  0.00           C
ATOM   2516  O   SER   170      41.795  50.154  34.220  1.00  0.00           O
ATOM   2517  N   TYR   171      41.032  50.228  32.163  1.00  0.00           N
ATOM   2518  H   TYR   171      40.761  50.903  31.462  1.00  0.00           H
ATOM   2519  CA  TYR   171      40.736  48.749  31.997  1.00  0.00           C
ATOM   2520  HA  TYR   171      41.168  48.162  32.808  1.00  0.00           H
ATOM   2521  CB  TYR   171      39.244  48.482  32.079  1.00  0.00           C
ATOM   2522  HB2 TYR   171      38.909  48.529  31.043  1.00  0.00           H
ATOM   2523  HB3 TYR   171      39.110  47.438  32.363  1.00  0.00           H
ATOM   2524  CG  TYR   171      38.430  49.385  33.034  1.00  0.00           C
ATOM   2525  CD1 TYR   171      37.862  50.553  32.476  1.00  0.00           C
ATOM   2526  HD1 TYR   171      37.814  50.725  31.411  1.00  0.00           H
ATOM   2527  CE1 TYR   171      37.414  51.563  33.302  1.00  0.00           C
ATOM   2528  HE1 TYR   171      37.010  52.509  32.972  1.00  0.00           H
ATOM   2529  CZ  TYR   171      37.257  51.268  34.705  1.00  0.00           C
ATOM   2530  OH  TYR   171      36.849  52.313  35.520  1.00  0.00           O
ATOM   2531  HH  TYR   171      36.274  52.930  35.062  1.00  0.00           H
ATOM   2532  CE2 TYR   171      37.811  50.150  35.265  1.00  0.00           C
ATOM   2533  HE2 TYR   171      37.860  49.880  36.310  1.00  0.00           H
ATOM   2534  CD2 TYR   171      38.484  49.226  34.394  1.00  0.00           C
ATOM   2535  HD2 TYR   171      38.952  48.337  34.788  1.00  0.00           H
ATOM   2536  C   TYR   171      41.282  48.212  30.716  1.00  0.00           C
ATOM   2537  O   TYR   171      41.005  48.800  29.660  1.00  0.00           O
ATOM   2538  N   LYS   172      41.880  46.965  30.778  1.00  0.00           N
ATOM   2539  H   LYS   172      42.100  46.665  31.718  1.00  0.00           H
ATOM   2540  CA  LYS   172      42.231  46.231  29.543  1.00  0.00           C
ATOM   2541  HA  LYS   172      41.823  46.778  28.692  1.00  0.00           H
ATOM   2542  CB  LYS   172      43.744  46.294  29.417  1.00  0.00           C
ATOM   2543  HB2 LYS   172      44.257  46.003  30.333  1.00  0.00           H
ATOM   2544  HB3 LYS   172      44.085  45.428  28.852  1.00  0.00           H
ATOM   2545  CG  LYS   172      44.264  47.547  28.666  1.00  0.00           C
ATOM   2546  HG2 LYS   172      43.839  47.458  27.665  1.00  0.00           H
ATOM   2547  HG3 LYS   172      43.923  48.381  29.279  1.00  0.00           H
ATOM   2548  CD  LYS   172      45.782  47.694  28.464  1.00  0.00           C
ATOM   2549  HD2 LYS   172      46.176  47.340  29.416  1.00  0.00           H
ATOM   2550  HD3 LYS   172      46.184  47.068  27.667  1.00  0.00           H
ATOM   2551  CE  LYS   172      46.201  49.064  28.230  1.00  0.00           C
ATOM   2552  HE2 LYS   172      45.530  49.528  27.507  1.00  0.00           H
ATOM   2553  HE3 LYS   172      46.259  49.620  29.165  1.00  0.00           H
ATOM   2554  NZ  LYS   172      47.600  49.103  27.772  1.00  0.00           N
ATOM   2555  HZ1 LYS   172      48.214  48.552  28.355  1.00  0.00           H
ATOM   2556  HZ2 LYS   172      47.628  48.822  26.802  1.00  0.00           H
ATOM   2557  HZ3 LYS   172      47.983  50.036  27.709  1.00  0.00           H
ATOM   2558  C   LYS   172      41.837  44.809  29.480  1.00  0.00           C
ATOM   2559  O   LYS   172      41.875  44.100  30.488  1.00  0.00           O
ATOM   2560  N   ILE   173      41.661  44.345  28.332  1.00  0.00           N
ATOM   2561  H   ILE   173      41.788  44.977  27.555  1.00  0.00           H
ATOM   2562  CA  ILE   173      41.378  42.941  28.051  1.00  0.00           C
ATOM   2563  HA  ILE   173      41.536  42.338  28.944  1.00  0.00           H
ATOM   2564  CB  ILE   173      39.923  42.754  27.585  1.00  0.00           C
ATOM   2565  HB  ILE   173      39.783  41.677  27.488  1.00  0.00           H
ATOM   2566  CG2 ILE   173      38.840  43.417  28.479  1.00  0.00           C
ATOM   2567 HG21 ILE   173      37.922  42.872  28.261  1.00  0.00           H
ATOM   2568 HG22 ILE   173      39.088  43.185  29.515  1.00  0.00           H
ATOM   2569 HG23 ILE   173      38.676  44.486  28.341  1.00  0.00           H
ATOM   2570  CG1 ILE   173      39.705  43.286  26.135  1.00  0.00           C
ATOM   2571 HG12 ILE   173      39.896  44.358  26.090  1.00  0.00           H
ATOM   2572 HG13 ILE   173      40.415  42.807  25.462  1.00  0.00           H
ATOM   2573  CD1 ILE   173      38.293  43.020  25.564  1.00  0.00           C
ATOM   2574 HD11 ILE   173      37.518  43.406  26.227  1.00  0.00           H
ATOM   2575 HD12 ILE   173      38.180  43.287  24.514  1.00  0.00           H
ATOM   2576 HD13 ILE   173      38.209  41.935  25.638  1.00  0.00           H
ATOM   2577  C   ILE   173      42.375  42.335  27.089  1.00  0.00           C
ATOM   2578  O   ILE   173      42.948  42.880  26.156  1.00  0.00           O
ATOM   2579  N   PHE   174      42.572  41.026  27.075  1.00  0.00           N
ATOM   2580  H   PHE   174      42.069  40.478  27.757  1.00  0.00           H
ATOM   2581  CA  PHE   174      43.661  40.245  26.428  1.00  0.00           C
ATOM   2582  HA  PHE   174      44.206  40.778  25.648  1.00  0.00           H
ATOM   2583  CB  PHE   174      44.809  39.912  27.404  1.00  0.00           C
ATOM   2584  HB2 PHE   174      44.321  39.309  28.171  1.00  0.00           H
ATOM   2585  HB3 PHE   174      45.558  39.430  26.776  1.00  0.00           H
ATOM   2586  CG  PHE   174      45.434  41.149  28.072  1.00  0.00           C
ATOM   2587  CD1 PHE   174      44.902  41.750  29.186  1.00  0.00           C
ATOM   2588  HD1 PHE   174      44.046  41.265  29.632  1.00  0.00           H
ATOM   2589  CE1 PHE   174      45.384  42.950  29.704  1.00  0.00           C
ATOM   2590  HE1 PHE   174      44.954  43.382  30.594  1.00  0.00           H
ATOM   2591  CZ  PHE   174      46.470  43.533  29.051  1.00  0.00           C
ATOM   2592  HZ  PHE   174      46.802  44.520  29.338  1.00  0.00           H
ATOM   2593  CE2 PHE   174      47.108  42.869  27.982  1.00  0.00           C
ATOM   2594  HE2 PHE   174      48.040  43.233  27.574  1.00  0.00           H
ATOM   2595  CD2 PHE   174      46.546  41.667  27.484  1.00  0.00           C
ATOM   2596  HD2 PHE   174      47.024  41.165  26.657  1.00  0.00           H
ATOM   2597  C   PHE   174      43.183  38.965  25.803  1.00  0.00           C
ATOM   2598  O   PHE   174      42.246  38.343  26.308  1.00  0.00           O
ATOM   2599  N   LYS   175      43.735  38.725  24.599  1.00  0.00           N
ATOM   2600  H   LYS   175      44.427  39.375  24.253  1.00  0.00           H
ATOM   2601  CA  LYS   175      43.788  37.377  23.982  1.00  0.00           C
ATOM   2602  HA  LYS   175      43.193  36.647  24.531  1.00  0.00           H
ATOM   2603  CB  LYS   175      43.288  37.495  22.575  1.00  0.00           C
ATOM   2604  HB2 LYS   175      42.296  37.944  22.539  1.00  0.00           H
ATOM   2605  HB3 LYS   175      43.959  38.109  21.973  1.00  0.00           H
ATOM   2606  CG  LYS   175      43.367  36.236  21.695  1.00  0.00           C
ATOM   2607  HG2 LYS   175      44.380  35.837  21.760  1.00  0.00           H
ATOM   2608  HG3 LYS   175      42.671  35.497  22.088  1.00  0.00           H
ATOM   2609  CD  LYS   175      43.109  36.500  20.157  1.00  0.00           C
ATOM   2610  HD2 LYS   175      42.027  36.445  20.038  1.00  0.00           H
ATOM   2611  HD3 LYS   175      43.548  37.451  19.855  1.00  0.00           H
ATOM   2612  CE  LYS   175      43.642  35.271  19.443  1.00  0.00           C
ATOM   2613  HE2 LYS   175      44.657  35.066  19.785  1.00  0.00           H
ATOM   2614  HE3 LYS   175      43.169  34.386  19.869  1.00  0.00           H
ATOM   2615  NZ  LYS   175      43.563  35.343  17.947  1.00  0.00           N
ATOM   2616  HZ1 LYS   175      43.869  34.523  17.444  1.00  0.00           H
ATOM   2617  HZ2 LYS   175      42.669  35.559  17.531  1.00  0.00           H
ATOM   2618  HZ3 LYS   175      44.133  36.113  17.630  1.00  0.00           H
ATOM   2619  C   LYS   175      45.183  36.771  23.943  1.00  0.00           C
ATOM   2620  O   LYS   175      46.156  37.460  23.492  1.00  0.00           O
ATOM   2621  N   MET   176      45.283  35.585  24.525  1.00  0.00           N
ATOM   2622  H   MET   176      44.443  35.146  24.876  1.00  0.00           H
ATOM   2623  CA  MET   176      46.531  34.907  24.882  1.00  0.00           C
ATOM   2624  HA  MET   176      47.374  35.521  24.564  1.00  0.00           H
ATOM   2625  CB  MET   176      46.639  34.789  26.417  1.00  0.00           C
ATOM   2626  HB2 MET   176      45.988  33.966  26.711  1.00  0.00           H
ATOM   2627  HB3 MET   176      47.658  34.490  26.662  1.00  0.00           H
ATOM   2628  CG  MET   176      46.370  36.211  27.065  1.00  0.00           C
ATOM   2629  HG2 MET   176      47.124  36.911  26.706  1.00  0.00           H
ATOM   2630  HG3 MET   176      45.379  36.534  26.746  1.00  0.00           H
ATOM   2631  SD  MET   176      46.661  36.222  28.872  1.00  0.00           S
ATOM   2632  CE  MET   176      45.104  35.480  29.345  1.00  0.00           C
ATOM   2633  HE1 MET   176      44.798  34.647  28.711  1.00  0.00           H
ATOM   2634  HE2 MET   176      45.219  35.252  30.404  1.00  0.00           H
ATOM   2635  HE3 MET   176      44.345  36.263  29.342  1.00  0.00           H
ATOM   2636  C   MET   176      46.535  33.597  24.167  1.00  0.00           C
ATOM   2637  O   MET   176      45.588  32.868  24.224  1.00  0.00           O
ATOM   2638  N   GLU   177      47.708  33.215  23.637  1.00  0.00           N
ATOM   2639  H   GLU   177      48.461  33.879  23.743  1.00  0.00           H
ATOM   2640  CA  GLU   177      48.064  31.919  22.988  1.00  0.00           C
ATOM   2641  HA  GLU   177      47.300  31.164  23.176  1.00  0.00           H
ATOM   2642  CB  GLU   177      48.242  32.211  21.480  1.00  0.00           C
ATOM   2643  HB2 GLU   177      49.081  32.907  21.456  1.00  0.00           H
ATOM   2644  HB3 GLU   177      48.624  31.311  21.000  1.00  0.00           H
ATOM   2645  CG  GLU   177      47.097  32.954  20.765  1.00  0.00           C
ATOM   2646  HG2 GLU   177      46.692  33.835  21.264  1.00  0.00           H
ATOM   2647  HG3 GLU   177      47.546  33.341  19.851  1.00  0.00           H
ATOM   2648  CD  GLU   177      45.851  32.107  20.249  1.00  0.00           C
ATOM   2649  OE1 GLU   177      44.815  32.613  19.865  1.00  0.00           O
ATOM   2650  OE2 GLU   177      45.870  30.844  20.372  1.00  0.00           O
ATOM   2651  C   GLU   177      49.504  31.476  23.413  1.00  0.00           C
ATOM   2652  O   GLU   177      50.465  32.321  23.391  1.00  0.00           O
ATOM   2653  N   LYS   178      49.673  30.150  23.759  1.00  0.00           N
ATOM   2654  H   LYS   178      48.887  29.516  23.739  1.00  0.00           H
ATOM   2655  CA  LYS   178      50.961  29.574  24.016  1.00  0.00           C
ATOM   2656  HA  LYS   178      50.850  28.556  24.390  1.00  0.00           H
ATOM   2657  CB  LYS   178      51.919  29.323  22.807  1.00  0.00           C
ATOM   2658  HB2 LYS   178      52.324  30.211  22.322  1.00  0.00           H
ATOM   2659  HB3 LYS   178      52.716  28.638  23.096  1.00  0.00           H
ATOM   2660  CG  LYS   178      51.143  28.565  21.743  1.00  0.00           C
ATOM   2661  HG2 LYS   178      50.762  27.663  22.224  1.00  0.00           H
ATOM   2662  HG3 LYS   178      50.329  29.241  21.480  1.00  0.00           H
ATOM   2663  CD  LYS   178      51.953  28.272  20.516  1.00  0.00           C
ATOM   2664  HD2 LYS   178      52.393  29.191  20.129  1.00  0.00           H
ATOM   2665  HD3 LYS   178      52.701  27.556  20.856  1.00  0.00           H
ATOM   2666  CE  LYS   178      51.194  27.515  19.440  1.00  0.00           C
ATOM   2667  HE2 LYS   178      51.860  27.192  18.641  1.00  0.00           H
ATOM   2668  HE3 LYS   178      50.768  26.593  19.834  1.00  0.00           H
ATOM   2669  NZ  LYS   178      50.043  28.384  18.903  1.00  0.00           N
ATOM   2670  HZ1 LYS   178      50.360  29.270  18.535  1.00  0.00           H
ATOM   2671  HZ2 LYS   178      49.625  27.883  18.132  1.00  0.00           H
ATOM   2672  HZ3 LYS   178      49.340  28.438  19.625  1.00  0.00           H
ATOM   2673  C   LYS   178      51.646  30.279  25.098  1.00  0.00           C
ATOM   2674  O   LYS   178      52.897  30.273  25.179  1.00  0.00           O
ATOM   2675  N   GLY   179      51.010  30.921  26.047  1.00  0.00           N
ATOM   2676  H   GLY   179      50.025  30.724  26.150  1.00  0.00           H
ATOM   2677  CA  GLY   179      51.564  31.746  27.118  1.00  0.00           C
ATOM   2678  HA2 GLY   179      50.732  31.837  27.818  1.00  0.00           H
ATOM   2679  HA3 GLY   179      52.268  31.108  27.653  1.00  0.00           H
ATOM   2680  C   GLY   179      52.085  33.161  26.822  1.00  0.00           C
ATOM   2681  O   GLY   179      52.685  33.802  27.759  1.00  0.00           O
ATOM   2682  N   LYS   180      51.796  33.661  25.642  1.00  0.00           N
ATOM   2683  H   LYS   180      51.170  33.051  25.139  1.00  0.00           H
ATOM   2684  CA  LYS   180      52.153  34.954  25.126  1.00  0.00           C
ATOM   2685  HA  LYS   180      52.584  35.607  25.885  1.00  0.00           H
ATOM   2686  CB  LYS   180      53.129  34.948  23.963  1.00  0.00           C
ATOM   2687  HB2 LYS   180      52.871  34.148  23.268  1.00  0.00           H
ATOM   2688  HB3 LYS   180      53.131  35.947  23.527  1.00  0.00           H
ATOM   2689  CG  LYS   180      54.483  34.464  24.518  1.00  0.00           C
ATOM   2690  HG2 LYS   180      54.910  35.094  25.300  1.00  0.00           H
ATOM   2691  HG3 LYS   180      54.446  33.386  24.672  1.00  0.00           H
ATOM   2692  CD  LYS   180      55.427  34.604  23.310  1.00  0.00           C
ATOM   2693  HD2 LYS   180      55.372  33.721  22.675  1.00  0.00           H
ATOM   2694  HD3 LYS   180      55.187  35.521  22.773  1.00  0.00           H
ATOM   2695  CE  LYS   180      56.890  34.601  23.777  1.00  0.00           C
ATOM   2696  HE2 LYS   180      57.010  33.764  24.464  1.00  0.00           H
ATOM   2697  HE3 LYS   180      57.530  34.481  22.904  1.00  0.00           H
ATOM   2698  NZ  LYS   180      57.230  35.899  24.370  1.00  0.00           N
ATOM   2699  HZ1 LYS   180      57.180  35.824  25.376  1.00  0.00           H
ATOM   2700  HZ2 LYS   180      58.124  36.255  24.066  1.00  0.00           H
ATOM   2701  HZ3 LYS   180      56.472  36.508  24.100  1.00  0.00           H
ATOM   2702  C   LYS   180      50.795  35.622  24.765  1.00  0.00           C
ATOM   2703  O   LYS   180      49.853  34.997  24.232  1.00  0.00           O
ATOM   2704  N   VAL   181      50.790  37.006  24.868  1.00  0.00           N
ATOM   2705  H   VAL   181      51.613  37.478  25.215  1.00  0.00           H
ATOM   2706  CA  VAL   181      49.694  37.844  24.368  1.00  0.00           C
ATOM   2707  HA  VAL   181      48.808  37.242  24.568  1.00  0.00           H
ATOM   2708  CB  VAL   181      49.738  39.176  25.103  1.00  0.00           C
ATOM   2709  HB  VAL   181      50.637  39.636  24.694  1.00  0.00           H
ATOM   2710  CG1 VAL   181      48.740  40.316  24.721  1.00  0.00           C
ATOM   2711 HG11 VAL   181      48.860  41.269  25.236  1.00  0.00           H
ATOM   2712 HG12 VAL   181      49.084  40.518  23.706  1.00  0.00           H
ATOM   2713 HG13 VAL   181      47.705  39.973  24.737  1.00  0.00           H
ATOM   2714  CG2 VAL   181      49.660  39.088  26.570  1.00  0.00           C
ATOM   2715 HG21 VAL   181      48.834  38.510  26.983  1.00  0.00           H
ATOM   2716 HG22 VAL   181      50.572  38.599  26.912  1.00  0.00           H
ATOM   2717 HG23 VAL   181      49.730  40.046  27.086  1.00  0.00           H
ATOM   2718  C   VAL   181      49.811  38.036  22.805  1.00  0.00           C
ATOM   2719  O   VAL   181      50.853  38.041  22.173  1.00  0.00           O
ATOM   2720  N   VAL   182      48.687  38.107  22.114  1.00  0.00           N
ATOM   2721  H   VAL   182      47.846  37.863  22.619  1.00  0.00           H
ATOM   2722  CA  VAL   182      48.548  38.379  20.667  1.00  0.00           C
ATOM   2723  HA  VAL   182      49.467  38.796  20.256  1.00  0.00           H
ATOM   2724  CB  VAL   182      48.323  37.040  19.897  1.00  0.00           C
ATOM   2725  HB  VAL   182      48.871  36.256  20.419  1.00  0.00           H
ATOM   2726  CG1 VAL   182      46.835  36.528  19.896  1.00  0.00           C
ATOM   2727 HG11 VAL   182      46.645  35.790  19.117  1.00  0.00           H
ATOM   2728 HG12 VAL   182      46.511  36.074  20.833  1.00  0.00           H
ATOM   2729 HG13 VAL   182      46.058  37.279  19.750  1.00  0.00           H
ATOM   2730  CG2 VAL   182      48.801  37.034  18.455  1.00  0.00           C
ATOM   2731 HG21 VAL   182      48.215  37.750  17.878  1.00  0.00           H
ATOM   2732 HG22 VAL   182      49.852  37.318  18.498  1.00  0.00           H
ATOM   2733 HG23 VAL   182      48.700  36.054  17.989  1.00  0.00           H
ATOM   2734  C   VAL   182      47.555  39.488  20.325  1.00  0.00           C
ATOM   2735  O   VAL   182      47.742  40.099  19.257  1.00  0.00           O
ATOM   2736  N   LYS   183      46.581  39.772  21.227  1.00  0.00           N
ATOM   2737  H   LYS   183      46.492  39.155  22.022  1.00  0.00           H
ATOM   2738  CA  LYS   183      45.785  41.001  21.167  1.00  0.00           C
ATOM   2739  HA  LYS   183      46.368  41.751  20.632  1.00  0.00           H
ATOM   2740  CB  LYS   183      44.464  40.805  20.349  1.00  0.00           C
ATOM   2741  HB2 LYS   183      44.800  40.356  19.414  1.00  0.00           H
ATOM   2742  HB3 LYS   183      43.714  40.140  20.777  1.00  0.00           H
ATOM   2743  CG  LYS   183      43.802  42.142  19.941  1.00  0.00           C
ATOM   2744  HG2 LYS   183      43.450  42.710  20.801  1.00  0.00           H
ATOM   2745  HG3 LYS   183      44.512  42.733  19.361  1.00  0.00           H
ATOM   2746  CD  LYS   183      42.584  41.969  19.052  1.00  0.00           C
ATOM   2747  HD2 LYS   183      42.898  41.326  18.229  1.00  0.00           H
ATOM   2748  HD3 LYS   183      41.816  41.418  19.595  1.00  0.00           H
ATOM   2749  CE  LYS   183      42.041  43.359  18.715  1.00  0.00           C
ATOM   2750  HE2 LYS   183      41.439  43.651  19.575  1.00  0.00           H
ATOM   2751  HE3 LYS   183      42.825  44.106  18.582  1.00  0.00           H
ATOM   2752  NZ  LYS   183      41.105  43.422  17.598  1.00  0.00           N
ATOM   2753  HZ1 LYS   183      40.846  44.313  17.198  1.00  0.00           H
ATOM   2754  HZ2 LYS   183      41.445  42.885  16.813  1.00  0.00           H
ATOM   2755  HZ3 LYS   183      40.237  42.995  17.889  1.00  0.00           H
ATOM   2756  C   LYS   183      45.430  41.538  22.557  1.00  0.00           C
ATOM   2757  O   LYS   183      45.241  40.772  23.515  1.00  0.00           O
ATOM   2758  N   SER   184      45.403  42.852  22.660  1.00  0.00           N
ATOM   2759  H   SER   184      45.877  43.374  21.936  1.00  0.00           H
ATOM   2760  CA  SER   184      45.013  43.602  23.871  1.00  0.00           C
ATOM   2761  HA  SER   184      44.241  43.031  24.386  1.00  0.00           H
ATOM   2762  CB  SER   184      46.216  43.902  24.797  1.00  0.00           C
ATOM   2763  HB2 SER   184      45.798  44.410  25.667  1.00  0.00           H
ATOM   2764  HB3 SER   184      46.756  42.994  25.063  1.00  0.00           H
ATOM   2765  OG  SER   184      47.221  44.684  24.188  1.00  0.00           O
ATOM   2766  HG  SER   184      47.799  44.045  23.764  1.00  0.00           H
ATOM   2767  C   SER   184      44.399  44.913  23.440  1.00  0.00           C
ATOM   2768  O   SER   184      44.936  45.658  22.598  1.00  0.00           O
ATOM   2769  N   VAL   185      43.279  45.199  24.010  1.00  0.00           N
ATOM   2770  H   VAL   185      42.966  44.542  24.710  1.00  0.00           H
ATOM   2771  CA  VAL   185      42.601  46.510  23.855  1.00  0.00           C
ATOM   2772  HA  VAL   185      43.327  47.225  23.471  1.00  0.00           H
ATOM   2773  CB  VAL   185      41.396  46.334  22.871  1.00  0.00           C
ATOM   2774  HB  VAL   185      41.093  47.345  22.597  1.00  0.00           H
ATOM   2775  CG1 VAL   185      41.789  45.777  21.550  1.00  0.00           C
ATOM   2776 HG11 VAL   185      41.035  45.962  20.786  1.00  0.00           H
ATOM   2777 HG12 VAL   185      42.707  46.274  21.235  1.00  0.00           H
ATOM   2778 HG13 VAL   185      42.063  44.724  21.614  1.00  0.00           H
ATOM   2779  CG2 VAL   185      40.204  45.532  23.413  1.00  0.00           C
ATOM   2780 HG21 VAL   185      40.577  44.536  23.651  1.00  0.00           H
ATOM   2781 HG22 VAL   185      39.680  46.043  24.220  1.00  0.00           H
ATOM   2782 HG23 VAL   185      39.511  45.595  22.575  1.00  0.00           H
ATOM   2783  C   VAL   185      42.155  47.065  25.209  1.00  0.00           C
ATOM   2784  O   VAL   185      41.559  46.413  26.141  1.00  0.00           O
ATOM   2785  N   GLU   186      42.286  48.428  25.374  1.00  0.00           N
ATOM   2786  H   GLU   186      42.695  48.868  24.562  1.00  0.00           H
ATOM   2787  CA  GLU   186      41.729  49.289  26.496  1.00  0.00           C
ATOM   2788  HA  GLU   186      41.928  48.757  27.427  1.00  0.00           H
ATOM   2789  CB  GLU   186      42.435  50.605  26.463  1.00  0.00           C
ATOM   2790  HB2 GLU   186      43.435  50.497  26.045  1.00  0.00           H
ATOM   2791  HB3 GLU   186      42.024  51.319  25.748  1.00  0.00           H
ATOM   2792  CG  GLU   186      42.539  51.208  27.894  1.00  0.00           C
ATOM   2793  HG2 GLU   186      41.578  51.334  28.391  1.00  0.00           H
ATOM   2794  HG3 GLU   186      43.183  50.557  28.484  1.00  0.00           H
ATOM   2795  CD  GLU   186      43.260  52.598  27.870  1.00  0.00           C
ATOM   2796  OE1 GLU   186      42.756  53.590  28.456  1.00  0.00           O
ATOM   2797  OE2 GLU   186      44.212  52.834  27.186  1.00  0.00           O
ATOM   2798  C   GLU   186      40.219  49.531  26.266  1.00  0.00           C
ATOM   2799  O   GLU   186      39.851  49.882  25.103  1.00  0.00           O
ATOM   2800  N   LEU   187      39.394  49.309  27.264  1.00  0.00           N
ATOM   2801  H   LEU   187      39.770  48.908  28.111  1.00  0.00           H
ATOM   2802  CA  LEU   187      37.947  49.544  27.209  1.00  0.00           C
ATOM   2803  HA  LEU   187      37.514  49.222  26.263  1.00  0.00           H
ATOM   2804  CB  LEU   187      37.315  48.905  28.394  1.00  0.00           C
ATOM   2805  HB2 LEU   187      37.534  49.416  29.331  1.00  0.00           H
ATOM   2806  HB3 LEU   187      36.284  49.245  28.305  1.00  0.00           H
ATOM   2807  CG  LEU   187      37.488  47.401  28.474  1.00  0.00           C
ATOM   2808  HG  LEU   187      38.536  47.112  28.562  1.00  0.00           H
ATOM   2809  CD1 LEU   187      36.701  46.864  29.735  1.00  0.00           C
ATOM   2810 HD11 LEU   187      35.639  46.873  29.488  1.00  0.00           H
ATOM   2811 HD12 LEU   187      37.048  45.870  30.020  1.00  0.00           H
ATOM   2812 HD13 LEU   187      36.878  47.521  30.587  1.00  0.00           H
ATOM   2813  CD2 LEU   187      36.917  46.703  27.210  1.00  0.00           C
ATOM   2814 HD21 LEU   187      36.949  45.623  27.358  1.00  0.00           H
ATOM   2815 HD22 LEU   187      35.839  46.851  27.148  1.00  0.00           H
ATOM   2816 HD23 LEU   187      37.383  47.025  26.279  1.00  0.00           H
ATOM   2817  C   LEU   187      37.709  51.084  27.260  1.00  0.00           C
ATOM   2818  O   LEU   187      38.036  51.716  28.247  1.00  0.00           O
ATOM   2819  N   ASP   188      37.096  51.692  26.228  1.00  0.00           N
ATOM   2820  H   ASP   188      36.748  51.039  25.541  1.00  0.00           H
ATOM   2821  CA  ASP   188      36.435  53.061  26.183  1.00  0.00           C
ATOM   2822  HA  ASP   188      36.993  53.878  26.640  1.00  0.00           H
ATOM   2823  CB  ASP   188      36.219  53.628  24.810  1.00  0.00           C
ATOM   2824  HB2 ASP   188      35.471  53.001  24.325  1.00  0.00           H
ATOM   2825  HB3 ASP   188      35.816  54.637  24.899  1.00  0.00           H
ATOM   2826  CG  ASP   188      37.450  53.677  23.945  1.00  0.00           C
ATOM   2827  OD1 ASP   188      38.623  53.731  24.428  1.00  0.00           O
ATOM   2828  OD2 ASP   188      37.272  53.825  22.735  1.00  0.00           O
ATOM   2829  C   ASP   188      35.218  53.016  27.018  1.00  0.00           C
ATOM   2830  O   ASP   188      34.073  52.792  26.614  1.00  0.00           O
ATOM   2831  N   ALA   189      35.438  53.361  28.281  1.00  0.00           N
ATOM   2832  H   ALA   189      36.422  53.480  28.471  1.00  0.00           H
ATOM   2833  CA  ALA   189      34.563  53.162  29.414  1.00  0.00           C
ATOM   2834  HA  ALA   189      33.544  53.099  29.032  1.00  0.00           H
ATOM   2835  CB  ALA   189      34.792  51.740  29.971  1.00  0.00           C
ATOM   2836  HB1 ALA   189      34.927  51.084  29.112  1.00  0.00           H
ATOM   2837  HB2 ALA   189      35.658  51.600  30.618  1.00  0.00           H
ATOM   2838  HB3 ALA   189      33.958  51.479  30.622  1.00  0.00           H
ATOM   2839  C   ALA   189      34.534  54.303  30.513  1.00  0.00           C
ATOM   2840  O   ALA   189      34.592  53.967  31.704  1.00  0.00           O
ATOM   2841  N   PRO   190      34.204  55.557  30.215  1.00  0.00           N
ATOM   2842  CD  PRO   190      34.210  56.076  28.912  1.00  0.00           C
ATOM   2843  HD2 PRO   190      33.969  55.354  28.132  1.00  0.00           H
ATOM   2844  HD3 PRO   190      35.238  56.430  28.834  1.00  0.00           H
ATOM   2845  CG  PRO   190      33.342  57.357  28.956  1.00  0.00           C
ATOM   2846  HG2 PRO   190      32.311  57.058  28.763  1.00  0.00           H
ATOM   2847  HG3 PRO   190      33.753  58.012  28.189  1.00  0.00           H
ATOM   2848  CB  PRO   190      33.638  57.911  30.382  1.00  0.00           C
ATOM   2849  HB2 PRO   190      32.913  58.528  30.913  1.00  0.00           H
ATOM   2850  HB3 PRO   190      34.542  58.498  30.548  1.00  0.00           H
ATOM   2851  CA  PRO   190      33.890  56.618  31.132  1.00  0.00           C
ATOM   2852  HA  PRO   190      34.674  56.700  31.884  1.00  0.00           H
ATOM   2853  C   PRO   190      32.606  56.145  31.873  1.00  0.00           C
ATOM   2854  O   PRO   190      31.633  55.615  31.288  1.00  0.00           O
ATOM   2855  N   ASN   191      32.565  56.367  33.176  1.00  0.00           N
ATOM   2856  H   ASN   191      33.278  56.778  33.762  1.00  0.00           H
ATOM   2857  CA  ASN   191      31.359  56.177  34.084  1.00  0.00           C
ATOM   2858  HA  ASN   191      31.684  56.497  35.075  1.00  0.00           H
ATOM   2859  CB  ASN   191      30.236  57.169  33.638  1.00  0.00           C
ATOM   2860  HB2 ASN   191      29.867  56.900  32.649  1.00  0.00           H
ATOM   2861  HB3 ASN   191      29.387  57.149  34.323  1.00  0.00           H
ATOM   2862  CG  ASN   191      30.816  58.609  33.517  1.00  0.00           C
ATOM   2863  OD1 ASN   191      31.650  59.024  34.315  1.00  0.00           O
ATOM   2864  ND2 ASN   191      30.629  59.307  32.395  1.00  0.00           N
ATOM   2865 HD21 ASN   191      30.894  60.245  32.130  1.00  0.00           H
ATOM   2866 HD22 ASN   191      29.923  58.874  31.815  1.00  0.00           H
ATOM   2867  C   ASN   191      30.944  54.744  34.226  1.00  0.00           C
ATOM   2868  O   ASN   191      29.830  54.489  34.685  1.00  0.00           O
ATOM   2869  N   TYR   192      31.899  53.837  33.914  1.00  0.00           N
ATOM   2870  H   TYR   192      32.651  54.175  33.330  1.00  0.00           H
ATOM   2871  CA  TYR   192      31.914  52.449  34.310  1.00  0.00           C
ATOM   2872  HA  TYR   192      31.015  52.271  34.900  1.00  0.00           H
ATOM   2873  CB  TYR   192      31.790  51.473  33.102  1.00  0.00           C
ATOM   2874  HB2 TYR   192      32.683  51.642  32.501  1.00  0.00           H
ATOM   2875  HB3 TYR   192      31.943  50.440  33.418  1.00  0.00           H
ATOM   2876  CG  TYR   192      30.470  51.610  32.345  1.00  0.00           C
ATOM   2877  CD1 TYR   192      29.352  50.797  32.709  1.00  0.00           C
ATOM   2878  HD1 TYR   192      29.485  50.113  33.534  1.00  0.00           H
ATOM   2879  CE1 TYR   192      28.186  50.985  32.021  1.00  0.00           C
ATOM   2880  HE1 TYR   192      27.319  50.446  32.374  1.00  0.00           H
ATOM   2881  CZ  TYR   192      28.015  51.827  30.944  1.00  0.00           C
ATOM   2882  OH  TYR   192      26.864  51.946  30.292  1.00  0.00           O
ATOM   2883  HH  TYR   192      26.085  51.636  30.760  1.00  0.00           H
ATOM   2884  CE2 TYR   192      29.106  52.643  30.565  1.00  0.00           C
ATOM   2885  HE2 TYR   192      29.083  53.319  29.722  1.00  0.00           H
ATOM   2886  CD2 TYR   192      30.337  52.498  31.254  1.00  0.00           C
ATOM   2887  HD2 TYR   192      31.176  53.046  30.851  1.00  0.00           H
ATOM   2888  C   TYR   192      33.079  52.065  35.133  1.00  0.00           C
ATOM   2889  O   TYR   192      34.075  52.780  35.207  1.00  0.00           O
ATOM   2890  N   HIE   193      33.067  50.983  35.842  1.00  0.00           N
ATOM   2891  H   HIE   193      32.182  50.497  35.855  1.00  0.00           H
ATOM   2892  CA  HIE   193      34.169  50.316  36.588  1.00  0.00           C
ATOM   2893  HA  HIE   193      35.047  50.822  36.185  1.00  0.00           H
ATOM   2894  CB  HIE   193      33.838  50.514  38.110  1.00  0.00           C
ATOM   2895  HB2 HIE   193      33.339  51.462  38.311  1.00  0.00           H
ATOM   2896  HB3 HIE   193      33.205  49.708  38.482  1.00  0.00           H
ATOM   2897  CG  HIE   193      35.087  50.676  38.907  1.00  0.00           C
ATOM   2898  ND1 HIE   193      36.046  49.669  39.212  1.00  0.00           N
ATOM   2899  CE1 HIE   193      37.136  50.385  39.583  1.00  0.00           C
ATOM   2900  HE1 HIE   193      38.162  50.056  39.642  1.00  0.00           H
ATOM   2901  NE2 HIE   193      36.911  51.706  39.487  1.00  0.00           N
ATOM   2902  HE2 HIE   193      37.589  52.452  39.558  1.00  0.00           H
ATOM   2903  CD2 HIE   193      35.594  51.900  39.211  1.00  0.00           C
ATOM   2904  HD2 HIE   193      35.050  52.818  39.047  1.00  0.00           H
ATOM   2905  C   HIE   193      34.311  48.817  36.259  1.00  0.00           C
ATOM   2906  O   HIE   193      33.347  48.098  36.014  1.00  0.00           O
ATOM   2907  N   TYR   194      35.582  48.314  36.410  1.00  0.00           N
ATOM   2908  H   TYR   194      36.342  48.939  36.634  1.00  0.00           H
ATOM   2909  CA  TYR   194      35.961  46.888  36.385  1.00  0.00           C
ATOM   2910  HA  TYR   194      35.140  46.271  36.750  1.00  0.00           H
ATOM   2911  CB  TYR   194      36.191  46.496  34.933  1.00  0.00           C
ATOM   2912  HB2 TYR   194      37.095  47.032  34.640  1.00  0.00           H
ATOM   2913  HB3 TYR   194      36.587  45.484  35.012  1.00  0.00           H
ATOM   2914  CG  TYR   194      35.059  46.714  33.936  1.00  0.00           C
ATOM   2915  CD1 TYR   194      35.195  47.690  32.908  1.00  0.00           C
ATOM   2916  HD1 TYR   194      36.129  48.231  32.866  1.00  0.00           H
ATOM   2917  CE1 TYR   194      34.137  47.895  32.062  1.00  0.00           C
ATOM   2918  HE1 TYR   194      34.212  48.601  31.248  1.00  0.00           H
ATOM   2919  CZ  TYR   194      32.847  47.284  32.242  1.00  0.00           C
ATOM   2920  OH  TYR   194      31.768  47.584  31.471  1.00  0.00           O
ATOM   2921  HH  TYR   194      31.106  46.891  31.523  1.00  0.00           H
ATOM   2922  CE2 TYR   194      32.719  46.359  33.314  1.00  0.00           C
ATOM   2923  HE2 TYR   194      31.787  45.911  33.628  1.00  0.00           H
ATOM   2924  CD2 TYR   194      33.821  46.036  34.100  1.00  0.00           C
ATOM   2925  HD2 TYR   194      33.705  45.308  34.889  1.00  0.00           H
ATOM   2926  C   TYR   194      37.116  46.654  37.270  1.00  0.00           C
ATOM   2927  O   TYR   194      38.066  47.440  37.372  1.00  0.00           O
ATOM   2928  N   GLU   195      37.036  45.598  38.157  1.00  0.00           N
ATOM   2929  H   GLU   195      36.188  45.061  38.266  1.00  0.00           H
ATOM   2930  CA  GLU   195      37.910  45.325  39.214  1.00  0.00           C
ATOM   2931  HA  GLU   195      38.966  45.307  38.942  1.00  0.00           H
ATOM   2932  CB  GLU   195      37.727  46.298  40.359  1.00  0.00           C
ATOM   2933  HB2 GLU   195      37.903  47.300  39.969  1.00  0.00           H
ATOM   2934  HB3 GLU   195      36.677  46.212  40.642  1.00  0.00           H
ATOM   2935  CG  GLU   195      38.485  46.174  41.646  1.00  0.00           C
ATOM   2936  HG2 GLU   195      37.839  46.666  42.374  1.00  0.00           H
ATOM   2937  HG3 GLU   195      38.588  45.115  41.885  1.00  0.00           H
ATOM   2938  CD  GLU   195      39.856  46.801  41.572  1.00  0.00           C
ATOM   2939  OE1 GLU   195      40.852  46.096  41.514  1.00  0.00           O
ATOM   2940  OE2 GLU   195      39.988  47.986  41.884  1.00  0.00           O
ATOM   2941  C   GLU   195      37.688  43.855  39.655  1.00  0.00           C
ATOM   2942  O   GLU   195      36.544  43.517  39.949  1.00  0.00           O
ATOM   2943  N   GLU   196      38.713  43.023  39.677  1.00  0.00           N
ATOM   2944  H   GLU   196      39.642  43.310  39.401  1.00  0.00           H
ATOM   2945  CA  GLU   196      38.583  41.716  40.362  1.00  0.00           C
ATOM   2946  HA  GLU   196      39.551  41.233  40.232  1.00  0.00           H
ATOM   2947  CB  GLU   196      38.397  41.838  41.977  1.00  0.00           C
ATOM   2948  HB2 GLU   196      37.684  42.597  42.300  1.00  0.00           H
ATOM   2949  HB3 GLU   196      38.089  40.894  42.428  1.00  0.00           H
ATOM   2950  CG  GLU   196      39.719  41.977  42.595  1.00  0.00           C
ATOM   2951  HG2 GLU   196      40.420  41.280  42.137  1.00  0.00           H
ATOM   2952  HG3 GLU   196      40.135  42.969  42.417  1.00  0.00           H
ATOM   2953  CD  GLU   196      39.705  41.807  44.132  1.00  0.00           C
ATOM   2954  OE1 GLU   196      38.672  41.956  44.804  1.00  0.00           O
ATOM   2955  OE2 GLU   196      40.814  41.647  44.687  1.00  0.00           O
ATOM   2956  C   GLU   196      37.633  40.797  39.597  1.00  0.00           C
ATOM   2957  O   GLU   196      36.817  40.122  40.183  1.00  0.00           O
ATOM   2958  N   CYX   197      37.643  40.721  38.264  1.00  0.00           N
ATOM   2959  H   CYX   197      38.426  41.144  37.786  1.00  0.00           H
ATOM   2960  CA  CYX   197      36.466  40.253  37.509  1.00  0.00           C
ATOM   2961  HA  CYX   197      35.565  40.679  37.949  1.00  0.00           H
ATOM   2962  CB  CYX   197      36.514  40.913  36.067  1.00  0.00           C
ATOM   2963  HB2 CYX   197      37.446  40.665  35.559  1.00  0.00           H
ATOM   2964  HB3 CYX   197      35.673  40.404  35.598  1.00  0.00           H
ATOM   2965  SG  CYX   197      36.432  42.701  35.891  1.00  0.00           S
ATOM   2966  C   CYX   197      36.362  38.797  37.498  1.00  0.00           C
ATOM   2967  O   CYX   197      37.356  38.079  37.393  1.00  0.00           O
ATOM   2968  N   SER   198      35.187  38.238  37.788  1.00  0.00           N
ATOM   2969  H   SER   198      34.420  38.813  38.106  1.00  0.00           H
ATOM   2970  CA  SER   198      34.864  36.797  37.511  1.00  0.00           C
ATOM   2971  HA  SER   198      35.694  36.166  37.830  1.00  0.00           H
ATOM   2972  CB  SER   198      33.807  36.477  38.456  1.00  0.00           C
ATOM   2973  HB2 SER   198      32.916  37.071  38.249  1.00  0.00           H
ATOM   2974  HB3 SER   198      33.546  35.426  38.338  1.00  0.00           H
ATOM   2975  OG  SER   198      34.290  36.698  39.807  1.00  0.00           O
ATOM   2976  HG  SER   198      33.559  37.015  40.343  1.00  0.00           H
ATOM   2977  C   SER   198      34.447  36.535  36.070  1.00  0.00           C
ATOM   2978  O   SER   198      33.457  37.159  35.681  1.00  0.00           O
ATOM   2979  N   CYX   199      35.138  35.668  35.331  1.00  0.00           N
ATOM   2980  H   CYX   199      35.793  35.073  35.816  1.00  0.00           H
ATOM   2981  CA  CYX   199      34.819  35.596  33.909  1.00  0.00           C
ATOM   2982  HA  CYX   199      34.045  36.313  33.633  1.00  0.00           H
ATOM   2983  CB  CYX   199      36.083  35.916  33.153  1.00  0.00           C
ATOM   2984  HB2 CYX   199      36.792  35.265  33.666  1.00  0.00           H
ATOM   2985  HB3 CYX   199      35.823  35.663  32.124  1.00  0.00           H
ATOM   2986  SG  CYX   199      36.592  37.685  33.099  1.00  0.00           S
ATOM   2987  C   CYX   199      34.433  34.169  33.559  1.00  0.00           C
ATOM   2988  O   CYX   199      34.624  33.221  34.340  1.00  0.00           O
ATOM   2989  N   TYR   200      33.761  33.903  32.459  1.00  0.00           N
ATOM   2990  H   TYR   200      33.591  34.649  31.801  1.00  0.00           H
ATOM   2991  CA  TYR   200      33.371  32.555  32.009  1.00  0.00           C
ATOM   2992  HA  TYR   200      34.172  31.867  32.276  1.00  0.00           H
ATOM   2993  CB  TYR   200      32.141  32.113  32.705  1.00  0.00           C
ATOM   2994  HB2 TYR   200      32.061  31.035  32.566  1.00  0.00           H
ATOM   2995  HB3 TYR   200      32.363  32.059  33.771  1.00  0.00           H
ATOM   2996  CG  TYR   200      30.924  32.940  32.350  1.00  0.00           C
ATOM   2997  CD1 TYR   200      30.547  33.966  33.242  1.00  0.00           C
ATOM   2998  HD1 TYR   200      31.148  34.015  34.137  1.00  0.00           H
ATOM   2999  CE1 TYR   200      29.386  34.750  33.069  1.00  0.00           C
ATOM   3000  HE1 TYR   200      29.132  35.512  33.792  1.00  0.00           H
ATOM   3001  CZ  TYR   200      28.614  34.548  31.863  1.00  0.00           C
ATOM   3002  OH  TYR   200      27.550  35.349  31.642  1.00  0.00           O
ATOM   3003  HH  TYR   200      27.240  35.313  30.734  1.00  0.00           H
ATOM   3004  CE2 TYR   200      29.063  33.492  31.007  1.00  0.00           C
ATOM   3005  HE2 TYR   200      28.469  33.334  30.118  1.00  0.00           H
ATOM   3006  CD2 TYR   200      30.173  32.698  31.239  1.00  0.00           C
ATOM   3007  HD2 TYR   200      30.405  31.818  30.659  1.00  0.00           H
ATOM   3008  C   TYR   200      33.200  32.562  30.476  1.00  0.00           C
ATOM   3009  O   TYR   200      32.854  33.622  29.863  1.00  0.00           O
ATOM   3010  N   PRO   201      33.415  31.475  29.738  1.00  0.00           N
ATOM   3011  CD  PRO   201      33.979  30.279  30.179  1.00  0.00           C
ATOM   3012  HD2 PRO   201      33.256  29.663  30.712  1.00  0.00           H
ATOM   3013  HD3 PRO   201      34.850  30.476  30.805  1.00  0.00           H
ATOM   3014  CG  PRO   201      34.462  29.504  28.975  1.00  0.00           C
ATOM   3015  HG2 PRO   201      33.985  28.525  28.991  1.00  0.00           H
ATOM   3016  HG3 PRO   201      35.546  29.414  28.894  1.00  0.00           H
ATOM   3017  CB  PRO   201      33.904  30.205  27.733  1.00  0.00           C
ATOM   3018  HB2 PRO   201      33.361  29.603  27.004  1.00  0.00           H
ATOM   3019  HB3 PRO   201      34.788  30.609  27.240  1.00  0.00           H
ATOM   3020  CA  PRO   201      33.073  31.348  28.354  1.00  0.00           C
ATOM   3021  HA  PRO   201      33.271  32.260  27.792  1.00  0.00           H
ATOM   3022  C   PRO   201      31.597  30.916  28.240  1.00  0.00           C
ATOM   3023  O   PRO   201      31.169  30.019  28.970  1.00  0.00           O
ATOM   3024  N   ASN   202      30.926  31.389  27.163  1.00  0.00           N
ATOM   3025  H   ASN   202      31.404  32.135  26.676  1.00  0.00           H
ATOM   3026  CA  ASN   202      29.562  30.984  26.698  1.00  0.00           C
ATOM   3027  HA  ASN   202      29.482  29.946  27.020  1.00  0.00           H
ATOM   3028  CB  ASN   202      28.525  31.828  27.407  1.00  0.00           C
ATOM   3029  HB2 ASN   202      28.550  31.462  28.433  1.00  0.00           H
ATOM   3030  HB3 ASN   202      28.711  32.891  27.255  1.00  0.00           H
ATOM   3031  CG  ASN   202      27.182  31.437  26.950  1.00  0.00           C
ATOM   3032  OD1 ASN   202      26.790  30.325  27.095  1.00  0.00           O
ATOM   3033  ND2 ASN   202      26.466  32.315  26.279  1.00  0.00           N
ATOM   3034 HD21 ASN   202      25.472  32.164  26.199  1.00  0.00           H
ATOM   3035 HD22 ASN   202      26.772  33.240  26.013  1.00  0.00           H
ATOM   3036  C   ASN   202      29.430  31.183  25.206  1.00  0.00           C
ATOM   3037  O   ASN   202      29.673  32.247  24.621  1.00  0.00           O
ATOM   3038  N   ALA   203      28.952  30.140  24.465  1.00  0.00           N
ATOM   3039  H   ALA   203      28.693  29.342  25.026  1.00  0.00           H
ATOM   3040  CA  ALA   203      28.443  30.161  23.091  1.00  0.00           C
ATOM   3041  HA  ALA   203      28.178  29.112  22.949  1.00  0.00           H
ATOM   3042  CB  ALA   203      27.101  30.935  23.142  1.00  0.00           C
ATOM   3043  HB1 ALA   203      26.377  30.607  23.889  1.00  0.00           H
ATOM   3044  HB2 ALA   203      27.283  31.988  23.356  1.00  0.00           H
ATOM   3045  HB3 ALA   203      26.730  30.782  22.128  1.00  0.00           H
ATOM   3046  C   ALA   203      29.437  30.601  21.993  1.00  0.00           C
ATOM   3047  O   ALA   203      29.074  30.902  20.861  1.00  0.00           O
ATOM   3048  N   GLY   204      30.798  30.595  22.320  1.00  0.00           N
ATOM   3049  H   GLY   204      30.927  30.461  23.312  1.00  0.00           H
ATOM   3050  CA  GLY   204      31.860  31.106  21.526  1.00  0.00           C
ATOM   3051  HA2 GLY   204      32.688  30.400  21.604  1.00  0.00           H
ATOM   3052  HA3 GLY   204      31.556  31.101  20.480  1.00  0.00           H
ATOM   3053  C   GLY   204      32.422  32.512  21.825  1.00  0.00           C
ATOM   3054  O   GLY   204      33.375  32.992  21.176  1.00  0.00           O
ATOM   3055  N   GLU   205      31.791  33.110  22.827  1.00  0.00           N
ATOM   3056  H   GLU   205      31.084  32.553  23.285  1.00  0.00           H
ATOM   3057  CA  GLU   205      32.091  34.412  23.351  1.00  0.00           C
ATOM   3058  HA  GLU   205      32.975  34.842  22.880  1.00  0.00           H
ATOM   3059  CB  GLU   205      30.925  35.324  23.231  1.00  0.00           C
ATOM   3060  HB2 GLU   205      30.061  34.827  23.673  1.00  0.00           H
ATOM   3061  HB3 GLU   205      31.160  36.275  23.710  1.00  0.00           H
ATOM   3062  CG  GLU   205      30.574  35.817  21.737  1.00  0.00           C
ATOM   3063  HG2 GLU   205      29.939  36.702  21.794  1.00  0.00           H
ATOM   3064  HG3 GLU   205      31.469  36.180  21.232  1.00  0.00           H
ATOM   3065  CD  GLU   205      29.783  34.847  20.903  1.00  0.00           C
ATOM   3066  OE1 GLU   205      28.556  34.687  21.122  1.00  0.00           O
ATOM   3067  OE2 GLU   205      30.313  34.146  19.995  1.00  0.00           O
ATOM   3068  C   GLU   205      32.486  34.377  24.829  1.00  0.00           C
ATOM   3069  O   GLU   205      32.233  33.454  25.543  1.00  0.00           O
ATOM   3070  N   ILE   206      33.059  35.489  25.342  1.00  0.00           N
ATOM   3071  H   ILE   206      33.203  36.219  24.659  1.00  0.00           H
ATOM   3072  CA  ILE   206      33.537  35.693  26.779  1.00  0.00           C
ATOM   3073  HA  ILE   206      33.468  34.795  27.395  1.00  0.00           H
ATOM   3074  CB  ILE   206      35.042  35.783  26.963  1.00  0.00           C
ATOM   3075  HB  ILE   206      35.411  36.545  26.276  1.00  0.00           H
ATOM   3076  CG2 ILE   206      35.525  36.029  28.432  1.00  0.00           C
ATOM   3077 HG21 ILE   206      35.014  36.960  28.680  1.00  0.00           H
ATOM   3078 HG22 ILE   206      35.210  35.251  29.128  1.00  0.00           H
ATOM   3079 HG23 ILE   206      36.590  36.259  28.455  1.00  0.00           H
ATOM   3080  CG1 ILE   206      35.747  34.543  26.467  1.00  0.00           C
ATOM   3081 HG12 ILE   206      36.652  34.418  27.061  1.00  0.00           H
ATOM   3082 HG13 ILE   206      35.188  33.608  26.496  1.00  0.00           H
ATOM   3083  CD1 ILE   206      36.090  34.666  24.955  1.00  0.00           C
ATOM   3084 HD11 ILE   206      35.227  34.702  24.291  1.00  0.00           H
ATOM   3085 HD12 ILE   206      36.796  35.484  24.804  1.00  0.00           H
ATOM   3086 HD13 ILE   206      36.759  33.876  24.615  1.00  0.00           H
ATOM   3087  C   ILE   206      32.698  36.792  27.451  1.00  0.00           C
ATOM   3088  O   ILE   206      32.597  37.885  26.912  1.00  0.00           O
ATOM   3089  N   THR   207      32.286  36.525  28.680  1.00  0.00           N
ATOM   3090  H   THR   207      32.502  35.589  28.994  1.00  0.00           H
ATOM   3091  CA  THR   207      31.515  37.525  29.451  1.00  0.00           C
ATOM   3092  HA  THR   207      31.659  38.510  29.008  1.00  0.00           H
ATOM   3093  CB  THR   207      29.996  37.227  29.401  1.00  0.00           C
ATOM   3094  HB  THR   207      29.870  36.160  29.582  1.00  0.00           H
ATOM   3095  CG2 THR   207      29.141  38.122  30.320  1.00  0.00           C
ATOM   3096 HG21 THR   207      29.320  37.921  31.376  1.00  0.00           H
ATOM   3097 HG22 THR   207      29.312  39.179  30.116  1.00  0.00           H
ATOM   3098 HG23 THR   207      28.130  37.808  30.061  1.00  0.00           H
ATOM   3099  OG1 THR   207      29.615  37.390  28.068  1.00  0.00           O
ATOM   3100  HG1 THR   207      30.175  36.792  27.567  1.00  0.00           H
ATOM   3101  C   THR   207      31.966  37.550  30.877  1.00  0.00           C
ATOM   3102  O   THR   207      32.045  36.504  31.496  1.00  0.00           O
ATOM   3103  N   CYX   208      32.334  38.681  31.471  1.00  0.00           N
ATOM   3104  H   CYX   208      32.105  39.532  30.976  1.00  0.00           H
ATOM   3105  CA  CYX   208      32.841  38.823  32.902  1.00  0.00           C
ATOM   3106  HA  CYX   208      32.838  37.793  33.258  1.00  0.00           H
ATOM   3107  CB  CYX   208      34.233  39.515  32.813  1.00  0.00           C
ATOM   3108  HB2 CYX   208      34.139  40.487  32.328  1.00  0.00           H
ATOM   3109  HB3 CYX   208      34.775  39.746  33.730  1.00  0.00           H
ATOM   3110  SG  CYX   208      35.391  38.612  31.706  1.00  0.00           S
ATOM   3111  C   CYX   208      32.012  39.818  33.742  1.00  0.00           C
ATOM   3112  O   CYX   208      31.402  40.833  33.259  1.00  0.00           O
ATOM   3113  N   VAL   209      32.085  39.612  35.012  1.00  0.00           N
ATOM   3114  H   VAL   209      32.654  38.817  35.267  1.00  0.00           H
ATOM   3115  CA  VAL   209      31.302  40.353  36.096  1.00  0.00           C
ATOM   3116  HA  VAL   209      31.040  41.366  35.789  1.00  0.00           H
ATOM   3117  CB  VAL   209      30.031  39.555  36.522  1.00  0.00           C
ATOM   3118  HB  VAL   209      30.225  38.525  36.820  1.00  0.00           H
ATOM   3119  CG1 VAL   209      29.413  40.230  37.712  1.00  0.00           C
ATOM   3120 HG11 VAL   209      30.017  40.289  38.618  1.00  0.00           H
ATOM   3121 HG12 VAL   209      29.143  41.254  37.453  1.00  0.00           H
ATOM   3122 HG13 VAL   209      28.540  39.655  38.020  1.00  0.00           H
ATOM   3123  CG2 VAL   209      29.061  39.580  35.315  1.00  0.00           C
ATOM   3124 HG21 VAL   209      28.970  40.559  34.844  1.00  0.00           H
ATOM   3125 HG22 VAL   209      29.423  38.861  34.581  1.00  0.00           H
ATOM   3126 HG23 VAL   209      28.091  39.196  35.630  1.00  0.00           H
ATOM   3127  C   VAL   209      32.216  40.721  37.236  1.00  0.00           C
ATOM   3128  O   VAL   209      33.080  39.918  37.583  1.00  0.00           O
ATOM   3129  N   CYX   210      32.133  41.925  37.727  1.00  0.00           N
ATOM   3130  H   CYX   210      31.538  42.564  37.218  1.00  0.00           H
ATOM   3131  CA  CYX   210      33.260  42.576  38.479  1.00  0.00           C
ATOM   3132  HA  CYX   210      34.044  41.842  38.659  1.00  0.00           H
ATOM   3133  CB  CYX   210      33.890  43.631  37.532  1.00  0.00           C
ATOM   3134  HB2 CYX   210      33.254  44.514  37.474  1.00  0.00           H
ATOM   3135  HB3 CYX   210      34.770  44.120  37.949  1.00  0.00           H
ATOM   3136  SG  CYX   210      34.440  43.046  35.848  1.00  0.00           S
ATOM   3137  C   CYX   210      32.856  43.130  39.886  1.00  0.00           C
ATOM   3138  O   CYX   210      31.715  42.986  40.337  1.00  0.00           O
ATOM   3139  N   ARG   211      33.848  43.656  40.615  1.00  0.00           N
ATOM   3140  H   ARG   211      34.782  43.704  40.233  1.00  0.00           H
ATOM   3141  CA  ARG   211      33.612  44.331  41.884  1.00  0.00           C
ATOM   3142  HA  ARG   211      32.981  43.692  42.501  1.00  0.00           H
ATOM   3143  CB  ARG   211      34.951  44.617  42.631  1.00  0.00           C
ATOM   3144  HB2 ARG   211      35.574  43.741  42.455  1.00  0.00           H
ATOM   3145  HB3 ARG   211      35.308  45.527  42.149  1.00  0.00           H
ATOM   3146  CG  ARG   211      34.893  44.865  44.125  1.00  0.00           C
ATOM   3147  HG2 ARG   211      34.505  45.850  44.389  1.00  0.00           H
ATOM   3148  HG3 ARG   211      34.112  44.158  44.402  1.00  0.00           H
ATOM   3149  CD  ARG   211      36.317  44.758  44.721  1.00  0.00           C
ATOM   3150  HD2 ARG   211      36.216  44.332  45.719  1.00  0.00           H
ATOM   3151  HD3 ARG   211      36.862  44.054  44.093  1.00  0.00           H
ATOM   3152  NE  ARG   211      37.088  45.988  44.802  1.00  0.00           N
ATOM   3153  HE  ARG   211      36.726  46.912  44.614  1.00  0.00           H
ATOM   3154  CZ  ARG   211      38.358  46.009  45.151  1.00  0.00           C
ATOM   3155  NH1 ARG   211      38.969  47.127  45.258  1.00  0.00           N
ATOM   3156 HH11 ARG   211      38.573  47.979  44.888  1.00  0.00           H
ATOM   3157 HH12 ARG   211      39.955  47.176  45.471  1.00  0.00           H
ATOM   3158  NH2 ARG   211      38.965  44.957  45.418  1.00  0.00           N
ATOM   3159 HH21 ARG   211      38.517  44.056  45.345  1.00  0.00           H
ATOM   3160 HH22 ARG   211      39.848  45.092  45.888  1.00  0.00           H
ATOM   3161  C   ARG   211      32.804  45.603  41.660  1.00  0.00           C
ATOM   3162  O   ARG   211      32.982  46.270  40.656  1.00  0.00           O
ATOM   3163  N   ASP   212      31.845  45.865  42.569  1.00  0.00           N
ATOM   3164  H   ASP   212      31.734  45.162  43.285  1.00  0.00           H
ATOM   3165  CA  ASP   212      30.864  46.902  42.561  1.00  0.00           C
ATOM   3166  HA  ASP   212      30.591  47.225  41.556  1.00  0.00           H
ATOM   3167  CB  ASP   212      29.639  46.414  43.346  1.00  0.00           C
ATOM   3168  HB2 ASP   212      28.848  47.145  43.511  1.00  0.00           H
ATOM   3169  HB3 ASP   212      29.218  45.634  42.711  1.00  0.00           H
ATOM   3170  CG  ASP   212      29.906  45.792  44.736  1.00  0.00           C
ATOM   3171  OD1 ASP   212      29.737  46.435  45.788  1.00  0.00           O
ATOM   3172  OD2 ASP   212      30.457  44.623  44.760  1.00  0.00           O
ATOM   3173  C   ASP   212      31.400  48.179  43.260  1.00  0.00           C
ATOM   3174  O   ASP   212      30.903  48.557  44.292  1.00  0.00           O
ATOM   3175  N   ASN   213      32.570  48.699  42.744  1.00  0.00           N
ATOM   3176  H   ASN   213      33.037  48.238  41.975  1.00  0.00           H
ATOM   3177  CA  ASN   213      33.164  49.845  43.412  1.00  0.00           C
ATOM   3178  HA  ASN   213      33.297  49.686  44.483  1.00  0.00           H
ATOM   3179  CB  ASN   213      34.626  50.067  42.992  1.00  0.00           C
ATOM   3180  HB2 ASN   213      34.651  50.432  41.965  1.00  0.00           H
ATOM   3181  HB3 ASN   213      35.169  50.675  43.715  1.00  0.00           H
ATOM   3182  CG  ASN   213      35.441  48.810  43.049  1.00  0.00           C
ATOM   3183  OD1 ASN   213      35.599  48.256  44.114  1.00  0.00           O
ATOM   3184  ND2 ASN   213      35.951  48.319  41.963  1.00  0.00           N
ATOM   3185 HD21 ASN   213      36.583  47.531  41.977  1.00  0.00           H
ATOM   3186 HD22 ASN   213      35.980  48.953  41.178  1.00  0.00           H
ATOM   3187  C   ASN   213      32.457  51.185  42.943  1.00  0.00           C
ATOM   3188  O   ASN   213      31.533  51.085  42.126  1.00  0.00           O
ATOM   3189  N   TRP   214      32.995  52.317  43.430  1.00  0.00           N
ATOM   3190  H   TRP   214      33.834  52.079  43.939  1.00  0.00           H
ATOM   3191  CA  TRP   214      32.747  53.706  43.009  1.00  0.00           C
ATOM   3192  HA  TRP   214      33.386  54.342  43.622  1.00  0.00           H
ATOM   3193  CB  TRP   214      33.181  53.894  41.560  1.00  0.00           C
ATOM   3194  HB2 TRP   214      34.200  53.522  41.454  1.00  0.00           H
ATOM   3195  HB3 TRP   214      32.485  53.421  40.867  1.00  0.00           H
ATOM   3196  CG  TRP   214      33.149  55.319  41.092  1.00  0.00           C
ATOM   3197  CD1 TRP   214      32.924  56.352  41.907  1.00  0.00           C
ATOM   3198  HD1 TRP   214      32.672  56.385  42.957  1.00  0.00           H
ATOM   3199  NE1 TRP   214      33.004  57.493  41.155  1.00  0.00           N
ATOM   3200  HE1 TRP   214      32.748  58.347  41.627  1.00  0.00           H
ATOM   3201  CE2 TRP   214      33.259  57.279  39.826  1.00  0.00           C
ATOM   3202  CZ2 TRP   214      33.411  58.045  38.634  1.00  0.00           C
ATOM   3203  HZ2 TRP   214      33.107  59.080  38.676  1.00  0.00           H
ATOM   3204  CH2 TRP   214      33.660  57.441  37.404  1.00  0.00           C
ATOM   3205  HH2 TRP   214      33.826  58.061  36.535  1.00  0.00           H
ATOM   3206  CZ3 TRP   214      34.005  56.063  37.381  1.00  0.00           C
ATOM   3207  HZ3 TRP   214      34.355  55.445  36.568  1.00  0.00           H
ATOM   3208  CE3 TRP   214      33.808  55.343  38.550  1.00  0.00           C
ATOM   3209  HE3 TRP   214      33.977  54.278  38.598  1.00  0.00           H
ATOM   3210  CD2 TRP   214      33.395  55.882  39.764  1.00  0.00           C
ATOM   3211  C   TRP   214      31.250  54.162  43.204  1.00  0.00           C
ATOM   3212  O   TRP   214      30.823  54.958  44.079  1.00  0.00           O
ATOM   3213  N   HID   215      30.426  53.598  42.317  1.00  0.00           N
ATOM   3214  H   HID   215      30.803  52.865  41.733  1.00  0.00           H
ATOM   3215  CA  HID   215      28.969  53.883  42.141  1.00  0.00           C
ATOM   3216  HA  HID   215      28.544  54.610  42.835  1.00  0.00           H
ATOM   3217  CB  HID   215      28.778  54.528  40.725  1.00  0.00           C
ATOM   3218  HB2 HID   215      27.717  54.476  40.478  1.00  0.00           H
ATOM   3219  HB3 HID   215      28.987  55.587  40.875  1.00  0.00           H
ATOM   3220  CG  HID   215      29.539  53.934  39.562  1.00  0.00           C
ATOM   3221  ND1 HID   215      29.961  54.485  38.427  1.00  0.00           N
ATOM   3222  HD1 HID   215      29.832  55.428  38.092  1.00  0.00           H
ATOM   3223  CE1 HID   215      30.582  53.503  37.721  1.00  0.00           C
ATOM   3224  HE1 HID   215      31.152  53.649  36.815  1.00  0.00           H
ATOM   3225  NE2 HID   215      30.513  52.324  38.342  1.00  0.00           N
ATOM   3226  CD2 HID   215      29.898  52.651  39.582  1.00  0.00           C
ATOM   3227  HD2 HID   215      29.722  52.008  40.432  1.00  0.00           H
ATOM   3228  C   HID   215      27.983  52.679  42.350  1.00  0.00           C
ATOM   3229  O   HID   215      26.813  52.859  42.548  1.00  0.00           O
ATOM   3230  N   GLY   216      28.554  51.461  42.479  1.00  0.00           N
ATOM   3231  H   GLY   216      29.551  51.358  42.359  1.00  0.00           H
ATOM   3232  CA  GLY   216      27.787  50.215  42.213  1.00  0.00           C
ATOM   3233  HA2 GLY   216      27.010  50.536  41.519  1.00  0.00           H
ATOM   3234  HA3 GLY   216      28.382  49.565  41.571  1.00  0.00           H
ATOM   3235  C   GLY   216      27.341  49.453  43.449  1.00  0.00           C
ATOM   3236  O   GLY   216      28.092  49.295  44.414  1.00  0.00           O
ATOM   3237  N   SER   217      26.114  48.930  43.445  1.00  0.00           N
ATOM   3238  H   SER   217      25.571  49.165  42.626  1.00  0.00           H
ATOM   3239  CA  SER   217      25.403  47.920  44.312  1.00  0.00           C
ATOM   3240  HA  SER   217      26.154  47.490  44.974  1.00  0.00           H
ATOM   3241  CB  SER   217      24.459  48.524  45.313  1.00  0.00           C
ATOM   3242  HB2 SER   217      24.133  47.844  46.100  1.00  0.00           H
ATOM   3243  HB3 SER   217      25.021  49.317  45.805  1.00  0.00           H
ATOM   3244  OG  SER   217      23.309  49.004  44.616  1.00  0.00           O
ATOM   3245  HG  SER   217      23.564  49.913  44.448  1.00  0.00           H
ATOM   3246  C   SER   217      24.729  46.725  43.511  1.00  0.00           C
ATOM   3247  O   SER   217      24.678  45.563  43.992  1.00  0.00           O
ATOM   3248  N   ASN   218      24.297  46.999  42.302  1.00  0.00           N
ATOM   3249  H   ASN   218      24.529  47.920  41.957  1.00  0.00           H
ATOM   3250  CA  ASN   218      24.340  45.971  41.222  1.00  0.00           C
ATOM   3251  HA  ASN   218      24.088  44.957  41.533  1.00  0.00           H
ATOM   3252  CB  ASN   218      23.401  46.398  40.051  1.00  0.00           C
ATOM   3253  HB2 ASN   218      23.531  45.675  39.245  1.00  0.00           H
ATOM   3254  HB3 ASN   218      22.344  46.257  40.279  1.00  0.00           H
ATOM   3255  CG  ASN   218      23.495  47.897  39.571  1.00  0.00           C
ATOM   3256  OD1 ASN   218      24.145  48.748  40.156  1.00  0.00           O
ATOM   3257  ND2 ASN   218      22.837  48.240  38.488  1.00  0.00           N
ATOM   3258 HD21 ASN   218      22.795  49.191  38.150  1.00  0.00           H
ATOM   3259 HD22 ASN   218      22.192  47.589  38.064  1.00  0.00           H
ATOM   3260  C   ASN   218      25.818  45.860  40.644  1.00  0.00           C
ATOM   3261  O   ASN   218      26.620  46.683  41.039  1.00  0.00           O
ATOM   3262  N   ARG   219      26.244  44.878  39.848  1.00  0.00           N
ATOM   3263  H   ARG   219      25.563  44.169  39.619  1.00  0.00           H
ATOM   3264  CA  ARG   219      27.674  44.661  39.506  1.00  0.00           C
ATOM   3265  HA  ARG   219      28.284  45.321  40.123  1.00  0.00           H
ATOM   3266  CB  ARG   219      28.069  43.211  39.643  1.00  0.00           C
ATOM   3267  HB2 ARG   219      27.586  42.581  38.897  1.00  0.00           H
ATOM   3268  HB3 ARG   219      29.121  43.220  39.359  1.00  0.00           H
ATOM   3269  CG  ARG   219      27.985  42.584  41.011  1.00  0.00           C
ATOM   3270  HG2 ARG   219      28.283  43.350  41.726  1.00  0.00           H
ATOM   3271  HG3 ARG   219      26.943  42.318  41.194  1.00  0.00           H
ATOM   3272  CD  ARG   219      28.805  41.260  41.249  1.00  0.00           C
ATOM   3273  HD2 ARG   219      28.342  40.317  40.959  1.00  0.00           H
ATOM   3274  HD3 ARG   219      29.773  41.254  40.747  1.00  0.00           H
ATOM   3275  NE  ARG   219      29.081  41.012  42.680  1.00  0.00           N
ATOM   3276  HE  ARG   219      28.530  40.337  43.191  1.00  0.00           H
ATOM   3277  CZ  ARG   219      29.976  41.633  43.453  1.00  0.00           C
ATOM   3278  NH1 ARG   219      29.895  41.551  44.809  1.00  0.00           N
ATOM   3279 HH11 ARG   219      29.001  41.280  45.195  1.00  0.00           H
ATOM   3280 HH12 ARG   219      30.601  41.967  45.397  1.00  0.00           H
ATOM   3281  NH2 ARG   219      30.864  42.442  42.969  1.00  0.00           N
ATOM   3282 HH21 ARG   219      30.858  42.608  41.973  1.00  0.00           H
ATOM   3283 HH22 ARG   219      31.141  43.185  43.595  1.00  0.00           H
ATOM   3284  C   ARG   219      27.839  45.095  38.011  1.00  0.00           C
ATOM   3285  O   ARG   219      27.019  44.781  37.212  1.00  0.00           O
ATOM   3286  N   PRO   220      28.953  45.708  37.710  1.00  0.00           N
ATOM   3287  CD  PRO   220      30.069  46.058  38.559  1.00  0.00           C
ATOM   3288  HD2 PRO   220      30.642  45.170  38.823  1.00  0.00           H
ATOM   3289  HD3 PRO   220      29.858  46.619  39.469  1.00  0.00           H
ATOM   3290  CG  PRO   220      31.030  46.942  37.697  1.00  0.00           C
ATOM   3291  HG2 PRO   220      32.055  46.576  37.757  1.00  0.00           H
ATOM   3292  HG3 PRO   220      31.052  47.938  38.139  1.00  0.00           H
ATOM   3293  CB  PRO   220      30.458  46.993  36.333  1.00  0.00           C
ATOM   3294  HB2 PRO   220      31.205  46.819  35.558  1.00  0.00           H
ATOM   3295  HB3 PRO   220      30.062  48.007  36.264  1.00  0.00           H
ATOM   3296  CA  PRO   220      29.282  45.966  36.279  1.00  0.00           C
ATOM   3297  HA  PRO   220      28.479  46.512  35.783  1.00  0.00           H
ATOM   3298  C   PRO   220      29.719  44.766  35.498  1.00  0.00           C
ATOM   3299  O   PRO   220      30.403  43.966  36.141  1.00  0.00           O
ATOM   3300  N   TRP   221      29.300  44.652  34.212  1.00  0.00           N
ATOM   3301  H   TRP   221      28.814  45.406  33.746  1.00  0.00           H
ATOM   3302  CA  TRP   221      29.771  43.620  33.343  1.00  0.00           C
ATOM   3303  HA  TRP   221      30.509  43.019  33.873  1.00  0.00           H
ATOM   3304  CB  TRP   221      28.595  42.753  32.891  1.00  0.00           C
ATOM   3305  HB2 TRP   221      28.981  41.834  32.450  1.00  0.00           H
ATOM   3306  HB3 TRP   221      28.235  42.450  33.874  1.00  0.00           H
ATOM   3307  CG  TRP   221      27.501  43.331  32.095  1.00  0.00           C
ATOM   3308  CD1 TRP   221      26.335  43.838  32.639  1.00  0.00           C
ATOM   3309  HD1 TRP   221      26.009  43.854  33.669  1.00  0.00           H
ATOM   3310  NE1 TRP   221      25.522  44.159  31.575  1.00  0.00           N
ATOM   3311  HE1 TRP   221      24.695  44.733  31.647  1.00  0.00           H
ATOM   3312  CE2 TRP   221      26.134  44.053  30.368  1.00  0.00           C
ATOM   3313  CZ2 TRP   221      25.729  44.362  29.103  1.00  0.00           C
ATOM   3314  HZ2 TRP   221      24.731  44.770  29.046  1.00  0.00           H
ATOM   3315  CH2 TRP   221      26.572  44.292  28.039  1.00  0.00           C
ATOM   3316  HH2 TRP   221      26.198  44.589  27.070  1.00  0.00           H
ATOM   3317  CZ3 TRP   221      27.908  43.807  28.264  1.00  0.00           C
ATOM   3318  HZ3 TRP   221      28.590  43.702  27.433  1.00  0.00           H
ATOM   3319  CE3 TRP   221      28.291  43.486  29.565  1.00  0.00           C
ATOM   3320  HE3 TRP   221      29.319  43.199  29.731  1.00  0.00           H
ATOM   3321  CD2 TRP   221      27.385  43.574  30.655  1.00  0.00           C
ATOM   3322  C   TRP   221      30.511  44.223  32.125  1.00  0.00           C
ATOM   3323  O   TRP   221      30.252  45.400  31.713  1.00  0.00           O
ATOM   3324  N   VAL   222      31.315  43.377  31.499  1.00  0.00           N
ATOM   3325  H   VAL   222      31.438  42.466  31.920  1.00  0.00           H
ATOM   3326  CA  VAL   222      31.975  43.477  30.207  1.00  0.00           C
ATOM   3327  HA  VAL   222      31.523  44.304  29.657  1.00  0.00           H
ATOM   3328  CB  VAL   222      33.514  43.875  30.308  1.00  0.00           C
ATOM   3329  HB  VAL   222      33.624  44.600  31.114  1.00  0.00           H
ATOM   3330  CG1 VAL   222      34.556  42.816  30.611  1.00  0.00           C
ATOM   3331 HG11 VAL   222      34.512  42.572  31.672  1.00  0.00           H
ATOM   3332 HG12 VAL   222      34.458  41.951  29.956  1.00  0.00           H
ATOM   3333 HG13 VAL   222      35.567  43.203  30.473  1.00  0.00           H
ATOM   3334  CG2 VAL   222      34.020  44.440  28.946  1.00  0.00           C
ATOM   3335 HG21 VAL   222      33.428  45.325  28.712  1.00  0.00           H
ATOM   3336 HG22 VAL   222      35.087  44.644  29.032  1.00  0.00           H
ATOM   3337 HG23 VAL   222      33.830  43.753  28.120  1.00  0.00           H
ATOM   3338  C   VAL   222      31.799  42.107  29.467  1.00  0.00           C
ATOM   3339  O   VAL   222      31.475  41.056  30.111  1.00  0.00           O
ATOM   3340  N   SER   223      31.850  42.129  28.176  1.00  0.00           N
ATOM   3341  H   SER   223      31.981  42.975  27.639  1.00  0.00           H
ATOM   3342  CA  SER   223      31.899  40.894  27.340  1.00  0.00           C
ATOM   3343  HA  SER   223      32.536  40.180  27.862  1.00  0.00           H
ATOM   3344  CB  SER   223      30.490  40.269  27.195  1.00  0.00           C
ATOM   3345  HB2 SER   223      30.613  39.265  26.787  1.00  0.00           H
ATOM   3346  HB3 SER   223      30.072  40.220  28.200  1.00  0.00           H
ATOM   3347  OG  SER   223      29.595  41.037  26.367  1.00  0.00           O
ATOM   3348  HG  SER   223      29.833  40.744  25.484  1.00  0.00           H
ATOM   3349  C   SER   223      32.442  41.244  25.979  1.00  0.00           C
ATOM   3350  O   SER   223      32.549  42.407  25.639  1.00  0.00           O
ATOM   3351  N   PHE   224      32.896  40.245  25.192  1.00  0.00           N
ATOM   3352  H   PHE   224      32.975  39.347  25.645  1.00  0.00           H
ATOM   3353  CA  PHE   224      33.511  40.461  23.933  1.00  0.00           C
ATOM   3354  HA  PHE   224      32.953  41.152  23.300  1.00  0.00           H
ATOM   3355  CB  PHE   224      34.898  40.996  24.112  1.00  0.00           C
ATOM   3356  HB2 PHE   224      35.372  40.834  23.144  1.00  0.00           H
ATOM   3357  HB3 PHE   224      34.872  42.085  24.156  1.00  0.00           H
ATOM   3358  CG  PHE   224      35.715  40.510  25.250  1.00  0.00           C
ATOM   3359  CD1 PHE   224      36.590  39.421  25.037  1.00  0.00           C
ATOM   3360  HD1 PHE   224      36.441  38.890  24.109  1.00  0.00           H
ATOM   3361  CE1 PHE   224      37.441  39.089  26.063  1.00  0.00           C
ATOM   3362  HE1 PHE   224      38.115  38.252  25.950  1.00  0.00           H
ATOM   3363  CZ  PHE   224      37.384  39.746  27.330  1.00  0.00           C
ATOM   3364  HZ  PHE   224      38.068  39.343  28.063  1.00  0.00           H
ATOM   3365  CE2 PHE   224      36.484  40.740  27.579  1.00  0.00           C
ATOM   3366  HE2 PHE   224      36.491  41.259  28.527  1.00  0.00           H
ATOM   3367  CD2 PHE   224      35.577  41.112  26.539  1.00  0.00           C
ATOM   3368  HD2 PHE   224      34.938  41.969  26.692  1.00  0.00           H
ATOM   3369  C   PHE   224      33.552  39.126  23.232  1.00  0.00           C
ATOM   3370  O   PHE   224      33.588  38.042  23.836  1.00  0.00           O
ATOM   3371  N   ASN   225      33.715  39.188  21.909  1.00  0.00           N
ATOM   3372  H   ASN   225      33.614  40.144  21.599  1.00  0.00           H
ATOM   3373  CA  ASN   225      34.039  38.125  21.012  1.00  0.00           C
ATOM   3374  HA  ASN   225      33.545  37.230  21.390  1.00  0.00           H
ATOM   3375  CB  ASN   225      33.559  38.451  19.578  1.00  0.00           C
ATOM   3376  HB2 ASN   225      33.508  37.547  18.973  1.00  0.00           H
ATOM   3377  HB3 ASN   225      32.498  38.704  19.577  1.00  0.00           H
ATOM   3378  CG  ASN   225      34.401  39.487  18.813  1.00  0.00           C
ATOM   3379  OD1 ASN   225      35.486  40.038  19.103  1.00  0.00           O
ATOM   3380  ND2 ASN   225      33.922  39.660  17.617  1.00  0.00           N
ATOM   3381 HD21 ASN   225      33.998  40.564  17.173  1.00  0.00           H
ATOM   3382 HD22 ASN   225      33.139  39.094  17.325  1.00  0.00           H
ATOM   3383  C   ASN   225      35.487  37.733  21.070  1.00  0.00           C
ATOM   3384  O   ASN   225      36.356  38.379  21.720  1.00  0.00           O
ATOM   3385  N   GLN   226      35.822  36.700  20.296  1.00  0.00           N
ATOM   3386  H   GLN   226      35.042  36.232  19.856  1.00  0.00           H
ATOM   3387  CA  GLN   226      37.261  36.181  20.124  1.00  0.00           C
ATOM   3388  HA  GLN   226      37.725  36.014  21.097  1.00  0.00           H
ATOM   3389  CB  GLN   226      37.268  34.861  19.308  1.00  0.00           C
ATOM   3390  HB2 GLN   226      36.782  34.991  18.341  1.00  0.00           H
ATOM   3391  HB3 GLN   226      38.317  34.566  19.281  1.00  0.00           H
ATOM   3392  CG  GLN   226      36.514  33.670  19.992  1.00  0.00           C
ATOM   3393  HG2 GLN   226      37.035  33.230  20.842  1.00  0.00           H
ATOM   3394  HG3 GLN   226      35.583  34.074  20.391  1.00  0.00           H
ATOM   3395  CD  GLN   226      36.160  32.489  19.084  1.00  0.00           C
ATOM   3396  OE1 GLN   226      36.885  31.561  19.016  1.00  0.00           O
ATOM   3397  NE2 GLN   226      35.232  32.688  18.203  1.00  0.00           N
ATOM   3398 HE21 GLN   226      34.775  33.581  18.316  1.00  0.00           H
ATOM   3399 HE22 GLN   226      34.926  31.861  17.711  1.00  0.00           H
ATOM   3400  C   GLN   226      38.283  37.191  19.476  1.00  0.00           C
ATOM   3401  O   GLN   226      39.490  36.977  19.545  1.00  0.00           O
ATOM   3402  N   ASN   227      37.754  38.324  18.988  1.00  0.00           N
ATOM   3403  H   ASN   227      36.765  38.402  18.805  1.00  0.00           H
ATOM   3404  CA  ASN   227      38.541  39.367  18.386  1.00  0.00           C
ATOM   3405  HA  ASN   227      39.526  38.923  18.243  1.00  0.00           H
ATOM   3406  CB  ASN   227      38.038  39.612  16.949  1.00  0.00           C
ATOM   3407  HB2 ASN   227      36.976  39.862  16.962  1.00  0.00           H
ATOM   3408  HB3 ASN   227      38.608  40.481  16.620  1.00  0.00           H
ATOM   3409  CG  ASN   227      38.310  38.445  16.007  1.00  0.00           C
ATOM   3410  OD1 ASN   227      39.102  37.509  16.248  1.00  0.00           O
ATOM   3411  ND2 ASN   227      37.529  38.459  15.022  1.00  0.00           N
ATOM   3412 HD21 ASN   227      37.589  37.820  14.242  1.00  0.00           H
ATOM   3413 HD22 ASN   227      36.807  39.162  14.954  1.00  0.00           H
ATOM   3414  C   ASN   227      38.693  40.619  19.243  1.00  0.00           C
ATOM   3415  O   ASN   227      39.264  41.684  18.916  1.00  0.00           O
ATOM   3416  N   LEU   228      38.220  40.488  20.449  1.00  0.00           N
ATOM   3417  H   LEU   228      37.819  39.644  20.832  1.00  0.00           H
ATOM   3418  CA  LEU   228      38.177  41.569  21.498  1.00  0.00           C
ATOM   3419  HA  LEU   228      37.619  41.142  22.332  1.00  0.00           H
ATOM   3420  CB  LEU   228      39.594  41.915  22.012  1.00  0.00           C
ATOM   3421  HB2 LEU   228      40.011  42.609  21.283  1.00  0.00           H
ATOM   3422  HB3 LEU   228      39.437  42.411  22.971  1.00  0.00           H
ATOM   3423  CG  LEU   228      40.517  40.667  22.294  1.00  0.00           C
ATOM   3424  HG  LEU   228      40.705  40.061  21.408  1.00  0.00           H
ATOM   3425  CD1 LEU   228      41.863  41.315  22.857  1.00  0.00           C
ATOM   3426 HD11 LEU   228      41.676  42.207  23.455  1.00  0.00           H
ATOM   3427 HD12 LEU   228      42.420  40.549  23.398  1.00  0.00           H
ATOM   3428 HD13 LEU   228      42.515  41.556  22.018  1.00  0.00           H
ATOM   3429  CD2 LEU   228      39.985  39.652  23.356  1.00  0.00           C
ATOM   3430 HD21 LEU   228      40.772  39.021  23.770  1.00  0.00           H
ATOM   3431 HD22 LEU   228      39.527  40.089  24.243  1.00  0.00           H
ATOM   3432 HD23 LEU   228      39.193  39.053  22.908  1.00  0.00           H
ATOM   3433  C   LEU   228      37.330  42.831  21.097  1.00  0.00           C
ATOM   3434  O   LEU   228      37.708  43.906  21.439  1.00  0.00           O
ATOM   3435  N   GLU   229      36.265  42.631  20.326  1.00  0.00           N
ATOM   3436  H   GLU   229      36.120  41.695  19.975  1.00  0.00           H
ATOM   3437  CA  GLU   229      35.195  43.623  20.211  1.00  0.00           C
ATOM   3438  HA  GLU   229      35.583  44.634  20.090  1.00  0.00           H
ATOM   3439  CB  GLU   229      34.464  43.312  18.862  1.00  0.00           C
ATOM   3440  HB2 GLU   229      33.953  42.351  18.911  1.00  0.00           H
ATOM   3441  HB3 GLU   229      33.685  44.060  18.712  1.00  0.00           H
ATOM   3442  CG  GLU   229      35.342  43.371  17.616  1.00  0.00           C
ATOM   3443  HG2 GLU   229      35.787  44.366  17.613  1.00  0.00           H
ATOM   3444  HG3 GLU   229      36.197  42.702  17.707  1.00  0.00           H
ATOM   3445  CD  GLU   229      34.614  43.060  16.327  1.00  0.00           C
ATOM   3446  OE1 GLU   229      33.504  42.487  16.392  1.00  0.00           O
ATOM   3447  OE2 GLU   229      35.179  43.267  15.225  1.00  0.00           O
ATOM   3448  C   GLU   229      34.303  43.535  21.422  1.00  0.00           C
ATOM   3449  O   GLU   229      33.673  42.519  21.607  1.00  0.00           O
ATOM   3450  N   TYR   230      34.239  44.588  22.247  1.00  0.00           N
ATOM   3451  H   TYR   230      34.576  45.486  21.933  1.00  0.00           H
ATOM   3452  CA  TYR   230      33.596  44.610  23.592  1.00  0.00           C
ATOM   3453  HA  TYR   230      33.411  43.573  23.869  1.00  0.00           H
ATOM   3454  CB  TYR   230      34.587  45.136  24.596  1.00  0.00           C
ATOM   3455  HB2 TYR   230      34.243  45.035  25.625  1.00  0.00           H
ATOM   3456  HB3 TYR   230      35.446  44.475  24.483  1.00  0.00           H
ATOM   3457  CG  TYR   230      35.139  46.593  24.406  1.00  0.00           C
ATOM   3458  CD1 TYR   230      34.457  47.771  24.884  1.00  0.00           C
ATOM   3459  HD1 TYR   230      33.497  47.695  25.373  1.00  0.00           H
ATOM   3460  CE1 TYR   230      35.044  49.033  24.679  1.00  0.00           C
ATOM   3461  HE1 TYR   230      34.428  49.892  24.898  1.00  0.00           H
ATOM   3462  CZ  TYR   230      36.296  49.168  24.016  1.00  0.00           C
ATOM   3463  OH  TYR   230      36.802  50.386  23.687  1.00  0.00           O
ATOM   3464  HH  TYR   230      37.332  50.297  22.892  1.00  0.00           H
ATOM   3465  CE2 TYR   230      37.047  48.013  23.673  1.00  0.00           C
ATOM   3466  HE2 TYR   230      38.004  48.057  23.175  1.00  0.00           H
ATOM   3467  CD2 TYR   230      36.452  46.719  23.917  1.00  0.00           C
ATOM   3468  HD2 TYR   230      36.943  45.817  23.584  1.00  0.00           H
ATOM   3469  C   TYR   230      32.250  45.387  23.722  1.00  0.00           C
ATOM   3470  O   TYR   230      32.075  46.443  23.100  1.00  0.00           O
ATOM   3471  N   GLN   231      31.401  44.805  24.568  1.00  0.00           N
ATOM   3472  H   GLN   231      31.693  44.126  25.257  1.00  0.00           H
ATOM   3473  CA  GLN   231      30.170  45.436  24.946  1.00  0.00           C
ATOM   3474  HA  GLN   231      29.929  46.362  24.424  1.00  0.00           H
ATOM   3475  CB  GLN   231      28.989  44.435  24.726  1.00  0.00           C
ATOM   3476  HB2 GLN   231      29.243  43.481  25.188  1.00  0.00           H
ATOM   3477  HB3 GLN   231      28.129  44.824  25.271  1.00  0.00           H
ATOM   3478  CG  GLN   231      28.655  44.159  23.284  1.00  0.00           C
ATOM   3479  HG2 GLN   231      28.775  44.992  22.592  1.00  0.00           H
ATOM   3480  HG3 GLN   231      29.493  43.526  22.994  1.00  0.00           H
ATOM   3481  CD  GLN   231      27.346  43.395  23.221  1.00  0.00           C
ATOM   3482  OE1 GLN   231      26.589  43.143  24.158  1.00  0.00           O
ATOM   3483  NE2 GLN   231      27.010  42.904  22.019  1.00  0.00           N
ATOM   3484 HE21 GLN   231      27.676  43.061  21.276  1.00  0.00           H
ATOM   3485 HE22 GLN   231      26.091  42.505  21.888  1.00  0.00           H
ATOM   3486  C   GLN   231      30.327  45.705  26.484  1.00  0.00           C
ATOM   3487  O   GLN   231      31.149  45.051  27.128  1.00  0.00           O
ATOM   3488  N   ILE   232      29.570  46.698  27.006  1.00  0.00           N
ATOM   3489  H   ILE   232      29.009  47.248  26.371  1.00  0.00           H
ATOM   3490  CA  ILE   232      29.640  47.244  28.389  1.00  0.00           C
ATOM   3491  HA  ILE   232      30.039  46.442  29.011  1.00  0.00           H
ATOM   3492  CB  ILE   232      30.593  48.443  28.615  1.00  0.00           C
ATOM   3493  HB  ILE   232      30.458  48.805  29.633  1.00  0.00           H
ATOM   3494  CG2 ILE   232      32.059  48.135  28.321  1.00  0.00           C
ATOM   3495 HG21 ILE   232      32.158  47.917  27.258  1.00  0.00           H
ATOM   3496 HG22 ILE   232      32.817  48.825  28.692  1.00  0.00           H
ATOM   3497 HG23 ILE   232      32.294  47.211  28.849  1.00  0.00           H
ATOM   3498  CG1 ILE   232      30.252  49.645  27.791  1.00  0.00           C
ATOM   3499 HG12 ILE   232      30.361  49.546  26.712  1.00  0.00           H
ATOM   3500 HG13 ILE   232      29.175  49.727  27.937  1.00  0.00           H
ATOM   3501  CD1 ILE   232      31.020  50.913  28.190  1.00  0.00           C
ATOM   3502 HD11 ILE   232      31.014  51.100  29.264  1.00  0.00           H
ATOM   3503 HD12 ILE   232      32.015  50.896  27.746  1.00  0.00           H
ATOM   3504 HD13 ILE   232      30.560  51.751  27.665  1.00  0.00           H
ATOM   3505  C   ILE   232      28.275  47.395  29.086  1.00  0.00           C
ATOM   3506  O   ILE   232      27.391  47.874  28.394  1.00  0.00           O
ATOM   3507  N   GLY   233      28.084  46.968  30.338  1.00  0.00           N
ATOM   3508  H   GLY   233      28.833  46.498  30.825  1.00  0.00           H
ATOM   3509  CA  GLY   233      26.815  47.385  31.035  1.00  0.00           C
ATOM   3510  HA2 GLY   233      26.669  48.431  30.764  1.00  0.00           H
ATOM   3511  HA3 GLY   233      25.987  46.739  30.744  1.00  0.00           H
ATOM   3512  C   GLY   233      26.912  47.285  32.544  1.00  0.00           C
ATOM   3513  O   GLY   233      27.971  47.005  33.133  1.00  0.00           O
ATOM   3514  N   TYR   234      25.793  47.547  33.213  1.00  0.00           N
ATOM   3515  H   TYR   234      25.080  48.074  32.729  1.00  0.00           H
ATOM   3516  CA  TYR   234      25.372  47.053  34.568  1.00  0.00           C
ATOM   3517  HA  TYR   234      26.217  46.585  35.071  1.00  0.00           H
ATOM   3518  CB  TYR   234      24.942  48.217  35.466  1.00  0.00           C
ATOM   3519  HB2 TYR   234      24.574  49.062  34.884  1.00  0.00           H
ATOM   3520  HB3 TYR   234      24.145  47.886  36.131  1.00  0.00           H
ATOM   3521  CG  TYR   234      26.117  48.767  36.274  1.00  0.00           C
ATOM   3522  CD1 TYR   234      27.108  49.677  35.790  1.00  0.00           C
ATOM   3523  HD1 TYR   234      27.005  50.118  34.810  1.00  0.00           H
ATOM   3524  CE1 TYR   234      28.185  50.064  36.619  1.00  0.00           C
ATOM   3525  HE1 TYR   234      28.910  50.806  36.318  1.00  0.00           H
ATOM   3526  CZ  TYR   234      28.308  49.509  37.919  1.00  0.00           C
ATOM   3527  OH  TYR   234      29.333  49.837  38.753  1.00  0.00           O
ATOM   3528  HH  TYR   234      29.846  50.575  38.414  1.00  0.00           H
ATOM   3529  CE2 TYR   234      27.440  48.478  38.341  1.00  0.00           C
ATOM   3530  HE2 TYR   234      27.539  48.040  39.322  1.00  0.00           H
ATOM   3531  CD2 TYR   234      26.378  48.117  37.521  1.00  0.00           C
ATOM   3532  HD2 TYR   234      25.783  47.314  37.929  1.00  0.00           H
ATOM   3533  C   TYR   234      24.318  45.974  34.423  1.00  0.00           C
ATOM   3534  O   TYR   234      23.535  45.932  33.433  1.00  0.00           O
ATOM   3535  N   ILE   235      24.197  45.120  35.441  1.00  0.00           N
ATOM   3536  H   ILE   235      24.936  45.163  36.128  1.00  0.00           H
ATOM   3537  CA  ILE   235      23.058  44.217  35.704  1.00  0.00           C
ATOM   3538  HA  ILE   235      22.856  43.666  34.785  1.00  0.00           H
ATOM   3539  CB  ILE   235      23.421  43.152  36.729  1.00  0.00           C
ATOM   3540  HB  ILE   235      23.944  43.621  37.563  1.00  0.00           H
ATOM   3541  CG2 ILE   235      22.179  42.297  37.209  1.00  0.00           C
ATOM   3542 HG21 ILE   235      21.414  42.986  37.568  1.00  0.00           H
ATOM   3543 HG22 ILE   235      21.866  41.614  36.418  1.00  0.00           H
ATOM   3544 HG23 ILE   235      22.454  41.736  38.102  1.00  0.00           H
ATOM   3545  CG1 ILE   235      24.589  42.314  36.240  1.00  0.00           C
ATOM   3546 HG12 ILE   235      24.268  41.658  35.431  1.00  0.00           H
ATOM   3547 HG13 ILE   235      25.413  42.954  35.923  1.00  0.00           H
ATOM   3548  CD1 ILE   235      25.174  41.473  37.324  1.00  0.00           C
ATOM   3549 HD11 ILE   235      24.644  40.527  37.214  1.00  0.00           H
ATOM   3550 HD12 ILE   235      26.232  41.279  37.146  1.00  0.00           H
ATOM   3551 HD13 ILE   235      25.112  41.888  38.330  1.00  0.00           H
ATOM   3552  C   ILE   235      21.819  45.106  36.070  1.00  0.00           C
ATOM   3553  O   ILE   235      21.807  45.683  37.068  1.00  0.00           O
ATOM   3554  N   CYX   236      20.781  45.095  35.308  1.00  0.00           N
ATOM   3555  H   CYX   236      20.806  44.450  34.531  1.00  0.00           H
ATOM   3556  CA  CYX   236      19.488  45.785  35.478  1.00  0.00           C
ATOM   3557  HA  CYX   236      19.671  46.852  35.607  1.00  0.00           H
ATOM   3558  CB  CYX   236      18.630  45.461  34.281  1.00  0.00           C
ATOM   3559  HB2 CYX   236      18.583  44.377  34.170  1.00  0.00           H
ATOM   3560  HB3 CYX   236      17.601  45.759  34.480  1.00  0.00           H
ATOM   3561  SG  CYX   236      19.219  46.137  32.718  1.00  0.00           S
ATOM   3562  C   CYX   236      18.760  45.396  36.754  1.00  0.00           C
ATOM   3563  O   CYX   236      17.960  46.205  37.297  1.00  0.00           O
ATOM   3564  N   SER   237      18.921  44.137  37.164  1.00  0.00           N
ATOM   3565  H   SER   237      19.428  43.510  36.556  1.00  0.00           H
ATOM   3566  CA  SER   237      18.132  43.391  38.141  1.00  0.00           C
ATOM   3567  HA  SER   237      17.217  43.272  37.561  1.00  0.00           H
ATOM   3568  CB  SER   237      18.719  41.978  38.435  1.00  0.00           C
ATOM   3569  HB2 SER   237      18.997  41.538  37.477  1.00  0.00           H
ATOM   3570  HB3 SER   237      19.655  42.067  38.987  1.00  0.00           H
ATOM   3571  OG  SER   237      17.836  41.137  39.054  1.00  0.00           O
ATOM   3572  HG  SER   237      17.110  40.946  38.455  1.00  0.00           H
ATOM   3573  C   SER   237      17.888  44.101  39.462  1.00  0.00           C
ATOM   3574  O   SER   237      18.688  44.941  39.972  1.00  0.00           O
ATOM   3575  N   GLY   238      16.740  43.904  40.112  1.00  0.00           N
ATOM   3576  H   GLY   238      16.067  43.279  39.692  1.00  0.00           H
ATOM   3577  CA  GLY   238      16.271  44.494  41.408  1.00  0.00           C
ATOM   3578  HA2 GLY   238      16.370  45.579  41.365  1.00  0.00           H
ATOM   3579  HA3 GLY   238      15.190  44.357  41.368  1.00  0.00           H
ATOM   3580  C   GLY   238      16.976  43.974  42.692  1.00  0.00           C
ATOM   3581  O   GLY   238      16.315  43.710  43.697  1.00  0.00           O
ATOM   3582  N   VAL   239      18.174  43.498  42.564  1.00  0.00           N
ATOM   3583  H   VAL   239      18.691  43.594  41.700  1.00  0.00           H
ATOM   3584  CA  VAL   239      18.870  42.627  43.482  1.00  0.00           C
ATOM   3585  HA  VAL   239      18.210  42.452  44.332  1.00  0.00           H
ATOM   3586  CB  VAL   239      19.123  41.219  42.887  1.00  0.00           C
ATOM   3587  HB  VAL   239      19.555  41.455  41.915  1.00  0.00           H
ATOM   3588  CG1 VAL   239      19.999  40.276  43.672  1.00  0.00           C
ATOM   3589 HG11 VAL   239      20.256  39.481  42.972  1.00  0.00           H
ATOM   3590 HG12 VAL   239      20.944  40.746  43.941  1.00  0.00           H
ATOM   3591 HG13 VAL   239      19.485  39.955  44.579  1.00  0.00           H
ATOM   3592  CG2 VAL   239      17.794  40.566  42.701  1.00  0.00           C
ATOM   3593 HG21 VAL   239      17.078  41.225  42.210  1.00  0.00           H
ATOM   3594 HG22 VAL   239      17.978  39.602  42.224  1.00  0.00           H
ATOM   3595 HG23 VAL   239      17.395  40.315  43.683  1.00  0.00           H
ATOM   3596  C   VAL   239      20.282  43.209  43.908  1.00  0.00           C
ATOM   3597  O   VAL   239      21.151  43.406  43.057  1.00  0.00           O
ATOM   3598  N   PHE   240      20.595  43.574  45.176  1.00  0.00           N
ATOM   3599  H   PHE   240      19.907  43.443  45.903  1.00  0.00           H
ATOM   3600  CA  PHE   240      21.918  44.064  45.565  1.00  0.00           C
ATOM   3601  HA  PHE   240      22.015  44.820  44.787  1.00  0.00           H
ATOM   3602  CB  PHE   240      21.898  44.767  46.907  1.00  0.00           C
ATOM   3603  HB2 PHE   240      21.600  44.076  47.695  1.00  0.00           H
ATOM   3604  HB3 PHE   240      22.864  45.190  47.186  1.00  0.00           H
ATOM   3605  CG  PHE   240      20.890  45.903  46.922  1.00  0.00           C
ATOM   3606  CD1 PHE   240      19.586  45.718  47.403  1.00  0.00           C
ATOM   3607  HD1 PHE   240      19.184  44.775  47.746  1.00  0.00           H
ATOM   3608  CE1 PHE   240      18.704  46.816  47.361  1.00  0.00           C
ATOM   3609  HE1 PHE   240      17.686  46.706  47.705  1.00  0.00           H
ATOM   3610  CZ  PHE   240      19.107  48.095  46.892  1.00  0.00           C
ATOM   3611  HZ  PHE   240      18.460  48.918  47.156  1.00  0.00           H
ATOM   3612  CE2 PHE   240      20.430  48.222  46.446  1.00  0.00           C
ATOM   3613  HE2 PHE   240      20.869  49.165  46.153  1.00  0.00           H
ATOM   3614  CD2 PHE   240      21.254  47.134  46.350  1.00  0.00           C
ATOM   3615  HD2 PHE   240      22.232  47.268  45.912  1.00  0.00           H
ATOM   3616  C   PHE   240      22.934  42.972  45.428  1.00  0.00           C
ATOM   3617  O   PHE   240      22.738  41.974  46.098  1.00  0.00           O
ATOM   3618  N   GLY   241      24.009  43.012  44.564  1.00  0.00           N
ATOM   3619  H   GLY   241      24.087  43.903  44.096  1.00  0.00           H
ATOM   3620  CA  GLY   241      25.020  41.933  44.386  1.00  0.00           C
ATOM   3621  HA2 GLY   241      24.564  40.945  44.465  1.00  0.00           H
ATOM   3622  HA3 GLY   241      25.339  41.890  43.345  1.00  0.00           H
ATOM   3623  C   GLY   241      26.098  41.830  45.442  1.00  0.00           C
ATOM   3624  O   GLY   241      27.195  41.240  45.233  1.00  0.00           O
ATOM   3625  N   ASH   242      25.885  42.515  46.566  1.00  0.00           N
ATOM   3626  H   ASH   242      24.998  42.993  46.631  1.00  0.00           H
ATOM   3627  CA  ASH   242      26.934  42.741  47.588  1.00  0.00           C
ATOM   3628  HA  ASH   242      27.356  41.762  47.813  1.00  0.00           H
ATOM   3629  CB  ASH   242      28.032  43.723  47.103  1.00  0.00           C
ATOM   3630  HB2 ASH   242      28.156  43.438  46.059  1.00  0.00           H
ATOM   3631  HB3 ASH   242      27.648  44.740  47.183  1.00  0.00           H
ATOM   3632  CG  ASH   242      29.409  43.379  47.811  1.00  0.00           C
ATOM   3633  OD1 ASH   242      29.513  42.544  48.715  1.00  0.00           O
ATOM   3634  OD2 ASH   242      30.423  44.185  47.388  1.00  0.00           O
ATOM   3635  HD2 ASH   242      30.348  44.538  46.498  1.00  0.00           H
ATOM   3636  C   ASH   242      26.305  43.317  48.888  1.00  0.00           C
ATOM   3637  O   ASH   242      25.202  43.895  48.779  1.00  0.00           O
ATOM   3638  N   ASN   243      27.041  43.309  50.013  1.00  0.00           N
ATOM   3639  H   ASN   243      27.932  42.834  50.014  1.00  0.00           H
ATOM   3640  CA  ASN   243      26.677  43.994  51.251  1.00  0.00           C
ATOM   3641  HA  ASN   243      25.600  44.151  51.296  1.00  0.00           H
ATOM   3642  CB  ASN   243      27.073  42.944  52.382  1.00  0.00           C
ATOM   3643  HB2 ASN   243      26.619  43.137  53.355  1.00  0.00           H
ATOM   3644  HB3 ASN   243      26.967  41.903  52.078  1.00  0.00           H
ATOM   3645  CG  ASN   243      28.577  43.043  52.713  1.00  0.00           C
ATOM   3646  OD1 ASN   243      29.407  42.351  52.103  1.00  0.00           O
ATOM   3647  ND2 ASN   243      28.980  43.941  53.582  1.00  0.00           N
ATOM   3648 HD21 ASN   243      29.942  44.141  53.811  1.00  0.00           H
ATOM   3649 HD22 ASN   243      28.295  44.462  54.112  1.00  0.00           H
ATOM   3650  C   ASN   243      27.371  45.336  51.344  1.00  0.00           C
ATOM   3651  O   ASN   243      28.324  45.513  50.569  1.00  0.00           O
ATOM   3652  N   PRO   244      26.905  46.250  52.279  1.00  0.00           N
ATOM   3653  CD  PRO   244      27.734  47.419  52.693  1.00  0.00           C
ATOM   3654  HD2 PRO   244      27.673  48.269  52.013  1.00  0.00           H
ATOM   3655  HD3 PRO   244      28.795  47.219  52.842  1.00  0.00           H
ATOM   3656  CG  PRO   244      27.153  47.840  54.035  1.00  0.00           C
ATOM   3657  HG2 PRO   244      27.293  48.919  54.105  1.00  0.00           H
ATOM   3658  HG3 PRO   244      27.723  47.454  54.881  1.00  0.00           H
ATOM   3659  CB  PRO   244      25.645  47.488  53.883  1.00  0.00           C
ATOM   3660  HB2 PRO   244      25.092  48.311  53.430  1.00  0.00           H
ATOM   3661  HB3 PRO   244      25.132  47.149  54.783  1.00  0.00           H
ATOM   3662  CA  PRO   244      25.589  46.298  52.955  1.00  0.00           C
ATOM   3663  HA  PRO   244      25.457  45.376  53.522  1.00  0.00           H
ATOM   3664  C   PRO   244      24.502  46.585  51.955  1.00  0.00           C
ATOM   3665  O   PRO   244      24.800  47.072  50.865  1.00  0.00           O
ATOM   3666  N   ARG   245      23.274  46.353  52.284  1.00  0.00           N
ATOM   3667  H   ARG   245      22.997  46.210  53.245  1.00  0.00           H
ATOM   3668  CA  ARG   245      22.147  46.650  51.410  1.00  0.00           C
ATOM   3669  HA  ARG   245      22.462  47.516  50.826  1.00  0.00           H
ATOM   3670  CB  ARG   245      21.932  45.453  50.333  1.00  0.00           C
ATOM   3671  HB2 ARG   245      20.975  45.537  49.820  1.00  0.00           H
ATOM   3672  HB3 ARG   245      22.690  45.538  49.554  1.00  0.00           H
ATOM   3673  CG  ARG   245      21.889  44.067  51.106  1.00  0.00           C
ATOM   3674  HG2 ARG   245      22.941  43.827  51.267  1.00  0.00           H
ATOM   3675  HG3 ARG   245      21.501  44.130  52.123  1.00  0.00           H
ATOM   3676  CD  ARG   245      21.156  42.985  50.363  1.00  0.00           C
ATOM   3677  HD2 ARG   245      20.762  43.471  49.469  1.00  0.00           H
ATOM   3678  HD3 ARG   245      21.937  42.295  50.047  1.00  0.00           H
ATOM   3679  NE  ARG   245      20.032  42.340  51.028  1.00  0.00           N
ATOM   3680  HE  ARG   245      19.164  42.755  50.722  1.00  0.00           H
ATOM   3681  CZ  ARG   245      20.072  41.127  51.643  1.00  0.00           C
ATOM   3682  NH1 ARG   245      19.009  40.616  52.144  1.00  0.00           N
ATOM   3683 HH11 ARG   245      18.089  41.032  52.132  1.00  0.00           H
ATOM   3684 HH12 ARG   245      19.127  39.710  52.576  1.00  0.00           H
ATOM   3685  NH2 ARG   245      21.181  40.502  51.842  1.00  0.00           N
ATOM   3686 HH21 ARG   245      22.047  40.869  51.473  1.00  0.00           H
ATOM   3687 HH22 ARG   245      21.145  39.639  52.365  1.00  0.00           H
ATOM   3688  C   ARG   245      20.844  46.819  52.135  1.00  0.00           C
ATOM   3689  O   ARG   245      20.716  46.195  53.189  1.00  0.00           O
ATOM   3690  N   PRO   246      19.855  47.538  51.603  1.00  0.00           N
ATOM   3691  CD  PRO   246      19.952  48.567  50.512  1.00  0.00           C
ATOM   3692  HD2 PRO   246      20.561  48.314  49.644  1.00  0.00           H
ATOM   3693  HD3 PRO   246      20.324  49.429  51.067  1.00  0.00           H
ATOM   3694  CG  PRO   246      18.536  48.813  50.109  1.00  0.00           C
ATOM   3695  HG2 PRO   246      18.370  48.023  49.377  1.00  0.00           H
ATOM   3696  HG3 PRO   246      18.302  49.794  49.697  1.00  0.00           H
ATOM   3697  CB  PRO   246      17.698  48.548  51.319  1.00  0.00           C
ATOM   3698  HB2 PRO   246      16.637  48.374  51.138  1.00  0.00           H
ATOM   3699  HB3 PRO   246      17.765  49.390  52.007  1.00  0.00           H
ATOM   3700  CA  PRO   246      18.405  47.441  52.067  1.00  0.00           C
ATOM   3701  HA  PRO   246      18.277  47.527  53.146  1.00  0.00           H
ATOM   3702  C   PRO   246      17.854  46.066  51.669  1.00  0.00           C
ATOM   3703  O   PRO   246      18.539  45.225  51.064  1.00  0.00           O
ATOM   3704  N   ASN   247      16.530  45.907  51.910  1.00  0.00           N
ATOM   3705  H   ASN   247      16.036  46.520  52.544  1.00  0.00           H
ATOM   3706  CA  ASN   247      15.702  44.964  51.275  1.00  0.00           C
ATOM   3707  HA  ASN   247      16.045  43.947  51.465  1.00  0.00           H
ATOM   3708  CB  ASN   247      14.254  45.122  51.801  1.00  0.00           C
ATOM   3709  HB2 ASN   247      14.262  45.442  52.843  1.00  0.00           H
ATOM   3710  HB3 ASN   247      13.661  45.899  51.321  1.00  0.00           H
ATOM   3711  CG  ASN   247      13.463  43.755  51.820  1.00  0.00           C
ATOM   3712  OD1 ASN   247      13.910  42.742  51.292  1.00  0.00           O
ATOM   3713  ND2 ASN   247      12.376  43.698  52.560  1.00  0.00           N
ATOM   3714 HD21 ASN   247      11.967  42.783  52.686  1.00  0.00           H
ATOM   3715 HD22 ASN   247      12.186  44.543  53.078  1.00  0.00           H
ATOM   3716  C   ASN   247      15.729  45.144  49.723  1.00  0.00           C
ATOM   3717  O   ASN   247      15.787  46.310  49.214  1.00  0.00           O
ATOM   3718  N   ASP   248      15.886  44.012  49.073  1.00  0.00           N
ATOM   3719  H   ASP   248      15.664  43.174  49.590  1.00  0.00           H
ATOM   3720  CA  ASP   248      15.919  43.911  47.664  1.00  0.00           C
ATOM   3721  HA  ASP   248      16.740  44.505  47.258  1.00  0.00           H
ATOM   3722  CB  ASP   248      16.114  42.420  47.246  1.00  0.00           C
ATOM   3723  HB2 ASP   248      15.303  41.817  47.659  1.00  0.00           H
ATOM   3724  HB3 ASP   248      16.041  42.413  46.159  1.00  0.00           H
ATOM   3725  CG  ASP   248      17.531  41.851  47.484  1.00  0.00           C
ATOM   3726  OD1 ASP   248      18.542  42.401  47.029  1.00  0.00           O
ATOM   3727  OD2 ASP   248      17.602  40.974  48.422  1.00  0.00           O
ATOM   3728  C   ASP   248      14.623  44.424  47.039  1.00  0.00           C
ATOM   3729  O   ASP   248      13.617  44.758  47.655  1.00  0.00           O
ATOM   3730  N   GLY   249      14.497  44.299  45.734  1.00  0.00           N
ATOM   3731  H   GLY   249      15.243  43.831  45.239  1.00  0.00           H
ATOM   3732  CA  GLY   249      13.428  44.832  44.893  1.00  0.00           C
ATOM   3733  HA2 GLY   249      13.196  44.147  44.077  1.00  0.00           H
ATOM   3734  HA3 GLY   249      12.478  44.784  45.427  1.00  0.00           H
ATOM   3735  C   GLY   249      13.683  46.285  44.382  1.00  0.00           C
ATOM   3736  O   GLY   249      12.728  46.969  43.927  1.00  0.00           O
ATOM   3737  N   THR   250      14.993  46.733  44.368  1.00  0.00           N
ATOM   3738  H   THR   250      15.656  46.144  44.851  1.00  0.00           H
ATOM   3739  CA  THR   250      15.560  48.072  43.930  1.00  0.00           C
ATOM   3740  HA  THR   250      14.781  48.522  43.314  1.00  0.00           H
ATOM   3741  CB  THR   250      15.973  48.973  45.166  1.00  0.00           C
ATOM   3742  HB  THR   250      16.574  48.444  45.907  1.00  0.00           H
ATOM   3743  CG2 THR   250      16.823  50.165  44.793  1.00  0.00           C
ATOM   3744 HG21 THR   250      16.175  50.911  44.334  1.00  0.00           H
ATOM   3745 HG22 THR   250      16.985  50.731  45.709  1.00  0.00           H
ATOM   3746 HG23 THR   250      17.712  49.894  44.223  1.00  0.00           H
ATOM   3747  OG1 THR   250      14.827  49.361  45.814  1.00  0.00           O
ATOM   3748  HG1 THR   250      14.361  48.623  46.214  1.00  0.00           H
ATOM   3749  C   THR   250      16.711  47.831  43.013  1.00  0.00           C
ATOM   3750  O   THR   250      17.541  46.968  43.360  1.00  0.00           O
ATOM   3751  N   GLY   251      16.715  48.516  41.793  1.00  0.00           N
ATOM   3752  H   GLY   251      15.922  49.112  41.605  1.00  0.00           H
ATOM   3753  CA  GLY   251      17.557  48.173  40.654  1.00  0.00           C
ATOM   3754  HA2 GLY   251      18.557  47.884  40.977  1.00  0.00           H
ATOM   3755  HA3 GLY   251      17.188  47.211  40.296  1.00  0.00           H
ATOM   3756  C   GLY   251      17.641  49.380  39.641  1.00  0.00           C
ATOM   3757  O   GLY   251      17.011  50.416  39.827  1.00  0.00           O
ATOM   3758  N   SER   252      18.389  49.196  38.529  1.00  0.00           N
ATOM   3759  H   SER   252      18.808  48.288  38.395  1.00  0.00           H
ATOM   3760  CA  SER   252      18.618  50.193  37.523  1.00  0.00           C
ATOM   3761  HA  SER   252      17.668  50.531  37.111  1.00  0.00           H
ATOM   3762  CB  SER   252      19.308  51.448  38.078  1.00  0.00           C
ATOM   3763  HB2 SER   252      18.628  51.929  38.780  1.00  0.00           H
ATOM   3764  HB3 SER   252      20.250  51.177  38.555  1.00  0.00           H
ATOM   3765  OG  SER   252      19.614  52.435  37.215  1.00  0.00           O
ATOM   3766  HG  SER   252      20.100  53.082  37.732  1.00  0.00           H
ATOM   3767  C   SER   252      19.552  49.537  36.482  1.00  0.00           C
ATOM   3768  O   SER   252      20.401  48.712  36.804  1.00  0.00           O
ATOM   3769  N   CYX   253      19.485  49.908  35.219  1.00  0.00           N
ATOM   3770  H   CYX   253      18.710  50.473  34.902  1.00  0.00           H
ATOM   3771  CA  CYX   253      20.539  49.455  34.248  1.00  0.00           C
ATOM   3772  HA  CYX   253      21.064  48.539  34.518  1.00  0.00           H
ATOM   3773  CB  CYX   253      19.904  49.266  32.813  1.00  0.00           C
ATOM   3774  HB2 CYX   253      19.546  50.232  32.457  1.00  0.00           H
ATOM   3775  HB3 CYX   253      20.686  48.887  32.153  1.00  0.00           H
ATOM   3776  SG  CYX   253      18.465  48.006  32.827  1.00  0.00           S
ATOM   3777  C   CYX   253      21.670  50.501  34.118  1.00  0.00           C
ATOM   3778  O   CYX   253      22.711  50.211  33.484  1.00  0.00           O
ATOM   3779  N   GLY   254      21.549  51.621  34.884  1.00  0.00           N
ATOM   3780  H   GLY   254      20.793  51.563  35.552  1.00  0.00           H
ATOM   3781  CA  GLY   254      22.766  52.256  35.487  1.00  0.00           C
ATOM   3782  HA2 GLY   254      23.630  52.163  34.828  1.00  0.00           H
ATOM   3783  HA3 GLY   254      22.498  53.292  35.698  1.00  0.00           H
ATOM   3784  C   GLY   254      23.165  51.683  36.811  1.00  0.00           C
ATOM   3785  O   GLY   254      22.386  51.021  37.465  1.00  0.00           O
ATOM   3786  N   PRO   255      24.305  52.045  37.407  1.00  0.00           N
ATOM   3787  CD  PRO   255      25.289  52.924  36.858  1.00  0.00           C
ATOM   3788  HD2 PRO   255      24.890  53.638  36.138  1.00  0.00           H
ATOM   3789  HD3 PRO   255      25.986  52.231  36.385  1.00  0.00           H
ATOM   3790  CG  PRO   255      25.915  53.660  38.066  1.00  0.00           C
ATOM   3791  HG2 PRO   255      25.306  54.482  38.441  1.00  0.00           H
ATOM   3792  HG3 PRO   255      26.915  54.033  37.847  1.00  0.00           H
ATOM   3793  CB  PRO   255      26.023  52.507  39.116  1.00  0.00           C
ATOM   3794  HB2 PRO   255      26.128  52.857  40.143  1.00  0.00           H
ATOM   3795  HB3 PRO   255      26.870  51.859  38.893  1.00  0.00           H
ATOM   3796  CA  PRO   255      24.646  51.801  38.848  1.00  0.00           C
ATOM   3797  HA  PRO   255      24.879  50.746  38.992  1.00  0.00           H
ATOM   3798  C   PRO   255      23.682  52.346  39.894  1.00  0.00           C
ATOM   3799  O   PRO   255      23.254  53.474  39.764  1.00  0.00           O
ATOM   3800  N   VAL   256      23.272  51.512  40.843  1.00  0.00           N
ATOM   3801  H   VAL   256      23.583  50.564  40.690  1.00  0.00           H
ATOM   3802  CA  VAL   256      22.398  51.853  41.949  1.00  0.00           C
ATOM   3803  HA  VAL   256      21.706  52.661  41.707  1.00  0.00           H
ATOM   3804  CB  VAL   256      21.512  50.713  42.396  1.00  0.00           C
ATOM   3805  HB  VAL   256      22.139  49.823  42.434  1.00  0.00           H
ATOM   3806  CG1 VAL   256      20.737  50.788  43.696  1.00  0.00           C
ATOM   3807 HG11 VAL   256      20.198  49.872  43.939  1.00  0.00           H
ATOM   3808 HG12 VAL   256      21.478  50.957  44.478  1.00  0.00           H
ATOM   3809 HG13 VAL   256      20.084  51.661  43.682  1.00  0.00           H
ATOM   3810  CG2 VAL   256      20.493  50.381  41.327  1.00  0.00           C
ATOM   3811 HG21 VAL   256      19.859  49.564  41.671  1.00  0.00           H
ATOM   3812 HG22 VAL   256      19.855  51.256  41.198  1.00  0.00           H
ATOM   3813 HG23 VAL   256      20.957  50.211  40.356  1.00  0.00           H
ATOM   3814  C   VAL   256      23.281  52.207  43.197  1.00  0.00           C
ATOM   3815  O   VAL   256      24.099  51.405  43.727  1.00  0.00           O
ATOM   3816  N   SER   257      23.231  53.477  43.650  1.00  0.00           N
ATOM   3817  H   SER   257      22.563  54.105  43.224  1.00  0.00           H
ATOM   3818  CA  SER   257      24.359  54.104  44.444  1.00  0.00           C
ATOM   3819  HA  SER   257      25.369  54.039  44.041  1.00  0.00           H
ATOM   3820  CB  SER   257      24.011  55.605  44.599  1.00  0.00           C
ATOM   3821  HB2 SER   257      24.652  56.049  45.361  1.00  0.00           H
ATOM   3822  HB3 SER   257      24.026  56.163  43.662  1.00  0.00           H
ATOM   3823  OG  SER   257      22.649  55.795  45.103  1.00  0.00           O
ATOM   3824  HG  SER   257      22.672  55.397  45.977  1.00  0.00           H
ATOM   3825  C   SER   257      24.511  53.477  45.843  1.00  0.00           C
ATOM   3826  O   SER   257      25.376  53.886  46.555  1.00  0.00           O
ATOM   3827  N   SER   258      23.736  52.531  46.307  1.00  0.00           N
ATOM   3828  H   SER   258      23.151  52.086  45.613  1.00  0.00           H
ATOM   3829  CA  SER   258      23.745  52.011  47.716  1.00  0.00           C
ATOM   3830  HA  SER   258      23.544  52.846  48.387  1.00  0.00           H
ATOM   3831  CB  SER   258      22.567  51.025  48.020  1.00  0.00           C
ATOM   3832  HB2 SER   258      22.641  50.141  47.388  1.00  0.00           H
ATOM   3833  HB3 SER   258      22.606  50.607  49.027  1.00  0.00           H
ATOM   3834  OG  SER   258      21.338  51.546  47.849  1.00  0.00           O
ATOM   3835  HG  SER   258      21.075  52.074  48.605  1.00  0.00           H
ATOM   3836  C   SER   258      25.083  51.366  48.168  1.00  0.00           C
ATOM   3837  O   SER   258      25.253  50.173  47.921  1.00  0.00           O
ATOM   3838  N   ASN   259      25.911  52.079  48.965  1.00  0.00           N
ATOM   3839  H   ASN   259      25.593  53.035  49.038  1.00  0.00           H
ATOM   3840  CA  ASN   259      27.243  51.717  49.362  1.00  0.00           C
ATOM   3841  HA  ASN   259      27.648  52.598  49.859  1.00  0.00           H
ATOM   3842  CB  ASN   259      27.298  50.554  50.373  1.00  0.00           C
ATOM   3843  HB2 ASN   259      27.154  49.592  49.884  1.00  0.00           H
ATOM   3844  HB3 ASN   259      28.216  50.542  50.961  1.00  0.00           H
ATOM   3845  CG  ASN   259      26.191  50.717  51.444  1.00  0.00           C
ATOM   3846  OD1 ASN   259      26.303  51.453  52.471  1.00  0.00           O
ATOM   3847  ND2 ASN   259      25.169  49.894  51.400  1.00  0.00           N
ATOM   3848 HD21 ASN   259      24.563  49.839  52.206  1.00  0.00           H
ATOM   3849 HD22 ASN   259      24.952  49.259  50.646  1.00  0.00           H
ATOM   3850  C   ASN   259      28.140  51.525  48.145  1.00  0.00           C
ATOM   3851  O   ASN   259      28.733  50.439  48.033  1.00  0.00           O
ATOM   3852  N   GLY   260      28.188  52.547  47.236  1.00  0.00           N
ATOM   3853  H   GLY   260      27.680  53.387  47.472  1.00  0.00           H
ATOM   3854  CA  GLY   260      28.763  52.506  45.901  1.00  0.00           C
ATOM   3855  HA2 GLY   260      28.171  51.807  45.310  1.00  0.00           H
ATOM   3856  HA3 GLY   260      28.736  53.437  45.333  1.00  0.00           H
ATOM   3857  C   GLY   260      30.237  52.132  46.100  1.00  0.00           C
ATOM   3858  O   GLY   260      30.513  50.986  45.801  1.00  0.00           O
ATOM   3859  N   ALA   261      31.049  53.053  46.598  1.00  0.00           N
ATOM   3860  H   ALA   261      30.588  53.930  46.791  1.00  0.00           H
ATOM   3861  CA  ALA   261      32.449  52.967  46.897  1.00  0.00           C
ATOM   3862  HA  ALA   261      32.898  53.499  46.059  1.00  0.00           H
ATOM   3863  CB  ALA   261      32.789  53.952  48.056  1.00  0.00           C
ATOM   3864  HB1 ALA   261      32.312  53.700  49.003  1.00  0.00           H
ATOM   3865  HB2 ALA   261      33.819  54.129  48.368  1.00  0.00           H
ATOM   3866  HB3 ALA   261      32.383  54.925  47.781  1.00  0.00           H
ATOM   3867  C   ALA   261      33.100  51.639  47.007  1.00  0.00           C
ATOM   3868  O   ALA   261      33.763  51.222  46.056  1.00  0.00           O
ATOM   3869  N   TYR   262      32.868  51.004  48.190  1.00  0.00           N
ATOM   3870  H   TYR   262      32.338  51.466  48.915  1.00  0.00           H
ATOM   3871  CA  TYR   262      33.664  49.850  48.567  1.00  0.00           C
ATOM   3872  HA  TYR   262      34.556  49.765  47.948  1.00  0.00           H
ATOM   3873  CB  TYR   262      34.171  49.802  49.987  1.00  0.00           C
ATOM   3874  HB2 TYR   262      33.314  49.473  50.576  1.00  0.00           H
ATOM   3875  HB3 TYR   262      34.842  48.944  50.011  1.00  0.00           H
ATOM   3876  CG  TYR   262      34.879  51.143  50.411  1.00  0.00           C
ATOM   3877  CD1 TYR   262      34.091  52.260  50.874  1.00  0.00           C
ATOM   3878  HD1 TYR   262      33.031  52.092  50.994  1.00  0.00           H
ATOM   3879  CE1 TYR   262      34.760  53.415  51.349  1.00  0.00           C
ATOM   3880  HE1 TYR   262      34.187  54.272  51.670  1.00  0.00           H
ATOM   3881  CZ  TYR   262      36.192  53.525  51.353  1.00  0.00           C
ATOM   3882  OH  TYR   262      36.721  54.497  52.020  1.00  0.00           O
ATOM   3883  HH  TYR   262      37.659  54.521  52.224  1.00  0.00           H
ATOM   3884  CE2 TYR   262      36.915  52.400  50.843  1.00  0.00           C
ATOM   3885  HE2 TYR   262      37.994  52.396  50.800  1.00  0.00           H
ATOM   3886  CD2 TYR   262      36.258  51.161  50.503  1.00  0.00           C
ATOM   3887  HD2 TYR   262      36.770  50.268  50.179  1.00  0.00           H
ATOM   3888  C   TYR   262      32.947  48.555  48.010  1.00  0.00           C
ATOM   3889  O   TYR   262      31.816  48.596  47.448  1.00  0.00           O
ATOM   3890  N   GLY   263      33.639  47.409  48.140  1.00  0.00           N
ATOM   3891  H   GLY   263      34.557  47.389  48.561  1.00  0.00           H
ATOM   3892  CA  GLY   263      32.989  46.164  47.942  1.00  0.00           C
ATOM   3893  HA2 GLY   263      32.123  46.001  48.584  1.00  0.00           H
ATOM   3894  HA3 GLY   263      32.672  46.327  46.912  1.00  0.00           H
ATOM   3895  C   GLY   263      33.931  44.900  48.141  1.00  0.00           C
ATOM   3896  O   GLY   263      35.191  44.987  48.032  1.00  0.00           O
ATOM   3897  N   VAL   264      33.270  43.747  48.475  1.00  0.00           N
ATOM   3898  H   VAL   264      32.282  43.764  48.680  1.00  0.00           H
ATOM   3899  CA  VAL   264      33.925  42.461  48.196  1.00  0.00           C
ATOM   3900  HA  VAL   264      35.006  42.591  48.254  1.00  0.00           H
ATOM   3901  CB  VAL   264      33.701  41.387  49.301  1.00  0.00           C
ATOM   3902  HB  VAL   264      33.522  41.933  50.228  1.00  0.00           H
ATOM   3903  CG1 VAL   264      32.492  40.569  49.006  1.00  0.00           C
ATOM   3904 HG11 VAL   264      31.753  41.123  48.428  1.00  0.00           H
ATOM   3905 HG12 VAL   264      32.733  39.684  48.416  1.00  0.00           H
ATOM   3906 HG13 VAL   264      32.078  40.200  49.944  1.00  0.00           H
ATOM   3907  CG2 VAL   264      34.871  40.448  49.445  1.00  0.00           C
ATOM   3908 HG21 VAL   264      35.046  39.793  48.591  1.00  0.00           H
ATOM   3909 HG22 VAL   264      35.753  40.967  49.821  1.00  0.00           H
ATOM   3910 HG23 VAL   264      34.567  39.824  50.284  1.00  0.00           H
ATOM   3911  C   VAL   264      33.656  41.924  46.793  1.00  0.00           C
ATOM   3912  O   VAL   264      32.639  42.276  46.168  1.00  0.00           O
ATOM   3913  N   LYS   265      34.531  41.177  46.272  1.00  0.00           N
ATOM   3914  H   LYS   265      35.378  41.045  46.807  1.00  0.00           H
ATOM   3915  CA  LYS   265      34.435  40.628  44.909  1.00  0.00           C
ATOM   3916  HA  LYS   265      34.145  41.355  44.151  1.00  0.00           H
ATOM   3917  CB  LYS   265      35.908  40.134  44.633  1.00  0.00           C
ATOM   3918  HB2 LYS   265      36.453  41.072  44.528  1.00  0.00           H
ATOM   3919  HB3 LYS   265      36.024  39.634  45.596  1.00  0.00           H
ATOM   3920  CG  LYS   265      36.002  39.199  43.447  1.00  0.00           C
ATOM   3921  HG2 LYS   265      35.139  38.533  43.437  1.00  0.00           H
ATOM   3922  HG3 LYS   265      35.903  39.818  42.555  1.00  0.00           H
ATOM   3923  CD  LYS   265      37.259  38.295  43.372  1.00  0.00           C
ATOM   3924  HD2 LYS   265      38.157  38.855  43.110  1.00  0.00           H
ATOM   3925  HD3 LYS   265      37.550  37.785  44.291  1.00  0.00           H
ATOM   3926  CE  LYS   265      37.119  37.140  42.425  1.00  0.00           C
ATOM   3927  HE2 LYS   265      37.982  36.475  42.481  1.00  0.00           H
ATOM   3928  HE3 LYS   265      36.309  36.483  42.744  1.00  0.00           H
ATOM   3929  NZ  LYS   265      36.834  37.589  41.028  1.00  0.00           N
ATOM   3930  HZ1 LYS   265      36.115  37.049  40.569  1.00  0.00           H
ATOM   3931  HZ2 LYS   265      36.488  38.531  40.917  1.00  0.00           H
ATOM   3932  HZ3 LYS   265      37.700  37.673  40.516  1.00  0.00           H
ATOM   3933  C   LYS   265      33.396  39.467  44.829  1.00  0.00           C
ATOM   3934  O   LYS   265      33.292  38.615  45.753  1.00  0.00           O
ATOM   3935  N   GLY   266      32.717  39.426  43.710  1.00  0.00           N
ATOM   3936  H   GLY   266      33.183  39.970  42.998  1.00  0.00           H
ATOM   3937  CA  GLY   266      31.725  38.460  43.376  1.00  0.00           C
ATOM   3938  HA2 GLY   266      31.966  37.522  43.877  1.00  0.00           H
ATOM   3939  HA3 GLY   266      30.788  38.836  43.790  1.00  0.00           H
ATOM   3940  C   GLY   266      31.378  38.140  41.944  1.00  0.00           C
ATOM   3941  O   GLY   266      32.218  38.455  41.032  1.00  0.00           O
ATOM   3942  N   PHE   267      30.214  37.599  41.637  1.00  0.00           N
ATOM   3943  H   PHE   267      29.642  37.323  42.422  1.00  0.00           H
ATOM   3944  CA  PHE   267      30.047  36.852  40.402  1.00  0.00           C
ATOM   3945  HA  PHE   267      30.583  37.265  39.548  1.00  0.00           H
ATOM   3946  CB  PHE   267      30.695  35.464  40.519  1.00  0.00           C
ATOM   3947  HB2 PHE   267      30.712  35.018  39.525  1.00  0.00           H
ATOM   3948  HB3 PHE   267      31.758  35.587  40.726  1.00  0.00           H
ATOM   3949  CG  PHE   267      30.040  34.662  41.575  1.00  0.00           C
ATOM   3950  CD1 PHE   267      30.486  34.729  42.890  1.00  0.00           C
ATOM   3951  HD1 PHE   267      31.249  35.460  43.117  1.00  0.00           H
ATOM   3952  CE1 PHE   267      29.761  33.961  43.853  1.00  0.00           C
ATOM   3953  HE1 PHE   267      30.140  33.868  44.859  1.00  0.00           H
ATOM   3954  CZ  PHE   267      28.719  33.054  43.566  1.00  0.00           C
ATOM   3955  HZ  PHE   267      28.187  32.478  44.308  1.00  0.00           H
ATOM   3956  CE2 PHE   267      28.339  32.917  42.235  1.00  0.00           C
ATOM   3957  HE2 PHE   267      27.551  32.216  42.001  1.00  0.00           H
ATOM   3958  CD2 PHE   267      28.962  33.733  41.279  1.00  0.00           C
ATOM   3959  HD2 PHE   267      28.697  33.479  40.264  1.00  0.00           H
ATOM   3960  C   PHE   267      28.587  36.838  40.011  1.00  0.00           C
ATOM   3961  O   PHE   267      27.703  36.972  40.939  1.00  0.00           O
ATOM   3962  N   SER   268      28.230  36.827  38.757  1.00  0.00           N
ATOM   3963  H   SER   268      28.963  36.834  38.064  1.00  0.00           H
ATOM   3964  CA  SER   268      26.855  36.657  38.217  1.00  0.00           C
ATOM   3965  HA  SER   268      26.297  36.073  38.949  1.00  0.00           H
ATOM   3966  CB  SER   268      26.247  38.102  38.189  1.00  0.00           C
ATOM   3967  HB2 SER   268      26.797  38.790  37.547  1.00  0.00           H
ATOM   3968  HB3 SER   268      25.238  38.021  37.784  1.00  0.00           H
ATOM   3969  OG  SER   268      26.070  38.628  39.453  1.00  0.00           O
ATOM   3970  HG  SER   268      26.436  38.071  40.144  1.00  0.00           H
ATOM   3971  C   SER   268      26.987  36.030  36.810  1.00  0.00           C
ATOM   3972  O   SER   268      27.812  36.527  36.001  1.00  0.00           O
ATOM   3973  N   PHE   269      26.080  35.095  36.526  1.00  0.00           N
ATOM   3974  H   PHE   269      25.388  34.766  37.184  1.00  0.00           H
ATOM   3975  CA  PHE   269      26.094  34.428  35.194  1.00  0.00           C
ATOM   3976  HA  PHE   269      27.015  34.700  34.679  1.00  0.00           H
ATOM   3977  CB  PHE   269      26.167  32.946  35.497  1.00  0.00           C
ATOM   3978  HB2 PHE   269      25.196  32.642  35.890  1.00  0.00           H
ATOM   3979  HB3 PHE   269      26.199  32.567  34.476  1.00  0.00           H
ATOM   3980  CG  PHE   269      27.348  32.388  36.335  1.00  0.00           C
ATOM   3981  CD1 PHE   269      27.182  32.105  37.616  1.00  0.00           C
ATOM   3982  HD1 PHE   269      26.219  32.197  38.099  1.00  0.00           H
ATOM   3983  CE1 PHE   269      28.239  31.560  38.403  1.00  0.00           C
ATOM   3984  HE1 PHE   269      28.143  31.715  39.467  1.00  0.00           H
ATOM   3985  CZ  PHE   269      29.464  31.268  37.726  1.00  0.00           C
ATOM   3986  HZ  PHE   269      30.277  30.809  38.267  1.00  0.00           H
ATOM   3987  CE2 PHE   269      29.570  31.417  36.329  1.00  0.00           C
ATOM   3988  HE2 PHE   269      30.528  31.158  35.901  1.00  0.00           H
ATOM   3989  CD2 PHE   269      28.536  32.068  35.654  1.00  0.00           C
ATOM   3990  HD2 PHE   269      28.605  32.228  34.588  1.00  0.00           H
ATOM   3991  C   PHE   269      24.861  34.738  34.369  1.00  0.00           C
ATOM   3992  O   PHE   269      23.727  34.675  34.838  1.00  0.00           O
ATOM   3993  N   LYS   270      25.143  35.098  33.131  1.00  0.00           N
ATOM   3994  H   LYS   270      26.103  34.937  32.860  1.00  0.00           H
ATOM   3995  CA  LYS   270      24.094  35.369  32.116  1.00  0.00           C
ATOM   3996  HA  LYS   270      23.389  36.091  32.528  1.00  0.00           H
ATOM   3997  CB  LYS   270      24.615  36.130  30.887  1.00  0.00           C
ATOM   3998  HB2 LYS   270      25.244  36.993  31.103  1.00  0.00           H
ATOM   3999  HB3 LYS   270      25.227  35.396  30.363  1.00  0.00           H
ATOM   4000  CG  LYS   270      23.567  36.742  30.001  1.00  0.00           C
ATOM   4001  HG2 LYS   270      23.052  36.018  29.369  1.00  0.00           H
ATOM   4002  HG3 LYS   270      22.870  37.190  30.710  1.00  0.00           H
ATOM   4003  CD  LYS   270      24.149  37.750  29.001  1.00  0.00           C
ATOM   4004  HD2 LYS   270      24.603  38.502  29.645  1.00  0.00           H
ATOM   4005  HD3 LYS   270      24.957  37.390  28.364  1.00  0.00           H
ATOM   4006  CE  LYS   270      22.981  38.414  28.244  1.00  0.00           C
ATOM   4007  HE2 LYS   270      22.365  37.599  27.864  1.00  0.00           H
ATOM   4008  HE3 LYS   270      22.323  38.953  28.925  1.00  0.00           H
ATOM   4009  NZ  LYS   270      23.477  39.261  27.157  1.00  0.00           N
ATOM   4010  HZ1 LYS   270      23.738  38.753  26.324  1.00  0.00           H
ATOM   4011  HZ2 LYS   270      22.771  39.919  26.859  1.00  0.00           H
ATOM   4012  HZ3 LYS   270      24.135  39.956  27.481  1.00  0.00           H
ATOM   4013  C   LYS   270      23.366  34.127  31.631  1.00  0.00           C
ATOM   4014  O   LYS   270      24.024  33.074  31.630  1.00  0.00           O
ATOM   4015  N   TYR   271      22.091  34.312  31.301  1.00  0.00           N
ATOM   4016  H   TYR   271      21.651  35.209  31.449  1.00  0.00           H
ATOM   4017  CA  TYR   271      21.317  33.392  30.522  1.00  0.00           C
ATOM   4018  HA  TYR   271      22.010  32.825  29.901  1.00  0.00           H
ATOM   4019  CB  TYR   271      20.684  32.276  31.467  1.00  0.00           C
ATOM   4020  HB2 TYR   271      20.124  32.734  32.283  1.00  0.00           H
ATOM   4021  HB3 TYR   271      19.922  31.752  30.891  1.00  0.00           H
ATOM   4022  CG  TYR   271      21.587  31.203  32.009  1.00  0.00           C
ATOM   4023  CD1 TYR   271      22.170  31.395  33.294  1.00  0.00           C
ATOM   4024  HD1 TYR   271      22.121  32.303  33.878  1.00  0.00           H
ATOM   4025  CE1 TYR   271      23.029  30.340  33.777  1.00  0.00           C
ATOM   4026  HE1 TYR   271      23.574  30.423  34.705  1.00  0.00           H
ATOM   4027  CZ  TYR   271      23.367  29.195  32.957  1.00  0.00           C
ATOM   4028  OH  TYR   271      24.162  28.177  33.489  1.00  0.00           O
ATOM   4029  HH  TYR   271      23.696  27.424  33.118  1.00  0.00           H
ATOM   4030  CE2 TYR   271      22.702  29.006  31.715  1.00  0.00           C
ATOM   4031  HE2 TYR   271      22.815  28.142  31.076  1.00  0.00           H
ATOM   4032  CD2 TYR   271      21.883  30.081  31.233  1.00  0.00           C
ATOM   4033  HD2 TYR   271      21.415  30.089  30.260  1.00  0.00           H
ATOM   4034  C   TYR   271      20.232  34.118  29.712  1.00  0.00           C
ATOM   4035  O   TYR   271      19.083  34.164  30.057  1.00  0.00           O
ATOM   4036  N   GLY   272      20.608  34.511  28.453  1.00  0.00           N
ATOM   4037  H   GLY   272      21.570  34.385  28.173  1.00  0.00           H
ATOM   4038  CA  GLY   272      19.767  35.425  27.723  1.00  0.00           C
ATOM   4039  HA2 GLY   272      20.214  35.705  26.770  1.00  0.00           H
ATOM   4040  HA3 GLY   272      18.810  34.921  27.585  1.00  0.00           H
ATOM   4041  C   GLY   272      19.484  36.755  28.474  1.00  0.00           C
ATOM   4042  O   GLY   272      20.434  37.483  28.718  1.00  0.00           O
ATOM   4043  N   ASN   273      18.249  37.137  28.670  1.00  0.00           N
ATOM   4044  H   ASN   273      17.482  36.538  28.399  1.00  0.00           H
ATOM   4045  CA  ASN   273      17.854  38.269  29.465  1.00  0.00           C
ATOM   4046  HA  ASN   273      18.599  39.046  29.293  1.00  0.00           H
ATOM   4047  CB  ASN   273      16.501  38.793  29.038  1.00  0.00           C
ATOM   4048  HB2 ASN   273      15.789  38.022  29.335  1.00  0.00           H
ATOM   4049  HB3 ASN   273      16.288  39.766  29.482  1.00  0.00           H
ATOM   4050  CG  ASN   273      16.365  39.039  27.576  1.00  0.00           C
ATOM   4051  OD1 ASN   273      15.879  38.173  26.876  1.00  0.00           O
ATOM   4052  ND2 ASN   273      16.638  40.209  27.073  1.00  0.00           N
ATOM   4053 HD21 ASN   273      16.568  40.294  26.069  1.00  0.00           H
ATOM   4054 HD22 ASN   273      17.145  40.848  27.668  1.00  0.00           H
ATOM   4055  C   ASN   273      17.950  37.874  31.021  1.00  0.00           C
ATOM   4056  O   ASN   273      18.006  38.770  31.852  1.00  0.00           O
ATOM   4057  N   GLY   274      17.906  36.607  31.455  1.00  0.00           N
ATOM   4058  H   GLY   274      17.851  35.904  30.733  1.00  0.00           H
ATOM   4059  CA  GLY   274      18.014  36.120  32.851  1.00  0.00           C
ATOM   4060  HA2 GLY   274      17.359  36.733  33.471  1.00  0.00           H
ATOM   4061  HA3 GLY   274      17.569  35.127  32.910  1.00  0.00           H
ATOM   4062  C   GLY   274      19.443  36.157  33.450  1.00  0.00           C
ATOM   4063  O   GLY   274      20.352  36.166  32.667  1.00  0.00           O
ATOM   4064  N   VAL   275      19.555  36.086  34.736  1.00  0.00           N
ATOM   4065  H   VAL   275      18.726  36.137  35.310  1.00  0.00           H
ATOM   4066  CA  VAL   275      20.840  36.226  35.390  1.00  0.00           C
ATOM   4067  HA  VAL   275      21.564  35.690  34.776  1.00  0.00           H
ATOM   4068  CB  VAL   275      21.292  37.706  35.571  1.00  0.00           C
ATOM   4069  HB  VAL   275      21.245  38.169  34.585  1.00  0.00           H
ATOM   4070  CG1 VAL   275      20.310  38.407  36.485  1.00  0.00           C
ATOM   4071 HG11 VAL   275      19.252  38.188  36.337  1.00  0.00           H
ATOM   4072 HG12 VAL   275      20.547  38.342  37.547  1.00  0.00           H
ATOM   4073 HG13 VAL   275      20.529  39.434  36.193  1.00  0.00           H
ATOM   4074  CG2 VAL   275      22.711  37.809  36.212  1.00  0.00           C
ATOM   4075 HG21 VAL   275      23.431  37.315  35.558  1.00  0.00           H
ATOM   4076 HG22 VAL   275      23.005  38.846  36.372  1.00  0.00           H
ATOM   4077 HG23 VAL   275      22.850  37.209  37.111  1.00  0.00           H
ATOM   4078  C   VAL   275      20.840  35.399  36.727  1.00  0.00           C
ATOM   4079  O   VAL   275      19.906  35.524  37.511  1.00  0.00           O
ATOM   4080  N   TRP   276      21.893  34.630  37.112  1.00  0.00           N
ATOM   4081  H   TRP   276      22.591  34.365  36.432  1.00  0.00           H
ATOM   4082  CA  TRP   276      22.102  34.261  38.514  1.00  0.00           C
ATOM   4083  HA  TRP   276      21.209  34.380  39.127  1.00  0.00           H
ATOM   4084  CB  TRP   276      22.619  32.827  38.604  1.00  0.00           C
ATOM   4085  HB2 TRP   276      23.539  32.722  38.029  1.00  0.00           H
ATOM   4086  HB3 TRP   276      22.992  32.728  39.624  1.00  0.00           H
ATOM   4087  CG  TRP   276      21.752  31.648  38.451  1.00  0.00           C
ATOM   4088  CD1 TRP   276      21.600  30.931  37.303  1.00  0.00           C
ATOM   4089  HD1 TRP   276      22.076  31.195  36.370  1.00  0.00           H
ATOM   4090  NE1 TRP   276      20.710  29.915  37.594  1.00  0.00           N
ATOM   4091  HE1 TRP   276      20.309  29.283  36.915  1.00  0.00           H
ATOM   4092  CE2 TRP   276      20.380  29.818  38.898  1.00  0.00           C
ATOM   4093  CZ2 TRP   276      19.540  29.043  39.729  1.00  0.00           C
ATOM   4094  HZ2 TRP   276      19.208  28.130  39.257  1.00  0.00           H
ATOM   4095  CH2 TRP   276      19.357  29.297  41.108  1.00  0.00           C
ATOM   4096  HH2 TRP   276      18.755  28.671  41.750  1.00  0.00           H
ATOM   4097  CZ3 TRP   276      20.006  30.435  41.660  1.00  0.00           C
ATOM   4098  HZ3 TRP   276      19.787  30.884  42.617  1.00  0.00           H
ATOM   4099  CE3 TRP   276      20.844  31.223  40.875  1.00  0.00           C
ATOM   4100  HE3 TRP   276      21.238  32.157  41.247  1.00  0.00           H
ATOM   4101  CD2 TRP   276      21.057  30.982  39.511  1.00  0.00           C
ATOM   4102  C   TRP   276      23.132  35.208  39.156  1.00  0.00           C
ATOM   4103  O   TRP   276      24.272  35.235  38.649  1.00  0.00           O
ATOM   4104  N   ILE   277      22.727  35.908  40.209  1.00  0.00           N
ATOM   4105  H   ILE   277      21.777  35.828  40.541  1.00  0.00           H
ATOM   4106  CA  ILE   277      23.616  36.616  41.101  1.00  0.00           C
ATOM   4107  HA  ILE   277      24.586  36.744  40.621  1.00  0.00           H
ATOM   4108  CB  ILE   277      23.140  38.052  41.392  1.00  0.00           C
ATOM   4109  HB  ILE   277      22.257  38.044  42.032  1.00  0.00           H
ATOM   4110  CG2 ILE   277      24.168  38.861  42.090  1.00  0.00           C
ATOM   4111 HG21 ILE   277      24.033  38.628  43.146  1.00  0.00           H
ATOM   4112 HG22 ILE   277      25.175  38.554  41.810  1.00  0.00           H
ATOM   4113 HG23 ILE   277      24.130  39.938  41.926  1.00  0.00           H
ATOM   4114  CG1 ILE   277      22.527  38.794  40.171  1.00  0.00           C
ATOM   4115 HG12 ILE   277      23.250  38.841  39.356  1.00  0.00           H
ATOM   4116 HG13 ILE   277      21.690  38.192  39.818  1.00  0.00           H
ATOM   4117  CD1 ILE   277      22.065  40.227  40.431  1.00  0.00           C
ATOM   4118 HD11 ILE   277      21.127  40.490  39.942  1.00  0.00           H
ATOM   4119 HD12 ILE   277      22.020  40.437  41.499  1.00  0.00           H
ATOM   4120 HD13 ILE   277      22.764  40.950  40.010  1.00  0.00           H
ATOM   4121  C   ILE   277      23.979  35.780  42.324  1.00  0.00           C
ATOM   4122  O   ILE   277      23.133  35.324  43.038  1.00  0.00           O
ATOM   4123  N   GLY   278      25.250  35.693  42.693  1.00  0.00           N
ATOM   4124  H   GLY   278      25.931  36.240  42.184  1.00  0.00           H
ATOM   4125  CA  GLY   278      25.619  35.291  44.080  1.00  0.00           C
ATOM   4126  HA2 GLY   278      24.781  34.865  44.631  1.00  0.00           H
ATOM   4127  HA3 GLY   278      26.430  34.566  44.009  1.00  0.00           H
ATOM   4128  C   GLY   278      26.062  36.521  44.907  1.00  0.00           C
ATOM   4129  O   GLY   278      26.463  37.538  44.304  1.00  0.00           O
ATOM   4130  N   ARG   279      26.060  36.425  46.245  1.00  0.00           N
ATOM   4131  H   ARG   279      25.726  35.556  46.636  1.00  0.00           H
ATOM   4132  CA  ARG   279      26.482  37.443  47.190  1.00  0.00           C
ATOM   4133  HA  ARG   279      27.493  37.778  46.957  1.00  0.00           H
ATOM   4134  CB  ARG   279      25.528  38.613  47.330  1.00  0.00           C
ATOM   4135  HB2 ARG   279      25.898  39.318  48.072  1.00  0.00           H
ATOM   4136  HB3 ARG   279      25.417  39.073  46.347  1.00  0.00           H
ATOM   4137  CG  ARG   279      24.115  38.248  47.848  1.00  0.00           C
ATOM   4138  HG2 ARG   279      23.669  37.666  47.042  1.00  0.00           H
ATOM   4139  HG3 ARG   279      24.189  37.712  48.794  1.00  0.00           H
ATOM   4140  CD  ARG   279      23.257  39.481  48.171  1.00  0.00           C
ATOM   4141  HD2 ARG   279      23.697  39.915  49.069  1.00  0.00           H
ATOM   4142  HD3 ARG   279      23.186  40.182  47.339  1.00  0.00           H
ATOM   4143  NE  ARG   279      21.920  39.158  48.612  1.00  0.00           N
ATOM   4144  HE  ARG   279      21.819  38.278  49.097  1.00  0.00           H
ATOM   4145  CZ  ARG   279      20.709  39.744  48.375  1.00  0.00           C
ATOM   4146  NH1 ARG   279      19.663  39.262  48.905  1.00  0.00           N
ATOM   4147 HH11 ARG   279      19.762  38.430  49.466  1.00  0.00           H
ATOM   4148 HH12 ARG   279      18.808  39.795  48.821  1.00  0.00           H
ATOM   4149  NH2 ARG   279      20.655  40.872  47.730  1.00  0.00           N
ATOM   4150 HH21 ARG   279      21.536  41.149  47.321  1.00  0.00           H
ATOM   4151 HH22 ARG   279      19.756  41.269  47.496  1.00  0.00           H
ATOM   4152  C   ARG   279      26.774  36.902  48.629  1.00  0.00           C
ATOM   4153  O   ARG   279      26.214  35.878  49.018  1.00  0.00           O
ATOM   4154  N   THR   280      27.466  37.642  49.457  1.00  0.00           N
ATOM   4155  H   THR   280      27.917  38.481  49.123  1.00  0.00           H
ATOM   4156  CA  THR   280      27.412  37.479  50.903  1.00  0.00           C
ATOM   4157  HA  THR   280      27.610  36.442  51.174  1.00  0.00           H
ATOM   4158  CB  THR   280      28.442  38.386  51.667  1.00  0.00           C
ATOM   4159  HB  THR   280      28.408  38.088  52.715  1.00  0.00           H
ATOM   4160  CG2 THR   280      29.981  38.144  51.360  1.00  0.00           C
ATOM   4161 HG21 THR   280      30.141  38.281  50.290  1.00  0.00           H
ATOM   4162 HG22 THR   280      30.612  38.886  51.849  1.00  0.00           H
ATOM   4163 HG23 THR   280      30.271  37.164  51.741  1.00  0.00           H
ATOM   4164  OG1 THR   280      28.038  39.747  51.289  1.00  0.00           O
ATOM   4165  HG1 THR   280      28.672  40.361  51.668  1.00  0.00           H
ATOM   4166  C   THR   280      25.994  37.916  51.450  1.00  0.00           C
ATOM   4167  O   THR   280      25.268  38.723  50.860  1.00  0.00           O
ATOM   4168  N   LYS   281      25.463  37.149  52.430  1.00  0.00           N
ATOM   4169  H   LYS   281      26.193  36.550  52.792  1.00  0.00           H
ATOM   4170  CA  LYS   281      24.037  37.187  52.811  1.00  0.00           C
ATOM   4171  HA  LYS   281      23.439  37.297  51.906  1.00  0.00           H
ATOM   4172  CB  LYS   281      23.736  35.851  53.430  1.00  0.00           C
ATOM   4173  HB2 LYS   281      23.948  35.106  52.662  1.00  0.00           H
ATOM   4174  HB3 LYS   281      24.389  35.771  54.299  1.00  0.00           H
ATOM   4175  CG  LYS   281      22.272  35.587  53.889  1.00  0.00           C
ATOM   4176  HG2 LYS   281      22.036  36.168  54.781  1.00  0.00           H
ATOM   4177  HG3 LYS   281      21.677  35.845  53.014  1.00  0.00           H
ATOM   4178  CD  LYS   281      22.006  34.105  54.254  1.00  0.00           C
ATOM   4179  HD2 LYS   281      22.187  33.462  53.393  1.00  0.00           H
ATOM   4180  HD3 LYS   281      22.624  33.676  55.042  1.00  0.00           H
ATOM   4181  CE  LYS   281      20.568  33.846  54.787  1.00  0.00           C
ATOM   4182  HE2 LYS   281      20.244  34.678  55.412  1.00  0.00           H
ATOM   4183  HE3 LYS   281      19.803  34.125  54.063  1.00  0.00           H
ATOM   4184  NZ  LYS   281      20.146  32.555  55.297  1.00  0.00           N
ATOM   4185  HZ1 LYS   281      20.858  32.228  55.934  1.00  0.00           H
ATOM   4186  HZ2 LYS   281      19.271  32.546  55.801  1.00  0.00           H
ATOM   4187  HZ3 LYS   281      20.007  31.912  54.530  1.00  0.00           H
ATOM   4188  C   LYS   281      23.588  38.280  53.708  1.00  0.00           C
ATOM   4189  O   LYS   281      22.411  38.680  53.570  1.00  0.00           O
ATOM   4190  N   SER   282      24.434  38.825  54.564  1.00  0.00           N
ATOM   4191  H   SER   282      25.367  38.438  54.539  1.00  0.00           H
ATOM   4192  CA  SER   282      24.113  39.885  55.506  1.00  0.00           C
ATOM   4193  HA  SER   282      23.218  39.500  55.996  1.00  0.00           H
ATOM   4194  CB  SER   282      25.251  40.111  56.518  1.00  0.00           C
ATOM   4195  HB2 SER   282      25.352  39.311  57.252  1.00  0.00           H
ATOM   4196  HB3 SER   282      26.219  40.093  56.016  1.00  0.00           H
ATOM   4197  OG  SER   282      25.101  41.384  57.181  1.00  0.00           O
ATOM   4198  HG  SER   282      24.573  41.340  57.982  1.00  0.00           H
ATOM   4199  C   SER   282      23.801  41.213  54.807  1.00  0.00           C
ATOM   4200  O   SER   282      24.550  41.721  53.987  1.00  0.00           O
ATOM   4201  N   THR   283      22.834  41.912  55.279  1.00  0.00           N
ATOM   4202  H   THR   283      22.291  41.527  56.039  1.00  0.00           H
ATOM   4203  CA  THR   283      22.426  43.305  54.976  1.00  0.00           C
ATOM   4204  HA  THR   283      22.347  43.389  53.892  1.00  0.00           H
ATOM   4205  CB  THR   283      21.049  43.598  55.663  1.00  0.00           C
ATOM   4206  HB  THR   283      20.862  44.665  55.541  1.00  0.00           H
ATOM   4207  CG2 THR   283      19.890  42.940  55.035  1.00  0.00           C
ATOM   4208 HG21 THR   283      19.736  43.392  54.055  1.00  0.00           H
ATOM   4209 HG22 THR   283      20.048  41.896  54.767  1.00  0.00           H
ATOM   4210 HG23 THR   283      19.034  43.023  55.705  1.00  0.00           H
ATOM   4211  OG1 THR   283      21.116  43.182  57.018  1.00  0.00           O
ATOM   4212  HG1 THR   283      20.771  43.953  57.476  1.00  0.00           H
ATOM   4213  C   THR   283      23.415  44.315  55.504  1.00  0.00           C
ATOM   4214  O   THR   283      23.337  45.477  55.111  1.00  0.00           O
ATOM   4215  N   ASN   284      24.384  43.930  56.279  1.00  0.00           N
ATOM   4216  H   ASN   284      24.371  42.963  56.571  1.00  0.00           H
ATOM   4217  CA  ASN   284      25.369  44.781  56.966  1.00  0.00           C
ATOM   4218  HA  ASN   284      25.179  45.838  56.782  1.00  0.00           H
ATOM   4219  CB  ASN   284      25.128  44.829  58.449  1.00  0.00           C
ATOM   4220  HB2 ASN   284      25.199  43.821  58.856  1.00  0.00           H
ATOM   4221  HB3 ASN   284      25.893  45.491  58.853  1.00  0.00           H
ATOM   4222  CG  ASN   284      23.695  45.291  58.875  1.00  0.00           C
ATOM   4223  OD1 ASN   284      22.813  45.704  58.102  1.00  0.00           O
ATOM   4224  ND2 ASN   284      23.318  44.925  60.113  1.00  0.00           N
ATOM   4225 HD21 ASN   284      22.428  45.250  60.464  1.00  0.00           H
ATOM   4226 HD22 ASN   284      24.061  44.630  60.730  1.00  0.00           H
ATOM   4227  C   ASN   284      26.831  44.495  56.592  1.00  0.00           C
ATOM   4228  O   ASN   284      27.451  45.187  55.750  1.00  0.00           O
ATOM   4229  N   SER   285      27.385  43.400  57.183  1.00  0.00           N
ATOM   4230  H   SER   285      26.824  42.735  57.696  1.00  0.00           H
ATOM   4231  CA  SER   285      28.709  43.004  57.043  1.00  0.00           C
ATOM   4232  HA  SER   285      29.229  43.942  56.857  1.00  0.00           H
ATOM   4233  CB  SER   285      29.266  42.496  58.441  1.00  0.00           C
ATOM   4234  HB2 SER   285      30.338  42.297  58.390  1.00  0.00           H
ATOM   4235  HB3 SER   285      29.040  43.189  59.251  1.00  0.00           H
ATOM   4236  OG  SER   285      28.797  41.204  58.713  1.00  0.00           O
ATOM   4237  HG  SER   285      29.279  40.894  59.483  1.00  0.00           H
ATOM   4238  C   SER   285      28.986  41.975  55.909  1.00  0.00           C
ATOM   4239  O   SER   285      28.100  41.499  55.289  1.00  0.00           O
ATOM   4240  N   ARG   286      30.272  41.551  55.814  1.00  0.00           N
ATOM   4241  H   ARG   286      30.941  41.947  56.460  1.00  0.00           H
ATOM   4242  CA  ARG   286      30.637  40.445  54.880  1.00  0.00           C
ATOM   4243  HA  ARG   286      29.886  40.578  54.103  1.00  0.00           H
ATOM   4244  CB  ARG   286      32.135  40.579  54.414  1.00  0.00           C
ATOM   4245  HB2 ARG   286      32.677  40.536  55.358  1.00  0.00           H
ATOM   4246  HB3 ARG   286      32.294  39.693  53.801  1.00  0.00           H
ATOM   4247  CG  ARG   286      32.585  41.697  53.412  1.00  0.00           C
ATOM   4248  HG2 ARG   286      32.067  41.562  52.462  1.00  0.00           H
ATOM   4249  HG3 ARG   286      32.169  42.618  53.819  1.00  0.00           H
ATOM   4250  CD  ARG   286      34.128  41.814  53.372  1.00  0.00           C
ATOM   4251  HD2 ARG   286      34.436  41.974  54.406  1.00  0.00           H
ATOM   4252  HD3 ARG   286      34.588  40.914  52.966  1.00  0.00           H
ATOM   4253  NE  ARG   286      34.518  43.048  52.616  1.00  0.00           N
ATOM   4254  HE  ARG   286      33.727  43.633  52.387  1.00  0.00           H
ATOM   4255  CZ  ARG   286      35.728  43.481  52.293  1.00  0.00           C
ATOM   4256  NH1 ARG   286      35.913  44.597  51.731  1.00  0.00           N
ATOM   4257 HH11 ARG   286      35.092  45.107  51.439  1.00  0.00           H
ATOM   4258 HH12 ARG   286      36.830  44.845  51.387  1.00  0.00           H
ATOM   4259  NH2 ARG   286      36.819  42.884  52.616  1.00  0.00           N
ATOM   4260 HH21 ARG   286      36.859  42.047  53.180  1.00  0.00           H
ATOM   4261 HH22 ARG   286      37.670  43.226  52.192  1.00  0.00           H
ATOM   4262  C   ARG   286      30.247  39.040  55.450  1.00  0.00           C
ATOM   4263  O   ARG   286      31.090  38.149  55.535  1.00  0.00           O
ATOM   4264  N   SER   287      28.970  38.765  55.894  1.00  0.00           N
ATOM   4265  H   SER   287      28.356  39.563  55.975  1.00  0.00           H
ATOM   4266  CA  SER   287      28.660  37.489  56.596  1.00  0.00           C
ATOM   4267  HA  SER   287      29.543  36.852  56.597  1.00  0.00           H
ATOM   4268  CB  SER   287      28.490  37.714  58.089  1.00  0.00           C
ATOM   4269  HB2 SER   287      27.660  38.377  58.335  1.00  0.00           H
ATOM   4270  HB3 SER   287      28.572  36.756  58.605  1.00  0.00           H
ATOM   4271  OG  SER   287      29.693  38.267  58.517  1.00  0.00           O
ATOM   4272  HG  SER   287      29.598  39.214  58.647  1.00  0.00           H
ATOM   4273  C   SER   287      27.560  36.671  55.875  1.00  0.00           C
ATOM   4274  O   SER   287      26.570  37.220  55.353  1.00  0.00           O
ATOM   4275  N   GLY   288      27.702  35.332  55.907  1.00  0.00           N
ATOM   4276  H   GLY   288      28.464  34.978  56.469  1.00  0.00           H
ATOM   4277  CA  GLY   288      26.975  34.312  55.138  1.00  0.00           C
ATOM   4278  HA2 GLY   288      27.309  33.297  55.352  1.00  0.00           H
ATOM   4279  HA3 GLY   288      25.895  34.357  55.279  1.00  0.00           H
ATOM   4280  C   GLY   288      27.218  34.401  53.668  1.00  0.00           C
ATOM   4281  O   GLY   288      27.865  35.257  53.191  1.00  0.00           O
ATOM   4282  N   PHE   289      26.609  33.451  52.831  1.00  0.00           N
ATOM   4283  H   PHE   289      26.178  32.659  53.289  1.00  0.00           H
ATOM   4284  CA  PHE   289      26.560  33.508  51.343  1.00  0.00           C
ATOM   4285  HA  PHE   289      26.534  34.593  51.241  1.00  0.00           H
ATOM   4286  CB  PHE   289      27.885  32.881  50.794  1.00  0.00           C
ATOM   4287  HB2 PHE   289      28.746  33.064  51.436  1.00  0.00           H
ATOM   4288  HB3 PHE   289      27.667  31.817  50.700  1.00  0.00           H
ATOM   4289  CG  PHE   289      28.251  33.484  49.494  1.00  0.00           C
ATOM   4290  CD1 PHE   289      29.254  34.456  49.461  1.00  0.00           C
ATOM   4291  HD1 PHE   289      29.809  34.754  50.338  1.00  0.00           H
ATOM   4292  CE1 PHE   289      29.499  35.135  48.260  1.00  0.00           C
ATOM   4293  HE1 PHE   289      30.249  35.910  48.305  1.00  0.00           H
ATOM   4294  CZ  PHE   289      28.827  34.785  47.090  1.00  0.00           C
ATOM   4295  HZ  PHE   289      28.908  35.318  46.155  1.00  0.00           H
ATOM   4296  CE2 PHE   289      27.874  33.763  47.122  1.00  0.00           C
ATOM   4297  HE2 PHE   289      27.326  33.525  46.222  1.00  0.00           H
ATOM   4298  CD2 PHE   289      27.599  33.066  48.324  1.00  0.00           C
ATOM   4299  HD2 PHE   289      26.775  32.369  48.312  1.00  0.00           H
ATOM   4300  C   PHE   289      25.256  32.792  50.907  1.00  0.00           C
ATOM   4301  O   PHE   289      24.738  31.852  51.479  1.00  0.00           O
ATOM   4302  N   GLU   290      24.783  33.253  49.735  1.00  0.00           N
ATOM   4303  H   GLU   290      25.346  33.858  49.155  1.00  0.00           H
ATOM   4304  CA  GLU   290      23.536  32.777  49.114  1.00  0.00           C
ATOM   4305  HA  GLU   290      23.562  31.697  49.263  1.00  0.00           H
ATOM   4306  CB  GLU   290      22.357  33.463  49.778  1.00  0.00           C
ATOM   4307  HB2 GLU   290      21.450  33.054  49.332  1.00  0.00           H
ATOM   4308  HB3 GLU   290      22.323  33.212  50.837  1.00  0.00           H
ATOM   4309  CG  GLU   290      22.336  35.017  49.640  1.00  0.00           C
ATOM   4310  HG2 GLU   290      23.168  35.358  50.257  1.00  0.00           H
ATOM   4311  HG3 GLU   290      22.406  35.291  48.588  1.00  0.00           H
ATOM   4312  CD  GLU   290      21.000  35.682  50.131  1.00  0.00           C
ATOM   4313  OE1 GLU   290      20.003  34.970  50.540  1.00  0.00           O
ATOM   4314  OE2 GLU   290      20.952  36.916  50.327  1.00  0.00           O
ATOM   4315  C   GLU   290      23.485  33.094  47.585  1.00  0.00           C
ATOM   4316  O   GLU   290      24.241  33.900  47.125  1.00  0.00           O
ATOM   4317  N   MET   291      22.539  32.537  46.805  1.00  0.00           N
ATOM   4318  H   MET   291      21.892  31.844  47.153  1.00  0.00           H
ATOM   4319  CA  MET   291      22.365  32.811  45.350  1.00  0.00           C
ATOM   4320  HA  MET   291      23.071  33.609  45.118  1.00  0.00           H
ATOM   4321  CB  MET   291      22.702  31.454  44.595  1.00  0.00           C
ATOM   4322  HB2 MET   291      22.155  30.691  45.148  1.00  0.00           H
ATOM   4323  HB3 MET   291      22.292  31.534  43.588  1.00  0.00           H
ATOM   4324  CG  MET   291      24.191  31.051  44.494  1.00  0.00           C
ATOM   4325  HG2 MET   291      24.696  30.962  45.456  1.00  0.00           H
ATOM   4326  HG3 MET   291      24.330  30.059  44.068  1.00  0.00           H
ATOM   4327  SD  MET   291      25.233  32.214  43.628  1.00  0.00           S
ATOM   4328  CE  MET   291      24.789  31.930  41.870  1.00  0.00           C
ATOM   4329  HE1 MET   291      25.171  32.810  41.354  1.00  0.00           H
ATOM   4330  HE2 MET   291      25.298  31.061  41.449  1.00  0.00           H
ATOM   4331  HE3 MET   291      23.706  31.831  41.811  1.00  0.00           H
ATOM   4332  C   MET   291      20.941  33.304  44.995  1.00  0.00           C
ATOM   4333  O   MET   291      19.968  32.790  45.567  1.00  0.00           O
ATOM   4334  N   ILE   292      20.765  34.287  44.134  1.00  0.00           N
ATOM   4335  H   ILE   292      21.558  34.780  43.748  1.00  0.00           H
ATOM   4336  CA  ILE   292      19.484  34.895  43.771  1.00  0.00           C
ATOM   4337  HA  ILE   292      18.598  34.481  44.253  1.00  0.00           H
ATOM   4338  CB  ILE   292      19.449  36.338  44.264  1.00  0.00           C
ATOM   4339  HB  ILE   292      20.158  36.911  43.668  1.00  0.00           H
ATOM   4340  CG2 ILE   292      18.104  36.988  43.965  1.00  0.00           C
ATOM   4341 HG21 ILE   292      17.388  36.686  44.728  1.00  0.00           H
ATOM   4342 HG22 ILE   292      18.116  38.077  43.997  1.00  0.00           H
ATOM   4343 HG23 ILE   292      17.683  36.791  42.979  1.00  0.00           H
ATOM   4344  CG1 ILE   292      19.688  36.442  45.787  1.00  0.00           C
ATOM   4345 HG12 ILE   292      19.032  37.169  46.265  1.00  0.00           H
ATOM   4346 HG13 ILE   292      19.398  35.473  46.193  1.00  0.00           H
ATOM   4347  CD1 ILE   292      21.190  36.723  46.089  1.00  0.00           C
ATOM   4348 HD11 ILE   292      21.312  36.578  47.163  1.00  0.00           H
ATOM   4349 HD12 ILE   292      21.824  35.972  45.617  1.00  0.00           H
ATOM   4350 HD13 ILE   292      21.385  37.776  45.888  1.00  0.00           H
ATOM   4351  C   ILE   292      19.254  34.690  42.282  1.00  0.00           C
ATOM   4352  O   ILE   292      20.079  35.241  41.498  1.00  0.00           O
ATOM   4353  N   TRP   293      18.118  34.094  41.860  1.00  0.00           N
ATOM   4354  H   TRP   293      17.478  33.829  42.596  1.00  0.00           H
ATOM   4355  CA  TRP   293      17.773  33.875  40.510  1.00  0.00           C
ATOM   4356  HA  TRP   293      18.652  34.100  39.905  1.00  0.00           H
ATOM   4357  CB  TRP   293      17.372  32.502  40.186  1.00  0.00           C
ATOM   4358  HB2 TRP   293      18.243  31.868  40.350  1.00  0.00           H
ATOM   4359  HB3 TRP   293      16.581  32.391  40.928  1.00  0.00           H
ATOM   4360  CG  TRP   293      16.724  32.220  38.861  1.00  0.00           C
ATOM   4361  CD1 TRP   293      15.376  31.940  38.603  1.00  0.00           C
ATOM   4362  HD1 TRP   293      14.563  31.807  39.302  1.00  0.00           H
ATOM   4363  NE1 TRP   293      15.197  31.830  37.232  1.00  0.00           N
ATOM   4364  HE1 TRP   293      14.323  31.625  36.769  1.00  0.00           H
ATOM   4365  CE2 TRP   293      16.298  32.137  36.483  1.00  0.00           C
ATOM   4366  CZ2 TRP   293      16.469  32.253  35.092  1.00  0.00           C
ATOM   4367  HZ2 TRP   293      15.689  32.060  34.370  1.00  0.00           H
ATOM   4368  CH2 TRP   293      17.816  32.404  34.667  1.00  0.00           C
ATOM   4369  HH2 TRP   293      17.977  32.394  33.600  1.00  0.00           H
ATOM   4370  CZ3 TRP   293      18.849  32.654  35.613  1.00  0.00           C
ATOM   4371  HZ3 TRP   293      19.831  32.896  35.235  1.00  0.00           H
ATOM   4372  CE3 TRP   293      18.624  32.561  36.975  1.00  0.00           C
ATOM   4373  HE3 TRP   293      19.402  32.773  37.691  1.00  0.00           H
ATOM   4374  CD2 TRP   293      17.290  32.293  37.511  1.00  0.00           C
ATOM   4375  C   TRP   293      16.779  34.907  40.056  1.00  0.00           C
ATOM   4376  O   TRP   293      15.809  35.191  40.834  1.00  0.00           O
ATOM   4377  N   ASP   294      16.925  35.428  38.787  1.00  0.00           N
ATOM   4378  H   ASP   294      17.853  35.427  38.388  1.00  0.00           H
ATOM   4379  CA  ASP   294      15.975  36.516  38.294  1.00  0.00           C
ATOM   4380  HA  ASP   294      14.952  36.419  38.656  1.00  0.00           H
ATOM   4381  CB  ASP   294      16.411  37.839  38.818  1.00  0.00           C
ATOM   4382  HB2 ASP   294      16.337  37.790  39.905  1.00  0.00           H
ATOM   4383  HB3 ASP   294      17.398  38.117  38.450  1.00  0.00           H
ATOM   4384  CG  ASP   294      15.350  38.933  38.398  1.00  0.00           C
ATOM   4385  OD1 ASP   294      14.126  38.705  38.423  1.00  0.00           O
ATOM   4386  OD2 ASP   294      15.765  39.969  37.855  1.00  0.00           O
ATOM   4387  C   ASP   294      16.078  36.505  36.716  1.00  0.00           C
ATOM   4388  O   ASP   294      16.914  37.172  36.078  1.00  0.00           O
ATOM   4389  N   PRO   295      15.054  35.945  36.097  1.00  0.00           N
ATOM   4390  CD  PRO   295      14.083  35.018  36.665  1.00  0.00           C
ATOM   4391  HD2 PRO   295      13.432  35.649  37.270  1.00  0.00           H
ATOM   4392  HD3 PRO   295      14.551  34.236  37.265  1.00  0.00           H
ATOM   4393  CG  PRO   295      13.455  34.332  35.421  1.00  0.00           C
ATOM   4394  HG2 PRO   295      12.456  33.948  35.631  1.00  0.00           H
ATOM   4395  HG3 PRO   295      14.093  33.503  35.119  1.00  0.00           H
ATOM   4396  CB  PRO   295      13.422  35.574  34.379  1.00  0.00           C
ATOM   4397  HB2 PRO   295      12.585  36.249  34.559  1.00  0.00           H
ATOM   4398  HB3 PRO   295      13.347  35.160  33.374  1.00  0.00           H
ATOM   4399  CA  PRO   295      14.755  36.233  34.717  1.00  0.00           C
ATOM   4400  HA  PRO   295      15.524  35.776  34.095  1.00  0.00           H
ATOM   4401  C   PRO   295      14.580  37.742  34.279  1.00  0.00           C
ATOM   4402  O   PRO   295      14.108  38.575  34.998  1.00  0.00           O
ATOM   4403  N   ASN   296      14.941  38.041  32.998  1.00  0.00           N
ATOM   4404  H   ASN   296      15.307  37.407  32.301  1.00  0.00           H
ATOM   4405  CA  ASN   296      15.069  39.406  32.523  1.00  0.00           C
ATOM   4406  HA  ASN   296      15.545  39.360  31.545  1.00  0.00           H
ATOM   4407  CB  ASN   296      13.675  39.966  32.216  1.00  0.00           C
ATOM   4408  HB2 ASN   296      12.971  39.944  33.048  1.00  0.00           H
ATOM   4409  HB3 ASN   296      13.824  41.006  31.927  1.00  0.00           H
ATOM   4410  CG  ASN   296      13.087  39.597  30.830  1.00  0.00           C
ATOM   4411  OD1 ASN   296      13.532  39.980  29.727  1.00  0.00           O
ATOM   4412  ND2 ASN   296      12.078  38.699  30.965  1.00  0.00           N
ATOM   4413 HD21 ASN   296      11.740  38.370  30.072  1.00  0.00           H
ATOM   4414 HD22 ASN   296      11.933  38.150  31.802  1.00  0.00           H
ATOM   4415  C   ASN   296      15.987  40.356  33.276  1.00  0.00           C
ATOM   4416  O   ASN   296      16.256  41.427  32.757  1.00  0.00           O
ATOM   4417  N   GLY   297      16.580  39.919  34.415  1.00  0.00           N
ATOM   4418  H   GLY   297      16.326  39.028  34.816  1.00  0.00           H
ATOM   4419  CA  GLY   297      17.545  40.674  35.269  1.00  0.00           C
ATOM   4420  HA2 GLY   297      17.018  41.568  35.604  1.00  0.00           H
ATOM   4421  HA3 GLY   297      18.002  40.065  36.049  1.00  0.00           H
ATOM   4422  C   GLY   297      18.878  41.218  34.618  1.00  0.00           C
ATOM   4423  O   GLY   297      19.525  42.125  35.145  1.00  0.00           O
ATOM   4424  N   TRP   298      19.218  40.682  33.476  1.00  0.00           N
ATOM   4425  H   TRP   298      18.570  40.009  33.092  1.00  0.00           H
ATOM   4426  CA  TRP   298      20.448  41.291  32.780  1.00  0.00           C
ATOM   4427  HA  TRP   298      21.180  41.573  33.537  1.00  0.00           H
ATOM   4428  CB  TRP   298      21.037  40.263  31.843  1.00  0.00           C
ATOM   4429  HB2 TRP   298      21.026  39.295  32.342  1.00  0.00           H
ATOM   4430  HB3 TRP   298      20.475  40.322  30.911  1.00  0.00           H
ATOM   4431  CG  TRP   298      22.461  40.604  31.459  1.00  0.00           C
ATOM   4432  CD1 TRP   298      22.887  41.396  30.451  1.00  0.00           C
ATOM   4433  HD1 TRP   298      22.254  42.037  29.857  1.00  0.00           H
ATOM   4434  NE1 TRP   298      24.274  41.395  30.426  1.00  0.00           N
ATOM   4435  HE1 TRP   298      24.780  41.932  29.736  1.00  0.00           H
ATOM   4436  CE2 TRP   298      24.873  40.485  31.239  1.00  0.00           C
ATOM   4437  CZ2 TRP   298      26.163  40.108  31.560  1.00  0.00           C
ATOM   4438  HZ2 TRP   298      27.028  40.433  31.001  1.00  0.00           H
ATOM   4439  CH2 TRP   298      26.319  39.141  32.510  1.00  0.00           C
ATOM   4440  HH2 TRP   298      27.284  38.714  32.740  1.00  0.00           H
ATOM   4441  CZ3 TRP   298      25.183  38.578  33.104  1.00  0.00           C
ATOM   4442  HZ3 TRP   298      25.379  37.807  33.834  1.00  0.00           H
ATOM   4443  CE3 TRP   298      23.840  38.970  32.838  1.00  0.00           C
ATOM   4444  HE3 TRP   298      23.055  38.407  33.321  1.00  0.00           H
ATOM   4445  CD2 TRP   298      23.679  39.914  31.917  1.00  0.00           C
ATOM   4446  C   TRP   298      20.099  42.535  31.990  1.00  0.00           C
ATOM   4447  O   TRP   298      20.903  43.443  32.069  1.00  0.00           O
ATOM   4448  N   THR   299      18.901  42.594  31.328  1.00  0.00           N
ATOM   4449  H   THR   299      18.335  41.758  31.376  1.00  0.00           H
ATOM   4450  CA  THR   299      18.417  43.706  30.413  1.00  0.00           C
ATOM   4451  HA  THR   299      19.150  44.509  30.341  1.00  0.00           H
ATOM   4452  CB  THR   299      18.085  43.121  29.073  1.00  0.00           C
ATOM   4453  HB  THR   299      17.800  43.925  28.395  1.00  0.00           H
ATOM   4454  CG2 THR   299      19.395  42.465  28.524  1.00  0.00           C
ATOM   4455 HG21 THR   299      19.459  42.393  27.438  1.00  0.00           H
ATOM   4456 HG22 THR   299      20.294  42.999  28.829  1.00  0.00           H
ATOM   4457 HG23 THR   299      19.364  41.442  28.899  1.00  0.00           H
ATOM   4458  OG1 THR   299      17.116  42.147  29.024  1.00  0.00           O
ATOM   4459  HG1 THR   299      16.280  42.545  29.277  1.00  0.00           H
ATOM   4460  C   THR   299      17.113  44.472  30.894  1.00  0.00           C
ATOM   4461  O   THR   299      16.763  45.433  30.307  1.00  0.00           O
ATOM   4462  N   GLU   300      16.526  44.082  32.033  1.00  0.00           N
ATOM   4463  H   GLU   300      16.926  43.318  32.558  1.00  0.00           H
ATOM   4464  CA  GLU   300      15.363  44.831  32.621  1.00  0.00           C
ATOM   4465  HA  GLU   300      15.312  45.838  32.207  1.00  0.00           H
ATOM   4466  CB  GLU   300      14.108  44.106  32.035  1.00  0.00           C
ATOM   4467  HB2 GLU   300      14.340  43.879  30.995  1.00  0.00           H
ATOM   4468  HB3 GLU   300      14.121  43.177  32.605  1.00  0.00           H
ATOM   4469  CG  GLU   300      12.836  44.944  32.138  1.00  0.00           C
ATOM   4470  HG2 GLU   300      12.026  44.293  31.806  1.00  0.00           H
ATOM   4471  HG3 GLU   300      12.600  45.246  33.158  1.00  0.00           H
ATOM   4472  CD  GLU   300      12.827  46.161  31.270  1.00  0.00           C
ATOM   4473  OE1 GLU   300      13.496  46.044  30.168  1.00  0.00           O
ATOM   4474  OE2 GLU   300      12.267  47.290  31.498  1.00  0.00           O
ATOM   4475  C   GLU   300      15.379  44.773  34.147  1.00  0.00           C
ATOM   4476  O   GLU   300      15.824  43.795  34.738  1.00  0.00           O
ATOM   4477  N   THR   301      14.775  45.796  34.818  1.00  0.00           N
ATOM   4478  H   THR   301      14.401  46.585  34.310  1.00  0.00           H
ATOM   4479  CA  THR   301      14.671  45.899  36.271  1.00  0.00           C
ATOM   4480  HA  THR   301      15.411  45.300  36.802  1.00  0.00           H
ATOM   4481  CB  THR   301      14.918  47.352  36.702  1.00  0.00           C
ATOM   4482  HB  THR   301      14.097  47.973  36.343  1.00  0.00           H
ATOM   4483  CG2 THR   301      14.959  47.461  38.182  1.00  0.00           C
ATOM   4484 HG21 THR   301      13.926  47.507  38.528  1.00  0.00           H
ATOM   4485 HG22 THR   301      15.445  46.572  38.581  1.00  0.00           H
ATOM   4486 HG23 THR   301      15.367  48.451  38.386  1.00  0.00           H
ATOM   4487  OG1 THR   301      16.129  47.892  36.271  1.00  0.00           O
ATOM   4488  HG1 THR   301      16.814  47.302  36.593  1.00  0.00           H
ATOM   4489  C   THR   301      13.228  45.526  36.683  1.00  0.00           C
ATOM   4490  O   THR   301      12.198  46.074  36.185  1.00  0.00           O
ATOM   4491  N   ASP   302      13.053  44.673  37.629  1.00  0.00           N
ATOM   4492  H   ASP   302      13.907  44.247  37.961  1.00  0.00           H
ATOM   4493  CA  ASP   302      11.716  44.373  38.200  1.00  0.00           C
ATOM   4494  HA  ASP   302      11.050  45.207  37.982  1.00  0.00           H
ATOM   4495  CB  ASP   302      11.093  43.144  37.444  1.00  0.00           C
ATOM   4496  HB2 ASP   302      10.024  43.318  37.332  1.00  0.00           H
ATOM   4497  HB3 ASP   302      11.374  43.041  36.396  1.00  0.00           H
ATOM   4498  CG  ASP   302      11.248  41.868  38.255  1.00  0.00           C
ATOM   4499  OD1 ASP   302      10.312  41.473  39.012  1.00  0.00           O
ATOM   4500  OD2 ASP   302      12.344  41.256  38.208  1.00  0.00           O
ATOM   4501  C   ASP   302      11.736  44.297  39.770  1.00  0.00           C
ATOM   4502  O   ASP   302      12.794  44.226  40.441  1.00  0.00           O
ATOM   4503  N   SER   303      10.505  44.199  40.409  1.00  0.00           N
ATOM   4504  H   SER   303       9.610  44.236  39.940  1.00  0.00           H
ATOM   4505  CA  SER   303      10.367  44.284  41.825  1.00  0.00           C
ATOM   4506  HA  SER   303      11.075  44.995  42.252  1.00  0.00           H
ATOM   4507  CB  SER   303       8.980  44.827  42.236  1.00  0.00           C
ATOM   4508  HB2 SER   303       8.155  44.173  41.954  1.00  0.00           H
ATOM   4509  HB3 SER   303       9.014  45.008  43.311  1.00  0.00           H
ATOM   4510  OG  SER   303       8.745  46.083  41.645  1.00  0.00           O
ATOM   4511  HG  SER   303       7.803  46.098  41.458  1.00  0.00           H
ATOM   4512  C   SER   303      10.670  43.090  42.659  1.00  0.00           C
ATOM   4513  O   SER   303      10.702  43.257  43.868  1.00  0.00           O
ATOM   4514  N   SER   304      10.933  41.814  42.180  1.00  0.00           N
ATOM   4515  H   SER   304      10.808  41.713  41.182  1.00  0.00           H
ATOM   4516  CA  SER   304      11.371  40.694  43.064  1.00  0.00           C
ATOM   4517  HA  SER   304      12.131  41.057  43.755  1.00  0.00           H
ATOM   4518  CB  SER   304      10.216  40.285  44.002  1.00  0.00           C
ATOM   4519  HB2 SER   304       9.528  41.108  44.198  1.00  0.00           H
ATOM   4520  HB3 SER   304       9.676  39.540  43.417  1.00  0.00           H
ATOM   4521  OG  SER   304      10.629  39.631  45.199  1.00  0.00           O
ATOM   4522  HG  SER   304      11.392  40.137  45.488  1.00  0.00           H
ATOM   4523  C   SER   304      11.952  39.465  42.376  1.00  0.00           C
ATOM   4524  O   SER   304      11.714  39.125  41.237  1.00  0.00           O
ATOM   4525  N   PHE   305      12.799  38.773  43.082  1.00  0.00           N
ATOM   4526  H   PHE   305      13.073  39.204  43.954  1.00  0.00           H
ATOM   4527  CA  PHE   305      13.547  37.623  42.606  1.00  0.00           C
ATOM   4528  HA  PHE   305      14.123  37.978  41.752  1.00  0.00           H
ATOM   4529  CB  PHE   305      14.533  37.192  43.667  1.00  0.00           C
ATOM   4530  HB2 PHE   305      14.871  36.202  43.361  1.00  0.00           H
ATOM   4531  HB3 PHE   305      15.320  37.947  43.664  1.00  0.00           H
ATOM   4532  CG  PHE   305      14.064  37.127  45.142  1.00  0.00           C
ATOM   4533  CD1 PHE   305      13.275  36.086  45.574  1.00  0.00           C
ATOM   4534  HD1 PHE   305      13.060  35.314  44.851  1.00  0.00           H
ATOM   4535  CE1 PHE   305      12.851  35.945  46.909  1.00  0.00           C
ATOM   4536  HE1 PHE   305      12.270  35.094  47.233  1.00  0.00           H
ATOM   4537  CZ  PHE   305      13.255  36.921  47.799  1.00  0.00           C
ATOM   4538  HZ  PHE   305      12.946  36.874  48.833  1.00  0.00           H
ATOM   4539  CE2 PHE   305      14.032  38.018  47.437  1.00  0.00           C
ATOM   4540  HE2 PHE   305      14.155  38.879  48.078  1.00  0.00           H
ATOM   4541  CD2 PHE   305      14.494  38.051  46.066  1.00  0.00           C
ATOM   4542  HD2 PHE   305      15.024  38.923  45.712  1.00  0.00           H
ATOM   4543  C   PHE   305      12.597  36.492  42.263  1.00  0.00           C
ATOM   4544  O   PHE   305      11.367  36.499  42.591  1.00  0.00           O
ATOM   4545  N   SER   306      13.119  35.447  41.596  1.00  0.00           N
ATOM   4546  H   SER   306      14.110  35.415  41.403  1.00  0.00           H
ATOM   4547  CA  SER   306      12.277  34.313  41.190  1.00  0.00           C
ATOM   4548  HA  SER   306      11.234  34.630  41.162  1.00  0.00           H
ATOM   4549  CB  SER   306      12.689  34.022  39.788  1.00  0.00           C
ATOM   4550  HB2 SER   306      12.350  34.803  39.109  1.00  0.00           H
ATOM   4551  HB3 SER   306      13.771  34.109  39.676  1.00  0.00           H
ATOM   4552  OG  SER   306      12.375  32.728  39.394  1.00  0.00           O
ATOM   4553  HG  SER   306      11.434  32.664  39.216  1.00  0.00           H
ATOM   4554  C   SER   306      12.459  33.113  42.184  1.00  0.00           C
ATOM   4555  O   SER   306      11.482  32.519  42.604  1.00  0.00           O
ATOM   4556  N   VAL   307      13.717  32.813  42.497  1.00  0.00           N
ATOM   4557  H   VAL   307      14.500  33.288  42.069  1.00  0.00           H
ATOM   4558  CA  VAL   307      13.992  31.873  43.634  1.00  0.00           C
ATOM   4559  HA  VAL   307      13.177  32.082  44.327  1.00  0.00           H
ATOM   4560  CB  VAL   307      14.023  30.402  43.181  1.00  0.00           C
ATOM   4561  HB  VAL   307      13.208  30.304  42.462  1.00  0.00           H
ATOM   4562  CG1 VAL   307      15.255  30.118  42.382  1.00  0.00           C
ATOM   4563 HG11 VAL   307      15.239  30.609  41.409  1.00  0.00           H
ATOM   4564 HG12 VAL   307      16.172  30.306  42.942  1.00  0.00           H
ATOM   4565 HG13 VAL   307      15.300  29.071  42.085  1.00  0.00           H
ATOM   4566  CG2 VAL   307      13.932  29.427  44.365  1.00  0.00           C
ATOM   4567 HG21 VAL   307      14.203  28.417  44.058  1.00  0.00           H
ATOM   4568 HG22 VAL   307      14.639  29.627  45.170  1.00  0.00           H
ATOM   4569 HG23 VAL   307      12.885  29.363  44.663  1.00  0.00           H
ATOM   4570  C   VAL   307      15.275  32.346  44.380  1.00  0.00           C
ATOM   4571  O   VAL   307      16.199  32.837  43.810  1.00  0.00           O
ATOM   4572  N   LYS   308      15.411  32.194  45.733  1.00  0.00           N
ATOM   4573  H   LYS   308      14.599  32.089  46.325  1.00  0.00           H
ATOM   4574  CA  LYS   308      16.796  32.239  46.387  1.00  0.00           C
ATOM   4575  HA  LYS   308      17.462  32.684  45.648  1.00  0.00           H
ATOM   4576  CB  LYS   308      16.791  33.202  47.552  1.00  0.00           C
ATOM   4577  HB2 LYS   308      15.917  33.059  48.188  1.00  0.00           H
ATOM   4578  HB3 LYS   308      17.652  32.940  48.168  1.00  0.00           H
ATOM   4579  CG  LYS   308      16.812  34.718  47.255  1.00  0.00           C
ATOM   4580  HG2 LYS   308      17.298  34.959  46.309  1.00  0.00           H
ATOM   4581  HG3 LYS   308      15.776  35.053  47.193  1.00  0.00           H
ATOM   4582  CD  LYS   308      17.487  35.459  48.442  1.00  0.00           C
ATOM   4583  HD2 LYS   308      18.505  35.099  48.592  1.00  0.00           H
ATOM   4584  HD3 LYS   308      17.682  36.509  48.226  1.00  0.00           H
ATOM   4585  CE  LYS   308      16.732  35.323  49.819  1.00  0.00           C
ATOM   4586  HE2 LYS   308      15.734  35.756  49.749  1.00  0.00           H
ATOM   4587  HE3 LYS   308      16.650  34.288  50.148  1.00  0.00           H
ATOM   4588  NZ  LYS   308      17.400  36.076  50.902  1.00  0.00           N
ATOM   4589  HZ1 LYS   308      18.313  35.684  51.084  1.00  0.00           H
ATOM   4590  HZ2 LYS   308      17.308  37.071  50.754  1.00  0.00           H
ATOM   4591  HZ3 LYS   308      16.909  35.852  51.755  1.00  0.00           H
ATOM   4592  C   LYS   308      17.321  30.865  46.879  1.00  0.00           C
ATOM   4593  O   LYS   308      16.552  29.990  47.226  1.00  0.00           O
ATOM   4594  N   GLN   309      18.692  30.586  46.885  1.00  0.00           N
ATOM   4595  H   GLN   309      19.343  31.282  46.551  1.00  0.00           H
ATOM   4596  CA  GLN   309      19.278  29.423  47.591  1.00  0.00           C
ATOM   4597  HA  GLN   309      18.501  28.849  48.095  1.00  0.00           H
ATOM   4598  CB  GLN   309      19.853  28.438  46.488  1.00  0.00           C
ATOM   4599  HB2 GLN   309      19.016  28.272  45.810  1.00  0.00           H
ATOM   4600  HB3 GLN   309      20.630  28.997  45.967  1.00  0.00           H
ATOM   4601  CG  GLN   309      20.187  27.028  47.071  1.00  0.00           C
ATOM   4602  HG2 GLN   309      20.984  27.237  47.784  1.00  0.00           H
ATOM   4603  HG3 GLN   309      19.363  26.635  47.667  1.00  0.00           H
ATOM   4604  CD  GLN   309      20.503  25.989  46.023  1.00  0.00           C
ATOM   4605  OE1 GLN   309      20.222  26.185  44.848  1.00  0.00           O
ATOM   4606  NE2 GLN   309      21.092  24.888  46.502  1.00  0.00           N
ATOM   4607 HE21 GLN   309      21.339  24.845  47.479  1.00  0.00           H
ATOM   4608 HE22 GLN   309      21.329  24.059  45.975  1.00  0.00           H
ATOM   4609  C   GLN   309      20.409  29.834  48.592  1.00  0.00           C
ATOM   4610  O   GLN   309      21.398  30.334  48.102  1.00  0.00           O
ATOM   4611  N   ASP   310      20.262  29.527  49.886  1.00  0.00           N
ATOM   4612  H   ASP   310      19.283  29.380  50.089  1.00  0.00           H
ATOM   4613  CA  ASP   310      21.289  29.699  50.907  1.00  0.00           C
ATOM   4614  HA  ASP   310      21.551  30.757  50.906  1.00  0.00           H
ATOM   4615  CB  ASP   310      20.686  29.323  52.270  1.00  0.00           C
ATOM   4616  HB2 ASP   310      19.970  28.551  51.988  1.00  0.00           H
ATOM   4617  HB3 ASP   310      21.553  29.081  52.885  1.00  0.00           H
ATOM   4618  CG  ASP   310      19.864  30.482  52.898  1.00  0.00           C
ATOM   4619  OD1 ASP   310      19.750  31.568  52.348  1.00  0.00           O
ATOM   4620  OD2 ASP   310      19.252  30.219  53.965  1.00  0.00           O
ATOM   4621  C   ASP   310      22.476  28.735  50.607  1.00  0.00           C
ATOM   4622  O   ASP   310      22.321  27.661  50.023  1.00  0.00           O
ATOM   4623  N   ILE   311      23.697  29.130  51.021  1.00  0.00           N
ATOM   4624  H   ILE   311      23.806  30.007  51.509  1.00  0.00           H
ATOM   4625  CA  ILE   311      24.843  28.361  50.661  1.00  0.00           C
ATOM   4626  HA  ILE   311      24.619  27.316  50.447  1.00  0.00           H
ATOM   4627  CB  ILE   311      25.489  29.074  49.453  1.00  0.00           C
ATOM   4628  HB  ILE   311      25.787  30.099  49.674  1.00  0.00           H
ATOM   4629  CG2 ILE   311      26.763  28.376  49.046  1.00  0.00           C
ATOM   4630 HG21 ILE   311      26.968  28.682  48.020  1.00  0.00           H
ATOM   4631 HG22 ILE   311      27.627  28.564  49.683  1.00  0.00           H
ATOM   4632 HG23 ILE   311      26.605  27.301  48.963  1.00  0.00           H
ATOM   4633  CG1 ILE   311      24.667  29.223  48.187  1.00  0.00           C
ATOM   4634 HG12 ILE   311      23.789  29.782  48.511  1.00  0.00           H
ATOM   4635 HG13 ILE   311      25.146  29.874  47.454  1.00  0.00           H
ATOM   4636  CD1 ILE   311      24.206  27.955  47.478  1.00  0.00           C
ATOM   4637 HD11 ILE   311      24.991  27.457  46.907  1.00  0.00           H
ATOM   4638 HD12 ILE   311      24.039  27.175  48.220  1.00  0.00           H
ATOM   4639 HD13 ILE   311      23.294  28.082  46.896  1.00  0.00           H
ATOM   4640  C   ILE   311      25.855  28.366  51.837  1.00  0.00           C
ATOM   4641  O   ILE   311      26.644  27.394  51.909  1.00  0.00           O
ATOM   4642  N   VAL   312      25.953  29.360  52.761  1.00  0.00           N
ATOM   4643  H   VAL   312      25.305  30.126  52.658  1.00  0.00           H
ATOM   4644  CA  VAL   312      26.863  29.418  53.966  1.00  0.00           C
ATOM   4645  HA  VAL   312      26.821  28.371  54.265  1.00  0.00           H
ATOM   4646  CB  VAL   312      28.304  29.850  53.733  1.00  0.00           C
ATOM   4647  HB  VAL   312      28.196  30.819  53.245  1.00  0.00           H
ATOM   4648  CG1 VAL   312      29.071  29.934  55.126  1.00  0.00           C
ATOM   4649 HG11 VAL   312      29.383  29.009  55.612  1.00  0.00           H
ATOM   4650 HG12 VAL   312      29.898  30.616  54.929  1.00  0.00           H
ATOM   4651 HG13 VAL   312      28.471  30.395  55.909  1.00  0.00           H
ATOM   4652  CG2 VAL   312      29.021  28.907  52.786  1.00  0.00           C
ATOM   4653 HG21 VAL   312      30.029  29.319  52.733  1.00  0.00           H
ATOM   4654 HG22 VAL   312      28.989  27.920  53.248  1.00  0.00           H
ATOM   4655 HG23 VAL   312      28.656  29.056  51.770  1.00  0.00           H
ATOM   4656  C   VAL   312      26.122  30.309  55.015  1.00  0.00           C
ATOM   4657  O   VAL   312      25.635  31.363  54.703  1.00  0.00           O
ATOM   4658  N   ALA   313      25.921  29.807  56.217  1.00  0.00           N
ATOM   4659  H   ALA   313      26.254  28.891  56.485  1.00  0.00           H
ATOM   4660  CA  ALA   313      24.968  30.399  57.215  1.00  0.00           C
ATOM   4661  HA  ALA   313      24.009  30.365  56.698  1.00  0.00           H
ATOM   4662  CB  ALA   313      24.949  29.399  58.415  1.00  0.00           C
ATOM   4663  HB1 ALA   313      25.045  28.393  58.006  1.00  0.00           H
ATOM   4664  HB2 ALA   313      25.765  29.529  59.127  1.00  0.00           H
ATOM   4665  HB3 ALA   313      23.985  29.496  58.912  1.00  0.00           H
ATOM   4666  C   ALA   313      25.324  31.837  57.645  1.00  0.00           C
ATOM   4667  O   ALA   313      26.545  32.160  57.665  1.00  0.00           O
ATOM   4668  N   ILE   314      24.313  32.591  57.972  1.00  0.00           N
ATOM   4669  H   ILE   314      23.405  32.153  58.029  1.00  0.00           H
ATOM   4670  CA  ILE   314      24.484  34.033  58.162  1.00  0.00           C
ATOM   4671  HA  ILE   314      24.864  34.490  57.248  1.00  0.00           H
ATOM   4672  CB  ILE   314      23.140  34.749  58.248  1.00  0.00           C
ATOM   4673  HB  ILE   314      22.388  34.203  57.678  1.00  0.00           H
ATOM   4674  CG2 ILE   314      22.702  34.745  59.661  1.00  0.00           C
ATOM   4675 HG21 ILE   314      22.871  33.784  60.146  1.00  0.00           H
ATOM   4676 HG22 ILE   314      23.107  35.611  60.185  1.00  0.00           H
ATOM   4677 HG23 ILE   314      21.616  34.843  59.668  1.00  0.00           H
ATOM   4678  CG1 ILE   314      23.130  36.158  57.600  1.00  0.00           C
ATOM   4679 HG12 ILE   314      23.749  36.754  58.270  1.00  0.00           H
ATOM   4680 HG13 ILE   314      23.732  36.189  56.693  1.00  0.00           H
ATOM   4681  CD1 ILE   314      21.815  36.822  57.469  1.00  0.00           C
ATOM   4682 HD11 ILE   314      21.110  36.302  56.820  1.00  0.00           H
ATOM   4683 HD12 ILE   314      21.301  36.904  58.427  1.00  0.00           H
ATOM   4684 HD13 ILE   314      21.688  37.807  57.019  1.00  0.00           H
ATOM   4685  C   ILE   314      25.499  34.393  59.322  1.00  0.00           C
ATOM   4686  O   ILE   314      26.117  35.428  59.240  1.00  0.00           O
ATOM   4687  N   THR   315      25.785  33.550  60.251  1.00  0.00           N
ATOM   4688  H   THR   315      25.335  32.646  60.271  1.00  0.00           H
ATOM   4689  CA  THR   315      26.785  33.821  61.330  1.00  0.00           C
ATOM   4690  HA  THR   315      26.610  34.843  61.667  1.00  0.00           H
ATOM   4691  CB  THR   315      26.733  32.790  62.579  1.00  0.00           C
ATOM   4692  HB  THR   315      27.567  33.014  63.243  1.00  0.00           H
ATOM   4693  CG2 THR   315      25.563  32.965  63.407  1.00  0.00           C
ATOM   4694 HG21 THR   315      24.724  32.641  62.792  1.00  0.00           H
ATOM   4695 HG22 THR   315      25.652  32.525  64.400  1.00  0.00           H
ATOM   4696 HG23 THR   315      25.535  34.021  63.677  1.00  0.00           H
ATOM   4697  OG1 THR   315      26.998  31.475  62.076  1.00  0.00           O
ATOM   4698  HG1 THR   315      27.842  31.457  61.620  1.00  0.00           H
ATOM   4699  C   THR   315      28.290  33.900  60.879  1.00  0.00           C
ATOM   4700  O   THR   315      29.001  34.508  61.602  1.00  0.00           O
ATOM   4701  N   ASP   316      28.705  33.309  59.741  1.00  0.00           N
ATOM   4702  H   ASP   316      28.060  32.653  59.327  1.00  0.00           H
ATOM   4703  CA  ASP   316      30.086  33.077  59.331  1.00  0.00           C
ATOM   4704  HA  ASP   316      30.683  33.168  60.238  1.00  0.00           H
ATOM   4705  CB  ASP   316      30.125  31.607  58.900  1.00  0.00           C
ATOM   4706  HB2 ASP   316      29.420  31.416  58.090  1.00  0.00           H
ATOM   4707  HB3 ASP   316      31.126  31.404  58.517  1.00  0.00           H
ATOM   4708  CG  ASP   316      29.741  30.593  60.011  1.00  0.00           C
ATOM   4709  OD1 ASP   316      29.842  29.367  59.820  1.00  0.00           O
ATOM   4710  OD2 ASP   316      29.358  30.946  61.173  1.00  0.00           O
ATOM   4711  C   ASP   316      30.577  34.037  58.257  1.00  0.00           C
ATOM   4712  O   ASP   316      29.909  34.373  57.325  1.00  0.00           O
ATOM   4713  N   TRP   317      31.802  34.565  58.487  1.00  0.00           N
ATOM   4714  H   TRP   317      32.382  34.280  59.262  1.00  0.00           H
ATOM   4715  CA  TRP   317      32.432  35.579  57.603  1.00  0.00           C
ATOM   4716  HA  TRP   317      31.748  36.386  57.339  1.00  0.00           H
ATOM   4717  CB  TRP   317      33.645  36.054  58.374  1.00  0.00           C
ATOM   4718  HB2 TRP   317      34.340  35.233  58.545  1.00  0.00           H
ATOM   4719  HB3 TRP   317      34.252  36.619  57.667  1.00  0.00           H
ATOM   4720  CG  TRP   317      33.447  36.825  59.627  1.00  0.00           C
ATOM   4721  CD1 TRP   317      32.336  37.265  60.220  1.00  0.00           C
ATOM   4722  HD1 TRP   317      31.346  37.136  59.806  1.00  0.00           H
ATOM   4723  NE1 TRP   317      32.614  37.943  61.351  1.00  0.00           N
ATOM   4724  HE1 TRP   317      31.870  38.139  62.006  1.00  0.00           H
ATOM   4725  CE2 TRP   317      34.002  37.931  61.622  1.00  0.00           C
ATOM   4726  CZ2 TRP   317      34.746  38.394  62.717  1.00  0.00           C
ATOM   4727  HZ2 TRP   317      34.210  38.814  63.555  1.00  0.00           H
ATOM   4728  CH2 TRP   317      36.108  38.199  62.706  1.00  0.00           C
ATOM   4729  HH2 TRP   317      36.697  38.686  63.470  1.00  0.00           H
ATOM   4730  CZ3 TRP   317      36.695  37.538  61.666  1.00  0.00           C
ATOM   4731  HZ3 TRP   317      37.750  37.310  61.657  1.00  0.00           H
ATOM   4732  CE3 TRP   317      35.928  37.077  60.635  1.00  0.00           C
ATOM   4733  HE3 TRP   317      36.467  36.620  59.820  1.00  0.00           H
ATOM   4734  CD2 TRP   317      34.513  37.249  60.537  1.00  0.00           C
ATOM   4735  C   TRP   317      32.855  35.060  56.235  1.00  0.00           C
ATOM   4736  O   TRP   317      33.301  33.903  56.142  1.00  0.00           O
ATOM   4737  N   SER   318      32.821  35.911  55.231  1.00  0.00           N
ATOM   4738  H   SER   318      32.381  36.806  55.392  1.00  0.00           H
ATOM   4739  CA  SER   318      33.438  35.730  53.952  1.00  0.00           C
ATOM   4740  HA  SER   318      34.073  34.844  53.980  1.00  0.00           H
ATOM   4741  CB  SER   318      32.307  35.354  52.935  1.00  0.00           C
ATOM   4742  HB2 SER   318      31.873  34.402  53.243  1.00  0.00           H
ATOM   4743  HB3 SER   318      31.417  35.978  53.017  1.00  0.00           H
ATOM   4744  OG  SER   318      32.723  35.300  51.627  1.00  0.00           O
ATOM   4745  HG  SER   318      33.421  34.646  51.544  1.00  0.00           H
ATOM   4746  C   SER   318      34.283  36.887  53.525  1.00  0.00           C
ATOM   4747  O   SER   318      34.019  38.097  53.691  1.00  0.00           O
ATOM   4748  N   GLY   319      35.432  36.563  52.922  1.00  0.00           N
ATOM   4749  H   GLY   319      35.529  35.558  52.906  1.00  0.00           H
ATOM   4750  CA  GLY   319      36.525  37.445  52.507  1.00  0.00           C
ATOM   4751  HA2 GLY   319      36.292  38.483  52.746  1.00  0.00           H
ATOM   4752  HA3 GLY   319      37.453  37.039  52.910  1.00  0.00           H
ATOM   4753  C   GLY   319      36.663  37.570  50.974  1.00  0.00           C
ATOM   4754  O   GLY   319      37.069  38.549  50.403  1.00  0.00           O
ATOM   4755  N   TYR   320      36.322  36.530  50.273  1.00  0.00           N
ATOM   4756  H   TYR   320      36.147  35.610  50.651  1.00  0.00           H
ATOM   4757  CA  TYR   320      36.244  36.584  48.796  1.00  0.00           C
ATOM   4758  HA  TYR   320      36.023  37.598  48.464  1.00  0.00           H
ATOM   4759  CB  TYR   320      37.641  36.164  48.183  1.00  0.00           C
ATOM   4760  HB2 TYR   320      38.143  35.327  48.670  1.00  0.00           H
ATOM   4761  HB3 TYR   320      37.374  35.800  47.191  1.00  0.00           H
ATOM   4762  CG  TYR   320      38.592  37.269  48.049  1.00  0.00           C
ATOM   4763  CD1 TYR   320      39.719  37.403  48.879  1.00  0.00           C
ATOM   4764  HD1 TYR   320      39.902  36.834  49.779  1.00  0.00           H
ATOM   4765  CE1 TYR   320      40.731  38.400  48.541  1.00  0.00           C
ATOM   4766  HE1 TYR   320      41.615  38.550  49.142  1.00  0.00           H
ATOM   4767  CZ  TYR   320      40.657  39.141  47.316  1.00  0.00           C
ATOM   4768  OH  TYR   320      41.586  40.055  46.953  1.00  0.00           O
ATOM   4769  HH  TYR   320      41.378  40.495  46.126  1.00  0.00           H
ATOM   4770  CE2 TYR   320      39.534  38.925  46.496  1.00  0.00           C
ATOM   4771  HE2 TYR   320      39.476  39.531  45.604  1.00  0.00           H
ATOM   4772  CD2 TYR   320      38.495  38.051  46.903  1.00  0.00           C
ATOM   4773  HD2 TYR   320      37.555  37.923  46.388  1.00  0.00           H
ATOM   4774  C   TYR   320      35.134  35.691  48.164  1.00  0.00           C
ATOM   4775  O   TYR   320      34.812  34.651  48.763  1.00  0.00           O
ATOM   4776  N   SER   321      34.687  35.964  46.924  1.00  0.00           N
ATOM   4777  H   SER   321      35.102  36.741  46.432  1.00  0.00           H
ATOM   4778  CA  SER   321      33.946  35.019  46.096  1.00  0.00           C
ATOM   4779  HA  SER   321      34.375  34.076  46.435  1.00  0.00           H
ATOM   4780  CB  SER   321      32.438  35.019  46.445  1.00  0.00           C
ATOM   4781  HB2 SER   321      31.936  34.087  46.186  1.00  0.00           H
ATOM   4782  HB3 SER   321      32.302  35.085  47.524  1.00  0.00           H
ATOM   4783  OG  SER   321      31.677  36.062  45.731  1.00  0.00           O
ATOM   4784  HG  SER   321      32.020  36.926  45.973  1.00  0.00           H
ATOM   4785  C   SER   321      34.318  35.046  44.640  1.00  0.00           C
ATOM   4786  O   SER   321      34.734  36.116  44.191  1.00  0.00           O
ATOM   4787  N   GLY   322      34.159  34.033  43.821  1.00  0.00           N
ATOM   4788  H   GLY   322      33.708  33.181  44.121  1.00  0.00           H
ATOM   4789  CA  GLY   322      34.530  34.065  42.376  1.00  0.00           C
ATOM   4790  HA2 GLY   322      33.944  34.896  41.984  1.00  0.00           H
ATOM   4791  HA3 GLY   322      35.608  34.194  42.285  1.00  0.00           H
ATOM   4792  C   GLY   322      34.109  32.908  41.491  1.00  0.00           C
ATOM   4793  O   GLY   322      33.104  32.195  41.820  1.00  0.00           O
ATOM   4794  N   SER   323      34.759  32.678  40.320  1.00  0.00           N
ATOM   4795  H   SER   323      35.596  33.174  40.051  1.00  0.00           H
ATOM   4796  CA  SER   323      34.371  31.658  39.320  1.00  0.00           C
ATOM   4797  HA  SER   323      33.599  31.033  39.769  1.00  0.00           H
ATOM   4798  CB  SER   323      33.739  32.320  38.157  1.00  0.00           C
ATOM   4799  HB2 SER   323      33.349  31.598  37.440  1.00  0.00           H
ATOM   4800  HB3 SER   323      32.912  32.963  38.458  1.00  0.00           H
ATOM   4801  OG  SER   323      34.622  33.146  37.499  1.00  0.00           O
ATOM   4802  HG  SER   323      34.413  33.144  36.563  1.00  0.00           H
ATOM   4803  C   SER   323      35.424  30.618  38.905  1.00  0.00           C
ATOM   4804  O   SER   323      36.610  30.889  39.032  1.00  0.00           O
ATOM   4805  N   PHE   324      34.926  29.449  38.454  1.00  0.00           N
ATOM   4806  H   PHE   324      33.921  29.362  38.482  1.00  0.00           H
ATOM   4807  CA  PHE   324      35.664  28.526  37.658  1.00  0.00           C
ATOM   4808  HA  PHE   324      36.289  29.066  36.946  1.00  0.00           H
ATOM   4809  CB  PHE   324      36.585  27.450  38.388  1.00  0.00           C
ATOM   4810  HB2 PHE   324      37.288  26.985  37.697  1.00  0.00           H
ATOM   4811  HB3 PHE   324      37.217  27.937  39.131  1.00  0.00           H
ATOM   4812  CG  PHE   324      35.900  26.347  39.204  1.00  0.00           C
ATOM   4813  CD1 PHE   324      35.176  26.698  40.350  1.00  0.00           C
ATOM   4814  HD1 PHE   324      35.157  27.718  40.704  1.00  0.00           H
ATOM   4815  CE1 PHE   324      34.517  25.737  41.138  1.00  0.00           C
ATOM   4816  HE1 PHE   324      34.025  26.122  42.019  1.00  0.00           H
ATOM   4817  CZ  PHE   324      34.465  24.404  40.662  1.00  0.00           C
ATOM   4818  HZ  PHE   324      33.881  23.662  41.185  1.00  0.00           H
ATOM   4819  CE2 PHE   324      35.214  24.003  39.514  1.00  0.00           C
ATOM   4820  HE2 PHE   324      35.091  23.002  39.129  1.00  0.00           H
ATOM   4821  CD2 PHE   324      35.941  24.990  38.809  1.00  0.00           C
ATOM   4822  HD2 PHE   324      36.466  24.784  37.888  1.00  0.00           H
ATOM   4823  C   PHE   324      34.704  27.800  36.679  1.00  0.00           C
ATOM   4824  O   PHE   324      33.528  27.927  36.878  1.00  0.00           O
ATOM   4825  N   VAL   325      35.290  27.140  35.648  1.00  0.00           N
ATOM   4826  H   VAL   325      36.294  27.145  35.535  1.00  0.00           H
ATOM   4827  CA  VAL   325      34.461  26.402  34.623  1.00  0.00           C
ATOM   4828  HA  VAL   325      33.553  26.160  35.175  1.00  0.00           H
ATOM   4829  CB  VAL   325      34.158  27.173  33.326  1.00  0.00           C
ATOM   4830  HB  VAL   325      33.715  26.449  32.642  1.00  0.00           H
ATOM   4831  CG1 VAL   325      33.013  28.235  33.529  1.00  0.00           C
ATOM   4832 HG11 VAL   325      32.933  28.939  32.700  1.00  0.00           H
ATOM   4833 HG12 VAL   325      32.044  27.740  33.580  1.00  0.00           H
ATOM   4834 HG13 VAL   325      33.225  28.836  34.412  1.00  0.00           H
ATOM   4835  CG2 VAL   325      35.411  27.856  32.663  1.00  0.00           C
ATOM   4836 HG21 VAL   325      35.133  28.305  31.710  1.00  0.00           H
ATOM   4837 HG22 VAL   325      35.835  28.690  33.224  1.00  0.00           H
ATOM   4838 HG23 VAL   325      36.151  27.157  32.275  1.00  0.00           H
ATOM   4839  C   VAL   325      35.051  25.029  34.285  1.00  0.00           C
ATOM   4840  O   VAL   325      36.120  25.025  33.715  1.00  0.00           O
ATOM   4841  N   GLN   326      34.296  23.934  34.537  1.00  0.00           N
ATOM   4842  H   GLN   326      33.389  24.074  34.961  1.00  0.00           H
ATOM   4843  CA  GLN   326      34.465  22.631  33.870  1.00  0.00           C
ATOM   4844  HA  GLN   326      35.526  22.383  33.826  1.00  0.00           H
ATOM   4845  CB  GLN   326      33.817  21.562  34.699  1.00  0.00           C
ATOM   4846  HB2 GLN   326      32.726  21.586  34.698  1.00  0.00           H
ATOM   4847  HB3 GLN   326      34.074  20.615  34.223  1.00  0.00           H
ATOM   4848  CG  GLN   326      34.476  21.465  36.165  1.00  0.00           C
ATOM   4849  HG2 GLN   326      35.562  21.478  36.084  1.00  0.00           H
ATOM   4850  HG3 GLN   326      34.148  22.319  36.758  1.00  0.00           H
ATOM   4851  CD  GLN   326      34.146  20.090  36.803  1.00  0.00           C
ATOM   4852  OE1 GLN   326      33.236  19.390  36.381  1.00  0.00           O
ATOM   4853  NE2 GLN   326      34.802  19.602  37.836  1.00  0.00           N
ATOM   4854 HE21 GLN   326      35.415  20.157  38.418  1.00  0.00           H
ATOM   4855 HE22 GLN   326      34.572  18.698  38.222  1.00  0.00           H
ATOM   4856  C   GLN   326      33.968  22.721  32.418  1.00  0.00           C
ATOM   4857  O   GLN   326      32.764  22.871  32.135  1.00  0.00           O
ATOM   4858  N   HID   327      34.933  22.592  31.519  1.00  0.00           N
ATOM   4859  H   HID   327      35.849  22.286  31.816  1.00  0.00           H
ATOM   4860  CA  HID   327      34.596  22.518  30.074  1.00  0.00           C
ATOM   4861  HA  HID   327      33.859  23.296  29.873  1.00  0.00           H
ATOM   4862  CB  HID   327      35.789  22.999  29.151  1.00  0.00           C
ATOM   4863  HB2 HID   327      36.655  22.529  29.614  1.00  0.00           H
ATOM   4864  HB3 HID   327      35.619  22.509  28.193  1.00  0.00           H
ATOM   4865  CG  HID   327      35.965  24.554  28.924  1.00  0.00           C
ATOM   4866  ND1 HID   327      36.054  25.108  27.615  1.00  0.00           N
ATOM   4867  HD1 HID   327      35.939  24.614  26.741  1.00  0.00           H
ATOM   4868  CE1 HID   327      36.025  26.444  27.746  1.00  0.00           C
ATOM   4869  HE1 HID   327      35.873  27.134  26.928  1.00  0.00           H
ATOM   4870  NE2 HID   327      35.940  26.768  29.055  1.00  0.00           N
ATOM   4871  CD2 HID   327      35.958  25.555  29.842  1.00  0.00           C
ATOM   4872  HD2 HID   327      35.894  25.464  30.917  1.00  0.00           H
ATOM   4873  C   HID   327      34.088  21.123  29.721  1.00  0.00           C
ATOM   4874  O   HID   327      34.284  20.162  30.524  1.00  0.00           O
ATOM   4875  N   PRO   328      33.314  20.846  28.601  1.00  0.00           N
ATOM   4876  CD  PRO   328      32.968  21.787  27.521  1.00  0.00           C
ATOM   4877  HD2 PRO   328      33.674  22.613  27.431  1.00  0.00           H
ATOM   4878  HD3 PRO   328      31.980  22.222  27.674  1.00  0.00           H
ATOM   4879  CG  PRO   328      32.771  20.881  26.273  1.00  0.00           C
ATOM   4880  HG2 PRO   328      33.704  20.568  25.803  1.00  0.00           H
ATOM   4881  HG3 PRO   328      32.133  21.411  25.567  1.00  0.00           H
ATOM   4882  CB  PRO   328      32.075  19.707  27.006  1.00  0.00           C
ATOM   4883  HB2 PRO   328      31.928  18.837  26.366  1.00  0.00           H
ATOM   4884  HB3 PRO   328      31.109  20.058  27.370  1.00  0.00           H
ATOM   4885  CA  PRO   328      32.934  19.472  28.273  1.00  0.00           C
ATOM   4886  HA  PRO   328      32.272  19.115  29.062  1.00  0.00           H
ATOM   4887  C   PRO   328      34.071  18.525  27.997  1.00  0.00           C
ATOM   4888  O   PRO   328      33.876  17.313  28.132  1.00  0.00           O
ATOM   4889  N   GLU   329      35.292  18.975  27.710  1.00  0.00           N
ATOM   4890  H   GLU   329      35.411  19.976  27.646  1.00  0.00           H
ATOM   4891  CA  GLU   329      36.481  18.148  27.640  1.00  0.00           C
ATOM   4892  HA  GLU   329      36.324  17.532  26.755  1.00  0.00           H
ATOM   4893  CB  GLU   329      37.747  19.010  27.425  1.00  0.00           C
ATOM   4894  HB2 GLU   329      38.226  19.210  28.384  1.00  0.00           H
ATOM   4895  HB3 GLU   329      38.495  18.402  26.917  1.00  0.00           H
ATOM   4896  CG  GLU   329      37.762  20.232  26.460  1.00  0.00           C
ATOM   4897  HG2 GLU   329      37.056  20.955  26.868  1.00  0.00           H
ATOM   4898  HG3 GLU   329      38.748  20.698  26.477  1.00  0.00           H
ATOM   4899  CD  GLU   329      37.540  19.831  25.008  1.00  0.00           C
ATOM   4900  OE1 GLU   329      36.672  19.046  24.659  1.00  0.00           O
ATOM   4901  OE2 GLU   329      38.224  20.381  24.148  1.00  0.00           O
ATOM   4902  C   GLU   329      36.780  17.327  28.880  1.00  0.00           C
ATOM   4903  O   GLU   329      37.473  16.335  28.821  1.00  0.00           O
ATOM   4904  N   LEU   330      36.242  17.792  29.996  1.00  0.00           N
ATOM   4905  H   LEU   330      35.862  18.726  29.941  1.00  0.00           H
ATOM   4906  CA  LEU   330      36.495  17.214  31.385  1.00  0.00           C
ATOM   4907  HA  LEU   330      37.304  16.483  31.392  1.00  0.00           H
ATOM   4908  CB  LEU   330      37.005  18.389  32.197  1.00  0.00           C
ATOM   4909  HB2 LEU   330      37.982  18.715  31.842  1.00  0.00           H
ATOM   4910  HB3 LEU   330      36.292  19.207  32.091  1.00  0.00           H
ATOM   4911  CG  LEU   330      37.118  18.137  33.748  1.00  0.00           C
ATOM   4912  HG  LEU   330      36.245  17.624  34.150  1.00  0.00           H
ATOM   4913  CD1 LEU   330      38.302  17.166  34.089  1.00  0.00           C
ATOM   4914 HD11 LEU   330      38.155  16.733  35.078  1.00  0.00           H
ATOM   4915 HD12 LEU   330      38.225  16.302  33.429  1.00  0.00           H
ATOM   4916 HD13 LEU   330      39.247  17.706  34.022  1.00  0.00           H
ATOM   4917  CD2 LEU   330      37.361  19.398  34.510  1.00  0.00           C
ATOM   4918 HD21 LEU   330      38.329  19.861  34.312  1.00  0.00           H
ATOM   4919 HD22 LEU   330      36.627  20.145  34.206  1.00  0.00           H
ATOM   4920 HD23 LEU   330      37.299  19.154  35.570  1.00  0.00           H
ATOM   4921  C   LEU   330      35.218  16.587  32.009  1.00  0.00           C
ATOM   4922  O   LEU   330      35.306  15.725  32.848  1.00  0.00           O
ATOM   4923  N   THR   331      34.063  16.841  31.473  1.00  0.00           N
ATOM   4924  H   THR   331      34.049  17.444  30.662  1.00  0.00           H
ATOM   4925  CA  THR   331      32.856  16.288  32.051  1.00  0.00           C
ATOM   4926  HA  THR   331      32.945  15.684  32.954  1.00  0.00           H
ATOM   4927  CB  THR   331      31.908  17.451  32.317  1.00  0.00           C
ATOM   4928  HB  THR   331      30.950  17.073  32.672  1.00  0.00           H
ATOM   4929  CG2 THR   331      32.524  18.487  33.242  1.00  0.00           C
ATOM   4930 HG21 THR   331      31.686  19.025  33.685  1.00  0.00           H
ATOM   4931 HG22 THR   331      33.065  18.092  34.102  1.00  0.00           H
ATOM   4932 HG23 THR   331      33.102  19.162  32.609  1.00  0.00           H
ATOM   4933  OG1 THR   331      31.637  18.087  31.091  1.00  0.00           O
ATOM   4934  HG1 THR   331      31.190  18.857  31.448  1.00  0.00           H
ATOM   4935  C   THR   331      32.143  15.307  31.133  1.00  0.00           C
ATOM   4936  O   THR   331      31.232  14.615  31.540  1.00  0.00           O
ATOM   4937  N   GLY   332      32.500  15.237  29.833  1.00  0.00           N
ATOM   4938  H   GLY   332      33.091  15.990  29.510  1.00  0.00           H
ATOM   4939  CA  GLY   332      31.828  14.393  28.867  1.00  0.00           C
ATOM   4940  HA2 GLY   332      32.390  14.456  27.935  1.00  0.00           H
ATOM   4941  HA3 GLY   332      31.736  13.397  29.299  1.00  0.00           H
ATOM   4942  C   GLY   332      30.416  14.879  28.544  1.00  0.00           C
ATOM   4943  O   GLY   332      29.758  14.193  27.738  1.00  0.00           O
ATOM   4944  N   LEU   333      29.913  16.032  29.063  1.00  0.00           N
ATOM   4945  H   LEU   333      30.504  16.484  29.747  1.00  0.00           H
ATOM   4946  CA  LEU   333      28.715  16.725  28.628  1.00  0.00           C
ATOM   4947  HA  LEU   333      27.793  16.146  28.680  1.00  0.00           H
ATOM   4948  CB  LEU   333      28.400  17.825  29.593  1.00  0.00           C
ATOM   4949  HB2 LEU   333      29.310  18.425  29.584  1.00  0.00           H
ATOM   4950  HB3 LEU   333      27.551  18.386  29.204  1.00  0.00           H
ATOM   4951  CG  LEU   333      28.078  17.322  30.999  1.00  0.00           C
ATOM   4952  HG  LEU   333      29.000  16.909  31.408  1.00  0.00           H
ATOM   4953  CD1 LEU   333      27.707  18.610  31.778  1.00  0.00           C
ATOM   4954 HD11 LEU   333      27.728  18.432  32.852  1.00  0.00           H
ATOM   4955 HD12 LEU   333      28.385  19.455  31.653  1.00  0.00           H
ATOM   4956 HD13 LEU   333      26.692  18.976  31.624  1.00  0.00           H
ATOM   4957  CD2 LEU   333      26.910  16.464  31.118  1.00  0.00           C
ATOM   4958 HD21 LEU   333      26.034  16.877  30.618  1.00  0.00           H
ATOM   4959 HD22 LEU   333      27.242  15.484  30.776  1.00  0.00           H
ATOM   4960 HD23 LEU   333      26.748  16.292  32.183  1.00  0.00           H
ATOM   4961  C   LEU   333      29.030  17.403  27.252  1.00  0.00           C
ATOM   4962  O   LEU   333      30.117  17.222  26.674  1.00  0.00           O
ATOM   4963  N   ASP   334      27.965  18.054  26.716  1.00  0.00           N
ATOM   4964  H   ASP   334      27.096  17.980  27.226  1.00  0.00           H
ATOM   4965  CA  ASP   334      28.056  18.828  25.509  1.00  0.00           C
ATOM   4966  HA  ASP   334      29.004  18.641  25.003  1.00  0.00           H
ATOM   4967  CB  ASP   334      26.901  18.397  24.608  1.00  0.00           C
ATOM   4968  HB2 ASP   334      27.041  18.959  23.684  1.00  0.00           H
ATOM   4969  HB3 ASP   334      27.037  17.386  24.226  1.00  0.00           H
ATOM   4970  CG  ASP   334      25.483  18.739  25.156  1.00  0.00           C
ATOM   4971  OD1 ASP   334      25.068  18.310  26.213  1.00  0.00           O
ATOM   4972  OD2 ASP   334      24.677  19.335  24.414  1.00  0.00           O
ATOM   4973  C   ASP   334      28.063  20.324  25.787  1.00  0.00           C
ATOM   4974  O   ASP   334      28.544  21.061  24.934  1.00  0.00           O
ATOM   4975  N   CYX   335      27.628  20.793  26.979  1.00  0.00           N
ATOM   4976  H   CYX   335      27.483  20.094  27.693  1.00  0.00           H
ATOM   4977  CA  CYX   335      27.633  22.196  27.555  1.00  0.00           C
ATOM   4978  HA  CYX   335      27.746  22.854  26.693  1.00  0.00           H
ATOM   4979  CB  CYX   335      26.290  22.362  28.298  1.00  0.00           C
ATOM   4980  HB2 CYX   335      26.350  23.411  28.587  1.00  0.00           H
ATOM   4981  HB3 CYX   335      25.490  22.118  27.598  1.00  0.00           H
ATOM   4982  SG  CYX   335      25.921  21.265  29.686  1.00  0.00           S
ATOM   4983  C   CYX   335      28.785  22.588  28.431  1.00  0.00           C
ATOM   4984  O   CYX   335      29.534  21.684  28.843  1.00  0.00           O
ATOM   4985  N   ILE   336      28.970  23.921  28.666  1.00  0.00           N
ATOM   4986  H   ILE   336      28.369  24.669  28.351  1.00  0.00           H
ATOM   4987  CA  ILE   336      29.877  24.451  29.759  1.00  0.00           C
ATOM   4988  HA  ILE   336      30.711  23.785  29.978  1.00  0.00           H
ATOM   4989  CB  ILE   336      30.510  25.808  29.321  1.00  0.00           C
ATOM   4990  HB  ILE   336      29.742  26.580  29.267  1.00  0.00           H
ATOM   4991  CG2 ILE   336      31.505  26.168  30.394  1.00  0.00           C
ATOM   4992 HG21 ILE   336      32.140  25.303  30.587  1.00  0.00           H
ATOM   4993 HG22 ILE   336      32.115  27.024  30.107  1.00  0.00           H
ATOM   4994 HG23 ILE   336      31.062  26.354  31.372  1.00  0.00           H
ATOM   4995  CG1 ILE   336      31.320  25.580  28.060  1.00  0.00           C
ATOM   4996 HG12 ILE   336      31.913  24.694  28.284  1.00  0.00           H
ATOM   4997 HG13 ILE   336      30.593  25.334  27.287  1.00  0.00           H
ATOM   4998  CD1 ILE   336      32.262  26.658  27.536  1.00  0.00           C
ATOM   4999 HD11 ILE   336      33.308  26.637  27.843  1.00  0.00           H
ATOM   5000 HD12 ILE   336      32.321  26.468  26.465  1.00  0.00           H
ATOM   5001 HD13 ILE   336      31.824  27.638  27.726  1.00  0.00           H
ATOM   5002  C   ILE   336      29.094  24.445  31.049  1.00  0.00           C
ATOM   5003  O   ILE   336      27.979  24.905  31.160  1.00  0.00           O
ATOM   5004  N   ARG   337      29.740  23.941  32.087  1.00  0.00           N
ATOM   5005  H   ARG   337      30.647  23.499  32.109  1.00  0.00           H
ATOM   5006  CA  ARG   337      29.115  23.900  33.456  1.00  0.00           C
ATOM   5007  HA  ARG   337      28.051  24.034  33.265  1.00  0.00           H
ATOM   5008  CB  ARG   337      29.488  22.502  34.125  1.00  0.00           C
ATOM   5009  HB2 ARG   337      29.525  21.673  33.417  1.00  0.00           H
ATOM   5010  HB3 ARG   337      30.447  22.553  34.640  1.00  0.00           H
ATOM   5011  CG  ARG   337      28.491  22.361  35.304  1.00  0.00           C
ATOM   5012  HG2 ARG   337      28.706  23.053  36.118  1.00  0.00           H
ATOM   5013  HG3 ARG   337      27.475  22.606  34.995  1.00  0.00           H
ATOM   5014  CD  ARG   337      28.415  20.879  35.680  1.00  0.00           C
ATOM   5015  HD2 ARG   337      28.049  20.199  34.911  1.00  0.00           H
ATOM   5016  HD3 ARG   337      29.393  20.507  35.987  1.00  0.00           H
ATOM   5017  NE  ARG   337      27.640  20.662  36.899  1.00  0.00           N
ATOM   5018  HE  ARG   337      26.866  21.300  37.024  1.00  0.00           H
ATOM   5019  CZ  ARG   337      27.920  19.748  37.811  1.00  0.00           C
ATOM   5020  NH1 ARG   337      28.767  18.796  37.750  1.00  0.00           N
ATOM   5021 HH11 ARG   337      29.287  18.572  36.913  1.00  0.00           H
ATOM   5022 HH12 ARG   337      28.904  18.358  38.649  1.00  0.00           H
ATOM   5023  NH2 ARG   337      27.118  19.649  38.810  1.00  0.00           N
ATOM   5024 HH21 ARG   337      26.445  20.375  39.015  1.00  0.00           H
ATOM   5025 HH22 ARG   337      27.340  18.923  39.475  1.00  0.00           H
ATOM   5026  C   ARG   337      29.645  25.043  34.288  1.00  0.00           C
ATOM   5027  O   ARG   337      30.828  24.970  34.617  1.00  0.00           O
ATOM   5028  N   PRO   338      28.770  26.037  34.637  1.00  0.00           N
ATOM   5029  CD  PRO   338      27.364  26.194  34.474  1.00  0.00           C
ATOM   5030  HD2 PRO   338      26.787  25.314  34.757  1.00  0.00           H
ATOM   5031  HD3 PRO   338      27.125  26.446  33.441  1.00  0.00           H
ATOM   5032  CG  PRO   338      26.807  27.270  35.463  1.00  0.00           C
ATOM   5033  HG2 PRO   338      26.386  26.944  36.414  1.00  0.00           H
ATOM   5034  HG3 PRO   338      26.035  27.805  34.908  1.00  0.00           H
ATOM   5035  CB  PRO   338      28.091  28.137  35.620  1.00  0.00           C
ATOM   5036  HB2 PRO   338      28.136  28.803  36.481  1.00  0.00           H
ATOM   5037  HB3 PRO   338      28.113  28.763  34.728  1.00  0.00           H
ATOM   5038  CA  PRO   338      29.207  27.059  35.531  1.00  0.00           C
ATOM   5039  HA  PRO   338      30.044  27.527  35.013  1.00  0.00           H
ATOM   5040  C   PRO   338      29.528  26.396  36.852  1.00  0.00           C
ATOM   5041  O   PRO   338      28.824  25.498  37.397  1.00  0.00           O
ATOM   5042  N   CYX   339      30.654  26.798  37.487  1.00  0.00           N
ATOM   5043  H   CYX   339      31.238  27.465  37.003  1.00  0.00           H
ATOM   5044  CA  CYX   339      30.998  26.561  38.788  1.00  0.00           C
ATOM   5045  HA  CYX   339      30.077  26.398  39.347  1.00  0.00           H
ATOM   5046  CB  CYX   339      32.032  25.413  38.858  1.00  0.00           C
ATOM   5047  HB2 CYX   339      32.886  25.879  38.366  1.00  0.00           H
[truncated: 55,806 more chars]
