# Supplementary material for: Worth the Weight: Sub-Pocket EXplorer (SubPEx), a Weighted Ensemble Method to Enhance Binding-Pocket Conformational Sampling
Source: J Chem Theory Comput. 2023 Aug 16;19(17):5677–89. doi: 10.1021/acs.jctc.3c00478 (PMC10500992; doi:10.1021/acs.jctc.3c00478)
Supplement: Supplementary file 2 — ct3c00478_si_002.zip [file ct3c00478_si_002.zip › clustered_structures/HXK2/brute-force/rep.c24.aligned.pdb]

HELIX    1   1 LYS      4  PHE     17  1                                  14
HELIX    2   2 THR     21  GLY     38  1                                  18
HELIX    3   3 GLU    109  GLN    125  1                                  17
HELIX    4   4 VAL    171  ARG    182  1                                  12
HELIX    5   5 ASP    194  THR    205  1                                  12
HELIX    6   6 GLU    231  LEU    233  1                                   3
HELIX    7   7 TYR    253  SER    255  1                                   3
HELIX    8   8 LYS    267  GLU    275  1                                   9
HELIX    9   9 THR    283  SER    288  1                                   6
HELIX   10  10 GLY    290  GLN    307  1                                  18
HELIX   11  11 SER    328  GLU    334  1                                   7
HELIX   12  12 GLU    342  PHE    352  1                                  11
HELIX   13  13 VAL    358  SER    379  1                                  22
HELIX   14  14 CYS    381  ARG    390  1                                  10
HELIX   15  15 PHE    410  TYR    422  1                                  13
HELIX   16  16 LEU    429  ASP    431  1                                   3
HELIX   17  17 GLY    442  GLU    460  1                                  19
SHEET    1   1 1 SER    62  ASP    69  0
SHEET    2   2 1 LEU    75  GLY    83  0
SHEET    3   3 1 PHE    88  TYR    95  0
SHEET    4   4 1 PRO   135  THR   139  0
SHEET    5   5 1 GLU   187  ILE   192  0
SHEET    6   6 1 THR   209  PHE   215  0
SHEET    7   7 1 VAL   219  VAL   226  0
SHEET    8   8 1 PRO   246  ASN   250  0
SHEET    9   9 1 GLY   395  ASP   400  0
SHEET   10  10 1 ILE   434  PRO   438  0
CRYST1  150.234  145.643  168.010   5.86   4.77   8.24               1
ATOM      1  N   ASP     1      33.311  42.526  97.914  1.00  0.00           N
ATOM      2  H1  ASP     1      33.066  43.336  98.465  1.00  0.00           H
ATOM      3  H2  ASP     1      32.908  42.711  97.007  1.00  0.00           H
ATOM      4  H3  ASP     1      33.022  41.691  98.404  1.00  0.00           H
ATOM      5  CA  ASP     1      34.783  42.569  97.976  1.00  0.00           C
ATOM      6  HA  ASP     1      35.260  43.354  97.390  1.00  0.00           H
ATOM      7  CB  ASP     1      35.268  42.966  99.412  1.00  0.00           C
ATOM      8  HB2 ASP     1      35.224  42.184 100.169  1.00  0.00           H
ATOM      9  HB3 ASP     1      36.338  43.146  99.294  1.00  0.00           H
ATOM     10  CG  ASP     1      34.571  44.228  99.909  1.00  0.00           C
ATOM     11  OD1 ASP     1      34.119  44.941  98.988  1.00  0.00           O
ATOM     12  OD2 ASP     1      34.499  44.540 101.110  1.00  0.00           O
ATOM     13  C   ASP     1      35.432  41.236  97.450  1.00  0.00           C
ATOM     14  O   ASP     1      34.954  40.149  97.832  1.00  0.00           O
ATOM     15  N   VAL     2      36.407  41.379  96.597  1.00  0.00           N
ATOM     16  H   VAL     2      36.789  42.291  96.395  1.00  0.00           H
ATOM     17  CA  VAL     2      36.874  40.304  95.749  1.00  0.00           C
ATOM     18  HA  VAL     2      36.182  39.461  95.741  1.00  0.00           H
ATOM     19  CB  VAL     2      37.119  40.941  94.299  1.00  0.00           C
ATOM     20  HB  VAL     2      37.631  41.889  94.467  1.00  0.00           H
ATOM     21  CG1 VAL     2      38.022  40.182  93.312  1.00  0.00           C
ATOM     22 HG11 VAL     2      38.961  39.867  93.767  1.00  0.00           H
ATOM     23 HG12 VAL     2      37.480  39.316  92.932  1.00  0.00           H
ATOM     24 HG13 VAL     2      38.383  40.864  92.542  1.00  0.00           H
ATOM     25  CG2 VAL     2      35.907  41.430  93.537  1.00  0.00           C
ATOM     26 HG21 VAL     2      35.379  42.268  93.993  1.00  0.00           H
ATOM     27 HG22 VAL     2      35.235  40.575  93.478  1.00  0.00           H
ATOM     28 HG23 VAL     2      36.226  41.682  92.524  1.00  0.00           H
ATOM     29  C   VAL     2      38.184  39.644  96.307  1.00  0.00           C
ATOM     30  O   VAL     2      38.995  40.408  96.857  1.00  0.00           O
ATOM     31  N   PRO     3      38.326  38.319  96.253  1.00  0.00           N
ATOM     32  CD  PRO     3      37.448  37.365  95.562  1.00  0.00           C
ATOM     33  HD2 PRO     3      37.104  37.880  94.666  1.00  0.00           H
ATOM     34  HD3 PRO     3      36.614  37.222  96.249  1.00  0.00           H
ATOM     35  CG  PRO     3      38.327  36.188  95.255  1.00  0.00           C
ATOM     36  HG2 PRO     3      38.876  36.546  94.383  1.00  0.00           H
ATOM     37  HG3 PRO     3      37.903  35.213  95.015  1.00  0.00           H
ATOM     38  CB  PRO     3      39.187  36.148  96.468  1.00  0.00           C
ATOM     39  HB2 PRO     3      40.076  35.662  96.068  1.00  0.00           H
ATOM     40  HB3 PRO     3      38.701  35.673  97.320  1.00  0.00           H
ATOM     41  CA  PRO     3      39.431  37.598  96.827  1.00  0.00           C
ATOM     42  HA  PRO     3      39.480  37.781  97.901  1.00  0.00           H
ATOM     43  C   PRO     3      40.811  38.004  96.348  1.00  0.00           C
ATOM     44  O   PRO     3      41.049  38.222  95.170  1.00  0.00           O
ATOM     45  N   LYS     4      41.755  37.946  97.246  1.00  0.00           N
ATOM     46  H   LYS     4      41.579  37.561  98.162  1.00  0.00           H
ATOM     47  CA  LYS     4      43.155  38.192  96.840  1.00  0.00           C
ATOM     48  HA  LYS     4      43.255  39.155  96.339  1.00  0.00           H
ATOM     49  CB  LYS     4      44.062  38.305  98.080  1.00  0.00           C
ATOM     50  HB2 LYS     4      43.856  37.471  98.752  1.00  0.00           H
ATOM     51  HB3 LYS     4      45.096  38.300  97.737  1.00  0.00           H
ATOM     52  CG  LYS     4      43.773  39.693  98.817  1.00  0.00           C
ATOM     53  HG2 LYS     4      44.060  40.543  98.198  1.00  0.00           H
ATOM     54  HG3 LYS     4      42.698  39.648  98.996  1.00  0.00           H
ATOM     55  CD  LYS     4      44.501  39.817 100.160  1.00  0.00           C
ATOM     56  HD2 LYS     4      44.539  38.897 100.743  1.00  0.00           H
ATOM     57  HD3 LYS     4      45.528  40.161 100.034  1.00  0.00           H
ATOM     58  CE  LYS     4      43.785  40.833 101.035  1.00  0.00           C
ATOM     59  HE2 LYS     4      43.767  41.823 100.576  1.00  0.00           H
ATOM     60  HE3 LYS     4      42.762  40.520 101.239  1.00  0.00           H
ATOM     61  NZ  LYS     4      44.317  40.993 102.366  1.00  0.00           N
ATOM     62  HZ1 LYS     4      45.292  41.254 102.415  1.00  0.00           H
ATOM     63  HZ2 LYS     4      44.326  40.126 102.884  1.00  0.00           H
ATOM     64  HZ3 LYS     4      43.690  41.528 102.949  1.00  0.00           H
ATOM     65  C   LYS     4      43.776  37.086  95.933  1.00  0.00           C
ATOM     66  O   LYS     4      44.632  37.347  95.096  1.00  0.00           O
ATOM     67  N   GLU     5      43.289  35.890  96.220  1.00  0.00           N
ATOM     68  H   GLU     5      42.640  35.809  96.990  1.00  0.00           H
ATOM     69  CA  GLU     5      43.534  34.737  95.375  1.00  0.00           C
ATOM     70  HA  GLU     5      44.610  34.566  95.362  1.00  0.00           H
ATOM     71  CB  GLU     5      42.695  33.528  95.830  1.00  0.00           C
ATOM     72  HB2 GLU     5      41.765  33.904  96.256  1.00  0.00           H
ATOM     73  HB3 GLU     5      42.441  32.985  94.920  1.00  0.00           H
ATOM     74  CG  GLU     5      43.362  32.587  96.884  1.00  0.00           C
ATOM     75  HG2 GLU     5      42.730  31.720  97.076  1.00  0.00           H
ATOM     76  HG3 GLU     5      44.261  32.155  96.446  1.00  0.00           H
ATOM     77  CD  GLU     5      43.726  33.182  98.207  1.00  0.00           C
ATOM     78  OE1 GLU     5      44.718  32.643  98.781  1.00  0.00           O
ATOM     79  OE2 GLU     5      43.242  34.252  98.625  1.00  0.00           O
ATOM     80  C   GLU     5      43.171  34.903  93.893  1.00  0.00           C
ATOM     81  O   GLU     5      43.878  34.358  93.128  1.00  0.00           O
ATOM     82  N   LEU     6      42.244  35.824  93.526  1.00  0.00           N
ATOM     83  H   LEU     6      41.692  36.324  94.208  1.00  0.00           H
ATOM     84  CA  LEU     6      41.885  36.037  92.142  1.00  0.00           C
ATOM     85  HA  LEU     6      41.588  35.024  91.870  1.00  0.00           H
ATOM     86  CB  LEU     6      40.680  37.027  92.023  1.00  0.00           C
ATOM     87  HB2 LEU     6      39.812  36.477  92.384  1.00  0.00           H
ATOM     88  HB3 LEU     6      40.855  37.925  92.616  1.00  0.00           H
ATOM     89  CG  LEU     6      40.321  37.329  90.576  1.00  0.00           C
ATOM     90  HG  LEU     6      41.222  37.804  90.189  1.00  0.00           H
ATOM     91  CD1 LEU     6      39.940  36.217  89.609  1.00  0.00           C
ATOM     92 HD11 LEU     6      39.062  35.647  89.909  1.00  0.00           H
ATOM     93 HD12 LEU     6      40.801  35.553  89.530  1.00  0.00           H
ATOM     94 HD13 LEU     6      39.603  36.602  88.646  1.00  0.00           H
ATOM     95  CD2 LEU     6      39.126  38.275  90.670  1.00  0.00           C
ATOM     96 HD21 LEU     6      38.381  37.743  91.261  1.00  0.00           H
ATOM     97 HD22 LEU     6      39.460  39.191  91.158  1.00  0.00           H
ATOM     98 HD23 LEU     6      38.728  38.450  89.671  1.00  0.00           H
ATOM     99  C   LEU     6      43.081  36.663  91.391  1.00  0.00           C
ATOM    100  O   LEU     6      43.360  36.280  90.302  1.00  0.00           O
ATOM    101  N   MET     7      43.829  37.561  92.026  1.00  0.00           N
ATOM    102  H   MET     7      43.567  37.763  92.981  1.00  0.00           H
ATOM    103  CA  MET     7      44.882  38.352  91.403  1.00  0.00           C
ATOM    104  HA  MET     7      44.593  38.692  90.408  1.00  0.00           H
ATOM    105  CB  MET     7      45.131  39.666  92.159  1.00  0.00           C
ATOM    106  HB2 MET     7      45.036  39.475  93.228  1.00  0.00           H
ATOM    107  HB3 MET     7      46.161  39.990  92.006  1.00  0.00           H
ATOM    108  CG  MET     7      44.183  40.836  91.711  1.00  0.00           C
ATOM    109  HG2 MET     7      44.241  41.762  92.281  1.00  0.00           H
ATOM    110  HG3 MET     7      44.559  41.075  90.715  1.00  0.00           H
ATOM    111  SD  MET     7      42.413  40.494  91.601  1.00  0.00           S
ATOM    112  CE  MET     7      42.032  40.482  93.333  1.00  0.00           C
ATOM    113  HE1 MET     7      41.263  39.718  93.448  1.00  0.00           H
ATOM    114  HE2 MET     7      42.989  40.181  93.758  1.00  0.00           H
ATOM    115  HE3 MET     7      41.675  41.407  93.785  1.00  0.00           H
ATOM    116  C   MET     7      46.129  37.511  91.149  1.00  0.00           C
ATOM    117  O   MET     7      46.839  37.653  90.158  1.00  0.00           O
ATOM    118  N   GLN     8      46.402  36.483  91.976  1.00  0.00           N
ATOM    119  H   GLN     8      45.819  36.426  92.799  1.00  0.00           H
ATOM    120  CA  GLN     8      47.323  35.414  91.767  1.00  0.00           C
ATOM    121  HA  GLN     8      48.236  35.808  91.321  1.00  0.00           H
ATOM    122  CB  GLN     8      47.424  34.731  93.104  1.00  0.00           C
ATOM    123  HB2 GLN     8      46.479  34.340  93.484  1.00  0.00           H
ATOM    124  HB3 GLN     8      48.009  33.834  92.896  1.00  0.00           H
ATOM    125  CG  GLN     8      48.192  35.520  94.218  1.00  0.00           C
ATOM    126  HG2 GLN     8      47.539  36.340  94.521  1.00  0.00           H
ATOM    127  HG3 GLN     8      48.331  34.811  95.034  1.00  0.00           H
ATOM    128  CD  GLN     8      49.443  36.181  93.790  1.00  0.00           C
ATOM    129  OE1 GLN     8      50.458  35.599  93.682  1.00  0.00           O
ATOM    130  NE2 GLN     8      49.420  37.474  93.534  1.00  0.00           N
ATOM    131 HE21 GLN     8      50.278  37.921  93.246  1.00  0.00           H
ATOM    132 HE22 GLN     8      48.571  38.022  93.553  1.00  0.00           H
ATOM    133  C   GLN     8      46.897  34.441  90.708  1.00  0.00           C
ATOM    134  O   GLN     8      47.645  33.921  89.972  1.00  0.00           O
ATOM    135  N   GLN     9      45.588  34.322  90.577  1.00  0.00           N
ATOM    136  H   GLN     9      45.083  35.003  91.127  1.00  0.00           H
ATOM    137  CA  GLN     9      44.956  33.516  89.490  1.00  0.00           C
ATOM    138  HA  GLN     9      45.543  32.602  89.401  1.00  0.00           H
ATOM    139  CB  GLN     9      43.550  32.996  90.010  1.00  0.00           C
ATOM    140  HB2 GLN     9      43.657  32.683  91.049  1.00  0.00           H
ATOM    141  HB3 GLN     9      42.844  33.827  90.016  1.00  0.00           H
ATOM    142  CG  GLN     9      42.980  31.796  89.247  1.00  0.00           C
ATOM    143  HG2 GLN     9      41.924  31.705  89.504  1.00  0.00           H
ATOM    144  HG3 GLN     9      43.125  31.998  88.186  1.00  0.00           H
ATOM    145  CD  GLN     9      43.767  30.497  89.465  1.00  0.00           C
ATOM    146  OE1 GLN     9      44.841  30.458  89.993  1.00  0.00           O
ATOM    147  NE2 GLN     9      43.217  29.386  89.018  1.00  0.00           N
ATOM    148 HE21 GLN     9      43.794  28.559  88.943  1.00  0.00           H
ATOM    149 HE22 GLN     9      42.310  29.359  88.574  1.00  0.00           H
ATOM    150  C   GLN     9      44.906  34.140  88.058  1.00  0.00           C
ATOM    151  O   GLN     9      45.150  33.349  87.116  1.00  0.00           O
ATOM    152  N   ILE    10      44.773  35.430  87.918  1.00  0.00           N
ATOM    153  H   ILE    10      44.654  35.966  88.765  1.00  0.00           H
ATOM    154  CA  ILE    10      45.024  36.139  86.653  1.00  0.00           C
ATOM    155  HA  ILE    10      44.403  35.643  85.907  1.00  0.00           H
ATOM    156  CB  ILE    10      44.414  37.569  86.566  1.00  0.00           C
ATOM    157  HB  ILE    10      44.967  38.196  87.266  1.00  0.00           H
ATOM    158  CG2 ILE    10      44.599  38.201  85.154  1.00  0.00           C
ATOM    159 HG21 ILE    10      44.226  39.225  85.137  1.00  0.00           H
ATOM    160 HG22 ILE    10      44.103  37.613  84.381  1.00  0.00           H
ATOM    161 HG23 ILE    10      45.655  38.197  84.884  1.00  0.00           H
ATOM    162  CG1 ILE    10      42.956  37.499  86.865  1.00  0.00           C
ATOM    163 HG12 ILE    10      42.304  37.611  85.999  1.00  0.00           H
ATOM    164 HG13 ILE    10      42.662  36.508  87.213  1.00  0.00           H
ATOM    165  CD1 ILE    10      42.461  38.649  87.883  1.00  0.00           C
ATOM    166 HD11 ILE    10      42.871  38.497  88.880  1.00  0.00           H
ATOM    167 HD12 ILE    10      41.382  38.804  87.860  1.00  0.00           H
ATOM    168 HD13 ILE    10      42.897  39.485  87.335  1.00  0.00           H
ATOM    169  C   ILE    10      46.493  36.023  86.237  1.00  0.00           C
ATOM    170  O   ILE    10      46.826  35.750  85.106  1.00  0.00           O
ATOM    171  N   GLU    11      47.376  36.027  87.242  1.00  0.00           N
ATOM    172  H   GLU    11      47.031  36.210  88.174  1.00  0.00           H
ATOM    173  CA  GLU    11      48.831  35.840  87.048  1.00  0.00           C
ATOM    174  HA  GLU    11      49.261  36.577  86.372  1.00  0.00           H
ATOM    175  CB  GLU    11      49.569  36.119  88.335  1.00  0.00           C
ATOM    176  HB2 GLU    11      49.058  36.883  88.923  1.00  0.00           H
ATOM    177  HB3 GLU    11      49.566  35.302  89.056  1.00  0.00           H
ATOM    178  CG  GLU    11      51.032  36.455  87.949  1.00  0.00           C
ATOM    179  HG2 GLU    11      51.607  36.292  88.861  1.00  0.00           H
ATOM    180  HG3 GLU    11      51.518  35.640  87.412  1.00  0.00           H
ATOM    181  CD  GLU    11      51.354  37.866  87.342  1.00  0.00           C
ATOM    182  OE1 GLU    11      52.259  38.071  86.528  1.00  0.00           O
ATOM    183  OE2 GLU    11      50.597  38.806  87.693  1.00  0.00           O
ATOM    184  C   GLU    11      49.096  34.458  86.349  1.00  0.00           C
ATOM    185  O   GLU    11      49.845  34.369  85.353  1.00  0.00           O
ATOM    186  N   ASN    12      48.372  33.431  86.857  1.00  0.00           N
ATOM    187  H   ASN    12      47.922  33.635  87.738  1.00  0.00           H
ATOM    188  CA  ASN    12      48.518  32.034  86.379  1.00  0.00           C
ATOM    189  HA  ASN    12      49.595  31.878  86.325  1.00  0.00           H
ATOM    190  CB  ASN    12      47.850  31.058  87.314  1.00  0.00           C
ATOM    191  HB2 ASN    12      46.867  31.489  87.501  1.00  0.00           H
ATOM    192  HB3 ASN    12      47.741  30.113  86.781  1.00  0.00           H
ATOM    193  CG  ASN    12      48.471  31.018  88.670  1.00  0.00           C
ATOM    194  OD1 ASN    12      49.685  31.163  88.743  1.00  0.00           O
ATOM    195  ND2 ASN    12      47.658  30.896  89.707  1.00  0.00           N
ATOM    196 HD21 ASN    12      46.652  30.959  89.638  1.00  0.00           H
ATOM    197 HD22 ASN    12      48.074  30.728  90.611  1.00  0.00           H
ATOM    198  C   ASN    12      48.021  31.900  84.954  1.00  0.00           C
ATOM    199  O   ASN    12      48.453  31.049  84.229  1.00  0.00           O
ATOM    200  N   PHE    13      47.066  32.758  84.591  1.00  0.00           N
ATOM    201  H   PHE    13      46.648  33.179  85.408  1.00  0.00           H
ATOM    202  CA  PHE    13      46.295  32.761  83.299  1.00  0.00           C
ATOM    203  HA  PHE    13      46.225  31.778  82.834  1.00  0.00           H
ATOM    204  CB  PHE    13      44.937  33.346  83.460  1.00  0.00           C
ATOM    205  HB2 PHE    13      44.987  34.155  84.188  1.00  0.00           H
ATOM    206  HB3 PHE    13      44.556  33.748  82.520  1.00  0.00           H
ATOM    207  CG  PHE    13      43.785  32.542  84.046  1.00  0.00           C
ATOM    208  CD1 PHE    13      42.436  32.814  83.705  1.00  0.00           C
ATOM    209  HD1 PHE    13      42.379  33.696  83.087  1.00  0.00           H
ATOM    210  CE1 PHE    13      41.409  31.899  84.088  1.00  0.00           C
ATOM    211  HE1 PHE    13      40.425  32.216  83.776  1.00  0.00           H
ATOM    212  CZ  PHE    13      41.686  30.711  84.809  1.00  0.00           C
ATOM    213  HZ  PHE    13      40.900  29.987  84.961  1.00  0.00           H
ATOM    214  CE2 PHE    13      43.009  30.493  85.195  1.00  0.00           C
ATOM    215  HE2 PHE    13      43.283  29.612  85.759  1.00  0.00           H
ATOM    216  CD2 PHE    13      44.000  31.424  84.801  1.00  0.00           C
ATOM    217  HD2 PHE    13      45.030  31.205  85.041  1.00  0.00           H
ATOM    218  C   PHE    13      47.076  33.707  82.401  1.00  0.00           C
ATOM    219  O   PHE    13      47.058  33.476  81.157  1.00  0.00           O
ATOM    220  N   GLU    14      47.808  34.755  82.895  1.00  0.00           N
ATOM    221  H   GLU    14      47.926  34.805  83.897  1.00  0.00           H
ATOM    222  CA  GLU    14      48.697  35.516  82.098  1.00  0.00           C
ATOM    223  HA  GLU    14      48.117  35.701  81.193  1.00  0.00           H
ATOM    224  CB  GLU    14      49.172  36.854  82.686  1.00  0.00           C
ATOM    225  HB2 GLU    14      48.306  37.395  83.066  1.00  0.00           H
ATOM    226  HB3 GLU    14      49.804  36.688  83.558  1.00  0.00           H
ATOM    227  CG  GLU    14      50.023  37.748  81.884  1.00  0.00           C
ATOM    228  HG2 GLU    14      50.945  37.201  81.690  1.00  0.00           H
ATOM    229  HG3 GLU    14      49.633  37.792  80.868  1.00  0.00           H
ATOM    230  CD  GLU    14      50.200  39.123  82.515  1.00  0.00           C
ATOM    231  OE1 GLU    14      51.356  39.689  82.448  1.00  0.00           O
ATOM    232  OE2 GLU    14      49.236  39.687  83.073  1.00  0.00           O
ATOM    233  C   GLU    14      49.856  34.644  81.617  1.00  0.00           C
ATOM    234  O   GLU    14      50.222  34.802  80.479  1.00  0.00           O
ATOM    235  N   LYS    15      50.458  33.818  82.464  1.00  0.00           N
ATOM    236  H   LYS    15      50.139  33.972  83.409  1.00  0.00           H
ATOM    237  CA  LYS    15      51.551  32.960  82.193  1.00  0.00           C
ATOM    238  HA  LYS    15      52.325  33.516  81.665  1.00  0.00           H
ATOM    239  CB  LYS    15      52.066  32.344  83.503  1.00  0.00           C
ATOM    240  HB2 LYS    15      51.370  32.264  84.336  1.00  0.00           H
ATOM    241  HB3 LYS    15      52.454  31.335  83.357  1.00  0.00           H
ATOM    242  CG  LYS    15      53.310  32.999  84.059  1.00  0.00           C
ATOM    243  HG2 LYS    15      53.421  32.703  85.102  1.00  0.00           H
ATOM    244  HG3 LYS    15      54.110  32.683  83.390  1.00  0.00           H
ATOM    245  CD  LYS    15      53.136  34.561  84.151  1.00  0.00           C
ATOM    246  HD2 LYS    15      52.882  35.016  83.194  1.00  0.00           H
ATOM    247  HD3 LYS    15      52.374  34.759  84.906  1.00  0.00           H
ATOM    248  CE  LYS    15      54.447  35.211  84.651  1.00  0.00           C
ATOM    249  HE2 LYS    15      54.780  34.735  85.573  1.00  0.00           H
ATOM    250  HE3 LYS    15      55.221  35.091  83.892  1.00  0.00           H
ATOM    251  NZ  LYS    15      54.295  36.685  84.913  1.00  0.00           N
ATOM    252  HZ1 LYS    15      53.797  37.074  84.125  1.00  0.00           H
ATOM    253  HZ2 LYS    15      55.140  37.236  84.955  1.00  0.00           H
ATOM    254  HZ3 LYS    15      53.685  36.810  85.708  1.00  0.00           H
ATOM    255  C   LYS    15      51.228  31.915  81.104  1.00  0.00           C
ATOM    256  O   LYS    15      52.180  31.396  80.558  1.00  0.00           O
ATOM    257  N   ILE    16      49.962  31.541  80.867  1.00  0.00           N
ATOM    258  H   ILE    16      49.245  31.872  81.495  1.00  0.00           H
ATOM    259  CA  ILE    16      49.647  30.914  79.543  1.00  0.00           C
ATOM    260  HA  ILE    16      50.555  30.425  79.190  1.00  0.00           H
ATOM    261  CB  ILE    16      48.670  29.763  79.767  1.00  0.00           C
ATOM    262  HB  ILE    16      48.814  29.240  78.821  1.00  0.00           H
ATOM    263  CG2 ILE    16      49.173  28.762  80.812  1.00  0.00           C
ATOM    264 HG21 ILE    16      48.591  27.854  80.974  1.00  0.00           H
ATOM    265 HG22 ILE    16      49.237  29.321  81.746  1.00  0.00           H
ATOM    266 HG23 ILE    16      50.180  28.417  80.577  1.00  0.00           H
ATOM    267  CG1 ILE    16      47.195  30.262  80.209  1.00  0.00           C
ATOM    268 HG12 ILE    16      47.303  30.582  81.246  1.00  0.00           H
ATOM    269 HG13 ILE    16      46.912  30.978  79.438  1.00  0.00           H
ATOM    270  CD1 ILE    16      46.185  29.092  80.115  1.00  0.00           C
ATOM    271 HD11 ILE    16      46.415  28.435  80.954  1.00  0.00           H
ATOM    272 HD12 ILE    16      46.441  28.486  79.246  1.00  0.00           H
ATOM    273 HD13 ILE    16      45.225  29.607  80.141  1.00  0.00           H
ATOM    274  C   ILE    16      49.217  31.780  78.333  1.00  0.00           C
ATOM    275  O   ILE    16      49.390  31.394  77.186  1.00  0.00           O
ATOM    276  N   PHE    17      48.717  33.049  78.510  1.00  0.00           N
ATOM    277  H   PHE    17      48.633  33.373  79.463  1.00  0.00           H
ATOM    278  CA  PHE    17      48.169  33.876  77.338  1.00  0.00           C
ATOM    279  HA  PHE    17      47.885  33.174  76.554  1.00  0.00           H
ATOM    280  CB  PHE    17      46.991  34.700  77.846  1.00  0.00           C
ATOM    281  HB2 PHE    17      47.293  35.318  78.690  1.00  0.00           H
ATOM    282  HB3 PHE    17      46.714  35.322  76.995  1.00  0.00           H
ATOM    283  CG  PHE    17      45.652  34.033  78.028  1.00  0.00           C
ATOM    284  CD1 PHE    17      44.771  34.310  79.130  1.00  0.00           C
ATOM    285  HD1 PHE    17      45.277  34.807  79.945  1.00  0.00           H
ATOM    286  CE1 PHE    17      43.511  33.763  79.319  1.00  0.00           C
ATOM    287  HE1 PHE    17      42.956  33.794  80.244  1.00  0.00           H
ATOM    288  CZ  PHE    17      43.001  33.032  78.249  1.00  0.00           C
ATOM    289  HZ  PHE    17      41.974  32.711  78.352  1.00  0.00           H
ATOM    290  CE2 PHE    17      43.709  32.773  77.081  1.00  0.00           C
ATOM    291  HE2 PHE    17      43.394  32.090  76.306  1.00  0.00           H
ATOM    292  CD2 PHE    17      45.053  33.283  76.990  1.00  0.00           C
ATOM    293  HD2 PHE    17      45.541  33.066  76.051  1.00  0.00           H
ATOM    294  C   PHE    17      49.228  34.851  76.858  1.00  0.00           C
ATOM    295  O   PHE    17      49.170  35.369  75.738  1.00  0.00           O
ATOM    296  N   THR    18      50.264  35.023  77.730  1.00  0.00           N
ATOM    297  H   THR    18      50.325  34.489  78.585  1.00  0.00           H
ATOM    298  CA  THR    18      51.558  35.662  77.271  1.00  0.00           C
ATOM    299  HA  THR    18      51.274  36.413  76.534  1.00  0.00           H
ATOM    300  CB  THR    18      52.410  36.414  78.354  1.00  0.00           C
ATOM    301  HB  THR    18      53.322  36.725  77.844  1.00  0.00           H
ATOM    302  CG2 THR    18      51.654  37.706  78.740  1.00  0.00           C
ATOM    303 HG21 THR    18      52.286  38.276  79.420  1.00  0.00           H
ATOM    304 HG22 THR    18      50.644  37.484  79.086  1.00  0.00           H
ATOM    305 HG23 THR    18      51.379  38.300  77.868  1.00  0.00           H
ATOM    306  OG1 THR    18      52.637  35.539  79.389  1.00  0.00           O
ATOM    307  HG1 THR    18      51.739  35.536  79.727  1.00  0.00           H
ATOM    308  C   THR    18      52.515  34.654  76.588  1.00  0.00           C
ATOM    309  O   THR    18      52.595  33.491  77.012  1.00  0.00           O
ATOM    310  N   VAL    19      53.069  35.022  75.414  1.00  0.00           N
ATOM    311  H   VAL    19      53.033  35.960  75.041  1.00  0.00           H
ATOM    312  CA  VAL    19      53.879  34.136  74.627  1.00  0.00           C
ATOM    313  HA  VAL    19      54.039  33.187  75.139  1.00  0.00           H
ATOM    314  CB  VAL    19      53.157  33.794  73.279  1.00  0.00           C
ATOM    315  HB  VAL    19      52.909  34.668  72.678  1.00  0.00           H
ATOM    316  CG1 VAL    19      54.134  32.776  72.526  1.00  0.00           C
ATOM    317 HG11 VAL    19      55.116  33.246  72.464  1.00  0.00           H
ATOM    318 HG12 VAL    19      54.323  31.868  73.099  1.00  0.00           H
ATOM    319 HG13 VAL    19      53.724  32.556  71.540  1.00  0.00           H
ATOM    320  CG2 VAL    19      51.877  33.040  73.587  1.00  0.00           C
ATOM    321 HG21 VAL    19      51.414  32.655  72.678  1.00  0.00           H
ATOM    322 HG22 VAL    19      51.228  33.753  74.094  1.00  0.00           H
ATOM    323 HG23 VAL    19      52.074  32.236  74.296  1.00  0.00           H
ATOM    324  C   VAL    19      55.340  34.716  74.435  1.00  0.00           C
ATOM    325  O   VAL    19      55.379  35.573  73.545  1.00  0.00           O
ATOM    326  N   PRO    20      56.344  34.253  75.175  1.00  0.00           N
ATOM    327  CD  PRO    20      56.191  33.396  76.336  1.00  0.00           C
ATOM    328  HD2 PRO    20      56.260  32.356  76.017  1.00  0.00           H
ATOM    329  HD3 PRO    20      55.209  33.425  76.809  1.00  0.00           H
ATOM    330  CG  PRO    20      57.344  33.818  77.239  1.00  0.00           C
ATOM    331  HG2 PRO    20      57.675  33.040  77.927  1.00  0.00           H
ATOM    332  HG3 PRO    20      56.976  34.643  77.848  1.00  0.00           H
ATOM    333  CB  PRO    20      58.466  34.338  76.363  1.00  0.00           C
ATOM    334  HB2 PRO    20      59.091  33.533  75.976  1.00  0.00           H
ATOM    335  HB3 PRO    20      59.076  35.087  76.867  1.00  0.00           H
ATOM    336  CA  PRO    20      57.639  34.916  75.191  1.00  0.00           C
ATOM    337  HA  PRO    20      57.447  35.972  75.383  1.00  0.00           H
ATOM    338  C   PRO    20      58.272  34.700  73.878  1.00  0.00           C
ATOM    339  O   PRO    20      57.965  33.724  73.140  1.00  0.00           O
ATOM    340  N   THR    21      59.179  35.681  73.492  1.00  0.00           N
ATOM    341  H   THR    21      59.223  36.409  74.190  1.00  0.00           H
ATOM    342  CA  THR    21      60.079  35.784  72.268  1.00  0.00           C
ATOM    343  HA  THR    21      59.436  36.023  71.421  1.00  0.00           H
ATOM    344  CB  THR    21      61.083  36.940  72.344  1.00  0.00           C
ATOM    345  HB  THR    21      61.790  36.711  73.141  1.00  0.00           H
ATOM    346  CG2 THR    21      61.927  37.216  71.084  1.00  0.00           C
ATOM    347 HG21 THR    21      62.784  36.582  70.859  1.00  0.00           H
ATOM    348 HG22 THR    21      62.427  38.171  71.242  1.00  0.00           H
ATOM    349 HG23 THR    21      61.320  37.197  70.179  1.00  0.00           H
ATOM    350  OG1 THR    21      60.418  38.106  72.723  1.00  0.00           O
ATOM    351  HG1 THR    21      60.579  38.193  73.666  1.00  0.00           H
ATOM    352  C   THR    21      60.666  34.459  71.865  1.00  0.00           C
ATOM    353  O   THR    21      60.621  34.123  70.656  1.00  0.00           O
ATOM    354  N   GLU    22      61.285  33.710  72.822  1.00  0.00           N
ATOM    355  H   GLU    22      61.202  34.049  73.770  1.00  0.00           H
ATOM    356  CA  GLU    22      61.883  32.382  72.571  1.00  0.00           C
ATOM    357  HA  GLU    22      62.706  32.540  71.874  1.00  0.00           H
ATOM    358  CB  GLU    22      62.367  31.911  73.936  1.00  0.00           C
ATOM    359  HB2 GLU    22      61.592  32.113  74.677  1.00  0.00           H
ATOM    360  HB3 GLU    22      62.487  30.829  73.878  1.00  0.00           H
ATOM    361  CG  GLU    22      63.729  32.490  74.375  1.00  0.00           C
ATOM    362  HG2 GLU    22      64.592  31.986  73.940  1.00  0.00           H
ATOM    363  HG3 GLU    22      63.770  33.499  73.964  1.00  0.00           H
ATOM    364  CD  GLU    22      63.922  32.464  75.893  1.00  0.00           C
ATOM    365  OE1 GLU    22      63.740  31.394  76.530  1.00  0.00           O
ATOM    366  OE2 GLU    22      64.456  33.512  76.433  1.00  0.00           O
ATOM    367  C   GLU    22      60.834  31.440  71.875  1.00  0.00           C
ATOM    368  O   GLU    22      61.239  30.790  70.914  1.00  0.00           O
ATOM    369  N   THR    23      59.639  31.210  72.478  1.00  0.00           N
ATOM    370  H   THR    23      59.355  31.630  73.351  1.00  0.00           H
ATOM    371  CA  THR    23      58.603  30.368  71.866  1.00  0.00           C
ATOM    372  HA  THR    23      59.150  29.453  71.642  1.00  0.00           H
ATOM    373  CB  THR    23      57.433  30.147  72.855  1.00  0.00           C
ATOM    374  HB  THR    23      57.176  31.116  73.282  1.00  0.00           H
ATOM    375  CG2 THR    23      56.201  29.535  72.213  1.00  0.00           C
ATOM    376 HG21 THR    23      56.451  28.674  71.593  1.00  0.00           H
ATOM    377 HG22 THR    23      55.609  30.156  71.541  1.00  0.00           H
ATOM    378 HG23 THR    23      55.536  29.160  72.991  1.00  0.00           H
ATOM    379  OG1 THR    23      57.826  29.287  73.922  1.00  0.00           O
ATOM    380  HG1 THR    23      58.357  29.792  74.542  1.00  0.00           H
ATOM    381  C   THR    23      58.193  30.914  70.531  1.00  0.00           C
ATOM    382  O   THR    23      58.283  30.273  69.501  1.00  0.00           O
ATOM    383  N   LEU    24      57.785  32.212  70.503  1.00  0.00           N
ATOM    384  H   LEU    24      57.790  32.721  71.375  1.00  0.00           H
ATOM    385  CA  LEU    24      57.415  32.912  69.235  1.00  0.00           C
ATOM    386  HA  LEU    24      56.472  32.479  68.899  1.00  0.00           H
ATOM    387  CB  LEU    24      57.227  34.366  69.604  1.00  0.00           C
ATOM    388  HB2 LEU    24      56.636  34.568  70.496  1.00  0.00           H
ATOM    389  HB3 LEU    24      58.217  34.787  69.781  1.00  0.00           H
ATOM    390  CG  LEU    24      56.646  35.199  68.409  1.00  0.00           C
ATOM    391  HG  LEU    24      57.253  35.144  67.505  1.00  0.00           H
ATOM    392  CD1 LEU    24      55.260  34.851  68.041  1.00  0.00           C
ATOM    393 HD11 LEU    24      55.005  35.431  67.155  1.00  0.00           H
ATOM    394 HD12 LEU    24      54.601  34.993  68.898  1.00  0.00           H
ATOM    395 HD13 LEU    24      55.223  33.801  67.750  1.00  0.00           H
ATOM    396  CD2 LEU    24      56.694  36.701  68.784  1.00  0.00           C
ATOM    397 HD21 LEU    24      57.580  37.026  69.328  1.00  0.00           H
ATOM    398 HD22 LEU    24      56.509  37.342  67.922  1.00  0.00           H
ATOM    399 HD23 LEU    24      55.837  36.868  69.435  1.00  0.00           H
ATOM    400  C   LEU    24      58.440  32.809  68.120  1.00  0.00           C
ATOM    401  O   LEU    24      58.047  32.477  67.008  1.00  0.00           O
ATOM    402  N   GLN    25      59.707  32.806  68.366  1.00  0.00           N
ATOM    403  H   GLN    25      59.937  33.005  69.330  1.00  0.00           H
ATOM    404  CA  GLN    25      60.778  32.631  67.331  1.00  0.00           C
ATOM    405  HA  GLN    25      60.530  33.046  66.353  1.00  0.00           H
ATOM    406  CB  GLN    25      62.134  33.166  67.848  1.00  0.00           C
ATOM    407  HB2 GLN    25      62.310  32.856  68.878  1.00  0.00           H
ATOM    408  HB3 GLN    25      62.927  32.676  67.283  1.00  0.00           H
ATOM    409  CG  GLN    25      62.346  34.660  67.734  1.00  0.00           C
ATOM    410  HG2 GLN    25      62.284  34.927  66.679  1.00  0.00           H
ATOM    411  HG3 GLN    25      61.428  35.094  68.132  1.00  0.00           H
ATOM    412  CD  GLN    25      63.623  35.204  68.426  1.00  0.00           C
ATOM    413  OE1 GLN    25      64.493  34.567  68.920  1.00  0.00           O
ATOM    414  NE2 GLN    25      63.820  36.493  68.428  1.00  0.00           N
ATOM    415 HE21 GLN    25      64.630  36.818  68.935  1.00  0.00           H
ATOM    416 HE22 GLN    25      63.058  37.046  68.065  1.00  0.00           H
ATOM    417  C   GLN    25      60.808  31.095  66.860  1.00  0.00           C
ATOM    418  O   GLN    25      60.917  30.873  65.693  1.00  0.00           O
ATOM    419  N   ALA    26      60.563  30.200  67.768  1.00  0.00           N
ATOM    420  H   ALA    26      60.645  30.424  68.750  1.00  0.00           H
ATOM    421  CA  ALA    26      60.445  28.743  67.507  1.00  0.00           C
ATOM    422  HA  ALA    26      61.340  28.466  66.951  1.00  0.00           H
ATOM    423  CB  ALA    26      60.421  27.978  68.811  1.00  0.00           C
ATOM    424  HB1 ALA    26      60.817  26.964  68.766  1.00  0.00           H
ATOM    425  HB2 ALA    26      59.459  27.880  69.314  1.00  0.00           H
ATOM    426  HB3 ALA    26      61.125  28.391  69.534  1.00  0.00           H
ATOM    427  C   ALA    26      59.210  28.506  66.609  1.00  0.00           C
ATOM    428  O   ALA    26      59.317  27.684  65.750  1.00  0.00           O
ATOM    429  N   VAL    27      58.110  29.208  66.933  1.00  0.00           N
ATOM    430  H   VAL    27      58.204  29.885  67.677  1.00  0.00           H
ATOM    431  CA  VAL    27      56.866  29.175  66.093  1.00  0.00           C
ATOM    432  HA  VAL    27      56.385  28.199  66.166  1.00  0.00           H
ATOM    433  CB  VAL    27      55.774  30.154  66.670  1.00  0.00           C
ATOM    434  HB  VAL    27      56.128  31.151  66.934  1.00  0.00           H
ATOM    435  CG1 VAL    27      54.628  30.165  65.657  1.00  0.00           C
ATOM    436 HG11 VAL    27      53.809  30.716  66.122  1.00  0.00           H
ATOM    437 HG12 VAL    27      54.872  30.548  64.667  1.00  0.00           H
ATOM    438 HG13 VAL    27      54.266  29.150  65.500  1.00  0.00           H
ATOM    439  CG2 VAL    27      55.289  29.523  67.974  1.00  0.00           C
ATOM    440 HG21 VAL    27      54.252  29.821  68.136  1.00  0.00           H
ATOM    441 HG22 VAL    27      56.040  29.731  68.736  1.00  0.00           H
ATOM    442 HG23 VAL    27      55.243  28.435  67.940  1.00  0.00           H
ATOM    443  C   VAL    27      57.328  29.440  64.634  1.00  0.00           C
ATOM    444  O   VAL    27      57.024  28.738  63.684  1.00  0.00           O
ATOM    445  N   THR    28      58.052  30.571  64.400  1.00  0.00           N
ATOM    446  H   THR    28      58.369  31.101  65.199  1.00  0.00           H
ATOM    447  CA  THR    28      58.493  31.017  63.086  1.00  0.00           C
ATOM    448  HA  THR    28      57.680  30.987  62.362  1.00  0.00           H
ATOM    449  CB  THR    28      58.962  32.403  63.185  1.00  0.00           C
ATOM    450  HB  THR    28      59.907  32.385  63.728  1.00  0.00           H
ATOM    451  CG2 THR    28      59.236  33.080  61.862  1.00  0.00           C
ATOM    452 HG21 THR    28      60.012  32.498  61.365  1.00  0.00           H
ATOM    453 HG22 THR    28      59.606  34.067  62.141  1.00  0.00           H
ATOM    454 HG23 THR    28      58.296  33.150  61.315  1.00  0.00           H
ATOM    455  OG1 THR    28      57.983  33.183  63.890  1.00  0.00           O
ATOM    456  HG1 THR    28      58.034  32.789  64.762  1.00  0.00           H
ATOM    457  C   THR    28      59.536  30.046  62.515  1.00  0.00           C
ATOM    458  O   THR    28      59.480  29.632  61.359  1.00  0.00           O
ATOM    459  N   LYS    29      60.459  29.556  63.294  1.00  0.00           N
ATOM    460  H   LYS    29      60.498  29.892  64.246  1.00  0.00           H
ATOM    461  CA  LYS    29      61.328  28.448  62.871  1.00  0.00           C
ATOM    462  HA  LYS    29      61.962  28.822  62.067  1.00  0.00           H
ATOM    463  CB  LYS    29      62.303  28.182  63.975  1.00  0.00           C
ATOM    464  HB2 LYS    29      61.778  28.106  64.927  1.00  0.00           H
ATOM    465  HB3 LYS    29      62.804  27.227  63.812  1.00  0.00           H
ATOM    466  CG  LYS    29      63.423  29.280  64.191  1.00  0.00           C
ATOM    467  HG2 LYS    29      63.788  29.413  63.174  1.00  0.00           H
ATOM    468  HG3 LYS    29      63.039  30.119  64.772  1.00  0.00           H
ATOM    469  CD  LYS    29      64.504  28.656  65.028  1.00  0.00           C
ATOM    470  HD2 LYS    29      64.208  28.478  66.062  1.00  0.00           H
ATOM    471  HD3 LYS    29      64.920  27.799  64.501  1.00  0.00           H
ATOM    472  CE  LYS    29      65.718  29.540  65.159  1.00  0.00           C
ATOM    473  HE2 LYS    29      65.979  29.757  64.122  1.00  0.00           H
ATOM    474  HE3 LYS    29      65.421  30.519  65.533  1.00  0.00           H
ATOM    475  NZ  LYS    29      66.802  28.865  65.886  1.00  0.00           N
ATOM    476  HZ1 LYS    29      67.503  29.572  66.061  1.00  0.00           H
ATOM    477  HZ2 LYS    29      67.182  28.034  65.457  1.00  0.00           H
ATOM    478  HZ3 LYS    29      66.454  28.685  66.818  1.00  0.00           H
ATOM    479  C   LYS    29      60.604  27.156  62.384  1.00  0.00           C
ATOM    480  O   LYS    29      61.025  26.643  61.337  1.00  0.00           O
ATOM    481  N   HIE    30      59.653  26.596  63.131  1.00  0.00           N
ATOM    482  H   HIE    30      59.436  27.089  63.985  1.00  0.00           H
ATOM    483  CA  HIE    30      58.806  25.477  62.571  1.00  0.00           C
ATOM    484  HA  HIE    30      59.448  24.682  62.191  1.00  0.00           H
ATOM    485  CB  HIE    30      57.880  25.008  63.724  1.00  0.00           C
ATOM    486  HB2 HIE    30      58.383  25.105  64.686  1.00  0.00           H
ATOM    487  HB3 HIE    30      57.074  25.731  63.850  1.00  0.00           H
ATOM    488  CG  HIE    30      57.367  23.560  63.670  1.00  0.00           C
ATOM    489  ND1 HIE    30      58.166  22.409  63.984  1.00  0.00           N
ATOM    490  CE1 HIE    30      57.274  21.451  63.969  1.00  0.00           C
ATOM    491  HE1 HIE    30      57.445  20.396  64.122  1.00  0.00           H
ATOM    492  NE2 HIE    30      56.059  21.886  63.612  1.00  0.00           N
ATOM    493  HE2 HIE    30      55.218  21.334  63.521  1.00  0.00           H
ATOM    494  CD2 HIE    30      56.113  23.210  63.357  1.00  0.00           C
ATOM    495  HD2 HIE    30      55.268  23.825  63.085  1.00  0.00           H
ATOM    496  C   HIE    30      57.928  25.887  61.341  1.00  0.00           C
ATOM    497  O   HIE    30      57.741  25.082  60.493  1.00  0.00           O
ATOM    498  N   PHE    31      57.464  27.111  61.261  1.00  0.00           N
ATOM    499  H   PHE    31      57.488  27.753  62.041  1.00  0.00           H
ATOM    500  CA  PHE    31      56.604  27.613  60.184  1.00  0.00           C
ATOM    501  HA  PHE    31      55.762  26.924  60.134  1.00  0.00           H
ATOM    502  CB  PHE    31      55.988  28.948  60.534  1.00  0.00           C
ATOM    503  HB2 PHE    31      55.806  28.894  61.608  1.00  0.00           H
ATOM    504  HB3 PHE    31      56.777  29.678  60.352  1.00  0.00           H
ATOM    505  CG  PHE    31      54.653  29.328  59.912  1.00  0.00           C
ATOM    506  CD1 PHE    31      54.516  29.499  58.493  1.00  0.00           C
ATOM    507  HD1 PHE    31      55.415  29.501  57.896  1.00  0.00           H
ATOM    508  CE1 PHE    31      53.302  29.934  57.878  1.00  0.00           C
ATOM    509  HE1 PHE    31      53.209  30.153  56.824  1.00  0.00           H
ATOM    510  CZ  PHE    31      52.227  30.281  58.759  1.00  0.00           C
ATOM    511  HZ  PHE    31      51.361  30.802  58.375  1.00  0.00           H
ATOM    512  CE2 PHE    31      52.302  30.044  60.170  1.00  0.00           C
ATOM    513  HE2 PHE    31      51.454  30.241  60.808  1.00  0.00           H
ATOM    514  CD2 PHE    31      53.510  29.583  60.702  1.00  0.00           C
ATOM    515  HD2 PHE    31      53.493  29.533  61.781  1.00  0.00           H
ATOM    516  C   PHE    31      57.343  27.610  58.874  1.00  0.00           C
ATOM    517  O   PHE    31      56.810  27.098  57.869  1.00  0.00           O
ATOM    518  N   ILE    32      58.593  27.865  58.898  1.00  0.00           N
ATOM    519  H   ILE    32      58.994  28.231  59.750  1.00  0.00           H
ATOM    520  CA  ILE    32      59.488  27.756  57.733  1.00  0.00           C
ATOM    521  HA  ILE    32      59.060  28.336  56.915  1.00  0.00           H
ATOM    522  CB  ILE    32      60.903  28.194  58.035  1.00  0.00           C
ATOM    523  HB  ILE    32      61.277  27.664  58.911  1.00  0.00           H
ATOM    524  CG2 ILE    32      61.887  27.874  56.845  1.00  0.00           C
ATOM    525 HG21 ILE    32      62.903  28.190  57.078  1.00  0.00           H
ATOM    526 HG22 ILE    32      61.585  28.286  55.882  1.00  0.00           H
ATOM    527 HG23 ILE    32      61.790  26.801  56.676  1.00  0.00           H
ATOM    528  CG1 ILE    32      60.848  29.758  58.326  1.00  0.00           C
ATOM    529 HG12 ILE    32      60.770  30.249  57.356  1.00  0.00           H
ATOM    530 HG13 ILE    32      60.065  30.076  59.016  1.00  0.00           H
ATOM    531  CD1 ILE    32      62.132  30.206  58.945  1.00  0.00           C
ATOM    532 HD11 ILE    32      63.032  30.161  58.330  1.00  0.00           H
ATOM    533 HD12 ILE    32      62.240  29.638  59.869  1.00  0.00           H
ATOM    534 HD13 ILE    32      61.941  31.261  59.141  1.00  0.00           H
ATOM    535  C   ILE    32      59.492  26.301  57.256  1.00  0.00           C
ATOM    536  O   ILE    32      59.442  26.076  56.061  1.00  0.00           O
ATOM    537  N   SER    33      59.703  25.323  58.164  1.00  0.00           N
ATOM    538  H   SER    33      59.815  25.600  59.129  1.00  0.00           H
ATOM    539  CA  SER    33      59.799  23.927  57.752  1.00  0.00           C
ATOM    540  HA  SER    33      60.553  23.978  56.966  1.00  0.00           H
ATOM    541  CB  SER    33      60.450  22.869  58.760  1.00  0.00           C
ATOM    542  HB2 SER    33      60.204  21.831  58.541  1.00  0.00           H
ATOM    543  HB3 SER    33      61.525  23.045  58.801  1.00  0.00           H
ATOM    544  OG  SER    33      60.064  23.109  60.155  1.00  0.00           O
ATOM    545  HG  SER    33      59.267  22.635  60.406  1.00  0.00           H
ATOM    546  C   SER    33      58.504  23.288  57.176  1.00  0.00           C
ATOM    547  O   SER    33      58.508  22.344  56.401  1.00  0.00           O
ATOM    548  N   GLU    34      57.326  23.765  57.586  1.00  0.00           N
ATOM    549  H   GLU    34      57.394  24.487  58.289  1.00  0.00           H
ATOM    550  CA  GLU    34      55.947  23.642  57.046  1.00  0.00           C
ATOM    551  HA  GLU    34      55.667  22.601  56.883  1.00  0.00           H
ATOM    552  CB  GLU    34      54.995  24.014  58.194  1.00  0.00           C
ATOM    553  HB2 GLU    34      55.237  25.006  58.576  1.00  0.00           H
ATOM    554  HB3 GLU    34      54.040  24.013  57.669  1.00  0.00           H
ATOM    555  CG  GLU    34      54.900  23.046  59.356  1.00  0.00           C
ATOM    556  HG2 GLU    34      55.829  23.266  59.882  1.00  0.00           H
ATOM    557  HG3 GLU    34      53.979  23.114  59.934  1.00  0.00           H
ATOM    558  CD  GLU    34      54.829  21.553  58.909  1.00  0.00           C
ATOM    559  OE1 GLU    34      55.567  20.773  59.553  1.00  0.00           O
ATOM    560  OE2 GLU    34      53.944  21.188  58.069  1.00  0.00           O
ATOM    561  C   GLU    34      55.660  24.440  55.789  1.00  0.00           C
ATOM    562  O   GLU    34      54.948  23.883  54.974  1.00  0.00           O
ATOM    563  N   LEU    35      56.286  25.587  55.573  1.00  0.00           N
ATOM    564  H   LEU    35      56.631  26.055  56.400  1.00  0.00           H
ATOM    565  CA  LEU    35      56.344  26.300  54.231  1.00  0.00           C
ATOM    566  HA  LEU    35      55.370  26.367  53.747  1.00  0.00           H
ATOM    567  CB  LEU    35      56.723  27.730  54.429  1.00  0.00           C
ATOM    568  HB2 LEU    35      57.606  27.659  55.066  1.00  0.00           H
ATOM    569  HB3 LEU    35      57.019  28.301  53.549  1.00  0.00           H
ATOM    570  CG  LEU    35      55.654  28.604  55.104  1.00  0.00           C
ATOM    571  HG  LEU    35      55.421  28.174  56.079  1.00  0.00           H
ATOM    572  CD1 LEU    35      56.195  30.028  55.226  1.00  0.00           C
ATOM    573 HD11 LEU    35      56.585  30.367  54.266  1.00  0.00           H
ATOM    574 HD12 LEU    35      57.063  29.957  55.880  1.00  0.00           H
ATOM    575 HD13 LEU    35      55.511  30.804  55.568  1.00  0.00           H
ATOM    576  CD2 LEU    35      54.412  28.590  54.220  1.00  0.00           C
ATOM    577 HD21 LEU    35      54.630  28.453  53.161  1.00  0.00           H
ATOM    578 HD22 LEU    35      53.718  27.850  54.621  1.00  0.00           H
ATOM    579 HD23 LEU    35      53.893  29.545  54.306  1.00  0.00           H
ATOM    580  C   LEU    35      57.161  25.552  53.219  1.00  0.00           C
ATOM    581  O   LEU    35      56.767  25.469  52.046  1.00  0.00           O
ATOM    582  N   GLU    36      58.308  25.015  53.661  1.00  0.00           N
ATOM    583  H   GLU    36      58.648  25.242  54.584  1.00  0.00           H
ATOM    584  CA  GLU    36      59.321  24.215  52.897  1.00  0.00           C
ATOM    585  HA  GLU    36      59.620  24.804  52.029  1.00  0.00           H
ATOM    586  CB  GLU    36      60.593  23.991  53.787  1.00  0.00           C
ATOM    587  HB2 GLU    36      61.048  24.975  53.901  1.00  0.00           H
ATOM    588  HB3 GLU    36      60.261  23.547  54.726  1.00  0.00           H
ATOM    589  CG  GLU    36      61.562  23.027  53.196  1.00  0.00           C
ATOM    590  HG2 GLU    36      62.319  22.778  53.939  1.00  0.00           H
ATOM    591  HG3 GLU    36      61.040  22.111  52.919  1.00  0.00           H
ATOM    592  CD  GLU    36      62.315  23.498  51.867  1.00  0.00           C
ATOM    593  OE1 GLU    36      61.838  24.343  51.079  1.00  0.00           O
ATOM    594  OE2 GLU    36      63.494  23.010  51.722  1.00  0.00           O
ATOM    595  C   GLU    36      58.595  22.954  52.458  1.00  0.00           C
ATOM    596  O   GLU    36      58.547  22.693  51.290  1.00  0.00           O
ATOM    597  N   LYS    37      57.969  22.320  53.478  1.00  0.00           N
ATOM    598  H   LYS    37      58.401  22.592  54.350  1.00  0.00           H
ATOM    599  CA  LYS    37      57.097  21.102  53.361  1.00  0.00           C
ATOM    600  HA  LYS    37      57.729  20.353  52.883  1.00  0.00           H
ATOM    601  CB  LYS    37      56.705  20.635  54.778  1.00  0.00           C
ATOM    602  HB2 LYS    37      57.635  20.517  55.331  1.00  0.00           H
ATOM    603  HB3 LYS    37      55.994  21.375  55.144  1.00  0.00           H
ATOM    604  CG  LYS    37      56.110  19.184  54.729  1.00  0.00           C
ATOM    605  HG2 LYS    37      55.242  19.288  54.078  1.00  0.00           H
ATOM    606  HG3 LYS    37      56.831  18.468  54.336  1.00  0.00           H
ATOM    607  CD  LYS    37      55.755  18.738  56.128  1.00  0.00           C
ATOM    608  HD2 LYS    37      55.130  19.466  56.647  1.00  0.00           H
ATOM    609  HD3 LYS    37      55.215  17.802  55.990  1.00  0.00           H
ATOM    610  CE  LYS    37      57.007  18.417  56.972  1.00  0.00           C
ATOM    611  HE2 LYS    37      57.594  17.597  56.558  1.00  0.00           H
ATOM    612  HE3 LYS    37      57.663  19.283  56.882  1.00  0.00           H
ATOM    613  NZ  LYS    37      56.612  18.232  58.355  1.00  0.00           N
ATOM    614  HZ1 LYS    37      57.390  17.950  58.933  1.00  0.00           H
ATOM    615  HZ2 LYS    37      55.937  17.484  58.427  1.00  0.00           H
ATOM    616  HZ3 LYS    37      56.043  19.015  58.646  1.00  0.00           H
ATOM    617  C   LYS    37      55.930  21.300  52.432  1.00  0.00           C
ATOM    618  O   LYS    37      55.808  20.641  51.454  1.00  0.00           O
ATOM    619  N   GLY    38      55.153  22.359  52.569  1.00  0.00           N
ATOM    620  H   GLY    38      55.347  22.961  53.356  1.00  0.00           H
ATOM    621  CA  GLY    38      54.122  22.705  51.625  1.00  0.00           C
ATOM    622  HA2 GLY    38      53.371  21.917  51.676  1.00  0.00           H
ATOM    623  HA3 GLY    38      53.656  23.624  51.984  1.00  0.00           H
ATOM    624  C   GLY    38      54.593  22.791  50.127  1.00  0.00           C
ATOM    625  O   GLY    38      53.842  22.419  49.244  1.00  0.00           O
ATOM    626  N   LEU    39      55.801  23.385  49.957  1.00  0.00           N
ATOM    627  H   LEU    39      56.302  23.848  50.703  1.00  0.00           H
ATOM    628  CA  LEU    39      56.381  23.475  48.593  1.00  0.00           C
ATOM    629  HA  LEU    39      55.691  23.752  47.796  1.00  0.00           H
ATOM    630  CB  LEU    39      57.379  24.559  48.640  1.00  0.00           C
ATOM    631  HB2 LEU    39      57.948  24.425  49.561  1.00  0.00           H
ATOM    632  HB3 LEU    39      58.206  24.431  47.942  1.00  0.00           H
ATOM    633  CG  LEU    39      56.837  25.948  48.494  1.00  0.00           C
ATOM    634  HG  LEU    39      55.890  25.966  49.035  1.00  0.00           H
ATOM    635  CD1 LEU    39      57.821  27.015  49.014  1.00  0.00           C
ATOM    636 HD11 LEU    39      57.490  28.030  48.791  1.00  0.00           H
ATOM    637 HD12 LEU    39      58.774  26.827  48.519  1.00  0.00           H
ATOM    638 HD13 LEU    39      58.028  26.883  50.076  1.00  0.00           H
ATOM    639  CD2 LEU    39      56.302  26.221  47.105  1.00  0.00           C
ATOM    640 HD21 LEU    39      56.118  27.295  47.090  1.00  0.00           H
ATOM    641 HD22 LEU    39      57.088  26.134  46.355  1.00  0.00           H
ATOM    642 HD23 LEU    39      55.428  25.618  46.853  1.00  0.00           H
ATOM    643  C   LEU    39      56.813  22.086  48.004  1.00  0.00           C
ATOM    644  O   LEU    39      56.961  22.043  46.802  1.00  0.00           O
ATOM    645  N   SER    40      57.037  21.061  48.798  1.00  0.00           N
ATOM    646  H   SER    40      56.670  21.189  49.731  1.00  0.00           H
ATOM    647  CA  SER    40      57.570  19.765  48.360  1.00  0.00           C
ATOM    648  HA  SER    40      58.589  19.891  47.996  1.00  0.00           H
ATOM    649  CB  SER    40      57.675  18.784  49.572  1.00  0.00           C
ATOM    650  HB2 SER    40      58.355  19.247  50.287  1.00  0.00           H
ATOM    651  HB3 SER    40      56.641  18.726  49.910  1.00  0.00           H
ATOM    652  OG  SER    40      58.122  17.520  49.312  1.00  0.00           O
ATOM    653  HG  SER    40      58.792  17.316  49.969  1.00  0.00           H
ATOM    654  C   SER    40      56.721  19.105  47.251  1.00  0.00           C
ATOM    655  O   SER    40      55.513  19.135  47.331  1.00  0.00           O
ATOM    656  N   LYS    41      57.363  18.390  46.351  1.00  0.00           N
ATOM    657  H   LYS    41      58.347  18.255  46.536  1.00  0.00           H
ATOM    658  CA  LYS    41      56.657  17.408  45.520  1.00  0.00           C
ATOM    659  HA  LYS    41      55.981  18.042  44.949  1.00  0.00           H
ATOM    660  CB  LYS    41      57.571  16.761  44.538  1.00  0.00           C
ATOM    661  HB2 LYS    41      56.959  16.176  43.849  1.00  0.00           H
ATOM    662  HB3 LYS    41      58.127  17.540  44.017  1.00  0.00           H
ATOM    663  CG  LYS    41      58.631  15.812  45.086  1.00  0.00           C
ATOM    664  HG2 LYS    41      59.201  16.242  45.910  1.00  0.00           H
ATOM    665  HG3 LYS    41      58.124  14.930  45.480  1.00  0.00           H
ATOM    666  CD  LYS    41      59.704  15.367  44.032  1.00  0.00           C
ATOM    667  HD2 LYS    41      60.308  16.223  43.732  1.00  0.00           H
ATOM    668  HD3 LYS    41      60.317  14.597  44.502  1.00  0.00           H
ATOM    669  CE  LYS    41      59.151  14.732  42.690  1.00  0.00           C
ATOM    670  HE2 LYS    41      58.721  13.745  42.865  1.00  0.00           H
ATOM    671  HE3 LYS    41      58.280  15.321  42.407  1.00  0.00           H
ATOM    672  NZ  LYS    41      60.189  14.707  41.598  1.00  0.00           N
ATOM    673  HZ1 LYS    41      60.676  15.588  41.506  1.00  0.00           H
ATOM    674  HZ2 LYS    41      59.873  14.504  40.661  1.00  0.00           H
ATOM    675  HZ3 LYS    41      60.916  14.046  41.833  1.00  0.00           H
ATOM    676  C   LYS    41      55.809  16.357  46.128  1.00  0.00           C
ATOM    677  O   LYS    41      54.714  16.057  45.588  1.00  0.00           O
ATOM    678  N   LYS    42      56.080  15.881  47.397  1.00  0.00           N
ATOM    679  H   LYS    42      56.869  16.339  47.831  1.00  0.00           H
ATOM    680  CA  LYS    42      55.163  15.106  48.279  1.00  0.00           C
ATOM    681  HA  LYS    42      54.588  14.456  47.619  1.00  0.00           H
ATOM    682  CB  LYS    42      55.861  14.153  49.214  1.00  0.00           C
ATOM    683  HB2 LYS    42      55.089  13.414  49.429  1.00  0.00           H
ATOM    684  HB3 LYS    42      56.749  13.753  48.726  1.00  0.00           H
ATOM    685  CG  LYS    42      56.405  14.769  50.541  1.00  0.00           C
ATOM    686  HG2 LYS    42      57.036  15.594  50.215  1.00  0.00           H
ATOM    687  HG3 LYS    42      55.518  15.150  51.047  1.00  0.00           H
ATOM    688  CD  LYS    42      57.269  13.886  51.406  1.00  0.00           C
ATOM    689  HD2 LYS    42      58.247  13.696  50.961  1.00  0.00           H
ATOM    690  HD3 LYS    42      57.462  14.462  52.311  1.00  0.00           H
ATOM    691  CE  LYS    42      56.646  12.556  51.925  1.00  0.00           C
ATOM    692  HE2 LYS    42      56.474  11.805  51.154  1.00  0.00           H
ATOM    693  HE3 LYS    42      57.323  12.022  52.593  1.00  0.00           H
ATOM    694  NZ  LYS    42      55.435  12.722  52.673  1.00  0.00           N
ATOM    695  HZ1 LYS    42      55.504  12.297  53.586  1.00  0.00           H
ATOM    696  HZ2 LYS    42      54.596  12.516  52.151  1.00  0.00           H
ATOM    697  HZ3 LYS    42      55.446  13.719  52.837  1.00  0.00           H
ATOM    698  C   LYS    42      54.038  15.965  48.937  1.00  0.00           C
ATOM    699  O   LYS    42      53.055  15.348  49.393  1.00  0.00           O
ATOM    700  N   GLY    43      54.114  17.257  49.050  1.00  0.00           N
ATOM    701  H   GLY    43      54.833  17.622  48.442  1.00  0.00           H
ATOM    702  CA  GLY    43      53.214  18.174  49.848  1.00  0.00           C
ATOM    703  HA2 GLY    43      53.545  19.202  49.700  1.00  0.00           H
ATOM    704  HA3 GLY    43      52.188  18.021  49.511  1.00  0.00           H
ATOM    705  C   GLY    43      53.239  17.986  51.417  1.00  0.00           C
ATOM    706  O   GLY    43      54.103  17.337  52.064  1.00  0.00           O
ATOM    707  N   GLY    44      52.301  18.699  52.025  1.00  0.00           N
ATOM    708  H   GLY    44      51.536  19.094  51.496  1.00  0.00           H
ATOM    709  CA  GLY    44      52.315  18.958  53.473  1.00  0.00           C
ATOM    710  HA2 GLY    44      52.682  18.115  54.059  1.00  0.00           H
ATOM    711  HA3 GLY    44      52.924  19.824  53.733  1.00  0.00           H
ATOM    712  C   GLY    44      50.898  19.333  53.889  1.00  0.00           C
ATOM    713  O   GLY    44      49.906  19.141  53.210  1.00  0.00           O
ATOM    714  N   ASN    45      50.858  19.973  55.060  1.00  0.00           N
ATOM    715  H   ASN    45      51.707  19.769  55.569  1.00  0.00           H
ATOM    716  CA  ASN    45      49.605  20.415  55.658  1.00  0.00           C
ATOM    717  HA  ASN    45      48.744  19.800  55.400  1.00  0.00           H
ATOM    718  CB  ASN    45      49.712  20.256  57.159  1.00  0.00           C
ATOM    719  HB2 ASN    45      49.857  19.212  57.440  1.00  0.00           H
ATOM    720  HB3 ASN    45      50.642  20.676  57.540  1.00  0.00           H
ATOM    721  CG  ASN    45      48.632  20.893  57.969  1.00  0.00           C
ATOM    722  OD1 ASN    45      47.444  20.710  57.696  1.00  0.00           O
ATOM    723  ND2 ASN    45      49.011  21.759  58.914  1.00  0.00           N
ATOM    724 HD21 ASN    45      49.981  22.036  58.959  1.00  0.00           H
ATOM    725 HD22 ASN    45      48.362  22.264  59.500  1.00  0.00           H
ATOM    726  C   ASN    45      49.214  21.865  55.197  1.00  0.00           C
ATOM    727  O   ASN    45      48.010  22.084  55.064  1.00  0.00           O
ATOM    728  N   ILE    46      50.196  22.761  55.042  1.00  0.00           N
ATOM    729  H   ILE    46      51.132  22.467  55.280  1.00  0.00           H
ATOM    730  CA  ILE    46      49.996  23.976  54.296  1.00  0.00           C
ATOM    731  HA  ILE    46      49.041  24.449  54.526  1.00  0.00           H
ATOM    732  CB  ILE    46      51.105  24.954  54.675  1.00  0.00           C
ATOM    733  HB  ILE    46      52.077  24.524  54.436  1.00  0.00           H
ATOM    734  CG2 ILE    46      50.929  26.262  53.961  1.00  0.00           C
ATOM    735 HG21 ILE    46      51.874  26.776  54.138  1.00  0.00           H
ATOM    736 HG22 ILE    46      50.076  26.839  54.318  1.00  0.00           H
ATOM    737 HG23 ILE    46      50.896  26.099  52.884  1.00  0.00           H
ATOM    738  CG1 ILE    46      51.066  25.271  56.211  1.00  0.00           C
ATOM    739 HG12 ILE    46      50.149  25.673  56.642  1.00  0.00           H
ATOM    740 HG13 ILE    46      51.120  24.311  56.725  1.00  0.00           H
ATOM    741  CD1 ILE    46      52.285  26.139  56.692  1.00  0.00           C
ATOM    742 HD11 ILE    46      53.212  25.770  56.254  1.00  0.00           H
ATOM    743 HD12 ILE    46      52.370  26.006  57.770  1.00  0.00           H
ATOM    744 HD13 ILE    46      52.199  27.224  56.632  1.00  0.00           H
ATOM    745  C   ILE    46      50.085  23.663  52.781  1.00  0.00           C
ATOM    746  O   ILE    46      51.114  23.072  52.461  1.00  0.00           O
ATOM    747  N   PRO    47      49.003  23.913  52.024  1.00  0.00           N
ATOM    748  CD  PRO    47      47.816  24.751  52.390  1.00  0.00           C
ATOM    749  HD2 PRO    47      48.166  25.659  52.881  1.00  0.00           H
ATOM    750  HD3 PRO    47      47.193  24.207  53.101  1.00  0.00           H
ATOM    751  CG  PRO    47      47.092  24.990  51.091  1.00  0.00           C
ATOM    752  HG2 PRO    47      47.583  25.895  50.733  1.00  0.00           H
ATOM    753  HG3 PRO    47      46.012  25.131  51.113  1.00  0.00           H
ATOM    754  CB  PRO    47      47.438  23.769  50.292  1.00  0.00           C
ATOM    755  HB2 PRO    47      47.281  23.925  49.224  1.00  0.00           H
ATOM    756  HB3 PRO    47      46.817  22.910  50.550  1.00  0.00           H
ATOM    757  CA  PRO    47      48.887  23.454  50.593  1.00  0.00           C
ATOM    758  HA  PRO    47      49.007  22.378  50.472  1.00  0.00           H
ATOM    759  C   PRO    47      49.858  24.169  49.529  1.00  0.00           C
ATOM    760  O   PRO    47      50.154  23.470  48.527  1.00  0.00           O
ATOM    761  N   MET    48      50.348  25.422  49.715  1.00  0.00           N
ATOM    762  H   MET    48      50.158  25.838  50.616  1.00  0.00           H
ATOM    763  CA  MET    48      51.100  26.220  48.718  1.00  0.00           C
ATOM    764  HA  MET    48      50.892  27.243  49.033  1.00  0.00           H
ATOM    765  CB  MET    48      52.606  25.886  48.870  1.00  0.00           C
ATOM    766  HB2 MET    48      52.589  24.809  48.700  1.00  0.00           H
ATOM    767  HB3 MET    48      53.257  26.262  48.082  1.00  0.00           H
ATOM    768  CG  MET    48      53.074  26.130  50.287  1.00  0.00           C
ATOM    769  HG2 MET    48      52.457  25.521  50.948  1.00  0.00           H
ATOM    770  HG3 MET    48      54.133  25.909  50.410  1.00  0.00           H
ATOM    771  SD  MET    48      52.867  27.758  50.988  1.00  0.00           S
ATOM    772  CE  MET    48      54.446  28.392  50.240  1.00  0.00           C
ATOM    773  HE1 MET    48      55.348  28.019  50.725  1.00  0.00           H
ATOM    774  HE2 MET    48      54.645  28.080  49.215  1.00  0.00           H
ATOM    775  HE3 MET    48      54.524  29.456  50.458  1.00  0.00           H
ATOM    776  C   MET    48      50.581  26.241  47.249  1.00  0.00           C
ATOM    777  O   MET    48      51.065  25.549  46.345  1.00  0.00           O
ATOM    778  N   ILE    49      49.471  26.898  47.048  1.00  0.00           N
ATOM    779  H   ILE    49      49.186  27.573  47.743  1.00  0.00           H
ATOM    780  CA  ILE    49      48.633  26.787  45.765  1.00  0.00           C
ATOM    781  HA  ILE    49      48.705  25.767  45.390  1.00  0.00           H
ATOM    782  CB  ILE    49      47.150  26.895  46.210  1.00  0.00           C
ATOM    783  HB  ILE    49      46.988  27.842  46.726  1.00  0.00           H
ATOM    784  CG2 ILE    49      46.324  26.793  44.894  1.00  0.00           C
ATOM    785 HG21 ILE    49      46.793  27.171  43.986  1.00  0.00           H
ATOM    786 HG22 ILE    49      45.362  27.296  45.008  1.00  0.00           H
ATOM    787 HG23 ILE    49      46.106  25.727  44.841  1.00  0.00           H
ATOM    788  CG1 ILE    49      46.807  25.764  47.237  1.00  0.00           C
ATOM    789 HG12 ILE    49      46.787  24.722  46.918  1.00  0.00           H
ATOM    790 HG13 ILE    49      47.523  25.754  48.059  1.00  0.00           H
ATOM    791  CD1 ILE    49      45.457  26.110  47.936  1.00  0.00           C
ATOM    792 HD11 ILE    49      45.648  26.988  48.555  1.00  0.00           H
ATOM    793 HD12 ILE    49      45.123  25.281  48.561  1.00  0.00           H
ATOM    794 HD13 ILE    49      44.634  26.327  47.255  1.00  0.00           H
ATOM    795  C   ILE    49      49.126  27.804  44.732  1.00  0.00           C
ATOM    796  O   ILE    49      49.107  29.032  45.031  1.00  0.00           O
ATOM    797  N   PRO    50      49.664  27.373  43.555  1.00  0.00           N
ATOM    798  CD  PRO    50      49.754  26.025  43.116  1.00  0.00           C
ATOM    799  HD2 PRO    50      48.812  25.489  43.224  1.00  0.00           H
ATOM    800  HD3 PRO    50      50.578  25.580  43.676  1.00  0.00           H
ATOM    801  CG  PRO    50      49.906  26.045  41.555  1.00  0.00           C
ATOM    802  HG2 PRO    50      48.927  26.169  41.096  1.00  0.00           H
ATOM    803  HG3 PRO    50      50.500  25.211  41.182  1.00  0.00           H
ATOM    804  CB  PRO    50      50.742  27.344  41.419  1.00  0.00           C
ATOM    805  HB2 PRO    50      50.736  27.836  40.447  1.00  0.00           H
ATOM    806  HB3 PRO    50      51.799  27.203  41.642  1.00  0.00           H
ATOM    807  CA  PRO    50      50.167  28.271  42.526  1.00  0.00           C
ATOM    808  HA  PRO    50      50.912  28.965  42.912  1.00  0.00           H
ATOM    809  C   PRO    50      49.046  29.139  41.912  1.00  0.00           C
ATOM    810  O   PRO    50      47.911  28.692  41.630  1.00  0.00           O
ATOM    811  N   GLY    51      49.422  30.462  41.667  1.00  0.00           N
ATOM    812  H   GLY    51      50.318  30.721  42.057  1.00  0.00           H
ATOM    813  CA  GLY    51      48.457  31.530  41.159  1.00  0.00           C
ATOM    814  HA2 GLY    51      47.469  31.147  41.414  1.00  0.00           H
ATOM    815  HA3 GLY    51      48.619  32.436  41.743  1.00  0.00           H
ATOM    816  C   GLY    51      48.516  31.908  39.671  1.00  0.00           C
ATOM    817  O   GLY    51      47.696  32.690  39.228  1.00  0.00           O
ATOM    818  N   TRP    52      49.551  31.472  38.958  1.00  0.00           N
ATOM    819  H   TRP    52      50.121  30.797  39.447  1.00  0.00           H
ATOM    820  CA  TRP    52      49.728  31.710  37.464  1.00  0.00           C
ATOM    821  HA  TRP    52      50.682  31.234  37.232  1.00  0.00           H
ATOM    822  CB  TRP    52      48.673  30.763  36.766  1.00  0.00           C
ATOM    823  HB2 TRP    52      47.645  31.122  36.829  1.00  0.00           H
ATOM    824  HB3 TRP    52      48.961  30.748  35.715  1.00  0.00           H
ATOM    825  CG  TRP    52      48.719  29.322  37.241  1.00  0.00           C
ATOM    826  CD1 TRP    52      47.979  28.799  38.237  1.00  0.00           C
ATOM    827  HD1 TRP    52      47.186  29.268  38.800  1.00  0.00           H
ATOM    828  NE1 TRP    52      48.368  27.512  38.555  1.00  0.00           N
ATOM    829  HE1 TRP    52      47.818  26.860  39.096  1.00  0.00           H
ATOM    830  CE2 TRP    52      49.489  27.148  37.859  1.00  0.00           C
ATOM    831  CZ2 TRP    52      50.314  25.998  37.825  1.00  0.00           C
ATOM    832  HZ2 TRP    52      50.110  25.118  38.417  1.00  0.00           H
ATOM    833  CH2 TRP    52      51.508  26.110  37.056  1.00  0.00           C
ATOM    834  HH2 TRP    52      52.254  25.363  37.287  1.00  0.00           H
ATOM    835  CZ3 TRP    52      51.728  27.191  36.211  1.00  0.00           C
ATOM    836  HZ3 TRP    52      52.609  27.284  35.592  1.00  0.00           H
ATOM    837  CE3 TRP    52      50.881  28.292  36.212  1.00  0.00           C
ATOM    838  HE3 TRP    52      51.084  29.183  35.637  1.00  0.00           H
ATOM    839  CD2 TRP    52      49.709  28.260  36.991  1.00  0.00           C
ATOM    840  C   TRP    52      49.807  33.166  36.955  1.00  0.00           C
ATOM    841  O   TRP    52      49.947  33.493  35.812  1.00  0.00           O
ATOM    842  N   VAL    53      49.976  34.030  37.924  1.00  0.00           N
ATOM    843  H   VAL    53      49.926  33.703  38.878  1.00  0.00           H
ATOM    844  CA  VAL    53      50.600  35.375  37.741  1.00  0.00           C
ATOM    845  HA  VAL    53      50.219  35.848  36.835  1.00  0.00           H
ATOM    846  CB  VAL    53      50.300  36.359  38.904  1.00  0.00           C
ATOM    847  HB  VAL    53      50.943  36.216  39.771  1.00  0.00           H
ATOM    848  CG1 VAL    53      50.525  37.770  38.374  1.00  0.00           C
ATOM    849 HG11 VAL    53      50.207  38.549  39.066  1.00  0.00           H
ATOM    850 HG12 VAL    53      51.555  37.964  38.078  1.00  0.00           H
ATOM    851 HG13 VAL    53      49.949  38.031  37.485  1.00  0.00           H
ATOM    852  CG2 VAL    53      48.884  36.354  39.476  1.00  0.00           C
ATOM    853 HG21 VAL    53      48.740  35.462  40.084  1.00  0.00           H
ATOM    854 HG22 VAL    53      48.093  36.474  38.736  1.00  0.00           H
ATOM    855 HG23 VAL    53      48.832  37.178  40.188  1.00  0.00           H
ATOM    856  C   VAL    53      52.121  35.174  37.677  1.00  0.00           C
ATOM    857  O   VAL    53      52.713  34.715  38.663  1.00  0.00           O
ATOM    858  N   MET    54      52.719  35.596  36.514  1.00  0.00           N
ATOM    859  H   MET    54      52.242  36.193  35.853  1.00  0.00           H
ATOM    860  CA  MET    54      54.039  35.090  36.078  1.00  0.00           C
ATOM    861  HA  MET    54      54.539  34.609  36.919  1.00  0.00           H
ATOM    862  CB  MET    54      53.896  34.006  35.003  1.00  0.00           C
ATOM    863  HB2 MET    54      53.030  34.366  34.448  1.00  0.00           H
ATOM    864  HB3 MET    54      54.774  33.976  34.356  1.00  0.00           H
ATOM    865  CG  MET    54      53.630  32.574  35.469  1.00  0.00           C
ATOM    866  HG2 MET    54      54.548  32.075  35.780  1.00  0.00           H
ATOM    867  HG3 MET    54      53.101  32.563  36.421  1.00  0.00           H
ATOM    868  SD  MET    54      52.629  31.479  34.501  1.00  0.00           S
ATOM    869  CE  MET    54      53.657  31.456  33.038  1.00  0.00           C
ATOM    870  HE1 MET    54      53.143  31.022  32.180  1.00  0.00           H
ATOM    871  HE2 MET    54      53.951  32.472  32.775  1.00  0.00           H
ATOM    872  HE3 MET    54      54.551  30.844  33.165  1.00  0.00           H
ATOM    873  C   MET    54      54.971  36.293  35.634  1.00  0.00           C
ATOM    874  O   MET    54      56.194  36.040  35.516  1.00  0.00           O
ATOM    875  N   ASP    55      54.508  37.549  35.513  1.00  0.00           N
ATOM    876  H   ASP    55      53.532  37.762  35.359  1.00  0.00           H
ATOM    877  CA  ASP    55      55.334  38.786  35.415  1.00  0.00           C
ATOM    878  HA  ASP    55      56.388  38.525  35.513  1.00  0.00           H
ATOM    879  CB  ASP    55      55.109  39.461  34.024  1.00  0.00           C
ATOM    880  HB2 ASP    55      54.107  39.873  34.146  1.00  0.00           H
ATOM    881  HB3 ASP    55      55.809  40.263  33.793  1.00  0.00           H
ATOM    882  CG  ASP    55      55.269  38.560  32.847  1.00  0.00           C
ATOM    883  OD1 ASP    55      56.309  37.936  32.623  1.00  0.00           O
ATOM    884  OD2 ASP    55      54.383  38.670  31.997  1.00  0.00           O
ATOM    885  C   ASP    55      54.949  39.780  36.538  1.00  0.00           C
ATOM    886  O   ASP    55      53.881  39.665  37.215  1.00  0.00           O
ATOM    887  N   PHE    56      55.834  40.781  36.821  1.00  0.00           N
ATOM    888  H   PHE    56      56.668  40.840  36.256  1.00  0.00           H
ATOM    889  CA  PHE    56      55.445  41.863  37.707  1.00  0.00           C
ATOM    890  HA  PHE    56      54.770  41.497  38.480  1.00  0.00           H
ATOM    891  CB  PHE    56      56.711  42.297  38.466  1.00  0.00           C
ATOM    892  HB2 PHE    56      57.420  42.758  37.778  1.00  0.00           H
ATOM    893  HB3 PHE    56      56.464  43.120  39.136  1.00  0.00           H
ATOM    894  CG  PHE    56      57.411  41.444  39.448  1.00  0.00           C
ATOM    895  CD1 PHE    56      58.690  41.013  39.067  1.00  0.00           C
ATOM    896  HD1 PHE    56      59.155  41.330  38.145  1.00  0.00           H
ATOM    897  CE1 PHE    56      59.445  40.121  39.899  1.00  0.00           C
ATOM    898  HE1 PHE    56      60.417  39.812  39.540  1.00  0.00           H
ATOM    899  CZ  PHE    56      58.885  39.524  41.000  1.00  0.00           C
ATOM    900  HZ  PHE    56      59.500  38.886  41.618  1.00  0.00           H
ATOM    901  CE2 PHE    56      57.588  39.935  41.363  1.00  0.00           C
ATOM    902  HE2 PHE    56      57.174  39.399  42.205  1.00  0.00           H
ATOM    903  CD2 PHE    56      56.810  40.885  40.603  1.00  0.00           C
ATOM    904  HD2 PHE    56      55.821  41.177  40.921  1.00  0.00           H
ATOM    905  C   PHE    56      54.928  43.093  36.913  1.00  0.00           C
ATOM    906  O   PHE    56      55.365  43.312  35.812  1.00  0.00           O
ATOM    907  N   PRO    57      54.088  43.946  37.552  1.00  0.00           N
ATOM    908  CD  PRO    57      53.305  43.547  38.692  1.00  0.00           C
ATOM    909  HD2 PRO    57      53.939  43.726  39.561  1.00  0.00           H
ATOM    910  HD3 PRO    57      53.029  42.511  38.880  1.00  0.00           H
ATOM    911  CG  PRO    57      52.159  44.570  38.880  1.00  0.00           C
ATOM    912  HG2 PRO    57      51.848  44.753  39.908  1.00  0.00           H
ATOM    913  HG3 PRO    57      51.321  44.335  38.224  1.00  0.00           H
ATOM    914  CB  PRO    57      52.720  45.875  38.216  1.00  0.00           C
ATOM    915  HB2 PRO    57      53.314  46.384  38.976  1.00  0.00           H
ATOM    916  HB3 PRO    57      51.923  46.382  37.672  1.00  0.00           H
ATOM    917  CA  PRO    57      53.756  45.339  37.224  1.00  0.00           C
ATOM    918  HA  PRO    57      53.438  45.264  36.184  1.00  0.00           H
ATOM    919  C   PRO    57      55.035  46.339  37.376  1.00  0.00           C
ATOM    920  O   PRO    57      55.887  46.196  38.266  1.00  0.00           O
ATOM    921  N   THR    58      55.023  47.391  36.505  1.00  0.00           N
ATOM    922  H   THR    58      54.356  47.209  35.769  1.00  0.00           H
ATOM    923  CA  THR    58      56.181  48.265  36.207  1.00  0.00           C
ATOM    924  HA  THR    58      56.943  48.100  36.969  1.00  0.00           H
ATOM    925  CB  THR    58      56.867  47.809  34.909  1.00  0.00           C
ATOM    926  HB  THR    58      57.812  48.345  34.834  1.00  0.00           H
ATOM    927  CG2 THR    58      57.127  46.272  34.741  1.00  0.00           C
ATOM    928 HG21 THR    58      57.764  45.839  35.511  1.00  0.00           H
ATOM    929 HG22 THR    58      57.571  46.195  33.749  1.00  0.00           H
ATOM    930 HG23 THR    58      56.126  45.854  34.633  1.00  0.00           H
ATOM    931  OG1 THR    58      56.011  48.226  33.836  1.00  0.00           O
ATOM    932  HG1 THR    58      55.226  47.699  34.000  1.00  0.00           H
ATOM    933  C   THR    58      55.796  49.734  36.197  1.00  0.00           C
ATOM    934  O   THR    58      56.652  50.662  36.217  1.00  0.00           O
ATOM    935  N   GLY    59      54.473  49.992  36.104  1.00  0.00           N
ATOM    936  H   GLY    59      53.859  49.191  36.137  1.00  0.00           H
ATOM    937  CA  GLY    59      53.951  51.361  36.085  1.00  0.00           C
ATOM    938  HA2 GLY    59      52.928  51.522  36.428  1.00  0.00           H
ATOM    939  HA3 GLY    59      54.529  52.043  36.707  1.00  0.00           H
ATOM    940  C   GLY    59      54.020  51.933  34.627  1.00  0.00           C
ATOM    941  O   GLY    59      53.727  53.117  34.447  1.00  0.00           O
ATOM    942  N   LYS    60      54.548  51.227  33.591  1.00  0.00           N
ATOM    943  H   LYS    60      54.654  50.251  33.825  1.00  0.00           H
ATOM    944  CA  LYS    60      54.286  51.523  32.174  1.00  0.00           C
ATOM    945  HA  LYS    60      54.048  52.585  32.114  1.00  0.00           H
ATOM    946  CB  LYS    60      55.610  51.280  31.380  1.00  0.00           C
ATOM    947  HB2 LYS    60      56.448  51.891  31.713  1.00  0.00           H
ATOM    948  HB3 LYS    60      55.829  50.220  31.510  1.00  0.00           H
ATOM    949  CG  LYS    60      55.668  51.586  29.824  1.00  0.00           C
ATOM    950  HG2 LYS    60      56.688  51.355  29.518  1.00  0.00           H
ATOM    951  HG3 LYS    60      55.038  50.868  29.299  1.00  0.00           H
ATOM    952  CD  LYS    60      55.248  53.071  29.414  1.00  0.00           C
ATOM    953  HD2 LYS    60      54.206  53.287  29.656  1.00  0.00           H
ATOM    954  HD3 LYS    60      55.946  53.782  29.857  1.00  0.00           H
ATOM    955  CE  LYS    60      55.317  53.282  27.991  1.00  0.00           C
ATOM    956  HE2 LYS    60      54.520  52.704  27.525  1.00  0.00           H
ATOM    957  HE3 LYS    60      55.016  54.321  27.855  1.00  0.00           H
ATOM    958  NZ  LYS    60      56.690  53.216  27.443  1.00  0.00           N
ATOM    959  HZ1 LYS    60      56.853  53.674  26.558  1.00  0.00           H
ATOM    960  HZ2 LYS    60      57.077  52.304  27.249  1.00  0.00           H
ATOM    961  HZ3 LYS    60      57.339  53.664  28.074  1.00  0.00           H
ATOM    962  C   LYS    60      53.162  50.753  31.545  1.00  0.00           C
ATOM    963  O   LYS    60      52.850  51.119  30.402  1.00  0.00           O
ATOM    964  N   GLU    61      52.437  49.859  32.262  1.00  0.00           N
ATOM    965  H   GLU    61      52.794  49.514  33.141  1.00  0.00           H
ATOM    966  CA  GLU    61      51.263  49.171  31.743  1.00  0.00           C
ATOM    967  HA  GLU    61      51.550  48.668  30.819  1.00  0.00           H
ATOM    968  CB  GLU    61      50.817  48.122  32.731  1.00  0.00           C
ATOM    969  HB2 GLU    61      50.589  48.614  33.677  1.00  0.00           H
ATOM    970  HB3 GLU    61      49.856  47.730  32.396  1.00  0.00           H
ATOM    971  CG  GLU    61      51.837  46.987  32.952  1.00  0.00           C
ATOM    972  HG2 GLU    61      51.323  46.112  33.349  1.00  0.00           H
ATOM    973  HG3 GLU    61      52.161  46.760  31.937  1.00  0.00           H
ATOM    974  CD  GLU    61      52.971  47.290  33.954  1.00  0.00           C
ATOM    975  OE1 GLU    61      52.904  48.281  34.636  1.00  0.00           O
ATOM    976  OE2 GLU    61      53.928  46.465  33.941  1.00  0.00           O
ATOM    977  C   GLU    61      50.174  50.225  31.509  1.00  0.00           C
ATOM    978  O   GLU    61      49.991  51.242  32.202  1.00  0.00           O
ATOM    979  N   SER    62      49.520  50.030  30.352  1.00  0.00           N
ATOM    980  H   SER    62      49.697  49.166  29.859  1.00  0.00           H
ATOM    981  CA  SER    62      48.433  50.843  29.854  1.00  0.00           C
ATOM    982  HA  SER    62      47.972  51.347  30.704  1.00  0.00           H
ATOM    983  CB  SER    62      49.071  51.873  28.947  1.00  0.00           C
ATOM    984  HB2 SER    62      48.334  52.626  28.671  1.00  0.00           H
ATOM    985  HB3 SER    62      49.981  52.195  29.453  1.00  0.00           H
ATOM    986  OG  SER    62      49.374  51.178  27.678  1.00  0.00           O
ATOM    987  HG  SER    62      50.325  51.190  27.550  1.00  0.00           H
ATOM    988  C   SER    62      47.343  49.984  29.306  1.00  0.00           C
ATOM    989  O   SER    62      47.380  48.741  29.403  1.00  0.00           O
ATOM    990  N   GLY    63      46.425  50.756  28.639  1.00  0.00           N
ATOM    991  H   GLY    63      46.541  51.759  28.665  1.00  0.00           H
ATOM    992  CA  GLY    63      45.159  50.162  28.238  1.00  0.00           C
ATOM    993  HA2 GLY    63      44.853  50.553  27.268  1.00  0.00           H
ATOM    994  HA3 GLY    63      45.274  49.087  28.101  1.00  0.00           H
ATOM    995  C   GLY    63      43.981  50.369  29.168  1.00  0.00           C
ATOM    996  O   GLY    63      44.126  50.879  30.232  1.00  0.00           O
ATOM    997  N   ASP    64      42.720  49.994  28.851  1.00  0.00           N
ATOM    998  H   ASP    64      42.583  49.730  27.885  1.00  0.00           H
ATOM    999  CA  ASP    64      41.678  49.775  29.818  1.00  0.00           C
ATOM   1000  HA  ASP    64      41.951  50.295  30.736  1.00  0.00           H
ATOM   1001  CB  ASP    64      40.354  50.489  29.397  1.00  0.00           C
ATOM   1002  HB2 ASP    64      39.876  49.933  28.591  1.00  0.00           H
ATOM   1003  HB3 ASP    64      39.621  50.462  30.203  1.00  0.00           H
ATOM   1004  CG  ASP    64      40.493  51.977  28.922  1.00  0.00           C
ATOM   1005  OD1 ASP    64      39.444  52.578  28.669  1.00  0.00           O
ATOM   1006  OD2 ASP    64      41.602  52.533  28.725  1.00  0.00           O
ATOM   1007  C   ASP    64      41.410  48.259  30.141  1.00  0.00           C
ATOM   1008  O   ASP    64      41.595  47.413  29.344  1.00  0.00           O
ATOM   1009  N   PHE    65      40.865  48.059  31.366  1.00  0.00           N
ATOM   1010  H   PHE    65      40.751  48.894  31.924  1.00  0.00           H
ATOM   1011  CA  PHE    65      40.653  46.697  31.944  1.00  0.00           C
ATOM   1012  HA  PHE    65      40.550  45.935  31.171  1.00  0.00           H
ATOM   1013  CB  PHE    65      41.886  46.289  32.794  1.00  0.00           C
ATOM   1014  HB2 PHE    65      41.937  46.968  33.645  1.00  0.00           H
ATOM   1015  HB3 PHE    65      41.656  45.379  33.349  1.00  0.00           H
ATOM   1016  CG  PHE    65      43.180  46.182  32.009  1.00  0.00           C
ATOM   1017  CD1 PHE    65      43.608  45.072  31.265  1.00  0.00           C
ATOM   1018  HD1 PHE    65      43.004  44.178  31.275  1.00  0.00           H
ATOM   1019  CE1 PHE    65      44.798  45.168  30.469  1.00  0.00           C
ATOM   1020  HE1 PHE    65      44.957  44.265  29.896  1.00  0.00           H
ATOM   1021  CZ  PHE    65      45.690  46.309  30.584  1.00  0.00           C
ATOM   1022  HZ  PHE    65      46.609  46.426  30.029  1.00  0.00           H
ATOM   1023  CE2 PHE    65      45.303  47.360  31.351  1.00  0.00           C
ATOM   1024  HE2 PHE    65      45.938  48.233  31.365  1.00  0.00           H
ATOM   1025  CD2 PHE    65      43.990  47.308  32.023  1.00  0.00           C
ATOM   1026  HD2 PHE    65      43.736  48.219  32.544  1.00  0.00           H
ATOM   1027  C   PHE    65      39.430  46.673  32.833  1.00  0.00           C
ATOM   1028  O   PHE    65      38.905  47.725  33.235  1.00  0.00           O
ATOM   1029  N   LEU    66      38.979  45.460  33.130  1.00  0.00           N
ATOM   1030  H   LEU    66      39.433  44.660  32.713  1.00  0.00           H
ATOM   1031  CA  LEU    66      37.794  45.147  33.855  1.00  0.00           C
ATOM   1032  HA  LEU    66      37.373  46.055  34.288  1.00  0.00           H
ATOM   1033  CB  LEU    66      36.668  44.723  32.895  1.00  0.00           C
ATOM   1034  HB2 LEU    66      37.084  44.313  31.975  1.00  0.00           H
ATOM   1035  HB3 LEU    66      36.084  43.912  33.329  1.00  0.00           H
ATOM   1036  CG  LEU    66      35.693  45.784  32.426  1.00  0.00           C
ATOM   1037  HG  LEU    66      36.309  46.622  32.096  1.00  0.00           H
ATOM   1038  CD1 LEU    66      34.922  45.169  31.242  1.00  0.00           C
ATOM   1039 HD11 LEU    66      34.081  44.546  31.544  1.00  0.00           H
ATOM   1040 HD12 LEU    66      35.497  44.614  30.501  1.00  0.00           H
ATOM   1041 HD13 LEU    66      34.420  45.973  30.705  1.00  0.00           H
ATOM   1042  CD2 LEU    66      34.648  46.362  33.401  1.00  0.00           C
ATOM   1043 HD21 LEU    66      34.046  45.566  33.839  1.00  0.00           H
ATOM   1044 HD22 LEU    66      35.135  46.801  34.272  1.00  0.00           H
ATOM   1045 HD23 LEU    66      34.049  47.135  32.920  1.00  0.00           H
ATOM   1046  C   LEU    66      37.937  44.070  35.036  1.00  0.00           C
ATOM   1047  O   LEU    66      38.717  43.120  34.850  1.00  0.00           O
ATOM   1048  N   ALA    67      37.068  44.072  35.959  1.00  0.00           N
ATOM   1049  H   ALA    67      36.536  44.917  36.105  1.00  0.00           H
ATOM   1050  CA  ALA    67      36.977  42.969  37.010  1.00  0.00           C
ATOM   1051  HA  ALA    67      37.433  42.067  36.602  1.00  0.00           H
ATOM   1052  CB  ALA    67      37.862  43.297  38.246  1.00  0.00           C
ATOM   1053  HB1 ALA    67      37.415  44.046  38.901  1.00  0.00           H
ATOM   1054  HB2 ALA    67      38.800  43.740  37.912  1.00  0.00           H
ATOM   1055  HB3 ALA    67      38.034  42.425  38.876  1.00  0.00           H
ATOM   1056  C   ALA    67      35.551  42.719  37.388  1.00  0.00           C
ATOM   1057  O   ALA    67      34.726  43.603  37.240  1.00  0.00           O
ATOM   1058  N   ILE    68      35.361  41.561  38.043  1.00  0.00           N
ATOM   1059  H   ILE    68      36.159  40.942  38.023  1.00  0.00           H
ATOM   1060  CA  ILE    68      34.173  41.150  38.783  1.00  0.00           C
ATOM   1061  HA  ILE    68      33.546  41.970  39.133  1.00  0.00           H
ATOM   1062  CB  ILE    68      33.289  40.175  37.976  1.00  0.00           C
ATOM   1063  HB  ILE    68      33.929  39.399  37.558  1.00  0.00           H
ATOM   1064  CG2 ILE    68      32.325  39.414  38.919  1.00  0.00           C
ATOM   1065 HG21 ILE    68      31.760  38.725  38.291  1.00  0.00           H
ATOM   1066 HG22 ILE    68      31.657  40.134  39.392  1.00  0.00           H
ATOM   1067 HG23 ILE    68      32.803  38.782  39.668  1.00  0.00           H
ATOM   1068  CG1 ILE    68      32.524  40.928  36.886  1.00  0.00           C
ATOM   1069 HG12 ILE    68      31.914  41.754  37.252  1.00  0.00           H
ATOM   1070 HG13 ILE    68      33.317  41.419  36.321  1.00  0.00           H
ATOM   1071  CD1 ILE    68      31.557  40.126  36.148  1.00  0.00           C
ATOM   1072 HD11 ILE    68      31.925  39.194  35.718  1.00  0.00           H
ATOM   1073 HD12 ILE    68      31.302  40.734  35.279  1.00  0.00           H
ATOM   1074 HD13 ILE    68      30.614  40.051  36.688  1.00  0.00           H
ATOM   1075  C   ILE    68      34.789  40.420  40.051  1.00  0.00           C
ATOM   1076  O   ILE    68      35.577  39.500  39.938  1.00  0.00           O
ATOM   1077  N   ASP    69      34.134  40.674  41.134  1.00  0.00           N
ATOM   1078  H   ASP    69      33.400  41.367  41.127  1.00  0.00           H
ATOM   1079  CA  ASP    69      34.170  39.846  42.338  1.00  0.00           C
ATOM   1080  HA  ASP    69      34.688  38.907  42.143  1.00  0.00           H
ATOM   1081  CB  ASP    69      35.005  40.507  43.443  1.00  0.00           C
ATOM   1082  HB2 ASP    69      36.022  40.795  43.176  1.00  0.00           H
ATOM   1083  HB3 ASP    69      34.456  41.362  43.837  1.00  0.00           H
ATOM   1084  CG  ASP    69      35.158  39.515  44.602  1.00  0.00           C
ATOM   1085  OD1 ASP    69      35.546  39.970  45.721  1.00  0.00           O
ATOM   1086  OD2 ASP    69      34.940  38.311  44.463  1.00  0.00           O
ATOM   1087  C   ASP    69      32.791  39.411  42.805  1.00  0.00           C
ATOM   1088  O   ASP    69      32.038  40.233  43.198  1.00  0.00           O
ATOM   1089  N   LEU    70      32.745  38.111  42.941  1.00  0.00           N
ATOM   1090  H   LEU    70      33.492  37.477  42.692  1.00  0.00           H
ATOM   1091  CA  LEU    70      31.533  37.406  43.438  1.00  0.00           C
ATOM   1092  HA  LEU    70      30.732  38.044  43.064  1.00  0.00           H
ATOM   1093  CB  LEU    70      31.510  36.089  42.654  1.00  0.00           C
ATOM   1094  HB2 LEU    70      31.776  36.382  41.638  1.00  0.00           H
ATOM   1095  HB3 LEU    70      32.268  35.365  42.954  1.00  0.00           H
ATOM   1096  CG  LEU    70      30.160  35.270  42.584  1.00  0.00           C
ATOM   1097  HG  LEU    70      29.466  35.244  43.424  1.00  0.00           H
ATOM   1098  CD1 LEU    70      29.455  35.701  41.326  1.00  0.00           C
ATOM   1099 HD11 LEU    70      28.702  34.933  41.151  1.00  0.00           H
ATOM   1100 HD12 LEU    70      30.110  35.659  40.455  1.00  0.00           H
ATOM   1101 HD13 LEU    70      29.046  36.712  41.333  1.00  0.00           H
ATOM   1102  CD2 LEU    70      30.578  33.750  42.334  1.00  0.00           C
ATOM   1103 HD21 LEU    70      29.704  33.115  42.185  1.00  0.00           H
ATOM   1104 HD22 LEU    70      31.211  33.686  41.449  1.00  0.00           H
ATOM   1105 HD23 LEU    70      31.160  33.318  43.148  1.00  0.00           H
ATOM   1106  C   LEU    70      31.449  37.169  44.944  1.00  0.00           C
ATOM   1107  O   LEU    70      30.348  36.946  45.450  1.00  0.00           O
ATOM   1108  N   GLY    71      32.571  37.253  45.583  1.00  0.00           N
ATOM   1109  H   GLY    71      33.426  37.474  45.093  1.00  0.00           H
ATOM   1110  CA  GLY    71      32.729  36.882  46.986  1.00  0.00           C
ATOM   1111  HA2 GLY    71      32.444  35.838  47.119  1.00  0.00           H
ATOM   1112  HA3 GLY    71      33.770  37.034  47.268  1.00  0.00           H
ATOM   1113  C   GLY    71      32.049  37.675  48.149  1.00  0.00           C
ATOM   1114  O   GLY    71      31.891  37.109  49.237  1.00  0.00           O
ATOM   1115  N   GLY    72      31.533  38.864  47.882  1.00  0.00           N
ATOM   1116  H   GLY    72      31.642  39.323  46.989  1.00  0.00           H
ATOM   1117  CA  GLY    72      30.863  39.616  48.940  1.00  0.00           C
ATOM   1118  HA2 GLY    72      31.330  39.420  49.905  1.00  0.00           H
ATOM   1119  HA3 GLY    72      31.063  40.647  48.650  1.00  0.00           H
ATOM   1120  C   GLY    72      29.375  39.312  49.009  1.00  0.00           C
ATOM   1121  O   GLY    72      28.848  38.403  48.407  1.00  0.00           O
ATOM   1122  N   THR    73      28.710  40.189  49.724  1.00  0.00           N
ATOM   1123  H   THR    73      29.290  40.769  50.312  1.00  0.00           H
ATOM   1124  CA  THR    73      27.199  40.336  49.783  1.00  0.00           C
ATOM   1125  HA  THR    73      26.922  39.387  50.244  1.00  0.00           H
ATOM   1126  CB  THR    73      26.742  41.396  50.734  1.00  0.00           C
ATOM   1127  HB  THR    73      27.290  42.317  50.538  1.00  0.00           H
ATOM   1128  CG2 THR    73      25.280  41.754  50.955  1.00  0.00           C
ATOM   1129 HG21 THR    73      25.282  42.319  51.887  1.00  0.00           H
ATOM   1130 HG22 THR    73      24.598  40.904  50.998  1.00  0.00           H
ATOM   1131 HG23 THR    73      24.845  42.401  50.194  1.00  0.00           H
ATOM   1132  OG1 THR    73      27.209  41.103  51.999  1.00  0.00           O
ATOM   1133  HG1 THR    73      28.167  41.165  51.950  1.00  0.00           H
ATOM   1134  C   THR    73      26.650  40.441  48.330  1.00  0.00           C
ATOM   1135  O   THR    73      25.610  39.807  48.065  1.00  0.00           O
ATOM   1136  N   ASN    74      27.354  41.139  47.443  1.00  0.00           N
ATOM   1137  H   ASN    74      28.181  41.649  47.719  1.00  0.00           H
ATOM   1138  CA  ASN    74      26.970  41.440  46.012  1.00  0.00           C
ATOM   1139  HA  ASN    74      26.012  40.952  45.835  1.00  0.00           H
ATOM   1140  CB  ASN    74      26.812  42.952  45.796  1.00  0.00           C
ATOM   1141  HB2 ASN    74      27.751  43.355  46.177  1.00  0.00           H
ATOM   1142  HB3 ASN    74      26.639  43.206  44.750  1.00  0.00           H
ATOM   1143  CG  ASN    74      25.731  43.518  46.671  1.00  0.00           C
ATOM   1144  OD1 ASN    74      24.685  42.902  46.819  1.00  0.00           O
ATOM   1145  ND2 ASN    74      25.955  44.726  47.138  1.00  0.00           N
ATOM   1146 HD21 ASN    74      26.851  45.175  47.023  1.00  0.00           H
ATOM   1147 HD22 ASN    74      25.300  45.121  47.798  1.00  0.00           H
ATOM   1148  C   ASN    74      27.842  40.715  44.975  1.00  0.00           C
ATOM   1149  O   ASN    74      28.995  40.351  45.320  1.00  0.00           O
ATOM   1150  N   LEU    75      27.390  40.678  43.747  1.00  0.00           N
ATOM   1151  H   LEU    75      26.449  40.943  43.490  1.00  0.00           H
ATOM   1152  CA  LEU    75      28.331  40.610  42.583  1.00  0.00           C
ATOM   1153  HA  LEU    75      29.113  39.861  42.713  1.00  0.00           H
ATOM   1154  CB  LEU    75      27.544  40.242  41.307  1.00  0.00           C
ATOM   1155  HB2 LEU    75      27.204  39.211  41.399  1.00  0.00           H
ATOM   1156  HB3 LEU    75      26.713  40.919  41.107  1.00  0.00           H
ATOM   1157  CG  LEU    75      28.372  40.316  40.037  1.00  0.00           C
ATOM   1158  HG  LEU    75      29.203  41.008  40.167  1.00  0.00           H
ATOM   1159  CD1 LEU    75      28.911  38.900  39.789  1.00  0.00           C
ATOM   1160 HD11 LEU    75      28.040  38.275  39.590  1.00  0.00           H
ATOM   1161 HD12 LEU    75      29.506  38.586  40.647  1.00  0.00           H
ATOM   1162 HD13 LEU    75      29.575  38.894  38.925  1.00  0.00           H
ATOM   1163  CD2 LEU    75      27.640  40.799  38.696  1.00  0.00           C
ATOM   1164 HD21 LEU    75      27.758  41.872  38.546  1.00  0.00           H
ATOM   1165 HD22 LEU    75      28.290  40.418  37.908  1.00  0.00           H
ATOM   1166 HD23 LEU    75      26.586  40.543  38.576  1.00  0.00           H
ATOM   1167  C   LEU    75      28.912  42.135  42.423  1.00  0.00           C
ATOM   1168  O   LEU    75      28.166  43.085  42.348  1.00  0.00           O
ATOM   1169  N   ARG    76      30.240  42.224  42.584  1.00  0.00           N
ATOM   1170  H   ARG    76      30.796  41.396  42.741  1.00  0.00           H
ATOM   1171  CA  ARG    76      30.994  43.539  42.458  1.00  0.00           C
ATOM   1172  HA  ARG    76      30.262  44.346  42.486  1.00  0.00           H
ATOM   1173  CB  ARG    76      32.099  43.649  43.544  1.00  0.00           C
ATOM   1174  HB2 ARG    76      31.641  43.563  44.529  1.00  0.00           H
ATOM   1175  HB3 ARG    76      32.880  42.898  43.424  1.00  0.00           H
ATOM   1176  CG  ARG    76      32.767  45.062  43.539  1.00  0.00           C
ATOM   1177  HG2 ARG    76      33.198  45.230  42.552  1.00  0.00           H
ATOM   1178  HG3 ARG    76      32.092  45.876  43.802  1.00  0.00           H
ATOM   1179  CD  ARG    76      33.980  44.953  44.461  1.00  0.00           C
ATOM   1180  HD2 ARG    76      33.562  44.629  45.415  1.00  0.00           H
ATOM   1181  HD3 ARG    76      34.647  44.153  44.140  1.00  0.00           H
ATOM   1182  NE  ARG    76      34.617  46.247  44.583  1.00  0.00           N
ATOM   1183  HE  ARG    76      34.034  46.969  44.982  1.00  0.00           H
ATOM   1184  CZ  ARG    76      35.870  46.713  44.364  1.00  0.00           C
ATOM   1185  NH1 ARG    76      36.803  45.873  44.160  1.00  0.00           N
ATOM   1186 HH11 ARG    76      36.667  44.877  44.272  1.00  0.00           H
ATOM   1187 HH12 ARG    76      37.739  46.250  44.144  1.00  0.00           H
ATOM   1188  NH2 ARG    76      36.201  47.917  44.487  1.00  0.00           N
ATOM   1189 HH21 ARG    76      35.514  48.626  44.700  1.00  0.00           H
ATOM   1190 HH22 ARG    76      37.162  48.129  44.256  1.00  0.00           H
ATOM   1191  C   ARG    76      31.589  43.549  41.059  1.00  0.00           C
ATOM   1192  O   ARG    76      31.872  42.513  40.502  1.00  0.00           O
ATOM   1193  N   VAL    77      31.677  44.658  40.389  1.00  0.00           N
ATOM   1194  H   VAL    77      31.366  45.471  40.901  1.00  0.00           H
ATOM   1195  CA  VAL    77      32.203  44.869  39.072  1.00  0.00           C
ATOM   1196  HA  VAL    77      32.835  44.083  38.659  1.00  0.00           H
ATOM   1197  CB  VAL    77      30.957  44.984  38.270  1.00  0.00           C
ATOM   1198  HB  VAL    77      30.557  45.996  38.331  1.00  0.00           H
ATOM   1199  CG1 VAL    77      31.124  44.766  36.760  1.00  0.00           C
ATOM   1200 HG11 VAL    77      31.535  43.764  36.628  1.00  0.00           H
ATOM   1201 HG12 VAL    77      30.169  44.866  36.247  1.00  0.00           H
ATOM   1202 HG13 VAL    77      31.890  45.414  36.333  1.00  0.00           H
ATOM   1203  CG2 VAL    77      29.733  43.955  38.545  1.00  0.00           C
ATOM   1204 HG21 VAL    77      28.949  44.205  37.830  1.00  0.00           H
ATOM   1205 HG22 VAL    77      29.360  44.062  39.564  1.00  0.00           H
ATOM   1206 HG23 VAL    77      30.029  42.922  38.362  1.00  0.00           H
ATOM   1207  C   VAL    77      32.994  46.231  39.061  1.00  0.00           C
ATOM   1208  O   VAL    77      32.485  47.244  39.602  1.00  0.00           O
ATOM   1209  N   VAL    78      34.128  46.191  38.389  1.00  0.00           N
ATOM   1210  H   VAL    78      34.390  45.409  37.805  1.00  0.00           H
ATOM   1211  CA  VAL    78      34.967  47.399  38.427  1.00  0.00           C
ATOM   1212  HA  VAL    78      34.368  48.285  38.636  1.00  0.00           H
ATOM   1213  CB  VAL    78      36.072  47.361  39.569  1.00  0.00           C
ATOM   1214  HB  VAL    78      36.898  46.704  39.301  1.00  0.00           H
ATOM   1215  CG1 VAL    78      36.736  48.721  39.760  1.00  0.00           C
ATOM   1216 HG11 VAL    78      37.598  48.695  40.425  1.00  0.00           H
ATOM   1217 HG12 VAL    78      37.113  49.115  38.817  1.00  0.00           H
ATOM   1218 HG13 VAL    78      35.978  49.473  39.982  1.00  0.00           H
ATOM   1219  CG2 VAL    78      35.432  46.901  40.905  1.00  0.00           C
ATOM   1220 HG21 VAL    78      34.615  47.567  41.181  1.00  0.00           H
ATOM   1221 HG22 VAL    78      36.161  46.910  41.715  1.00  0.00           H
ATOM   1222 HG23 VAL    78      34.991  45.905  40.849  1.00  0.00           H
ATOM   1223  C   VAL    78      35.644  47.599  37.039  1.00  0.00           C
ATOM   1224  O   VAL    78      36.472  46.724  36.651  1.00  0.00           O
ATOM   1225  N   LEU    79      35.490  48.764  36.422  1.00  0.00           N
ATOM   1226  H   LEU    79      34.856  49.407  36.872  1.00  0.00           H
ATOM   1227  CA  LEU    79      36.188  49.335  35.320  1.00  0.00           C
ATOM   1228  HA  LEU    79      36.495  48.581  34.594  1.00  0.00           H
ATOM   1229  CB  LEU    79      35.238  50.159  34.454  1.00  0.00           C
ATOM   1230  HB2 LEU    79      34.425  49.564  34.038  1.00  0.00           H
ATOM   1231  HB3 LEU    79      34.860  50.802  35.249  1.00  0.00           H
ATOM   1232  CG  LEU    79      35.686  50.979  33.224  1.00  0.00           C
ATOM   1233  HG  LEU    79      36.454  51.679  33.556  1.00  0.00           H
ATOM   1234  CD1 LEU    79      36.374  50.107  32.221  1.00  0.00           C
ATOM   1235 HD11 LEU    79      35.625  49.468  31.757  1.00  0.00           H
ATOM   1236 HD12 LEU    79      37.221  49.512  32.564  1.00  0.00           H
ATOM   1237 HD13 LEU    79      36.920  50.739  31.519  1.00  0.00           H
ATOM   1238  CD2 LEU    79      34.576  51.833  32.691  1.00  0.00           C
ATOM   1239 HD21 LEU    79      34.973  52.625  32.057  1.00  0.00           H
ATOM   1240 HD22 LEU    79      33.756  51.208  32.335  1.00  0.00           H
ATOM   1241 HD23 LEU    79      34.101  52.316  33.544  1.00  0.00           H
ATOM   1242  C   LEU    79      37.469  50.076  35.744  1.00  0.00           C
ATOM   1243  O   LEU    79      37.310  51.123  36.436  1.00  0.00           O
ATOM   1244  N   VAL    80      38.683  49.728  35.281  1.00  0.00           N
ATOM   1245  H   VAL    80      38.683  49.036  34.544  1.00  0.00           H
ATOM   1246  CA  VAL    80      39.980  50.201  35.611  1.00  0.00           C
ATOM   1247  HA  VAL    80      39.893  51.087  36.240  1.00  0.00           H
ATOM   1248  CB  VAL    80      40.669  49.166  36.451  1.00  0.00           C
ATOM   1249  HB  VAL    80      40.810  48.244  35.888  1.00  0.00           H
ATOM   1250  CG1 VAL    80      42.095  49.649  36.871  1.00  0.00           C
ATOM   1251 HG11 VAL    80      42.769  49.986  36.084  1.00  0.00           H
ATOM   1252 HG12 VAL    80      41.937  50.413  37.631  1.00  0.00           H
ATOM   1253 HG13 VAL    80      42.647  48.828  37.328  1.00  0.00           H
ATOM   1254  CG2 VAL    80      39.791  48.686  37.684  1.00  0.00           C
ATOM   1255 HG21 VAL    80      38.841  48.291  37.325  1.00  0.00           H
ATOM   1256 HG22 VAL    80      39.686  49.497  38.404  1.00  0.00           H
ATOM   1257 HG23 VAL    80      40.241  47.870  38.248  1.00  0.00           H
ATOM   1258  C   VAL    80      40.862  50.680  34.441  1.00  0.00           C
ATOM   1259  O   VAL    80      41.264  49.841  33.634  1.00  0.00           O
ATOM   1260  N   LYS    81      41.012  52.002  34.298  1.00  0.00           N
ATOM   1261  H   LYS    81      40.748  52.557  35.100  1.00  0.00           H
ATOM   1262  CA  LYS    81      41.541  52.580  33.068  1.00  0.00           C
ATOM   1263  HA  LYS    81      41.492  51.912  32.207  1.00  0.00           H
ATOM   1264  CB  LYS    81      40.766  53.856  32.797  1.00  0.00           C
ATOM   1265  HB2 LYS    81      40.892  54.592  33.591  1.00  0.00           H
ATOM   1266  HB3 LYS    81      41.237  54.342  31.943  1.00  0.00           H
ATOM   1267  CG  LYS    81      39.308  53.556  32.491  1.00  0.00           C
ATOM   1268  HG2 LYS    81      39.271  52.846  31.664  1.00  0.00           H
ATOM   1269  HG3 LYS    81      38.825  53.085  33.346  1.00  0.00           H
ATOM   1270  CD  LYS    81      38.390  54.713  32.156  1.00  0.00           C
ATOM   1271  HD2 LYS    81      37.414  54.289  32.388  1.00  0.00           H
ATOM   1272  HD3 LYS    81      38.561  55.531  32.858  1.00  0.00           H
ATOM   1273  CE  LYS    81      38.515  55.334  30.738  1.00  0.00           C
ATOM   1274  HE2 LYS    81      39.573  55.597  30.729  1.00  0.00           H
ATOM   1275  HE3 LYS    81      38.376  54.516  30.031  1.00  0.00           H
ATOM   1276  NZ  LYS    81      37.525  56.450  30.492  1.00  0.00           N
ATOM   1277  HZ1 LYS    81      37.708  56.983  29.653  1.00  0.00           H
ATOM   1278  HZ2 LYS    81      37.539  57.036  31.313  1.00  0.00           H
ATOM   1279  HZ3 LYS    81      36.603  56.052  30.383  1.00  0.00           H
ATOM   1280  C   LYS    81      42.983  52.944  33.401  1.00  0.00           C
ATOM   1281  O   LYS    81      43.142  53.735  34.310  1.00  0.00           O
ATOM   1282  N   LEU    82      44.025  52.482  32.724  1.00  0.00           N
ATOM   1283  H   LEU    82      43.932  51.823  31.965  1.00  0.00           H
ATOM   1284  CA  LEU    82      45.436  52.747  33.150  1.00  0.00           C
ATOM   1285  HA  LEU    82      45.434  53.212  34.136  1.00  0.00           H
ATOM   1286  CB  LEU    82      46.200  51.409  33.234  1.00  0.00           C
ATOM   1287  HB2 LEU    82      45.877  50.678  32.493  1.00  0.00           H
ATOM   1288  HB3 LEU    82      47.216  51.570  32.873  1.00  0.00           H
ATOM   1289  CG  LEU    82      46.449  50.879  34.607  1.00  0.00           C
ATOM   1290  HG  LEU    82      46.843  51.611  35.313  1.00  0.00           H
ATOM   1291  CD1 LEU    82      45.192  50.369  35.313  1.00  0.00           C
ATOM   1292 HD11 LEU    82      44.652  49.526  34.883  1.00  0.00           H
ATOM   1293 HD12 LEU    82      44.427  51.141  35.404  1.00  0.00           H
ATOM   1294 HD13 LEU    82      45.586  49.977  36.251  1.00  0.00           H
ATOM   1295  CD2 LEU    82      47.431  49.727  34.527  1.00  0.00           C
ATOM   1296 HD21 LEU    82      47.812  49.339  35.472  1.00  0.00           H
ATOM   1297 HD22 LEU    82      47.113  48.872  33.931  1.00  0.00           H
ATOM   1298 HD23 LEU    82      48.380  50.019  34.077  1.00  0.00           H
ATOM   1299  C   LEU    82      46.290  53.710  32.238  1.00  0.00           C
ATOM   1300  O   LEU    82      46.437  53.487  31.041  1.00  0.00           O
ATOM   1301  N   GLY    83      47.019  54.649  32.905  1.00  0.00           N
ATOM   1302  H   GLY    83      46.927  54.783  33.901  1.00  0.00           H
ATOM   1303  CA  GLY    83      47.576  55.818  32.255  1.00  0.00           C
ATOM   1304  HA2 GLY    83      46.808  56.204  31.584  1.00  0.00           H
ATOM   1305  HA3 GLY    83      47.577  56.596  33.018  1.00  0.00           H
ATOM   1306  C   GLY    83      48.909  55.609  31.471  1.00  0.00           C
ATOM   1307  O   GLY    83      49.334  56.507  30.724  1.00  0.00           O
ATOM   1308  N   GLY    84      49.618  54.519  31.687  1.00  0.00           N
ATOM   1309  H   GLY    84      49.198  53.707  32.117  1.00  0.00           H
ATOM   1310  CA  GLY    84      50.957  54.354  31.154  1.00  0.00           C
ATOM   1311  HA2 GLY    84      51.131  53.281  31.076  1.00  0.00           H
ATOM   1312  HA3 GLY    84      51.052  54.687  30.120  1.00  0.00           H
ATOM   1313  C   GLY    84      51.992  55.111  31.891  1.00  0.00           C
ATOM   1314  O   GLY    84      53.046  55.403  31.304  1.00  0.00           O
ATOM   1315  N   ASP    85      51.762  55.447  33.175  1.00  0.00           N
ATOM   1316  H   ASP    85      50.820  55.225  33.462  1.00  0.00           H
ATOM   1317  CA  ASP    85      52.573  56.231  34.038  1.00  0.00           C
ATOM   1318  HA  ASP    85      53.585  55.861  33.876  1.00  0.00           H
ATOM   1319  CB  ASP    85      52.550  57.648  33.459  1.00  0.00           C
ATOM   1320  HB2 ASP    85      53.100  58.279  34.157  1.00  0.00           H
ATOM   1321  HB3 ASP    85      53.104  57.610  32.522  1.00  0.00           H
ATOM   1322  CG  ASP    85      51.105  58.277  33.239  1.00  0.00           C
ATOM   1323  OD1 ASP    85      51.032  59.029  32.210  1.00  0.00           O
ATOM   1324  OD2 ASP    85      50.109  57.937  33.975  1.00  0.00           O
ATOM   1325  C   ASP    85      52.369  55.994  35.592  1.00  0.00           C
ATOM   1326  O   ASP    85      52.496  56.928  36.334  1.00  0.00           O
ATOM   1327  N   ARG    86      51.925  54.842  35.953  1.00  0.00           N
ATOM   1328  H   ARG    86      51.936  54.186  35.185  1.00  0.00           H
ATOM   1329  CA  ARG    86      51.517  54.382  37.280  1.00  0.00           C
ATOM   1330  HA  ARG    86      51.271  53.343  37.059  1.00  0.00           H
ATOM   1331  CB  ARG    86      52.692  54.277  38.241  1.00  0.00           C
ATOM   1332  HB2 ARG    86      53.555  54.052  37.614  1.00  0.00           H
ATOM   1333  HB3 ARG    86      52.808  55.236  38.745  1.00  0.00           H
ATOM   1334  CG  ARG    86      52.555  53.208  39.396  1.00  0.00           C
ATOM   1335  HG2 ARG    86      51.573  53.274  39.864  1.00  0.00           H
ATOM   1336  HG3 ARG    86      52.559  52.232  38.909  1.00  0.00           H
ATOM   1337  CD  ARG    86      53.759  53.334  40.300  1.00  0.00           C
ATOM   1338  HD2 ARG    86      53.915  54.378  40.570  1.00  0.00           H
ATOM   1339  HD3 ARG    86      53.574  52.715  41.177  1.00  0.00           H
ATOM   1340  NE  ARG    86      54.973  52.946  39.539  1.00  0.00           N
ATOM   1341  HE  ARG    86      55.572  53.634  39.106  1.00  0.00           H
ATOM   1342  CZ  ARG    86      55.531  51.752  39.513  1.00  0.00           C
ATOM   1343  NH1 ARG    86      54.986  50.729  40.050  1.00  0.00           N
ATOM   1344 HH11 ARG    86      54.239  50.817  40.723  1.00  0.00           H
ATOM   1345 HH12 ARG    86      55.461  49.838  40.032  1.00  0.00           H
ATOM   1346  NH2 ARG    86      56.603  51.471  38.843  1.00  0.00           N
ATOM   1347 HH21 ARG    86      57.050  52.174  38.271  1.00  0.00           H
ATOM   1348 HH22 ARG    86      57.057  50.571  38.895  1.00  0.00           H
ATOM   1349  C   ARG    86      50.250  55.020  37.817  1.00  0.00           C
ATOM   1350  O   ARG    86      49.663  54.489  38.776  1.00  0.00           O
ATOM   1351  N   THR    87      49.684  56.035  37.151  1.00  0.00           N
ATOM   1352  H   THR    87      50.042  56.440  36.298  1.00  0.00           H
ATOM   1353  CA  THR    87      48.417  56.576  37.549  1.00  0.00           C
ATOM   1354  HA  THR    87      48.354  56.654  38.634  1.00  0.00           H
ATOM   1355  CB  THR    87      48.182  57.944  37.027  1.00  0.00           C
ATOM   1356  HB  THR    87      47.153  58.196  37.286  1.00  0.00           H
ATOM   1357  CG2 THR    87      49.142  59.051  37.430  1.00  0.00           C
ATOM   1358 HG21 THR    87      50.110  58.987  36.932  1.00  0.00           H
ATOM   1359 HG22 THR    87      49.247  59.073  38.515  1.00  0.00           H
ATOM   1360 HG23 THR    87      48.794  60.061  37.219  1.00  0.00           H
ATOM   1361  OG1 THR    87      48.255  57.957  35.654  1.00  0.00           O
ATOM   1362  HG1 THR    87      49.141  57.885  35.292  1.00  0.00           H
ATOM   1363  C   THR    87      47.214  55.733  37.081  1.00  0.00           C
ATOM   1364  O   THR    87      47.343  54.880  36.194  1.00  0.00           O
ATOM   1365  N   PHE    88      46.020  55.799  37.742  1.00  0.00           N
ATOM   1366  H   PHE    88      45.892  56.449  38.504  1.00  0.00           H
ATOM   1367  CA  PHE    88      44.853  55.029  37.329  1.00  0.00           C
ATOM   1368  HA  PHE    88      44.823  54.934  36.243  1.00  0.00           H
ATOM   1369  CB  PHE    88      44.851  53.637  37.832  1.00  0.00           C
ATOM   1370  HB2 PHE    88      44.119  53.036  37.294  1.00  0.00           H
ATOM   1371  HB3 PHE    88      45.836  53.217  37.626  1.00  0.00           H
ATOM   1372  CG  PHE    88      44.583  53.457  39.314  1.00  0.00           C
ATOM   1373  CD1 PHE    88      43.512  52.637  39.725  1.00  0.00           C
ATOM   1374  HD1 PHE    88      42.826  52.343  38.944  1.00  0.00           H
ATOM   1375  CE1 PHE    88      43.252  52.308  41.034  1.00  0.00           C
ATOM   1376  HE1 PHE    88      42.490  51.566  41.225  1.00  0.00           H
ATOM   1377  CZ  PHE    88      44.091  52.700  42.110  1.00  0.00           C
ATOM   1378  HZ  PHE    88      43.933  52.422  43.143  1.00  0.00           H
ATOM   1379  CE2 PHE    88      45.193  53.428  41.746  1.00  0.00           C
ATOM   1380  HE2 PHE    88      45.854  53.705  42.554  1.00  0.00           H
ATOM   1381  CD2 PHE    88      45.435  53.790  40.368  1.00  0.00           C
ATOM   1382  HD2 PHE    88      46.365  54.307  40.188  1.00  0.00           H
ATOM   1383  C   PHE    88      43.459  55.694  37.637  1.00  0.00           C
ATOM   1384  O   PHE    88      43.181  56.373  38.621  1.00  0.00           O
ATOM   1385  N   ASP    89      42.504  55.466  36.792  1.00  0.00           N
ATOM   1386  H   ASP    89      42.665  54.805  36.045  1.00  0.00           H
ATOM   1387  CA  ASP    89      41.102  55.879  37.006  1.00  0.00           C
ATOM   1388  HA  ASP    89      41.077  56.432  37.944  1.00  0.00           H
ATOM   1389  CB  ASP    89      40.507  56.784  35.953  1.00  0.00           C
ATOM   1390  HB2 ASP    89      40.320  56.082  35.141  1.00  0.00           H
ATOM   1391  HB3 ASP    89      39.477  57.052  36.190  1.00  0.00           H
ATOM   1392  CG  ASP    89      41.415  57.994  35.514  1.00  0.00           C
ATOM   1393  OD1 ASP    89      41.211  58.428  34.329  1.00  0.00           O
ATOM   1394  OD2 ASP    89      42.228  58.520  36.287  1.00  0.00           O
ATOM   1395  C   ASP    89      40.159  54.668  37.155  1.00  0.00           C
ATOM   1396  O   ASP    89      40.389  53.593  36.535  1.00  0.00           O
ATOM   1397  N   THR    90      39.145  54.713  38.043  1.00  0.00           N
ATOM   1398  H   THR    90      38.932  55.536  38.589  1.00  0.00           H
ATOM   1399  CA  THR    90      38.428  53.473  38.489  1.00  0.00           C
ATOM   1400  HA  THR    90      38.362  52.846  37.600  1.00  0.00           H
ATOM   1401  CB  THR    90      39.194  52.650  39.535  1.00  0.00           C
ATOM   1402  HB  THR    90      40.152  52.348  39.110  1.00  0.00           H
ATOM   1403  CG2 THR    90      39.401  53.419  40.830  1.00  0.00           C
ATOM   1404 HG21 THR    90      39.903  54.337  40.527  1.00  0.00           H
ATOM   1405 HG22 THR    90      40.000  52.789  41.488  1.00  0.00           H
ATOM   1406 HG23 THR    90      38.449  53.752  41.244  1.00  0.00           H
ATOM   1407  OG1 THR    90      38.532  51.527  39.990  1.00  0.00           O
ATOM   1408  HG1 THR    90      39.201  51.162  40.574  1.00  0.00           H
ATOM   1409  C   THR    90      36.973  53.769  38.778  1.00  0.00           C
ATOM   1410  O   THR    90      36.676  54.814  39.283  1.00  0.00           O
ATOM   1411  N   THR    91      36.053  52.893  38.458  1.00  0.00           N
ATOM   1412  H   THR    91      36.366  51.980  38.158  1.00  0.00           H
ATOM   1413  CA  THR    91      34.616  53.067  38.813  1.00  0.00           C
ATOM   1414  HA  THR    91      34.558  53.600  39.763  1.00  0.00           H
ATOM   1415  CB  THR    91      33.888  53.896  37.782  1.00  0.00           C
ATOM   1416  HB  THR    91      34.370  54.871  37.720  1.00  0.00           H
ATOM   1417  CG2 THR    91      33.847  53.305  36.356  1.00  0.00           C
ATOM   1418 HG21 THR    91      33.458  54.079  35.694  1.00  0.00           H
ATOM   1419 HG22 THR    91      33.181  52.442  36.356  1.00  0.00           H
ATOM   1420 HG23 THR    91      34.785  53.015  35.883  1.00  0.00           H
ATOM   1421  OG1 THR    91      32.539  54.154  38.176  1.00  0.00           O
ATOM   1422  HG1 THR    91      32.068  54.807  37.653  1.00  0.00           H
ATOM   1423  C   THR    91      33.959  51.759  38.938  1.00  0.00           C
ATOM   1424  O   THR    91      34.471  50.804  38.357  1.00  0.00           O
ATOM   1425  N   GLN    92      32.835  51.706  39.683  1.00  0.00           N
ATOM   1426  H   GLN    92      32.440  52.542  40.089  1.00  0.00           H
ATOM   1427  CA  GLN    92      32.288  50.392  40.101  1.00  0.00           C
ATOM   1428  HA  GLN    92      32.561  49.704  39.301  1.00  0.00           H
ATOM   1429  CB  GLN    92      32.973  49.852  41.432  1.00  0.00           C
ATOM   1430  HB2 GLN    92      33.058  48.779  41.599  1.00  0.00           H
ATOM   1431  HB3 GLN    92      34.008  50.190  41.377  1.00  0.00           H
ATOM   1432  CG  GLN    92      32.360  50.475  42.753  1.00  0.00           C
ATOM   1433  HG2 GLN    92      32.502  51.556  42.724  1.00  0.00           H
ATOM   1434  HG3 GLN    92      31.294  50.263  42.839  1.00  0.00           H
ATOM   1435  CD  GLN    92      32.862  49.876  44.101  1.00  0.00           C
ATOM   1436  OE1 GLN    92      32.922  48.641  44.259  1.00  0.00           O
ATOM   1437  NE2 GLN    92      33.310  50.682  44.983  1.00  0.00           N
ATOM   1438 HE21 GLN    92      33.579  50.225  45.843  1.00  0.00           H
ATOM   1439 HE22 GLN    92      33.411  51.672  44.810  1.00  0.00           H
ATOM   1440  C   GLN    92      30.764  50.479  40.090  1.00  0.00           C
ATOM   1441  O   GLN    92      30.101  51.541  40.161  1.00  0.00           O
ATOM   1442  N   SER    93      30.192  49.275  39.997  1.00  0.00           N
ATOM   1443  H   SER    93      30.737  48.425  39.985  1.00  0.00           H
ATOM   1444  CA  SER    93      28.732  48.978  40.292  1.00  0.00           C
ATOM   1445  HA  SER    93      28.207  49.747  40.857  1.00  0.00           H
ATOM   1446  CB  SER    93      28.008  48.966  38.899  1.00  0.00           C
ATOM   1447  HB2 SER    93      26.951  48.770  39.081  1.00  0.00           H
ATOM   1448  HB3 SER    93      28.075  49.890  38.324  1.00  0.00           H
ATOM   1449  OG  SER    93      28.517  47.947  38.059  1.00  0.00           O
ATOM   1450  HG  SER    93      29.057  48.366  37.384  1.00  0.00           H
ATOM   1451  C   SER    93      28.600  47.657  41.042  1.00  0.00           C
ATOM   1452  O   SER    93      29.444  46.759  41.068  1.00  0.00           O
ATOM   1453  N   LYS    94      27.482  47.513  41.692  1.00  0.00           N
ATOM   1454  H   LYS    94      26.996  48.364  41.936  1.00  0.00           H
ATOM   1455  CA  LYS    94      27.034  46.223  42.365  1.00  0.00           C
ATOM   1456  HA  LYS    94      27.734  45.428  42.111  1.00  0.00           H
ATOM   1457  CB  LYS    94      27.042  46.413  43.862  1.00  0.00           C
ATOM   1458  HB2 LYS    94      26.543  47.342  44.143  1.00  0.00           H
ATOM   1459  HB3 LYS    94      26.545  45.636  44.443  1.00  0.00           H
ATOM   1460  CG  LYS    94      28.492  46.458  44.417  1.00  0.00           C
ATOM   1461  HG2 LYS    94      28.939  45.473  44.552  1.00  0.00           H
ATOM   1462  HG3 LYS    94      29.183  46.923  43.714  1.00  0.00           H
ATOM   1463  CD  LYS    94      28.588  47.252  45.679  1.00  0.00           C
ATOM   1464  HD2 LYS    94      28.270  48.267  45.440  1.00  0.00           H
ATOM   1465  HD3 LYS    94      28.051  46.776  46.498  1.00  0.00           H
ATOM   1466  CE  LYS    94      30.077  47.288  45.994  1.00  0.00           C
ATOM   1467  HE2 LYS    94      30.440  46.304  46.292  1.00  0.00           H
ATOM   1468  HE3 LYS    94      30.711  47.565  45.152  1.00  0.00           H
ATOM   1469  NZ  LYS    94      30.428  48.238  47.057  1.00  0.00           N
ATOM   1470  HZ1 LYS    94      31.339  48.086  47.467  1.00  0.00           H
ATOM   1471  HZ2 LYS    94      29.837  48.192  47.874  1.00  0.00           H
ATOM   1472  HZ3 LYS    94      30.394  49.189  46.718  1.00  0.00           H
ATOM   1473  C   LYS    94      25.687  45.718  41.923  1.00  0.00           C
ATOM   1474  O   LYS    94      24.791  46.552  41.851  1.00  0.00           O
ATOM   1475  N   TYR    95      25.510  44.387  41.826  1.00  0.00           N
ATOM   1476  H   TYR    95      26.256  43.769  42.110  1.00  0.00           H
ATOM   1477  CA  TYR    95      24.311  43.682  41.676  1.00  0.00           C
ATOM   1478  HA  TYR    95      23.422  44.307  41.776  1.00  0.00           H
ATOM   1479  CB  TYR    95      24.237  43.310  40.117  1.00  0.00           C
ATOM   1480  HB2 TYR    95      25.009  42.552  39.986  1.00  0.00           H
ATOM   1481  HB3 TYR    95      23.256  42.849  39.998  1.00  0.00           H
ATOM   1482  CG  TYR    95      24.552  44.445  39.183  1.00  0.00           C
ATOM   1483  CD1 TYR    95      23.500  45.201  38.627  1.00  0.00           C
ATOM   1484  HD1 TYR    95      22.442  45.062  38.797  1.00  0.00           H
ATOM   1485  CE1 TYR    95      23.819  46.141  37.624  1.00  0.00           C
ATOM   1486  HE1 TYR    95      22.986  46.745  37.292  1.00  0.00           H
ATOM   1487  CZ  TYR    95      25.180  46.428  37.313  1.00  0.00           C
ATOM   1488  OH  TYR    95      25.399  47.411  36.418  1.00  0.00           O
ATOM   1489  HH  TYR    95      26.266  47.261  36.031  1.00  0.00           H
ATOM   1490  CE2 TYR    95      26.207  45.688  37.842  1.00  0.00           C
ATOM   1491  HE2 TYR    95      27.225  45.783  37.493  1.00  0.00           H
ATOM   1492  CD2 TYR    95      25.897  44.725  38.810  1.00  0.00           C
ATOM   1493  HD2 TYR    95      26.715  44.210  39.293  1.00  0.00           H
ATOM   1494  C   TYR    95      24.055  42.557  42.693  1.00  0.00           C
ATOM   1495  O   TYR    95      24.950  41.728  42.796  1.00  0.00           O
ATOM   1496  N   ARG    96      22.986  42.589  43.535  1.00  0.00           N
ATOM   1497  H   ARG    96      22.365  43.385  43.547  1.00  0.00           H
ATOM   1498  CA  ARG    96      22.667  41.528  44.476  1.00  0.00           C
ATOM   1499  HA  ARG    96      23.587  41.232  44.979  1.00  0.00           H
ATOM   1500  CB  ARG    96      21.618  41.974  45.488  1.00  0.00           C
ATOM   1501  HB2 ARG    96      22.082  42.874  45.893  1.00  0.00           H
ATOM   1502  HB3 ARG    96      20.746  42.300  44.920  1.00  0.00           H
ATOM   1503  CG  ARG    96      21.325  40.934  46.568  1.00  0.00           C
ATOM   1504  HG2 ARG    96      20.595  41.366  47.253  1.00  0.00           H
ATOM   1505  HG3 ARG    96      20.893  40.041  46.115  1.00  0.00           H
ATOM   1506  CD  ARG    96      22.469  40.266  47.394  1.00  0.00           C
ATOM   1507  HD2 ARG    96      23.181  39.749  46.753  1.00  0.00           H
ATOM   1508  HD3 ARG    96      23.000  41.080  47.890  1.00  0.00           H
ATOM   1509  NE  ARG    96      22.093  39.345  48.472  1.00  0.00           N
ATOM   1510  HE  ARG    96      22.025  38.397  48.129  1.00  0.00           H
ATOM   1511  CZ  ARG    96      21.866  39.583  49.769  1.00  0.00           C
ATOM   1512  NH1 ARG    96      21.947  40.753  50.206  1.00  0.00           N
ATOM   1513 HH11 ARG    96      22.206  41.502  49.581  1.00  0.00           H
ATOM   1514 HH12 ARG    96      21.458  40.975  51.061  1.00  0.00           H
ATOM   1515  NH2 ARG    96      21.519  38.663  50.609  1.00  0.00           N
ATOM   1516 HH21 ARG    96      21.305  37.737  50.265  1.00  0.00           H
ATOM   1517 HH22 ARG    96      21.246  38.911  51.549  1.00  0.00           H
ATOM   1518  C   ARG    96      22.214  40.278  43.695  1.00  0.00           C
ATOM   1519  O   ARG    96      21.202  40.274  43.121  1.00  0.00           O
ATOM   1520  N   LEU    97      23.009  39.259  43.759  1.00  0.00           N
ATOM   1521  H   LEU    97      23.955  39.398  44.085  1.00  0.00           H
ATOM   1522  CA  LEU    97      22.532  37.807  43.427  1.00  0.00           C
ATOM   1523  HA  LEU    97      22.178  37.885  42.399  1.00  0.00           H
ATOM   1524  CB  LEU    97      23.736  36.786  43.352  1.00  0.00           C
ATOM   1525  HB2 LEU    97      24.209  36.696  44.329  1.00  0.00           H
ATOM   1526  HB3 LEU    97      23.356  35.777  43.193  1.00  0.00           H
ATOM   1527  CG  LEU    97      24.758  37.070  42.206  1.00  0.00           C
ATOM   1528  HG  LEU    97      24.796  38.156  42.117  1.00  0.00           H
ATOM   1529  CD1 LEU    97      26.157  36.507  42.455  1.00  0.00           C
ATOM   1530 HD11 LEU    97      26.108  35.499  42.867  1.00  0.00           H
ATOM   1531 HD12 LEU    97      26.711  37.122  43.163  1.00  0.00           H
ATOM   1532 HD13 LEU    97      26.745  36.461  41.538  1.00  0.00           H
ATOM   1533  CD2 LEU    97      24.156  36.423  40.940  1.00  0.00           C
ATOM   1534 HD21 LEU    97      24.311  35.366  41.161  1.00  0.00           H
ATOM   1535 HD22 LEU    97      23.125  36.740  40.785  1.00  0.00           H
ATOM   1536 HD23 LEU    97      24.888  36.771  40.213  1.00  0.00           H
ATOM   1537  C   LEU    97      21.466  37.384  44.414  1.00  0.00           C
ATOM   1538  O   LEU    97      21.670  37.422  45.650  1.00  0.00           O
ATOM   1539  N   PRO    98      20.287  36.896  43.970  1.00  0.00           N
ATOM   1540  CD  PRO    98      19.876  36.829  42.556  1.00  0.00           C
ATOM   1541  HD2 PRO    98      20.191  35.843  42.216  1.00  0.00           H
ATOM   1542  HD3 PRO    98      20.167  37.682  41.943  1.00  0.00           H
ATOM   1543  CG  PRO    98      18.388  36.809  42.699  1.00  0.00           C
ATOM   1544  HG2 PRO    98      17.860  36.542  41.783  1.00  0.00           H
ATOM   1545  HG3 PRO    98      18.104  37.827  42.965  1.00  0.00           H
ATOM   1546  CB  PRO    98      18.221  35.843  43.832  1.00  0.00           C
ATOM   1547  HB2 PRO    98      18.420  34.817  43.519  1.00  0.00           H
ATOM   1548  HB3 PRO    98      17.171  35.879  44.119  1.00  0.00           H
ATOM   1549  CA  PRO    98      19.305  36.252  44.814  1.00  0.00           C
ATOM   1550  HA  PRO    98      18.922  37.044  45.457  1.00  0.00           H
ATOM   1551  C   PRO    98      19.891  35.086  45.684  1.00  0.00           C
ATOM   1552  O   PRO    98      20.562  34.196  45.144  1.00  0.00           O
ATOM   1553  N   ASP    99      19.500  35.028  46.966  1.00  0.00           N
ATOM   1554  H   ASP    99      18.870  35.653  47.448  1.00  0.00           H
ATOM   1555  CA  ASP    99      20.066  33.951  47.837  1.00  0.00           C
ATOM   1556  HA  ASP    99      21.150  33.956  47.721  1.00  0.00           H
ATOM   1557  CB  ASP    99      19.633  34.288  49.294  1.00  0.00           C
ATOM   1558  HB2 ASP    99      18.548  34.310  49.392  1.00  0.00           H
ATOM   1559  HB3 ASP    99      19.989  33.524  49.986  1.00  0.00           H
ATOM   1560  CG  ASP    99      20.291  35.618  49.813  1.00  0.00           C
ATOM   1561  OD1 ASP    99      20.752  36.471  49.033  1.00  0.00           O
ATOM   1562  OD2 ASP    99      20.424  35.724  51.088  1.00  0.00           O
ATOM   1563  C   ASP    99      19.710  32.581  47.497  1.00  0.00           C
ATOM   1564  O   ASP    99      20.417  31.569  47.774  1.00  0.00           O
ATOM   1565  N   ALA   100      18.541  32.343  46.945  1.00  0.00           N
ATOM   1566  H   ALA   100      17.899  33.119  46.875  1.00  0.00           H
ATOM   1567  CA  ALA   100      18.113  31.085  46.421  1.00  0.00           C
ATOM   1568  HA  ALA   100      18.599  30.346  47.057  1.00  0.00           H
ATOM   1569  CB  ALA   100      16.636  30.944  46.588  1.00  0.00           C
ATOM   1570  HB1 ALA   100      16.298  31.278  47.570  1.00  0.00           H
ATOM   1571  HB2 ALA   100      16.238  29.931  46.647  1.00  0.00           H
ATOM   1572  HB3 ALA   100      16.168  31.507  45.779  1.00  0.00           H
ATOM   1573  C   ALA   100      18.547  30.904  44.926  1.00  0.00           C
ATOM   1574  O   ALA   100      18.170  29.937  44.326  1.00  0.00           O
ATOM   1575  N   MET   101      19.387  31.782  44.348  1.00  0.00           N
ATOM   1576  H   MET   101      19.626  32.636  44.832  1.00  0.00           H
ATOM   1577  CA  MET   101      20.048  31.558  43.066  1.00  0.00           C
ATOM   1578  HA  MET   101      19.355  30.965  42.471  1.00  0.00           H
ATOM   1579  CB  MET   101      20.275  32.857  42.372  1.00  0.00           C
ATOM   1580  HB2 MET   101      19.396  33.490  42.255  1.00  0.00           H
ATOM   1581  HB3 MET   101      21.077  33.444  42.821  1.00  0.00           H
ATOM   1582  CG  MET   101      20.653  32.711  40.878  1.00  0.00           C
ATOM   1583  HG2 MET   101      21.375  31.904  40.757  1.00  0.00           H
ATOM   1584  HG3 MET   101      19.813  32.321  40.303  1.00  0.00           H
ATOM   1585  SD  MET   101      21.342  34.208  40.155  1.00  0.00           S
ATOM   1586  CE  MET   101      19.994  34.840  39.332  1.00  0.00           C
ATOM   1587  HE1 MET   101      20.282  35.620  38.627  1.00  0.00           H
ATOM   1588  HE2 MET   101      19.464  34.076  38.762  1.00  0.00           H
ATOM   1589  HE3 MET   101      19.273  35.187  40.072  1.00  0.00           H
ATOM   1590  C   MET   101      21.351  30.814  43.328  1.00  0.00           C
ATOM   1591  O   MET   101      21.734  30.046  42.504  1.00  0.00           O
ATOM   1592  N   ARG   102      22.155  31.253  44.346  1.00  0.00           N
ATOM   1593  H   ARG   102      21.869  32.121  44.777  1.00  0.00           H
ATOM   1594  CA  ARG   102      23.356  30.527  44.825  1.00  0.00           C
ATOM   1595  HA  ARG   102      24.205  30.696  44.164  1.00  0.00           H
ATOM   1596  CB  ARG   102      23.765  30.922  46.229  1.00  0.00           C
ATOM   1597  HB2 ARG   102      22.935  30.633  46.873  1.00  0.00           H
ATOM   1598  HB3 ARG   102      24.750  30.486  46.400  1.00  0.00           H
ATOM   1599  CG  ARG   102      23.947  32.506  46.264  1.00  0.00           C
ATOM   1600  HG2 ARG   102      24.494  32.761  45.356  1.00  0.00           H
ATOM   1601  HG3 ARG   102      23.024  33.085  46.267  1.00  0.00           H
ATOM   1602  CD  ARG   102      24.761  32.945  47.495  1.00  0.00           C
ATOM   1603  HD2 ARG   102      25.686  32.382  47.617  1.00  0.00           H
ATOM   1604  HD3 ARG   102      25.043  33.992  47.384  1.00  0.00           H
ATOM   1605  NE  ARG   102      23.930  32.853  48.700  1.00  0.00           N
ATOM   1606  HE  ARG   102      23.371  32.017  48.798  1.00  0.00           H
ATOM   1607  CZ  ARG   102      24.163  33.454  49.843  1.00  0.00           C
ATOM   1608  NH1 ARG   102      24.865  34.548  49.754  1.00  0.00           N
ATOM   1609 HH11 ARG   102      25.239  34.854  48.867  1.00  0.00           H
ATOM   1610 HH12 ARG   102      25.335  34.929  50.561  1.00  0.00           H
ATOM   1611  NH2 ARG   102      23.696  33.034  50.974  1.00  0.00           N
ATOM   1612 HH21 ARG   102      23.135  32.196  50.932  1.00  0.00           H
ATOM   1613 HH22 ARG   102      23.867  33.591  51.799  1.00  0.00           H
ATOM   1614  C   ARG   102      23.274  29.042  44.871  1.00  0.00           C
ATOM   1615  O   ARG   102      24.286  28.401  44.759  1.00  0.00           O
ATOM   1616  N   THR   103      22.094  28.476  45.118  1.00  0.00           N
ATOM   1617  H   THR   103      21.401  29.141  45.427  1.00  0.00           H
ATOM   1618  CA  THR   103      21.845  27.058  45.305  1.00  0.00           C
ATOM   1619  HA  THR   103      22.785  26.511  45.370  1.00  0.00           H
ATOM   1620  CB  THR   103      21.149  26.966  46.701  1.00  0.00           C
ATOM   1621  HB  THR   103      20.805  25.956  46.923  1.00  0.00           H
ATOM   1622  CG2 THR   103      22.070  27.295  47.923  1.00  0.00           C
ATOM   1623 HG21 THR   103      23.093  27.007  47.679  1.00  0.00           H
ATOM   1624 HG22 THR   103      21.613  26.760  48.755  1.00  0.00           H
ATOM   1625 HG23 THR   103      22.119  28.356  48.167  1.00  0.00           H
ATOM   1626  OG1 THR   103      20.017  27.834  46.837  1.00  0.00           O
ATOM   1627  HG1 THR   103      19.301  27.416  46.352  1.00  0.00           H
ATOM   1628  C   THR   103      20.947  26.285  44.264  1.00  0.00           C
ATOM   1629  O   THR   103      20.139  25.365  44.545  1.00  0.00           O
ATOM   1630  N   THR   104      20.871  26.864  43.038  1.00  0.00           N
ATOM   1631  H   THR   104      21.527  27.617  42.888  1.00  0.00           H
ATOM   1632  CA  THR   104      19.801  26.672  42.093  1.00  0.00           C
ATOM   1633  HA  THR   104      18.904  26.534  42.697  1.00  0.00           H
ATOM   1634  CB  THR   104      19.656  27.871  41.134  1.00  0.00           C
ATOM   1635  HB  THR   104      19.652  28.861  41.590  1.00  0.00           H
ATOM   1636  CG2 THR   104      20.706  27.981  40.038  1.00  0.00           C
ATOM   1637 HG21 THR   104      21.622  27.556  40.448  1.00  0.00           H
ATOM   1638 HG22 THR   104      20.813  29.036  39.782  1.00  0.00           H
ATOM   1639 HG23 THR   104      20.318  27.350  39.239  1.00  0.00           H
ATOM   1640  OG1 THR   104      18.409  27.746  40.517  1.00  0.00           O
ATOM   1641  HG1 THR   104      17.654  27.989  41.058  1.00  0.00           H
ATOM   1642  C   THR   104      19.992  25.288  41.280  1.00  0.00           C
ATOM   1643  O   THR   104      21.084  24.767  41.222  1.00  0.00           O
ATOM   1644  N   GLN   105      18.915  24.732  40.674  1.00  0.00           N
ATOM   1645  H   GLN   105      18.034  25.224  40.723  1.00  0.00           H
ATOM   1646  CA  GLN   105      18.884  23.468  39.921  1.00  0.00           C
ATOM   1647  HA  GLN   105      19.489  22.778  40.509  1.00  0.00           H
ATOM   1648  CB  GLN   105      17.421  22.956  40.019  1.00  0.00           C
ATOM   1649  HB2 GLN   105      17.123  22.919  41.067  1.00  0.00           H
ATOM   1650  HB3 GLN   105      16.784  23.605  39.419  1.00  0.00           H
ATOM   1651  CG  GLN   105      17.116  21.531  39.462  1.00  0.00           C
ATOM   1652  HG2 GLN   105      16.039  21.366  39.465  1.00  0.00           H
ATOM   1653  HG3 GLN   105      17.428  21.596  38.420  1.00  0.00           H
ATOM   1654  CD  GLN   105      17.810  20.330  40.112  1.00  0.00           C
ATOM   1655  OE1 GLN   105      18.536  20.518  40.982  1.00  0.00           O
ATOM   1656  NE2 GLN   105      17.486  19.195  39.656  1.00  0.00           N
ATOM   1657 HE21 GLN   105      17.858  18.318  39.991  1.00  0.00           H
ATOM   1658 HE22 GLN   105      17.009  19.127  38.769  1.00  0.00           H
ATOM   1659  C   GLN   105      19.415  23.588  38.451  1.00  0.00           C
ATOM   1660  O   GLN   105      19.776  22.594  37.795  1.00  0.00           O
ATOM   1661  N   ASN   106      19.495  24.836  37.948  1.00  0.00           N
ATOM   1662  H   ASN   106      19.165  25.638  38.467  1.00  0.00           H
ATOM   1663  CA  ASN   106      19.706  25.006  36.514  1.00  0.00           C
ATOM   1664  HA  ASN   106      19.747  24.039  36.014  1.00  0.00           H
ATOM   1665  CB  ASN   106      18.477  25.718  35.853  1.00  0.00           C
ATOM   1666  HB2 ASN   106      18.496  26.780  36.101  1.00  0.00           H
ATOM   1667  HB3 ASN   106      18.571  25.687  34.769  1.00  0.00           H
ATOM   1668  CG  ASN   106      17.084  25.228  36.245  1.00  0.00           C
ATOM   1669  OD1 ASN   106      16.810  24.082  36.438  1.00  0.00           O
ATOM   1670  ND2 ASN   106      16.122  26.109  36.513  1.00  0.00           N
ATOM   1671 HD21 ASN   106      16.224  27.113  36.526  1.00  0.00           H
ATOM   1672 HD22 ASN   106      15.194  25.821  36.790  1.00  0.00           H
ATOM   1673  C   ASN   106      21.068  25.773  36.303  1.00  0.00           C
ATOM   1674  O   ASN   106      21.096  26.962  36.612  1.00  0.00           O
ATOM   1675  N   PRO   107      22.131  25.146  35.739  1.00  0.00           N
ATOM   1676  CD  PRO   107      22.138  23.676  35.426  1.00  0.00           C
ATOM   1677  HD2 PRO   107      21.713  23.487  34.439  1.00  0.00           H
ATOM   1678  HD3 PRO   107      21.498  23.162  36.144  1.00  0.00           H
ATOM   1679  CG  PRO   107      23.592  23.255  35.656  1.00  0.00           C
ATOM   1680  HG2 PRO   107      23.973  22.444  35.035  1.00  0.00           H
ATOM   1681  HG3 PRO   107      23.639  23.014  36.717  1.00  0.00           H
ATOM   1682  CB  PRO   107      24.365  24.499  35.378  1.00  0.00           C
ATOM   1683  HB2 PRO   107      24.649  24.647  34.335  1.00  0.00           H
ATOM   1684  HB3 PRO   107      25.304  24.418  35.926  1.00  0.00           H
ATOM   1685  CA  PRO   107      23.522  25.686  35.820  1.00  0.00           C
ATOM   1686  HA  PRO   107      23.763  25.925  36.856  1.00  0.00           H
ATOM   1687  C   PRO   107      23.760  26.990  35.073  1.00  0.00           C
ATOM   1688  O   PRO   107      24.676  27.691  35.333  1.00  0.00           O
ATOM   1689  N   ASP   108      22.833  27.466  34.245  1.00  0.00           N
ATOM   1690  H   ASP   108      21.900  27.083  34.196  1.00  0.00           H
ATOM   1691  CA  ASP   108      22.986  28.696  33.501  1.00  0.00           C
ATOM   1692  HA  ASP   108      24.049  28.731  33.264  1.00  0.00           H
ATOM   1693  CB  ASP   108      22.333  28.652  32.125  1.00  0.00           C
ATOM   1694  HB2 ASP   108      22.581  29.553  31.566  1.00  0.00           H
ATOM   1695  HB3 ASP   108      22.835  27.846  31.591  1.00  0.00           H
ATOM   1696  CG  ASP   108      20.859  28.441  32.077  1.00  0.00           C
ATOM   1697  OD1 ASP   108      20.166  28.494  33.158  1.00  0.00           O
ATOM   1698  OD2 ASP   108      20.400  28.246  30.925  1.00  0.00           O
ATOM   1699  C   ASP   108      22.659  29.915  34.338  1.00  0.00           C
ATOM   1700  O   ASP   108      23.326  30.905  34.145  1.00  0.00           O
ATOM   1701  N   GLU   109      21.670  29.882  35.232  1.00  0.00           N
ATOM   1702  H   GLU   109      21.031  29.100  35.217  1.00  0.00           H
ATOM   1703  CA  GLU   109      21.159  31.084  35.779  1.00  0.00           C
ATOM   1704  HA  GLU   109      20.654  31.672  35.013  1.00  0.00           H
ATOM   1705  CB  GLU   109      20.235  30.676  36.950  1.00  0.00           C
ATOM   1706  HB2 GLU   109      19.902  29.652  36.771  1.00  0.00           H
ATOM   1707  HB3 GLU   109      20.803  30.710  37.880  1.00  0.00           H
ATOM   1708  CG  GLU   109      19.143  31.706  37.218  1.00  0.00           C
ATOM   1709  HG2 GLU   109      18.908  31.542  38.270  1.00  0.00           H
ATOM   1710  HG3 GLU   109      19.498  32.714  37.005  1.00  0.00           H
ATOM   1711  CD  GLU   109      17.908  31.475  36.383  1.00  0.00           C
ATOM   1712  OE1 GLU   109      16.843  31.288  36.990  1.00  0.00           O
ATOM   1713  OE2 GLU   109      17.981  31.402  35.165  1.00  0.00           O
ATOM   1714  C   GLU   109      22.104  32.099  36.331  1.00  0.00           C
ATOM   1715  O   GLU   109      21.867  33.307  36.126  1.00  0.00           O
ATOM   1716  N   LEU   110      23.184  31.613  37.012  1.00  0.00           N
ATOM   1717  H   LEU   110      23.101  30.659  37.334  1.00  0.00           H
ATOM   1718  CA  LEU   110      24.180  32.440  37.671  1.00  0.00           C
ATOM   1719  HA  LEU   110      23.640  33.184  38.259  1.00  0.00           H
ATOM   1720  CB  LEU   110      24.979  31.489  38.539  1.00  0.00           C
ATOM   1721  HB2 LEU   110      24.294  31.040  39.260  1.00  0.00           H
ATOM   1722  HB3 LEU   110      25.308  30.701  37.861  1.00  0.00           H
ATOM   1723  CG  LEU   110      26.249  32.040  39.201  1.00  0.00           C
ATOM   1724  HG  LEU   110      26.886  32.583  38.503  1.00  0.00           H
ATOM   1725  CD1 LEU   110      25.800  32.989  40.280  1.00  0.00           C
ATOM   1726 HD11 LEU   110      24.902  33.532  39.986  1.00  0.00           H
ATOM   1727 HD12 LEU   110      26.592  33.724  40.420  1.00  0.00           H
ATOM   1728 HD13 LEU   110      25.526  32.303  41.081  1.00  0.00           H
ATOM   1729  CD2 LEU   110      27.280  31.007  39.660  1.00  0.00           C
ATOM   1730 HD21 LEU   110      26.697  30.359  40.314  1.00  0.00           H
ATOM   1731 HD22 LEU   110      27.839  30.583  38.826  1.00  0.00           H
ATOM   1732 HD23 LEU   110      28.019  31.545  40.254  1.00  0.00           H
ATOM   1733  C   LEU   110      25.098  33.170  36.599  1.00  0.00           C
ATOM   1734  O   LEU   110      25.388  34.365  36.717  1.00  0.00           O
ATOM   1735  N   TRP   111      25.487  32.410  35.504  1.00  0.00           N
ATOM   1736  H   TRP   111      25.189  31.445  35.473  1.00  0.00           H
ATOM   1737  CA  TRP   111      26.348  32.939  34.463  1.00  0.00           C
ATOM   1738  HA  TRP   111      27.183  33.515  34.862  1.00  0.00           H
ATOM   1739  CB  TRP   111      27.023  31.794  33.653  1.00  0.00           C
ATOM   1740  HB2 TRP   111      26.253  31.344  33.027  1.00  0.00           H
ATOM   1741  HB3 TRP   111      27.867  32.131  33.050  1.00  0.00           H
ATOM   1742  CG  TRP   111      27.547  30.690  34.585  1.00  0.00           C
ATOM   1743  CD1 TRP   111      27.114  29.396  34.627  1.00  0.00           C
ATOM   1744  HD1 TRP   111      26.307  29.002  34.027  1.00  0.00           H
ATOM   1745  NE1 TRP   111      27.900  28.670  35.481  1.00  0.00           N
ATOM   1746  HE1 TRP   111      27.719  27.762  35.884  1.00  0.00           H
ATOM   1747  CE2 TRP   111      28.865  29.457  36.077  1.00  0.00           C
ATOM   1748  CZ2 TRP   111      29.823  29.247  37.067  1.00  0.00           C
ATOM   1749  HZ2 TRP   111      29.965  28.277  37.522  1.00  0.00           H
ATOM   1750  CH2 TRP   111      30.710  30.259  37.348  1.00  0.00           C
ATOM   1751  HH2 TRP   111      31.471  30.089  38.096  1.00  0.00           H
ATOM   1752  CZ3 TRP   111      30.644  31.480  36.684  1.00  0.00           C
ATOM   1753  HZ3 TRP   111      31.401  32.242  36.790  1.00  0.00           H
ATOM   1754  CE3 TRP   111      29.689  31.749  35.642  1.00  0.00           C
ATOM   1755  HE3 TRP   111      29.584  32.696  35.136  1.00  0.00           H
ATOM   1756  CD2 TRP   111      28.694  30.778  35.481  1.00  0.00           C
ATOM   1757  C   TRP   111      25.640  33.918  33.446  1.00  0.00           C
ATOM   1758  O   TRP   111      26.136  34.933  32.998  1.00  0.00           O
ATOM   1759  N   GLU   112      24.442  33.569  33.144  1.00  0.00           N
ATOM   1760  H   GLU   112      24.160  32.664  33.494  1.00  0.00           H
ATOM   1761  CA  GLU   112      23.454  34.394  32.406  1.00  0.00           C
ATOM   1762  HA  GLU   112      23.940  34.562  31.446  1.00  0.00           H
ATOM   1763  CB  GLU   112      22.195  33.510  32.206  1.00  0.00           C
ATOM   1764  HB2 GLU   112      21.888  33.132  33.181  1.00  0.00           H
ATOM   1765  HB3 GLU   112      21.414  34.226  31.951  1.00  0.00           H
ATOM   1766  CG  GLU   112      22.277  32.411  31.095  1.00  0.00           C
ATOM   1767  HG2 GLU   112      23.256  31.955  31.249  1.00  0.00           H
ATOM   1768  HG3 GLU   112      21.507  31.653  31.235  1.00  0.00           H
ATOM   1769  CD  GLU   112      22.011  32.952  29.711  1.00  0.00           C
ATOM   1770  OE1 GLU   112      22.718  33.885  29.258  1.00  0.00           O
ATOM   1771  OE2 GLU   112      21.036  32.504  29.038  1.00  0.00           O
ATOM   1772  C   GLU   112      23.132  35.641  33.167  1.00  0.00           C
ATOM   1773  O   GLU   112      22.973  36.688  32.544  1.00  0.00           O
ATOM   1774  N   PHE   113      23.177  35.705  34.518  1.00  0.00           N
ATOM   1775  H   PHE   113      23.289  34.764  34.869  1.00  0.00           H
ATOM   1776  CA  PHE   113      23.012  36.897  35.385  1.00  0.00           C
ATOM   1777  HA  PHE   113      22.266  37.569  34.962  1.00  0.00           H
ATOM   1778  CB  PHE   113      22.514  36.560  36.769  1.00  0.00           C
ATOM   1779  HB2 PHE   113      21.592  36.012  36.579  1.00  0.00           H
ATOM   1780  HB3 PHE   113      23.196  35.897  37.299  1.00  0.00           H
ATOM   1781  CG  PHE   113      22.132  37.724  37.626  1.00  0.00           C
ATOM   1782  CD1 PHE   113      20.811  38.215  37.711  1.00  0.00           C
ATOM   1783  HD1 PHE   113      20.105  37.793  37.011  1.00  0.00           H
ATOM   1784  CE1 PHE   113      20.411  39.105  38.651  1.00  0.00           C
ATOM   1785  HE1 PHE   113      19.377  39.415  38.658  1.00  0.00           H
ATOM   1786  CZ  PHE   113      21.384  39.804  39.420  1.00  0.00           C
ATOM   1787  HZ  PHE   113      21.122  40.622  40.075  1.00  0.00           H
ATOM   1788  CE2 PHE   113      22.750  39.506  39.230  1.00  0.00           C
ATOM   1789  HE2 PHE   113      23.501  40.064  39.769  1.00  0.00           H
ATOM   1790  CD2 PHE   113      23.061  38.423  38.433  1.00  0.00           C
ATOM   1791  HD2 PHE   113      24.086  38.084  38.436  1.00  0.00           H
ATOM   1792  C   PHE   113      24.321  37.804  35.517  1.00  0.00           C
ATOM   1793  O   PHE   113      24.243  39.055  35.507  1.00  0.00           O
ATOM   1794  N   ILE   114      25.475  37.163  35.680  1.00  0.00           N
ATOM   1795  H   ILE   114      25.477  36.187  35.934  1.00  0.00           H
ATOM   1796  CA  ILE   114      26.767  37.835  35.567  1.00  0.00           C
ATOM   1797  HA  ILE   114      26.995  38.646  36.258  1.00  0.00           H
ATOM   1798  CB  ILE   114      27.885  36.754  35.734  1.00  0.00           C
ATOM   1799  HB  ILE   114      27.721  35.859  35.133  1.00  0.00           H
ATOM   1800  CG2 ILE   114      29.236  37.495  35.381  1.00  0.00           C
ATOM   1801 HG21 ILE   114      29.287  38.442  35.916  1.00  0.00           H
ATOM   1802 HG22 ILE   114      29.378  37.703  34.320  1.00  0.00           H
ATOM   1803 HG23 ILE   114      30.033  36.916  35.849  1.00  0.00           H
ATOM   1804  CG1 ILE   114      27.890  36.337  37.235  1.00  0.00           C
ATOM   1805 HG12 ILE   114      28.288  37.164  37.824  1.00  0.00           H
ATOM   1806 HG13 ILE   114      26.844  36.181  37.498  1.00  0.00           H
ATOM   1807  CD1 ILE   114      28.606  34.980  37.391  1.00  0.00           C
ATOM   1808 HD11 ILE   114      27.965  34.268  36.871  1.00  0.00           H
ATOM   1809 HD12 ILE   114      28.664  34.687  38.440  1.00  0.00           H
ATOM   1810 HD13 ILE   114      29.641  34.910  37.054  1.00  0.00           H
ATOM   1811  C   ILE   114      26.926  38.539  34.215  1.00  0.00           C
ATOM   1812  O   ILE   114      27.476  39.695  34.204  1.00  0.00           O
ATOM   1813  N   ALA   115      26.552  37.862  33.116  1.00  0.00           N
ATOM   1814  H   ALA   115      26.057  36.983  33.158  1.00  0.00           H
ATOM   1815  CA  ALA   115      26.635  38.415  31.772  1.00  0.00           C
ATOM   1816  HA  ALA   115      27.677  38.696  31.615  1.00  0.00           H
ATOM   1817  CB  ALA   115      26.338  37.286  30.702  1.00  0.00           C
ATOM   1818  HB1 ALA   115      26.993  36.439  30.906  1.00  0.00           H
ATOM   1819  HB2 ALA   115      26.382  37.621  29.666  1.00  0.00           H
ATOM   1820  HB3 ALA   115      25.365  36.865  30.951  1.00  0.00           H
ATOM   1821  C   ALA   115      25.669  39.596  31.708  1.00  0.00           C
ATOM   1822  O   ALA   115      26.020  40.643  31.170  1.00  0.00           O
ATOM   1823  N   ASP   116      24.396  39.436  32.156  1.00  0.00           N
ATOM   1824  H   ASP   116      24.143  38.508  32.465  1.00  0.00           H
ATOM   1825  CA  ASP   116      23.372  40.496  32.055  1.00  0.00           C
ATOM   1826  HA  ASP   116      23.307  40.846  31.025  1.00  0.00           H
ATOM   1827  CB  ASP   116      21.997  40.100  32.594  1.00  0.00           C
ATOM   1828  HB2 ASP   116      22.171  39.460  33.460  1.00  0.00           H
ATOM   1829  HB3 ASP   116      21.417  41.005  32.773  1.00  0.00           H
ATOM   1830  CG  ASP   116      21.015  39.335  31.637  1.00  0.00           C
ATOM   1831  OD1 ASP   116      21.169  39.311  30.431  1.00  0.00           O
ATOM   1832  OD2 ASP   116      20.035  38.755  32.251  1.00  0.00           O
ATOM   1833  C   ASP   116      23.920  41.754  32.886  1.00  0.00           C
ATOM   1834  O   ASP   116      23.720  42.884  32.445  1.00  0.00           O
ATOM   1835  N   SER   117      24.378  41.544  34.122  1.00  0.00           N
ATOM   1836  H   SER   117      24.475  40.570  34.368  1.00  0.00           H
ATOM   1837  CA  SER   117      24.891  42.615  35.003  1.00  0.00           C
ATOM   1838  HA  SER   117      24.137  43.388  35.146  1.00  0.00           H
ATOM   1839  CB  SER   117      25.404  41.948  36.316  1.00  0.00           C
ATOM   1840  HB2 SER   117      26.097  41.142  36.072  1.00  0.00           H
ATOM   1841  HB3 SER   117      25.970  42.687  36.883  1.00  0.00           H
ATOM   1842  OG  SER   117      24.311  41.392  37.089  1.00  0.00           O
ATOM   1843  HG  SER   117      24.142  40.490  36.809  1.00  0.00           H
ATOM   1844  C   SER   117      26.107  43.334  34.371  1.00  0.00           C
ATOM   1845  O   SER   117      26.281  44.574  34.508  1.00  0.00           O
ATOM   1846  N   LEU   118      26.990  42.622  33.656  1.00  0.00           N
ATOM   1847  H   LEU   118      26.872  41.620  33.669  1.00  0.00           H
ATOM   1848  CA  LEU   118      28.142  43.143  32.902  1.00  0.00           C
ATOM   1849  HA  LEU   118      28.700  43.821  33.548  1.00  0.00           H
ATOM   1850  CB  LEU   118      29.131  42.060  32.490  1.00  0.00           C
ATOM   1851  HB2 LEU   118      29.327  41.419  33.350  1.00  0.00           H
ATOM   1852  HB3 LEU   118      28.502  41.419  31.871  1.00  0.00           H
ATOM   1853  CG  LEU   118      30.402  42.533  31.757  1.00  0.00           C
ATOM   1854  HG  LEU   118      30.076  43.335  31.096  1.00  0.00           H
ATOM   1855  CD1 LEU   118      31.415  43.120  32.748  1.00  0.00           C
ATOM   1856 HD11 LEU   118      31.886  42.350  33.358  1.00  0.00           H
ATOM   1857 HD12 LEU   118      30.958  43.818  33.448  1.00  0.00           H
ATOM   1858 HD13 LEU   118      32.175  43.635  32.160  1.00  0.00           H
ATOM   1859  CD2 LEU   118      31.076  41.408  30.934  1.00  0.00           C
ATOM   1860 HD21 LEU   118      30.458  41.252  30.050  1.00  0.00           H
ATOM   1861 HD22 LEU   118      31.998  41.758  30.468  1.00  0.00           H
ATOM   1862 HD23 LEU   118      30.952  40.501  31.527  1.00  0.00           H
ATOM   1863  C   LEU   118      27.530  43.987  31.729  1.00  0.00           C
ATOM   1864  O   LEU   118      27.858  45.218  31.566  1.00  0.00           O
ATOM   1865  N   LYS   119      26.724  43.398  30.835  1.00  0.00           N
ATOM   1866  H   LYS   119      26.624  42.397  30.930  1.00  0.00           H
ATOM   1867  CA  LYS   119      25.952  44.044  29.749  1.00  0.00           C
ATOM   1868  HA  LYS   119      26.663  44.340  28.979  1.00  0.00           H
ATOM   1869  CB  LYS   119      24.919  43.001  29.157  1.00  0.00           C
ATOM   1870  HB2 LYS   119      25.324  41.992  29.237  1.00  0.00           H
ATOM   1871  HB3 LYS   119      24.121  42.912  29.894  1.00  0.00           H
ATOM   1872  CG  LYS   119      24.487  43.262  27.721  1.00  0.00           C
ATOM   1873  HG2 LYS   119      25.407  43.427  27.161  1.00  0.00           H
ATOM   1874  HG3 LYS   119      24.055  42.315  27.394  1.00  0.00           H
ATOM   1875  CD  LYS   119      23.525  44.436  27.516  1.00  0.00           C
ATOM   1876  HD2 LYS   119      22.504  44.288  27.868  1.00  0.00           H
ATOM   1877  HD3 LYS   119      23.898  45.361  27.956  1.00  0.00           H
ATOM   1878  CE  LYS   119      23.508  44.740  26.016  1.00  0.00           C
ATOM   1879  HE2 LYS   119      24.532  45.015  25.761  1.00  0.00           H
ATOM   1880  HE3 LYS   119      23.349  43.814  25.465  1.00  0.00           H
ATOM   1881  NZ  LYS   119      22.606  45.820  25.678  1.00  0.00           N
ATOM   1882  HZ1 LYS   119      22.607  46.500  26.424  1.00  0.00           H
ATOM   1883  HZ2 LYS   119      21.652  45.492  25.638  1.00  0.00           H
ATOM   1884  HZ3 LYS   119      22.850  46.251  24.798  1.00  0.00           H
ATOM   1885  C   LYS   119      25.281  45.335  30.193  1.00  0.00           C
ATOM   1886  O   LYS   119      25.510  46.420  29.637  1.00  0.00           O
ATOM   1887  N   ALA   120      24.547  45.429  31.325  1.00  0.00           N
ATOM   1888  H   ALA   120      24.313  44.542  31.750  1.00  0.00           H
ATOM   1889  CA  ALA   120      24.075  46.651  31.984  1.00  0.00           C
ATOM   1890  HA  ALA   120      23.375  47.110  31.286  1.00  0.00           H
ATOM   1891  CB  ALA   120      23.323  46.205  33.250  1.00  0.00           C
ATOM   1892  HB1 ALA   120      23.937  45.562  33.882  1.00  0.00           H
ATOM   1893  HB2 ALA   120      22.532  45.508  32.973  1.00  0.00           H
ATOM   1894  HB3 ALA   120      22.838  47.028  33.772  1.00  0.00           H
ATOM   1895  C   ALA   120      25.113  47.711  32.376  1.00  0.00           C
ATOM   1896  O   ALA   120      24.807  48.872  32.389  1.00  0.00           O
ATOM   1897  N   PHE   121      26.313  47.275  32.756  1.00  0.00           N
ATOM   1898  H   PHE   121      26.597  46.308  32.841  1.00  0.00           H
ATOM   1899  CA  PHE   121      27.429  48.139  33.204  1.00  0.00           C
ATOM   1900  HA  PHE   121      26.994  48.948  33.790  1.00  0.00           H
ATOM   1901  CB  PHE   121      28.397  47.412  34.145  1.00  0.00           C
ATOM   1902  HB2 PHE   121      27.817  46.914  34.922  1.00  0.00           H
ATOM   1903  HB3 PHE   121      28.723  46.553  33.558  1.00  0.00           H
ATOM   1904  CG  PHE   121      29.563  48.191  34.760  1.00  0.00           C
ATOM   1905  CD1 PHE   121      29.507  49.481  35.230  1.00  0.00           C
ATOM   1906  HD1 PHE   121      28.579  50.028  35.147  1.00  0.00           H
ATOM   1907  CE1 PHE   121      30.617  50.100  35.822  1.00  0.00           C
ATOM   1908  HE1 PHE   121      30.527  51.102  36.216  1.00  0.00           H
ATOM   1909  CZ  PHE   121      31.877  49.497  35.871  1.00  0.00           C
ATOM   1910  HZ  PHE   121      32.729  50.029  36.267  1.00  0.00           H
ATOM   1911  CE2 PHE   121      31.989  48.141  35.409  1.00  0.00           C
ATOM   1912  HE2 PHE   121      32.944  47.645  35.323  1.00  0.00           H
ATOM   1913  CD2 PHE   121      30.800  47.551  34.862  1.00  0.00           C
ATOM   1914  HD2 PHE   121      30.782  46.559  34.435  1.00  0.00           H
ATOM   1915  C   PHE   121      28.079  48.731  31.968  1.00  0.00           C
ATOM   1916  O   PHE   121      28.499  49.867  32.020  1.00  0.00           O
ATOM   1917  N   ILE   122      28.107  48.005  30.897  1.00  0.00           N
ATOM   1918  H   ILE   122      27.830  47.035  30.941  1.00  0.00           H
ATOM   1919  CA  ILE   122      28.681  48.405  29.611  1.00  0.00           C
ATOM   1920  HA  ILE   122      29.644  48.884  29.787  1.00  0.00           H
ATOM   1921  CB  ILE   122      29.053  47.122  28.673  1.00  0.00           C
ATOM   1922  HB  ILE   122      28.313  46.327  28.761  1.00  0.00           H
ATOM   1923  CG2 ILE   122      29.177  47.379  27.144  1.00  0.00           C
ATOM   1924 HG21 ILE   122      28.268  47.818  26.731  1.00  0.00           H
ATOM   1925 HG22 ILE   122      29.194  46.426  26.616  1.00  0.00           H
ATOM   1926 HG23 ILE   122      30.093  47.925  26.922  1.00  0.00           H
ATOM   1927  CG1 ILE   122      30.310  46.460  29.327  1.00  0.00           C
ATOM   1928 HG12 ILE   122      31.081  47.221  29.444  1.00  0.00           H
ATOM   1929 HG13 ILE   122      30.036  46.210  30.352  1.00  0.00           H
ATOM   1930  CD1 ILE   122      30.938  45.238  28.668  1.00  0.00           C
ATOM   1931 HD11 ILE   122      30.212  44.426  28.664  1.00  0.00           H
ATOM   1932 HD12 ILE   122      31.749  44.834  29.274  1.00  0.00           H
ATOM   1933 HD13 ILE   122      31.354  45.400  27.673  1.00  0.00           H
ATOM   1934  C   ILE   122      27.699  49.406  28.904  1.00  0.00           C
ATOM   1935  O   ILE   122      28.108  50.406  28.385  1.00  0.00           O
ATOM   1936  N   ASP   123      26.364  49.100  28.914  1.00  0.00           N
ATOM   1937  H   ASP   123      26.214  48.126  29.136  1.00  0.00           H
ATOM   1938  CA  ASP   123      25.232  49.922  28.515  1.00  0.00           C
ATOM   1939  HA  ASP   123      25.223  50.146  27.449  1.00  0.00           H
ATOM   1940  CB  ASP   123      23.991  49.177  29.019  1.00  0.00           C
ATOM   1941  HB2 ASP   123      24.106  48.711  29.998  1.00  0.00           H
ATOM   1942  HB3 ASP   123      23.152  49.869  29.068  1.00  0.00           H
ATOM   1943  CG  ASP   123      23.578  48.076  28.056  1.00  0.00           C
ATOM   1944  OD1 ASP   123      24.274  47.950  27.077  1.00  0.00           O
ATOM   1945  OD2 ASP   123      22.479  47.504  28.211  1.00  0.00           O
ATOM   1946  C   ASP   123      25.195  51.231  29.355  1.00  0.00           C
ATOM   1947  O   ASP   123      24.949  52.330  28.837  1.00  0.00           O
ATOM   1948  N   GLU   124      25.562  51.233  30.693  1.00  0.00           N
ATOM   1949  H   GLU   124      25.688  50.323  31.113  1.00  0.00           H
ATOM   1950  CA  GLU   124      25.603  52.405  31.556  1.00  0.00           C
ATOM   1951  HA  GLU   124      24.690  52.965  31.348  1.00  0.00           H
ATOM   1952  CB  GLU   124      25.621  52.006  33.026  1.00  0.00           C
ATOM   1953  HB2 GLU   124      24.900  51.222  33.257  1.00  0.00           H
ATOM   1954  HB3 GLU   124      26.645  51.664  33.173  1.00  0.00           H
ATOM   1955  CG  GLU   124      25.477  53.202  33.952  1.00  0.00           C
ATOM   1956  HG2 GLU   124      25.846  52.931  34.941  1.00  0.00           H
ATOM   1957  HG3 GLU   124      26.079  54.066  33.669  1.00  0.00           H
ATOM   1958  CD  GLU   124      24.052  53.698  34.043  1.00  0.00           C
ATOM   1959  OE1 GLU   124      23.170  52.783  33.967  1.00  0.00           O
ATOM   1960  OE2 GLU   124      23.712  54.918  34.006  1.00  0.00           O
ATOM   1961  C   GLU   124      26.823  53.393  31.237  1.00  0.00           C
ATOM   1962  O   GLU   124      26.668  54.632  31.260  1.00  0.00           O
ATOM   1963  N   GLN   125      28.013  52.823  31.114  1.00  0.00           N
ATOM   1964  H   GLN   125      28.022  51.813  31.081  1.00  0.00           H
ATOM   1965  CA  GLN   125      29.297  53.654  31.004  1.00  0.00           C
ATOM   1966  HA  GLN   125      29.160  54.557  31.597  1.00  0.00           H
ATOM   1967  CB  GLN   125      30.524  52.832  31.578  1.00  0.00           C
ATOM   1968  HB2 GLN   125      30.576  51.822  31.169  1.00  0.00           H
ATOM   1969  HB3 GLN   125      31.461  53.326  31.325  1.00  0.00           H
ATOM   1970  CG  GLN   125      30.680  52.601  33.113  1.00  0.00           C
ATOM   1971  HG2 GLN   125      29.718  52.202  33.438  1.00  0.00           H
ATOM   1972  HG3 GLN   125      31.482  51.898  33.342  1.00  0.00           H
ATOM   1973  CD  GLN   125      30.751  54.018  33.871  1.00  0.00           C
ATOM   1974  OE1 GLN   125      31.310  55.009  33.457  1.00  0.00           O
ATOM   1975  NE2 GLN   125      30.258  54.085  35.130  1.00  0.00           N
ATOM   1976 HE21 GLN   125      30.250  54.950  35.652  1.00  0.00           H
ATOM   1977 HE22 GLN   125      29.854  53.304  35.627  1.00  0.00           H
ATOM   1978  C   GLN   125      29.571  54.066  29.613  1.00  0.00           C
ATOM   1979  O   GLN   125      30.496  54.837  29.453  1.00  0.00           O
ATOM   1980  N   PHE   126      28.998  53.436  28.568  1.00  0.00           N
ATOM   1981  H   PHE   126      28.248  52.811  28.825  1.00  0.00           H
ATOM   1982  CA  PHE   126      29.292  53.699  27.161  1.00  0.00           C
ATOM   1983  HA  PHE   126      29.847  54.612  26.948  1.00  0.00           H
ATOM   1984  CB  PHE   126      30.139  52.570  26.596  1.00  0.00           C
ATOM   1985  HB2 PHE   126      29.469  51.715  26.510  1.00  0.00           H
ATOM   1986  HB3 PHE   126      30.346  52.890  25.575  1.00  0.00           H
ATOM   1987  CG  PHE   126      31.343  52.168  27.406  1.00  0.00           C
ATOM   1988  CD1 PHE   126      31.326  50.922  28.110  1.00  0.00           C
ATOM   1989  HD1 PHE   126      30.472  50.263  28.071  1.00  0.00           H
ATOM   1990  CE1 PHE   126      32.287  50.659  29.077  1.00  0.00           C
ATOM   1991  HE1 PHE   126      32.286  49.764  29.681  1.00  0.00           H
ATOM   1992  CZ  PHE   126      33.469  51.509  29.199  1.00  0.00           C
ATOM   1993  HZ  PHE   126      34.251  51.277  29.906  1.00  0.00           H
ATOM   1994  CE2 PHE   126      33.562  52.646  28.452  1.00  0.00           C
ATOM   1995  HE2 PHE   126      34.419  53.301  28.510  1.00  0.00           H
ATOM   1996  CD2 PHE   126      32.509  53.023  27.643  1.00  0.00           C
ATOM   1997  HD2 PHE   126      32.507  53.996  27.176  1.00  0.00           H
ATOM   1998  C   PHE   126      27.985  53.918  26.412  1.00  0.00           C
ATOM   1999  O   PHE   126      27.470  52.898  25.879  1.00  0.00           O
ATOM   2000  N   PRO   127      27.389  55.127  26.330  1.00  0.00           N
ATOM   2001  CD  PRO   127      27.785  56.235  27.164  1.00  0.00           C
ATOM   2002  HD2 PRO   127      28.657  56.767  26.784  1.00  0.00           H
ATOM   2003  HD3 PRO   127      27.896  55.932  28.206  1.00  0.00           H
ATOM   2004  CG  PRO   127      26.531  57.177  27.160  1.00  0.00           C
ATOM   2005  HG2 PRO   127      26.962  58.163  27.338  1.00  0.00           H
ATOM   2006  HG3 PRO   127      25.935  57.010  28.057  1.00  0.00           H
ATOM   2007  CB  PRO   127      25.916  57.042  25.771  1.00  0.00           C
ATOM   2008  HB2 PRO   127      26.506  57.581  25.030  1.00  0.00           H
ATOM   2009  HB3 PRO   127      24.861  57.311  25.801  1.00  0.00           H
ATOM   2010  CA  PRO   127      26.107  55.498  25.614  1.00  0.00           C
ATOM   2011  HA  PRO   127      25.374  54.973  26.226  1.00  0.00           H
ATOM   2012  C   PRO   127      26.089  55.110  24.188  1.00  0.00           C
ATOM   2013  O   PRO   127      25.068  54.603  23.652  1.00  0.00           O
ATOM   2014  N   GLN   128      27.199  55.266  23.524  1.00  0.00           N
ATOM   2015  H   GLN   128      27.942  55.799  23.954  1.00  0.00           H
ATOM   2016  CA  GLN   128      27.465  54.924  22.152  1.00  0.00           C
ATOM   2017  HA  GLN   128      26.505  54.921  21.637  1.00  0.00           H
ATOM   2018  CB  GLN   128      28.352  56.003  21.507  1.00  0.00           C
ATOM   2019  HB2 GLN   128      28.007  56.005  20.472  1.00  0.00           H
ATOM   2020  HB3 GLN   128      28.087  56.938  22.001  1.00  0.00           H
ATOM   2021  CG  GLN   128      29.917  55.804  21.556  1.00  0.00           C
ATOM   2022  HG2 GLN   128      30.183  54.888  21.030  1.00  0.00           H
ATOM   2023  HG3 GLN   128      30.298  56.703  21.070  1.00  0.00           H
ATOM   2024  CD  GLN   128      30.543  55.798  22.991  1.00  0.00           C
ATOM   2025  OE1 GLN   128      30.028  56.336  23.948  1.00  0.00           O
ATOM   2026  NE2 GLN   128      31.712  55.293  23.234  1.00  0.00           N
ATOM   2027 HE21 GLN   128      32.160  55.424  24.131  1.00  0.00           H
ATOM   2028 HE22 GLN   128      32.267  54.884  22.496  1.00  0.00           H
ATOM   2029  C   GLN   128      27.869  53.475  21.871  1.00  0.00           C
ATOM   2030  O   GLN   128      28.267  53.043  20.771  1.00  0.00           O
ATOM   2031  N   GLY   129      27.611  52.548  22.818  1.00  0.00           N
ATOM   2032  H   GLY   129      27.452  52.888  23.756  1.00  0.00           H
ATOM   2033  CA  GLY   129      27.981  51.155  22.694  1.00  0.00           C
ATOM   2034  HA2 GLY   129      27.362  50.651  23.436  1.00  0.00           H
ATOM   2035  HA3 GLY   129      27.733  50.739  21.717  1.00  0.00           H
ATOM   2036  C   GLY   129      29.489  50.963  22.980  1.00  0.00           C
ATOM   2037  O   GLY   129      30.287  51.878  23.029  1.00  0.00           O
ATOM   2038  N   ILE   130      29.833  49.701  23.085  1.00  0.00           N
ATOM   2039  H   ILE   130      29.082  49.031  22.993  1.00  0.00           H
ATOM   2040  CA  ILE   130      31.243  49.249  23.138  1.00  0.00           C
ATOM   2041  HA  ILE   130      31.845  50.144  22.978  1.00  0.00           H
ATOM   2042  CB  ILE   130      31.616  48.589  24.563  1.00  0.00           C
ATOM   2043  HB  ILE   130      31.084  49.154  25.330  1.00  0.00           H
ATOM   2044  CG2 ILE   130      31.341  47.092  24.510  1.00  0.00           C
ATOM   2045 HG21 ILE   130      31.566  46.588  25.450  1.00  0.00           H
ATOM   2046 HG22 ILE   130      31.848  46.628  23.665  1.00  0.00           H
ATOM   2047 HG23 ILE   130      30.285  47.002  24.255  1.00  0.00           H
ATOM   2048  CG1 ILE   130      33.075  48.733  24.753  1.00  0.00           C
ATOM   2049 HG12 ILE   130      33.328  48.283  25.713  1.00  0.00           H
ATOM   2050 HG13 ILE   130      33.473  48.178  23.904  1.00  0.00           H
ATOM   2051  CD1 ILE   130      33.632  50.165  24.932  1.00  0.00           C
ATOM   2052 HD11 ILE   130      33.297  50.491  25.917  1.00  0.00           H
ATOM   2053 HD12 ILE   130      33.308  50.884  24.179  1.00  0.00           H
ATOM   2054 HD13 ILE   130      34.719  50.125  25.001  1.00  0.00           H
ATOM   2055  C   ILE   130      31.614  48.349  21.892  1.00  0.00           C
ATOM   2056  O   ILE   130      30.710  47.673  21.377  1.00  0.00           O
ATOM   2057  N   SER   131      32.822  48.556  21.266  1.00  0.00           N
ATOM   2058  H   SER   131      33.326  49.376  21.574  1.00  0.00           H
ATOM   2059  CA  SER   131      33.385  47.849  20.112  1.00  0.00           C
ATOM   2060  HA  SER   131      32.741  46.989  19.928  1.00  0.00           H
ATOM   2061  CB  SER   131      33.445  48.799  18.896  1.00  0.00           C
ATOM   2062  HB2 SER   131      32.490  49.296  18.728  1.00  0.00           H
ATOM   2063  HB3 SER   131      34.266  49.512  18.969  1.00  0.00           H
ATOM   2064  OG  SER   131      33.787  48.006  17.767  1.00  0.00           O
ATOM   2065  HG  SER   131      32.956  47.586  17.534  1.00  0.00           H
ATOM   2066  C   SER   131      34.762  47.202  20.474  1.00  0.00           C
ATOM   2067  O   SER   131      35.235  46.333  19.772  1.00  0.00           O
ATOM   2068  N   GLU   132      35.440  47.718  21.535  1.00  0.00           N
ATOM   2069  H   GLU   132      35.102  48.586  21.923  1.00  0.00           H
ATOM   2070  CA  GLU   132      36.779  47.297  21.859  1.00  0.00           C
ATOM   2071  HA  GLU   132      37.384  46.958  21.018  1.00  0.00           H
ATOM   2072  CB  GLU   132      37.534  48.540  22.525  1.00  0.00           C
ATOM   2073  HB2 GLU   132      37.620  49.435  21.910  1.00  0.00           H
ATOM   2074  HB3 GLU   132      36.907  48.797  23.379  1.00  0.00           H
ATOM   2075  CG  GLU   132      38.980  48.139  22.955  1.00  0.00           C
ATOM   2076  HG2 GLU   132      39.399  48.842  23.675  1.00  0.00           H
ATOM   2077  HG3 GLU   132      39.200  47.247  23.542  1.00  0.00           H
ATOM   2078  CD  GLU   132      39.997  47.964  21.808  1.00  0.00           C
ATOM   2079  OE1 GLU   132      41.217  48.087  22.025  1.00  0.00           O
ATOM   2080  OE2 GLU   132      39.515  47.849  20.622  1.00  0.00           O
ATOM   2081  C   GLU   132      36.834  46.072  22.871  1.00  0.00           C
ATOM   2082  O   GLU   132      36.140  46.141  23.864  1.00  0.00           O
ATOM   2083  N   PRO   133      37.669  45.020  22.671  1.00  0.00           N
ATOM   2084  CD  PRO   133      38.315  44.698  21.376  1.00  0.00           C
ATOM   2085  HD2 PRO   133      39.372  44.964  21.420  1.00  0.00           H
ATOM   2086  HD3 PRO   133      37.885  45.156  20.485  1.00  0.00           H
ATOM   2087  CG  PRO   133      38.236  43.143  21.366  1.00  0.00           C
ATOM   2088  HG2 PRO   133      38.992  42.581  20.818  1.00  0.00           H
ATOM   2089  HG3 PRO   133      37.255  42.859  20.987  1.00  0.00           H
ATOM   2090  CB  PRO   133      38.590  42.842  22.830  1.00  0.00           C
ATOM   2091  HB2 PRO   133      39.639  43.068  23.020  1.00  0.00           H
ATOM   2092  HB3 PRO   133      38.210  41.921  23.273  1.00  0.00           H
ATOM   2093  CA  PRO   133      37.809  43.917  23.610  1.00  0.00           C
ATOM   2094  HA  PRO   133      36.799  43.629  23.902  1.00  0.00           H
ATOM   2095  C   PRO   133      38.548  44.317  24.848  1.00  0.00           C
ATOM   2096  O   PRO   133      39.737  44.120  25.002  1.00  0.00           O
ATOM   2097  N   ILE   134      37.900  44.929  25.825  1.00  0.00           N
ATOM   2098  H   ILE   134      36.940  45.139  25.589  1.00  0.00           H
ATOM   2099  CA  ILE   134      38.426  45.216  27.187  1.00  0.00           C
ATOM   2100  HA  ILE   134      39.380  45.736  27.095  1.00  0.00           H
ATOM   2101  CB  ILE   134      37.530  46.252  27.877  1.00  0.00           C
ATOM   2102  HB  ILE   134      36.533  45.837  27.730  1.00  0.00           H
ATOM   2103  CG2 ILE   134      37.909  46.565  29.287  1.00  0.00           C
ATOM   2104 HG21 ILE   134      38.750  47.256  29.230  1.00  0.00           H
ATOM   2105 HG22 ILE   134      38.299  45.714  29.845  1.00  0.00           H
ATOM   2106 HG23 ILE   134      37.080  47.079  29.774  1.00  0.00           H
ATOM   2107  CG1 ILE   134      37.495  47.607  27.094  1.00  0.00           C
ATOM   2108 HG12 ILE   134      38.525  47.948  27.203  1.00  0.00           H
ATOM   2109 HG13 ILE   134      37.245  47.514  26.037  1.00  0.00           H
ATOM   2110  CD1 ILE   134      36.554  48.660  27.598  1.00  0.00           C
ATOM   2111 HD11 ILE   134      36.799  49.089  28.570  1.00  0.00           H
ATOM   2112 HD12 ILE   134      35.546  48.244  27.610  1.00  0.00           H
ATOM   2113 HD13 ILE   134      36.546  49.498  26.900  1.00  0.00           H
ATOM   2114  C   ILE   134      38.609  43.856  27.892  1.00  0.00           C
ATOM   2115  O   ILE   134      37.721  42.960  27.964  1.00  0.00           O
ATOM   2116  N   PRO   135      39.855  43.595  28.451  1.00  0.00           N
ATOM   2117  CD  PRO   135      41.115  44.344  28.442  1.00  0.00           C
ATOM   2118  HD2 PRO   135      41.196  44.855  29.402  1.00  0.00           H
ATOM   2119  HD3 PRO   135      41.177  45.028  27.595  1.00  0.00           H
ATOM   2120  CG  PRO   135      42.213  43.333  28.393  1.00  0.00           C
ATOM   2121  HG2 PRO   135      43.210  43.650  28.700  1.00  0.00           H
ATOM   2122  HG3 PRO   135      42.277  42.996  27.358  1.00  0.00           H
ATOM   2123  CB  PRO   135      41.656  42.176  29.229  1.00  0.00           C
ATOM   2124  HB2 PRO   135      41.878  42.404  30.273  1.00  0.00           H
ATOM   2125  HB3 PRO   135      42.057  41.231  28.861  1.00  0.00           H
ATOM   2126  CA  PRO   135      40.170  42.345  29.053  1.00  0.00           C
ATOM   2127  HA  PRO   135      39.798  41.553  28.402  1.00  0.00           H
ATOM   2128  C   PRO   135      39.514  42.248  30.426  1.00  0.00           C
ATOM   2129  O   PRO   135      39.540  43.191  31.191  1.00  0.00           O
ATOM   2130  N   LEU   136      38.834  41.164  30.865  1.00  0.00           N
ATOM   2131  H   LEU   136      38.740  40.431  30.176  1.00  0.00           H
ATOM   2132  CA  LEU   136      38.103  40.959  32.139  1.00  0.00           C
ATOM   2133  HA  LEU   136      38.257  41.898  32.670  1.00  0.00           H
ATOM   2134  CB  LEU   136      36.626  40.531  31.900  1.00  0.00           C
ATOM   2135  HB2 LEU   136      36.115  41.403  31.490  1.00  0.00           H
ATOM   2136  HB3 LEU   136      36.612  39.812  31.081  1.00  0.00           H
ATOM   2137  CG  LEU   136      35.867  39.903  33.062  1.00  0.00           C
ATOM   2138  HG  LEU   136      36.294  38.920  33.263  1.00  0.00           H
ATOM   2139  CD1 LEU   136      35.672  40.843  34.307  1.00  0.00           C
ATOM   2140 HD11 LEU   136      36.672  41.059  34.682  1.00  0.00           H
ATOM   2141 HD12 LEU   136      35.175  40.209  35.040  1.00  0.00           H
ATOM   2142 HD13 LEU   136      35.107  41.751  34.093  1.00  0.00           H
ATOM   2143  CD2 LEU   136      34.387  39.759  32.607  1.00  0.00           C
ATOM   2144 HD21 LEU   136      34.270  38.966  31.866  1.00  0.00           H
ATOM   2145 HD22 LEU   136      33.776  39.387  33.430  1.00  0.00           H
ATOM   2146 HD23 LEU   136      33.946  40.665  32.193  1.00  0.00           H
ATOM   2147  C   LEU   136      38.866  39.895  32.986  1.00  0.00           C
ATOM   2148  O   LEU   136      38.997  38.708  32.651  1.00  0.00           O
ATOM   2149  N   GLY   137      39.190  40.211  34.242  1.00  0.00           N
ATOM   2150  H   GLY   137      39.022  41.175  34.491  1.00  0.00           H
ATOM   2151  CA  GLY   137      39.608  39.206  35.261  1.00  0.00           C
ATOM   2152  HA2 GLY   137      40.038  38.370  34.709  1.00  0.00           H
ATOM   2153  HA3 GLY   137      40.473  39.568  35.818  1.00  0.00           H
ATOM   2154  C   GLY   137      38.518  38.777  36.169  1.00  0.00           C
ATOM   2155  O   GLY   137      37.927  39.666  36.788  1.00  0.00           O
ATOM   2156  N   PHE   138      38.188  37.493  36.186  1.00  0.00           N
ATOM   2157  H   PHE   138      38.668  36.861  35.561  1.00  0.00           H
ATOM   2158  CA  PHE   138      37.081  37.020  37.050  1.00  0.00           C
ATOM   2159  HA  PHE   138      36.346  37.822  37.117  1.00  0.00           H
ATOM   2160  CB  PHE   138      36.433  35.809  36.360  1.00  0.00           C
ATOM   2161  HB2 PHE   138      36.109  36.159  35.379  1.00  0.00           H
ATOM   2162  HB3 PHE   138      37.233  35.074  36.266  1.00  0.00           H
ATOM   2163  CG  PHE   138      35.286  35.132  37.187  1.00  0.00           C
ATOM   2164  CD1 PHE   138      34.935  33.818  36.809  1.00  0.00           C
ATOM   2165  HD1 PHE   138      35.439  33.386  35.958  1.00  0.00           H
ATOM   2166  CE1 PHE   138      33.968  33.136  37.497  1.00  0.00           C
ATOM   2167  HE1 PHE   138      33.633  32.139  37.250  1.00  0.00           H
ATOM   2168  CZ  PHE   138      33.299  33.779  38.528  1.00  0.00           C
ATOM   2169  HZ  PHE   138      32.534  33.247  39.075  1.00  0.00           H
ATOM   2170  CE2 PHE   138      33.557  35.106  38.860  1.00  0.00           C
ATOM   2171  HE2 PHE   138      33.083  35.699  39.628  1.00  0.00           H
ATOM   2172  CD2 PHE   138      34.615  35.783  38.241  1.00  0.00           C
ATOM   2173  HD2 PHE   138      34.792  36.832  38.427  1.00  0.00           H
ATOM   2174  C   PHE   138      37.651  36.631  38.478  1.00  0.00           C
ATOM   2175  O   PHE   138      38.557  35.797  38.635  1.00  0.00           O
ATOM   2176  N   THR   139      37.275  37.361  39.484  1.00  0.00           N
ATOM   2177  H   THR   139      36.471  37.944  39.299  1.00  0.00           H
ATOM   2178  CA  THR   139      37.679  37.104  40.830  1.00  0.00           C
ATOM   2179  HA  THR   139      38.704  36.741  40.916  1.00  0.00           H
ATOM   2180  CB  THR   139      37.578  38.317  41.696  1.00  0.00           C
ATOM   2181  HB  THR   139      36.577  38.580  42.039  1.00  0.00           H
ATOM   2182  CG2 THR   139      38.483  38.068  42.964  1.00  0.00           C
ATOM   2183 HG21 THR   139      38.183  37.167  43.499  1.00  0.00           H
ATOM   2184 HG22 THR   139      38.361  38.944  43.601  1.00  0.00           H
ATOM   2185 HG23 THR   139      39.538  37.958  42.709  1.00  0.00           H
ATOM   2186  OG1 THR   139      37.990  39.470  40.987  1.00  0.00           O
ATOM   2187  HG1 THR   139      37.260  39.565  40.371  1.00  0.00           H
ATOM   2188  C   THR   139      36.889  35.977  41.477  1.00  0.00           C
ATOM   2189  O   THR   139      35.678  36.115  41.799  1.00  0.00           O
ATOM   2190  N   PHE   140      37.350  34.720  41.690  1.00  0.00           N
ATOM   2191  H   PHE   140      38.340  34.572  41.558  1.00  0.00           H
ATOM   2192  CA  PHE   140      36.679  33.484  42.099  1.00  0.00           C
ATOM   2193  HA  PHE   140      35.787  33.776  42.654  1.00  0.00           H
ATOM   2194  CB  PHE   140      36.342  32.716  40.836  1.00  0.00           C
ATOM   2195  HB2 PHE   140      35.630  33.277  40.230  1.00  0.00           H
ATOM   2196  HB3 PHE   140      37.284  32.591  40.302  1.00  0.00           H
ATOM   2197  CG  PHE   140      35.496  31.461  40.988  1.00  0.00           C
ATOM   2198  CD1 PHE   140      34.076  31.540  41.096  1.00  0.00           C
ATOM   2199  HD1 PHE   140      33.584  32.501  41.098  1.00  0.00           H
ATOM   2200  CE1 PHE   140      33.262  30.422  41.103  1.00  0.00           C
ATOM   2201  HE1 PHE   140      32.183  30.484  41.112  1.00  0.00           H
ATOM   2202  CZ  PHE   140      33.844  29.161  41.049  1.00  0.00           C
ATOM   2203  HZ  PHE   140      33.275  28.267  40.843  1.00  0.00           H
ATOM   2204  CE2 PHE   140      35.244  29.144  40.932  1.00  0.00           C
ATOM   2205  HE2 PHE   140      35.800  28.219  40.885  1.00  0.00           H
ATOM   2206  CD2 PHE   140      36.115  30.250  40.918  1.00  0.00           C
ATOM   2207  HD2 PHE   140      37.172  30.120  40.739  1.00  0.00           H
ATOM   2208  C   PHE   140      37.533  32.827  43.131  1.00  0.00           C
ATOM   2209  O   PHE   140      38.409  32.046  42.846  1.00  0.00           O
ATOM   2210  N   SER   141      37.369  33.348  44.323  1.00  0.00           N
ATOM   2211  H   SER   141      36.616  33.988  44.534  1.00  0.00           H
ATOM   2212  CA  SER   141      38.197  33.100  45.519  1.00  0.00           C
ATOM   2213  HA  SER   141      39.242  32.925  45.261  1.00  0.00           H
ATOM   2214  CB  SER   141      38.218  34.211  46.528  1.00  0.00           C
ATOM   2215  HB2 SER   141      37.326  34.362  47.136  1.00  0.00           H
ATOM   2216  HB3 SER   141      39.079  33.997  47.161  1.00  0.00           H
ATOM   2217  OG  SER   141      38.689  35.348  45.911  1.00  0.00           O
ATOM   2218  HG  SER   141      38.048  36.050  46.050  1.00  0.00           H
ATOM   2219  C   SER   141      37.884  31.697  46.161  1.00  0.00           C
ATOM   2220  O   SER   141      38.076  31.578  47.330  1.00  0.00           O
ATOM   2221  N   PHE   142      37.142  30.777  45.448  1.00  0.00           N
ATOM   2222  H   PHE   142      37.092  30.971  44.458  1.00  0.00           H
ATOM   2223  CA  PHE   142      36.709  29.444  45.929  1.00  0.00           C
ATOM   2224  HA  PHE   142      36.265  29.557  46.919  1.00  0.00           H
ATOM   2225  CB  PHE   142      35.586  28.987  45.068  1.00  0.00           C
ATOM   2226  HB2 PHE   142      36.045  29.018  44.081  1.00  0.00           H
ATOM   2227  HB3 PHE   142      35.343  27.945  45.272  1.00  0.00           H
ATOM   2228  CG  PHE   142      34.332  29.840  45.150  1.00  0.00           C
ATOM   2229  CD1 PHE   142      34.156  31.001  44.391  1.00  0.00           C
ATOM   2230  HD1 PHE   142      34.880  31.196  43.614  1.00  0.00           H
ATOM   2231  CE1 PHE   142      33.111  31.902  44.703  1.00  0.00           C
ATOM   2232  HE1 PHE   142      33.095  32.888  44.261  1.00  0.00           H
ATOM   2233  CZ  PHE   142      32.174  31.421  45.689  1.00  0.00           C
ATOM   2234  HZ  PHE   142      31.569  32.263  45.995  1.00  0.00           H
ATOM   2235  CE2 PHE   142      32.340  30.239  46.463  1.00  0.00           C
ATOM   2236  HE2 PHE   142      31.785  30.012  47.361  1.00  0.00           H
ATOM   2237  CD2 PHE   142      33.402  29.417  46.097  1.00  0.00           C
ATOM   2238  HD2 PHE   142      33.546  28.518  46.676  1.00  0.00           H
ATOM   2239  C   PHE   142      37.804  28.400  45.931  1.00  0.00           C
ATOM   2240  O   PHE   142      38.809  28.585  45.255  1.00  0.00           O
ATOM   2241  N   PRO   143      37.716  27.231  46.647  1.00  0.00           N
ATOM   2242  CD  PRO   143      36.705  26.781  47.619  1.00  0.00           C
ATOM   2243  HD2 PRO   143      35.965  26.196  47.073  1.00  0.00           H
ATOM   2244  HD3 PRO   143      36.394  27.690  48.134  1.00  0.00           H
ATOM   2245  CG  PRO   143      37.421  25.844  48.560  1.00  0.00           C
ATOM   2246  HG2 PRO   143      36.852  25.098  49.116  1.00  0.00           H
ATOM   2247  HG3 PRO   143      38.093  26.408  49.206  1.00  0.00           H
ATOM   2248  CB  PRO   143      38.295  25.131  47.538  1.00  0.00           C
ATOM   2249  HB2 PRO   143      37.702  24.305  47.143  1.00  0.00           H
ATOM   2250  HB3 PRO   143      39.174  24.720  48.033  1.00  0.00           H
ATOM   2251  CA  PRO   143      38.698  26.188  46.490  1.00  0.00           C
ATOM   2252  HA  PRO   143      39.709  26.586  46.578  1.00  0.00           H
ATOM   2253  C   PRO   143      38.517  25.723  45.040  1.00  0.00           C
ATOM   2254  O   PRO   143      37.445  25.339  44.614  1.00  0.00           O
ATOM   2255  N   ALA   144      39.577  25.797  44.251  1.00  0.00           N
ATOM   2256  H   ALA   144      40.430  26.195  44.618  1.00  0.00           H
ATOM   2257  CA  ALA   144      39.474  25.743  42.796  1.00  0.00           C
ATOM   2258  HA  ALA   144      38.640  25.166  42.396  1.00  0.00           H
ATOM   2259  CB  ALA   144      39.189  27.087  42.216  1.00  0.00           C
ATOM   2260  HB1 ALA   144      38.241  27.413  42.644  1.00  0.00           H
ATOM   2261  HB2 ALA   144      38.968  26.996  41.151  1.00  0.00           H
ATOM   2262  HB3 ALA   144      39.917  27.852  42.482  1.00  0.00           H
ATOM   2263  C   ALA   144      40.894  25.388  42.173  1.00  0.00           C
ATOM   2264  O   ALA   144      41.942  25.848  42.656  1.00  0.00           O
ATOM   2265  N   SER   145      40.961  24.472  41.214  1.00  0.00           N
ATOM   2266  H   SER   145      40.153  24.234  40.657  1.00  0.00           H
ATOM   2267  CA  SER   145      42.260  24.001  40.681  1.00  0.00           C
ATOM   2268  HA  SER   145      43.054  24.138  41.415  1.00  0.00           H
ATOM   2269  CB  SER   145      42.292  22.552  40.207  1.00  0.00           C
ATOM   2270  HB2 SER   145      41.771  22.474  39.253  1.00  0.00           H
ATOM   2271  HB3 SER   145      43.296  22.205  39.964  1.00  0.00           H
ATOM   2272  OG  SER   145      41.612  21.643  41.177  1.00  0.00           O
ATOM   2273  HG  SER   145      40.942  21.230  40.625  1.00  0.00           H
ATOM   2274  C   SER   145      42.609  24.977  39.520  1.00  0.00           C
ATOM   2275  O   SER   145      41.687  25.360  38.799  1.00  0.00           O
ATOM   2276  N   GLN   146      43.937  25.209  39.387  1.00  0.00           N
ATOM   2277  H   GLN   146      44.577  24.886  40.100  1.00  0.00           H
ATOM   2278  CA  GLN   146      44.590  25.918  38.302  1.00  0.00           C
ATOM   2279  HA  GLN   146      43.971  25.896  37.404  1.00  0.00           H
ATOM   2280  CB  GLN   146      44.918  27.388  38.543  1.00  0.00           C
ATOM   2281  HB2 GLN   146      45.542  27.368  39.436  1.00  0.00           H
ATOM   2282  HB3 GLN   146      45.504  27.695  37.677  1.00  0.00           H
ATOM   2283  CG  GLN   146      43.596  28.218  38.683  1.00  0.00           C
ATOM   2284  HG2 GLN   146      43.001  27.969  37.803  1.00  0.00           H
ATOM   2285  HG3 GLN   146      43.044  27.878  39.561  1.00  0.00           H
ATOM   2286  CD  GLN   146      43.786  29.689  38.878  1.00  0.00           C
ATOM   2287  OE1 GLN   146      44.477  30.059  39.796  1.00  0.00           O
ATOM   2288  NE2 GLN   146      43.288  30.473  37.956  1.00  0.00           N
ATOM   2289 HE21 GLN   146      43.437  31.472  37.936  1.00  0.00           H
ATOM   2290 HE22 GLN   146      42.799  30.031  37.191  1.00  0.00           H
ATOM   2291  C   GLN   146      45.901  25.310  37.982  1.00  0.00           C
ATOM   2292  O   GLN   146      46.681  25.099  38.947  1.00  0.00           O
ATOM   2293  N   ASN   147      46.187  25.226  36.682  1.00  0.00           N
ATOM   2294  H   ASN   147      45.540  25.560  35.982  1.00  0.00           H
ATOM   2295  CA  ASN   147      47.460  24.820  36.039  1.00  0.00           C
ATOM   2296  HA  ASN   147      48.166  24.564  36.829  1.00  0.00           H
ATOM   2297  CB  ASN   147      47.149  23.500  35.317  1.00  0.00           C
ATOM   2298  HB2 ASN   147      46.595  23.690  34.398  1.00  0.00           H
ATOM   2299  HB3 ASN   147      48.008  22.944  34.945  1.00  0.00           H
ATOM   2300  CG  ASN   147      46.294  22.559  36.121  1.00  0.00           C
ATOM   2301  OD1 ASN   147      46.842  21.634  36.701  1.00  0.00           O
ATOM   2302  ND2 ASN   147      44.993  22.743  36.160  1.00  0.00           N
ATOM   2303 HD21 ASN   147      44.554  23.585  35.819  1.00  0.00           H
ATOM   2304 HD22 ASN   147      44.413  21.951  36.398  1.00  0.00           H
ATOM   2305  C   ASN   147      47.853  25.965  35.010  1.00  0.00           C
ATOM   2306  O   ASN   147      48.999  25.887  34.574  1.00  0.00           O
ATOM   2307  N   LYS   148      46.997  26.877  34.597  1.00  0.00           N
ATOM   2308  H   LYS   148      46.010  26.752  34.770  1.00  0.00           H
ATOM   2309  CA  LYS   148      47.299  28.006  33.798  1.00  0.00           C
ATOM   2310  HA  LYS   148      48.306  28.377  33.985  1.00  0.00           H
ATOM   2311  CB  LYS   148      47.151  27.631  32.295  1.00  0.00           C
ATOM   2312  HB2 LYS   148      47.072  28.634  31.878  1.00  0.00           H
ATOM   2313  HB3 LYS   148      48.054  27.141  31.931  1.00  0.00           H
ATOM   2314  CG  LYS   148      45.816  27.030  31.837  1.00  0.00           C
ATOM   2315  HG2 LYS   148      45.739  26.113  32.422  1.00  0.00           H
ATOM   2316  HG3 LYS   148      44.960  27.621  32.158  1.00  0.00           H
ATOM   2317  CD  LYS   148      45.642  26.640  30.307  1.00  0.00           C
ATOM   2318  HD2 LYS   148      46.102  27.375  29.647  1.00  0.00           H
ATOM   2319  HD3 LYS   148      46.165  25.684  30.299  1.00  0.00           H
ATOM   2320  CE  LYS   148      44.234  26.297  29.748  1.00  0.00           C
ATOM   2321  HE2 LYS   148      43.468  27.047  29.951  1.00  0.00           H
ATOM   2322  HE3 LYS   148      44.370  26.197  28.670  1.00  0.00           H
ATOM   2323  NZ  LYS   148      43.724  25.097  30.322  1.00  0.00           N
ATOM   2324  HZ1 LYS   148      43.499  25.279  31.290  1.00  0.00           H
ATOM   2325  HZ2 LYS   148      44.428  24.374  30.365  1.00  0.00           H
ATOM   2326  HZ3 LYS   148      42.941  24.728  29.801  1.00  0.00           H
ATOM   2327  C   LYS   148      46.366  29.107  34.329  1.00  0.00           C
ATOM   2328  O   LYS   148      45.410  28.841  35.072  1.00  0.00           O
ATOM   2329  N   ILE   149      46.493  30.339  33.871  1.00  0.00           N
ATOM   2330  H   ILE   149      47.311  30.548  33.318  1.00  0.00           H
ATOM   2331  CA  ILE   149      45.770  31.597  34.264  1.00  0.00           C
ATOM   2332  HA  ILE   149      45.766  31.544  35.353  1.00  0.00           H
ATOM   2333  CB  ILE   149      46.669  32.821  33.871  1.00  0.00           C
ATOM   2334  HB  ILE   149      47.697  32.616  34.166  1.00  0.00           H
ATOM   2335  CG2 ILE   149      46.632  33.052  32.351  1.00  0.00           C
ATOM   2336 HG21 ILE   149      45.641  33.440  32.115  1.00  0.00           H
ATOM   2337 HG22 ILE   149      46.744  32.096  31.838  1.00  0.00           H
ATOM   2338 HG23 ILE   149      47.424  33.764  32.122  1.00  0.00           H
ATOM   2339  CG1 ILE   149      46.148  34.205  34.459  1.00  0.00           C
ATOM   2340 HG12 ILE   149      46.845  34.957  34.090  1.00  0.00           H
ATOM   2341 HG13 ILE   149      45.128  34.395  34.126  1.00  0.00           H
ATOM   2342  CD1 ILE   149      46.082  34.224  35.997  1.00  0.00           C
ATOM   2343 HD11 ILE   149      45.172  33.742  36.353  1.00  0.00           H
ATOM   2344 HD12 ILE   149      46.057  35.274  36.291  1.00  0.00           H
ATOM   2345 HD13 ILE   149      46.927  33.707  36.451  1.00  0.00           H
ATOM   2346  C   ILE   149      44.345  31.705  33.765  1.00  0.00           C
ATOM   2347  O   ILE   149      43.459  32.154  34.521  1.00  0.00           O
ATOM   2348  N   ASN   150      44.144  31.389  32.477  1.00  0.00           N
ATOM   2349  H   ASN   150      44.901  30.965  31.960  1.00  0.00           H
ATOM   2350  CA  ASN   150      42.846  31.586  31.804  1.00  0.00           C
ATOM   2351  HA  ASN   150      42.340  32.472  32.187  1.00  0.00           H
ATOM   2352  CB  ASN   150      43.147  31.767  30.283  1.00  0.00           C
ATOM   2353  HB2 ASN   150      42.193  32.021  29.819  1.00  0.00           H
ATOM   2354  HB3 ASN   150      43.856  32.570  30.082  1.00  0.00           H
ATOM   2355  CG  ASN   150      43.817  30.563  29.597  1.00  0.00           C
ATOM   2356  OD1 ASN   150      44.574  29.824  30.070  1.00  0.00           O
ATOM   2357  ND2 ASN   150      43.620  30.375  28.316  1.00  0.00           N
ATOM   2358 HD21 ASN   150      42.956  30.886  27.751  1.00  0.00           H
ATOM   2359 HD22 ASN   150      44.029  29.535  27.934  1.00  0.00           H
ATOM   2360  C   ASN   150      41.803  30.454  32.062  1.00  0.00           C
ATOM   2361  O   ASN   150      40.960  30.084  31.217  1.00  0.00           O
ATOM   2362  N   GLU   151      41.844  29.783  33.223  1.00  0.00           N
ATOM   2363  H   GLU   151      42.547  30.080  33.884  1.00  0.00           H
ATOM   2364  CA  GLU   151      40.993  28.686  33.688  1.00  0.00           C
ATOM   2365  HA  GLU   151      40.013  28.738  33.213  1.00  0.00           H
ATOM   2366  CB  GLU   151      41.641  27.312  33.478  1.00  0.00           C
ATOM   2367  HB2 GLU   151      40.941  26.524  33.754  1.00  0.00           H
ATOM   2368  HB3 GLU   151      41.806  27.273  32.401  1.00  0.00           H
ATOM   2369  CG  GLU   151      42.931  27.037  34.279  1.00  0.00           C
ATOM   2370  HG2 GLU   151      43.594  27.808  33.886  1.00  0.00           H
ATOM   2371  HG3 GLU   151      42.796  27.140  35.356  1.00  0.00           H
ATOM   2372  CD  GLU   151      43.487  25.625  33.949  1.00  0.00           C
ATOM   2373  OE1 GLU   151      44.374  25.239  34.743  1.00  0.00           O
ATOM   2374  OE2 GLU   151      42.991  24.857  33.010  1.00  0.00           O
ATOM   2375  C   GLU   151      40.583  28.899  35.101  1.00  0.00           C
ATOM   2376  O   GLU   151      41.290  29.565  35.857  1.00  0.00           O
ATOM   2377  N   GLY   152      39.510  28.318  35.606  1.00  0.00           N
ATOM   2378  H   GLY   152      38.805  28.032  34.941  1.00  0.00           H
ATOM   2379  CA  GLY   152      39.235  27.973  37.025  1.00  0.00           C
ATOM   2380  HA2 GLY   152      40.213  27.837  37.487  1.00  0.00           H
ATOM   2381  HA3 GLY   152      38.751  28.789  37.562  1.00  0.00           H
ATOM   2382  C   GLY   152      38.302  26.766  37.215  1.00  0.00           C
ATOM   2383  O   GLY   152      37.097  26.902  37.015  1.00  0.00           O
ATOM   2384  N   ILE   153      38.756  25.590  37.654  1.00  0.00           N
ATOM   2385  H   ILE   153      39.741  25.545  37.873  1.00  0.00           H
ATOM   2386  CA  ILE   153      37.960  24.370  37.883  1.00  0.00           C
ATOM   2387  HA  ILE   153      37.143  24.403  37.161  1.00  0.00           H
ATOM   2388  CB  ILE   153      38.781  23.055  37.742  1.00  0.00           C
ATOM   2389  HB  ILE   153      39.567  23.080  38.498  1.00  0.00           H
ATOM   2390  CG2 ILE   153      37.905  21.723  37.955  1.00  0.00           C
ATOM   2391 HG21 ILE   153      36.993  21.875  37.380  1.00  0.00           H
ATOM   2392 HG22 ILE   153      37.576  21.584  38.985  1.00  0.00           H
ATOM   2393 HG23 ILE   153      38.449  20.811  37.709  1.00  0.00           H
ATOM   2394  CG1 ILE   153      39.493  22.710  36.465  1.00  0.00           C
ATOM   2395 HG12 ILE   153      39.842  21.677  36.484  1.00  0.00           H
ATOM   2396 HG13 ILE   153      38.824  22.910  35.628  1.00  0.00           H
ATOM   2397  CD1 ILE   153      40.568  23.667  36.113  1.00  0.00           C
ATOM   2398 HD11 ILE   153      40.284  24.699  35.908  1.00  0.00           H
ATOM   2399 HD12 ILE   153      41.085  23.276  35.237  1.00  0.00           H
ATOM   2400 HD13 ILE   153      41.241  23.703  36.969  1.00  0.00           H
ATOM   2401  C   ILE   153      37.481  24.454  39.310  1.00  0.00           C
ATOM   2402  O   ILE   153      38.318  24.547  40.252  1.00  0.00           O
ATOM   2403  N   LEU   154      36.187  24.319  39.524  1.00  0.00           N
ATOM   2404  H   LEU   154      35.587  24.373  38.714  1.00  0.00           H
ATOM   2405  CA  LEU   154      35.598  24.401  40.876  1.00  0.00           C
ATOM   2406  HA  LEU   154      36.191  25.106  41.461  1.00  0.00           H
ATOM   2407  CB  LEU   154      34.053  24.799  40.853  1.00  0.00           C
ATOM   2408  HB2 LEU   154      33.899  25.718  40.289  1.00  0.00           H
ATOM   2409  HB3 LEU   154      33.620  24.000  40.251  1.00  0.00           H
ATOM   2410  CG  LEU   154      33.488  24.864  42.244  1.00  0.00           C
ATOM   2411  HG  LEU   154      33.724  23.920  42.733  1.00  0.00           H
ATOM   2412  CD1 LEU   154      34.047  26.139  43.041  1.00  0.00           C
ATOM   2413 HD11 LEU   154      33.716  27.062  42.564  1.00  0.00           H
ATOM   2414 HD12 LEU   154      35.137  26.135  43.015  1.00  0.00           H
ATOM   2415 HD13 LEU   154      33.813  26.242  44.101  1.00  0.00           H
ATOM   2416  CD2 LEU   154      31.966  24.933  42.114  1.00  0.00           C
ATOM   2417 HD21 LEU   154      31.713  25.845  41.574  1.00  0.00           H
ATOM   2418 HD22 LEU   154      31.549  23.999  41.739  1.00  0.00           H
ATOM   2419 HD23 LEU   154      31.547  25.005  43.118  1.00  0.00           H
ATOM   2420  C   LEU   154      35.817  23.113  41.633  1.00  0.00           C
ATOM   2421  O   LEU   154      35.365  22.100  41.183  1.00  0.00           O
ATOM   2422  N   GLN   155      36.442  23.152  42.773  1.00  0.00           N
ATOM   2423  H   GLN   155      36.827  24.048  43.033  1.00  0.00           H
ATOM   2424  CA  GLN   155      36.512  21.969  43.634  1.00  0.00           C
ATOM   2425  HA  GLN   155      36.529  21.078  43.006  1.00  0.00           H
ATOM   2426  CB  GLN   155      37.816  22.045  44.462  1.00  0.00           C
ATOM   2427  HB2 GLN   155      37.672  22.837  45.197  1.00  0.00           H
ATOM   2428  HB3 GLN   155      37.912  21.153  45.081  1.00  0.00           H
ATOM   2429  CG  GLN   155      39.058  22.321  43.680  1.00  0.00           C
ATOM   2430  HG2 GLN   155      39.407  21.464  43.104  1.00  0.00           H
ATOM   2431  HG3 GLN   155      38.927  23.168  43.006  1.00  0.00           H
ATOM   2432  CD  GLN   155      40.258  22.658  44.688  1.00  0.00           C
ATOM   2433  OE1 GLN   155      40.131  23.018  45.861  1.00  0.00           O
ATOM   2434  NE2 GLN   155      41.464  22.534  44.216  1.00  0.00           N
ATOM   2435 HE21 GLN   155      42.231  22.993  44.686  1.00  0.00           H
ATOM   2436 HE22 GLN   155      41.602  22.335  43.235  1.00  0.00           H
ATOM   2437  C   GLN   155      35.308  21.684  44.534  1.00  0.00           C
ATOM   2438  O   GLN   155      34.678  20.628  44.594  1.00  0.00           O
ATOM   2439  N   ARG   156      34.912  22.832  45.245  1.00  0.00           N
ATOM   2440  H   ARG   156      35.233  23.775  45.076  1.00  0.00           H
ATOM   2441  CA  ARG   156      33.691  22.858  46.076  1.00  0.00           C
ATOM   2442  HA  ARG   156      32.938  22.219  45.615  1.00  0.00           H
ATOM   2443  CB  ARG   156      33.922  22.163  47.402  1.00  0.00           C
ATOM   2444  HB2 ARG   156      33.006  22.058  47.982  1.00  0.00           H
ATOM   2445  HB3 ARG   156      34.076  21.098  47.230  1.00  0.00           H
ATOM   2446  CG  ARG   156      35.066  22.843  48.238  1.00  0.00           C
ATOM   2447  HG2 ARG   156      36.022  22.791  47.718  1.00  0.00           H
ATOM   2448  HG3 ARG   156      34.882  23.913  48.340  1.00  0.00           H
ATOM   2449  CD  ARG   156      35.227  22.168  49.570  1.00  0.00           C
ATOM   2450  HD2 ARG   156      34.328  21.975  50.156  1.00  0.00           H
ATOM   2451  HD3 ARG   156      35.621  21.162  49.423  1.00  0.00           H
ATOM   2452  NE  ARG   156      36.195  22.960  50.294  1.00  0.00           N
ATOM   2453  HE  ARG   156      35.737  23.450  51.048  1.00  0.00           H
ATOM   2454  CZ  ARG   156      37.489  22.855  50.347  1.00  0.00           C
ATOM   2455  NH1 ARG   156      38.117  22.182  49.438  1.00  0.00           N
ATOM   2456 HH11 ARG   156      37.734  21.428  48.886  1.00  0.00           H
ATOM   2457 HH12 ARG   156      39.124  22.132  49.497  1.00  0.00           H
ATOM   2458  NH2 ARG   156      38.191  23.459  51.232  1.00  0.00           N
ATOM   2459 HH21 ARG   156      37.705  24.076  51.867  1.00  0.00           H
ATOM   2460 HH22 ARG   156      39.188  23.564  51.106  1.00  0.00           H
ATOM   2461  C   ARG   156      33.144  24.288  46.172  1.00  0.00           C
ATOM   2462  O   ARG   156      33.834  25.245  46.308  1.00  0.00           O
ATOM   2463  N   TRP   157      31.801  24.431  46.086  1.00  0.00           N
ATOM   2464  H   TRP   157      31.249  23.665  45.730  1.00  0.00           H
ATOM   2465  CA  TRP   157      31.164  25.696  46.497  1.00  0.00           C
ATOM   2466  HA  TRP   157      31.650  26.547  46.020  1.00  0.00           H
ATOM   2467  CB  TRP   157      29.694  25.721  46.095  1.00  0.00           C
ATOM   2468  HB2 TRP   157      29.275  24.765  46.410  1.00  0.00           H
ATOM   2469  HB3 TRP   157      29.185  26.523  46.629  1.00  0.00           H
ATOM   2470  CG  TRP   157      29.379  25.976  44.661  1.00  0.00           C
ATOM   2471  CD1 TRP   157      28.683  25.161  43.787  1.00  0.00           C
ATOM   2472  HD1 TRP   157      28.250  24.205  44.043  1.00  0.00           H
ATOM   2473  NE1 TRP   157      28.446  25.814  42.606  1.00  0.00           N
ATOM   2474  HE1 TRP   157      28.002  25.364  41.817  1.00  0.00           H
ATOM   2475  CE2 TRP   157      28.941  27.109  42.630  1.00  0.00           C
ATOM   2476  CZ2 TRP   157      28.914  28.109  41.694  1.00  0.00           C
ATOM   2477  HZ2 TRP   157      28.432  28.018  40.731  1.00  0.00           H
ATOM   2478  CH2 TRP   157      29.504  29.389  41.992  1.00  0.00           C
ATOM   2479  HH2 TRP   157      29.397  30.228  41.320  1.00  0.00           H
ATOM   2480  CZ3 TRP   157      30.131  29.535  43.241  1.00  0.00           C
ATOM   2481  HZ3 TRP   157      30.616  30.478  43.446  1.00  0.00           H
ATOM   2482  CE3 TRP   157      30.187  28.468  44.143  1.00  0.00           C
ATOM   2483  HE3 TRP   157      30.561  28.617  45.145  1.00  0.00           H
ATOM   2484  CD2 TRP   157      29.575  27.241  43.901  1.00  0.00           C
ATOM   2485  C   TRP   157      31.256  25.879  47.994  1.00  0.00           C
ATOM   2486  O   TRP   157      31.106  24.959  48.722  1.00  0.00           O
ATOM   2487  N   THR   158      31.505  27.134  48.424  1.00  0.00           N
ATOM   2488  H   THR   158      31.539  27.918  47.787  1.00  0.00           H
ATOM   2489  CA  THR   158      31.556  27.496  49.860  1.00  0.00           C
ATOM   2490  HA  THR   158      31.109  26.759  50.527  1.00  0.00           H
ATOM   2491  CB  THR   158      33.066  27.623  50.293  1.00  0.00           C
ATOM   2492  HB  THR   158      33.061  27.694  51.381  1.00  0.00           H
ATOM   2493  CG2 THR   158      33.853  26.314  50.140  1.00  0.00           C
ATOM   2494 HG21 THR   158      34.742  26.484  50.749  1.00  0.00           H
ATOM   2495 HG22 THR   158      34.192  26.171  49.114  1.00  0.00           H
ATOM   2496 HG23 THR   158      33.303  25.408  50.393  1.00  0.00           H
ATOM   2497  OG1 THR   158      33.669  28.723  49.651  1.00  0.00           O
ATOM   2498  HG1 THR   158      34.363  28.987  50.261  1.00  0.00           H
ATOM   2499  C   THR   158      30.725  28.781  49.997  1.00  0.00           C
ATOM   2500  O   THR   158      30.059  29.248  49.054  1.00  0.00           O
ATOM   2501  N   LYS   159      30.727  29.345  51.240  1.00  0.00           N
ATOM   2502  H   LYS   159      31.326  28.891  51.915  1.00  0.00           H
ATOM   2503  CA  LYS   159      30.161  30.655  51.652  1.00  0.00           C
ATOM   2504  HA  LYS   159      30.116  30.631  52.741  1.00  0.00           H
ATOM   2505  CB  LYS   159      31.048  31.847  51.181  1.00  0.00           C
ATOM   2506  HB2 LYS   159      30.424  32.730  51.315  1.00  0.00           H
ATOM   2507  HB3 LYS   159      31.948  31.822  51.794  1.00  0.00           H
ATOM   2508  CG  LYS   159      31.533  31.810  49.749  1.00  0.00           C
ATOM   2509  HG2 LYS   159      31.934  30.836  49.474  1.00  0.00           H
ATOM   2510  HG3 LYS   159      30.734  32.044  49.045  1.00  0.00           H
ATOM   2511  CD  LYS   159      32.617  32.876  49.376  1.00  0.00           C
ATOM   2512  HD2 LYS   159      32.823  32.706  48.318  1.00  0.00           H
ATOM   2513  HD3 LYS   159      32.327  33.926  49.390  1.00  0.00           H
ATOM   2514  CE  LYS   159      34.014  32.781  50.150  1.00  0.00           C
ATOM   2515  HE2 LYS   159      33.633  32.611  51.157  1.00  0.00           H
ATOM   2516  HE3 LYS   159      34.607  31.924  49.830  1.00  0.00           H
ATOM   2517  NZ  LYS   159      34.867  33.989  50.063  1.00  0.00           N
ATOM   2518  HZ1 LYS   159      34.935  34.258  49.092  1.00  0.00           H
ATOM   2519  HZ2 LYS   159      35.819  33.721  50.268  1.00  0.00           H
ATOM   2520  HZ3 LYS   159      34.491  34.697  50.677  1.00  0.00           H
ATOM   2521  C   LYS   159      28.663  30.705  51.353  1.00  0.00           C
ATOM   2522  O   LYS   159      28.129  31.806  51.339  1.00  0.00           O
ATOM   2523  N   GLY   160      28.025  29.599  51.136  1.00  0.00           N
ATOM   2524  H   GLY   160      28.627  28.802  51.285  1.00  0.00           H
ATOM   2525  CA  GLY   160      26.593  29.437  50.906  1.00  0.00           C
ATOM   2526  HA2 GLY   160      26.376  28.624  51.599  1.00  0.00           H
ATOM   2527  HA3 GLY   160      26.082  30.263  51.399  1.00  0.00           H
ATOM   2528  C   GLY   160      26.034  29.219  49.476  1.00  0.00           C
ATOM   2529  O   GLY   160      24.795  29.147  49.317  1.00  0.00           O
ATOM   2530  N   PHE   161      26.947  28.905  48.558  1.00  0.00           N
ATOM   2531  H   PHE   161      27.867  28.726  48.936  1.00  0.00           H
ATOM   2532  CA  PHE   161      26.611  28.383  47.141  1.00  0.00           C
ATOM   2533  HA  PHE   161      25.633  28.804  46.903  1.00  0.00           H
ATOM   2534  CB  PHE   161      27.670  28.900  46.097  1.00  0.00           C
ATOM   2535  HB2 PHE   161      28.651  28.689  46.523  1.00  0.00           H
ATOM   2536  HB3 PHE   161      27.523  28.302  45.198  1.00  0.00           H
ATOM   2537  CG  PHE   161      27.703  30.371  45.772  1.00  0.00           C
ATOM   2538  CD1 PHE   161      28.087  31.253  46.819  1.00  0.00           C
ATOM   2539  HD1 PHE   161      28.497  30.902  47.754  1.00  0.00           H
ATOM   2540  CE1 PHE   161      28.037  32.632  46.695  1.00  0.00           C
ATOM   2541  HE1 PHE   161      28.298  33.321  47.485  1.00  0.00           H
ATOM   2542  CZ  PHE   161      27.630  33.274  45.476  1.00  0.00           C
ATOM   2543  HZ  PHE   161      27.506  34.345  45.421  1.00  0.00           H
ATOM   2544  CE2 PHE   161      27.417  32.423  44.359  1.00  0.00           C
ATOM   2545  HE2 PHE   161      27.152  32.883  43.419  1.00  0.00           H
ATOM   2546  CD2 PHE   161      27.472  30.946  44.513  1.00  0.00           C
ATOM   2547  HD2 PHE   161      27.347  30.315  43.645  1.00  0.00           H
ATOM   2548  C   PHE   161      26.451  26.852  47.103  1.00  0.00           C
ATOM   2549  O   PHE   161      27.050  26.152  47.891  1.00  0.00           O
ATOM   2550  N   ASP   162      25.620  26.284  46.225  1.00  0.00           N
ATOM   2551  H   ASP   162      25.111  26.866  45.576  1.00  0.00           H
ATOM   2552  CA  ASP   162      25.369  24.861  46.070  1.00  0.00           C
ATOM   2553  HA  ASP   162      26.316  24.325  46.014  1.00  0.00           H
ATOM   2554  CB  ASP   162      24.529  24.370  47.242  1.00  0.00           C
ATOM   2555  HB2 ASP   162      24.986  24.747  48.157  1.00  0.00           H
ATOM   2556  HB3 ASP   162      23.522  24.781  47.175  1.00  0.00           H
ATOM   2557  CG  ASP   162      24.594  22.808  47.370  1.00  0.00           C
ATOM   2558  OD1 ASP   162      23.521  22.220  47.529  1.00  0.00           O
ATOM   2559  OD2 ASP   162      25.704  22.082  47.332  1.00  0.00           O
ATOM   2560  C   ASP   162      24.709  24.517  44.737  1.00  0.00           C
ATOM   2561  O   ASP   162      23.842  23.615  44.658  1.00  0.00           O
ATOM   2562  N   ILE   163      25.053  25.077  43.577  1.00  0.00           N
ATOM   2563  H   ILE   163      25.796  25.753  43.676  1.00  0.00           H
ATOM   2564  CA  ILE   163      24.487  24.755  42.247  1.00  0.00           C
ATOM   2565  HA  ILE   163      23.420  24.538  42.209  1.00  0.00           H
ATOM   2566  CB  ILE   163      24.796  25.861  41.224  1.00  0.00           C
ATOM   2567  HB  ILE   163      25.880  25.901  41.116  1.00  0.00           H
ATOM   2568  CG2 ILE   163      24.169  25.525  39.848  1.00  0.00           C
ATOM   2569 HG21 ILE   163      23.086  25.403  39.894  1.00  0.00           H
ATOM   2570 HG22 ILE   163      24.548  24.569  39.488  1.00  0.00           H
ATOM   2571 HG23 ILE   163      24.453  26.295  39.130  1.00  0.00           H
ATOM   2572  CG1 ILE   163      24.430  27.198  41.892  1.00  0.00           C
ATOM   2573 HG12 ILE   163      23.456  27.268  42.378  1.00  0.00           H
ATOM   2574 HG13 ILE   163      25.238  27.402  42.595  1.00  0.00           H
ATOM   2575  CD1 ILE   163      24.485  28.428  40.938  1.00  0.00           C
ATOM   2576 HD11 ILE   163      25.354  28.152  40.341  1.00  0.00           H
ATOM   2577 HD12 ILE   163      24.491  29.336  41.541  1.00  0.00           H
ATOM   2578 HD13 ILE   163      23.518  28.391  40.436  1.00  0.00           H
ATOM   2579  C   ILE   163      25.254  23.513  41.796  1.00  0.00           C
ATOM   2580  O   ILE   163      26.486  23.528  41.695  1.00  0.00           O
ATOM   2581  N   PRO   164      24.637  22.349  41.500  1.00  0.00           N
ATOM   2582  CD  PRO   164      23.218  22.110  41.651  1.00  0.00           C
ATOM   2583  HD2 PRO   164      22.664  23.006  41.368  1.00  0.00           H
ATOM   2584  HD3 PRO   164      23.005  21.871  42.692  1.00  0.00           H
ATOM   2585  CG  PRO   164      22.841  20.938  40.800  1.00  0.00           C
ATOM   2586  HG2 PRO   164      22.706  21.255  39.767  1.00  0.00           H
ATOM   2587  HG3 PRO   164      21.992  20.324  41.102  1.00  0.00           H
ATOM   2588  CB  PRO   164      24.114  20.112  40.899  1.00  0.00           C
ATOM   2589  HB2 PRO   164      24.253  19.391  40.092  1.00  0.00           H
ATOM   2590  HB3 PRO   164      24.113  19.586  41.854  1.00  0.00           H
ATOM   2591  CA  PRO   164      25.275  21.068  41.002  1.00  0.00           C
ATOM   2592  HA  PRO   164      26.035  20.749  41.715  1.00  0.00           H
ATOM   2593  C   PRO   164      25.749  21.268  39.541  1.00  0.00           C
ATOM   2594  O   PRO   164      25.356  22.225  38.929  1.00  0.00           O
ATOM   2595  N   ASN   165      26.507  20.269  39.014  1.00  0.00           N
ATOM   2596  H   ASN   165      26.906  19.557  39.608  1.00  0.00           H
ATOM   2597  CA  ASN   165      26.961  20.273  37.582  1.00  0.00           C
ATOM   2598  HA  ASN   165      27.608  19.399  37.528  1.00  0.00           H
ATOM   2599  CB  ASN   165      25.903  19.927  36.537  1.00  0.00           C
ATOM   2600  HB2 ASN   165      25.166  20.726  36.461  1.00  0.00           H
ATOM   2601  HB3 ASN   165      26.315  19.834  35.531  1.00  0.00           H
ATOM   2602  CG  ASN   165      25.242  18.578  36.880  1.00  0.00           C
ATOM   2603  OD1 ASN   165      25.908  17.547  36.923  1.00  0.00           O
ATOM   2604  ND2 ASN   165      23.986  18.513  37.292  1.00  0.00           N
ATOM   2605 HD21 ASN   165      23.370  19.310  37.360  1.00  0.00           H
ATOM   2606 HD22 ASN   165      23.759  17.782  37.951  1.00  0.00           H
ATOM   2607  C   ASN   165      27.828  21.519  37.186  1.00  0.00           C
ATOM   2608  O   ASN   165      27.912  21.875  35.995  1.00  0.00           O
ATOM   2609  N   ILE   166      28.312  22.254  38.211  1.00  0.00           N
ATOM   2610  H   ILE   166      28.198  21.898  39.149  1.00  0.00           H
ATOM   2611  CA  ILE   166      29.505  23.162  38.101  1.00  0.00           C
ATOM   2612  HA  ILE   166      29.674  23.604  37.119  1.00  0.00           H
ATOM   2613  CB  ILE   166      29.151  24.436  38.986  1.00  0.00           C
ATOM   2614  HB  ILE   166      29.175  24.224  40.055  1.00  0.00           H
ATOM   2615  CG2 ILE   166      30.264  25.422  38.735  1.00  0.00           C
ATOM   2616 HG21 ILE   166      30.065  26.380  39.216  1.00  0.00           H
ATOM   2617 HG22 ILE   166      30.458  25.700  37.699  1.00  0.00           H
ATOM   2618 HG23 ILE   166      31.208  25.027  39.110  1.00  0.00           H
ATOM   2619  CG1 ILE   166      27.885  25.177  38.563  1.00  0.00           C
ATOM   2620 HG12 ILE   166      27.034  24.547  38.821  1.00  0.00           H
ATOM   2621 HG13 ILE   166      27.713  25.977  39.282  1.00  0.00           H
ATOM   2622  CD1 ILE   166      27.654  25.747  37.152  1.00  0.00           C
ATOM   2623 HD11 ILE   166      26.611  26.032  37.019  1.00  0.00           H
ATOM   2624 HD12 ILE   166      27.945  25.057  36.359  1.00  0.00           H
ATOM   2625 HD13 ILE   166      28.309  26.590  36.938  1.00  0.00           H
ATOM   2626  C   ILE   166      30.834  22.487  38.414  1.00  0.00           C
ATOM   2627  O   ILE   166      31.799  22.654  37.703  1.00  0.00           O
ATOM   2628  N   GLU   167      30.853  21.743  39.484  1.00  0.00           N
ATOM   2629  H   GLU   167      30.026  21.679  40.061  1.00  0.00           H
ATOM   2630  CA  GLU   167      32.112  21.226  39.950  1.00  0.00           C
ATOM   2631  HA  GLU   167      32.741  22.115  39.946  1.00  0.00           H
ATOM   2632  CB  GLU   167      31.980  20.707  41.397  1.00  0.00           C
ATOM   2633  HB2 GLU   167      32.949  20.722  41.895  1.00  0.00           H
ATOM   2634  HB3 GLU   167      31.302  21.429  41.853  1.00  0.00           H
ATOM   2635  CG  GLU   167      31.253  19.338  41.473  1.00  0.00           C
ATOM   2636  HG2 GLU   167      30.214  19.426  41.157  1.00  0.00           H
ATOM   2637  HG3 GLU   167      31.750  18.695  40.745  1.00  0.00           H
ATOM   2638  CD  GLU   167      31.173  18.689  42.883  1.00  0.00           C
ATOM   2639  OE1 GLU   167      31.575  17.511  43.088  1.00  0.00           O
ATOM   2640  OE2 GLU   167      30.762  19.405  43.813  1.00  0.00           O
ATOM   2641  C   GLU   167      32.818  20.305  38.981  1.00  0.00           C
ATOM   2642  O   GLU   167      32.181  19.620  38.251  1.00  0.00           O
ATOM   2643  N   ASN   168      34.165  20.225  39.118  1.00  0.00           N
ATOM   2644  H   ASN   168      34.619  20.824  39.791  1.00  0.00           H
ATOM   2645  CA  ASN   168      35.006  19.515  38.192  1.00  0.00           C
ATOM   2646  HA  ASN   168      36.033  19.704  38.505  1.00  0.00           H
ATOM   2647  CB  ASN   168      34.811  17.920  38.249  1.00  0.00           C
ATOM   2648  HB2 ASN   168      33.873  17.733  37.727  1.00  0.00           H
ATOM   2649  HB3 ASN   168      35.610  17.402  37.719  1.00  0.00           H
ATOM   2650  CG  ASN   168      34.656  17.331  39.715  1.00  0.00           C
ATOM   2651  OD1 ASN   168      35.440  17.464  40.651  1.00  0.00           O
ATOM   2652  ND2 ASN   168      33.643  16.580  39.821  1.00  0.00           N
ATOM   2653 HD21 ASN   168      32.992  16.491  39.054  1.00  0.00           H
ATOM   2654 HD22 ASN   168      33.284  16.219  40.694  1.00  0.00           H
ATOM   2655  C   ASN   168      35.044  19.998  36.716  1.00  0.00           C
ATOM   2656  O   ASN   168      35.553  19.341  35.816  1.00  0.00           O
ATOM   2657  N   HID   169      34.508  21.197  36.469  1.00  0.00           N
ATOM   2658  H   HID   169      33.947  21.598  37.208  1.00  0.00           H
ATOM   2659  CA  HID   169      34.523  21.909  35.202  1.00  0.00           C
ATOM   2660  HA  HID   169      35.225  21.372  34.565  1.00  0.00           H
ATOM   2661  CB  HID   169      33.153  21.839  34.570  1.00  0.00           C
ATOM   2662  HB2 HID   169      32.453  22.279  35.281  1.00  0.00           H
ATOM   2663  HB3 HID   169      33.169  22.349  33.607  1.00  0.00           H
ATOM   2664  CG  HID   169      32.667  20.377  34.349  1.00  0.00           C
ATOM   2665  ND1 HID   169      32.086  19.684  35.395  1.00  0.00           N
ATOM   2666  HD1 HID   169      31.660  20.046  36.235  1.00  0.00           H
ATOM   2667  CE1 HID   169      32.085  18.380  35.103  1.00  0.00           C
ATOM   2668  HE1 HID   169      31.973  17.601  35.844  1.00  0.00           H
ATOM   2669  NE2 HID   169      32.649  18.207  33.831  1.00  0.00           N
ATOM   2670  CD2 HID   169      33.027  19.499  33.403  1.00  0.00           C
ATOM   2671  HD2 HID   169      33.742  19.702  32.619  1.00  0.00           H
ATOM   2672  C   HID   169      34.931  23.397  35.370  1.00  0.00           C
ATOM   2673  O   HID   169      34.723  24.020  36.404  1.00  0.00           O
ATOM   2674  N   ASP   170      35.593  23.929  34.377  1.00  0.00           N
ATOM   2675  H   ASP   170      35.662  23.397  33.522  1.00  0.00           H
ATOM   2676  CA  ASP   170      36.220  25.212  34.205  1.00  0.00           C
ATOM   2677  HA  ASP   170      36.829  25.363  35.096  1.00  0.00           H
ATOM   2678  CB  ASP   170      37.097  25.142  32.985  1.00  0.00           C
ATOM   2679  HB2 ASP   170      37.647  24.202  33.023  1.00  0.00           H
ATOM   2680  HB3 ASP   170      36.411  25.136  32.139  1.00  0.00           H
ATOM   2681  CG  ASP   170      38.092  26.337  32.840  1.00  0.00           C
ATOM   2682  OD1 ASP   170      38.006  27.240  33.660  1.00  0.00           O
ATOM   2683  OD2 ASP   170      38.918  26.269  31.845  1.00  0.00           O
ATOM   2684  C   ASP   170      35.181  26.319  34.083  1.00  0.00           C
ATOM   2685  O   ASP   170      34.464  26.367  33.073  1.00  0.00           O
ATOM   2686  N   VAL   171      35.103  27.181  35.104  1.00  0.00           N
ATOM   2687  H   VAL   171      35.918  27.203  35.699  1.00  0.00           H
ATOM   2688  CA  VAL   171      34.060  28.134  35.117  1.00  0.00           C
ATOM   2689  HA  VAL   171      33.152  27.573  34.898  1.00  0.00           H
ATOM   2690  CB  VAL   171      33.922  28.769  36.483  1.00  0.00           C
ATOM   2691  HB  VAL   171      33.074  29.437  36.336  1.00  0.00           H
ATOM   2692  CG1 VAL   171      33.500  27.786  37.564  1.00  0.00           C
ATOM   2693 HG11 VAL   171      33.577  28.276  38.534  1.00  0.00           H
ATOM   2694 HG12 VAL   171      32.417  27.696  37.483  1.00  0.00           H
ATOM   2695 HG13 VAL   171      34.021  26.840  37.414  1.00  0.00           H
ATOM   2696  CG2 VAL   171      35.142  29.629  36.953  1.00  0.00           C
ATOM   2697 HG21 VAL   171      34.988  29.986  37.971  1.00  0.00           H
ATOM   2698 HG22 VAL   171      35.197  30.399  36.184  1.00  0.00           H
ATOM   2699 HG23 VAL   171      36.075  29.065  36.975  1.00  0.00           H
ATOM   2700  C   VAL   171      34.268  29.191  34.024  1.00  0.00           C
ATOM   2701  O   VAL   171      33.296  29.878  33.653  1.00  0.00           O
ATOM   2702  N   VAL   172      35.520  29.393  33.552  1.00  0.00           N
ATOM   2703  H   VAL   172      36.292  28.823  33.868  1.00  0.00           H
ATOM   2704  CA  VAL   172      35.792  30.533  32.630  1.00  0.00           C
ATOM   2705  HA  VAL   172      35.434  31.486  33.022  1.00  0.00           H
ATOM   2706  CB  VAL   172      37.306  30.618  32.398  1.00  0.00           C
ATOM   2707  HB  VAL   172      37.723  29.622  32.247  1.00  0.00           H
ATOM   2708  CG1 VAL   172      37.631  31.609  31.260  1.00  0.00           C
ATOM   2709 HG11 VAL   172      37.196  32.602  31.374  1.00  0.00           H
ATOM   2710 HG12 VAL   172      38.710  31.762  31.240  1.00  0.00           H
ATOM   2711 HG13 VAL   172      37.383  31.239  30.264  1.00  0.00           H
ATOM   2712  CG2 VAL   172      38.047  31.106  33.656  1.00  0.00           C
ATOM   2713 HG21 VAL   172      37.809  32.138  33.913  1.00  0.00           H
ATOM   2714 HG22 VAL   172      39.110  30.917  33.504  1.00  0.00           H
ATOM   2715 HG23 VAL   172      37.704  30.454  34.460  1.00  0.00           H
ATOM   2716  C   VAL   172      34.987  30.358  31.361  1.00  0.00           C
ATOM   2717  O   VAL   172      34.175  31.252  31.092  1.00  0.00           O
ATOM   2718  N   PRO   173      35.089  29.287  30.526  1.00  0.00           N
ATOM   2719  CD  PRO   173      35.983  28.183  30.630  1.00  0.00           C
ATOM   2720  HD2 PRO   173      36.054  27.803  31.649  1.00  0.00           H
ATOM   2721  HD3 PRO   173      36.988  28.510  30.361  1.00  0.00           H
ATOM   2722  CG  PRO   173      35.512  27.140  29.525  1.00  0.00           C
ATOM   2723  HG2 PRO   173      34.652  26.595  29.914  1.00  0.00           H
ATOM   2724  HG3 PRO   173      36.326  26.505  29.175  1.00  0.00           H
ATOM   2725  CB  PRO   173      35.045  28.096  28.456  1.00  0.00           C
ATOM   2726  HB2 PRO   173      34.278  27.631  27.837  1.00  0.00           H
ATOM   2727  HB3 PRO   173      35.928  28.513  27.972  1.00  0.00           H
ATOM   2728  CA  PRO   173      34.323  29.183  29.288  1.00  0.00           C
ATOM   2729  HA  PRO   173      34.382  30.139  28.769  1.00  0.00           H
ATOM   2730  C   PRO   173      32.850  28.855  29.632  1.00  0.00           C
ATOM   2731  O   PRO   173      32.047  29.080  28.811  1.00  0.00           O
ATOM   2732  N   MET   174      32.433  28.424  30.835  1.00  0.00           N
ATOM   2733  H   MET   174      33.215  28.081  31.375  1.00  0.00           H
ATOM   2734  CA  MET   174      31.056  28.457  31.394  1.00  0.00           C
ATOM   2735  HA  MET   174      30.474  27.966  30.615  1.00  0.00           H
ATOM   2736  CB  MET   174      31.246  27.681  32.657  1.00  0.00           C
ATOM   2737  HB2 MET   174      31.919  26.847  32.457  1.00  0.00           H
ATOM   2738  HB3 MET   174      31.648  28.439  33.329  1.00  0.00           H
ATOM   2739  CG  MET   174      30.074  27.070  33.293  1.00  0.00           C
ATOM   2740  HG2 MET   174      29.283  27.814  33.391  1.00  0.00           H
ATOM   2741  HG3 MET   174      29.819  26.254  32.617  1.00  0.00           H
ATOM   2742  SD  MET   174      30.451  26.389  34.945  1.00  0.00           S
ATOM   2743  CE  MET   174      31.630  25.083  34.624  1.00  0.00           C
ATOM   2744  HE1 MET   174      31.683  24.833  33.564  1.00  0.00           H
ATOM   2745  HE2 MET   174      32.604  25.500  34.880  1.00  0.00           H
ATOM   2746  HE3 MET   174      31.474  24.156  35.177  1.00  0.00           H
ATOM   2747  C   MET   174      30.466  29.855  31.506  1.00  0.00           C
ATOM   2748  O   MET   174      29.337  30.099  31.104  1.00  0.00           O
ATOM   2749  N   LEU   175      31.273  30.886  31.910  1.00  0.00           N
ATOM   2750  H   LEU   175      32.145  30.630  32.350  1.00  0.00           H
ATOM   2751  CA  LEU   175      30.931  32.304  31.815  1.00  0.00           C
ATOM   2752  HA  LEU   175      29.860  32.346  32.017  1.00  0.00           H
ATOM   2753  CB  LEU   175      31.644  33.075  32.915  1.00  0.00           C
ATOM   2754  HB2 LEU   175      31.518  32.552  33.864  1.00  0.00           H
ATOM   2755  HB3 LEU   175      32.696  32.849  32.744  1.00  0.00           H
ATOM   2756  CG  LEU   175      31.441  34.607  33.074  1.00  0.00           C
ATOM   2757  HG  LEU   175      31.960  35.110  32.258  1.00  0.00           H
ATOM   2758  CD1 LEU   175      29.973  34.989  33.056  1.00  0.00           C
ATOM   2759 HD11 LEU   175      29.386  34.576  32.235  1.00  0.00           H
ATOM   2760 HD12 LEU   175      30.010  36.065  32.885  1.00  0.00           H
ATOM   2761 HD13 LEU   175      29.453  34.653  33.953  1.00  0.00           H
ATOM   2762  CD2 LEU   175      32.152  35.029  34.397  1.00  0.00           C
ATOM   2763 HD21 LEU   175      31.659  34.498  35.213  1.00  0.00           H
ATOM   2764 HD22 LEU   175      33.239  34.950  34.366  1.00  0.00           H
ATOM   2765 HD23 LEU   175      32.003  36.069  34.683  1.00  0.00           H
ATOM   2766  C   LEU   175      31.027  32.914  30.417  1.00  0.00           C
ATOM   2767  O   LEU   175      30.095  33.579  29.907  1.00  0.00           O
ATOM   2768  N   GLN   176      32.129  32.661  29.765  1.00  0.00           N
ATOM   2769  H   GLN   176      32.867  32.059  30.104  1.00  0.00           H
ATOM   2770  CA  GLN   176      32.417  33.341  28.513  1.00  0.00           C
ATOM   2771  HA  GLN   176      32.310  34.422  28.596  1.00  0.00           H
ATOM   2772  CB  GLN   176      33.872  32.882  28.207  1.00  0.00           C
ATOM   2773  HB2 GLN   176      34.589  33.157  28.981  1.00  0.00           H
ATOM   2774  HB3 GLN   176      33.936  31.798  28.104  1.00  0.00           H
ATOM   2775  CG  GLN   176      34.182  33.630  26.831  1.00  0.00           C
ATOM   2776  HG2 GLN   176      35.227  33.472  26.570  1.00  0.00           H
ATOM   2777  HG3 GLN   176      33.582  33.184  26.039  1.00  0.00           H
ATOM   2778  CD  GLN   176      34.162  35.149  26.904  1.00  0.00           C
ATOM   2779  OE1 GLN   176      34.737  35.785  27.778  1.00  0.00           O
ATOM   2780  NE2 GLN   176      33.374  35.835  26.058  1.00  0.00           N
ATOM   2781 HE21 GLN   176      33.343  36.836  26.196  1.00  0.00           H
ATOM   2782 HE22 GLN   176      32.861  35.340  25.343  1.00  0.00           H
ATOM   2783  C   GLN   176      31.427  32.894  27.473  1.00  0.00           C
ATOM   2784  O   GLN   176      30.998  33.686  26.634  1.00  0.00           O
ATOM   2785  N   LYS   177      30.898  31.634  27.498  1.00  0.00           N
ATOM   2786  H   LYS   177      31.291  31.035  28.208  1.00  0.00           H
ATOM   2787  CA  LYS   177      29.814  31.237  26.615  1.00  0.00           C
ATOM   2788  HA  LYS   177      30.071  31.099  25.564  1.00  0.00           H
ATOM   2789  CB  LYS   177      29.344  29.846  27.132  1.00  0.00           C
ATOM   2790  HB2 LYS   177      30.058  29.063  26.874  1.00  0.00           H
ATOM   2791  HB3 LYS   177      29.326  29.892  28.222  1.00  0.00           H
ATOM   2792  CG  LYS   177      27.983  29.278  26.646  1.00  0.00           C
ATOM   2793  HG2 LYS   177      27.114  29.906  26.847  1.00  0.00           H
ATOM   2794  HG3 LYS   177      28.036  29.261  25.557  1.00  0.00           H
ATOM   2795  CD  LYS   177      27.738  27.893  27.275  1.00  0.00           C
ATOM   2796  HD2 LYS   177      28.464  27.204  26.845  1.00  0.00           H
ATOM   2797  HD3 LYS   177      27.793  27.943  28.362  1.00  0.00           H
ATOM   2798  CE  LYS   177      26.344  27.219  26.957  1.00  0.00           C
ATOM   2799  HE2 LYS   177      25.621  27.942  27.333  1.00  0.00           H
ATOM   2800  HE3 LYS   177      26.279  27.143  25.872  1.00  0.00           H
ATOM   2801  NZ  LYS   177      26.245  25.886  27.570  1.00  0.00           N
ATOM   2802  HZ1 LYS   177      26.737  25.206  27.007  1.00  0.00           H
ATOM   2803  HZ2 LYS   177      25.286  25.572  27.621  1.00  0.00           H
ATOM   2804  HZ3 LYS   177      26.602  25.857  28.516  1.00  0.00           H
ATOM   2805  C   LYS   177      28.613  32.233  26.491  1.00  0.00           C
ATOM   2806  O   LYS   177      28.043  32.388  25.420  1.00  0.00           O
ATOM   2807  N   GLN   178      28.358  33.000  27.582  1.00  0.00           N
ATOM   2808  H   GLN   178      28.869  32.837  28.438  1.00  0.00           H
ATOM   2809  CA  GLN   178      27.141  33.726  27.788  1.00  0.00           C
ATOM   2810  HA  GLN   178      26.437  33.373  27.035  1.00  0.00           H
ATOM   2811  CB  GLN   178      26.596  33.488  29.175  1.00  0.00           C
ATOM   2812  HB2 GLN   178      27.237  34.003  29.891  1.00  0.00           H
ATOM   2813  HB3 GLN   178      25.661  34.051  29.177  1.00  0.00           H
ATOM   2814  CG  GLN   178      26.333  32.060  29.564  1.00  0.00           C
ATOM   2815  HG2 GLN   178      27.181  31.398  29.392  1.00  0.00           H
ATOM   2816  HG3 GLN   178      26.272  31.965  30.648  1.00  0.00           H
ATOM   2817  CD  GLN   178      25.131  31.343  28.990  1.00  0.00           C
ATOM   2818  OE1 GLN   178      24.571  31.845  28.066  1.00  0.00           O
ATOM   2819  NE2 GLN   178      24.836  30.089  29.357  1.00  0.00           N
ATOM   2820 HE21 GLN   178      24.054  29.595  28.953  1.00  0.00           H
ATOM   2821 HE22 GLN   178      25.332  29.648  30.118  1.00  0.00           H
ATOM   2822  C   GLN   178      27.322  35.211  27.569  1.00  0.00           C
ATOM   2823  O   GLN   178      26.369  35.905  27.140  1.00  0.00           O
ATOM   2824  N   ILE   179      28.558  35.671  27.616  1.00  0.00           N
ATOM   2825  H   ILE   179      29.313  35.044  27.854  1.00  0.00           H
ATOM   2826  CA  ILE   179      29.015  36.980  27.161  1.00  0.00           C
ATOM   2827  HA  ILE   179      28.288  37.729  27.480  1.00  0.00           H
ATOM   2828  CB  ILE   179      30.447  37.145  27.714  1.00  0.00           C
ATOM   2829  HB  ILE   179      31.124  36.304  27.559  1.00  0.00           H
ATOM   2830  CG2 ILE   179      31.257  38.366  27.186  1.00  0.00           C
ATOM   2831 HG21 ILE   179      32.191  38.536  27.722  1.00  0.00           H
ATOM   2832 HG22 ILE   179      30.774  39.328  27.361  1.00  0.00           H
ATOM   2833 HG23 ILE   179      31.426  38.207  26.121  1.00  0.00           H
ATOM   2834  CG1 ILE   179      30.298  37.399  29.225  1.00  0.00           C
ATOM   2835 HG12 ILE   179      29.910  38.410  29.349  1.00  0.00           H
ATOM   2836 HG13 ILE   179      29.564  36.711  29.644  1.00  0.00           H
ATOM   2837  CD1 ILE   179      31.533  37.097  30.123  1.00  0.00           C
ATOM   2838 HD11 ILE   179      32.064  36.159  29.958  1.00  0.00           H
ATOM   2839 HD12 ILE   179      31.191  37.292  31.139  1.00  0.00           H
ATOM   2840 HD13 ILE   179      32.209  37.937  29.960  1.00  0.00           H
ATOM   2841  C   ILE   179      29.085  36.933  25.618  1.00  0.00           C
ATOM   2842  O   ILE   179      28.409  37.755  24.991  1.00  0.00           O
ATOM   2843  N   THR   180      29.597  35.920  24.986  1.00  0.00           N
ATOM   2844  H   THR   180      30.054  35.152  25.456  1.00  0.00           H
ATOM   2845  CA  THR   180      29.567  35.610  23.545  1.00  0.00           C
ATOM   2846  HA  THR   180      29.877  36.455  22.930  1.00  0.00           H
ATOM   2847  CB  THR   180      30.493  34.438  23.113  1.00  0.00           C
ATOM   2848  HB  THR   180      30.135  33.531  23.601  1.00  0.00           H
ATOM   2849  CG2 THR   180      30.656  34.333  21.538  1.00  0.00           C
ATOM   2850 HG21 THR   180      29.907  33.724  21.032  1.00  0.00           H
ATOM   2851 HG22 THR   180      31.564  33.755  21.364  1.00  0.00           H
ATOM   2852 HG23 THR   180      30.730  35.361  21.183  1.00  0.00           H
ATOM   2853  OG1 THR   180      31.728  34.736  23.738  1.00  0.00           O
ATOM   2854  HG1 THR   180      32.159  33.878  23.718  1.00  0.00           H
ATOM   2855  C   THR   180      28.181  35.384  22.955  1.00  0.00           C
ATOM   2856  O   THR   180      27.980  35.791  21.821  1.00  0.00           O
ATOM   2857  N   LYS   181      27.161  34.995  23.719  1.00  0.00           N
ATOM   2858  H   LYS   181      27.416  34.444  24.525  1.00  0.00           H
ATOM   2859  CA  LYS   181      25.783  34.980  23.203  1.00  0.00           C
ATOM   2860  HA  LYS   181      25.831  34.604  22.182  1.00  0.00           H
ATOM   2861  CB  LYS   181      24.982  34.034  24.104  1.00  0.00           C
ATOM   2862  HB2 LYS   181      25.688  33.253  24.387  1.00  0.00           H
ATOM   2863  HB3 LYS   181      24.606  34.614  24.947  1.00  0.00           H
ATOM   2864  CG  LYS   181      23.834  33.234  23.448  1.00  0.00           C
ATOM   2865  HG2 LYS   181      23.027  33.878  23.097  1.00  0.00           H
ATOM   2866  HG3 LYS   181      24.308  32.634  22.671  1.00  0.00           H
ATOM   2867  CD  LYS   181      23.091  32.291  24.351  1.00  0.00           C
ATOM   2868  HD2 LYS   181      22.240  31.864  23.820  1.00  0.00           H
ATOM   2869  HD3 LYS   181      23.814  31.537  24.659  1.00  0.00           H
ATOM   2870  CE  LYS   181      22.447  32.926  25.606  1.00  0.00           C
ATOM   2871  HE2 LYS   181      23.143  33.668  25.998  1.00  0.00           H
ATOM   2872  HE3 LYS   181      21.556  33.356  25.149  1.00  0.00           H
ATOM   2873  NZ  LYS   181      22.101  31.896  26.606  1.00  0.00           N
ATOM   2874  HZ1 LYS   181      22.990  31.506  26.886  1.00  0.00           H
ATOM   2875  HZ2 LYS   181      21.354  31.300  26.279  1.00  0.00           H
ATOM   2876  HZ3 LYS   181      21.850  32.429  27.425  1.00  0.00           H
ATOM   2877  C   LYS   181      25.067  36.322  23.162  1.00  0.00           C
ATOM   2878  O   LYS   181      24.410  36.555  22.152  1.00  0.00           O
ATOM   2879  N   ARG   182      25.384  37.249  24.030  1.00  0.00           N
ATOM   2880  H   ARG   182      26.017  37.003  24.778  1.00  0.00           H
ATOM   2881  CA  ARG   182      25.033  38.662  23.898  1.00  0.00           C
ATOM   2882  HA  ARG   182      23.994  38.717  23.570  1.00  0.00           H
ATOM   2883  CB  ARG   182      25.170  39.274  25.352  1.00  0.00           C
ATOM   2884  HB2 ARG   182      26.064  39.031  25.925  1.00  0.00           H
ATOM   2885  HB3 ARG   182      25.056  40.356  25.422  1.00  0.00           H
ATOM   2886  CG  ARG   182      24.048  38.618  26.181  1.00  0.00           C
ATOM   2887  HG2 ARG   182      23.084  39.023  25.877  1.00  0.00           H
ATOM   2888  HG3 ARG   182      24.088  37.530  26.144  1.00  0.00           H
ATOM   2889  CD  ARG   182      24.260  38.913  27.680  1.00  0.00           C
ATOM   2890  HD2 ARG   182      25.270  38.703  28.033  1.00  0.00           H
ATOM   2891  HD3 ARG   182      24.134  39.989  27.798  1.00  0.00           H
ATOM   2892  NE  ARG   182      23.256  38.260  28.571  1.00  0.00           N
ATOM   2893  HE  ARG   182      22.720  38.905  29.134  1.00  0.00           H
ATOM   2894  CZ  ARG   182      23.077  36.958  28.782  1.00  0.00           C
ATOM   2895  NH1 ARG   182      22.145  36.632  29.592  1.00  0.00           N
ATOM   2896 HH11 ARG   182      21.563  37.331  30.033  1.00  0.00           H
ATOM   2897 HH12 ARG   182      21.877  35.661  29.659  1.00  0.00           H
ATOM   2898  NH2 ARG   182      23.854  36.020  28.280  1.00  0.00           N
ATOM   2899 HH21 ARG   182      24.641  36.207  27.674  1.00  0.00           H
ATOM   2900 HH22 ARG   182      23.661  35.096  28.638  1.00  0.00           H
ATOM   2901  C   ARG   182      25.908  39.417  22.904  1.00  0.00           C
ATOM   2902  O   ARG   182      25.753  40.614  22.851  1.00  0.00           O
ATOM   2903  N   ASN   183      26.817  38.769  22.130  1.00  0.00           N
ATOM   2904  H   ASN   183      26.791  37.762  22.198  1.00  0.00           H
ATOM   2905  CA  ASN   183      27.692  39.330  21.117  1.00  0.00           C
ATOM   2906  HA  ASN   183      28.355  38.546  20.747  1.00  0.00           H
ATOM   2907  CB  ASN   183      26.856  39.846  19.799  1.00  0.00           C
ATOM   2908  HB2 ASN   183      26.341  40.743  20.144  1.00  0.00           H
ATOM   2909  HB3 ASN   183      27.431  40.057  18.897  1.00  0.00           H
ATOM   2910  CG  ASN   183      25.772  38.799  19.438  1.00  0.00           C
ATOM   2911  OD1 ASN   183      26.020  37.666  19.014  1.00  0.00           O
ATOM   2912  ND2 ASN   183      24.542  39.060  19.616  1.00  0.00           N
ATOM   2913 HD21 ASN   183      24.236  39.912  20.064  1.00  0.00           H
ATOM   2914 HD22 ASN   183      23.821  38.383  19.410  1.00  0.00           H
ATOM   2915  C   ASN   183      28.697  40.376  21.656  1.00  0.00           C
ATOM   2916  O   ASN   183      29.176  41.310  20.964  1.00  0.00           O
ATOM   2917  N   ILE   184      29.000  40.313  22.962  1.00  0.00           N
ATOM   2918  H   ILE   184      28.640  39.548  23.516  1.00  0.00           H
ATOM   2919  CA  ILE   184      29.819  41.300  23.727  1.00  0.00           C
ATOM   2920  HA  ILE   184      29.436  42.299  23.515  1.00  0.00           H
ATOM   2921  CB  ILE   184      29.547  41.128  25.260  1.00  0.00           C
ATOM   2922  HB  ILE   184      29.867  40.105  25.450  1.00  0.00           H
ATOM   2923  CG2 ILE   184      30.413  42.113  26.089  1.00  0.00           C
ATOM   2924 HG21 ILE   184      30.045  43.121  25.897  1.00  0.00           H
ATOM   2925 HG22 ILE   184      31.441  41.978  25.751  1.00  0.00           H
ATOM   2926 HG23 ILE   184      30.141  42.007  27.140  1.00  0.00           H
ATOM   2927  CG1 ILE   184      28.046  41.315  25.517  1.00  0.00           C
ATOM   2928 HG12 ILE   184      27.596  42.228  25.126  1.00  0.00           H
ATOM   2929 HG13 ILE   184      27.493  40.527  25.007  1.00  0.00           H
ATOM   2930  CD1 ILE   184      27.651  41.280  27.003  1.00  0.00           C
ATOM   2931 HD11 ILE   184      26.585  41.476  27.107  1.00  0.00           H
ATOM   2932 HD12 ILE   184      28.230  41.916  27.671  1.00  0.00           H
ATOM   2933 HD13 ILE   184      27.626  40.219  27.252  1.00  0.00           H
ATOM   2934  C   ILE   184      31.305  41.169  23.382  1.00  0.00           C
ATOM   2935  O   ILE   184      31.861  40.067  23.395  1.00  0.00           O
ATOM   2936  N   PRO   185      32.006  42.275  23.093  1.00  0.00           N
ATOM   2937  CD  PRO   185      31.557  43.663  22.815  1.00  0.00           C
ATOM   2938  HD2 PRO   185      31.624  44.332  23.674  1.00  0.00           H
ATOM   2939  HD3 PRO   185      30.497  43.765  22.581  1.00  0.00           H
ATOM   2940  CG  PRO   185      32.459  44.207  21.705  1.00  0.00           C
ATOM   2941  HG2 PRO   185      32.579  45.286  21.608  1.00  0.00           H
ATOM   2942  HG3 PRO   185      32.180  43.739  20.761  1.00  0.00           H
ATOM   2943  CB  PRO   185      33.761  43.573  22.166  1.00  0.00           C
ATOM   2944  HB2 PRO   185      34.127  44.156  23.011  1.00  0.00           H
ATOM   2945  HB3 PRO   185      34.467  43.581  21.336  1.00  0.00           H
ATOM   2946  CA  PRO   185      33.397  42.183  22.612  1.00  0.00           C
ATOM   2947  HA  PRO   185      33.477  41.453  21.806  1.00  0.00           H
ATOM   2948  C   PRO   185      34.535  41.699  23.642  1.00  0.00           C
ATOM   2949  O   PRO   185      35.545  41.126  23.245  1.00  0.00           O
ATOM   2950  N   ILE   186      34.342  42.074  24.919  1.00  0.00           N
ATOM   2951  H   ILE   186      33.705  42.857  24.918  1.00  0.00           H
ATOM   2952  CA  ILE   186      34.993  41.728  26.131  1.00  0.00           C
ATOM   2953  HA  ILE   186      35.982  42.187  26.131  1.00  0.00           H
ATOM   2954  CB  ILE   186      34.181  42.171  27.445  1.00  0.00           C
ATOM   2955  HB  ILE   186      33.168  41.771  27.387  1.00  0.00           H
ATOM   2956  CG2 ILE   186      34.684  41.522  28.757  1.00  0.00           C
ATOM   2957 HG21 ILE   186      34.360  40.499  28.946  1.00  0.00           H
ATOM   2958 HG22 ILE   186      34.466  42.041  29.691  1.00  0.00           H
ATOM   2959 HG23 ILE   186      35.772  41.546  28.688  1.00  0.00           H
ATOM   2960  CG1 ILE   186      34.212  43.731  27.663  1.00  0.00           C
ATOM   2961 HG12 ILE   186      33.506  44.056  28.427  1.00  0.00           H
ATOM   2962 HG13 ILE   186      35.186  44.040  28.045  1.00  0.00           H
ATOM   2963  CD1 ILE   186      33.772  44.614  26.485  1.00  0.00           C
ATOM   2964 HD11 ILE   186      34.522  44.747  25.705  1.00  0.00           H
ATOM   2965 HD12 ILE   186      33.700  45.651  26.811  1.00  0.00           H
ATOM   2966 HD13 ILE   186      32.738  44.459  26.177  1.00  0.00           H
ATOM   2967  C   ILE   186      35.207  40.190  26.300  1.00  0.00           C
ATOM   2968  O   ILE   186      34.277  39.367  26.140  1.00  0.00           O
ATOM   2969  N   GLU   187      36.361  39.742  26.671  1.00  0.00           N
ATOM   2970  H   GLU   187      37.010  40.513  26.732  1.00  0.00           H
ATOM   2971  CA  GLU   187      36.757  38.347  26.991  1.00  0.00           C
ATOM   2972  HA  GLU   187      35.808  37.811  26.990  1.00  0.00           H
ATOM   2973  CB  GLU   187      37.728  37.826  25.894  1.00  0.00           C
ATOM   2974  HB2 GLU   187      37.277  37.937  24.908  1.00  0.00           H
ATOM   2975  HB3 GLU   187      38.702  38.317  25.889  1.00  0.00           H
ATOM   2976  CG  GLU   187      37.972  36.276  25.926  1.00  0.00           C
ATOM   2977  HG2 GLU   187      38.700  36.108  26.720  1.00  0.00           H
ATOM   2978  HG3 GLU   187      37.008  35.824  26.157  1.00  0.00           H
ATOM   2979  CD  GLU   187      38.424  35.781  24.503  1.00  0.00           C
ATOM   2980  OE1 GLU   187      37.583  35.832  23.580  1.00  0.00           O
ATOM   2981  OE2 GLU   187      39.595  35.490  24.237  1.00  0.00           O
ATOM   2982  C   GLU   187      37.232  38.303  28.465  1.00  0.00           C
ATOM   2983  O   GLU   187      38.000  39.177  28.884  1.00  0.00           O
ATOM   2984  N   VAL   188      36.809  37.214  29.158  1.00  0.00           N
ATOM   2985  H   VAL   188      36.076  36.706  28.684  1.00  0.00           H
ATOM   2986  CA  VAL   188      37.318  36.640  30.446  1.00  0.00           C
ATOM   2987  HA  VAL   188      37.355  37.492  31.125  1.00  0.00           H
ATOM   2988  CB  VAL   188      36.410  35.573  31.260  1.00  0.00           C
ATOM   2989  HB  VAL   188      36.392  34.697  30.611  1.00  0.00           H
ATOM   2990  CG1 VAL   188      36.891  35.154  32.652  1.00  0.00           C
ATOM   2991 HG11 VAL   188      36.198  34.419  33.064  1.00  0.00           H
ATOM   2992 HG12 VAL   188      37.891  34.733  32.540  1.00  0.00           H
ATOM   2993 HG13 VAL   188      36.923  36.007  33.331  1.00  0.00           H
ATOM   2994  CG2 VAL   188      34.975  35.943  31.389  1.00  0.00           C
ATOM   2995 HG21 VAL   188      34.935  36.860  31.978  1.00  0.00           H
ATOM   2996 HG22 VAL   188      34.590  35.119  31.990  1.00  0.00           H
ATOM   2997 HG23 VAL   188      34.517  36.203  30.436  1.00  0.00           H
ATOM   2998  C   VAL   188      38.710  36.077  30.167  1.00  0.00           C
ATOM   2999  O   VAL   188      38.893  35.083  29.501  1.00  0.00           O
ATOM   3000  N   VAL   189      39.765  36.754  30.596  1.00  0.00           N
ATOM   3001  H   VAL   189      39.646  37.612  31.117  1.00  0.00           H
ATOM   3002  CA  VAL   189      41.096  36.343  30.159  1.00  0.00           C
ATOM   3003  HA  VAL   189      41.023  35.651  29.319  1.00  0.00           H
ATOM   3004  CB  VAL   189      41.873  37.551  29.594  1.00  0.00           C
ATOM   3005  HB  VAL   189      42.872  37.125  29.499  1.00  0.00           H
ATOM   3006  CG1 VAL   189      41.470  37.968  28.157  1.00  0.00           C
ATOM   3007 HG11 VAL   189      41.859  37.249  27.435  1.00  0.00           H
ATOM   3008 HG12 VAL   189      40.391  37.973  28.002  1.00  0.00           H
ATOM   3009 HG13 VAL   189      42.011  38.900  28.001  1.00  0.00           H
ATOM   3010  CG2 VAL   189      41.846  38.579  30.657  1.00  0.00           C
ATOM   3011 HG21 VAL   189      41.915  38.233  31.688  1.00  0.00           H
ATOM   3012 HG22 VAL   189      40.997  39.250  30.523  1.00  0.00           H
ATOM   3013 HG23 VAL   189      42.696  39.197  30.367  1.00  0.00           H
ATOM   3014  C   VAL   189      41.904  35.633  31.251  1.00  0.00           C
ATOM   3015  O   VAL   189      42.945  34.972  30.993  1.00  0.00           O
ATOM   3016  N   ALA   190      41.443  35.764  32.474  1.00  0.00           N
ATOM   3017  H   ALA   190      40.548  36.228  32.527  1.00  0.00           H
ATOM   3018  CA  ALA   190      42.104  35.338  33.695  1.00  0.00           C
ATOM   3019  HA  ALA   190      42.561  34.377  33.462  1.00  0.00           H
ATOM   3020  CB  ALA   190      43.187  36.300  34.205  1.00  0.00           C
ATOM   3021  HB1 ALA   190      43.779  35.802  34.973  1.00  0.00           H
ATOM   3022  HB2 ALA   190      42.763  37.283  34.413  1.00  0.00           H
ATOM   3023  HB3 ALA   190      43.888  36.350  33.373  1.00  0.00           H
ATOM   3024  C   ALA   190      41.079  35.076  34.855  1.00  0.00           C
ATOM   3025  O   ALA   190      39.995  35.625  34.780  1.00  0.00           O
ATOM   3026  N   LEU   191      41.544  34.323  35.843  1.00  0.00           N
ATOM   3027  H   LEU   191      42.437  33.918  35.604  1.00  0.00           H
ATOM   3028  CA  LEU   191      40.811  33.907  37.037  1.00  0.00           C
ATOM   3029  HA  LEU   191      39.964  34.591  37.095  1.00  0.00           H
ATOM   3030  CB  LEU   191      40.242  32.520  36.816  1.00  0.00           C
ATOM   3031  HB2 LEU   191      39.701  32.585  35.873  1.00  0.00           H
ATOM   3032  HB3 LEU   191      41.016  31.767  36.665  1.00  0.00           H
ATOM   3033  CG  LEU   191      39.169  32.205  37.901  1.00  0.00           C
ATOM   3034  HG  LEU   191      38.846  33.109  38.418  1.00  0.00           H
ATOM   3035  CD1 LEU   191      37.907  31.569  37.271  1.00  0.00           C
ATOM   3036 HD11 LEU   191      37.633  32.276  36.487  1.00  0.00           H
ATOM   3037 HD12 LEU   191      37.084  31.527  37.984  1.00  0.00           H
ATOM   3038 HD13 LEU   191      38.045  30.615  36.761  1.00  0.00           H
ATOM   3039  CD2 LEU   191      39.709  31.259  38.920  1.00  0.00           C
ATOM   3040 HD21 LEU   191      40.434  31.816  39.513  1.00  0.00           H
ATOM   3041 HD22 LEU   191      38.921  30.930  39.598  1.00  0.00           H
ATOM   3042 HD23 LEU   191      40.089  30.328  38.503  1.00  0.00           H
ATOM   3043  C   LEU   191      41.669  33.972  38.260  1.00  0.00           C
ATOM   3044  O   LEU   191      42.812  33.436  38.245  1.00  0.00           O
ATOM   3045  N   ILE   192      41.110  34.636  39.262  1.00  0.00           N
ATOM   3046  H   ILE   192      40.104  34.710  39.324  1.00  0.00           H
ATOM   3047  CA  ILE   192      41.828  35.322  40.374  1.00  0.00           C
ATOM   3048  HA  ILE   192      42.889  35.087  40.303  1.00  0.00           H
ATOM   3049  CB  ILE   192      41.790  36.866  40.164  1.00  0.00           C
ATOM   3050  HB  ILE   192      40.771  37.238  40.062  1.00  0.00           H
ATOM   3051  CG2 ILE   192      42.379  37.665  41.379  1.00  0.00           C
ATOM   3052 HG21 ILE   192      41.906  37.400  42.325  1.00  0.00           H
ATOM   3053 HG22 ILE   192      42.009  38.679  41.228  1.00  0.00           H
ATOM   3054 HG23 ILE   192      43.468  37.677  41.377  1.00  0.00           H
ATOM   3055  CG1 ILE   192      42.592  37.284  38.923  1.00  0.00           C
ATOM   3056 HG12 ILE   192      43.258  38.104  39.191  1.00  0.00           H
ATOM   3057 HG13 ILE   192      43.227  36.439  38.655  1.00  0.00           H
ATOM   3058  CD1 ILE   192      41.661  37.703  37.803  1.00  0.00           C
ATOM   3059 HD11 ILE   192      41.280  38.682  38.098  1.00  0.00           H
ATOM   3060 HD12 ILE   192      40.849  37.014  37.569  1.00  0.00           H
ATOM   3061 HD13 ILE   192      42.218  37.865  36.880  1.00  0.00           H
ATOM   3062  C   ILE   192      41.305  34.979  41.753  1.00  0.00           C
ATOM   3063  O   ILE   192      40.122  35.018  42.093  1.00  0.00           O
ATOM   3064  N   ASN   193      42.203  34.564  42.630  1.00  0.00           N
ATOM   3065  H   ASN   193      43.155  34.314  42.404  1.00  0.00           H
ATOM   3066  CA  ASN   193      41.983  34.683  44.123  1.00  0.00           C
ATOM   3067  HA  ASN   193      40.929  34.448  44.267  1.00  0.00           H
ATOM   3068  CB  ASN   193      42.822  33.693  44.974  1.00  0.00           C
ATOM   3069  HB2 ASN   193      42.695  32.696  44.551  1.00  0.00           H
ATOM   3070  HB3 ASN   193      43.850  34.036  44.856  1.00  0.00           H
ATOM   3071  CG  ASN   193      42.372  33.761  46.439  1.00  0.00           C
ATOM   3072  OD1 ASN   193      42.921  34.534  47.247  1.00  0.00           O
ATOM   3073  ND2 ASN   193      41.527  32.846  46.912  1.00  0.00           N
ATOM   3074 HD21 ASN   193      41.293  32.103  46.270  1.00  0.00           H
ATOM   3075 HD22 ASN   193      41.293  32.961  47.888  1.00  0.00           H
ATOM   3076  C   ASN   193      42.330  36.107  44.632  1.00  0.00           C
ATOM   3077  O   ASN   193      43.413  36.623  44.291  1.00  0.00           O
ATOM   3078  N   ASP   194      41.593  36.637  45.601  1.00  0.00           N
ATOM   3079  H   ASP   194      40.680  36.247  45.789  1.00  0.00           H
ATOM   3080  CA  ASP   194      41.657  38.071  46.132  1.00  0.00           C
ATOM   3081  HA  ASP   194      41.979  38.752  45.343  1.00  0.00           H
ATOM   3082  CB  ASP   194      40.264  38.575  46.573  1.00  0.00           C
ATOM   3083  HB2 ASP   194      40.379  39.515  47.113  1.00  0.00           H
ATOM   3084  HB3 ASP   194      39.698  38.737  45.655  1.00  0.00           H
ATOM   3085  CG  ASP   194      39.504  37.694  47.569  1.00  0.00           C
ATOM   3086  OD1 ASP   194      40.152  36.902  48.275  1.00  0.00           O
ATOM   3087  OD2 ASP   194      38.273  37.800  47.765  1.00  0.00           O
ATOM   3088  C   ASP   194      42.767  38.274  47.130  1.00  0.00           C
ATOM   3089  O   ASP   194      43.075  39.463  47.390  1.00  0.00           O
ATOM   3090  N   THR   195      43.467  37.290  47.618  1.00  0.00           N
ATOM   3091  H   THR   195      43.116  36.416  47.254  1.00  0.00           H
ATOM   3092  CA  THR   195      44.815  37.482  48.259  1.00  0.00           C
ATOM   3093  HA  THR   195      44.701  38.290  48.980  1.00  0.00           H
ATOM   3094  CB  THR   195      45.186  36.115  48.919  1.00  0.00           C
ATOM   3095  HB  THR   195      45.472  35.343  48.205  1.00  0.00           H
ATOM   3096  CG2 THR   195      46.177  36.376  50.086  1.00  0.00           C
ATOM   3097 HG21 THR   195      45.831  36.960  50.938  1.00  0.00           H
ATOM   3098 HG22 THR   195      47.140  36.713  49.704  1.00  0.00           H
ATOM   3099 HG23 THR   195      46.528  35.465  50.573  1.00  0.00           H
ATOM   3100  OG1 THR   195      44.024  35.607  49.569  1.00  0.00           O
ATOM   3101  HG1 THR   195      43.538  35.224  48.835  1.00  0.00           H
ATOM   3102  C   THR   195      45.901  37.867  47.332  1.00  0.00           C
ATOM   3103  O   THR   195      46.543  38.876  47.587  1.00  0.00           O
ATOM   3104  N   THR   196      46.008  37.149  46.148  1.00  0.00           N
ATOM   3105  H   THR   196      45.334  36.442  45.889  1.00  0.00           H
ATOM   3106  CA  THR   196      46.855  37.542  45.059  1.00  0.00           C
ATOM   3107  HA  THR   196      47.897  37.702  45.336  1.00  0.00           H
ATOM   3108  CB  THR   196      46.872  36.529  43.890  1.00  0.00           C
ATOM   3109  HB  THR   196      45.978  36.613  43.274  1.00  0.00           H
ATOM   3110  CG2 THR   196      48.181  36.593  43.099  1.00  0.00           C
ATOM   3111 HG21 THR   196      49.035  36.146  43.609  1.00  0.00           H
ATOM   3112 HG22 THR   196      48.285  37.660  42.907  1.00  0.00           H
ATOM   3113 HG23 THR   196      48.093  36.150  42.106  1.00  0.00           H
ATOM   3114  OG1 THR   196      46.970  35.171  44.317  1.00  0.00           O
ATOM   3115  HG1 THR   196      46.606  34.725  43.549  1.00  0.00           H
ATOM   3116  C   THR   196      46.415  38.866  44.421  1.00  0.00           C
ATOM   3117  O   THR   196      47.267  39.649  43.917  1.00  0.00           O
ATOM   3118  N   GLY   197      45.140  39.171  44.458  1.00  0.00           N
ATOM   3119  H   GLY   197      44.474  38.421  44.579  1.00  0.00           H
ATOM   3120  CA  GLY   197      44.609  40.538  44.189  1.00  0.00           C
ATOM   3121  HA2 GLY   197      44.821  40.774  43.147  1.00  0.00           H
ATOM   3122  HA3 GLY   197      43.535  40.550  44.374  1.00  0.00           H
ATOM   3123  C   GLY   197      45.195  41.684  45.015  1.00  0.00           C
ATOM   3124  O   GLY   197      45.713  42.621  44.461  1.00  0.00           O
ATOM   3125  N   THR   198      45.153  41.489  46.304  1.00  0.00           N
ATOM   3126  H   THR   198      44.591  40.710  46.618  1.00  0.00           H
ATOM   3127  CA  THR   198      45.722  42.378  47.294  1.00  0.00           C
ATOM   3128  HA  THR   198      45.153  43.300  47.173  1.00  0.00           H
ATOM   3129  CB  THR   198      45.585  41.763  48.685  1.00  0.00           C
ATOM   3130  HB  THR   198      46.080  40.794  48.744  1.00  0.00           H
ATOM   3131  CG2 THR   198      45.947  42.754  49.687  1.00  0.00           C
ATOM   3132 HG21 THR   198      45.298  43.626  49.611  1.00  0.00           H
ATOM   3133 HG22 THR   198      47.016  42.965  49.652  1.00  0.00           H
ATOM   3134 HG23 THR   198      45.698  42.319  50.655  1.00  0.00           H
ATOM   3135  OG1 THR   198      44.249  41.511  49.018  1.00  0.00           O
ATOM   3136  HG1 THR   198      44.141  40.588  48.778  1.00  0.00           H
ATOM   3137  C   THR   198      47.204  42.707  47.042  1.00  0.00           C
ATOM   3138  O   THR   198      47.636  43.825  47.009  1.00  0.00           O
ATOM   3139  N   LEU   199      47.985  41.589  46.782  1.00  0.00           N
ATOM   3140  H   LEU   199      47.571  40.669  46.730  1.00  0.00           H
ATOM   3141  CA  LEU   199      49.365  41.746  46.399  1.00  0.00           C
ATOM   3142  HA  LEU   199      49.951  42.191  47.204  1.00  0.00           H
ATOM   3143  CB  LEU   199      50.000  40.383  46.241  1.00  0.00           C
ATOM   3144  HB2 LEU   199      50.223  39.939  47.211  1.00  0.00           H
ATOM   3145  HB3 LEU   199      49.310  39.813  45.618  1.00  0.00           H
ATOM   3146  CG  LEU   199      51.437  40.229  45.549  1.00  0.00           C
ATOM   3147  HG  LEU   199      51.441  40.639  44.539  1.00  0.00           H
ATOM   3148  CD1 LEU   199      52.551  40.730  46.351  1.00  0.00           C
ATOM   3149 HD11 LEU   199      52.531  40.302  47.353  1.00  0.00           H
ATOM   3150 HD12 LEU   199      52.427  41.810  46.431  1.00  0.00           H
ATOM   3151 HD13 LEU   199      53.499  40.480  45.876  1.00  0.00           H
ATOM   3152  CD2 LEU   199      51.522  38.750  45.183  1.00  0.00           C
ATOM   3153 HD21 LEU   199      52.444  38.443  44.691  1.00  0.00           H
ATOM   3154 HD22 LEU   199      51.473  38.144  46.089  1.00  0.00           H
ATOM   3155 HD23 LEU   199      50.750  38.430  44.483  1.00  0.00           H
ATOM   3156  C   LEU   199      49.644  42.626  45.144  1.00  0.00           C
ATOM   3157  O   LEU   199      50.554  43.470  45.219  1.00  0.00           O
ATOM   3158  N   VAL   200      48.966  42.352  44.021  1.00  0.00           N
ATOM   3159  H   VAL   200      48.321  41.574  44.018  1.00  0.00           H
ATOM   3160  CA  VAL   200      49.299  42.926  42.697  1.00  0.00           C
ATOM   3161  HA  VAL   200      50.389  42.917  42.688  1.00  0.00           H
ATOM   3162  CB  VAL   200      48.702  42.116  41.555  1.00  0.00           C
ATOM   3163  HB  VAL   200      47.686  41.806  41.799  1.00  0.00           H
ATOM   3164  CG1 VAL   200      48.796  42.936  40.243  1.00  0.00           C
ATOM   3165 HG11 VAL   200      48.164  43.825  40.240  1.00  0.00           H
ATOM   3166 HG12 VAL   200      49.824  43.300  40.218  1.00  0.00           H
ATOM   3167 HG13 VAL   200      48.641  42.338  39.346  1.00  0.00           H
ATOM   3168  CG2 VAL   200      49.535  40.834  41.466  1.00  0.00           C
ATOM   3169 HG21 VAL   200      49.453  40.309  42.419  1.00  0.00           H
ATOM   3170 HG22 VAL   200      50.591  41.019  41.263  1.00  0.00           H
ATOM   3171 HG23 VAL   200      49.254  40.168  40.651  1.00  0.00           H
ATOM   3172  C   VAL   200      48.951  44.442  42.652  1.00  0.00           C
ATOM   3173  O   VAL   200      49.793  45.251  42.296  1.00  0.00           O
ATOM   3174  N   ALA   201      47.793  44.744  43.233  1.00  0.00           N
ATOM   3175  H   ALA   201      47.138  44.059  43.584  1.00  0.00           H
ATOM   3176  CA  ALA   201      47.331  46.176  43.277  1.00  0.00           C
ATOM   3177  HA  ALA   201      47.151  46.695  42.335  1.00  0.00           H
ATOM   3178  CB  ALA   201      45.979  46.183  44.098  1.00  0.00           C
ATOM   3179  HB1 ALA   201      46.002  45.781  45.110  1.00  0.00           H
ATOM   3180  HB2 ALA   201      45.199  45.701  43.507  1.00  0.00           H
ATOM   3181  HB3 ALA   201      45.624  47.211  44.166  1.00  0.00           H
ATOM   3182  C   ALA   201      48.219  47.085  44.190  1.00  0.00           C
ATOM   3183  O   ALA   201      48.676  48.205  43.811  1.00  0.00           O
ATOM   3184  N   SER   202      48.663  46.484  45.297  1.00  0.00           N
ATOM   3185  H   SER   202      48.249  45.611  45.593  1.00  0.00           H
ATOM   3186  CA  SER   202      49.657  47.100  46.164  1.00  0.00           C
ATOM   3187  HA  SER   202      49.339  48.127  46.343  1.00  0.00           H
ATOM   3188  CB  SER   202      49.589  46.392  47.532  1.00  0.00           C
ATOM   3189  HB2 SER   202      49.954  45.375  47.386  1.00  0.00           H
ATOM   3190  HB3 SER   202      50.289  46.896  48.200  1.00  0.00           H
ATOM   3191  OG  SER   202      48.264  46.345  48.014  1.00  0.00           O
ATOM   3192  HG  SER   202      47.878  45.513  47.733  1.00  0.00           H
ATOM   3193  C   SER   202      51.027  47.075  45.578  1.00  0.00           C
ATOM   3194  O   SER   202      51.589  48.134  45.515  1.00  0.00           O
ATOM   3195  N   TYR   203      51.446  46.037  44.822  1.00  0.00           N
ATOM   3196  H   TYR   203      50.870  45.216  44.699  1.00  0.00           H
ATOM   3197  CA  TYR   203      52.676  46.066  43.998  1.00  0.00           C
ATOM   3198  HA  TYR   203      53.348  46.345  44.809  1.00  0.00           H
ATOM   3199  CB  TYR   203      53.042  44.784  43.272  1.00  0.00           C
ATOM   3200  HB2 TYR   203      52.795  43.955  43.935  1.00  0.00           H
ATOM   3201  HB3 TYR   203      52.486  44.649  42.343  1.00  0.00           H
ATOM   3202  CG  TYR   203      54.521  44.569  42.979  1.00  0.00           C
ATOM   3203  CD1 TYR   203      55.397  43.911  43.827  1.00  0.00           C
ATOM   3204  HD1 TYR   203      55.002  43.456  44.722  1.00  0.00           H
ATOM   3205  CE1 TYR   203      56.722  43.736  43.407  1.00  0.00           C
ATOM   3206  HE1 TYR   203      57.401  43.305  44.127  1.00  0.00           H
ATOM   3207  CZ  TYR   203      57.192  44.151  42.130  1.00  0.00           C
ATOM   3208  OH  TYR   203      58.485  44.011  41.723  1.00  0.00           O
ATOM   3209  HH  TYR   203      58.628  44.357  40.838  1.00  0.00           H
ATOM   3210  CE2 TYR   203      56.268  44.802  41.301  1.00  0.00           C
ATOM   3211  HE2 TYR   203      56.501  45.007  40.267  1.00  0.00           H
ATOM   3212  CD2 TYR   203      54.945  45.009  41.752  1.00  0.00           C
ATOM   3213  HD2 TYR   203      54.200  45.504  41.146  1.00  0.00           H
ATOM   3214  C   TYR   203      52.793  47.160  42.951  1.00  0.00           C
ATOM   3215  O   TYR   203      53.836  47.729  42.666  1.00  0.00           O
ATOM   3216  N   TYR   204      51.673  47.492  42.321  1.00  0.00           N
ATOM   3217  H   TYR   204      50.818  46.968  42.449  1.00  0.00           H
ATOM   3218  CA  TYR   204      51.597  48.455  41.234  1.00  0.00           C
ATOM   3219  HA  TYR   204      52.347  48.210  40.483  1.00  0.00           H
ATOM   3220  CB  TYR   204      50.283  48.238  40.620  1.00  0.00           C
ATOM   3221  HB2 TYR   204      50.254  47.320  40.034  1.00  0.00           H
ATOM   3222  HB3 TYR   204      49.533  48.267  41.412  1.00  0.00           H
ATOM   3223  CG  TYR   204      49.936  49.345  39.608  1.00  0.00           C
ATOM   3224  CD1 TYR   204      50.605  49.382  38.348  1.00  0.00           C
ATOM   3225  HD1 TYR   204      51.337  48.608  38.169  1.00  0.00           H
ATOM   3226  CE1 TYR   204      50.252  50.356  37.451  1.00  0.00           C
ATOM   3227  HE1 TYR   204      50.755  50.439  36.499  1.00  0.00           H
ATOM   3228  CZ  TYR   204      49.221  51.311  37.743  1.00  0.00           C
ATOM   3229  OH  TYR   204      48.907  52.172  36.707  1.00  0.00           O
ATOM   3230  HH  TYR   204      48.272  52.855  36.938  1.00  0.00           H
ATOM   3231  CE2 TYR   204      48.595  51.318  39.003  1.00  0.00           C
ATOM   3232  HE2 TYR   204      47.823  52.046  39.202  1.00  0.00           H
ATOM   3233  CD2 TYR   204      48.919  50.274  39.894  1.00  0.00           C
ATOM   3234  HD2 TYR   204      48.436  50.174  40.855  1.00  0.00           H
ATOM   3235  C   TYR   204      51.746  49.954  41.687  1.00  0.00           C
ATOM   3236  O   TYR   204      52.472  50.722  41.058  1.00  0.00           O
ATOM   3237  N   THR   205      51.078  50.282  42.818  1.00  0.00           N
ATOM   3238  H   THR   205      50.636  49.495  43.270  1.00  0.00           H
ATOM   3239  CA  THR   205      51.166  51.543  43.645  1.00  0.00           C
ATOM   3240  HA  THR   205      51.158  52.414  42.990  1.00  0.00           H
ATOM   3241  CB  THR   205      49.867  51.734  44.519  1.00  0.00           C
ATOM   3242  HB  THR   205      49.900  52.634  45.131  1.00  0.00           H
ATOM   3243  CG2 THR   205      48.628  51.920  43.587  1.00  0.00           C
ATOM   3244 HG21 THR   205      48.314  51.037  43.030  1.00  0.00           H
ATOM   3245 HG22 THR   205      48.879  52.548  42.733  1.00  0.00           H
ATOM   3246 HG23 THR   205      47.805  52.362  44.148  1.00  0.00           H
ATOM   3247  OG1 THR   205      49.505  50.677  45.373  1.00  0.00           O
ATOM   3248  HG1 THR   205      49.024  50.001  44.891  1.00  0.00           H
ATOM   3249  C   THR   205      52.469  51.670  44.470  1.00  0.00           C
ATOM   3250  O   THR   205      53.057  52.824  44.478  1.00  0.00           O
ATOM   3251  N   ASP   206      53.035  50.604  44.928  1.00  0.00           N
ATOM   3252  H   ASP   206      52.587  49.705  44.820  1.00  0.00           H
ATOM   3253  CA  ASP   206      54.287  50.629  45.606  1.00  0.00           C
ATOM   3254  HA  ASP   206      54.901  51.461  45.261  1.00  0.00           H
ATOM   3255  CB  ASP   206      54.072  50.831  47.120  1.00  0.00           C
ATOM   3256  HB2 ASP   206      53.669  51.829  47.292  1.00  0.00           H
ATOM   3257  HB3 ASP   206      53.391  50.072  47.506  1.00  0.00           H
ATOM   3258  CG  ASP   206      55.333  50.637  47.971  1.00  0.00           C
ATOM   3259  OD1 ASP   206      55.252  50.359  49.193  1.00  0.00           O
ATOM   3260  OD2 ASP   206      56.395  50.844  47.380  1.00  0.00           O
ATOM   3261  C   ASP   206      55.097  49.294  45.375  1.00  0.00           C
ATOM   3262  O   ASP   206      54.676  48.271  45.946  1.00  0.00           O
ATOM   3263  N   PRO   207      56.129  49.350  44.501  1.00  0.00           N
ATOM   3264  CD  PRO   207      56.533  50.559  43.832  1.00  0.00           C
ATOM   3265  HD2 PRO   207      57.202  51.189  44.420  1.00  0.00           H
ATOM   3266  HD3 PRO   207      55.704  51.115  43.396  1.00  0.00           H
ATOM   3267  CG  PRO   207      57.385  50.057  42.679  1.00  0.00           C
ATOM   3268  HG2 PRO   207      58.196  50.715  42.365  1.00  0.00           H
ATOM   3269  HG3 PRO   207      56.757  49.882  41.805  1.00  0.00           H
ATOM   3270  CB  PRO   207      57.995  48.738  43.147  1.00  0.00           C
ATOM   3271  HB2 PRO   207      58.934  48.940  43.662  1.00  0.00           H
ATOM   3272  HB3 PRO   207      58.189  47.992  42.376  1.00  0.00           H
ATOM   3273  CA  PRO   207      56.984  48.207  44.179  1.00  0.00           C
ATOM   3274  HA  PRO   207      56.387  47.414  43.731  1.00  0.00           H
ATOM   3275  C   PRO   207      57.709  47.673  45.422  1.00  0.00           C
ATOM   3276  O   PRO   207      58.348  46.631  45.186  1.00  0.00           O
ATOM   3277  N   GLU   208      57.683  48.347  46.551  1.00  0.00           N
ATOM   3278  H   GLU   208      57.239  49.254  46.567  1.00  0.00           H
ATOM   3279  CA  GLU   208      58.410  47.765  47.727  1.00  0.00           C
ATOM   3280  HA  GLU   208      59.450  47.600  47.446  1.00  0.00           H
ATOM   3281  CB  GLU   208      58.509  48.886  48.777  1.00  0.00           C
ATOM   3282  HB2 GLU   208      58.779  49.836  48.316  1.00  0.00           H
ATOM   3283  HB3 GLU   208      57.539  48.941  49.272  1.00  0.00           H
ATOM   3284  CG  GLU   208      59.574  48.465  49.845  1.00  0.00           C
ATOM   3285  HG2 GLU   208      59.611  49.302  50.541  1.00  0.00           H
ATOM   3286  HG3 GLU   208      59.079  47.677  50.414  1.00  0.00           H
ATOM   3287  CD  GLU   208      61.010  48.294  49.373  1.00  0.00           C
ATOM   3288  OE1 GLU   208      61.436  47.275  48.799  1.00  0.00           O
ATOM   3289  OE2 GLU   208      61.807  49.250  49.519  1.00  0.00           O
ATOM   3290  C   GLU   208      57.697  46.487  48.216  1.00  0.00           C
ATOM   3291  O   GLU   208      58.186  45.783  49.088  1.00  0.00           O
ATOM   3292  N   THR   209      56.450  46.312  47.837  1.00  0.00           N
ATOM   3293  H   THR   209      56.061  46.979  47.186  1.00  0.00           H
ATOM   3294  CA  THR   209      55.572  45.199  48.236  1.00  0.00           C
ATOM   3295  HA  THR   209      55.543  45.279  49.323  1.00  0.00           H
ATOM   3296  CB  THR   209      54.168  45.382  47.591  1.00  0.00           C
ATOM   3297  HB  THR   209      54.231  45.093  46.542  1.00  0.00           H
ATOM   3298  CG2 THR   209      53.074  44.518  48.282  1.00  0.00           C
ATOM   3299 HG21 THR   209      53.247  44.608  49.354  1.00  0.00           H
ATOM   3300 HG22 THR   209      53.191  43.492  47.934  1.00  0.00           H
ATOM   3301 HG23 THR   209      52.107  44.954  48.027  1.00  0.00           H
ATOM   3302  OG1 THR   209      53.590  46.659  47.731  1.00  0.00           O
ATOM   3303  HG1 THR   209      53.939  47.286  47.094  1.00  0.00           H
ATOM   3304  C   THR   209      56.098  43.782  47.960  1.00  0.00           C
ATOM   3305  O   THR   209      56.061  43.304  46.863  1.00  0.00           O
ATOM   3306  N   LYS   210      56.573  43.147  49.031  1.00  0.00           N
ATOM   3307  H   LYS   210      56.524  43.631  49.915  1.00  0.00           H
ATOM   3308  CA  LYS   210      57.261  41.823  49.025  1.00  0.00           C
ATOM   3309  HA  LYS   210      57.761  41.774  48.058  1.00  0.00           H
ATOM   3310  CB  LYS   210      58.282  41.798  50.114  1.00  0.00           C
ATOM   3311  HB2 LYS   210      57.851  41.687  51.109  1.00  0.00           H
ATOM   3312  HB3 LYS   210      58.808  40.868  49.893  1.00  0.00           H
ATOM   3313  CG  LYS   210      59.354  42.875  50.229  1.00  0.00           C
ATOM   3314  HG2 LYS   210      58.845  43.697  50.731  1.00  0.00           H
ATOM   3315  HG3 LYS   210      60.006  42.597  51.058  1.00  0.00           H
ATOM   3316  CD  LYS   210      60.165  43.157  48.984  1.00  0.00           C
ATOM   3317  HD2 LYS   210      60.627  42.220  48.674  1.00  0.00           H
ATOM   3318  HD3 LYS   210      59.537  43.623  48.224  1.00  0.00           H
ATOM   3319  CE  LYS   210      61.196  44.252  49.181  1.00  0.00           C
ATOM   3320  HE2 LYS   210      60.733  45.216  49.395  1.00  0.00           H
ATOM   3321  HE3 LYS   210      61.781  43.829  49.996  1.00  0.00           H
ATOM   3322  NZ  LYS   210      61.937  44.555  48.016  1.00  0.00           N
ATOM   3323  HZ1 LYS   210      62.507  43.783  47.700  1.00  0.00           H
ATOM   3324  HZ2 LYS   210      62.446  45.416  48.152  1.00  0.00           H
ATOM   3325  HZ3 LYS   210      61.365  44.823  47.229  1.00  0.00           H
ATOM   3326  C   LYS   210      56.307  40.601  49.180  1.00  0.00           C
ATOM   3327  O   LYS   210      56.655  39.464  48.790  1.00  0.00           O
ATOM   3328  N   MET   211      55.127  40.916  49.658  1.00  0.00           N
ATOM   3329  H   MET   211      54.940  41.894  49.829  1.00  0.00           H
ATOM   3330  CA  MET   211      53.984  39.991  49.864  1.00  0.00           C
ATOM   3331  HA  MET   211      53.712  39.553  48.904  1.00  0.00           H
ATOM   3332  CB  MET   211      54.377  38.804  50.856  1.00  0.00           C
ATOM   3333  HB2 MET   211      53.592  38.048  50.878  1.00  0.00           H
ATOM   3334  HB3 MET   211      55.125  38.187  50.358  1.00  0.00           H
ATOM   3335  CG  MET   211      54.888  39.131  52.236  1.00  0.00           C
ATOM   3336  HG2 MET   211      55.906  39.472  52.045  1.00  0.00           H
ATOM   3337  HG3 MET   211      54.224  39.854  52.710  1.00  0.00           H
ATOM   3338  SD  MET   211      54.969  37.829  53.475  1.00  0.00           S
ATOM   3339  CE  MET   211      53.336  37.063  53.282  1.00  0.00           C
ATOM   3340  HE1 MET   211      53.304  36.457  52.377  1.00  0.00           H
ATOM   3341  HE2 MET   211      53.235  36.476  54.195  1.00  0.00           H
ATOM   3342  HE3 MET   211      52.513  37.774  53.194  1.00  0.00           H
ATOM   3343  C   MET   211      52.752  40.724  50.401  1.00  0.00           C
ATOM   3344  O   MET   211      52.864  41.941  50.658  1.00  0.00           O
ATOM   3345  N   GLY   212      51.607  40.045  50.580  1.00  0.00           N
ATOM   3346  H   GLY   212      51.661  39.045  50.442  1.00  0.00           H
ATOM   3347  CA  GLY   212      50.279  40.536  50.792  1.00  0.00           C
ATOM   3348  HA2 GLY   212      50.255  41.566  51.148  1.00  0.00           H
ATOM   3349  HA3 GLY   212      49.765  40.347  49.851  1.00  0.00           H
ATOM   3350  C   GLY   212      49.587  39.635  51.795  1.00  0.00           C
ATOM   3351  O   GLY   212      49.578  38.430  51.632  1.00  0.00           O
ATOM   3352  N   VAL   213      48.881  40.109  52.848  1.00  0.00           N
ATOM   3353  H   VAL   213      48.761  41.106  52.949  1.00  0.00           H
ATOM   3354  CA  VAL   213      48.400  39.330  54.017  1.00  0.00           C
ATOM   3355  HA  VAL   213      48.233  38.321  53.641  1.00  0.00           H
ATOM   3356  CB  VAL   213      49.426  39.486  55.087  1.00  0.00           C
ATOM   3357  HB  VAL   213      50.370  39.247  54.599  1.00  0.00           H
ATOM   3358  CG1 VAL   213      49.511  40.877  55.611  1.00  0.00           C
ATOM   3359 HG11 VAL   213      50.370  41.046  56.260  1.00  0.00           H
ATOM   3360 HG12 VAL   213      49.654  41.639  54.846  1.00  0.00           H
ATOM   3361 HG13 VAL   213      48.636  41.167  56.196  1.00  0.00           H
ATOM   3362  CG2 VAL   213      49.251  38.537  56.233  1.00  0.00           C
ATOM   3363 HG21 VAL   213      50.029  38.649  56.988  1.00  0.00           H
ATOM   3364 HG22 VAL   213      49.248  37.501  55.897  1.00  0.00           H
ATOM   3365 HG23 VAL   213      48.359  38.711  56.835  1.00  0.00           H
ATOM   3366  C   VAL   213      46.996  39.727  54.437  1.00  0.00           C
ATOM   3367  O   VAL   213      46.634  40.883  54.432  1.00  0.00           O
ATOM   3368  N   ILE   214      46.273  38.830  55.072  1.00  0.00           N
ATOM   3369  H   ILE   214      46.744  37.945  55.193  1.00  0.00           H
ATOM   3370  CA  ILE   214      44.851  38.972  55.490  1.00  0.00           C
ATOM   3371  HA  ILE   214      44.482  39.920  55.098  1.00  0.00           H
ATOM   3372  CB  ILE   214      43.953  37.881  54.694  1.00  0.00           C
ATOM   3373  HB  ILE   214      44.372  36.893  54.886  1.00  0.00           H
ATOM   3374  CG2 ILE   214      42.503  37.839  54.992  1.00  0.00           C
ATOM   3375 HG21 ILE   214      42.080  38.841  55.061  1.00  0.00           H
ATOM   3376 HG22 ILE   214      42.395  37.390  55.979  1.00  0.00           H
ATOM   3377 HG23 ILE   214      41.988  37.126  54.349  1.00  0.00           H
ATOM   3378  CG1 ILE   214      44.134  38.126  53.240  1.00  0.00           C
ATOM   3379 HG12 ILE   214      45.164  37.987  52.911  1.00  0.00           H
ATOM   3380 HG13 ILE   214      43.602  37.329  52.719  1.00  0.00           H
ATOM   3381  CD1 ILE   214      43.742  39.496  52.716  1.00  0.00           C
ATOM   3382 HD11 ILE   214      42.721  39.714  53.031  1.00  0.00           H
ATOM   3383 HD12 ILE   214      43.558  39.524  51.642  1.00  0.00           H
ATOM   3384 HD13 ILE   214      44.444  40.284  52.991  1.00  0.00           H
ATOM   3385  C   ILE   214      44.729  38.659  57.012  1.00  0.00           C
ATOM   3386  O   ILE   214      45.285  37.675  57.567  1.00  0.00           O
ATOM   3387  N   PHE   215      43.851  39.485  57.611  1.00  0.00           N
ATOM   3388  H   PHE   215      43.601  40.376  57.206  1.00  0.00           H
ATOM   3389  CA  PHE   215      43.465  39.372  59.001  1.00  0.00           C
ATOM   3390  HA  PHE   215      43.613  38.387  59.443  1.00  0.00           H
ATOM   3391  CB  PHE   215      44.346  40.376  59.838  1.00  0.00           C
ATOM   3392  HB2 PHE   215      43.954  41.360  59.585  1.00  0.00           H
ATOM   3393  HB3 PHE   215      44.202  40.180  60.901  1.00  0.00           H
ATOM   3394  CG  PHE   215      45.786  40.479  59.611  1.00  0.00           C
ATOM   3395  CD1 PHE   215      46.654  39.742  60.374  1.00  0.00           C
ATOM   3396  HD1 PHE   215      46.314  39.047  61.128  1.00  0.00           H
ATOM   3397  CE1 PHE   215      47.997  39.734  60.179  1.00  0.00           C
ATOM   3398  HE1 PHE   215      48.691  39.067  60.670  1.00  0.00           H
ATOM   3399  CZ  PHE   215      48.548  40.690  59.253  1.00  0.00           C
ATOM   3400  HZ  PHE   215      49.613  40.829  59.140  1.00  0.00           H
ATOM   3401  CE2 PHE   215      47.726  41.505  58.560  1.00  0.00           C
ATOM   3402  HE2 PHE   215      48.068  42.280  57.890  1.00  0.00           H
ATOM   3403  CD2 PHE   215      46.290  41.399  58.728  1.00  0.00           C
ATOM   3404  HD2 PHE   215      45.572  41.993  58.182  1.00  0.00           H
ATOM   3405  C   PHE   215      41.942  39.606  59.197  1.00  0.00           C
ATOM   3406  O   PHE   215      41.448  40.556  59.778  1.00  0.00           O
ATOM   3407  N   GLY   216      41.211  38.669  58.516  1.00  0.00           N
ATOM   3408  H   GLY   216      41.630  37.830  58.140  1.00  0.00           H
ATOM   3409  CA  GLY   216      39.779  38.740  58.543  1.00  0.00           C
ATOM   3410  HA2 GLY   216      39.454  39.731  58.865  1.00  0.00           H
ATOM   3411  HA3 GLY   216      39.417  38.795  57.517  1.00  0.00           H
ATOM   3412  C   GLY   216      39.039  37.760  59.443  1.00  0.00           C
ATOM   3413  O   GLY   216      39.272  37.652  60.595  1.00  0.00           O
ATOM   3414  N   THR   217      38.130  36.965  58.900  1.00  0.00           N
ATOM   3415  H   THR   217      37.796  37.231  57.985  1.00  0.00           H
ATOM   3416  CA  THR   217      37.618  35.701  59.421  1.00  0.00           C
ATOM   3417  HA  THR   217      37.183  35.791  60.416  1.00  0.00           H
ATOM   3418  CB  THR   217      36.419  35.193  58.544  1.00  0.00           C
ATOM   3419  HB  THR   217      36.814  34.855  57.586  1.00  0.00           H
ATOM   3420  CG2 THR   217      35.617  34.097  59.214  1.00  0.00           C
ATOM   3421 HG21 THR   217      35.065  33.535  58.460  1.00  0.00           H
ATOM   3422 HG22 THR   217      35.044  34.394  60.092  1.00  0.00           H
ATOM   3423 HG23 THR   217      36.259  33.350  59.680  1.00  0.00           H
ATOM   3424  OG1 THR   217      35.593  36.297  58.349  1.00  0.00           O
ATOM   3425  HG1 THR   217      34.723  35.910  58.224  1.00  0.00           H
ATOM   3426  C   THR   217      38.694  34.594  59.404  1.00  0.00           C
ATOM   3427  O   THR   217      38.624  33.656  60.299  1.00  0.00           O
ATOM   3428  N   GLY   218      39.717  34.719  58.516  1.00  0.00           N
ATOM   3429  H   GLY   218      39.692  35.558  57.955  1.00  0.00           H
ATOM   3430  CA  GLY   218      40.988  33.942  58.574  1.00  0.00           C
ATOM   3431  HA2 GLY   218      40.942  33.293  59.448  1.00  0.00           H
ATOM   3432  HA3 GLY   218      41.048  33.215  57.764  1.00  0.00           H
ATOM   3433  C   GLY   218      42.253  34.804  58.565  1.00  0.00           C
ATOM   3434  O   GLY   218      42.235  36.015  58.720  1.00  0.00           O
ATOM   3435  N   VAL   219      43.403  34.182  58.450  1.00  0.00           N
ATOM   3436  H   VAL   219      43.289  33.179  58.468  1.00  0.00           H
ATOM   3437  CA  VAL   219      44.832  34.655  58.700  1.00  0.00           C
ATOM   3438  HA  VAL   219      44.861  35.703  58.403  1.00  0.00           H
ATOM   3439  CB  VAL   219      45.342  34.451  60.208  1.00  0.00           C
ATOM   3440  HB  VAL   219      45.304  33.378  60.399  1.00  0.00           H
ATOM   3441  CG1 VAL   219      46.797  34.911  60.256  1.00  0.00           C
ATOM   3442 HG11 VAL   219      47.164  34.683  61.256  1.00  0.00           H
ATOM   3443 HG12 VAL   219      47.357  34.389  59.480  1.00  0.00           H
ATOM   3444 HG13 VAL   219      46.891  35.976  60.047  1.00  0.00           H
ATOM   3445  CG2 VAL   219      44.528  35.407  61.237  1.00  0.00           C
ATOM   3446 HG21 VAL   219      43.512  35.027  61.348  1.00  0.00           H
ATOM   3447 HG22 VAL   219      44.316  36.399  60.839  1.00  0.00           H
ATOM   3448 HG23 VAL   219      44.949  35.441  62.242  1.00  0.00           H
ATOM   3449  C   VAL   219      45.742  33.923  57.704  1.00  0.00           C
ATOM   3450  O   VAL   219      46.039  32.760  57.940  1.00  0.00           O
ATOM   3451  N   ASN   220      46.139  34.555  56.595  1.00  0.00           N
ATOM   3452  H   ASN   220      45.841  35.499  56.396  1.00  0.00           H
ATOM   3453  CA  ASN   220      46.824  34.011  55.372  1.00  0.00           C
ATOM   3454  HA  ASN   220      47.496  33.223  55.713  1.00  0.00           H
ATOM   3455  CB  ASN   220      45.707  33.467  54.505  1.00  0.00           C
ATOM   3456  HB2 ASN   220      44.918  32.979  55.079  1.00  0.00           H
ATOM   3457  HB3 ASN   220      45.361  34.319  53.920  1.00  0.00           H
ATOM   3458  CG  ASN   220      46.230  32.523  53.423  1.00  0.00           C
ATOM   3459  OD1 ASN   220      47.289  31.861  53.638  1.00  0.00           O
ATOM   3460  ND2 ASN   220      45.542  32.494  52.304  1.00  0.00           N
ATOM   3461 HD21 ASN   220      44.866  33.209  52.080  1.00  0.00           H
ATOM   3462 HD22 ASN   220      45.892  31.895  51.570  1.00  0.00           H
ATOM   3463  C   ASN   220      47.623  35.119  54.678  1.00  0.00           C
ATOM   3464  O   ASN   220      47.424  36.302  55.068  1.00  0.00           O
ATOM   3465  N   GLY   221      48.422  34.683  53.666  1.00  0.00           N
ATOM   3466  H   GLY   221      48.391  33.711  53.391  1.00  0.00           H
ATOM   3467  CA  GLY   221      49.280  35.552  52.850  1.00  0.00           C
ATOM   3468  HA2 GLY   221      48.625  36.390  52.611  1.00  0.00           H
ATOM   3469  HA3 GLY   221      50.148  35.970  53.360  1.00  0.00           H
ATOM   3470  C   GLY   221      49.595  34.902  51.509  1.00  0.00           C
ATOM   3471  O   GLY   221      49.679  33.691  51.414  1.00  0.00           O
ATOM   3472  N   ALA   222      49.694  35.750  50.499  1.00  0.00           N
ATOM   3473  H   ALA   222      49.618  36.735  50.712  1.00  0.00           H
ATOM   3474  CA  ALA   222      50.226  35.282  49.212  1.00  0.00           C
ATOM   3475  HA  ALA   222      50.453  34.217  49.258  1.00  0.00           H
ATOM   3476  CB  ALA   222      49.026  35.280  48.271  1.00  0.00           C
ATOM   3477  HB1 ALA   222      48.678  36.292  48.064  1.00  0.00           H
ATOM   3478  HB2 ALA   222      48.252  34.608  48.643  1.00  0.00           H
ATOM   3479  HB3 ALA   222      49.425  34.922  47.322  1.00  0.00           H
ATOM   3480  C   ALA   222      51.434  36.102  48.690  1.00  0.00           C
ATOM   3481  O   ALA   222      51.523  37.298  49.033  1.00  0.00           O
ATOM   3482  N   TYR   223      52.266  35.457  47.943  1.00  0.00           N
ATOM   3483  H   TYR   223      52.068  34.487  47.744  1.00  0.00           H
ATOM   3484  CA  TYR   223      53.570  35.935  47.481  1.00  0.00           C
ATOM   3485  HA  TYR   223      53.444  37.012  47.379  1.00  0.00           H
ATOM   3486  CB  TYR   223      54.457  35.667  48.721  1.00  0.00           C
ATOM   3487  HB2 TYR   223      55.248  36.417  48.739  1.00  0.00           H
ATOM   3488  HB3 TYR   223      53.946  35.880  49.660  1.00  0.00           H
ATOM   3489  CG  TYR   223      55.002  34.267  48.676  1.00  0.00           C
ATOM   3490  CD1 TYR   223      54.212  33.204  48.934  1.00  0.00           C
ATOM   3491  HD1 TYR   223      53.152  33.280  49.126  1.00  0.00           H
ATOM   3492  CE1 TYR   223      54.798  31.940  48.945  1.00  0.00           C
ATOM   3493  HE1 TYR   223      54.189  31.056  49.069  1.00  0.00           H
ATOM   3494  CZ  TYR   223      56.176  31.747  48.722  1.00  0.00           C
ATOM   3495  OH  TYR   223      56.737  30.513  48.724  1.00  0.00           O
ATOM   3496  HH  TYR   223      57.518  30.444  48.170  1.00  0.00           H
ATOM   3497  CE2 TYR   223      56.984  32.905  48.500  1.00  0.00           C
ATOM   3498  HE2 TYR   223      58.050  32.791  48.368  1.00  0.00           H
ATOM   3499  CD2 TYR   223      56.417  34.187  48.532  1.00  0.00           C
ATOM   3500  HD2 TYR   223      57.036  35.061  48.398  1.00  0.00           H
ATOM   3501  C   TYR   223      54.103  35.478  46.133  1.00  0.00           C
ATOM   3502  O   TYR   223      53.797  34.366  45.735  1.00  0.00           O
ATOM   3503  N   TYR   224      55.098  36.137  45.495  1.00  0.00           N
ATOM   3504  H   TYR   224      55.228  37.114  45.717  1.00  0.00           H
ATOM   3505  CA  TYR   224      55.953  35.578  44.423  1.00  0.00           C
ATOM   3506  HA  TYR   224      55.409  34.798  43.889  1.00  0.00           H
ATOM   3507  CB  TYR   224      56.441  36.702  43.444  1.00  0.00           C
ATOM   3508  HB2 TYR   224      57.024  37.498  43.906  1.00  0.00           H
ATOM   3509  HB3 TYR   224      57.213  36.228  42.837  1.00  0.00           H
ATOM   3510  CG  TYR   224      55.409  37.325  42.510  1.00  0.00           C
ATOM   3511  CD1 TYR   224      55.379  36.901  41.169  1.00  0.00           C
ATOM   3512  HD1 TYR   224      55.964  36.041  40.877  1.00  0.00           H
ATOM   3513  CE1 TYR   224      54.579  37.591  40.213  1.00  0.00           C
ATOM   3514  HE1 TYR   224      54.471  37.218  39.205  1.00  0.00           H
ATOM   3515  CZ  TYR   224      53.758  38.682  40.524  1.00  0.00           C
ATOM   3516  OH  TYR   224      53.009  39.409  39.673  1.00  0.00           O
ATOM   3517  HH  TYR   224      53.241  39.252  38.756  1.00  0.00           H
ATOM   3518  CE2 TYR   224      53.677  39.044  41.901  1.00  0.00           C
ATOM   3519  HE2 TYR   224      53.043  39.829  42.286  1.00  0.00           H
ATOM   3520  CD2 TYR   224      54.539  38.349  42.829  1.00  0.00           C
ATOM   3521  HD2 TYR   224      54.651  38.644  43.862  1.00  0.00           H
ATOM   3522  C   TYR   224      57.229  34.905  45.098  1.00  0.00           C
ATOM   3523  O   TYR   224      58.118  35.602  45.609  1.00  0.00           O
ATOM   3524  N   ASP   225      57.382  33.567  44.816  1.00  0.00           N
ATOM   3525  H   ASP   225      56.677  33.162  44.217  1.00  0.00           H
ATOM   3526  CA  ASP   225      58.627  32.797  44.968  1.00  0.00           C
ATOM   3527  HA  ASP   225      59.366  33.197  45.662  1.00  0.00           H
ATOM   3528  CB  ASP   225      58.261  31.396  45.536  1.00  0.00           C
ATOM   3529  HB2 ASP   225      57.380  31.600  46.145  1.00  0.00           H
ATOM   3530  HB3 ASP   225      58.065  30.584  44.835  1.00  0.00           H
ATOM   3531  CG  ASP   225      59.359  30.873  46.426  1.00  0.00           C
ATOM   3532  OD1 ASP   225      60.547  31.052  46.012  1.00  0.00           O
ATOM   3533  OD2 ASP   225      59.171  30.410  47.532  1.00  0.00           O
ATOM   3534  C   ASP   225      59.244  32.674  43.557  1.00  0.00           C
ATOM   3535  O   ASP   225      59.006  33.550  42.648  1.00  0.00           O
ATOM   3536  N   VAL   226      60.163  31.725  43.316  1.00  0.00           N
ATOM   3537  H   VAL   226      60.489  31.284  44.165  1.00  0.00           H
ATOM   3538  CA  VAL   226      60.999  31.577  42.165  1.00  0.00           C
ATOM   3539  HA  VAL   226      60.625  32.218  41.367  1.00  0.00           H
ATOM   3540  CB  VAL   226      62.434  31.977  42.449  1.00  0.00           C
ATOM   3541  HB  VAL   226      62.434  33.026  42.742  1.00  0.00           H
ATOM   3542  CG1 VAL   226      63.117  31.342  43.640  1.00  0.00           C
ATOM   3543 HG11 VAL   226      62.458  31.519  44.490  1.00  0.00           H
ATOM   3544 HG12 VAL   226      63.385  30.301  43.460  1.00  0.00           H
ATOM   3545 HG13 VAL   226      64.057  31.826  43.903  1.00  0.00           H
ATOM   3546  CG2 VAL   226      63.243  31.732  41.223  1.00  0.00           C
ATOM   3547 HG21 VAL   226      62.727  32.022  40.308  1.00  0.00           H
ATOM   3548 HG22 VAL   226      63.421  30.662  41.124  1.00  0.00           H
ATOM   3549 HG23 VAL   226      64.209  32.232  41.299  1.00  0.00           H
ATOM   3550  C   VAL   226      60.934  30.154  41.569  1.00  0.00           C
ATOM   3551  O   VAL   226      60.892  29.210  42.344  1.00  0.00           O
ATOM   3552  N   CYS   227      61.005  29.916  40.293  1.00  0.00           N
ATOM   3553  H   CYS   227      61.002  30.686  39.639  1.00  0.00           H
ATOM   3554  CA  CYS   227      60.725  28.601  39.752  1.00  0.00           C
ATOM   3555  HA  CYS   227      59.759  28.272  40.134  1.00  0.00           H
ATOM   3556  CB  CYS   227      60.622  28.780  38.274  1.00  0.00           C
ATOM   3557  HB2 CYS   227      61.449  29.295  37.784  1.00  0.00           H
ATOM   3558  HB3 CYS   227      60.399  27.815  37.820  1.00  0.00           H
ATOM   3559  SG  CYS   227      59.169  29.816  37.761  1.00  0.00           S
ATOM   3560  HG  CYS   227      59.575  30.975  38.288  1.00  0.00           H
ATOM   3561  C   CYS   227      61.832  27.502  40.068  1.00  0.00           C
ATOM   3562  O   CYS   227      61.507  26.367  39.889  1.00  0.00           O
ATOM   3563  N   SER   228      63.004  27.907  40.484  1.00  0.00           N
ATOM   3564  H   SER   228      63.205  28.892  40.583  1.00  0.00           H
ATOM   3565  CA  SER   228      63.892  26.807  40.973  1.00  0.00           C
ATOM   3566  HA  SER   228      64.023  26.044  40.207  1.00  0.00           H
ATOM   3567  CB  SER   228      65.172  27.449  41.358  1.00  0.00           C
ATOM   3568  HB2 SER   228      65.964  26.737  41.587  1.00  0.00           H
ATOM   3569  HB3 SER   228      65.588  28.020  40.527  1.00  0.00           H
ATOM   3570  OG  SER   228      64.959  28.462  42.384  1.00  0.00           O
ATOM   3571  HG  SER   228      64.689  28.025  43.194  1.00  0.00           H
ATOM   3572  C   SER   228      63.312  26.142  42.236  1.00  0.00           C
ATOM   3573  O   SER   228      63.529  24.940  42.401  1.00  0.00           O
ATOM   3574  N   ASP   229      62.589  26.934  43.057  1.00  0.00           N
ATOM   3575  H   ASP   229      62.394  27.884  42.771  1.00  0.00           H
ATOM   3576  CA  ASP   229      62.165  26.516  44.420  1.00  0.00           C
ATOM   3577  HA  ASP   229      62.968  25.867  44.772  1.00  0.00           H
ATOM   3578  CB  ASP   229      62.050  27.652  45.402  1.00  0.00           C
ATOM   3579  HB2 ASP   229      61.374  28.458  45.115  1.00  0.00           H
ATOM   3580  HB3 ASP   229      61.508  27.241  46.254  1.00  0.00           H
ATOM   3581  CG  ASP   229      63.411  28.265  45.803  1.00  0.00           C
ATOM   3582  OD1 ASP   229      64.461  27.862  45.173  1.00  0.00           O
ATOM   3583  OD2 ASP   229      63.467  28.960  46.812  1.00  0.00           O
ATOM   3584  C   ASP   229      60.938  25.700  44.497  1.00  0.00           C
ATOM   3585  O   ASP   229      60.737  24.887  45.400  1.00  0.00           O
ATOM   3586  N   ILE   230      59.988  25.913  43.588  1.00  0.00           N
ATOM   3587  H   ILE   230      59.973  26.695  42.949  1.00  0.00           H
ATOM   3588  CA  ILE   230      58.651  25.275  43.773  1.00  0.00           C
ATOM   3589  HA  ILE   230      58.392  25.370  44.827  1.00  0.00           H
ATOM   3590  CB  ILE   230      57.690  26.147  43.019  1.00  0.00           C
ATOM   3591  HB  ILE   230      58.027  26.166  41.984  1.00  0.00           H
ATOM   3592  CG2 ILE   230      56.189  25.638  43.109  1.00  0.00           C
ATOM   3593 HG21 ILE   230      56.058  24.572  42.920  1.00  0.00           H
ATOM   3594 HG22 ILE   230      55.548  26.231  42.456  1.00  0.00           H
ATOM   3595 HG23 ILE   230      55.764  25.687  44.112  1.00  0.00           H
ATOM   3596  CG1 ILE   230      57.632  27.683  43.377  1.00  0.00           C
ATOM   3597 HG12 ILE   230      57.090  27.842  44.308  1.00  0.00           H
ATOM   3598 HG13 ILE   230      58.634  28.010  43.657  1.00  0.00           H
ATOM   3599  CD1 ILE   230      57.015  28.640  42.347  1.00  0.00           C
ATOM   3600 HD11 ILE   230      57.599  28.753  41.435  1.00  0.00           H
ATOM   3601 HD12 ILE   230      56.935  29.597  42.862  1.00  0.00           H
ATOM   3602 HD13 ILE   230      55.996  28.317  42.131  1.00  0.00           H
ATOM   3603  C   ILE   230      58.709  23.748  43.327  1.00  0.00           C
ATOM   3604  O   ILE   230      58.425  23.448  42.215  1.00  0.00           O
ATOM   3605  N   GLU   231      59.135  22.890  44.275  1.00  0.00           N
ATOM   3606  H   GLU   231      59.623  23.272  45.073  1.00  0.00           H
ATOM   3607  CA  GLU   231      59.325  21.439  44.009  1.00  0.00           C
ATOM   3608  HA  GLU   231      60.074  21.382  43.218  1.00  0.00           H
ATOM   3609  CB  GLU   231      59.942  20.789  45.277  1.00  0.00           C
ATOM   3610  HB2 GLU   231      60.749  21.445  45.604  1.00  0.00           H
ATOM   3611  HB3 GLU   231      59.219  20.739  46.091  1.00  0.00           H
ATOM   3612  CG  GLU   231      60.461  19.433  44.861  1.00  0.00           C
ATOM   3613  HG2 GLU   231      59.700  18.727  44.527  1.00  0.00           H
ATOM   3614  HG3 GLU   231      61.159  19.623  44.046  1.00  0.00           H
ATOM   3615  CD  GLU   231      61.124  18.631  45.944  1.00  0.00           C
ATOM   3616  OE1 GLU   231      62.259  18.127  45.676  1.00  0.00           O
ATOM   3617  OE2 GLU   231      60.457  18.446  46.985  1.00  0.00           O
ATOM   3618  C   GLU   231      58.036  20.699  43.371  1.00  0.00           C
ATOM   3619  O   GLU   231      58.232  20.002  42.376  1.00  0.00           O
ATOM   3620  N   LYS   232      56.838  21.128  43.815  1.00  0.00           N
ATOM   3621  H   LYS   232      56.819  21.642  44.684  1.00  0.00           H
ATOM   3622  CA  LYS   232      55.544  20.775  43.263  1.00  0.00           C
ATOM   3623  HA  LYS   232      55.486  19.687  43.274  1.00  0.00           H
ATOM   3624  CB  LYS   232      54.374  21.229  44.168  1.00  0.00           C
ATOM   3625  HB2 LYS   232      53.522  20.620  43.866  1.00  0.00           H
ATOM   3626  HB3 LYS   232      54.655  21.052  45.206  1.00  0.00           H
ATOM   3627  CG  LYS   232      53.950  22.703  44.170  1.00  0.00           C
ATOM   3628  HG2 LYS   232      54.232  23.223  45.085  1.00  0.00           H
ATOM   3629  HG3 LYS   232      54.560  23.213  43.424  1.00  0.00           H
ATOM   3630  CD  LYS   232      52.462  22.933  43.842  1.00  0.00           C
ATOM   3631  HD2 LYS   232      52.157  23.979  43.846  1.00  0.00           H
ATOM   3632  HD3 LYS   232      52.405  22.597  42.807  1.00  0.00           H
ATOM   3633  CE  LYS   232      51.345  22.210  44.614  1.00  0.00           C
ATOM   3634  HE2 LYS   232      50.371  22.488  44.213  1.00  0.00           H
ATOM   3635  HE3 LYS   232      51.408  21.153  44.356  1.00  0.00           H
ATOM   3636  NZ  LYS   232      51.338  22.408  46.060  1.00  0.00           N
ATOM   3637  HZ1 LYS   232      51.330  23.399  46.258  1.00  0.00           H
ATOM   3638  HZ2 LYS   232      52.184  22.005  46.435  1.00  0.00           H
ATOM   3639  HZ3 LYS   232      50.585  21.871  46.465  1.00  0.00           H
ATOM   3640  C   LYS   232      55.256  21.173  41.764  1.00  0.00           C
ATOM   3641  O   LYS   232      54.434  20.584  41.114  1.00  0.00           O
ATOM   3642  N   LEU   233      56.034  22.159  41.209  1.00  0.00           N
ATOM   3643  H   LEU   233      56.817  22.611  41.658  1.00  0.00           H
ATOM   3644  CA  LEU   233      56.024  22.542  39.819  1.00  0.00           C
ATOM   3645  HA  LEU   233      55.188  22.053  39.321  1.00  0.00           H
ATOM   3646  CB  LEU   233      55.844  24.076  39.760  1.00  0.00           C
ATOM   3647  HB2 LEU   233      56.496  24.723  40.345  1.00  0.00           H
ATOM   3648  HB3 LEU   233      55.875  24.448  38.736  1.00  0.00           H
ATOM   3649  CG  LEU   233      54.396  24.517  40.167  1.00  0.00           C
ATOM   3650  HG  LEU   233      54.280  24.475  41.250  1.00  0.00           H
ATOM   3651  CD1 LEU   233      54.235  25.945  39.646  1.00  0.00           C
ATOM   3652 HD11 LEU   233      54.975  26.601  40.104  1.00  0.00           H
ATOM   3653 HD12 LEU   233      53.263  26.379  39.880  1.00  0.00           H
ATOM   3654 HD13 LEU   233      54.370  25.937  38.565  1.00  0.00           H
ATOM   3655  CD2 LEU   233      53.237  23.815  39.478  1.00  0.00           C
ATOM   3656 HD21 LEU   233      52.298  24.269  39.795  1.00  0.00           H
ATOM   3657 HD22 LEU   233      53.369  23.752  38.398  1.00  0.00           H
ATOM   3658 HD23 LEU   233      53.160  22.750  39.704  1.00  0.00           H
ATOM   3659  C   LEU   233      57.244  22.145  39.066  1.00  0.00           C
ATOM   3660  O   LEU   233      57.260  22.027  37.851  1.00  0.00           O
ATOM   3661  N   GLN   234      58.325  21.756  39.687  1.00  0.00           N
ATOM   3662  H   GLN   234      58.254  21.690  40.692  1.00  0.00           H
ATOM   3663  CA  GLN   234      59.658  21.477  39.082  1.00  0.00           C
ATOM   3664  HA  GLN   234      59.961  22.363  38.524  1.00  0.00           H
ATOM   3665  CB  GLN   234      60.690  21.195  40.227  1.00  0.00           C
ATOM   3666  HB2 GLN   234      60.211  20.750  41.099  1.00  0.00           H
ATOM   3667  HB3 GLN   234      61.246  20.373  39.777  1.00  0.00           H
ATOM   3668  CG  GLN   234      61.689  22.288  40.633  1.00  0.00           C
ATOM   3669  HG2 GLN   234      61.139  23.206  40.840  1.00  0.00           H
ATOM   3670  HG3 GLN   234      62.157  21.862  41.520  1.00  0.00           H
ATOM   3671  CD  GLN   234      62.801  22.568  39.575  1.00  0.00           C
ATOM   3672  OE1 GLN   234      62.697  22.473  38.357  1.00  0.00           O
ATOM   3673  NE2 GLN   234      63.906  23.216  40.011  1.00  0.00           N
ATOM   3674 HE21 GLN   234      64.521  23.598  39.308  1.00  0.00           H
ATOM   3675 HE22 GLN   234      63.862  23.401  41.004  1.00  0.00           H
ATOM   3676  C   GLN   234      59.623  20.349  38.013  1.00  0.00           C
ATOM   3677  O   GLN   234      59.070  19.275  38.180  1.00  0.00           O
ATOM   3678  N   GLY   235      60.205  20.645  36.840  1.00  0.00           N
ATOM   3679  H   GLY   235      60.638  21.551  36.723  1.00  0.00           H
ATOM   3680  CA  GLY   235      60.199  19.689  35.682  1.00  0.00           C
ATOM   3681  HA2 GLY   235      60.713  20.244  34.898  1.00  0.00           H
ATOM   3682  HA3 GLY   235      60.574  18.677  35.833  1.00  0.00           H
ATOM   3683  C   GLY   235      58.792  19.475  35.073  1.00  0.00           C
ATOM   3684  O   GLY   235      58.669  19.039  33.930  1.00  0.00           O
ATOM   3685  N   LYS   236      57.724  19.907  35.718  1.00  0.00           N
ATOM   3686  H   LYS   236      57.851  20.402  36.589  1.00  0.00           H
ATOM   3687  CA  LYS   236      56.384  20.077  35.080  1.00  0.00           C
ATOM   3688  HA  LYS   236      56.312  19.259  34.363  1.00  0.00           H
ATOM   3689  CB  LYS   236      55.294  19.967  36.147  1.00  0.00           C
ATOM   3690  HB2 LYS   236      55.241  20.911  36.691  1.00  0.00           H
ATOM   3691  HB3 LYS   236      54.368  19.695  35.641  1.00  0.00           H
ATOM   3692  CG  LYS   236      55.484  18.880  37.238  1.00  0.00           C
ATOM   3693  HG2 LYS   236      55.673  17.941  36.716  1.00  0.00           H
ATOM   3694  HG3 LYS   236      56.403  19.157  37.753  1.00  0.00           H
ATOM   3695  CD  LYS   236      54.319  18.841  38.253  1.00  0.00           C
ATOM   3696  HD2 LYS   236      54.475  19.658  38.957  1.00  0.00           H
ATOM   3697  HD3 LYS   236      53.376  19.045  37.744  1.00  0.00           H
ATOM   3698  CE  LYS   236      54.214  17.499  39.024  1.00  0.00           C
ATOM   3699  HE2 LYS   236      53.862  16.740  38.326  1.00  0.00           H
ATOM   3700  HE3 LYS   236      55.181  17.215  39.438  1.00  0.00           H
ATOM   3701  NZ  LYS   236      53.194  17.556  40.113  1.00  0.00           N
ATOM   3702  HZ1 LYS   236      53.468  16.990  40.904  1.00  0.00           H
ATOM   3703  HZ2 LYS   236      52.282  17.263  39.792  1.00  0.00           H
ATOM   3704  HZ3 LYS   236      53.012  18.430  40.585  1.00  0.00           H
ATOM   3705  C   LYS   236      56.302  21.403  34.279  1.00  0.00           C
ATOM   3706  O   LYS   236      55.595  21.519  33.289  1.00  0.00           O
ATOM   3707  N   LEU   237      56.953  22.465  34.739  1.00  0.00           N
ATOM   3708  H   LEU   237      57.406  22.402  35.640  1.00  0.00           H
ATOM   3709  CA  LEU   237      57.268  23.632  33.882  1.00  0.00           C
ATOM   3710  HA  LEU   237      56.372  23.970  33.362  1.00  0.00           H
ATOM   3711  CB  LEU   237      57.869  24.702  34.838  1.00  0.00           C
ATOM   3712  HB2 LEU   237      58.622  24.191  35.440  1.00  0.00           H
ATOM   3713  HB3 LEU   237      58.404  25.437  34.236  1.00  0.00           H
ATOM   3714  CG  LEU   237      57.015  25.427  35.822  1.00  0.00           C
ATOM   3715  HG  LEU   237      56.483  24.645  36.366  1.00  0.00           H
ATOM   3716  CD1 LEU   237      57.800  26.179  36.852  1.00  0.00           C
ATOM   3717 HD11 LEU   237      57.120  26.551  37.618  1.00  0.00           H
ATOM   3718 HD12 LEU   237      58.306  27.017  36.372  1.00  0.00           H
ATOM   3719 HD13 LEU   237      58.549  25.576  37.366  1.00  0.00           H
ATOM   3720  CD2 LEU   237      56.004  26.321  35.135  1.00  0.00           C
ATOM   3721 HD21 LEU   237      55.133  26.252  35.787  1.00  0.00           H
ATOM   3722 HD22 LEU   237      56.395  27.337  35.152  1.00  0.00           H
ATOM   3723 HD23 LEU   237      55.802  25.958  34.126  1.00  0.00           H
ATOM   3724  C   LEU   237      58.239  23.109  32.802  1.00  0.00           C
ATOM   3725  O   LEU   237      59.248  22.403  33.074  1.00  0.00           O
ATOM   3726  N   SER   238      57.944  23.601  31.622  1.00  0.00           N
ATOM   3727  H   SER   238      57.095  24.146  31.567  1.00  0.00           H
ATOM   3728  CA  SER   238      58.658  23.247  30.420  1.00  0.00           C
ATOM   3729  HA  SER   238      58.805  22.167  30.398  1.00  0.00           H
ATOM   3730  CB  SER   238      57.687  23.400  29.246  1.00  0.00           C
ATOM   3731  HB2 SER   238      56.831  22.748  29.418  1.00  0.00           H
ATOM   3732  HB3 SER   238      57.204  24.375  29.193  1.00  0.00           H
ATOM   3733  OG  SER   238      58.273  23.121  28.039  1.00  0.00           O
ATOM   3734  HG  SER   238      58.549  23.984  27.722  1.00  0.00           H
ATOM   3735  C   SER   238      60.019  24.076  30.279  1.00  0.00           C
ATOM   3736  O   SER   238      60.042  25.190  30.815  1.00  0.00           O
ATOM   3737  N   ASP   239      60.917  23.727  29.360  1.00  0.00           N
ATOM   3738  H   ASP   239      60.844  22.764  29.065  1.00  0.00           H
ATOM   3739  CA  ASP   239      62.165  24.482  28.988  1.00  0.00           C
ATOM   3740  HA  ASP   239      62.744  24.592  29.905  1.00  0.00           H
ATOM   3741  CB  ASP   239      62.982  23.796  27.899  1.00  0.00           C
ATOM   3742  HB2 ASP   239      62.376  23.907  27.000  1.00  0.00           H
ATOM   3743  HB3 ASP   239      63.953  24.264  27.740  1.00  0.00           H
ATOM   3744  CG  ASP   239      63.125  22.239  28.061  1.00  0.00           C
ATOM   3745  OD1 ASP   239      62.984  21.711  29.179  1.00  0.00           O
ATOM   3746  OD2 ASP   239      63.323  21.572  27.073  1.00  0.00           O
ATOM   3747  C   ASP   239      61.836  25.948  28.593  1.00  0.00           C
ATOM   3748  O   ASP   239      62.746  26.779  28.653  1.00  0.00           O
ATOM   3749  N   ASP   240      60.595  26.336  28.226  1.00  0.00           N
ATOM   3750  H   ASP   240      59.901  25.609  28.127  1.00  0.00           H
ATOM   3751  CA  ASP   240      60.271  27.721  27.892  1.00  0.00           C
ATOM   3752  HA  ASP   240      61.066  28.139  27.274  1.00  0.00           H
ATOM   3753  CB  ASP   240      58.984  27.760  26.988  1.00  0.00           C
ATOM   3754  HB2 ASP   240      58.081  27.925  27.576  1.00  0.00           H
ATOM   3755  HB3 ASP   240      59.108  28.634  26.349  1.00  0.00           H
ATOM   3756  CG  ASP   240      58.855  26.488  26.119  1.00  0.00           C
ATOM   3757  OD1 ASP   240      59.203  26.636  24.939  1.00  0.00           O
ATOM   3758  OD2 ASP   240      58.571  25.367  26.652  1.00  0.00           O
ATOM   3759  C   ASP   240      60.306  28.569  29.161  1.00  0.00           C
ATOM   3760  O   ASP   240      60.417  29.795  29.037  1.00  0.00           O
ATOM   3761  N   ILE   241      60.485  27.983  30.346  1.00  0.00           N
ATOM   3762  H   ILE   241      60.701  27.001  30.260  1.00  0.00           H
ATOM   3763  CA  ILE   241      60.516  28.623  31.678  1.00  0.00           C
ATOM   3764  HA  ILE   241      60.278  29.677  31.540  1.00  0.00           H
ATOM   3765  CB  ILE   241      59.413  28.071  32.664  1.00  0.00           C
ATOM   3766  HB  ILE   241      59.538  26.991  32.748  1.00  0.00           H
ATOM   3767  CG2 ILE   241      59.440  28.722  34.027  1.00  0.00           C
ATOM   3768 HG21 ILE   241      58.617  28.377  34.653  1.00  0.00           H
ATOM   3769 HG22 ILE   241      59.361  29.793  33.846  1.00  0.00           H
ATOM   3770 HG23 ILE   241      60.308  28.389  34.594  1.00  0.00           H
ATOM   3771  CG1 ILE   241      57.956  28.100  32.069  1.00  0.00           C
ATOM   3772 HG12 ILE   241      57.974  27.421  31.216  1.00  0.00           H
ATOM   3773 HG13 ILE   241      57.357  27.521  32.772  1.00  0.00           H
ATOM   3774  CD1 ILE   241      57.405  29.526  31.845  1.00  0.00           C
ATOM   3775 HD11 ILE   241      56.344  29.487  31.598  1.00  0.00           H
ATOM   3776 HD12 ILE   241      57.872  29.998  30.979  1.00  0.00           H
ATOM   3777 HD13 ILE   241      57.539  30.074  32.777  1.00  0.00           H
ATOM   3778  C   ILE   241      62.000  28.524  32.162  1.00  0.00           C
ATOM   3779  O   ILE   241      62.566  27.400  32.141  1.00  0.00           O
ATOM   3780  N   PRO   242      62.713  29.549  32.664  1.00  0.00           N
ATOM   3781  CD  PRO   242      62.418  30.964  32.295  1.00  0.00           C
ATOM   3782  HD2 PRO   242      61.437  31.238  32.684  1.00  0.00           H
ATOM   3783  HD3 PRO   242      62.272  31.125  31.226  1.00  0.00           H
ATOM   3784  CG  PRO   242      63.461  31.895  32.840  1.00  0.00           C
ATOM   3785  HG2 PRO   242      63.178  32.338  33.795  1.00  0.00           H
ATOM   3786  HG3 PRO   242      63.821  32.650  32.140  1.00  0.00           H
ATOM   3787  CB  PRO   242      64.603  30.901  32.915  1.00  0.00           C
ATOM   3788  HB2 PRO   242      65.257  31.275  33.703  1.00  0.00           H
ATOM   3789  HB3 PRO   242      65.198  30.901  32.001  1.00  0.00           H
ATOM   3790  CA  PRO   242      64.065  29.546  33.249  1.00  0.00           C
ATOM   3791  HA  PRO   242      64.749  28.770  32.908  1.00  0.00           H
ATOM   3792  C   PRO   242      64.005  29.373  34.773  1.00  0.00           C
ATOM   3793  O   PRO   242      63.077  29.849  35.398  1.00  0.00           O
ATOM   3794  N   PRO   243      65.124  28.945  35.424  1.00  0.00           N
ATOM   3795  CD  PRO   243      66.375  28.519  34.704  1.00  0.00           C
ATOM   3796  HD2 PRO   243      66.776  29.036  33.833  1.00  0.00           H
ATOM   3797  HD3 PRO   243      66.194  27.472  34.460  1.00  0.00           H
ATOM   3798  CG  PRO   243      67.428  28.595  35.771  1.00  0.00           C
ATOM   3799  HG2 PRO   243      67.714  29.623  35.989  1.00  0.00           H
ATOM   3800  HG3 PRO   243      68.299  27.957  35.617  1.00  0.00           H
ATOM   3801  CB  PRO   243      66.616  28.138  37.031  1.00  0.00           C
ATOM   3802  HB2 PRO   243      67.203  28.505  37.874  1.00  0.00           H
ATOM   3803  HB3 PRO   243      66.486  27.057  37.088  1.00  0.00           H
ATOM   3804  CA  PRO   243      65.243  28.846  36.908  1.00  0.00           C
ATOM   3805  HA  PRO   243      64.565  28.114  37.347  1.00  0.00           H
ATOM   3806  C   PRO   243      65.082  30.139  37.700  1.00  0.00           C
ATOM   3807  O   PRO   243      64.862  30.061  38.925  1.00  0.00           O
ATOM   3808  N   SER   244      65.243  31.299  37.094  1.00  0.00           N
ATOM   3809  H   SER   244      65.350  31.263  36.089  1.00  0.00           H
ATOM   3810  CA  SER   244      65.095  32.644  37.684  1.00  0.00           C
ATOM   3811  HA  SER   244      65.495  32.582  38.696  1.00  0.00           H
ATOM   3812  CB  SER   244      65.922  33.628  36.814  1.00  0.00           C
ATOM   3813  HB2 SER   244      65.733  34.635  37.187  1.00  0.00           H
ATOM   3814  HB3 SER   244      66.960  33.301  36.839  1.00  0.00           H
ATOM   3815  OG  SER   244      65.422  33.519  35.448  1.00  0.00           O
ATOM   3816  HG  SER   244      66.065  32.964  34.999  1.00  0.00           H
ATOM   3817  C   SER   244      63.676  33.195  37.772  1.00  0.00           C
ATOM   3818  O   SER   244      63.489  34.213  38.485  1.00  0.00           O
ATOM   3819  N   ALA   245      62.746  32.686  37.005  1.00  0.00           N
ATOM   3820  H   ALA   245      63.031  31.978  36.345  1.00  0.00           H
ATOM   3821  CA  ALA   245      61.504  33.307  36.711  1.00  0.00           C
ATOM   3822  HA  ALA   245      61.691  34.344  36.430  1.00  0.00           H
ATOM   3823  CB  ALA   245      60.762  32.497  35.651  1.00  0.00           C
ATOM   3824  HB1 ALA   245      59.700  32.711  35.535  1.00  0.00           H
ATOM   3825  HB2 ALA   245      60.879  31.440  35.893  1.00  0.00           H
ATOM   3826  HB3 ALA   245      61.255  32.627  34.688  1.00  0.00           H
ATOM   3827  C   ALA   245      60.614  33.353  37.994  1.00  0.00           C
ATOM   3828  O   ALA   245      60.627  32.275  38.633  1.00  0.00           O
ATOM   3829  N   PRO   246      60.046  34.490  38.457  1.00  0.00           N
ATOM   3830  CD  PRO   246      60.387  35.874  38.022  1.00  0.00           C
ATOM   3831  HD2 PRO   246      59.839  36.209  37.140  1.00  0.00           H
ATOM   3832  HD3 PRO   246      61.462  36.003  37.903  1.00  0.00           H
ATOM   3833  CG  PRO   246      59.832  36.717  39.145  1.00  0.00           C
ATOM   3834  HG2 PRO   246      59.551  37.694  38.753  1.00  0.00           H
ATOM   3835  HG3 PRO   246      60.621  36.673  39.897  1.00  0.00           H
ATOM   3836  CB  PRO   246      58.585  35.945  39.656  1.00  0.00           C
ATOM   3837  HB2 PRO   246      57.714  36.252  39.075  1.00  0.00           H
ATOM   3838  HB3 PRO   246      58.396  36.268  40.680  1.00  0.00           H
ATOM   3839  CA  PRO   246      58.980  34.525  39.435  1.00  0.00           C
ATOM   3840  HA  PRO   246      59.488  34.069  40.285  1.00  0.00           H
ATOM   3841  C   PRO   246      57.760  33.642  39.098  1.00  0.00           C
ATOM   3842  O   PRO   246      57.363  33.579  37.919  1.00  0.00           O
ATOM   3843  N   MET   247      57.067  33.216  40.123  1.00  0.00           N
ATOM   3844  H   MET   247      57.437  33.273  41.061  1.00  0.00           H
ATOM   3845  CA  MET   247      55.716  32.582  40.076  1.00  0.00           C
ATOM   3846  HA  MET   247      55.067  32.774  39.221  1.00  0.00           H
ATOM   3847  CB  MET   247      55.954  31.063  40.066  1.00  0.00           C
ATOM   3848  HB2 MET   247      56.305  30.820  39.063  1.00  0.00           H
ATOM   3849  HB3 MET   247      56.784  30.829  40.733  1.00  0.00           H
ATOM   3850  CG  MET   247      54.729  30.238  40.303  1.00  0.00           C
ATOM   3851  HG2 MET   247      54.952  29.184  40.470  1.00  0.00           H
ATOM   3852  HG3 MET   247      54.324  30.589  41.252  1.00  0.00           H
ATOM   3853  SD  MET   247      53.492  30.492  39.035  1.00  0.00           S
ATOM   3854  CE  MET   247      54.327  29.695  37.631  1.00  0.00           C
ATOM   3855  HE1 MET   247      54.488  28.622  37.743  1.00  0.00           H
ATOM   3856  HE2 MET   247      53.687  29.775  36.753  1.00  0.00           H
ATOM   3857  HE3 MET   247      55.329  30.075  37.430  1.00  0.00           H
ATOM   3858  C   MET   247      54.938  32.935  41.278  1.00  0.00           C
ATOM   3859  O   MET   247      55.570  33.058  42.339  1.00  0.00           O
ATOM   3860  N   ALA   248      53.613  33.195  41.220  1.00  0.00           N
ATOM   3861  H   ALA   248      53.119  33.275  40.343  1.00  0.00           H
ATOM   3862  CA  ALA   248      52.839  33.475  42.476  1.00  0.00           C
ATOM   3863  HA  ALA   248      53.445  34.002  43.213  1.00  0.00           H
ATOM   3864  CB  ALA   248      51.680  34.421  42.194  1.00  0.00           C
ATOM   3865  HB1 ALA   248      51.287  34.683  43.177  1.00  0.00           H
ATOM   3866  HB2 ALA   248      51.001  33.951  41.483  1.00  0.00           H
ATOM   3867  HB3 ALA   248      52.079  35.333  41.753  1.00  0.00           H
ATOM   3868  C   ALA   248      52.292  32.223  43.149  1.00  0.00           C
ATOM   3869  O   ALA   248      51.960  31.227  42.558  1.00  0.00           O
ATOM   3870  N   ILE   249      52.139  32.342  44.508  1.00  0.00           N
ATOM   3871  H   ILE   249      52.537  33.125  45.006  1.00  0.00           H
ATOM   3872  CA  ILE   249      51.640  31.355  45.420  1.00  0.00           C
ATOM   3873  HA  ILE   249      51.138  30.637  44.771  1.00  0.00           H
ATOM   3874  CB  ILE   249      52.781  30.650  46.139  1.00  0.00           C
ATOM   3875  HB  ILE   249      53.407  31.403  46.618  1.00  0.00           H
ATOM   3876  CG2 ILE   249      52.376  29.687  47.210  1.00  0.00           C
ATOM   3877 HG21 ILE   249      51.989  30.222  48.078  1.00  0.00           H
ATOM   3878 HG22 ILE   249      53.261  29.145  47.545  1.00  0.00           H
ATOM   3879 HG23 ILE   249      51.768  28.899  46.768  1.00  0.00           H
ATOM   3880  CG1 ILE   249      53.902  30.080  45.288  1.00  0.00           C
ATOM   3881 HG12 ILE   249      54.240  30.842  44.586  1.00  0.00           H
ATOM   3882 HG13 ILE   249      54.739  29.844  45.947  1.00  0.00           H
ATOM   3883  CD1 ILE   249      53.414  28.840  44.552  1.00  0.00           C
ATOM   3884 HD11 ILE   249      54.054  28.548  43.718  1.00  0.00           H
ATOM   3885 HD12 ILE   249      52.432  28.944  44.091  1.00  0.00           H
ATOM   3886 HD13 ILE   249      53.329  27.994  45.233  1.00  0.00           H
ATOM   3887  C   ILE   249      50.717  32.002  46.458  1.00  0.00           C
ATOM   3888  O   ILE   249      51.100  32.944  47.143  1.00  0.00           O
ATOM   3889  N   ASN   250      49.554  31.387  46.780  1.00  0.00           N
ATOM   3890  H   ASN   250      49.352  30.624  46.150  1.00  0.00           H
ATOM   3891  CA  ASN   250      48.758  31.556  47.938  1.00  0.00           C
ATOM   3892  HA  ASN   250      48.970  32.522  48.396  1.00  0.00           H
ATOM   3893  CB  ASN   250      47.246  31.492  47.489  1.00  0.00           C
ATOM   3894  HB2 ASN   250      47.013  32.190  46.684  1.00  0.00           H
ATOM   3895  HB3 ASN   250      47.055  30.519  47.035  1.00  0.00           H
ATOM   3896  CG  ASN   250      46.237  31.669  48.603  1.00  0.00           C
ATOM   3897  OD1 ASN   250      46.601  32.036  49.666  1.00  0.00           O
ATOM   3898  ND2 ASN   250      44.980  31.363  48.342  1.00  0.00           N
ATOM   3899 HD21 ASN   250      44.714  31.126  47.397  1.00  0.00           H
ATOM   3900 HD22 ASN   250      44.311  31.458  49.092  1.00  0.00           H
ATOM   3901  C   ASN   250      49.050  30.417  48.979  1.00  0.00           C
ATOM   3902  O   ASN   250      49.155  29.229  48.564  1.00  0.00           O
ATOM   3903  N   CYS   251      49.344  30.830  50.166  1.00  0.00           N
ATOM   3904  H   CYS   251      49.341  31.829  50.313  1.00  0.00           H
ATOM   3905  CA  CYS   251      49.766  29.899  51.224  1.00  0.00           C
ATOM   3906  HA  CYS   251      50.398  29.107  50.822  1.00  0.00           H
ATOM   3907  CB  CYS   251      50.747  30.619  52.266  1.00  0.00           C
ATOM   3908  HB2 CYS   251      50.292  31.352  52.931  1.00  0.00           H
ATOM   3909  HB3 CYS   251      51.217  29.821  52.840  1.00  0.00           H
ATOM   3910  SG  CYS   251      52.034  31.562  51.289  1.00  0.00           S
ATOM   3911  HG  CYS   251      51.261  32.140  50.365  1.00  0.00           H
ATOM   3912  C   CYS   251      48.606  29.064  51.892  1.00  0.00           C
ATOM   3913  O   CYS   251      48.823  27.897  52.276  1.00  0.00           O
ATOM   3914  N   GLU   252      47.428  29.679  52.010  1.00  0.00           N
ATOM   3915  H   GLU   252      47.344  30.556  51.519  1.00  0.00           H
ATOM   3916  CA  GLU   252      46.270  29.067  52.817  1.00  0.00           C
ATOM   3917  HA  GLU   252      45.549  29.868  52.983  1.00  0.00           H
ATOM   3918  CB  GLU   252      45.488  27.945  52.045  1.00  0.00           C
ATOM   3919  HB2 GLU   252      46.226  27.208  51.730  1.00  0.00           H
ATOM   3920  HB3 GLU   252      44.758  27.507  52.727  1.00  0.00           H
ATOM   3921  CG  GLU   252      44.692  28.583  50.894  1.00  0.00           C
ATOM   3922  HG2 GLU   252      45.382  28.994  50.156  1.00  0.00           H
ATOM   3923  HG3 GLU   252      44.204  27.746  50.397  1.00  0.00           H
ATOM   3924  CD  GLU   252      43.551  29.569  51.314  1.00  0.00           C
ATOM   3925  OE1 GLU   252      42.949  30.168  50.349  1.00  0.00           O
ATOM   3926  OE2 GLU   252      43.356  29.754  52.540  1.00  0.00           O
ATOM   3927  C   GLU   252      46.630  28.590  54.260  1.00  0.00           C
ATOM   3928  O   GLU   252      46.182  27.600  54.798  1.00  0.00           O
ATOM   3929  N   TYR   253      47.627  29.270  54.855  1.00  0.00           N
ATOM   3930  H   TYR   253      47.844  30.156  54.420  1.00  0.00           H
ATOM   3931  CA  TYR   253      48.417  28.774  55.959  1.00  0.00           C
ATOM   3932  HA  TYR   253      48.548  27.705  55.796  1.00  0.00           H
ATOM   3933  CB  TYR   253      49.829  29.414  55.988  1.00  0.00           C
ATOM   3934  HB2 TYR   253      50.408  28.874  56.736  1.00  0.00           H
ATOM   3935  HB3 TYR   253      50.380  29.187  55.076  1.00  0.00           H
ATOM   3936  CG  TYR   253      49.948  30.933  56.277  1.00  0.00           C
ATOM   3937  CD1 TYR   253      49.187  31.607  57.219  1.00  0.00           C
ATOM   3938  HD1 TYR   253      48.374  31.225  57.819  1.00  0.00           H
ATOM   3939  CE1 TYR   253      49.496  32.953  57.522  1.00  0.00           C
ATOM   3940  HE1 TYR   253      48.936  33.469  58.289  1.00  0.00           H
ATOM   3941  CZ  TYR   253      50.612  33.609  56.934  1.00  0.00           C
ATOM   3942  OH  TYR   253      50.949  34.862  57.306  1.00  0.00           O
ATOM   3943  HH  TYR   253      50.291  35.385  57.769  1.00  0.00           H
ATOM   3944  CE2 TYR   253      51.375  32.909  55.989  1.00  0.00           C
ATOM   3945  HE2 TYR   253      52.318  33.334  55.676  1.00  0.00           H
ATOM   3946  CD2 TYR   253      51.001  31.610  55.618  1.00  0.00           C
ATOM   3947  HD2 TYR   253      51.694  31.100  54.966  1.00  0.00           H
ATOM   3948  C   TYR   253      47.733  28.666  57.349  1.00  0.00           C
ATOM   3949  O   TYR   253      48.312  28.083  58.222  1.00  0.00           O
ATOM   3950  N   GLY   254      46.470  28.996  57.510  1.00  0.00           N
ATOM   3951  H   GLY   254      46.127  29.488  56.697  1.00  0.00           H
ATOM   3952  CA  GLY   254      45.547  28.613  58.566  1.00  0.00           C
ATOM   3953  HA2 GLY   254      45.820  29.224  59.426  1.00  0.00           H
ATOM   3954  HA3 GLY   254      44.564  28.911  58.200  1.00  0.00           H
ATOM   3955  C   GLY   254      45.502  27.159  59.063  1.00  0.00           C
ATOM   3956  O   GLY   254      45.101  26.857  60.154  1.00  0.00           O
ATOM   3957  N   SER   255      45.920  26.147  58.227  1.00  0.00           N
ATOM   3958  H   SER   255      46.200  26.308  57.270  1.00  0.00           H
ATOM   3959  CA  SER   255      46.102  24.741  58.585  1.00  0.00           C
ATOM   3960  HA  SER   255      45.202  24.433  59.118  1.00  0.00           H
ATOM   3961  CB  SER   255      46.053  23.974  57.276  1.00  0.00           C
ATOM   3962  HB2 SER   255      46.059  22.899  57.447  1.00  0.00           H
ATOM   3963  HB3 SER   255      45.110  24.124  56.750  1.00  0.00           H
ATOM   3964  OG  SER   255      47.256  24.223  56.542  1.00  0.00           O
ATOM   3965  HG  SER   255      47.566  23.399  56.158  1.00  0.00           H
ATOM   3966  C   SER   255      47.312  24.427  59.463  1.00  0.00           C
ATOM   3967  O   SER   255      47.319  23.416  60.124  1.00  0.00           O
ATOM   3968  N   PHE   256      48.301  25.219  59.556  1.00  0.00           N
ATOM   3969  H   PHE   256      48.213  26.101  59.072  1.00  0.00           H
ATOM   3970  CA  PHE   256      49.555  24.992  60.279  1.00  0.00           C
ATOM   3971  HA  PHE   256      50.162  24.205  59.832  1.00  0.00           H
ATOM   3972  CB  PHE   256      50.391  26.245  60.118  1.00  0.00           C
ATOM   3973  HB2 PHE   256      50.643  26.294  59.059  1.00  0.00           H
ATOM   3974  HB3 PHE   256      49.812  27.143  60.332  1.00  0.00           H
ATOM   3975  CG  PHE   256      51.571  26.281  61.047  1.00  0.00           C
ATOM   3976  CD1 PHE   256      52.726  25.632  60.715  1.00  0.00           C
ATOM   3977  HD1 PHE   256      52.838  25.235  59.718  1.00  0.00           H
ATOM   3978  CE1 PHE   256      53.824  25.594  61.624  1.00  0.00           C
ATOM   3979  HE1 PHE   256      54.772  25.138  61.381  1.00  0.00           H
ATOM   3980  CZ  PHE   256      53.825  26.355  62.793  1.00  0.00           C
ATOM   3981  HZ  PHE   256      54.672  26.292  63.460  1.00  0.00           H
ATOM   3982  CE2 PHE   256      52.699  27.071  63.131  1.00  0.00           C
ATOM   3983  HE2 PHE   256      52.633  27.616  64.061  1.00  0.00           H
ATOM   3984  CD2 PHE   256      51.556  26.988  62.274  1.00  0.00           C
ATOM   3985  HD2 PHE   256      50.689  27.584  62.520  1.00  0.00           H
ATOM   3986  C   PHE   256      49.366  24.516  61.741  1.00  0.00           C
ATOM   3987  O   PHE   256      48.481  24.914  62.515  1.00  0.00           O
ATOM   3988  N   ASP   257      50.221  23.625  62.172  1.00  0.00           N
ATOM   3989  H   ASP   257      50.883  23.320  61.474  1.00  0.00           H
ATOM   3990  CA  ASP   257      50.239  22.968  63.584  1.00  0.00           C
ATOM   3991  HA  ASP   257      50.919  22.133  63.412  1.00  0.00           H
ATOM   3992  CB  ASP   257      50.748  23.883  64.642  1.00  0.00           C
ATOM   3993  HB2 ASP   257      51.635  24.416  64.295  1.00  0.00           H
ATOM   3994  HB3 ASP   257      50.009  24.631  64.929  1.00  0.00           H
ATOM   3995  CG  ASP   257      51.362  23.039  65.726  1.00  0.00           C
ATOM   3996  OD1 ASP   257      51.886  21.907  65.464  1.00  0.00           O
ATOM   3997  OD2 ASP   257      51.253  23.406  66.967  1.00  0.00           O
ATOM   3998  C   ASP   257      48.936  22.126  63.909  1.00  0.00           C
ATOM   3999  O   ASP   257      48.756  21.724  65.089  1.00  0.00           O
ATOM   4000  N   ASN   258      48.289  21.563  62.893  1.00  0.00           N
ATOM   4001  H   ASN   258      48.429  21.949  61.970  1.00  0.00           H
ATOM   4002  CA  ASN   258      47.375  20.400  63.009  1.00  0.00           C
ATOM   4003  HA  ASN   258      46.516  20.722  63.597  1.00  0.00           H
ATOM   4004  CB  ASN   258      46.751  20.067  61.666  1.00  0.00           C
ATOM   4005  HB2 ASN   258      47.448  19.895  60.846  1.00  0.00           H
ATOM   4006  HB3 ASN   258      46.187  19.158  61.873  1.00  0.00           H
ATOM   4007  CG  ASN   258      45.776  21.122  61.083  1.00  0.00           C
ATOM   4008  OD1 ASN   258      45.284  22.062  61.704  1.00  0.00           O
ATOM   4009  ND2 ASN   258      45.644  21.100  59.763  1.00  0.00           N
ATOM   4010 HD21 ASN   258      46.275  20.557  59.191  1.00  0.00           H
ATOM   4011 HD22 ASN   258      45.085  21.791  59.284  1.00  0.00           H
ATOM   4012  C   ASN   258      48.020  19.097  63.518  1.00  0.00           C
ATOM   4013  O   ASN   258      47.240  18.178  63.787  1.00  0.00           O
ATOM   4014  N   GLU   259      49.369  19.135  63.550  1.00  0.00           N
ATOM   4015  H   GLU   259      49.911  19.880  63.135  1.00  0.00           H
ATOM   4016  CA  GLU   259      50.117  18.042  64.223  1.00  0.00           C
ATOM   4017  HA  GLU   259      49.794  17.028  63.990  1.00  0.00           H
ATOM   4018  CB  GLU   259      51.603  18.046  63.797  1.00  0.00           C
ATOM   4019  HB2 GLU   259      52.076  19.006  64.005  1.00  0.00           H
ATOM   4020  HB3 GLU   259      52.119  17.378  64.488  1.00  0.00           H
ATOM   4021  CG  GLU   259      51.759  17.700  62.347  1.00  0.00           C
ATOM   4022  HG2 GLU   259      52.637  17.094  62.125  1.00  0.00           H
ATOM   4023  HG3 GLU   259      50.935  17.062  62.025  1.00  0.00           H
ATOM   4024  CD  GLU   259      51.749  18.825  61.363  1.00  0.00           C
ATOM   4025  OE1 GLU   259      51.780  18.517  60.157  1.00  0.00           O
ATOM   4026  OE2 GLU   259      51.512  20.008  61.721  1.00  0.00           O
ATOM   4027  C   GLU   259      50.011  18.163  65.776  1.00  0.00           C
ATOM   4028  O   GLU   259      50.002  17.109  66.486  1.00  0.00           O
ATOM   4029  N   HID   260      49.806  19.295  66.312  1.00  0.00           N
ATOM   4030  H   HID   260      49.559  20.049  65.686  1.00  0.00           H
ATOM   4031  CA  HID   260      49.727  19.721  67.713  1.00  0.00           C
ATOM   4032  HA  HID   260      49.664  20.802  67.588  1.00  0.00           H
ATOM   4033  CB  HID   260      48.420  19.332  68.454  1.00  0.00           C
ATOM   4034  HB2 HID   260      48.567  18.301  68.779  1.00  0.00           H
ATOM   4035  HB3 HID   260      48.392  20.118  69.208  1.00  0.00           H
ATOM   4036  CG  HID   260      47.183  19.287  67.590  1.00  0.00           C
ATOM   4037  ND1 HID   260      46.776  20.134  66.662  1.00  0.00           N
ATOM   4038  HD1 HID   260      47.316  20.866  66.223  1.00  0.00           H
ATOM   4039  CE1 HID   260      45.481  19.846  66.415  1.00  0.00           C
ATOM   4040  HE1 HID   260      44.889  20.507  65.798  1.00  0.00           H
ATOM   4041  NE2 HID   260      45.094  18.678  66.998  1.00  0.00           N
ATOM   4042  CD2 HID   260      46.159  18.356  67.814  1.00  0.00           C
ATOM   4043  HD2 HID   260      46.256  17.522  68.493  1.00  0.00           H
ATOM   4044  C   HID   260      51.082  19.568  68.484  1.00  0.00           C
ATOM   4045  O   HID   260      51.049  19.059  69.631  1.00  0.00           O
ATOM   4046  N   VAL   261      52.082  20.024  67.837  1.00  0.00           N
ATOM   4047  H   VAL   261      51.953  20.476  66.943  1.00  0.00           H
ATOM   4048  CA  VAL   261      53.449  19.784  68.248  1.00  0.00           C
ATOM   4049  HA  VAL   261      53.345  19.189  69.155  1.00  0.00           H
ATOM   4050  CB  VAL   261      54.225  18.945  67.241  1.00  0.00           C
ATOM   4051  HB  VAL   261      55.228  18.796  67.638  1.00  0.00           H
ATOM   4052  CG1 VAL   261      53.805  17.518  66.996  1.00  0.00           C
ATOM   4053 HG11 VAL   261      52.831  17.622  66.515  1.00  0.00           H
ATOM   4054 HG12 VAL   261      54.444  16.966  66.306  1.00  0.00           H
ATOM   4055 HG13 VAL   261      53.626  17.023  67.951  1.00  0.00           H
ATOM   4056  CG2 VAL   261      54.483  19.616  65.927  1.00  0.00           C
ATOM   4057 HG21 VAL   261      55.144  20.442  66.188  1.00  0.00           H
ATOM   4058 HG22 VAL   261      53.565  19.880  65.402  1.00  0.00           H
ATOM   4059 HG23 VAL   261      55.170  18.991  65.357  1.00  0.00           H
ATOM   4060  C   VAL   261      54.208  21.101  68.562  1.00  0.00           C
ATOM   4061  O   VAL   261      55.287  20.910  69.107  1.00  0.00           O
ATOM   4062  N   VAL   262      53.696  22.305  68.300  1.00  0.00           N
ATOM   4063  H   VAL   262      52.803  22.473  67.860  1.00  0.00           H
ATOM   4064  CA  VAL   262      54.517  23.496  68.592  1.00  0.00           C
ATOM   4065  HA  VAL   262      55.193  23.089  69.344  1.00  0.00           H
ATOM   4066  CB  VAL   262      55.444  23.840  67.351  1.00  0.00           C
ATOM   4067  HB  VAL   262      55.911  22.902  67.049  1.00  0.00           H
ATOM   4068  CG1 VAL   262      54.585  24.402  66.185  1.00  0.00           C
ATOM   4069 HG11 VAL   262      55.209  24.902  65.445  1.00  0.00           H
ATOM   4070 HG12 VAL   262      54.099  23.580  65.658  1.00  0.00           H
ATOM   4071 HG13 VAL   262      53.752  25.025  66.510  1.00  0.00           H
ATOM   4072  CG2 VAL   262      56.443  24.932  67.749  1.00  0.00           C
ATOM   4073 HG21 VAL   262      56.846  24.828  68.757  1.00  0.00           H
ATOM   4074 HG22 VAL   262      55.897  25.868  67.864  1.00  0.00           H
ATOM   4075 HG23 VAL   262      57.292  25.155  67.102  1.00  0.00           H
ATOM   4076  C   VAL   262      53.793  24.712  69.206  1.00  0.00           C
ATOM   4077  O   VAL   262      54.359  25.488  69.979  1.00  0.00           O
ATOM   4078  N   LEU   263      52.531  25.030  68.863  1.00  0.00           N
ATOM   4079  H   LEU   263      52.025  24.506  68.163  1.00  0.00           H
ATOM   4080  CA  LEU   263      51.951  26.254  69.410  1.00  0.00           C
ATOM   4081  HA  LEU   263      52.702  27.018  69.210  1.00  0.00           H
ATOM   4082  CB  LEU   263      50.686  26.629  68.654  1.00  0.00           C
ATOM   4083  HB2 LEU   263      50.050  25.743  68.642  1.00  0.00           H
ATOM   4084  HB3 LEU   263      50.149  27.365  69.250  1.00  0.00           H
ATOM   4085  CG  LEU   263      51.003  27.222  67.234  1.00  0.00           C
ATOM   4086  HG  LEU   263      51.678  26.525  66.739  1.00  0.00           H
ATOM   4087  CD1 LEU   263      49.681  27.396  66.389  1.00  0.00           C
ATOM   4088 HD11 LEU   263      50.039  27.435  65.360  1.00  0.00           H
ATOM   4089 HD12 LEU   263      49.043  28.170  66.814  1.00  0.00           H
ATOM   4090 HD13 LEU   263      49.148  26.458  66.546  1.00  0.00           H
ATOM   4091  CD2 LEU   263      51.494  28.658  67.299  1.00  0.00           C
ATOM   4092 HD21 LEU   263      51.376  29.051  66.289  1.00  0.00           H
ATOM   4093 HD22 LEU   263      50.847  29.226  67.969  1.00  0.00           H
ATOM   4094 HD23 LEU   263      52.524  28.658  67.656  1.00  0.00           H
ATOM   4095  C   LEU   263      51.688  26.274  70.945  1.00  0.00           C
ATOM   4096  O   LEU   263      51.546  25.189  71.474  1.00  0.00           O
ATOM   4097  N   PRO   264      51.674  27.458  71.646  1.00  0.00           N
ATOM   4098  CD  PRO   264      51.863  28.773  71.078  1.00  0.00           C
ATOM   4099  HD2 PRO   264      51.037  29.087  70.439  1.00  0.00           H
ATOM   4100  HD3 PRO   264      52.778  28.790  70.487  1.00  0.00           H
ATOM   4101  CG  PRO   264      51.952  29.744  72.220  1.00  0.00           C
ATOM   4102  HG2 PRO   264      51.143  30.475  72.250  1.00  0.00           H
ATOM   4103  HG3 PRO   264      52.861  30.345  72.246  1.00  0.00           H
ATOM   4104  CB  PRO   264      51.834  28.888  73.520  1.00  0.00           C
ATOM   4105  HB2 PRO   264      51.267  29.430  74.277  1.00  0.00           H
ATOM   4106  HB3 PRO   264      52.835  28.733  73.922  1.00  0.00           H
ATOM   4107  CA  PRO   264      51.245  27.542  73.001  1.00  0.00           C
ATOM   4108  HA  PRO   264      51.713  26.738  73.568  1.00  0.00           H
ATOM   4109  C   PRO   264      49.734  27.486  73.284  1.00  0.00           C
ATOM   4110  O   PRO   264      49.139  28.416  73.916  1.00  0.00           O
ATOM   4111  N   ARG   265      49.146  26.355  72.906  1.00  0.00           N
ATOM   4112  H   ARG   265      49.691  25.533  72.689  1.00  0.00           H
ATOM   4113  CA  ARG   265      47.669  26.175  73.152  1.00  0.00           C
ATOM   4114  HA  ARG   265      47.194  27.075  72.762  1.00  0.00           H
ATOM   4115  CB  ARG   265      47.021  25.063  72.316  1.00  0.00           C
ATOM   4116  HB2 ARG   265      47.357  24.114  72.733  1.00  0.00           H
ATOM   4117  HB3 ARG   265      45.946  25.144  72.472  1.00  0.00           H
ATOM   4118  CG  ARG   265      47.387  25.036  70.827  1.00  0.00           C
ATOM   4119  HG2 ARG   265      47.338  26.085  70.532  1.00  0.00           H
ATOM   4120  HG3 ARG   265      48.391  24.642  70.671  1.00  0.00           H
ATOM   4121  CD  ARG   265      46.377  24.097  70.115  1.00  0.00           C
ATOM   4122  HD2 ARG   265      45.361  24.443  70.304  1.00  0.00           H
ATOM   4123  HD3 ARG   265      46.356  24.100  69.026  1.00  0.00           H
ATOM   4124  NE  ARG   265      46.605  22.707  70.557  1.00  0.00           N
ATOM   4125  HE  ARG   265      47.295  22.506  71.267  1.00  0.00           H
ATOM   4126  CZ  ARG   265      45.900  21.642  70.232  1.00  0.00           C
ATOM   4127  NH1 ARG   265      44.923  21.787  69.371  1.00  0.00           N
ATOM   4128 HH11 ARG   265      44.513  22.693  69.200  1.00  0.00           H
ATOM   4129 HH12 ARG   265      44.374  20.983  69.099  1.00  0.00           H
ATOM   4130  NH2 ARG   265      46.108  20.473  70.846  1.00  0.00           N
ATOM   4131 HH21 ARG   265      46.934  20.286  71.397  1.00  0.00           H
ATOM   4132 HH22 ARG   265      45.423  19.731  70.801  1.00  0.00           H
ATOM   4133  C   ARG   265      47.195  26.061  74.623  1.00  0.00           C
ATOM   4134  O   ARG   265      47.810  25.361  75.488  1.00  0.00           O
ATOM   4135  N   THR   266      45.955  26.596  74.977  1.00  0.00           N
ATOM   4136  H   THR   266      45.436  27.135  74.299  1.00  0.00           H
ATOM   4137  CA  THR   266      45.247  26.463  76.248  1.00  0.00           C
ATOM   4138  HA  THR   266      45.940  26.101  77.008  1.00  0.00           H
ATOM   4139  CB  THR   266      44.643  27.799  76.730  1.00  0.00           C
ATOM   4140  HB  THR   266      44.357  27.637  77.770  1.00  0.00           H
ATOM   4141  CG2 THR   266      45.672  28.985  76.673  1.00  0.00           C
ATOM   4142 HG21 THR   266      45.628  29.425  75.676  1.00  0.00           H
ATOM   4143 HG22 THR   266      46.676  28.651  76.934  1.00  0.00           H
ATOM   4144 HG23 THR   266      45.410  29.654  77.493  1.00  0.00           H
ATOM   4145  OG1 THR   266      43.522  28.073  75.861  1.00  0.00           O
ATOM   4146  HG1 THR   266      43.855  28.313  74.994  1.00  0.00           H
ATOM   4147  C   THR   266      44.132  25.440  76.185  1.00  0.00           C
ATOM   4148  O   THR   266      43.631  25.066  75.148  1.00  0.00           O
ATOM   4149  N   LYS   267      43.561  25.023  77.294  1.00  0.00           N
ATOM   4150  H   LYS   267      44.040  25.204  78.165  1.00  0.00           H
ATOM   4151  CA  LYS   267      42.265  24.313  77.358  1.00  0.00           C
ATOM   4152  HA  LYS   267      42.281  23.393  76.773  1.00  0.00           H
ATOM   4153  CB  LYS   267      41.904  23.854  78.767  1.00  0.00           C
ATOM   4154  HB2 LYS   267      40.997  23.253  78.686  1.00  0.00           H
ATOM   4155  HB3 LYS   267      42.718  23.255  79.176  1.00  0.00           H
ATOM   4156  CG  LYS   267      41.696  25.019  79.733  1.00  0.00           C
ATOM   4157  HG2 LYS   267      42.536  25.714  79.740  1.00  0.00           H
ATOM   4158  HG3 LYS   267      40.844  25.599  79.377  1.00  0.00           H
ATOM   4159  CD  LYS   267      41.441  24.494  81.123  1.00  0.00           C
ATOM   4160  HD2 LYS   267      40.858  23.575  81.064  1.00  0.00           H
ATOM   4161  HD3 LYS   267      42.410  24.242  81.553  1.00  0.00           H
ATOM   4162  CE  LYS   267      40.714  25.581  81.864  1.00  0.00           C
ATOM   4163  HE2 LYS   267      41.419  26.396  82.025  1.00  0.00           H
ATOM   4164  HE3 LYS   267      39.926  25.875  81.171  1.00  0.00           H
ATOM   4165  NZ  LYS   267      40.353  25.094  83.185  1.00  0.00           N
ATOM   4166  HZ1 LYS   267      39.693  24.328  83.176  1.00  0.00           H
ATOM   4167  HZ2 LYS   267      39.935  25.848  83.711  1.00  0.00           H
ATOM   4168  HZ3 LYS   267      41.068  24.632  83.728  1.00  0.00           H
ATOM   4169  C   LYS   267      41.168  25.006  76.638  1.00  0.00           C
ATOM   4170  O   LYS   267      40.140  24.365  76.286  1.00  0.00           O
ATOM   4171  N   TYR   268      41.205  26.348  76.507  1.00  0.00           N
ATOM   4172  H   TYR   268      41.980  26.877  76.879  1.00  0.00           H
ATOM   4173  CA  TYR   268      40.090  27.055  76.009  1.00  0.00           C
ATOM   4174  HA  TYR   268      39.171  26.647  76.430  1.00  0.00           H
ATOM   4175  CB  TYR   268      40.212  28.493  76.315  1.00  0.00           C
ATOM   4176  HB2 TYR   268      41.114  28.932  75.890  1.00  0.00           H
ATOM   4177  HB3 TYR   268      39.404  29.050  75.837  1.00  0.00           H
ATOM   4178  CG  TYR   268      40.307  28.768  77.823  1.00  0.00           C
ATOM   4179  CD1 TYR   268      39.482  28.171  78.808  1.00  0.00           C
ATOM   4180  HD1 TYR   268      38.590  27.687  78.440  1.00  0.00           H
ATOM   4181  CE1 TYR   268      39.729  28.395  80.180  1.00  0.00           C
ATOM   4182  HE1 TYR   268      39.024  28.052  80.922  1.00  0.00           H
ATOM   4183  CZ  TYR   268      40.932  29.046  80.571  1.00  0.00           C
ATOM   4184  OH  TYR   268      41.438  29.007  81.880  1.00  0.00           O
ATOM   4185  HH  TYR   268      40.786  28.591  82.447  1.00  0.00           H
ATOM   4186  CE2 TYR   268      41.752  29.607  79.558  1.00  0.00           C
ATOM   4187  HE2 TYR   268      42.697  29.999  79.904  1.00  0.00           H
ATOM   4188  CD2 TYR   268      41.446  29.490  78.253  1.00  0.00           C
ATOM   4189  HD2 TYR   268      42.042  30.027  77.530  1.00  0.00           H
ATOM   4190  C   TYR   268      40.067  26.767  74.498  1.00  0.00           C
ATOM   4191  O   TYR   268      39.060  26.239  74.039  1.00  0.00           O
ATOM   4192  N   ASP   269      41.204  27.014  73.794  1.00  0.00           N
ATOM   4193  H   ASP   269      41.989  27.388  74.309  1.00  0.00           H
ATOM   4194  CA  ASP   269      41.485  26.625  72.388  1.00  0.00           C
ATOM   4195  HA  ASP   269      40.985  27.363  71.761  1.00  0.00           H
ATOM   4196  CB  ASP   269      42.958  26.738  72.248  1.00  0.00           C
ATOM   4197  HB2 ASP   269      43.430  25.964  72.854  1.00  0.00           H
ATOM   4198  HB3 ASP   269      43.214  26.481  71.221  1.00  0.00           H
ATOM   4199  CG  ASP   269      43.489  28.100  72.421  1.00  0.00           C
ATOM   4200  OD1 ASP   269      43.033  29.050  71.707  1.00  0.00           O
ATOM   4201  OD2 ASP   269      44.398  28.316  73.298  1.00  0.00           O
ATOM   4202  C   ASP   269      41.021  25.167  72.035  1.00  0.00           C
ATOM   4203  O   ASP   269      40.524  24.908  70.964  1.00  0.00           O
ATOM   4204  N   ILE   270      41.221  24.189  72.965  1.00  0.00           N
ATOM   4205  H   ILE   270      41.554  24.461  73.879  1.00  0.00           H
ATOM   4206  CA  ILE   270      40.966  22.729  72.625  1.00  0.00           C
ATOM   4207  HA  ILE   270      41.091  22.540  71.558  1.00  0.00           H
ATOM   4208  CB  ILE   270      42.009  21.959  73.565  1.00  0.00           C
ATOM   4209  HB  ILE   270      41.912  22.401  74.556  1.00  0.00           H
ATOM   4210  CG2 ILE   270      41.944  20.375  73.491  1.00  0.00           C
ATOM   4211 HG21 ILE   270      42.672  20.016  74.220  1.00  0.00           H
ATOM   4212 HG22 ILE   270      42.186  20.130  72.456  1.00  0.00           H
ATOM   4213 HG23 ILE   270      40.940  20.036  73.749  1.00  0.00           H
ATOM   4214  CG1 ILE   270      43.408  22.325  73.151  1.00  0.00           C
ATOM   4215 HG12 ILE   270      43.660  22.161  72.104  1.00  0.00           H
ATOM   4216 HG13 ILE   270      43.518  23.403  73.261  1.00  0.00           H
ATOM   4217  CD1 ILE   270      44.495  21.785  74.098  1.00  0.00           C
ATOM   4218 HD11 ILE   270      45.354  22.453  74.039  1.00  0.00           H
ATOM   4219 HD12 ILE   270      44.813  20.802  73.753  1.00  0.00           H
ATOM   4220 HD13 ILE   270      44.131  21.852  75.123  1.00  0.00           H
ATOM   4221  C   ILE   270      39.478  22.370  72.901  1.00  0.00           C
ATOM   4222  O   ILE   270      38.899  21.401  72.339  1.00  0.00           O
ATOM   4223  N   THR   271      38.782  23.223  73.774  1.00  0.00           N
ATOM   4224  H   THR   271      39.367  23.898  74.246  1.00  0.00           H
ATOM   4225  CA  THR   271      37.332  23.260  73.839  1.00  0.00           C
ATOM   4226  HA  THR   271      36.922  22.260  73.979  1.00  0.00           H
ATOM   4227  CB  THR   271      36.916  23.940  75.193  1.00  0.00           C
ATOM   4228  HB  THR   271      37.208  24.991  75.191  1.00  0.00           H
ATOM   4229  CG2 THR   271      35.365  23.940  75.410  1.00  0.00           C
ATOM   4230 HG21 THR   271      35.086  24.653  76.185  1.00  0.00           H
ATOM   4231 HG22 THR   271      35.210  22.893  75.672  1.00  0.00           H
ATOM   4232 HG23 THR   271      34.893  24.118  74.443  1.00  0.00           H
ATOM   4233  OG1 THR   271      37.576  23.434  76.342  1.00  0.00           O
ATOM   4234  HG1 THR   271      38.519  23.612  76.340  1.00  0.00           H
ATOM   4235  C   THR   271      36.586  23.802  72.635  1.00  0.00           C
ATOM   4236  O   THR   271      35.572  23.237  72.232  1.00  0.00           O
ATOM   4237  N   ILE   272      37.196  24.876  72.019  1.00  0.00           N
ATOM   4238  H   ILE   272      38.029  25.192  72.495  1.00  0.00           H
ATOM   4239  CA  ILE   272      36.665  25.557  70.830  1.00  0.00           C
ATOM   4240  HA  ILE   272      35.586  25.706  70.838  1.00  0.00           H
ATOM   4241  CB  ILE   272      37.387  26.943  70.606  1.00  0.00           C
ATOM   4242  HB  ILE   272      38.194  27.006  71.335  1.00  0.00           H
ATOM   4243  CG2 ILE   272      37.935  27.221  69.207  1.00  0.00           C
ATOM   4244 HG21 ILE   272      37.195  27.108  68.414  1.00  0.00           H
ATOM   4245 HG22 ILE   272      38.787  26.572  69.006  1.00  0.00           H
ATOM   4246 HG23 ILE   272      38.300  28.229  69.010  1.00  0.00           H
ATOM   4247  CG1 ILE   272      36.345  28.007  71.114  1.00  0.00           C
ATOM   4248 HG12 ILE   272      35.459  28.300  70.550  1.00  0.00           H
ATOM   4249 HG13 ILE   272      35.867  27.782  72.067  1.00  0.00           H
ATOM   4250  CD1 ILE   272      37.122  29.312  71.594  1.00  0.00           C
ATOM   4251 HD11 ILE   272      37.621  29.656  70.688  1.00  0.00           H
ATOM   4252 HD12 ILE   272      37.909  29.074  72.310  1.00  0.00           H
ATOM   4253 HD13 ILE   272      36.476  30.140  71.889  1.00  0.00           H
ATOM   4254  C   ILE   272      36.852  24.655  69.610  1.00  0.00           C
ATOM   4255  O   ILE   272      35.936  24.471  68.771  1.00  0.00           O
ATOM   4256  N   ASP   273      37.954  23.840  69.454  1.00  0.00           N
ATOM   4257  H   ASP   273      38.683  23.883  70.151  1.00  0.00           H
ATOM   4258  CA  ASP   273      38.172  22.918  68.344  1.00  0.00           C
ATOM   4259  HA  ASP   273      37.980  23.588  67.506  1.00  0.00           H
ATOM   4260  CB  ASP   273      39.671  22.640  68.334  1.00  0.00           C
ATOM   4261  HB2 ASP   273      40.147  23.538  67.941  1.00  0.00           H
ATOM   4262  HB3 ASP   273      39.867  22.294  69.349  1.00  0.00           H
ATOM   4263  CG  ASP   273      39.969  21.508  67.285  1.00  0.00           C
ATOM   4264  OD1 ASP   273      39.786  21.819  66.099  1.00  0.00           O
ATOM   4265  OD2 ASP   273      40.447  20.458  67.673  1.00  0.00           O
ATOM   4266  C   ASP   273      37.249  21.695  68.307  1.00  0.00           C
ATOM   4267  O   ASP   273      36.726  21.485  67.275  1.00  0.00           O
ATOM   4268  N   GLU   274      37.065  21.157  69.527  1.00  0.00           N
ATOM   4269  H   GLU   274      37.575  21.608  70.274  1.00  0.00           H
ATOM   4270  CA  GLU   274      35.992  20.184  69.758  1.00  0.00           C
ATOM   4271  HA  GLU   274      36.228  19.269  69.214  1.00  0.00           H
ATOM   4272  CB  GLU   274      36.003  19.778  71.212  1.00  0.00           C
ATOM   4273  HB2 GLU   274      36.937  19.278  71.464  1.00  0.00           H
ATOM   4274  HB3 GLU   274      35.939  20.645  71.869  1.00  0.00           H
ATOM   4275  CG  GLU   274      34.952  18.748  71.605  1.00  0.00           C
ATOM   4276  HG2 GLU   274      34.823  18.866  72.681  1.00  0.00           H
ATOM   4277  HG3 GLU   274      34.003  19.063  71.172  1.00  0.00           H
ATOM   4278  CD  GLU   274      35.205  17.295  71.212  1.00  0.00           C
ATOM   4279  OE1 GLU   274      36.408  16.855  71.125  1.00  0.00           O
ATOM   4280  OE2 GLU   274      34.175  16.609  71.064  1.00  0.00           O
ATOM   4281  C   GLU   274      34.571  20.710  69.341  1.00  0.00           C
ATOM   4282  O   GLU   274      33.876  19.986  68.583  1.00  0.00           O
ATOM   4283  N   GLU   275      34.187  21.968  69.602  1.00  0.00           N
ATOM   4284  H   GLU   275      34.934  22.542  69.968  1.00  0.00           H
ATOM   4285  CA  GLU   275      32.894  22.581  69.319  1.00  0.00           C
ATOM   4286  HA  GLU   275      32.152  21.782  69.367  1.00  0.00           H
ATOM   4287  CB  GLU   275      32.567  23.706  70.382  1.00  0.00           C
ATOM   4288  HB2 GLU   275      32.745  23.255  71.358  1.00  0.00           H
ATOM   4289  HB3 GLU   275      33.296  24.517  70.392  1.00  0.00           H
ATOM   4290  CG  GLU   275      31.039  24.243  70.439  1.00  0.00           C
ATOM   4291  HG2 GLU   275      30.916  24.820  71.355  1.00  0.00           H
ATOM   4292  HG3 GLU   275      30.858  24.935  69.616  1.00  0.00           H
ATOM   4293  CD  GLU   275      29.971  23.227  70.283  1.00  0.00           C
ATOM   4294  OE1 GLU   275      30.045  22.170  70.959  1.00  0.00           O
ATOM   4295  OE2 GLU   275      28.981  23.353  69.490  1.00  0.00           O
ATOM   4296  C   GLU   275      32.860  23.120  67.849  1.00  0.00           C
ATOM   4297  O   GLU   275      31.861  23.660  67.374  1.00  0.00           O
ATOM   4298  N   SER   276      33.846  22.852  67.034  1.00  0.00           N
ATOM   4299  H   SER   276      34.696  22.497  67.447  1.00  0.00           H
ATOM   4300  CA  SER   276      33.859  23.285  65.605  1.00  0.00           C
ATOM   4301  HA  SER   276      33.282  24.197  65.454  1.00  0.00           H
ATOM   4302  CB  SER   276      35.248  23.604  65.170  1.00  0.00           C
ATOM   4303  HB2 SER   276      35.255  24.168  64.237  1.00  0.00           H
ATOM   4304  HB3 SER   276      35.840  24.217  65.849  1.00  0.00           H
ATOM   4305  OG  SER   276      36.034  22.467  64.890  1.00  0.00           O
ATOM   4306  HG  SER   276      36.331  22.080  65.716  1.00  0.00           H
ATOM   4307  C   SER   276      33.300  22.281  64.608  1.00  0.00           C
ATOM   4308  O   SER   276      33.258  21.110  64.906  1.00  0.00           O
ATOM   4309  N   PRO   277      32.976  22.732  63.357  1.00  0.00           N
ATOM   4310  CD  PRO   277      32.655  24.092  63.021  1.00  0.00           C
ATOM   4311  HD2 PRO   277      33.513  24.713  62.767  1.00  0.00           H
ATOM   4312  HD3 PRO   277      32.097  24.497  63.865  1.00  0.00           H
ATOM   4313  CG  PRO   277      31.626  23.996  61.887  1.00  0.00           C
ATOM   4314  HG2 PRO   277      31.751  24.822  61.185  1.00  0.00           H
ATOM   4315  HG3 PRO   277      30.611  23.996  62.282  1.00  0.00           H
ATOM   4316  CB  PRO   277      32.102  22.703  61.074  1.00  0.00           C
ATOM   4317  HB2 PRO   277      32.904  22.979  60.390  1.00  0.00           H
ATOM   4318  HB3 PRO   277      31.228  22.339  60.533  1.00  0.00           H
ATOM   4319  CA  PRO   277      32.646  21.813  62.196  1.00  0.00           C
ATOM   4320  HA  PRO   277      31.998  21.089  62.687  1.00  0.00           H
ATOM   4321  C   PRO   277      33.927  21.127  61.630  1.00  0.00           C
ATOM   4322  O   PRO   277      33.832  20.267  60.765  1.00  0.00           O
ATOM   4323  N   ARG   278      35.128  21.411  62.154  1.00  0.00           N
ATOM   4324  H   ARG   278      35.214  22.181  62.802  1.00  0.00           H
ATOM   4325  CA  ARG   278      36.406  20.777  61.748  1.00  0.00           C
ATOM   4326  HA  ARG   278      36.196  19.840  61.231  1.00  0.00           H
ATOM   4327  CB  ARG   278      36.934  21.641  60.567  1.00  0.00           C
ATOM   4328  HB2 ARG   278      36.841  22.713  60.738  1.00  0.00           H
ATOM   4329  HB3 ARG   278      38.023  21.619  60.514  1.00  0.00           H
ATOM   4330  CG  ARG   278      36.237  21.337  59.193  1.00  0.00           C
ATOM   4331  HG2 ARG   278      36.256  20.251  59.112  1.00  0.00           H
ATOM   4332  HG3 ARG   278      35.204  21.685  59.160  1.00  0.00           H
ATOM   4333  CD  ARG   278      37.285  21.862  58.210  1.00  0.00           C
ATOM   4334  HD2 ARG   278      38.251  21.447  58.497  1.00  0.00           H
ATOM   4335  HD3 ARG   278      36.982  21.447  57.249  1.00  0.00           H
ATOM   4336  NE  ARG   278      37.297  23.333  58.087  1.00  0.00           N
ATOM   4337  HE  ARG   278      36.628  23.867  58.625  1.00  0.00           H
ATOM   4338  CZ  ARG   278      37.986  24.058  57.232  1.00  0.00           C
ATOM   4339  NH1 ARG   278      38.864  23.641  56.350  1.00  0.00           N
ATOM   4340 HH11 ARG   278      39.022  22.658  56.182  1.00  0.00           H
ATOM   4341 HH12 ARG   278      39.458  24.319  55.895  1.00  0.00           H
ATOM   4342  NH2 ARG   278      37.768  25.377  57.191  1.00  0.00           N
ATOM   4343 HH21 ARG   278      37.005  25.749  57.737  1.00  0.00           H
ATOM   4344 HH22 ARG   278      38.270  26.021  56.596  1.00  0.00           H
ATOM   4345  C   ARG   278      37.401  20.498  62.881  1.00  0.00           C
ATOM   4346  O   ARG   278      38.333  21.304  63.070  1.00  0.00           O
ATOM   4347  N   PRO   279      37.199  19.403  63.664  1.00  0.00           N
ATOM   4348  CD  PRO   279      36.175  18.396  63.534  1.00  0.00           C
ATOM   4349  HD2 PRO   279      36.013  18.111  62.495  1.00  0.00           H
ATOM   4350  HD3 PRO   279      35.259  18.816  63.952  1.00  0.00           H
ATOM   4351  CG  PRO   279      36.640  17.149  64.279  1.00  0.00           C
ATOM   4352  HG2 PRO   279      37.371  16.656  63.637  1.00  0.00           H
ATOM   4353  HG3 PRO   279      35.915  16.435  64.668  1.00  0.00           H
ATOM   4354  CB  PRO   279      37.483  17.798  65.455  1.00  0.00           C
ATOM   4355  HB2 PRO   279      38.190  17.066  65.847  1.00  0.00           H
ATOM   4356  HB3 PRO   279      36.849  18.152  66.267  1.00  0.00           H
ATOM   4357  CA  PRO   279      38.109  19.046  64.766  1.00  0.00           C
ATOM   4358  HA  PRO   279      38.185  19.856  65.492  1.00  0.00           H
ATOM   4359  C   PRO   279      39.568  18.647  64.368  1.00  0.00           C
ATOM   4360  O   PRO   279      39.693  18.006  63.307  1.00  0.00           O
ATOM   4361  N   GLY   280      40.660  18.995  65.063  1.00  0.00           N
ATOM   4362  H   GLY   280      40.483  19.624  65.833  1.00  0.00           H
ATOM   4363  CA  GLY   280      42.019  18.715  64.557  1.00  0.00           C
ATOM   4364  HA2 GLY   280      42.680  19.130  65.319  1.00  0.00           H
ATOM   4365  HA3 GLY   280      42.070  17.626  64.527  1.00  0.00           H
ATOM   4366  C   GLY   280      42.490  19.443  63.301  1.00  0.00           C
ATOM   4367  O   GLY   280      43.532  19.042  62.723  1.00  0.00           O
ATOM   4368  N   GLN   281      41.723  20.422  62.761  1.00  0.00           N
ATOM   4369  H   GLN   281      40.864  20.626  63.252  1.00  0.00           H
ATOM   4370  CA  GLN   281      41.946  21.109  61.519  1.00  0.00           C
ATOM   4371  HA  GLN   281      43.003  21.018  61.266  1.00  0.00           H
ATOM   4372  CB  GLN   281      41.059  20.557  60.405  1.00  0.00           C
ATOM   4373  HB2 GLN   281      40.032  20.360  60.708  1.00  0.00           H
ATOM   4374  HB3 GLN   281      41.204  21.185  59.525  1.00  0.00           H
ATOM   4375  CG  GLN   281      41.454  19.110  60.002  1.00  0.00           C
ATOM   4376  HG2 GLN   281      42.477  19.199  59.638  1.00  0.00           H
ATOM   4377  HG3 GLN   281      41.398  18.463  60.878  1.00  0.00           H
ATOM   4378  CD  GLN   281      40.645  18.525  58.868  1.00  0.00           C
ATOM   4379  OE1 GLN   281      39.423  18.645  58.769  1.00  0.00           O
ATOM   4380  NE2 GLN   281      41.317  17.771  58.073  1.00  0.00           N
ATOM   4381 HE21 GLN   281      40.782  17.299  57.358  1.00  0.00           H
ATOM   4382 HE22 GLN   281      42.323  17.839  58.027  1.00  0.00           H
ATOM   4383  C   GLN   281      41.704  22.591  61.581  1.00  0.00           C
ATOM   4384  O   GLN   281      40.931  23.022  62.416  1.00  0.00           O
ATOM   4385  N   GLN   282      42.376  23.336  60.681  1.00  0.00           N
ATOM   4386  H   GLN   282      42.960  22.942  59.957  1.00  0.00           H
ATOM   4387  CA  GLN   282      42.446  24.802  60.823  1.00  0.00           C
ATOM   4388  HA  GLN   282      43.091  25.228  60.055  1.00  0.00           H
ATOM   4389  CB  GLN   282      41.039  25.499  60.644  1.00  0.00           C
ATOM   4390  HB2 GLN   282      40.361  25.243  61.458  1.00  0.00           H
ATOM   4391  HB3 GLN   282      41.217  26.572  60.704  1.00  0.00           H
ATOM   4392  CG  GLN   282      40.472  25.119  59.250  1.00  0.00           C
ATOM   4393  HG2 GLN   282      39.955  24.161  59.296  1.00  0.00           H
ATOM   4394  HG3 GLN   282      39.755  25.924  59.098  1.00  0.00           H
ATOM   4395  CD  GLN   282      41.444  25.118  58.115  1.00  0.00           C
ATOM   4396  OE1 GLN   282      41.719  24.146  57.441  1.00  0.00           O
ATOM   4397  NE2 GLN   282      42.083  26.201  57.793  1.00  0.00           N
ATOM   4398 HE21 GLN   282      42.868  26.220  57.157  1.00  0.00           H
ATOM   4399 HE22 GLN   282      41.809  27.097  58.172  1.00  0.00           H
ATOM   4400  C   GLN   282      43.113  25.256  62.204  1.00  0.00           C
ATOM   4401  O   GLN   282      42.598  26.154  62.840  1.00  0.00           O
ATOM   4402  N   THR   283      44.303  24.712  62.577  1.00  0.00           N
ATOM   4403  H   THR   283      44.637  23.980  61.966  1.00  0.00           H
ATOM   4404  CA  THR   283      44.818  24.918  64.010  1.00  0.00           C
ATOM   4405  HA  THR   283      43.989  24.770  64.702  1.00  0.00           H
ATOM   4406  CB  THR   283      45.891  23.970  64.568  1.00  0.00           C
ATOM   4407  HB  THR   283      46.656  23.922  63.794  1.00  0.00           H
ATOM   4408  CG2 THR   283      46.363  24.266  66.034  1.00  0.00           C
ATOM   4409 HG21 THR   283      47.107  23.503  66.265  1.00  0.00           H
ATOM   4410 HG22 THR   283      45.635  24.189  66.841  1.00  0.00           H
ATOM   4411 HG23 THR   283      46.831  25.245  66.118  1.00  0.00           H
ATOM   4412  OG1 THR   283      45.397  22.652  64.649  1.00  0.00           O
ATOM   4413  HG1 THR   283      45.310  22.405  63.725  1.00  0.00           H
ATOM   4414  C   THR   283      45.360  26.381  64.148  1.00  0.00           C
ATOM   4415  O   THR   283      44.949  27.090  65.094  1.00  0.00           O
ATOM   4416  N   PHE   284      46.257  26.837  63.262  1.00  0.00           N
ATOM   4417  H   PHE   284      46.665  26.217  62.576  1.00  0.00           H
ATOM   4418  CA  PHE   284      46.745  28.190  63.158  1.00  0.00           C
ATOM   4419  HA  PHE   284      47.270  28.419  64.086  1.00  0.00           H
ATOM   4420  CB  PHE   284      47.817  28.269  62.019  1.00  0.00           C
ATOM   4421  HB2 PHE   284      48.618  27.536  62.106  1.00  0.00           H
ATOM   4422  HB3 PHE   284      47.417  28.021  61.035  1.00  0.00           H
ATOM   4423  CG  PHE   284      48.463  29.596  62.021  1.00  0.00           C
ATOM   4424  CD1 PHE   284      49.414  29.901  63.020  1.00  0.00           C
ATOM   4425  HD1 PHE   284      49.612  29.304  63.899  1.00  0.00           H
ATOM   4426  CE1 PHE   284      50.073  31.099  62.874  1.00  0.00           C
ATOM   4427  HE1 PHE   284      50.776  31.429  63.624  1.00  0.00           H
ATOM   4428  CZ  PHE   284      49.864  32.002  61.802  1.00  0.00           C
ATOM   4429  HZ  PHE   284      50.373  32.950  61.724  1.00  0.00           H
ATOM   4430  CE2 PHE   284      48.882  31.747  60.819  1.00  0.00           C
ATOM   4431  HE2 PHE   284      48.620  32.432  60.027  1.00  0.00           H
ATOM   4432  CD2 PHE   284      48.227  30.491  60.919  1.00  0.00           C
ATOM   4433  HD2 PHE   284      47.694  30.123  60.056  1.00  0.00           H
ATOM   4434  C   PHE   284      45.719  29.301  63.039  1.00  0.00           C
ATOM   4435  O   PHE   284      45.728  30.290  63.725  1.00  0.00           O
ATOM   4436  N   GLU   285      44.717  29.024  62.177  1.00  0.00           N
ATOM   4437  H   GLU   285      44.889  28.261  61.536  1.00  0.00           H
ATOM   4438  CA  GLU   285      43.503  29.863  62.154  1.00  0.00           C
ATOM   4439  HA  GLU   285      43.827  30.841  61.797  1.00  0.00           H
ATOM   4440  CB  GLU   285      42.625  29.428  60.976  1.00  0.00           C
ATOM   4441  HB2 GLU   285      43.279  29.397  60.105  1.00  0.00           H
ATOM   4442  HB3 GLU   285      42.384  28.382  61.171  1.00  0.00           H
ATOM   4443  CG  GLU   285      41.362  30.280  60.692  1.00  0.00           C
ATOM   4444  HG2 GLU   285      40.736  30.227  61.584  1.00  0.00           H
ATOM   4445  HG3 GLU   285      41.658  31.326  60.623  1.00  0.00           H
ATOM   4446  CD  GLU   285      40.541  29.806  59.494  1.00  0.00           C
ATOM   4447  OE1 GLU   285      39.530  30.532  59.193  1.00  0.00           O
ATOM   4448  OE2 GLU   285      40.826  28.752  58.858  1.00  0.00           O
ATOM   4449  C   GLU   285      42.842  30.051  63.478  1.00  0.00           C
ATOM   4450  O   GLU   285      42.580  31.142  63.965  1.00  0.00           O
ATOM   4451  N   LYS   286      42.453  28.927  64.047  1.00  0.00           N
ATOM   4452  H   LYS   286      42.642  28.069  63.548  1.00  0.00           H
ATOM   4453  CA  LYS   286      41.641  29.034  65.304  1.00  0.00           C
ATOM   4454  HA  LYS   286      40.762  29.628  65.055  1.00  0.00           H
ATOM   4455  CB  LYS   286      41.218  27.585  65.773  1.00  0.00           C
ATOM   4456  HB2 LYS   286      42.050  26.882  65.733  1.00  0.00           H
ATOM   4457  HB3 LYS   286      40.822  27.576  66.789  1.00  0.00           H
ATOM   4458  CG  LYS   286      40.186  26.999  64.835  1.00  0.00           C
ATOM   4459  HG2 LYS   286      39.212  27.404  65.109  1.00  0.00           H
ATOM   4460  HG3 LYS   286      40.343  27.333  63.809  1.00  0.00           H
ATOM   4461  CD  LYS   286      40.106  25.469  65.010  1.00  0.00           C
ATOM   4462  HD2 LYS   286      41.042  24.979  64.740  1.00  0.00           H
ATOM   4463  HD3 LYS   286      39.948  25.115  66.029  1.00  0.00           H
ATOM   4464  CE  LYS   286      38.829  24.982  64.270  1.00  0.00           C
ATOM   4465  HE2 LYS   286      37.980  25.360  64.839  1.00  0.00           H
ATOM   4466  HE3 LYS   286      38.818  25.321  63.234  1.00  0.00           H
ATOM   4467  NZ  LYS   286      38.649  23.449  64.309  1.00  0.00           N
ATOM   4468  HZ1 LYS   286      37.776  23.052  63.991  1.00  0.00           H
ATOM   4469  HZ2 LYS   286      38.896  23.101  65.225  1.00  0.00           H
ATOM   4470  HZ3 LYS   286      39.301  22.959  63.714  1.00  0.00           H
ATOM   4471  C   LYS   286      42.306  29.779  66.437  1.00  0.00           C
ATOM   4472  O   LYS   286      41.767  30.721  67.057  1.00  0.00           O
ATOM   4473  N   MET   287      43.609  29.505  66.562  1.00  0.00           N
ATOM   4474  H   MET   287      44.000  28.804  65.948  1.00  0.00           H
ATOM   4475  CA  MET   287      44.508  30.243  67.455  1.00  0.00           C
ATOM   4476  HA  MET   287      44.174  30.114  68.484  1.00  0.00           H
ATOM   4477  CB  MET   287      45.964  29.554  67.442  1.00  0.00           C
ATOM   4478  HB2 MET   287      46.270  29.349  66.416  1.00  0.00           H
ATOM   4479  HB3 MET   287      46.817  30.110  67.832  1.00  0.00           H
ATOM   4480  CG  MET   287      45.990  28.176  68.187  1.00  0.00           C
ATOM   4481  HG2 MET   287      45.164  27.573  67.811  1.00  0.00           H
ATOM   4482  HG3 MET   287      46.852  27.613  67.826  1.00  0.00           H
ATOM   4483  SD  MET   287      45.945  28.278  69.971  1.00  0.00           S
ATOM   4484  CE  MET   287      47.196  29.641  70.339  1.00  0.00           C
ATOM   4485  HE1 MET   287      47.477  29.632  71.392  1.00  0.00           H
ATOM   4486  HE2 MET   287      48.082  29.515  69.715  1.00  0.00           H
ATOM   4487  HE3 MET   287      46.706  30.592  70.131  1.00  0.00           H
ATOM   4488  C   MET   287      44.776  31.770  67.187  1.00  0.00           C
ATOM   4489  O   MET   287      45.028  32.457  68.181  1.00  0.00           O
ATOM   4490  N   SER   288      44.670  32.267  65.946  1.00  0.00           N
ATOM   4491  H   SER   288      44.305  31.691  65.201  1.00  0.00           H
ATOM   4492  CA  SER   288      45.190  33.557  65.588  1.00  0.00           C
ATOM   4493  HA  SER   288      45.497  34.094  66.484  1.00  0.00           H
ATOM   4494  CB  SER   288      46.534  33.432  64.801  1.00  0.00           C
ATOM   4495  HB2 SER   288      47.101  34.362  64.760  1.00  0.00           H
ATOM   4496  HB3 SER   288      47.093  32.639  65.297  1.00  0.00           H
ATOM   4497  OG  SER   288      46.201  32.968  63.481  1.00  0.00           O
ATOM   4498  HG  SER   288      46.242  32.010  63.511  1.00  0.00           H
ATOM   4499  C   SER   288      44.127  34.463  64.906  1.00  0.00           C
ATOM   4500  O   SER   288      44.257  35.689  64.993  1.00  0.00           O
ATOM   4501  N   SER   289      43.089  33.920  64.333  1.00  0.00           N
ATOM   4502  H   SER   289      43.105  32.910  64.347  1.00  0.00           H
ATOM   4503  CA  SER   289      41.898  34.740  63.948  1.00  0.00           C
ATOM   4504  HA  SER   289      42.300  35.469  63.246  1.00  0.00           H
ATOM   4505  CB  SER   289      40.925  33.942  63.080  1.00  0.00           C
ATOM   4506  HB2 SER   289      41.304  33.715  62.084  1.00  0.00           H
ATOM   4507  HB3 SER   289      40.620  32.981  63.491  1.00  0.00           H
ATOM   4508  OG  SER   289      39.885  34.711  62.653  1.00  0.00           O
ATOM   4509  HG  SER   289      39.248  34.157  62.195  1.00  0.00           H
ATOM   4510  C   SER   289      41.195  35.401  65.097  1.00  0.00           C
ATOM   4511  O   SER   289      40.764  34.784  66.071  1.00  0.00           O
ATOM   4512  N   GLY   290      40.909  36.736  64.918  1.00  0.00           N
ATOM   4513  H   GLY   290      41.316  37.124  64.080  1.00  0.00           H
ATOM   4514  CA  GLY   290      40.012  37.464  65.838  1.00  0.00           C
ATOM   4515  HA2 GLY   290      40.397  37.439  66.858  1.00  0.00           H
ATOM   4516  HA3 GLY   290      40.068  38.405  65.290  1.00  0.00           H
ATOM   4517  C   GLY   290      38.573  36.907  65.944  1.00  0.00           C
ATOM   4518  O   GLY   290      37.856  37.306  66.876  1.00  0.00           O
ATOM   4519  N   TYR   291      38.091  36.006  65.033  1.00  0.00           N
ATOM   4520  H   TYR   291      38.719  35.675  64.315  1.00  0.00           H
ATOM   4521  CA  TYR   291      36.778  35.367  65.117  1.00  0.00           C
ATOM   4522  HA  TYR   291      35.969  36.086  64.988  1.00  0.00           H
ATOM   4523  CB  TYR   291      36.716  34.422  64.058  1.00  0.00           C
ATOM   4524  HB2 TYR   291      37.069  34.915  63.152  1.00  0.00           H
ATOM   4525  HB3 TYR   291      37.432  33.601  64.088  1.00  0.00           H
ATOM   4526  CG  TYR   291      35.342  33.783  63.831  1.00  0.00           C
ATOM   4527  CD1 TYR   291      34.894  32.563  64.435  1.00  0.00           C
ATOM   4528  HD1 TYR   291      35.592  32.094  65.113  1.00  0.00           H
ATOM   4529  CE1 TYR   291      33.624  32.046  64.092  1.00  0.00           C
ATOM   4530  HE1 TYR   291      33.214  31.151  64.537  1.00  0.00           H
ATOM   4531  CZ  TYR   291      32.761  32.747  63.240  1.00  0.00           C
ATOM   4532  OH  TYR   291      31.486  32.313  63.047  1.00  0.00           O
ATOM   4533  HH  TYR   291      31.187  32.658  62.202  1.00  0.00           H
ATOM   4534  CE2 TYR   291      33.253  33.908  62.593  1.00  0.00           C
ATOM   4535  HE2 TYR   291      32.575  34.460  61.957  1.00  0.00           H
ATOM   4536  CD2 TYR   291      34.579  34.395  62.807  1.00  0.00           C
ATOM   4537  HD2 TYR   291      34.966  35.301  62.364  1.00  0.00           H
ATOM   4538  C   TYR   291      36.520  34.748  66.557  1.00  0.00           C
ATOM   4539  O   TYR   291      35.397  34.849  67.047  1.00  0.00           O
ATOM   4540  N   TYR   292      37.491  34.002  67.065  1.00  0.00           N
ATOM   4541  H   TYR   292      38.427  34.039  66.686  1.00  0.00           H
ATOM   4542  CA  TYR   292      37.234  33.193  68.261  1.00  0.00           C
ATOM   4543  HA  TYR   292      36.183  32.928  68.363  1.00  0.00           H
ATOM   4544  CB  TYR   292      38.053  31.875  68.212  1.00  0.00           C
ATOM   4545  HB2 TYR   292      39.088  32.115  68.451  1.00  0.00           H
ATOM   4546  HB3 TYR   292      37.740  31.292  69.079  1.00  0.00           H
ATOM   4547  CG  TYR   292      37.825  31.139  66.935  1.00  0.00           C
ATOM   4548  CD1 TYR   292      36.772  30.199  66.840  1.00  0.00           C
ATOM   4549  HD1 TYR   292      36.165  30.097  67.727  1.00  0.00           H
ATOM   4550  CE1 TYR   292      36.553  29.338  65.751  1.00  0.00           C
ATOM   4551  HE1 TYR   292      35.762  28.604  65.771  1.00  0.00           H
ATOM   4552  CZ  TYR   292      37.442  29.565  64.696  1.00  0.00           C
ATOM   4553  OH  TYR   292      37.336  28.795  63.555  1.00  0.00           O
ATOM   4554  HH  TYR   292      36.464  28.407  63.654  1.00  0.00           H
ATOM   4555  CE2 TYR   292      38.396  30.625  64.680  1.00  0.00           C
ATOM   4556  HE2 TYR   292      38.898  30.731  63.730  1.00  0.00           H
ATOM   4557  CD2 TYR   292      38.648  31.411  65.839  1.00  0.00           C
ATOM   4558  HD2 TYR   292      39.372  32.210  65.782  1.00  0.00           H
ATOM   4559  C   TYR   292      37.431  33.940  69.652  1.00  0.00           C
ATOM   4560  O   TYR   292      37.095  33.414  70.732  1.00  0.00           O
ATOM   4561  N   LEU   293      37.843  35.217  69.640  1.00  0.00           N
ATOM   4562  H   LEU   293      38.136  35.650  68.776  1.00  0.00           H
ATOM   4563  CA  LEU   293      38.291  35.886  70.868  1.00  0.00           C
ATOM   4564  HA  LEU   293      39.064  35.316  71.385  1.00  0.00           H
ATOM   4565  CB  LEU   293      38.886  37.195  70.629  1.00  0.00           C
ATOM   4566  HB2 LEU   293      38.126  37.930  70.363  1.00  0.00           H
ATOM   4567  HB3 LEU   293      39.323  37.585  71.548  1.00  0.00           H
ATOM   4568  CG  LEU   293      40.051  37.067  69.655  1.00  0.00           C
ATOM   4569  HG  LEU   293      39.719  36.642  68.708  1.00  0.00           H
ATOM   4570  CD1 LEU   293      40.674  38.459  69.424  1.00  0.00           C
ATOM   4571 HD11 LEU   293      41.560  38.381  68.793  1.00  0.00           H
ATOM   4572 HD12 LEU   293      40.919  38.961  70.359  1.00  0.00           H
ATOM   4573 HD13 LEU   293      39.935  39.023  68.856  1.00  0.00           H
ATOM   4574  CD2 LEU   293      41.184  36.217  70.171  1.00  0.00           C
ATOM   4575 HD21 LEU   293      41.571  36.746  71.042  1.00  0.00           H
ATOM   4576 HD22 LEU   293      40.969  35.218  70.549  1.00  0.00           H
ATOM   4577 HD23 LEU   293      41.997  36.332  69.455  1.00  0.00           H
ATOM   4578  C   LEU   293      37.152  36.144  71.906  1.00  0.00           C
ATOM   4579  O   LEU   293      37.463  36.236  73.047  1.00  0.00           O
ATOM   4580  N   GLY   294      35.920  36.221  71.574  1.00  0.00           N
ATOM   4581  H   GLY   294      35.744  36.236  70.579  1.00  0.00           H
ATOM   4582  CA  GLY   294      34.801  36.419  72.541  1.00  0.00           C
ATOM   4583  HA2 GLY   294      35.127  37.167  73.264  1.00  0.00           H
ATOM   4584  HA3 GLY   294      33.915  36.839  72.062  1.00  0.00           H
ATOM   4585  C   GLY   294      34.402  35.142  73.209  1.00  0.00           C
ATOM   4586  O   GLY   294      34.063  35.079  74.403  1.00  0.00           O
ATOM   4587  N   GLU   295      34.545  33.963  72.530  1.00  0.00           N
ATOM   4588  H   GLU   295      34.766  33.941  71.544  1.00  0.00           H
ATOM   4589  CA  GLU   295      34.378  32.700  73.183  1.00  0.00           C
ATOM   4590  HA  GLU   295      33.553  32.708  73.897  1.00  0.00           H
ATOM   4591  CB  GLU   295      33.971  31.572  72.188  1.00  0.00           C
ATOM   4592  HB2 GLU   295      33.136  31.912  71.575  1.00  0.00           H
ATOM   4593  HB3 GLU   295      34.748  31.468  71.430  1.00  0.00           H
ATOM   4594  CG  GLU   295      33.585  30.166  72.724  1.00  0.00           C
ATOM   4595  HG2 GLU   295      33.436  29.596  71.806  1.00  0.00           H
ATOM   4596  HG3 GLU   295      34.435  29.731  73.249  1.00  0.00           H
ATOM   4597  CD  GLU   295      32.266  30.148  73.589  1.00  0.00           C
ATOM   4598  OE1 GLU   295      31.544  31.174  73.681  1.00  0.00           O
ATOM   4599  OE2 GLU   295      31.970  29.116  74.176  1.00  0.00           O
ATOM   4600  C   GLU   295      35.621  32.380  74.079  1.00  0.00           C
ATOM   4601  O   GLU   295      35.429  31.994  75.227  1.00  0.00           O
ATOM   4602  N   ILE   296      36.890  32.603  73.627  1.00  0.00           N
ATOM   4603  H   ILE   296      37.033  32.880  72.666  1.00  0.00           H
ATOM   4604  CA  ILE   296      38.088  32.319  74.516  1.00  0.00           C
ATOM   4605  HA  ILE   296      38.068  31.275  74.828  1.00  0.00           H
ATOM   4606  CB  ILE   296      39.394  32.576  73.742  1.00  0.00           C
ATOM   4607  HB  ILE   296      39.524  33.616  73.447  1.00  0.00           H
ATOM   4608  CG2 ILE   296      40.693  32.350  74.603  1.00  0.00           C
ATOM   4609 HG21 ILE   296      41.484  32.961  74.168  1.00  0.00           H
ATOM   4610 HG22 ILE   296      41.034  31.334  74.799  1.00  0.00           H
ATOM   4611 HG23 ILE   296      40.663  32.722  75.628  1.00  0.00           H
ATOM   4612  CG1 ILE   296      39.463  31.717  72.450  1.00  0.00           C
ATOM   4613 HG12 ILE   296      39.607  30.696  72.801  1.00  0.00           H
ATOM   4614 HG13 ILE   296      38.480  31.687  71.979  1.00  0.00           H
ATOM   4615  CD1 ILE   296      40.489  32.157  71.425  1.00  0.00           C
ATOM   4616 HD11 ILE   296      40.224  33.105  70.956  1.00  0.00           H
ATOM   4617 HD12 ILE   296      40.558  31.371  70.672  1.00  0.00           H
ATOM   4618 HD13 ILE   296      41.452  32.255  71.926  1.00  0.00           H
ATOM   4619  C   ILE   296      38.003  33.159  75.779  1.00  0.00           C
ATOM   4620  O   ILE   296      38.346  32.655  76.795  1.00  0.00           O
ATOM   4621  N   LEU   297      37.601  34.421  75.732  1.00  0.00           N
ATOM   4622  H   LEU   297      37.312  34.766  74.827  1.00  0.00           H
ATOM   4623  CA  LEU   297      37.205  35.221  76.899  1.00  0.00           C
ATOM   4624  HA  LEU   297      38.115  35.201  77.500  1.00  0.00           H
ATOM   4625  CB  LEU   297      36.925  36.658  76.418  1.00  0.00           C
ATOM   4626  HB2 LEU   297      37.821  37.032  75.922  1.00  0.00           H
ATOM   4627  HB3 LEU   297      36.217  36.500  75.605  1.00  0.00           H
ATOM   4628  CG  LEU   297      36.361  37.667  77.345  1.00  0.00           C
ATOM   4629  HG  LEU   297      35.424  37.328  77.787  1.00  0.00           H
ATOM   4630  CD1 LEU   297      37.228  38.147  78.477  1.00  0.00           C
ATOM   4631 HD11 LEU   297      36.692  38.670  79.269  1.00  0.00           H
ATOM   4632 HD12 LEU   297      38.036  38.770  78.097  1.00  0.00           H
ATOM   4633 HD13 LEU   297      37.592  37.281  79.030  1.00  0.00           H
ATOM   4634  CD2 LEU   297      35.991  38.908  76.501  1.00  0.00           C
ATOM   4635 HD21 LEU   297      35.474  39.689  77.060  1.00  0.00           H
ATOM   4636 HD22 LEU   297      36.962  39.265  76.159  1.00  0.00           H
ATOM   4637 HD23 LEU   297      35.313  38.551  75.724  1.00  0.00           H
ATOM   4638  C   LEU   297      36.050  34.568  77.739  1.00  0.00           C
ATOM   4639  O   LEU   297      36.221  34.281  78.945  1.00  0.00           O
ATOM   4640  N   ARG   298      34.891  34.220  77.121  1.00  0.00           N
ATOM   4641  H   ARG   298      34.783  34.459  76.146  1.00  0.00           H
ATOM   4642  CA  ARG   298      33.724  33.663  77.806  1.00  0.00           C
ATOM   4643  HA  ARG   298      33.296  34.500  78.357  1.00  0.00           H
ATOM   4644  CB  ARG   298      32.593  33.380  76.780  1.00  0.00           C
ATOM   4645  HB2 ARG   298      32.471  34.316  76.234  1.00  0.00           H
ATOM   4646  HB3 ARG   298      32.920  32.590  76.104  1.00  0.00           H
ATOM   4647  CG  ARG   298      31.222  33.005  77.404  1.00  0.00           C
ATOM   4648  HG2 ARG   298      31.324  32.427  78.322  1.00  0.00           H
ATOM   4649  HG3 ARG   298      30.796  33.929  77.795  1.00  0.00           H
ATOM   4650  CD  ARG   298      30.302  32.214  76.437  1.00  0.00           C
ATOM   4651  HD2 ARG   298      29.307  32.294  76.875  1.00  0.00           H
ATOM   4652  HD3 ARG   298      30.339  32.760  75.495  1.00  0.00           H
ATOM   4653  NE  ARG   298      30.642  30.838  76.223  1.00  0.00           N
ATOM   4654  HE  ARG   298      31.038  30.634  75.316  1.00  0.00           H
ATOM   4655  CZ  ARG   298      30.391  29.848  77.066  1.00  0.00           C
ATOM   4656  NH1 ARG   298      29.672  30.006  78.134  1.00  0.00           N
ATOM   4657 HH11 ARG   298      29.206  30.894  78.254  1.00  0.00           H
ATOM   4658 HH12 ARG   298      29.511  29.233  78.764  1.00  0.00           H
ATOM   4659  NH2 ARG   298      30.874  28.727  76.820  1.00  0.00           N
ATOM   4660 HH21 ARG   298      31.286  28.547  75.916  1.00  0.00           H
ATOM   4661 HH22 ARG   298      30.836  27.908  77.412  1.00  0.00           H
ATOM   4662  C   ARG   298      33.959  32.420  78.669  1.00  0.00           C
ATOM   4663  O   ARG   298      33.551  32.360  79.792  1.00  0.00           O
ATOM   4664  N   LEU   299      34.561  31.397  78.019  1.00  0.00           N
ATOM   4665  H   LEU   299      34.786  31.572  77.050  1.00  0.00           H
ATOM   4666  CA  LEU   299      35.167  30.212  78.676  1.00  0.00           C
ATOM   4667  HA  LEU   299      34.364  29.571  79.040  1.00  0.00           H
ATOM   4668  CB  LEU   299      35.958  29.371  77.596  1.00  0.00           C
ATOM   4669  HB2 LEU   299      36.680  30.021  77.103  1.00  0.00           H
ATOM   4670  HB3 LEU   299      36.487  28.599  78.157  1.00  0.00           H
ATOM   4671  CG  LEU   299      35.130  28.672  76.496  1.00  0.00           C
ATOM   4672  HG  LEU   299      34.450  29.442  76.130  1.00  0.00           H
ATOM   4673  CD1 LEU   299      35.977  28.081  75.237  1.00  0.00           C
ATOM   4674 HD11 LEU   299      35.251  27.625  74.565  1.00  0.00           H
ATOM   4675 HD12 LEU   299      36.695  27.326  75.558  1.00  0.00           H
ATOM   4676 HD13 LEU   299      36.460  28.874  74.668  1.00  0.00           H
ATOM   4677  CD2 LEU   299      34.473  27.463  77.108  1.00  0.00           C
ATOM   4678 HD21 LEU   299      33.999  27.734  78.051  1.00  0.00           H
ATOM   4679 HD22 LEU   299      33.675  27.121  76.449  1.00  0.00           H
ATOM   4680 HD23 LEU   299      35.218  26.669  77.069  1.00  0.00           H
ATOM   4681  C   LEU   299      36.120  30.626  79.860  1.00  0.00           C
ATOM   4682  O   LEU   299      35.928  30.075  80.957  1.00  0.00           O
ATOM   4683  N   ALA   300      37.141  31.492  79.596  1.00  0.00           N
ATOM   4684  H   ALA   300      37.330  31.857  78.673  1.00  0.00           H
ATOM   4685  CA  ALA   300      37.946  31.882  80.718  1.00  0.00           C
ATOM   4686  HA  ALA   300      38.442  30.998  81.119  1.00  0.00           H
ATOM   4687  CB  ALA   300      38.954  32.856  80.164  1.00  0.00           C
ATOM   4688  HB1 ALA   300      38.375  33.679  79.746  1.00  0.00           H
ATOM   4689  HB2 ALA   300      39.491  32.296  79.397  1.00  0.00           H
ATOM   4690  HB3 ALA   300      39.675  33.105  80.944  1.00  0.00           H
ATOM   4691  C   ALA   300      37.343  32.499  81.988  1.00  0.00           C
ATOM   4692  O   ALA   300      37.705  32.178  83.098  1.00  0.00           O
ATOM   4693  N   LEU   301      36.292  33.305  81.740  1.00  0.00           N
ATOM   4694  H   LEU   301      36.082  33.406  80.756  1.00  0.00           H
ATOM   4695  CA  LEU   301      35.404  33.848  82.789  1.00  0.00           C
ATOM   4696  HA  LEU   301      35.962  34.421  83.529  1.00  0.00           H
ATOM   4697  CB  LEU   301      34.526  34.979  82.230  1.00  0.00           C
ATOM   4698  HB2 LEU   301      34.128  34.772  81.236  1.00  0.00           H
ATOM   4699  HB3 LEU   301      33.636  35.037  82.856  1.00  0.00           H
ATOM   4700  CG  LEU   301      35.152  36.425  82.253  1.00  0.00           C
ATOM   4701  HG  LEU   301      34.988  36.861  83.239  1.00  0.00           H
ATOM   4702  CD1 LEU   301      36.627  36.526  81.727  1.00  0.00           C
ATOM   4703 HD11 LEU   301      37.168  36.244  82.630  1.00  0.00           H
ATOM   4704 HD12 LEU   301      36.929  37.523  81.409  1.00  0.00           H
ATOM   4705 HD13 LEU   301      36.771  35.847  80.886  1.00  0.00           H
ATOM   4706  CD2 LEU   301      34.254  37.385  81.414  1.00  0.00           C
ATOM   4707 HD21 LEU   301      34.652  38.391  81.278  1.00  0.00           H
ATOM   4708 HD22 LEU   301      33.970  36.867  80.498  1.00  0.00           H
ATOM   4709 HD23 LEU   301      33.224  37.494  81.752  1.00  0.00           H
ATOM   4710  C   LEU   301      34.528  32.813  83.493  1.00  0.00           C
ATOM   4711  O   LEU   301      34.493  32.717  84.729  1.00  0.00           O
ATOM   4712  N   MET   302      33.757  32.023  82.726  1.00  0.00           N
ATOM   4713  H   MET   302      33.682  32.156  81.728  1.00  0.00           H
ATOM   4714  CA  MET   302      33.280  30.755  83.222  1.00  0.00           C
ATOM   4715  HA  MET   302      32.459  30.950  83.912  1.00  0.00           H
ATOM   4716  CB  MET   302      32.630  29.952  82.043  1.00  0.00           C
ATOM   4717  HB2 MET   302      31.992  30.654  81.509  1.00  0.00           H
ATOM   4718  HB3 MET   302      33.440  29.710  81.354  1.00  0.00           H
ATOM   4719  CG  MET   302      31.794  28.809  82.606  1.00  0.00           C
ATOM   4720  HG2 MET   302      31.388  28.192  81.806  1.00  0.00           H
ATOM   4721  HG3 MET   302      32.479  28.183  83.177  1.00  0.00           H
ATOM   4722  SD  MET   302      30.435  29.281  83.713  1.00  0.00           S
ATOM   4723  CE  MET   302      29.246  29.539  82.421  1.00  0.00           C
ATOM   4724  HE1 MET   302      28.426  30.084  82.889  1.00  0.00           H
ATOM   4725  HE2 MET   302      29.734  30.137  81.652  1.00  0.00           H
ATOM   4726  HE3 MET   302      28.879  28.642  81.920  1.00  0.00           H
ATOM   4727  C   MET   302      34.211  29.924  84.072  1.00  0.00           C
ATOM   4728  O   MET   302      33.817  29.482  85.102  1.00  0.00           O
ATOM   4729  N   ASP   303      35.470  29.855  83.776  1.00  0.00           N
ATOM   4730  H   ASP   303      35.777  30.292  82.919  1.00  0.00           H
ATOM   4731  CA  ASP   303      36.458  28.997  84.542  1.00  0.00           C
ATOM   4732  HA  ASP   303      36.035  27.994  84.591  1.00  0.00           H
ATOM   4733  CB  ASP   303      37.824  29.013  83.790  1.00  0.00           C
ATOM   4734  HB2 ASP   303      37.527  28.891  82.748  1.00  0.00           H
ATOM   4735  HB3 ASP   303      38.330  29.956  83.993  1.00  0.00           H
ATOM   4736  CG  ASP   303      38.778  27.900  84.126  1.00  0.00           C
ATOM   4737  OD1 ASP   303      39.899  27.969  83.572  1.00  0.00           O
ATOM   4738  OD2 ASP   303      38.503  26.923  84.837  1.00  0.00           O
ATOM   4739  C   ASP   303      36.580  29.545  85.953  1.00  0.00           C
ATOM   4740  O   ASP   303      36.417  28.761  86.913  1.00  0.00           O
ATOM   4741  N   MET   304      36.876  30.822  86.074  1.00  0.00           N
ATOM   4742  H   MET   304      36.836  31.356  85.218  1.00  0.00           H
ATOM   4743  CA  MET   304      36.972  31.568  87.323  1.00  0.00           C
ATOM   4744  HA  MET   304      37.642  30.911  87.877  1.00  0.00           H
ATOM   4745  CB  MET   304      37.212  33.093  87.185  1.00  0.00           C
ATOM   4746  HB2 MET   304      36.399  33.593  86.660  1.00  0.00           H
ATOM   4747  HB3 MET   304      37.194  33.424  88.223  1.00  0.00           H
ATOM   4748  CG  MET   304      38.478  33.438  86.419  1.00  0.00           C
ATOM   4749  HG2 MET   304      38.452  33.103  85.382  1.00  0.00           H
ATOM   4750  HG3 MET   304      38.513  34.527  86.461  1.00  0.00           H
ATOM   4751  SD  MET   304      39.984  32.901  87.312  1.00  0.00           S
ATOM   4752  CE  MET   304      41.325  33.996  86.594  1.00  0.00           C
ATOM   4753  HE1 MET   304      41.269  34.943  87.131  1.00  0.00           H
ATOM   4754  HE2 MET   304      42.253  33.456  86.783  1.00  0.00           H
ATOM   4755  HE3 MET   304      41.324  34.173  85.519  1.00  0.00           H
ATOM   4756  C   MET   304      35.705  31.541  88.266  1.00  0.00           C
ATOM   4757  O   MET   304      35.926  31.484  89.492  1.00  0.00           O
ATOM   4758  N   TYR   305      34.507  31.595  87.667  1.00  0.00           N
ATOM   4759  H   TYR   305      34.465  31.582  86.658  1.00  0.00           H
ATOM   4760  CA  TYR   305      33.277  31.403  88.413  1.00  0.00           C
ATOM   4761  HA  TYR   305      33.338  32.251  89.095  1.00  0.00           H
ATOM   4762  CB  TYR   305      32.035  31.771  87.626  1.00  0.00           C
ATOM   4763  HB2 TYR   305      31.993  32.843  87.436  1.00  0.00           H
ATOM   4764  HB3 TYR   305      32.045  31.304  86.642  1.00  0.00           H
ATOM   4765  CG  TYR   305      30.715  31.380  88.311  1.00  0.00           C
ATOM   4766  CD1 TYR   305      30.213  32.229  89.248  1.00  0.00           C
ATOM   4767  HD1 TYR   305      30.669  33.166  89.530  1.00  0.00           H
ATOM   4768  CE1 TYR   305      28.964  31.920  89.858  1.00  0.00           C
ATOM   4769  HE1 TYR   305      28.604  32.666  90.552  1.00  0.00           H
ATOM   4770  CZ  TYR   305      28.214  30.839  89.479  1.00  0.00           C
ATOM   4771  OH  TYR   305      26.945  30.765  89.873  1.00  0.00           O
ATOM   4772  HH  TYR   305      26.708  31.322  90.618  1.00  0.00           H
ATOM   4773  CE2 TYR   305      28.692  30.058  88.422  1.00  0.00           C
ATOM   4774  HE2 TYR   305      28.084  29.240  88.068  1.00  0.00           H
ATOM   4775  CD2 TYR   305      30.044  30.192  87.935  1.00  0.00           C
ATOM   4776  HD2 TYR   305      30.393  29.496  87.187  1.00  0.00           H
ATOM   4777  C   TYR   305      33.186  29.995  88.999  1.00  0.00           C
ATOM   4778  O   TYR   305      32.815  29.911  90.176  1.00  0.00           O
ATOM   4779  N   LYS   306      33.470  28.945  88.179  1.00  0.00           N
ATOM   4780  H   LYS   306      33.891  29.004  87.262  1.00  0.00           H
ATOM   4781  CA  LYS   306      33.209  27.525  88.671  1.00  0.00           C
ATOM   4782  HA  LYS   306      32.189  27.499  89.053  1.00  0.00           H
ATOM   4783  CB  LYS   306      33.361  26.422  87.521  1.00  0.00           C
ATOM   4784  HB2 LYS   306      34.284  26.620  86.975  1.00  0.00           H
ATOM   4785  HB3 LYS   306      33.413  25.436  87.983  1.00  0.00           H
ATOM   4786  CG  LYS   306      32.269  26.529  86.413  1.00  0.00           C
ATOM   4787  HG2 LYS   306      31.300  26.547  86.911  1.00  0.00           H
ATOM   4788  HG3 LYS   306      32.290  27.498  85.915  1.00  0.00           H
ATOM   4789  CD  LYS   306      32.548  25.413  85.431  1.00  0.00           C
ATOM   4790  HD2 LYS   306      32.146  25.762  84.480  1.00  0.00           H
ATOM   4791  HD3 LYS   306      33.616  25.247  85.291  1.00  0.00           H
ATOM   4792  CE  LYS   306      31.941  24.074  85.878  1.00  0.00           C
ATOM   4793  HE2 LYS   306      32.031  23.865  86.944  1.00  0.00           H
ATOM   4794  HE3 LYS   306      30.915  24.365  85.646  1.00  0.00           H
ATOM   4795  NZ  LYS   306      32.331  23.049  84.923  1.00  0.00           N
ATOM   4796  HZ1 LYS   306      32.383  23.379  83.970  1.00  0.00           H
ATOM   4797  HZ2 LYS   306      31.666  22.291  84.957  1.00  0.00           H
ATOM   4798  HZ3 LYS   306      33.242  22.688  85.171  1.00  0.00           H
ATOM   4799  C   LYS   306      34.180  27.306  89.857  1.00  0.00           C
ATOM   4800  O   LYS   306      33.726  26.877  90.915  1.00  0.00           O
ATOM   4801  N   GLN   307      35.416  27.738  89.761  1.00  0.00           N
ATOM   4802  H   GLN   307      35.669  27.963  88.810  1.00  0.00           H
ATOM   4803  CA  GLN   307      36.491  27.799  90.767  1.00  0.00           C
ATOM   4804  HA  GLN   307      36.598  26.749  91.041  1.00  0.00           H
ATOM   4805  CB  GLN   307      37.731  28.272  90.151  1.00  0.00           C
ATOM   4806  HB2 GLN   307      37.563  29.141  89.515  1.00  0.00           H
ATOM   4807  HB3 GLN   307      38.420  28.646  90.907  1.00  0.00           H
ATOM   4808  CG  GLN   307      38.512  27.217  89.373  1.00  0.00           C
ATOM   4809  HG2 GLN   307      38.629  26.297  89.947  1.00  0.00           H
ATOM   4810  HG3 GLN   307      37.812  27.095  88.547  1.00  0.00           H
ATOM   4811  CD  GLN   307      39.876  27.698  88.908  1.00  0.00           C
ATOM   4812  OE1 GLN   307      40.843  27.830  89.614  1.00  0.00           O
ATOM   4813  NE2 GLN   307      40.096  27.986  87.639  1.00  0.00           N
ATOM   4814 HE21 GLN   307      41.017  28.284  87.349  1.00  0.00           H
ATOM   4815 HE22 GLN   307      39.507  27.457  87.013  1.00  0.00           H
ATOM   4816  C   GLN   307      36.181  28.736  91.996  1.00  0.00           C
ATOM   4817  O   GLN   307      36.654  28.413  93.100  1.00  0.00           O
ATOM   4818  N   GLY   308      35.326  29.729  91.868  1.00  0.00           N
ATOM   4819  H   GLY   308      34.977  29.989  90.957  1.00  0.00           H
ATOM   4820  CA  GLY   308      34.696  30.374  93.008  1.00  0.00           C
ATOM   4821  HA2 GLY   308      33.635  30.122  93.029  1.00  0.00           H
ATOM   4822  HA3 GLY   308      35.125  29.917  93.899  1.00  0.00           H
ATOM   4823  C   GLY   308      35.008  31.883  93.199  1.00  0.00           C
ATOM   4824  O   GLY   308      34.410  32.493  94.067  1.00  0.00           O
ATOM   4825  N   PHE   309      35.983  32.417  92.451  1.00  0.00           N
ATOM   4826  H   PHE   309      36.436  31.825  91.770  1.00  0.00           H
ATOM   4827  CA  PHE   309      36.509  33.745  92.789  1.00  0.00           C
ATOM   4828  HA  PHE   309      36.731  33.680  93.854  1.00  0.00           H
ATOM   4829  CB  PHE   309      37.699  33.967  91.874  1.00  0.00           C
ATOM   4830  HB2 PHE   309      37.351  33.995  90.842  1.00  0.00           H
ATOM   4831  HB3 PHE   309      38.150  34.946  92.037  1.00  0.00           H
ATOM   4832  CG  PHE   309      38.763  32.823  92.059  1.00  0.00           C
ATOM   4833  CD1 PHE   309      39.160  31.993  91.002  1.00  0.00           C
ATOM   4834  HD1 PHE   309      38.685  32.099  90.038  1.00  0.00           H
ATOM   4835  CE1 PHE   309      39.941  30.872  91.187  1.00  0.00           C
ATOM   4836  HE1 PHE   309      40.091  30.145  90.404  1.00  0.00           H
ATOM   4837  CZ  PHE   309      40.523  30.636  92.390  1.00  0.00           C
ATOM   4838  HZ  PHE   309      41.120  29.738  92.434  1.00  0.00           H
ATOM   4839  CE2 PHE   309      40.264  31.496  93.478  1.00  0.00           C
ATOM   4840  HE2 PHE   309      40.799  31.215  94.374  1.00  0.00           H
ATOM   4841  CD2 PHE   309      39.363  32.587  93.302  1.00  0.00           C
ATOM   4842  HD2 PHE   309      39.094  33.129  94.197  1.00  0.00           H
ATOM   4843  C   PHE   309      35.582  34.905  92.583  1.00  0.00           C
ATOM   4844  O   PHE   309      35.669  35.950  93.212  1.00  0.00           O
ATOM   4845  N   ILE   310      34.747  34.968  91.503  1.00  0.00           N
ATOM   4846  H   ILE   310      34.748  34.095  90.996  1.00  0.00           H
ATOM   4847  CA  ILE   310      34.025  36.165  90.921  1.00  0.00           C
ATOM   4848  HA  ILE   310      34.036  36.949  91.678  1.00  0.00           H
ATOM   4849  CB  ILE   310      34.666  36.619  89.569  1.00  0.00           C
ATOM   4850  HB  ILE   310      34.078  37.508  89.342  1.00  0.00           H
ATOM   4851  CG2 ILE   310      36.058  37.181  89.845  1.00  0.00           C
ATOM   4852 HG21 ILE   310      36.727  36.396  89.492  1.00  0.00           H
ATOM   4853 HG22 ILE   310      36.193  37.361  90.912  1.00  0.00           H
ATOM   4854 HG23 ILE   310      36.264  38.175  89.449  1.00  0.00           H
ATOM   4855  CG1 ILE   310      34.424  35.575  88.483  1.00  0.00           C
ATOM   4856 HG12 ILE   310      34.971  34.654  88.686  1.00  0.00           H
ATOM   4857 HG13 ILE   310      33.378  35.288  88.386  1.00  0.00           H
ATOM   4858  CD1 ILE   310      34.858  36.059  87.101  1.00  0.00           C
ATOM   4859 HD11 ILE   310      34.663  37.119  86.941  1.00  0.00           H
ATOM   4860 HD12 ILE   310      34.243  35.511  86.387  1.00  0.00           H
ATOM   4861 HD13 ILE   310      35.938  35.937  87.184  1.00  0.00           H
ATOM   4862  C   ILE   310      32.529  35.784  90.572  1.00  0.00           C
ATOM   4863  O   ILE   310      32.170  34.654  90.549  1.00  0.00           O
ATOM   4864  N   PHE   311      31.749  36.784  90.188  1.00  0.00           N
ATOM   4865  H   PHE   311      32.093  37.723  90.326  1.00  0.00           H
ATOM   4866  CA  PHE   311      30.394  36.641  89.737  1.00  0.00           C
ATOM   4867  HA  PHE   311      30.073  37.681  89.669  1.00  0.00           H
ATOM   4868  CB  PHE   311      30.189  35.893  88.390  1.00  0.00           C
ATOM   4869  HB2 PHE   311      30.696  34.933  88.490  1.00  0.00           H
ATOM   4870  HB3 PHE   311      29.178  35.786  87.997  1.00  0.00           H
ATOM   4871  CG  PHE   311      30.869  36.566  87.188  1.00  0.00           C
ATOM   4872  CD1 PHE   311      31.042  37.989  87.063  1.00  0.00           C
ATOM   4873  HD1 PHE   311      30.744  38.645  87.868  1.00  0.00           H
ATOM   4874  CE1 PHE   311      31.508  38.580  85.856  1.00  0.00           C
ATOM   4875  HE1 PHE   311      31.658  39.647  85.799  1.00  0.00           H
ATOM   4876  CZ  PHE   311      31.872  37.772  84.814  1.00  0.00           C
ATOM   4877  HZ  PHE   311      32.229  38.163  83.873  1.00  0.00           H
ATOM   4878  CE2 PHE   311      31.749  36.404  84.897  1.00  0.00           C
ATOM   4879  HE2 PHE   311      32.055  35.753  84.092  1.00  0.00           H
ATOM   4880  CD2 PHE   311      31.192  35.815  86.083  1.00  0.00           C
ATOM   4881  HD2 PHE   311      30.889  34.779  86.132  1.00  0.00           H
ATOM   4882  C   PHE   311      29.504  36.046  90.882  1.00  0.00           C
ATOM   4883  O   PHE   311      28.525  35.332  90.520  1.00  0.00           O
ATOM   4884  N   LYS   312      29.768  36.347  92.140  1.00  0.00           N
ATOM   4885  H   LYS   312      30.527  36.943  92.442  1.00  0.00           H
ATOM   4886  CA  LYS   312      28.920  35.797  93.247  1.00  0.00           C
ATOM   4887  HA  LYS   312      28.977  34.712  93.162  1.00  0.00           H
ATOM   4888  CB  LYS   312      29.371  36.156  94.614  1.00  0.00           C
ATOM   4889  HB2 LYS   312      29.573  37.225  94.544  1.00  0.00           H
ATOM   4890  HB3 LYS   312      28.643  35.930  95.393  1.00  0.00           H
ATOM   4891  CG  LYS   312      30.658  35.414  94.961  1.00  0.00           C
ATOM   4892  HG2 LYS   312      30.445  34.360  95.144  1.00  0.00           H
ATOM   4893  HG3 LYS   312      31.465  35.417  94.228  1.00  0.00           H
ATOM   4894  CD  LYS   312      31.284  36.023  96.184  1.00  0.00           C
ATOM   4895  HD2 LYS   312      31.570  37.055  95.980  1.00  0.00           H
ATOM   4896  HD3 LYS   312      30.587  35.981  97.021  1.00  0.00           H
ATOM   4897  CE  LYS   312      32.496  35.191  96.486  1.00  0.00           C
ATOM   4898  HE2 LYS   312      32.282  34.139  96.303  1.00  0.00           H
ATOM   4899  HE3 LYS   312      33.269  35.522  95.792  1.00  0.00           H
ATOM   4900  NZ  LYS   312      32.961  35.380  97.880  1.00  0.00           N
ATOM   4901  HZ1 LYS   312      32.326  34.900  98.501  1.00  0.00           H
ATOM   4902  HZ2 LYS   312      32.964  36.356  98.135  1.00  0.00           H
ATOM   4903  HZ3 LYS   312      33.884  34.980  97.973  1.00  0.00           H
ATOM   4904  C   LYS   312      27.383  36.035  93.237  1.00  0.00           C
ATOM   4905  O   LYS   312      27.001  37.160  92.879  1.00  0.00           O
ATOM   4906  N   ASN   313      26.636  35.007  93.597  1.00  0.00           N
ATOM   4907  H   ASN   313      27.039  34.184  94.020  1.00  0.00           H
ATOM   4908  CA  ASN   313      25.182  34.957  93.433  1.00  0.00           C
ATOM   4909  HA  ASN   313      25.022  33.880  93.416  1.00  0.00           H
ATOM   4910  CB  ASN   313      24.420  35.591  94.523  1.00  0.00           C
ATOM   4911  HB2 ASN   313      24.787  36.612  94.420  1.00  0.00           H
ATOM   4912  HB3 ASN   313      23.363  35.781  94.337  1.00  0.00           H
ATOM   4913  CG  ASN   313      24.786  35.091  95.885  1.00  0.00           C
ATOM   4914  OD1 ASN   313      24.973  33.924  96.147  1.00  0.00           O
ATOM   4915  ND2 ASN   313      25.091  36.038  96.741  1.00  0.00           N
ATOM   4916 HD21 ASN   313      24.562  36.883  96.583  1.00  0.00           H
ATOM   4917 HD22 ASN   313      25.202  35.721  97.693  1.00  0.00           H
ATOM   4918  C   ASN   313      24.556  35.426  92.109  1.00  0.00           C
ATOM   4919  O   ASN   313      23.333  35.388  91.969  1.00  0.00           O
ATOM   4920  N   GLN   314      25.278  35.897  91.129  1.00  0.00           N
ATOM   4921  H   GLN   314      26.275  35.998  91.249  1.00  0.00           H
ATOM   4922  CA  GLN   314      24.770  36.096  89.807  1.00  0.00           C
ATOM   4923  HA  GLN   314      23.924  36.776  89.904  1.00  0.00           H
ATOM   4924  CB  GLN   314      25.741  36.799  88.781  1.00  0.00           C
ATOM   4925  HB2 GLN   314      26.459  36.037  88.476  1.00  0.00           H
ATOM   4926  HB3 GLN   314      25.208  37.147  87.897  1.00  0.00           H
ATOM   4927  CG  GLN   314      26.437  38.018  89.461  1.00  0.00           C
ATOM   4928  HG2 GLN   314      27.070  37.560  90.222  1.00  0.00           H
ATOM   4929  HG3 GLN   314      26.979  38.602  88.720  1.00  0.00           H
ATOM   4930  CD  GLN   314      25.364  39.041  89.974  1.00  0.00           C
ATOM   4931  OE1 GLN   314      24.540  39.454  89.213  1.00  0.00           O
ATOM   4932  NE2 GLN   314      25.325  39.474  91.239  1.00  0.00           N
ATOM   4933 HE21 GLN   314      24.597  40.120  91.507  1.00  0.00           H
ATOM   4934 HE22 GLN   314      25.931  39.079  91.944  1.00  0.00           H
ATOM   4935  C   GLN   314      24.273  34.854  89.065  1.00  0.00           C
ATOM   4936  O   GLN   314      25.002  33.851  89.008  1.00  0.00           O
ATOM   4937  N   ASP   315      23.067  34.955  88.476  1.00  0.00           N
ATOM   4938  H   ASP   315      22.458  35.675  88.839  1.00  0.00           H
ATOM   4939  CA  ASP   315      22.541  34.049  87.456  1.00  0.00           C
ATOM   4940  HA  ASP   315      22.487  33.051  87.893  1.00  0.00           H
ATOM   4941  CB  ASP   315      21.115  34.425  87.171  1.00  0.00           C
ATOM   4942  HB2 ASP   315      20.466  34.152  88.004  1.00  0.00           H
ATOM   4943  HB3 ASP   315      21.073  35.468  86.857  1.00  0.00           H
ATOM   4944  CG  ASP   315      20.475  33.658  85.994  1.00  0.00           C
ATOM   4945  OD1 ASP   315      20.922  32.525  85.631  1.00  0.00           O
ATOM   4946  OD2 ASP   315      19.398  34.063  85.483  1.00  0.00           O
ATOM   4947  C   ASP   315      23.283  34.096  86.132  1.00  0.00           C
ATOM   4948  O   ASP   315      23.242  35.019  85.339  1.00  0.00           O
ATOM   4949  N   LEU   316      24.086  33.081  85.857  1.00  0.00           N
ATOM   4950  H   LEU   316      24.187  32.331  86.525  1.00  0.00           H
ATOM   4951  CA  LEU   316      24.772  32.975  84.577  1.00  0.00           C
ATOM   4952  HA  LEU   316      25.146  33.954  84.281  1.00  0.00           H
ATOM   4953  CB  LEU   316      26.058  32.160  84.820  1.00  0.00           C
ATOM   4954  HB2 LEU   316      25.884  31.325  85.498  1.00  0.00           H
ATOM   4955  HB3 LEU   316      26.373  31.744  83.863  1.00  0.00           H
ATOM   4956  CG  LEU   316      27.314  32.854  85.370  1.00  0.00           C
ATOM   4957  HG  LEU   316      27.486  33.652  84.647  1.00  0.00           H
ATOM   4958  CD1 LEU   316      27.146  33.700  86.648  1.00  0.00           C
ATOM   4959 HD11 LEU   316      26.369  34.414  86.375  1.00  0.00           H
ATOM   4960 HD12 LEU   316      28.118  34.180  86.761  1.00  0.00           H
ATOM   4961 HD13 LEU   316      26.874  33.069  87.495  1.00  0.00           H
ATOM   4962  CD2 LEU   316      28.573  31.908  85.392  1.00  0.00           C
ATOM   4963 HD21 LEU   316      29.110  31.757  84.455  1.00  0.00           H
ATOM   4964 HD22 LEU   316      29.409  32.316  85.960  1.00  0.00           H
ATOM   4965 HD23 LEU   316      28.172  30.965  85.765  1.00  0.00           H
ATOM   4966  C   LEU   316      23.911  32.480  83.321  1.00  0.00           C
ATOM   4967  O   LEU   316      24.543  32.307  82.270  1.00  0.00           O
ATOM   4968  N   SER   317      22.609  32.121  83.429  1.00  0.00           N
ATOM   4969  H   SER   317      22.049  32.308  84.249  1.00  0.00           H
ATOM   4970  CA  SER   317      21.942  31.342  82.377  1.00  0.00           C
ATOM   4971  HA  SER   317      22.555  30.449  82.254  1.00  0.00           H
ATOM   4972  CB  SER   317      20.478  31.031  82.884  1.00  0.00           C
ATOM   4973  HB2 SER   317      20.113  30.390  82.080  1.00  0.00           H
ATOM   4974  HB3 SER   317      20.622  30.412  83.769  1.00  0.00           H
ATOM   4975  OG  SER   317      19.763  32.221  82.982  1.00  0.00           O
ATOM   4976  HG  SER   317      19.845  32.415  83.918  1.00  0.00           H
ATOM   4977  C   SER   317      21.970  32.003  80.958  1.00  0.00           C
ATOM   4978  O   SER   317      21.909  31.264  79.978  1.00  0.00           O
ATOM   4979  N   LYS   318      22.071  33.386  80.796  1.00  0.00           N
ATOM   4980  H   LYS   318      22.284  33.882  81.650  1.00  0.00           H
ATOM   4981  CA  LYS   318      22.429  33.978  79.503  1.00  0.00           C
ATOM   4982  HA  LYS   318      22.009  33.299  78.761  1.00  0.00           H
ATOM   4983  CB  LYS   318      21.664  35.367  79.507  1.00  0.00           C
ATOM   4984  HB2 LYS   318      21.797  35.790  80.502  1.00  0.00           H
ATOM   4985  HB3 LYS   318      22.187  35.954  78.752  1.00  0.00           H
ATOM   4986  CG  LYS   318      20.270  35.099  79.144  1.00  0.00           C
ATOM   4987  HG2 LYS   318      20.301  34.558  78.197  1.00  0.00           H
ATOM   4988  HG3 LYS   318      19.750  34.452  79.851  1.00  0.00           H
ATOM   4989  CD  LYS   318      19.502  36.304  78.724  1.00  0.00           C
ATOM   4990  HD2 LYS   318      19.696  36.590  77.689  1.00  0.00           H
ATOM   4991  HD3 LYS   318      18.450  36.021  78.725  1.00  0.00           H
ATOM   4992  CE  LYS   318      19.764  37.464  79.718  1.00  0.00           C
ATOM   4993  HE2 LYS   318      19.671  37.104  80.742  1.00  0.00           H
ATOM   4994  HE3 LYS   318      20.795  37.757  79.522  1.00  0.00           H
ATOM   4995  NZ  LYS   318      18.807  38.592  79.472  1.00  0.00           N
ATOM   4996  HZ1 LYS   318      19.104  39.377  80.032  1.00  0.00           H
ATOM   4997  HZ2 LYS   318      17.861  38.341  79.721  1.00  0.00           H
ATOM   4998  HZ3 LYS   318      18.913  38.926  78.524  1.00  0.00           H
ATOM   4999  C   LYS   318      23.951  34.137  79.039  1.00  0.00           C
ATOM   5000  O   LYS   318      24.290  34.396  77.867  1.00  0.00           O
ATOM   5001  N   PHE   319      24.829  33.926  80.021  1.00  0.00           N
ATOM   5002  H   PHE   319      24.484  33.773  80.957  1.00  0.00           H
ATOM   5003  CA  PHE   319      26.277  33.652  79.834  1.00  0.00           C
ATOM   5004  HA  PHE   319      26.626  34.296  79.027  1.00  0.00           H
ATOM   5005  CB  PHE   319      26.984  34.189  81.081  1.00  0.00           C
ATOM   5006  HB2 PHE   319      26.609  35.192  81.284  1.00  0.00           H
ATOM   5007  HB3 PHE   319      26.835  33.452  81.869  1.00  0.00           H
ATOM   5008  CG  PHE   319      28.460  34.354  80.948  1.00  0.00           C
ATOM   5009  CD1 PHE   319      28.909  35.428  80.177  1.00  0.00           C
ATOM   5010  HD1 PHE   319      28.179  36.094  79.741  1.00  0.00           H
ATOM   5011  CE1 PHE   319      30.266  35.605  80.002  1.00  0.00           C
ATOM   5012  HE1 PHE   319      30.534  36.529  79.509  1.00  0.00           H
ATOM   5013  CZ  PHE   319      31.171  34.719  80.638  1.00  0.00           C
ATOM   5014  HZ  PHE   319      32.240  34.854  80.583  1.00  0.00           H
ATOM   5015  CE2 PHE   319      30.716  33.587  81.319  1.00  0.00           C
ATOM   5016  HE2 PHE   319      31.367  32.893  81.827  1.00  0.00           H
ATOM   5017  CD2 PHE   319      29.324  33.478  81.546  1.00  0.00           C
ATOM   5018  HD2 PHE   319      28.867  32.680  82.111  1.00  0.00           H
ATOM   5019  C   PHE   319      26.597  32.215  79.597  1.00  0.00           C
ATOM   5020  O   PHE   319      27.692  31.902  79.116  1.00  0.00           O
ATOM   5021  N   ASP   320      25.789  31.232  80.094  1.00  0.00           N
ATOM   5022  H   ASP   320      24.951  31.554  80.557  1.00  0.00           H
ATOM   5023  CA  ASP   320      26.050  29.814  80.013  1.00  0.00           C
ATOM   5024  HA  ASP   320      27.105  29.644  80.229  1.00  0.00           H
ATOM   5025  CB  ASP   320      25.396  29.083  81.197  1.00  0.00           C
ATOM   5026  HB2 ASP   320      25.947  29.447  82.065  1.00  0.00           H
ATOM   5027  HB3 ASP   320      24.382  29.453  81.349  1.00  0.00           H
ATOM   5028  CG  ASP   320      25.579  27.516  81.266  1.00  0.00           C
ATOM   5029  OD1 ASP   320      26.395  26.860  80.553  1.00  0.00           O
ATOM   5030  OD2 ASP   320      24.729  26.864  81.919  1.00  0.00           O
ATOM   5031  C   ASP   320      25.641  29.256  78.607  1.00  0.00           C
ATOM   5032  O   ASP   320      24.881  28.304  78.533  1.00  0.00           O
ATOM   5033  N   LYS   321      25.963  29.981  77.547  1.00  0.00           N
ATOM   5034  H   LYS   321      26.646  30.713  77.679  1.00  0.00           H
ATOM   5035  CA  LYS   321      25.576  29.825  76.185  1.00  0.00           C
ATOM   5036  HA  LYS   321      25.043  28.882  76.066  1.00  0.00           H
ATOM   5037  CB  LYS   321      24.596  30.929  75.786  1.00  0.00           C
ATOM   5038  HB2 LYS   321      25.007  31.906  76.041  1.00  0.00           H
ATOM   5039  HB3 LYS   321      24.451  30.724  74.726  1.00  0.00           H
ATOM   5040  CG  LYS   321      23.219  30.897  76.514  1.00  0.00           C
[truncated: 179,019 more chars]
