# Supplementary material for: Worth the Weight: Sub-Pocket EXplorer (SubPEx), a Weighted Ensemble Method to Enhance Binding-Pocket Conformational Sampling
Source: J Chem Theory Comput. 2023 Aug 16;19(17):5677–89. doi: 10.1021/acs.jctc.3c00478 (PMC10500992; doi:10.1021/acs.jctc.3c00478)
Supplement: Supplementary file 2 — ct3c00478_si_002.zip [file ct3c00478_si_002.zip › clustered_structures/HXK2/brute-force/rep.c16.aligned.pdb]

HELIX    1   1 LYS      4  PHE     17  1                                  14
HELIX    2   2 THR     21  GLY     38  1                                  18
HELIX    3   3 ASP     99  MET    101  1                                   3
HELIX    4   4 GLU    109  GLN    125  1                                  17
HELIX    5   5 VAL    172  ARG    182  1                                  11
HELIX    6   6 ASP    194  THR    205  1                                  12
HELIX    7   7 CYS    227  ASP    229  1                                   3
HELIX    8   8 GLU    231  LEU    233  1                                   3
HELIX    9   9 TYR    253  SER    255  1                                   3
HELIX   10  10 LYS    267  GLU    275  1                                   9
HELIX   11  11 THR    283  LYS    286  1                                   4
HELIX   12  12 GLY    290  LYS    306  1                                  17
HELIX   13  13 SER    328  ILE    333  1                                   6
HELIX   14  14 ASP    343  PHE    352  1                                  10
HELIX   15  15 VAL    358  ARG    390  1                                  33
HELIX   16  16 SER    402  ARG    406  1                                   5
HELIX   17  17 PHE    410  TYR    422  1                                  13
HELIX   18  18 GLY    442  GLU    460  1                                  19
SHEET    1   1 1 SER    62  LEU    70  0
SHEET    2   2 1 ASN    74  GLY    83  0
SHEET    3   3 1 PHE    88  ARG    96  0
SHEET    4   4 1 ILE   134  THR   139  0
SHEET    5   5 1 ILE   186  ILE   192  0
SHEET    6   6 1 THR   209  PHE   215  0
SHEET    7   7 1 VAL   219  VAL   226  0
SHEET    8   8 1 PRO   246  ASN   250  0
SHEET    9   9 1 GLY   395  ASP   400  0
SHEET   10  10 1 ILE   434  PRO   438  0
CRYST1  150.199  145.615  167.952   5.86   4.75   8.27               1
ATOM      1  N   ASP     1      42.266  49.259  93.621  1.00  0.00           N
ATOM      2  H1  ASP     1      41.790  49.062  94.490  1.00  0.00           H
ATOM      3  H2  ASP     1      42.693  50.160  93.463  1.00  0.00           H
ATOM      4  H3  ASP     1      41.531  49.238  92.930  1.00  0.00           H
ATOM      5  CA  ASP     1      43.321  48.211  93.421  1.00  0.00           C
ATOM      6  HA  ASP     1      43.791  48.290  92.441  1.00  0.00           H
ATOM      7  CB  ASP     1      44.389  48.218  94.527  1.00  0.00           C
ATOM      8  HB2 ASP     1      44.945  47.284  94.614  1.00  0.00           H
ATOM      9  HB3 ASP     1      45.113  48.991  94.271  1.00  0.00           H
ATOM     10  CG  ASP     1      43.895  48.564  95.981  1.00  0.00           C
ATOM     11  OD1 ASP     1      42.624  48.580  96.138  1.00  0.00           O
ATOM     12  OD2 ASP     1      44.796  48.905  96.783  1.00  0.00           O
ATOM     13  C   ASP     1      42.624  46.832  93.412  1.00  0.00           C
ATOM     14  O   ASP     1      41.505  46.770  93.757  1.00  0.00           O
ATOM     15  N   VAL     2      43.278  45.772  92.957  1.00  0.00           N
ATOM     16  H   VAL     2      44.284  45.863  92.950  1.00  0.00           H
ATOM     17  CA  VAL     2      42.755  44.435  92.917  1.00  0.00           C
ATOM     18  HA  VAL     2      41.670  44.443  93.023  1.00  0.00           H
ATOM     19  CB  VAL     2      43.106  43.790  91.554  1.00  0.00           C
ATOM     20  HB  VAL     2      44.178  43.751  91.361  1.00  0.00           H
ATOM     21  CG1 VAL     2      42.441  42.425  91.252  1.00  0.00           C
ATOM     22 HG11 VAL     2      41.425  42.541  90.876  1.00  0.00           H
ATOM     23 HG12 VAL     2      43.030  41.850  90.538  1.00  0.00           H
ATOM     24 HG13 VAL     2      42.356  41.789  92.133  1.00  0.00           H
ATOM     25  CG2 VAL     2      42.632  44.739  90.474  1.00  0.00           C
ATOM     26 HG21 VAL     2      41.590  45.031  90.593  1.00  0.00           H
ATOM     27 HG22 VAL     2      42.710  44.318  89.472  1.00  0.00           H
ATOM     28 HG23 VAL     2      43.227  45.651  90.518  1.00  0.00           H
ATOM     29  C   VAL     2      43.332  43.550  94.058  1.00  0.00           C
ATOM     30  O   VAL     2      44.537  43.464  94.257  1.00  0.00           O
ATOM     31  N   PRO     3      42.385  42.855  94.792  1.00  0.00           N
ATOM     32  CD  PRO     3      40.974  42.943  94.602  1.00  0.00           C
ATOM     33  HD2 PRO     3      40.627  42.231  93.853  1.00  0.00           H
ATOM     34  HD3 PRO     3      40.598  43.938  94.364  1.00  0.00           H
ATOM     35  CG  PRO     3      40.399  42.504  95.918  1.00  0.00           C
ATOM     36  HG2 PRO     3      39.337  42.263  95.910  1.00  0.00           H
ATOM     37  HG3 PRO     3      40.457  43.361  96.589  1.00  0.00           H
ATOM     38  CB  PRO     3      41.359  41.466  96.365  1.00  0.00           C
ATOM     39  HB2 PRO     3      41.036  40.479  96.034  1.00  0.00           H
ATOM     40  HB3 PRO     3      41.376  41.484  97.455  1.00  0.00           H
ATOM     41  CA  PRO     3      42.722  41.910  95.879  1.00  0.00           C
ATOM     42  HA  PRO     3      43.257  42.444  96.664  1.00  0.00           H
ATOM     43  C   PRO     3      43.654  40.676  95.471  1.00  0.00           C
ATOM     44  O   PRO     3      43.525  40.205  94.374  1.00  0.00           O
ATOM     45  N   LYS     4      44.597  40.194  96.282  1.00  0.00           N
ATOM     46  H   LYS     4      44.646  40.558  97.222  1.00  0.00           H
ATOM     47  CA  LYS     4      45.667  39.216  95.884  1.00  0.00           C
ATOM     48  HA  LYS     4      46.262  39.558  95.037  1.00  0.00           H
ATOM     49  CB  LYS     4      46.671  39.120  97.044  1.00  0.00           C
ATOM     50  HB2 LYS     4      47.289  40.013  97.142  1.00  0.00           H
ATOM     51  HB3 LYS     4      46.201  38.965  98.015  1.00  0.00           H
ATOM     52  CG  LYS     4      47.592  37.788  96.866  1.00  0.00           C
ATOM     53  HG2 LYS     4      47.895  37.865  95.821  1.00  0.00           H
ATOM     54  HG3 LYS     4      48.518  37.821  97.440  1.00  0.00           H
ATOM     55  CD  LYS     4      47.018  36.372  97.207  1.00  0.00           C
ATOM     56  HD2 LYS     4      46.816  36.476  98.273  1.00  0.00           H
ATOM     57  HD3 LYS     4      46.186  36.085  96.565  1.00  0.00           H
ATOM     58  CE  LYS     4      48.015  35.191  97.007  1.00  0.00           C
ATOM     59  HE2 LYS     4      48.286  35.253  95.954  1.00  0.00           H
ATOM     60  HE3 LYS     4      48.908  35.389  97.599  1.00  0.00           H
ATOM     61  NZ  LYS     4      47.424  33.891  97.317  1.00  0.00           N
ATOM     62  HZ1 LYS     4      48.087  33.204  96.988  1.00  0.00           H
ATOM     63  HZ2 LYS     4      46.524  33.780  96.870  1.00  0.00           H
ATOM     64  HZ3 LYS     4      47.285  33.786  98.312  1.00  0.00           H
ATOM     65  C   LYS     4      45.122  37.937  95.320  1.00  0.00           C
ATOM     66  O   LYS     4      45.688  37.391  94.370  1.00  0.00           O
ATOM     67  N   GLU     5      44.037  37.473  95.865  1.00  0.00           N
ATOM     68  H   GLU     5      43.605  37.793  96.720  1.00  0.00           H
ATOM     69  CA  GLU     5      43.439  36.245  95.305  1.00  0.00           C
ATOM     70  HA  GLU     5      44.247  35.527  95.161  1.00  0.00           H
ATOM     71  CB  GLU     5      42.431  35.635  96.378  1.00  0.00           C
ATOM     72  HB2 GLU     5      41.680  36.411  96.532  1.00  0.00           H
ATOM     73  HB3 GLU     5      41.830  34.798  96.021  1.00  0.00           H
ATOM     74  CG  GLU     5      42.953  35.300  97.825  1.00  0.00           C
ATOM     75  HG2 GLU     5      43.333  36.237  98.233  1.00  0.00           H
ATOM     76  HG3 GLU     5      42.067  34.993  98.381  1.00  0.00           H
ATOM     77  CD  GLU     5      44.111  34.240  97.775  1.00  0.00           C
ATOM     78  OE1 GLU     5      44.204  33.594  98.850  1.00  0.00           O
ATOM     79  OE2 GLU     5      44.746  33.983  96.739  1.00  0.00           O
ATOM     80  C   GLU     5      42.841  36.312  93.931  1.00  0.00           C
ATOM     81  O   GLU     5      42.581  35.279  93.359  1.00  0.00           O
ATOM     82  N   LEU     6      42.684  37.483  93.395  1.00  0.00           N
ATOM     83  H   LEU     6      42.738  38.285  94.007  1.00  0.00           H
ATOM     84  CA  LEU     6      42.210  37.799  92.081  1.00  0.00           C
ATOM     85  HA  LEU     6      41.791  36.834  91.796  1.00  0.00           H
ATOM     86  CB  LEU     6      41.069  38.750  92.148  1.00  0.00           C
ATOM     87  HB2 LEU     6      41.384  39.572  92.791  1.00  0.00           H
ATOM     88  HB3 LEU     6      40.895  39.089  91.126  1.00  0.00           H
ATOM     89  CG  LEU     6      39.783  38.155  92.456  1.00  0.00           C
ATOM     90  HG  LEU     6      39.492  37.480  91.651  1.00  0.00           H
ATOM     91  CD1 LEU     6      39.559  37.323  93.735  1.00  0.00           C
ATOM     92 HD11 LEU     6      40.277  36.509  93.842  1.00  0.00           H
ATOM     93 HD12 LEU     6      38.522  36.991  93.787  1.00  0.00           H
ATOM     94 HD13 LEU     6      39.940  37.867  94.599  1.00  0.00           H
ATOM     95  CD2 LEU     6      38.670  39.203  92.488  1.00  0.00           C
ATOM     96 HD21 LEU     6      38.838  39.884  93.323  1.00  0.00           H
ATOM     97 HD22 LEU     6      38.853  39.919  91.687  1.00  0.00           H
ATOM     98 HD23 LEU     6      37.644  38.846  92.388  1.00  0.00           H
ATOM     99  C   LEU     6      43.391  38.337  91.094  1.00  0.00           C
ATOM    100  O   LEU     6      43.600  37.915  89.938  1.00  0.00           O
ATOM    101  N   MET     7      44.282  39.181  91.706  1.00  0.00           N
ATOM    102  H   MET     7      44.167  39.386  92.689  1.00  0.00           H
ATOM    103  CA  MET     7      45.443  39.728  91.039  1.00  0.00           C
ATOM    104  HA  MET     7      45.140  40.155  90.084  1.00  0.00           H
ATOM    105  CB  MET     7      46.088  40.702  92.093  1.00  0.00           C
ATOM    106  HB2 MET     7      45.378  41.435  92.476  1.00  0.00           H
ATOM    107  HB3 MET     7      46.527  40.195  92.953  1.00  0.00           H
ATOM    108  CG  MET     7      47.335  41.281  91.379  1.00  0.00           C
ATOM    109  HG2 MET     7      47.992  41.763  92.103  1.00  0.00           H
ATOM    110  HG3 MET     7      47.960  40.461  91.025  1.00  0.00           H
ATOM    111  SD  MET     7      46.935  42.451  90.100  1.00  0.00           S
ATOM    112  CE  MET     7      47.683  41.494  88.763  1.00  0.00           C
ATOM    113  HE1 MET     7      48.579  40.973  89.100  1.00  0.00           H
ATOM    114  HE2 MET     7      47.033  40.725  88.348  1.00  0.00           H
ATOM    115  HE3 MET     7      48.013  42.166  87.970  1.00  0.00           H
ATOM    116  C   MET     7      46.369  38.588  90.664  1.00  0.00           C
ATOM    117  O   MET     7      46.840  38.535  89.522  1.00  0.00           O
ATOM    118  N   GLN     8      46.418  37.489  91.467  1.00  0.00           N
ATOM    119  H   GLN     8      46.151  37.583  92.437  1.00  0.00           H
ATOM    120  CA  GLN     8      47.086  36.278  91.120  1.00  0.00           C
ATOM    121  HA  GLN     8      48.135  36.432  90.867  1.00  0.00           H
ATOM    122  CB  GLN     8      47.061  35.404  92.344  1.00  0.00           C
ATOM    123  HB2 GLN     8      47.571  35.914  93.162  1.00  0.00           H
ATOM    124  HB3 GLN     8      46.048  35.213  92.698  1.00  0.00           H
ATOM    125  CG  GLN     8      47.703  34.016  92.136  1.00  0.00           C
ATOM    126  HG2 GLN     8      46.981  33.383  91.622  1.00  0.00           H
ATOM    127  HG3 GLN     8      48.654  34.114  91.612  1.00  0.00           H
ATOM    128  CD  GLN     8      47.869  33.325  93.464  1.00  0.00           C
ATOM    129  OE1 GLN     8      46.954  33.300  94.237  1.00  0.00           O
ATOM    130  NE2 GLN     8      48.972  32.555  93.660  1.00  0.00           N
ATOM    131 HE21 GLN     8      49.120  31.955  94.460  1.00  0.00           H
ATOM    132 HE22 GLN     8      49.731  32.747  93.023  1.00  0.00           H
ATOM    133  C   GLN     8      46.479  35.549  89.865  1.00  0.00           C
ATOM    134  O   GLN     8      47.281  35.067  89.046  1.00  0.00           O
ATOM    135  N   GLN     9      45.123  35.498  89.714  1.00  0.00           N
ATOM    136  H   GLN     9      44.534  35.997  90.366  1.00  0.00           H
ATOM    137  CA  GLN     9      44.545  34.819  88.609  1.00  0.00           C
ATOM    138  HA  GLN     9      44.929  33.809  88.463  1.00  0.00           H
ATOM    139  CB  GLN     9      43.003  34.503  88.872  1.00  0.00           C
ATOM    140  HB2 GLN     9      42.414  35.354  88.532  1.00  0.00           H
ATOM    141  HB3 GLN     9      42.546  33.700  88.295  1.00  0.00           H
ATOM    142  CG  GLN     9      42.527  34.073  90.275  1.00  0.00           C
ATOM    143  HG2 GLN     9      42.658  34.886  90.988  1.00  0.00           H
ATOM    144  HG3 GLN     9      41.462  33.837  90.265  1.00  0.00           H
ATOM    145  CD  GLN     9      43.388  32.860  90.785  1.00  0.00           C
ATOM    146  OE1 GLN     9      43.691  32.006  90.014  1.00  0.00           O
ATOM    147  NE2 GLN     9      43.845  32.931  92.022  1.00  0.00           N
ATOM    148 HE21 GLN     9      44.219  32.064  92.380  1.00  0.00           H
ATOM    149 HE22 GLN     9      43.700  33.781  92.548  1.00  0.00           H
ATOM    150  C   GLN     9      44.605  35.595  87.278  1.00  0.00           C
ATOM    151  O   GLN     9      44.770  34.943  86.246  1.00  0.00           O
ATOM    152  N   ILE    10      44.531  36.905  87.291  1.00  0.00           N
ATOM    153  H   ILE    10      44.378  37.334  88.192  1.00  0.00           H
ATOM    154  CA  ILE    10      44.938  37.731  86.158  1.00  0.00           C
ATOM    155  HA  ILE    10      44.287  37.642  85.289  1.00  0.00           H
ATOM    156  CB  ILE    10      44.852  39.229  86.644  1.00  0.00           C
ATOM    157  HB  ILE    10      45.322  39.347  87.621  1.00  0.00           H
ATOM    158  CG2 ILE    10      45.758  40.148  85.804  1.00  0.00           C
ATOM    159 HG21 ILE    10      46.753  39.776  86.049  1.00  0.00           H
ATOM    160 HG22 ILE    10      45.619  41.225  85.892  1.00  0.00           H
ATOM    161 HG23 ILE    10      45.543  39.967  84.750  1.00  0.00           H
ATOM    162  CG1 ILE    10      43.412  39.806  86.630  1.00  0.00           C
ATOM    163 HG12 ILE    10      43.161  40.296  85.688  1.00  0.00           H
ATOM    164 HG13 ILE    10      42.705  38.986  86.758  1.00  0.00           H
ATOM    165  CD1 ILE    10      43.142  40.794  87.763  1.00  0.00           C
ATOM    166 HD11 ILE    10      42.115  41.147  87.668  1.00  0.00           H
ATOM    167 HD12 ILE    10      43.808  41.651  87.659  1.00  0.00           H
ATOM    168 HD13 ILE    10      43.395  40.252  88.675  1.00  0.00           H
ATOM    169  C   ILE    10      46.445  37.415  85.807  1.00  0.00           C
ATOM    170  O   ILE    10      46.662  37.022  84.655  1.00  0.00           O
ATOM    171  N   GLU    11      47.381  37.600  86.735  1.00  0.00           N
ATOM    172  H   GLU    11      47.012  37.878  87.634  1.00  0.00           H
ATOM    173  CA  GLU    11      48.791  37.143  86.638  1.00  0.00           C
ATOM    174  HA  GLU    11      49.306  37.681  85.842  1.00  0.00           H
ATOM    175  CB  GLU    11      49.541  37.533  87.986  1.00  0.00           C
ATOM    176  HB2 GLU    11      49.364  38.585  88.207  1.00  0.00           H
ATOM    177  HB3 GLU    11      49.139  37.036  88.870  1.00  0.00           H
ATOM    178  CG  GLU    11      51.082  37.305  87.918  1.00  0.00           C
ATOM    179  HG2 GLU    11      51.316  37.164  88.973  1.00  0.00           H
ATOM    180  HG3 GLU    11      51.356  36.377  87.413  1.00  0.00           H
ATOM    181  CD  GLU    11      51.883  38.420  87.246  1.00  0.00           C
ATOM    182  OE1 GLU    11      53.134  38.254  87.129  1.00  0.00           O
ATOM    183  OE2 GLU    11      51.412  39.497  86.907  1.00  0.00           O
ATOM    184  C   GLU    11      49.026  35.690  86.230  1.00  0.00           C
ATOM    185  O   GLU    11      49.987  35.426  85.555  1.00  0.00           O
ATOM    186  N   ASN    12      48.242  34.708  86.527  1.00  0.00           N
ATOM    187  H   ASN    12      47.463  34.918  87.135  1.00  0.00           H
ATOM    188  CA  ASN    12      48.232  33.409  85.907  1.00  0.00           C
ATOM    189  HA  ASN    12      49.262  33.051  85.899  1.00  0.00           H
ATOM    190  CB  ASN    12      47.290  32.429  86.657  1.00  0.00           C
ATOM    191  HB2 ASN    12      46.266  32.795  86.732  1.00  0.00           H
ATOM    192  HB3 ASN    12      47.288  31.472  86.137  1.00  0.00           H
ATOM    193  CG  ASN    12      47.765  31.954  88.017  1.00  0.00           C
ATOM    194  OD1 ASN    12      48.944  31.895  88.402  1.00  0.00           O
ATOM    195  ND2 ASN    12      46.890  31.364  88.728  1.00  0.00           N
ATOM    196 HD21 ASN    12      45.897  31.340  88.546  1.00  0.00           H
ATOM    197 HD22 ASN    12      47.222  31.170  89.662  1.00  0.00           H
ATOM    198  C   ASN    12      47.813  33.431  84.468  1.00  0.00           C
ATOM    199  O   ASN    12      48.493  32.783  83.661  1.00  0.00           O
ATOM    200  N   PHE    13      46.818  34.226  84.053  1.00  0.00           N
ATOM    201  H   PHE    13      46.348  34.837  84.705  1.00  0.00           H
ATOM    202  CA  PHE    13      46.524  34.397  82.655  1.00  0.00           C
ATOM    203  HA  PHE    13      46.411  33.381  82.279  1.00  0.00           H
ATOM    204  CB  PHE    13      45.149  35.130  82.494  1.00  0.00           C
ATOM    205  HB2 PHE    13      45.206  35.809  83.346  1.00  0.00           H
ATOM    206  HB3 PHE    13      45.182  35.733  81.586  1.00  0.00           H
ATOM    207  CG  PHE    13      43.898  34.221  82.541  1.00  0.00           C
ATOM    208  CD1 PHE    13      43.777  33.141  81.667  1.00  0.00           C
ATOM    209  HD1 PHE    13      44.472  32.992  80.855  1.00  0.00           H
ATOM    210  CE1 PHE    13      42.575  32.402  81.684  1.00  0.00           C
ATOM    211  HE1 PHE    13      42.336  31.603  80.998  1.00  0.00           H
ATOM    212  CZ  PHE    13      41.665  32.673  82.696  1.00  0.00           C
ATOM    213  HZ  PHE    13      40.761  32.085  82.739  1.00  0.00           H
ATOM    214  CE2 PHE    13      41.811  33.706  83.614  1.00  0.00           C
ATOM    215  HE2 PHE    13      41.029  33.889  84.336  1.00  0.00           H
ATOM    216  CD2 PHE    13      42.996  34.568  83.566  1.00  0.00           C
ATOM    217  HD2 PHE    13      43.198  35.234  84.391  1.00  0.00           H
ATOM    218  C   PHE    13      47.580  35.197  81.903  1.00  0.00           C
ATOM    219  O   PHE    13      47.785  35.036  80.735  1.00  0.00           O
ATOM    220  N   GLU    14      48.308  36.119  82.560  1.00  0.00           N
ATOM    221  H   GLU    14      48.153  36.231  83.552  1.00  0.00           H
ATOM    222  CA  GLU    14      49.576  36.678  81.921  1.00  0.00           C
ATOM    223  HA  GLU    14      49.319  37.127  80.962  1.00  0.00           H
ATOM    224  CB  GLU    14      50.330  37.706  82.822  1.00  0.00           C
ATOM    225  HB2 GLU    14      49.574  38.414  83.160  1.00  0.00           H
ATOM    226  HB3 GLU    14      50.761  37.188  83.679  1.00  0.00           H
ATOM    227  CG  GLU    14      51.440  38.452  82.045  1.00  0.00           C
ATOM    228  HG2 GLU    14      52.252  38.653  82.743  1.00  0.00           H
ATOM    229  HG3 GLU    14      51.918  37.813  81.304  1.00  0.00           H
ATOM    230  CD  GLU    14      51.014  39.746  81.352  1.00  0.00           C
ATOM    231  OE1 GLU    14      50.423  40.665  82.012  1.00  0.00           O
ATOM    232  OE2 GLU    14      51.280  39.891  80.162  1.00  0.00           O
ATOM    233  C   GLU    14      50.553  35.561  81.582  1.00  0.00           C
ATOM    234  O   GLU    14      50.978  35.426  80.469  1.00  0.00           O
ATOM    235  N   LYS    15      50.943  34.706  82.570  1.00  0.00           N
ATOM    236  H   LYS    15      50.545  34.923  83.472  1.00  0.00           H
ATOM    237  CA  LYS    15      51.756  33.522  82.455  1.00  0.00           C
ATOM    238  HA  LYS    15      52.706  33.908  82.082  1.00  0.00           H
ATOM    239  CB  LYS    15      51.996  33.000  83.837  1.00  0.00           C
ATOM    240  HB2 LYS    15      51.045  32.852  84.348  1.00  0.00           H
ATOM    241  HB3 LYS    15      52.615  32.109  83.947  1.00  0.00           H
ATOM    242  CG  LYS    15      52.782  33.986  84.654  1.00  0.00           C
ATOM    243  HG2 LYS    15      53.779  34.071  84.221  1.00  0.00           H
ATOM    244  HG3 LYS    15      52.306  34.965  84.709  1.00  0.00           H
ATOM    245  CD  LYS    15      52.775  33.470  86.173  1.00  0.00           C
ATOM    246  HD2 LYS    15      51.753  33.307  86.515  1.00  0.00           H
ATOM    247  HD3 LYS    15      53.328  32.562  86.410  1.00  0.00           H
ATOM    248  CE  LYS    15      53.344  34.633  87.016  1.00  0.00           C
ATOM    249  HE2 LYS    15      54.398  34.801  86.795  1.00  0.00           H
ATOM    250  HE3 LYS    15      52.757  35.515  86.759  1.00  0.00           H
ATOM    251  NZ  LYS    15      53.304  34.364  88.538  1.00  0.00           N
ATOM    252  HZ1 LYS    15      53.693  35.101  89.108  1.00  0.00           H
ATOM    253  HZ2 LYS    15      53.848  33.531  88.712  1.00  0.00           H
ATOM    254  HZ3 LYS    15      52.373  34.253  88.913  1.00  0.00           H
ATOM    255  C   LYS    15      51.289  32.456  81.404  1.00  0.00           C
ATOM    256  O   LYS    15      52.082  31.762  80.767  1.00  0.00           O
ATOM    257  N   ILE    16      49.963  32.210  81.310  1.00  0.00           N
ATOM    258  H   ILE    16      49.406  32.814  81.900  1.00  0.00           H
ATOM    259  CA  ILE    16      49.375  31.320  80.247  1.00  0.00           C
ATOM    260  HA  ILE    16      50.069  30.484  80.166  1.00  0.00           H
ATOM    261  CB  ILE    16      48.058  30.734  80.761  1.00  0.00           C
ATOM    262  HB  ILE    16      47.419  31.588  80.982  1.00  0.00           H
ATOM    263  CG2 ILE    16      47.490  29.807  79.765  1.00  0.00           C
ATOM    264 HG21 ILE    16      46.628  29.296  80.193  1.00  0.00           H
ATOM    265 HG22 ILE    16      48.284  29.134  79.442  1.00  0.00           H
ATOM    266 HG23 ILE    16      47.098  30.353  78.908  1.00  0.00           H
ATOM    267  CG1 ILE    16      48.114  29.886  82.075  1.00  0.00           C
ATOM    268 HG12 ILE    16      48.436  30.564  82.865  1.00  0.00           H
ATOM    269 HG13 ILE    16      47.134  29.470  82.306  1.00  0.00           H
ATOM    270  CD1 ILE    16      49.058  28.717  82.109  1.00  0.00           C
ATOM    271 HD11 ILE    16      48.995  28.306  83.116  1.00  0.00           H
ATOM    272 HD12 ILE    16      50.083  29.030  81.912  1.00  0.00           H
ATOM    273 HD13 ILE    16      48.675  28.029  81.355  1.00  0.00           H
ATOM    274  C   ILE    16      49.214  32.056  78.883  1.00  0.00           C
ATOM    275  O   ILE    16      49.760  31.596  77.860  1.00  0.00           O
ATOM    276  N   PHE    17      48.549  33.249  78.739  1.00  0.00           N
ATOM    277  H   PHE    17      48.071  33.684  79.513  1.00  0.00           H
ATOM    278  CA  PHE    17      48.437  33.878  77.363  1.00  0.00           C
ATOM    279  HA  PHE    17      48.407  32.995  76.725  1.00  0.00           H
ATOM    280  CB  PHE    17      47.122  34.572  77.224  1.00  0.00           C
ATOM    281  HB2 PHE    17      47.095  35.247  78.079  1.00  0.00           H
ATOM    282  HB3 PHE    17      47.222  35.232  76.362  1.00  0.00           H
ATOM    283  CG  PHE    17      45.813  33.803  77.228  1.00  0.00           C
ATOM    284  CD1 PHE    17      45.692  32.697  76.356  1.00  0.00           C
ATOM    285  HD1 PHE    17      46.578  32.430  75.800  1.00  0.00           H
ATOM    286  CE1 PHE    17      44.501  31.961  76.284  1.00  0.00           C
ATOM    287  HE1 PHE    17      44.331  31.140  75.603  1.00  0.00           H
ATOM    288  CZ  PHE    17      43.376  32.448  77.071  1.00  0.00           C
ATOM    289  HZ  PHE    17      42.454  31.887  77.040  1.00  0.00           H
ATOM    290  CE2 PHE    17      43.466  33.570  77.863  1.00  0.00           C
ATOM    291  HE2 PHE    17      42.657  33.906  78.494  1.00  0.00           H
ATOM    292  CD2 PHE    17      44.693  34.281  77.908  1.00  0.00           C
ATOM    293  HD2 PHE    17      44.773  35.211  78.451  1.00  0.00           H
ATOM    294  C   PHE    17      49.635  34.622  76.804  1.00  0.00           C
ATOM    295  O   PHE    17      49.576  34.943  75.607  1.00  0.00           O
ATOM    296  N   THR    18      50.626  34.921  77.567  1.00  0.00           N
ATOM    297  H   THR    18      50.564  34.661  78.541  1.00  0.00           H
ATOM    298  CA  THR    18      51.982  35.441  77.052  1.00  0.00           C
ATOM    299  HA  THR    18      51.984  36.512  76.850  1.00  0.00           H
ATOM    300  CB  THR    18      53.020  35.274  78.135  1.00  0.00           C
ATOM    301  HB  THR    18      52.907  34.297  78.604  1.00  0.00           H
ATOM    302  CG2 THR    18      54.437  35.441  77.688  1.00  0.00           C
ATOM    303 HG21 THR    18      54.623  34.628  76.985  1.00  0.00           H
ATOM    304 HG22 THR    18      55.058  35.444  78.584  1.00  0.00           H
ATOM    305 HG23 THR    18      54.471  36.429  77.231  1.00  0.00           H
ATOM    306  OG1 THR    18      52.915  36.269  79.063  1.00  0.00           O
ATOM    307  HG1 THR    18      52.248  35.967  79.684  1.00  0.00           H
ATOM    308  C   THR    18      52.508  34.692  75.839  1.00  0.00           C
ATOM    309  O   THR    18      52.477  33.489  75.767  1.00  0.00           O
ATOM    310  N   VAL    19      53.123  35.390  74.873  1.00  0.00           N
ATOM    311  H   VAL    19      52.985  36.389  74.819  1.00  0.00           H
ATOM    312  CA  VAL    19      53.949  34.661  73.832  1.00  0.00           C
ATOM    313  HA  VAL    19      53.853  33.607  74.091  1.00  0.00           H
ATOM    314  CB  VAL    19      53.396  34.625  72.399  1.00  0.00           C
ATOM    315  HB  VAL    19      53.702  35.525  71.863  1.00  0.00           H
ATOM    316  CG1 VAL    19      54.070  33.415  71.780  1.00  0.00           C
ATOM    317 HG11 VAL    19      53.910  33.485  70.705  1.00  0.00           H
ATOM    318 HG12 VAL    19      55.152  33.429  71.915  1.00  0.00           H
ATOM    319 HG13 VAL    19      53.631  32.498  72.173  1.00  0.00           H
ATOM    320  CG2 VAL    19      51.848  34.560  72.270  1.00  0.00           C
ATOM    321 HG21 VAL    19      51.497  35.411  72.853  1.00  0.00           H
ATOM    322 HG22 VAL    19      51.474  33.594  72.612  1.00  0.00           H
ATOM    323 HG23 VAL    19      51.452  34.604  71.256  1.00  0.00           H
ATOM    324  C   VAL    19      55.420  35.115  73.989  1.00  0.00           C
ATOM    325  O   VAL    19      55.723  36.195  73.572  1.00  0.00           O
ATOM    326  N   PRO    20      56.313  34.307  74.612  1.00  0.00           N
ATOM    327  CD  PRO    20      56.113  32.960  75.064  1.00  0.00           C
ATOM    328  HD2 PRO    20      56.349  32.223  74.297  1.00  0.00           H
ATOM    329  HD3 PRO    20      55.181  32.871  75.623  1.00  0.00           H
ATOM    330  CG  PRO    20      57.167  32.815  76.035  1.00  0.00           C
ATOM    331  HG2 PRO    20      57.468  31.770  76.081  1.00  0.00           H
ATOM    332  HG3 PRO    20      56.874  33.125  77.039  1.00  0.00           H
ATOM    333  CB  PRO    20      58.342  33.652  75.566  1.00  0.00           C
ATOM    334  HB2 PRO    20      58.911  32.952  74.954  1.00  0.00           H
ATOM    335  HB3 PRO    20      58.820  34.014  76.476  1.00  0.00           H
ATOM    336  CA  PRO    20      57.694  34.744  74.720  1.00  0.00           C
ATOM    337  HA  PRO    20      57.856  35.727  75.164  1.00  0.00           H
ATOM    338  C   PRO    20      58.365  34.896  73.363  1.00  0.00           C
ATOM    339  O   PRO    20      58.083  34.155  72.426  1.00  0.00           O
ATOM    340  N   THR    21      59.369  35.711  73.439  1.00  0.00           N
ATOM    341  H   THR    21      59.544  36.169  74.321  1.00  0.00           H
ATOM    342  CA  THR    21      60.344  36.083  72.395  1.00  0.00           C
ATOM    343  HA  THR    21      59.827  36.567  71.567  1.00  0.00           H
ATOM    344  CB  THR    21      61.449  36.959  72.955  1.00  0.00           C
ATOM    345  HB  THR    21      61.810  36.646  73.936  1.00  0.00           H
ATOM    346  CG2 THR    21      62.562  37.208  71.919  1.00  0.00           C
ATOM    347 HG21 THR    21      62.710  36.299  71.334  1.00  0.00           H
ATOM    348 HG22 THR    21      63.426  37.435  72.544  1.00  0.00           H
ATOM    349 HG23 THR    21      62.452  38.107  71.312  1.00  0.00           H
ATOM    350  OG1 THR    21      60.940  38.266  73.223  1.00  0.00           O
ATOM    351  HG1 THR    21      60.294  38.076  73.907  1.00  0.00           H
ATOM    352  C   THR    21      60.925  34.748  71.756  1.00  0.00           C
ATOM    353  O   THR    21      60.988  34.553  70.575  1.00  0.00           O
ATOM    354  N   GLU    22      61.477  33.869  72.652  1.00  0.00           N
ATOM    355  H   GLU    22      61.440  34.282  73.573  1.00  0.00           H
ATOM    356  CA  GLU    22      62.071  32.594  72.220  1.00  0.00           C
ATOM    357  HA  GLU    22      62.894  32.776  71.530  1.00  0.00           H
ATOM    358  CB  GLU    22      62.786  31.940  73.428  1.00  0.00           C
ATOM    359  HB2 GLU    22      62.155  32.071  74.308  1.00  0.00           H
ATOM    360  HB3 GLU    22      62.845  30.871  73.224  1.00  0.00           H
ATOM    361  CG  GLU    22      64.230  32.560  73.733  1.00  0.00           C
ATOM    362  HG2 GLU    22      64.069  33.634  73.819  1.00  0.00           H
ATOM    363  HG3 GLU    22      64.581  32.066  74.639  1.00  0.00           H
ATOM    364  CD  GLU    22      65.294  32.197  72.612  1.00  0.00           C
ATOM    365  OE1 GLU    22      65.123  31.180  71.910  1.00  0.00           O
ATOM    366  OE2 GLU    22      66.274  32.917  72.446  1.00  0.00           O
ATOM    367  C   GLU    22      61.095  31.624  71.467  1.00  0.00           C
ATOM    368  O   GLU    22      61.421  31.002  70.477  1.00  0.00           O
ATOM    369  N   THR    23      59.824  31.503  71.889  1.00  0.00           N
ATOM    370  H   THR    23      59.595  32.139  72.639  1.00  0.00           H
ATOM    371  CA  THR    23      58.733  30.813  71.261  1.00  0.00           C
ATOM    372  HA  THR    23      59.043  29.802  70.992  1.00  0.00           H
ATOM    373  CB  THR    23      57.518  30.656  72.244  1.00  0.00           C
ATOM    374  HB  THR    23      57.331  31.672  72.594  1.00  0.00           H
ATOM    375  CG2 THR    23      56.234  30.222  71.570  1.00  0.00           C
ATOM    376 HG21 THR    23      56.524  29.365  70.964  1.00  0.00           H
ATOM    377 HG22 THR    23      55.817  31.025  70.962  1.00  0.00           H
ATOM    378 HG23 THR    23      55.520  29.940  72.345  1.00  0.00           H
ATOM    379  OG1 THR    23      57.842  29.792  73.306  1.00  0.00           O
ATOM    380  HG1 THR    23      58.698  29.981  73.699  1.00  0.00           H
ATOM    381  C   THR    23      58.302  31.449  69.946  1.00  0.00           C
ATOM    382  O   THR    23      58.193  30.770  68.975  1.00  0.00           O
ATOM    383  N   LEU    24      58.245  32.783  69.837  1.00  0.00           N
ATOM    384  H   LEU    24      58.536  33.331  70.635  1.00  0.00           H
ATOM    385  CA  LEU    24      57.926  33.353  68.549  1.00  0.00           C
ATOM    386  HA  LEU    24      57.038  32.854  68.165  1.00  0.00           H
ATOM    387  CB  LEU    24      57.742  34.846  68.569  1.00  0.00           C
ATOM    388  HB2 LEU    24      58.628  35.246  69.062  1.00  0.00           H
ATOM    389  HB3 LEU    24      57.692  35.256  67.561  1.00  0.00           H
ATOM    390  CG  LEU    24      56.578  35.454  69.375  1.00  0.00           C
ATOM    391  HG  LEU    24      56.729  35.259  70.436  1.00  0.00           H
ATOM    392  CD1 LEU    24      56.733  36.972  69.503  1.00  0.00           C
ATOM    393 HD11 LEU    24      56.018  37.347  70.235  1.00  0.00           H
ATOM    394 HD12 LEU    24      56.571  37.449  68.536  1.00  0.00           H
ATOM    395 HD13 LEU    24      57.706  37.312  69.859  1.00  0.00           H
ATOM    396  CD2 LEU    24      55.204  35.042  68.825  1.00  0.00           C
ATOM    397 HD21 LEU    24      55.191  35.007  67.735  1.00  0.00           H
ATOM    398 HD22 LEU    24      55.034  34.019  69.161  1.00  0.00           H
ATOM    399 HD23 LEU    24      54.405  35.583  69.330  1.00  0.00           H
ATOM    400  C   LEU    24      59.064  33.034  67.470  1.00  0.00           C
ATOM    401  O   LEU    24      58.653  32.689  66.363  1.00  0.00           O
ATOM    402  N   GLN    25      60.342  33.100  67.871  1.00  0.00           N
ATOM    403  H   GLN    25      60.495  33.432  68.812  1.00  0.00           H
ATOM    404  CA  GLN    25      61.459  32.715  67.037  1.00  0.00           C
ATOM    405  HA  GLN    25      61.456  33.227  66.075  1.00  0.00           H
ATOM    406  CB  GLN    25      62.805  33.036  67.689  1.00  0.00           C
ATOM    407  HB2 GLN    25      62.788  32.662  68.712  1.00  0.00           H
ATOM    408  HB3 GLN    25      63.613  32.675  67.052  1.00  0.00           H
ATOM    409  CG  GLN    25      62.977  34.609  67.787  1.00  0.00           C
ATOM    410  HG2 GLN    25      62.941  34.950  66.753  1.00  0.00           H
ATOM    411  HG3 GLN    25      62.192  34.947  68.463  1.00  0.00           H
ATOM    412  CD  GLN    25      64.316  35.088  68.398  1.00  0.00           C
ATOM    413  OE1 GLN    25      65.306  34.410  68.670  1.00  0.00           O
ATOM    414  NE2 GLN    25      64.572  36.414  68.360  1.00  0.00           N
ATOM    415 HE21 GLN    25      65.520  36.676  68.588  1.00  0.00           H
ATOM    416 HE22 GLN    25      63.865  37.033  67.990  1.00  0.00           H
ATOM    417  C   GLN    25      61.362  31.177  66.725  1.00  0.00           C
ATOM    418  O   GLN    25      61.465  30.761  65.546  1.00  0.00           O
ATOM    419  N   ALA    26      61.195  30.276  67.713  1.00  0.00           N
ATOM    420  H   ALA    26      61.041  30.650  68.638  1.00  0.00           H
ATOM    421  CA  ALA    26      61.080  28.800  67.442  1.00  0.00           C
ATOM    422  HA  ALA    26      62.064  28.413  67.178  1.00  0.00           H
ATOM    423  CB  ALA    26      60.946  28.035  68.756  1.00  0.00           C
ATOM    424  HB1 ALA    26      60.709  26.976  68.647  1.00  0.00           H
ATOM    425  HB2 ALA    26      60.146  28.488  69.342  1.00  0.00           H
ATOM    426  HB3 ALA    26      61.843  28.070  69.374  1.00  0.00           H
ATOM    427  C   ALA    26      59.877  28.413  66.444  1.00  0.00           C
ATOM    428  O   ALA    26      60.088  27.639  65.479  1.00  0.00           O
ATOM    429  N   VAL    27      58.688  29.067  66.586  1.00  0.00           N
ATOM    430  H   VAL    27      58.545  29.553  67.460  1.00  0.00           H
ATOM    431  CA  VAL    27      57.558  28.938  65.650  1.00  0.00           C
ATOM    432  HA  VAL    27      57.297  27.880  65.672  1.00  0.00           H
ATOM    433  CB  VAL    27      56.354  29.740  66.101  1.00  0.00           C
ATOM    434  HB  VAL    27      56.573  30.752  66.441  1.00  0.00           H
ATOM    435  CG1 VAL    27      55.215  29.661  65.072  1.00  0.00           C
ATOM    436 HG11 VAL    27      55.360  30.390  64.275  1.00  0.00           H
ATOM    437 HG12 VAL    27      55.124  28.655  64.660  1.00  0.00           H
ATOM    438 HG13 VAL    27      54.342  30.098  65.556  1.00  0.00           H
ATOM    439  CG2 VAL    27      55.800  29.170  67.443  1.00  0.00           C
ATOM    440 HG21 VAL    27      56.425  29.353  68.318  1.00  0.00           H
ATOM    441 HG22 VAL    27      55.589  28.101  67.493  1.00  0.00           H
ATOM    442 HG23 VAL    27      54.855  29.695  67.581  1.00  0.00           H
ATOM    443  C   VAL    27      57.993  29.389  64.310  1.00  0.00           C
ATOM    444  O   VAL    27      57.938  28.631  63.349  1.00  0.00           O
ATOM    445  N   THR    28      58.637  30.537  64.191  1.00  0.00           N
ATOM    446  H   THR    28      58.769  31.000  65.079  1.00  0.00           H
ATOM    447  CA  THR    28      59.139  31.076  62.958  1.00  0.00           C
ATOM    448  HA  THR    28      58.242  31.194  62.349  1.00  0.00           H
ATOM    449  CB  THR    28      59.816  32.463  63.163  1.00  0.00           C
ATOM    450  HB  THR    28      60.523  32.317  63.980  1.00  0.00           H
ATOM    451  CG2 THR    28      60.578  33.122  62.022  1.00  0.00           C
ATOM    452 HG21 THR    28      61.237  32.339  61.648  1.00  0.00           H
ATOM    453 HG22 THR    28      61.061  34.063  62.287  1.00  0.00           H
ATOM    454 HG23 THR    28      59.980  33.289  61.125  1.00  0.00           H
ATOM    455  OG1 THR    28      58.778  33.347  63.594  1.00  0.00           O
ATOM    456  HG1 THR    28      58.659  33.107  64.516  1.00  0.00           H
ATOM    457  C   THR    28      60.063  30.107  62.284  1.00  0.00           C
ATOM    458  O   THR    28      59.947  29.820  61.110  1.00  0.00           O
ATOM    459  N   LYS    29      60.990  29.515  63.015  1.00  0.00           N
ATOM    460  H   LYS    29      61.060  29.958  63.920  1.00  0.00           H
ATOM    461  CA  LYS    29      62.110  28.670  62.504  1.00  0.00           C
ATOM    462  HA  LYS    29      62.604  29.232  61.711  1.00  0.00           H
ATOM    463  CB  LYS    29      63.200  28.434  63.644  1.00  0.00           C
ATOM    464  HB2 LYS    29      62.674  28.078  64.531  1.00  0.00           H
ATOM    465  HB3 LYS    29      63.880  27.619  63.395  1.00  0.00           H
ATOM    466  CG  LYS    29      64.059  29.698  63.786  1.00  0.00           C
ATOM    467  HG2 LYS    29      64.671  29.731  62.885  1.00  0.00           H
ATOM    468  HG3 LYS    29      63.515  30.641  63.731  1.00  0.00           H
ATOM    469  CD  LYS    29      65.031  29.554  64.937  1.00  0.00           C
ATOM    470  HD2 LYS    29      65.817  28.871  64.614  1.00  0.00           H
ATOM    471  HD3 LYS    29      65.406  30.554  65.155  1.00  0.00           H
ATOM    472  CE  LYS    29      64.292  29.075  66.200  1.00  0.00           C
ATOM    473  HE2 LYS    29      63.299  29.524  66.184  1.00  0.00           H
ATOM    474  HE3 LYS    29      64.224  27.989  66.140  1.00  0.00           H
ATOM    475  NZ  LYS    29      64.968  29.365  67.474  1.00  0.00           N
ATOM    476  HZ1 LYS    29      64.881  30.288  67.875  1.00  0.00           H
ATOM    477  HZ2 LYS    29      65.974  29.348  67.377  1.00  0.00           H
ATOM    478  HZ3 LYS    29      64.723  28.723  68.215  1.00  0.00           H
ATOM    479  C   LYS    29      61.605  27.359  61.943  1.00  0.00           C
ATOM    480  O   LYS    29      61.985  26.985  60.824  1.00  0.00           O
ATOM    481  N   HIE    30      60.607  26.794  62.592  1.00  0.00           N
ATOM    482  H   HIE    30      60.408  27.142  63.520  1.00  0.00           H
ATOM    483  CA  HIE    30      59.757  25.676  62.070  1.00  0.00           C
ATOM    484  HA  HIE    30      60.440  24.903  61.717  1.00  0.00           H
ATOM    485  CB  HIE    30      58.922  25.035  63.166  1.00  0.00           C
ATOM    486  HB2 HIE    30      59.616  24.873  63.991  1.00  0.00           H
ATOM    487  HB3 HIE    30      58.163  25.715  63.552  1.00  0.00           H
ATOM    488  CG  HIE    30      58.439  23.649  62.838  1.00  0.00           C
ATOM    489  ND1 HIE    30      59.157  22.464  62.725  1.00  0.00           N
ATOM    490  CE1 HIE    30      58.256  21.463  62.596  1.00  0.00           C
ATOM    491  HE1 HIE    30      58.534  20.420  62.549  1.00  0.00           H
ATOM    492  NE2 HIE    30      56.986  21.938  62.465  1.00  0.00           N
ATOM    493  HE2 HIE    30      56.128  21.438  62.283  1.00  0.00           H
ATOM    494  CD2 HIE    30      57.103  23.272  62.744  1.00  0.00           C
ATOM    495  HD2 HIE    30      56.259  23.939  62.850  1.00  0.00           H
ATOM    496  C   HIE    30      58.928  26.112  60.810  1.00  0.00           C
ATOM    497  O   HIE    30      59.046  25.557  59.707  1.00  0.00           O
ATOM    498  N   PHE    31      58.215  27.239  60.892  1.00  0.00           N
ATOM    499  H   PHE    31      58.112  27.725  61.770  1.00  0.00           H
ATOM    500  CA  PHE    31      57.308  27.737  59.787  1.00  0.00           C
ATOM    501  HA  PHE    31      56.588  26.941  59.600  1.00  0.00           H
ATOM    502  CB  PHE    31      56.568  29.060  60.174  1.00  0.00           C
ATOM    503  HB2 PHE    31      56.758  29.252  61.230  1.00  0.00           H
ATOM    504  HB3 PHE    31      57.083  29.901  59.709  1.00  0.00           H
ATOM    505  CG  PHE    31      55.079  29.141  59.885  1.00  0.00           C
ATOM    506  CD1 PHE    31      54.478  28.786  58.643  1.00  0.00           C
ATOM    507  HD1 PHE    31      55.062  28.228  57.926  1.00  0.00           H
ATOM    508  CE1 PHE    31      53.169  29.201  58.325  1.00  0.00           C
ATOM    509  HE1 PHE    31      52.772  29.005  57.340  1.00  0.00           H
ATOM    510  CZ  PHE    31      52.344  29.774  59.268  1.00  0.00           C
ATOM    511  HZ  PHE    31      51.315  30.026  59.057  1.00  0.00           H
ATOM    512  CE2 PHE    31      52.869  29.949  60.611  1.00  0.00           C
ATOM    513  HE2 PHE    31      52.188  30.314  61.364  1.00  0.00           H
ATOM    514  CD2 PHE    31      54.235  29.724  60.817  1.00  0.00           C
ATOM    515  HD2 PHE    31      54.712  30.022  61.739  1.00  0.00           H
ATOM    516  C   PHE    31      58.066  27.924  58.545  1.00  0.00           C
ATOM    517  O   PHE    31      57.577  27.376  57.570  1.00  0.00           O
ATOM    518  N   ILE    32      59.360  28.414  58.527  1.00  0.00           N
ATOM    519  H   ILE    32      59.577  28.686  59.475  1.00  0.00           H
ATOM    520  CA  ILE    32      60.223  28.469  57.327  1.00  0.00           C
ATOM    521  HA  ILE    32      59.735  29.232  56.720  1.00  0.00           H
ATOM    522  CB  ILE    32      61.622  28.915  57.681  1.00  0.00           C
ATOM    523  HB  ILE    32      62.046  28.375  58.526  1.00  0.00           H
ATOM    524  CG2 ILE    32      62.578  28.677  56.498  1.00  0.00           C
ATOM    525 HG21 ILE    32      62.327  29.087  55.519  1.00  0.00           H
ATOM    526 HG22 ILE    32      62.913  27.643  56.418  1.00  0.00           H
ATOM    527 HG23 ILE    32      63.449  29.316  56.652  1.00  0.00           H
ATOM    528  CG1 ILE    32      61.641  30.436  58.127  1.00  0.00           C
ATOM    529 HG12 ILE    32      61.349  31.010  57.247  1.00  0.00           H
ATOM    530 HG13 ILE    32      60.961  30.629  58.957  1.00  0.00           H
ATOM    531  CD1 ILE    32      62.990  30.900  58.618  1.00  0.00           C
ATOM    532 HD11 ILE    32      62.918  31.645  59.411  1.00  0.00           H
ATOM    533 HD12 ILE    32      63.686  31.132  57.811  1.00  0.00           H
ATOM    534 HD13 ILE    32      63.452  30.029  59.082  1.00  0.00           H
ATOM    535  C   ILE    32      60.252  27.180  56.545  1.00  0.00           C
ATOM    536  O   ILE    32      59.952  27.130  55.373  1.00  0.00           O
ATOM    537  N   SER    33      60.569  26.136  57.301  1.00  0.00           N
ATOM    538  H   SER    33      60.661  26.316  58.291  1.00  0.00           H
ATOM    539  CA  SER    33      60.759  24.770  56.812  1.00  0.00           C
ATOM    540  HA  SER    33      61.399  24.762  55.930  1.00  0.00           H
ATOM    541  CB  SER    33      61.631  23.958  57.862  1.00  0.00           C
ATOM    542  HB2 SER    33      62.398  24.638  58.230  1.00  0.00           H
ATOM    543  HB3 SER    33      61.083  23.645  58.750  1.00  0.00           H
ATOM    544  OG  SER    33      62.264  22.898  57.198  1.00  0.00           O
ATOM    545  HG  SER    33      62.600  22.361  57.920  1.00  0.00           H
ATOM    546  C   SER    33      59.456  24.129  56.330  1.00  0.00           C
ATOM    547  O   SER    33      59.431  23.237  55.444  1.00  0.00           O
ATOM    548  N   GLU    34      58.333  24.536  56.905  1.00  0.00           N
ATOM    549  H   GLU    34      58.373  25.112  57.733  1.00  0.00           H
ATOM    550  CA  GLU    34      56.976  24.094  56.503  1.00  0.00           C
ATOM    551  HA  GLU    34      57.032  23.008  56.436  1.00  0.00           H
ATOM    552  CB  GLU    34      56.020  24.324  57.703  1.00  0.00           C
ATOM    553  HB2 GLU    34      56.138  25.309  58.153  1.00  0.00           H
ATOM    554  HB3 GLU    34      54.999  24.190  57.345  1.00  0.00           H
ATOM    555  CG  GLU    34      56.115  23.394  58.951  1.00  0.00           C
ATOM    556  HG2 GLU    34      57.160  23.489  59.247  1.00  0.00           H
ATOM    557  HG3 GLU    34      55.602  23.789  59.828  1.00  0.00           H
ATOM    558  CD  GLU    34      55.879  21.877  58.623  1.00  0.00           C
ATOM    559  OE1 GLU    34      56.566  21.060  59.295  1.00  0.00           O
ATOM    560  OE2 GLU    34      55.014  21.493  57.811  1.00  0.00           O
ATOM    561  C   GLU    34      56.484  24.724  55.183  1.00  0.00           C
ATOM    562  O   GLU    34      55.875  23.964  54.421  1.00  0.00           O
ATOM    563  N   LEU    35      56.765  25.999  54.915  1.00  0.00           N
ATOM    564  H   LEU    35      57.391  26.565  55.470  1.00  0.00           H
ATOM    565  CA  LEU    35      56.447  26.618  53.624  1.00  0.00           C
ATOM    566  HA  LEU    35      55.365  26.491  53.567  1.00  0.00           H
ATOM    567  CB  LEU    35      56.805  28.067  53.704  1.00  0.00           C
ATOM    568  HB2 LEU    35      57.893  28.098  53.709  1.00  0.00           H
ATOM    569  HB3 LEU    35      56.532  28.477  52.732  1.00  0.00           H
ATOM    570  CG  LEU    35      56.186  29.048  54.709  1.00  0.00           C
ATOM    571  HG  LEU    35      56.409  28.606  55.681  1.00  0.00           H
ATOM    572  CD1 LEU    35      56.939  30.386  54.777  1.00  0.00           C
ATOM    573 HD11 LEU    35      56.619  31.050  55.580  1.00  0.00           H
ATOM    574 HD12 LEU    35      56.771  30.978  53.877  1.00  0.00           H
ATOM    575 HD13 LEU    35      57.921  30.231  55.222  1.00  0.00           H
ATOM    576  CD2 LEU    35      54.689  29.226  54.385  1.00  0.00           C
ATOM    577 HD21 LEU    35      54.246  29.676  55.274  1.00  0.00           H
ATOM    578 HD22 LEU    35      54.523  29.859  53.514  1.00  0.00           H
ATOM    579 HD23 LEU    35      54.156  28.299  54.169  1.00  0.00           H
ATOM    580  C   LEU    35      57.212  25.840  52.464  1.00  0.00           C
ATOM    581  O   LEU    35      56.640  25.450  51.465  1.00  0.00           O
ATOM    582  N   GLU    36      58.474  25.491  52.733  1.00  0.00           N
ATOM    583  H   GLU    36      58.836  25.810  53.620  1.00  0.00           H
ATOM    584  CA  GLU    36      59.333  24.692  51.852  1.00  0.00           C
ATOM    585  HA  GLU    36      59.248  25.129  50.857  1.00  0.00           H
ATOM    586  CB  GLU    36      60.716  24.694  52.467  1.00  0.00           C
ATOM    587  HB2 GLU    36      61.097  25.709  52.574  1.00  0.00           H
ATOM    588  HB3 GLU    36      60.657  24.246  53.459  1.00  0.00           H
ATOM    589  CG  GLU    36      61.773  23.826  51.773  1.00  0.00           C
ATOM    590  HG2 GLU    36      61.361  22.825  51.889  1.00  0.00           H
ATOM    591  HG3 GLU    36      61.692  24.033  50.706  1.00  0.00           H
ATOM    592  CD  GLU    36      63.168  23.809  52.466  1.00  0.00           C
ATOM    593  OE1 GLU    36      63.404  24.495  53.490  1.00  0.00           O
ATOM    594  OE2 GLU    36      63.985  22.933  52.043  1.00  0.00           O
ATOM    595  C   GLU    36      58.692  23.289  51.589  1.00  0.00           C
ATOM    596  O   GLU    36      58.768  22.791  50.428  1.00  0.00           O
ATOM    597  N   LYS    37      58.074  22.723  52.642  1.00  0.00           N
ATOM    598  H   LYS    37      58.242  23.047  53.583  1.00  0.00           H
ATOM    599  CA  LYS    37      57.498  21.370  52.543  1.00  0.00           C
ATOM    600  HA  LYS    37      58.160  20.727  51.963  1.00  0.00           H
ATOM    601  CB  LYS    37      57.223  20.846  53.994  1.00  0.00           C
ATOM    602  HB2 LYS    37      58.104  20.682  54.612  1.00  0.00           H
ATOM    603  HB3 LYS    37      56.538  21.504  54.529  1.00  0.00           H
ATOM    604  CG  LYS    37      56.458  19.539  54.068  1.00  0.00           C
ATOM    605  HG2 LYS    37      55.646  19.581  53.343  1.00  0.00           H
ATOM    606  HG3 LYS    37      57.106  18.696  53.824  1.00  0.00           H
ATOM    607  CD  LYS    37      55.863  19.112  55.379  1.00  0.00           C
ATOM    608  HD2 LYS    37      55.279  19.952  55.754  1.00  0.00           H
ATOM    609  HD3 LYS    37      55.197  18.266  55.207  1.00  0.00           H
ATOM    610  CE  LYS    37      56.971  18.873  56.468  1.00  0.00           C
ATOM    611  HE2 LYS    37      57.393  17.922  56.141  1.00  0.00           H
ATOM    612  HE3 LYS    37      57.805  19.575  56.438  1.00  0.00           H
ATOM    613  NZ  LYS    37      56.261  18.642  57.793  1.00  0.00           N
ATOM    614  HZ1 LYS    37      55.666  19.417  58.048  1.00  0.00           H
ATOM    615  HZ2 LYS    37      56.899  18.629  58.577  1.00  0.00           H
ATOM    616  HZ3 LYS    37      55.802  17.750  57.679  1.00  0.00           H
ATOM    617  C   LYS    37      56.126  21.505  51.872  1.00  0.00           C
ATOM    618  O   LYS    37      55.749  20.579  51.156  1.00  0.00           O
ATOM    619  N   GLY    38      55.350  22.581  51.987  1.00  0.00           N
ATOM    620  H   GLY    38      55.671  23.306  52.613  1.00  0.00           H
ATOM    621  CA  GLY    38      54.071  22.777  51.271  1.00  0.00           C
ATOM    622  HA2 GLY    38      53.427  21.923  51.484  1.00  0.00           H
ATOM    623  HA3 GLY    38      53.662  23.713  51.654  1.00  0.00           H
ATOM    624  C   GLY    38      54.258  22.983  49.722  1.00  0.00           C
ATOM    625  O   GLY    38      53.270  22.839  48.988  1.00  0.00           O
ATOM    626  N   LEU    39      55.470  23.296  49.249  1.00  0.00           N
ATOM    627  H   LEU    39      56.231  23.621  49.828  1.00  0.00           H
ATOM    628  CA  LEU    39      55.893  23.305  47.819  1.00  0.00           C
ATOM    629  HA  LEU    39      55.055  23.317  47.122  1.00  0.00           H
ATOM    630  CB  LEU    39      56.775  24.478  47.570  1.00  0.00           C
ATOM    631  HB2 LEU    39      57.649  24.306  48.199  1.00  0.00           H
ATOM    632  HB3 LEU    39      57.183  24.519  46.560  1.00  0.00           H
ATOM    633  CG  LEU    39      56.121  25.879  47.985  1.00  0.00           C
ATOM    634  HG  LEU    39      55.704  25.797  48.988  1.00  0.00           H
ATOM    635  CD1 LEU    39      57.165  26.975  48.137  1.00  0.00           C
ATOM    636 HD11 LEU    39      57.774  26.650  48.981  1.00  0.00           H
ATOM    637 HD12 LEU    39      56.683  27.939  48.300  1.00  0.00           H
ATOM    638 HD13 LEU    39      57.716  26.958  47.197  1.00  0.00           H
ATOM    639  CD2 LEU    39      55.111  26.232  46.892  1.00  0.00           C
ATOM    640 HD21 LEU    39      54.895  27.296  46.990  1.00  0.00           H
ATOM    641 HD22 LEU    39      55.615  26.188  45.927  1.00  0.00           H
ATOM    642 HD23 LEU    39      54.186  25.657  46.958  1.00  0.00           H
ATOM    643  C   LEU    39      56.546  21.932  47.327  1.00  0.00           C
ATOM    644  O   LEU    39      56.912  21.810  46.187  1.00  0.00           O
ATOM    645  N   SER    40      56.676  21.024  48.266  1.00  0.00           N
ATOM    646  H   SER    40      56.248  21.149  49.172  1.00  0.00           H
ATOM    647  CA  SER    40      57.430  19.808  48.038  1.00  0.00           C
ATOM    648  HA  SER    40      58.315  19.980  47.425  1.00  0.00           H
ATOM    649  CB  SER    40      57.918  19.154  49.367  1.00  0.00           C
ATOM    650  HB2 SER    40      58.716  18.426  49.222  1.00  0.00           H
ATOM    651  HB3 SER    40      58.209  19.966  50.032  1.00  0.00           H
ATOM    652  OG  SER    40      56.825  18.483  50.039  1.00  0.00           O
ATOM    653  HG  SER    40      56.319  19.232  50.362  1.00  0.00           H
ATOM    654  C   SER    40      56.647  18.769  47.189  1.00  0.00           C
ATOM    655  O   SER    40      55.405  18.768  47.237  1.00  0.00           O
ATOM    656  N   LYS    41      57.319  17.811  46.527  1.00  0.00           N
ATOM    657  H   LYS    41      58.324  17.788  46.614  1.00  0.00           H
ATOM    658  CA  LYS    41      56.744  16.546  46.017  1.00  0.00           C
ATOM    659  HA  LYS    41      55.885  16.969  45.497  1.00  0.00           H
ATOM    660  CB  LYS    41      57.723  15.755  45.171  1.00  0.00           C
ATOM    661  HB2 LYS    41      58.696  15.755  45.662  1.00  0.00           H
ATOM    662  HB3 LYS    41      57.333  14.741  45.086  1.00  0.00           H
ATOM    663  CG  LYS    41      57.719  16.454  43.814  1.00  0.00           C
ATOM    664  HG2 LYS    41      56.701  16.278  43.466  1.00  0.00           H
ATOM    665  HG3 LYS    41      57.922  17.512  43.977  1.00  0.00           H
ATOM    666  CD  LYS    41      58.683  15.948  42.713  1.00  0.00           C
ATOM    667  HD2 LYS    41      59.672  15.768  43.134  1.00  0.00           H
ATOM    668  HD3 LYS    41      58.238  14.999  42.413  1.00  0.00           H
ATOM    669  CE  LYS    41      58.851  16.833  41.493  1.00  0.00           C
ATOM    670  HE2 LYS    41      57.924  17.389  41.353  1.00  0.00           H
ATOM    671  HE3 LYS    41      59.666  17.532  41.675  1.00  0.00           H
ATOM    672  NZ  LYS    41      59.189  15.881  40.397  1.00  0.00           N
ATOM    673  HZ1 LYS    41      58.330  15.466  40.064  1.00  0.00           H
ATOM    674  HZ2 LYS    41      59.926  15.246  40.669  1.00  0.00           H
ATOM    675  HZ3 LYS    41      59.535  16.430  39.623  1.00  0.00           H
ATOM    676  C   LYS    41      56.177  15.657  47.112  1.00  0.00           C
ATOM    677  O   LYS    41      55.069  15.157  46.777  1.00  0.00           O
ATOM    678  N   LYS    42      56.718  15.545  48.371  1.00  0.00           N
ATOM    679  H   LYS    42      57.508  16.089  48.689  1.00  0.00           H
ATOM    680  CA  LYS    42      56.065  14.693  49.384  1.00  0.00           C
ATOM    681  HA  LYS    42      55.881  13.738  48.893  1.00  0.00           H
ATOM    682  CB  LYS    42      56.903  14.712  50.685  1.00  0.00           C
ATOM    683  HB2 LYS    42      57.245  15.704  50.981  1.00  0.00           H
ATOM    684  HB3 LYS    42      56.231  14.331  51.454  1.00  0.00           H
ATOM    685  CG  LYS    42      58.081  13.775  50.533  1.00  0.00           C
ATOM    686  HG2 LYS    42      57.678  12.762  50.532  1.00  0.00           H
ATOM    687  HG3 LYS    42      58.518  13.829  49.536  1.00  0.00           H
ATOM    688  CD  LYS    42      59.089  13.975  51.705  1.00  0.00           C
ATOM    689  HD2 LYS    42      59.973  13.347  51.587  1.00  0.00           H
ATOM    690  HD3 LYS    42      59.474  14.995  51.666  1.00  0.00           H
ATOM    691  CE  LYS    42      58.614  13.683  53.194  1.00  0.00           C
ATOM    692  HE2 LYS    42      57.750  14.232  53.570  1.00  0.00           H
ATOM    693  HE3 LYS    42      58.461  12.620  53.374  1.00  0.00           H
ATOM    694  NZ  LYS    42      59.636  14.070  54.179  1.00  0.00           N
ATOM    695  HZ1 LYS    42      60.603  13.935  53.921  1.00  0.00           H
ATOM    696  HZ2 LYS    42      59.548  13.520  55.023  1.00  0.00           H
ATOM    697  HZ3 LYS    42      59.520  15.029  54.475  1.00  0.00           H
ATOM    698  C   LYS    42      54.682  15.302  49.710  1.00  0.00           C
ATOM    699  O   LYS    42      53.743  14.627  50.095  1.00  0.00           O
ATOM    700  N   GLY    43      54.575  16.637  49.535  1.00  0.00           N
ATOM    701  H   GLY    43      55.406  17.126  49.233  1.00  0.00           H
ATOM    702  CA  GLY    43      53.512  17.486  50.129  1.00  0.00           C
ATOM    703  HA2 GLY    43      53.431  18.497  49.730  1.00  0.00           H
ATOM    704  HA3 GLY    43      52.571  16.999  49.876  1.00  0.00           H
ATOM    705  C   GLY    43      53.586  17.556  51.657  1.00  0.00           C
ATOM    706  O   GLY    43      54.461  16.973  52.245  1.00  0.00           O
ATOM    707  N   GLY    44      52.611  18.196  52.303  1.00  0.00           N
ATOM    708  H   GLY    44      51.791  18.513  51.806  1.00  0.00           H
ATOM    709  CA  GLY    44      52.521  18.390  53.739  1.00  0.00           C
ATOM    710  HA2 GLY    44      52.533  17.472  54.324  1.00  0.00           H
ATOM    711  HA3 GLY    44      53.300  19.027  54.157  1.00  0.00           H
ATOM    712  C   GLY    44      51.161  19.133  54.158  1.00  0.00           C
ATOM    713  O   GLY    44      50.286  19.277  53.318  1.00  0.00           O
ATOM    714  N   ASN    45      51.103  19.589  55.398  1.00  0.00           N
ATOM    715  H   ASN    45      51.928  19.545  55.979  1.00  0.00           H
ATOM    716  CA  ASN    45      49.908  20.267  55.973  1.00  0.00           C
ATOM    717  HA  ASN    45      49.023  19.714  55.655  1.00  0.00           H
ATOM    718  CB  ASN    45      49.988  20.343  57.521  1.00  0.00           C
ATOM    719  HB2 ASN    45      50.987  20.666  57.812  1.00  0.00           H
ATOM    720  HB3 ASN    45      49.260  21.005  57.991  1.00  0.00           H
ATOM    721  CG  ASN    45      49.808  18.943  58.101  1.00  0.00           C
ATOM    722  OD1 ASN    45      49.334  18.042  57.452  1.00  0.00           O
ATOM    723  ND2 ASN    45      50.219  18.857  59.312  1.00  0.00           N
ATOM    724 HD21 ASN    45      50.680  19.583  59.841  1.00  0.00           H
ATOM    725 HD22 ASN    45      50.076  17.946  59.725  1.00  0.00           H
ATOM    726  C   ASN    45      49.647  21.584  55.338  1.00  0.00           C
ATOM    727  O   ASN    45      48.523  21.878  55.169  1.00  0.00           O
ATOM    728  N   ILE    46      50.623  22.444  54.966  1.00  0.00           N
ATOM    729  H   ILE    46      51.622  22.366  55.086  1.00  0.00           H
ATOM    730  CA  ILE    46      50.308  23.775  54.338  1.00  0.00           C
ATOM    731  HA  ILE    46      49.439  24.167  54.868  1.00  0.00           H
ATOM    732  CB  ILE    46      51.375  24.821  54.616  1.00  0.00           C
ATOM    733  HB  ILE    46      52.357  24.420  54.362  1.00  0.00           H
ATOM    734  CG2 ILE    46      50.992  26.171  53.914  1.00  0.00           C
ATOM    735 HG21 ILE    46      50.979  26.224  52.825  1.00  0.00           H
ATOM    736 HG22 ILE    46      51.662  27.008  54.112  1.00  0.00           H
ATOM    737 HG23 ILE    46      50.041  26.543  54.292  1.00  0.00           H
ATOM    738  CG1 ILE    46      51.357  25.105  56.095  1.00  0.00           C
ATOM    739 HG12 ILE    46      50.404  25.545  56.390  1.00  0.00           H
ATOM    740 HG13 ILE    46      51.528  24.146  56.584  1.00  0.00           H
ATOM    741  CD1 ILE    46      52.518  26.065  56.547  1.00  0.00           C
ATOM    742 HD11 ILE    46      52.289  27.131  56.530  1.00  0.00           H
ATOM    743 HD12 ILE    46      53.510  25.758  56.216  1.00  0.00           H
ATOM    744 HD13 ILE    46      52.655  25.802  57.595  1.00  0.00           H
ATOM    745  C   ILE    46      50.112  23.635  52.773  1.00  0.00           C
ATOM    746  O   ILE    46      50.994  23.087  52.095  1.00  0.00           O
ATOM    747  N   PRO    47      49.053  24.182  52.162  1.00  0.00           N
ATOM    748  CD  PRO    47      47.887  24.722  52.830  1.00  0.00           C
ATOM    749  HD2 PRO    47      48.077  25.789  52.945  1.00  0.00           H
ATOM    750  HD3 PRO    47      47.715  24.142  53.738  1.00  0.00           H
ATOM    751  CG  PRO    47      46.753  24.411  51.928  1.00  0.00           C
ATOM    752  HG2 PRO    47      45.866  25.002  52.160  1.00  0.00           H
ATOM    753  HG3 PRO    47      46.367  23.398  52.048  1.00  0.00           H
ATOM    754  CB  PRO    47      47.299  24.543  50.462  1.00  0.00           C
ATOM    755  HB2 PRO    47      47.265  25.609  50.236  1.00  0.00           H
ATOM    756  HB3 PRO    47      46.639  24.012  49.775  1.00  0.00           H
ATOM    757  CA  PRO    47      48.714  24.025  50.660  1.00  0.00           C
ATOM    758  HA  PRO    47      48.673  22.940  50.564  1.00  0.00           H
ATOM    759  C   PRO    47      49.687  24.646  49.648  1.00  0.00           C
ATOM    760  O   PRO    47      49.950  24.126  48.552  1.00  0.00           O
ATOM    761  N   MET    48      50.105  25.923  49.890  1.00  0.00           N
ATOM    762  H   MET    48      49.782  26.406  50.717  1.00  0.00           H
ATOM    763  CA  MET    48      50.991  26.680  48.985  1.00  0.00           C
ATOM    764  HA  MET    48      50.889  27.706  49.336  1.00  0.00           H
ATOM    765  CB  MET    48      52.432  26.250  49.154  1.00  0.00           C
ATOM    766  HB2 MET    48      52.581  25.270  48.702  1.00  0.00           H
ATOM    767  HB3 MET    48      53.204  26.925  48.788  1.00  0.00           H
ATOM    768  CG  MET    48      52.928  26.182  50.624  1.00  0.00           C
ATOM    769  HG2 MET    48      52.241  25.541  51.177  1.00  0.00           H
ATOM    770  HG3 MET    48      53.879  25.670  50.471  1.00  0.00           H
ATOM    771  SD  MET    48      53.100  27.637  51.616  1.00  0.00           S
ATOM    772  CE  MET    48      54.545  28.392  50.901  1.00  0.00           C
ATOM    773  HE1 MET    48      54.935  29.171  51.557  1.00  0.00           H
ATOM    774  HE2 MET    48      55.319  27.626  50.858  1.00  0.00           H
ATOM    775  HE3 MET    48      54.377  28.828  49.916  1.00  0.00           H
ATOM    776  C   MET    48      50.548  26.705  47.553  1.00  0.00           C
ATOM    777  O   MET    48      51.232  26.279  46.641  1.00  0.00           O
ATOM    778  N   ILE    49      49.342  27.219  47.364  1.00  0.00           N
ATOM    779  H   ILE    49      49.006  27.804  48.116  1.00  0.00           H
ATOM    780  CA  ILE    49      48.615  27.194  46.116  1.00  0.00           C
ATOM    781  HA  ILE    49      48.783  26.179  45.755  1.00  0.00           H
ATOM    782  CB  ILE    49      47.096  27.423  46.269  1.00  0.00           C
ATOM    783  HB  ILE    49      46.950  28.474  46.520  1.00  0.00           H
ATOM    784  CG2 ILE    49      46.435  27.356  44.904  1.00  0.00           C
ATOM    785 HG21 ILE    49      46.979  26.755  44.177  1.00  0.00           H
ATOM    786 HG22 ILE    49      46.405  28.317  44.391  1.00  0.00           H
ATOM    787 HG23 ILE    49      45.378  27.138  45.063  1.00  0.00           H
ATOM    788  CG1 ILE    49      46.411  26.542  47.347  1.00  0.00           C
ATOM    789 HG12 ILE    49      46.914  26.795  48.280  1.00  0.00           H
ATOM    790 HG13 ILE    49      45.353  26.784  47.453  1.00  0.00           H
ATOM    791  CD1 ILE    49      46.580  25.040  47.069  1.00  0.00           C
ATOM    792 HD11 ILE    49      47.654  24.860  47.018  1.00  0.00           H
ATOM    793 HD12 ILE    49      46.146  24.833  46.092  1.00  0.00           H
ATOM    794 HD13 ILE    49      45.928  24.478  47.738  1.00  0.00           H
ATOM    795  C   ILE    49      49.090  28.243  45.128  1.00  0.00           C
ATOM    796  O   ILE    49      48.970  29.417  45.412  1.00  0.00           O
ATOM    797  N   PRO    50      49.637  27.885  43.937  1.00  0.00           N
ATOM    798  CD  PRO    50      49.694  26.612  43.262  1.00  0.00           C
ATOM    799  HD2 PRO    50      48.825  26.629  42.606  1.00  0.00           H
ATOM    800  HD3 PRO    50      49.644  25.823  44.013  1.00  0.00           H
ATOM    801  CG  PRO    50      50.968  26.724  42.456  1.00  0.00           C
ATOM    802  HG2 PRO    50      50.765  26.101  41.585  1.00  0.00           H
ATOM    803  HG3 PRO    50      51.825  26.384  43.040  1.00  0.00           H
ATOM    804  CB  PRO    50      51.037  28.297  42.069  1.00  0.00           C
ATOM    805  HB2 PRO    50      50.529  28.375  41.108  1.00  0.00           H
ATOM    806  HB3 PRO    50      52.022  28.763  42.077  1.00  0.00           H
ATOM    807  CA  PRO    50      50.173  28.948  43.148  1.00  0.00           C
ATOM    808  HA  PRO    50      50.746  29.597  43.810  1.00  0.00           H
ATOM    809  C   PRO    50      49.081  29.781  42.477  1.00  0.00           C
ATOM    810  O   PRO    50      47.980  29.342  42.127  1.00  0.00           O
ATOM    811  N   GLY    51      49.328  31.094  42.262  1.00  0.00           N
ATOM    812  H   GLY    51      50.259  31.326  42.578  1.00  0.00           H
ATOM    813  CA  GLY    51      48.498  32.212  41.738  1.00  0.00           C
ATOM    814  HA2 GLY    51      47.461  32.184  42.071  1.00  0.00           H
ATOM    815  HA3 GLY    51      48.961  33.149  42.048  1.00  0.00           H
ATOM    816  C   GLY    51      48.505  32.230  40.180  1.00  0.00           C
ATOM    817  O   GLY    51      47.666  32.960  39.596  1.00  0.00           O
ATOM    818  N   TRP    52      49.536  31.726  39.517  1.00  0.00           N
ATOM    819  H   TRP    52      50.363  31.526  40.061  1.00  0.00           H
ATOM    820  CA  TRP    52      49.856  31.635  38.098  1.00  0.00           C
ATOM    821  HA  TRP    52      50.782  31.061  38.048  1.00  0.00           H
ATOM    822  CB  TRP    52      48.842  30.775  37.255  1.00  0.00           C
ATOM    823  HB2 TRP    52      47.973  31.431  37.180  1.00  0.00           H
ATOM    824  HB3 TRP    52      49.245  30.606  36.256  1.00  0.00           H
ATOM    825  CG  TRP    52      48.602  29.384  37.835  1.00  0.00           C
ATOM    826  CD1 TRP    52      47.619  28.969  38.664  1.00  0.00           C
ATOM    827  HD1 TRP    52      46.735  29.589  38.686  1.00  0.00           H
ATOM    828  NE1 TRP    52      47.873  27.772  39.112  1.00  0.00           N
ATOM    829  HE1 TRP    52      47.328  27.215  39.755  1.00  0.00           H
ATOM    830  CE2 TRP    52      48.984  27.200  38.562  1.00  0.00           C
ATOM    831  CZ2 TRP    52      49.696  26.063  38.773  1.00  0.00           C
ATOM    832  HZ2 TRP    52      49.317  25.235  39.353  1.00  0.00           H
ATOM    833  CH2 TRP    52      51.030  25.894  38.262  1.00  0.00           C
ATOM    834  HH2 TRP    52      51.532  24.960  38.466  1.00  0.00           H
ATOM    835  CZ3 TRP    52      51.574  26.953  37.495  1.00  0.00           C
ATOM    836  HZ3 TRP    52      52.568  26.792  37.105  1.00  0.00           H
ATOM    837  CE3 TRP    52      50.814  28.101  37.330  1.00  0.00           C
ATOM    838  HE3 TRP    52      51.173  28.959  36.780  1.00  0.00           H
ATOM    839  CD2 TRP    52      49.535  28.252  37.821  1.00  0.00           C
ATOM    840  C   TRP    52      50.208  32.953  37.437  1.00  0.00           C
ATOM    841  O   TRP    52      50.546  32.903  36.252  1.00  0.00           O
ATOM    842  N   VAL    53      50.210  34.059  38.219  1.00  0.00           N
ATOM    843  H   VAL    53      49.694  34.026  39.087  1.00  0.00           H
ATOM    844  CA  VAL    53      50.969  35.306  38.028  1.00  0.00           C
ATOM    845  HA  VAL    53      50.672  35.759  37.082  1.00  0.00           H
ATOM    846  CB  VAL    53      50.485  36.286  39.177  1.00  0.00           C
ATOM    847  HB  VAL    53      50.775  35.821  40.118  1.00  0.00           H
ATOM    848  CG1 VAL    53      51.218  37.593  38.883  1.00  0.00           C
ATOM    849 HG11 VAL    53      52.288  37.405  38.975  1.00  0.00           H
ATOM    850 HG12 VAL    53      50.946  37.883  37.868  1.00  0.00           H
ATOM    851 HG13 VAL    53      51.030  38.364  39.629  1.00  0.00           H
ATOM    852  CG2 VAL    53      48.966  36.480  39.266  1.00  0.00           C
ATOM    853 HG21 VAL    53      48.733  37.095  40.135  1.00  0.00           H
ATOM    854 HG22 VAL    53      48.431  35.548  39.447  1.00  0.00           H
ATOM    855 HG23 VAL    53      48.630  36.923  38.329  1.00  0.00           H
ATOM    856  C   VAL    53      52.462  34.972  38.154  1.00  0.00           C
ATOM    857  O   VAL    53      52.907  34.661  39.294  1.00  0.00           O
ATOM    858  N   MET    54      53.236  35.182  37.066  1.00  0.00           N
ATOM    859  H   MET    54      52.706  35.339  36.220  1.00  0.00           H
ATOM    860  CA  MET    54      54.623  34.755  36.899  1.00  0.00           C
ATOM    861  HA  MET    54      54.867  34.571  37.946  1.00  0.00           H
ATOM    862  CB  MET    54      54.633  33.456  36.067  1.00  0.00           C
ATOM    863  HB2 MET    54      54.376  33.684  35.033  1.00  0.00           H
ATOM    864  HB3 MET    54      55.659  33.104  35.951  1.00  0.00           H
ATOM    865  CG  MET    54      53.764  32.319  36.517  1.00  0.00           C
ATOM    866  HG2 MET    54      54.261  31.753  37.304  1.00  0.00           H
ATOM    867  HG3 MET    54      52.837  32.685  36.958  1.00  0.00           H
ATOM    868  SD  MET    54      53.127  31.182  35.278  1.00  0.00           S
ATOM    869  CE  MET    54      54.550  30.368  34.533  1.00  0.00           C
ATOM    870  HE1 MET    54      54.364  29.822  33.609  1.00  0.00           H
ATOM    871  HE2 MET    54      55.300  31.138  34.346  1.00  0.00           H
ATOM    872  HE3 MET    54      54.942  29.618  35.220  1.00  0.00           H
ATOM    873  C   MET    54      55.528  35.912  36.368  1.00  0.00           C
ATOM    874  O   MET    54      56.532  35.640  35.808  1.00  0.00           O
ATOM    875  N   ASP    55      55.048  37.117  36.549  1.00  0.00           N
ATOM    876  H   ASP    55      54.176  37.333  37.009  1.00  0.00           H
ATOM    877  CA  ASP    55      55.874  38.350  36.450  1.00  0.00           C
ATOM    878  HA  ASP    55      56.951  38.188  36.414  1.00  0.00           H
ATOM    879  CB  ASP    55      55.453  38.956  35.081  1.00  0.00           C
ATOM    880  HB2 ASP    55      54.437  39.340  35.178  1.00  0.00           H
ATOM    881  HB3 ASP    55      56.108  39.807  34.896  1.00  0.00           H
ATOM    882  CG  ASP    55      55.586  37.958  33.882  1.00  0.00           C
ATOM    883  OD1 ASP    55      56.688  37.421  33.543  1.00  0.00           O
ATOM    884  OD2 ASP    55      54.487  37.566  33.371  1.00  0.00           O
ATOM    885  C   ASP    55      55.474  39.291  37.531  1.00  0.00           C
ATOM    886  O   ASP    55      54.525  39.038  38.212  1.00  0.00           O
ATOM    887  N   PHE    56      56.357  40.241  37.797  1.00  0.00           N
ATOM    888  H   PHE    56      57.046  40.400  37.075  1.00  0.00           H
ATOM    889  CA  PHE    56      56.101  41.260  38.741  1.00  0.00           C
ATOM    890  HA  PHE    56      55.468  40.901  39.552  1.00  0.00           H
ATOM    891  CB  PHE    56      57.489  41.617  39.408  1.00  0.00           C
ATOM    892  HB2 PHE    56      57.988  42.212  38.644  1.00  0.00           H
ATOM    893  HB3 PHE    56      57.226  42.356  40.164  1.00  0.00           H
ATOM    894  CG  PHE    56      58.321  40.574  40.114  1.00  0.00           C
ATOM    895  CD1 PHE    56      57.687  39.507  40.850  1.00  0.00           C
ATOM    896  HD1 PHE    56      56.608  39.549  40.829  1.00  0.00           H
ATOM    897  CE1 PHE    56      58.454  38.444  41.435  1.00  0.00           C
ATOM    898  HE1 PHE    56      57.961  37.652  41.979  1.00  0.00           H
ATOM    899  CZ  PHE    56      59.862  38.397  41.223  1.00  0.00           C
ATOM    900  HZ  PHE    56      60.415  37.636  41.753  1.00  0.00           H
ATOM    901  CE2 PHE    56      60.460  39.467  40.564  1.00  0.00           C
ATOM    902  HE2 PHE    56      61.527  39.499  40.393  1.00  0.00           H
ATOM    903  CD2 PHE    56      59.699  40.567  40.118  1.00  0.00           C
ATOM    904  HD2 PHE    56      60.239  41.400  39.693  1.00  0.00           H
ATOM    905  C   PHE    56      55.459  42.448  38.035  1.00  0.00           C
ATOM    906  O   PHE    56      55.838  42.735  36.928  1.00  0.00           O
ATOM    907  N   PRO    57      54.586  43.094  38.734  1.00  0.00           N
ATOM    908  CD  PRO    57      53.859  42.772  39.918  1.00  0.00           C
ATOM    909  HD2 PRO    57      54.476  42.346  40.707  1.00  0.00           H
ATOM    910  HD3 PRO    57      52.999  42.131  39.725  1.00  0.00           H
ATOM    911  CG  PRO    57      53.199  44.057  40.373  1.00  0.00           C
ATOM    912  HG2 PRO    57      53.810  44.508  41.155  1.00  0.00           H
ATOM    913  HG3 PRO    57      52.240  43.817  40.832  1.00  0.00           H
ATOM    914  CB  PRO    57      53.149  44.990  39.188  1.00  0.00           C
ATOM    915  HB2 PRO    57      53.348  46.024  39.471  1.00  0.00           H
ATOM    916  HB3 PRO    57      52.164  44.872  38.738  1.00  0.00           H
ATOM    917  CA  PRO    57      54.206  44.423  38.242  1.00  0.00           C
ATOM    918  HA  PRO    57      53.808  44.461  37.228  1.00  0.00           H
ATOM    919  C   PRO    57      55.402  45.304  38.378  1.00  0.00           C
ATOM    920  O   PRO    57      55.958  45.515  39.406  1.00  0.00           O
ATOM    921  N   THR    58      55.816  45.944  37.268  1.00  0.00           N
ATOM    922  H   THR    58      55.303  45.649  36.449  1.00  0.00           H
ATOM    923  CA  THR    58      56.815  46.912  37.066  1.00  0.00           C
ATOM    924  HA  THR    58      57.695  46.732  37.683  1.00  0.00           H
ATOM    925  CB  THR    58      57.323  47.053  35.608  1.00  0.00           C
ATOM    926  HB  THR    58      58.148  47.765  35.609  1.00  0.00           H
ATOM    927  CG2 THR    58      57.627  45.661  35.088  1.00  0.00           C
ATOM    928 HG21 THR    58      58.397  45.831  34.337  1.00  0.00           H
ATOM    929 HG22 THR    58      56.784  45.149  34.624  1.00  0.00           H
ATOM    930 HG23 THR    58      58.171  45.109  35.856  1.00  0.00           H
ATOM    931  OG1 THR    58      56.317  47.489  34.712  1.00  0.00           O
ATOM    932  HG1 THR    58      55.667  46.784  34.665  1.00  0.00           H
ATOM    933  C   THR    58      56.370  48.316  37.421  1.00  0.00           C
ATOM    934  O   THR    58      57.140  49.249  37.779  1.00  0.00           O
ATOM    935  N   GLY    59      55.035  48.586  37.372  1.00  0.00           N
ATOM    936  H   GLY    59      54.455  47.806  37.098  1.00  0.00           H
ATOM    937  CA  GLY    59      54.321  49.901  37.456  1.00  0.00           C
ATOM    938  HA2 GLY    59      53.507  49.779  38.170  1.00  0.00           H
ATOM    939  HA3 GLY    59      54.979  50.656  37.887  1.00  0.00           H
ATOM    940  C   GLY    59      53.920  50.460  36.096  1.00  0.00           C
ATOM    941  O   GLY    59      53.031  51.302  36.005  1.00  0.00           O
ATOM    942  N   LYS    60      54.581  50.060  35.020  1.00  0.00           N
ATOM    943  H   LYS    60      55.344  49.402  35.089  1.00  0.00           H
ATOM    944  CA  LYS    60      54.325  50.520  33.639  1.00  0.00           C
ATOM    945  HA  LYS    60      54.162  51.597  33.613  1.00  0.00           H
ATOM    946  CB  LYS    60      55.475  50.141  32.760  1.00  0.00           C
ATOM    947  HB2 LYS    60      55.651  49.066  32.811  1.00  0.00           H
ATOM    948  HB3 LYS    60      55.165  50.325  31.732  1.00  0.00           H
ATOM    949  CG  LYS    60      56.795  50.817  33.047  1.00  0.00           C
ATOM    950  HG2 LYS    60      57.124  50.707  34.081  1.00  0.00           H
ATOM    951  HG3 LYS    60      57.632  50.349  32.529  1.00  0.00           H
ATOM    952  CD  LYS    60      56.826  52.212  32.618  1.00  0.00           C
ATOM    953  HD2 LYS    60      56.602  52.142  31.554  1.00  0.00           H
ATOM    954  HD3 LYS    60      56.053  52.822  33.085  1.00  0.00           H
ATOM    955  CE  LYS    60      58.223  52.852  32.901  1.00  0.00           C
ATOM    956  HE2 LYS    60      58.592  52.594  33.894  1.00  0.00           H
ATOM    957  HE3 LYS    60      59.022  52.497  32.249  1.00  0.00           H
ATOM    958  NZ  LYS    60      58.123  54.306  32.803  1.00  0.00           N
ATOM    959  HZ1 LYS    60      57.276  54.726  33.159  1.00  0.00           H
ATOM    960  HZ2 LYS    60      58.133  54.549  31.823  1.00  0.00           H
ATOM    961  HZ3 LYS    60      58.901  54.743  33.275  1.00  0.00           H
ATOM    962  C   LYS    60      53.007  49.881  33.018  1.00  0.00           C
ATOM    963  O   LYS    60      52.627  50.378  31.919  1.00  0.00           O
ATOM    964  N   GLU    61      52.401  48.859  33.633  1.00  0.00           N
ATOM    965  H   GLU    61      52.860  48.489  34.453  1.00  0.00           H
ATOM    966  CA  GLU    61      51.231  48.209  33.204  1.00  0.00           C
ATOM    967  HA  GLU    61      51.512  47.854  32.213  1.00  0.00           H
ATOM    968  CB  GLU    61      50.820  46.995  34.077  1.00  0.00           C
ATOM    969  HB2 GLU    61      50.734  47.430  35.074  1.00  0.00           H
ATOM    970  HB3 GLU    61      49.842  46.565  33.864  1.00  0.00           H
ATOM    971  CG  GLU    61      51.946  45.896  34.080  1.00  0.00           C
ATOM    972  HG2 GLU    61      51.538  44.916  34.327  1.00  0.00           H
ATOM    973  HG3 GLU    61      52.407  45.856  33.093  1.00  0.00           H
ATOM    974  CD  GLU    61      53.177  46.179  34.977  1.00  0.00           C
ATOM    975  OE1 GLU    61      53.153  47.127  35.749  1.00  0.00           O
ATOM    976  OE2 GLU    61      54.213  45.434  34.922  1.00  0.00           O
ATOM    977  C   GLU    61      50.150  49.284  33.062  1.00  0.00           C
ATOM    978  O   GLU    61      49.908  49.944  34.067  1.00  0.00           O
ATOM    979  N   SER    62      49.652  49.464  31.845  1.00  0.00           N
ATOM    980  H   SER    62      49.865  48.783  31.131  1.00  0.00           H
ATOM    981  CA  SER    62      48.837  50.647  31.524  1.00  0.00           C
ATOM    982  HA  SER    62      48.354  51.178  32.343  1.00  0.00           H
ATOM    983  CB  SER    62      49.732  51.549  30.699  1.00  0.00           C
ATOM    984  HB2 SER    62      49.109  52.387  30.387  1.00  0.00           H
ATOM    985  HB3 SER    62      50.538  51.968  31.302  1.00  0.00           H
ATOM    986  OG  SER    62      50.325  51.005  29.513  1.00  0.00           O
ATOM    987  HG  SER    62      49.641  50.925  28.846  1.00  0.00           H
ATOM    988  C   SER    62      47.751  50.119  30.496  1.00  0.00           C
ATOM    989  O   SER    62      48.059  49.101  29.906  1.00  0.00           O
ATOM    990  N   GLY    63      46.552  50.700  30.528  1.00  0.00           N
ATOM    991  H   GLY    63      46.416  51.487  31.146  1.00  0.00           H
ATOM    992  CA  GLY    63      45.394  50.293  29.596  1.00  0.00           C
ATOM    993  HA2 GLY    63      45.250  51.120  28.899  1.00  0.00           H
ATOM    994  HA3 GLY    63      45.620  49.454  28.939  1.00  0.00           H
ATOM    995  C   GLY    63      44.019  50.107  30.336  1.00  0.00           C
ATOM    996  O   GLY    63      43.937  49.992  31.573  1.00  0.00           O
ATOM    997  N   ASP    64      42.904  50.130  29.526  1.00  0.00           N
ATOM    998  H   ASP    64      42.990  50.453  28.573  1.00  0.00           H
ATOM    999  CA  ASP    64      41.644  49.862  30.061  1.00  0.00           C
ATOM   1000  HA  ASP    64      41.575  50.306  31.054  1.00  0.00           H
ATOM   1001  CB  ASP    64      40.662  50.486  29.004  1.00  0.00           C
ATOM   1002  HB2 ASP    64      40.958  50.192  27.997  1.00  0.00           H
ATOM   1003  HB3 ASP    64      39.598  50.277  29.122  1.00  0.00           H
ATOM   1004  CG  ASP    64      40.677  52.018  29.003  1.00  0.00           C
ATOM   1005  OD1 ASP    64      41.529  52.655  29.695  1.00  0.00           O
ATOM   1006  OD2 ASP    64      40.066  52.590  28.047  1.00  0.00           O
ATOM   1007  C   ASP    64      41.363  48.296  30.239  1.00  0.00           C
ATOM   1008  O   ASP    64      41.548  47.545  29.325  1.00  0.00           O
ATOM   1009  N   PHE    65      41.050  47.924  31.501  1.00  0.00           N
ATOM   1010  H   PHE    65      41.128  48.647  32.202  1.00  0.00           H
ATOM   1011  CA  PHE    65      40.919  46.582  32.080  1.00  0.00           C
ATOM   1012  HA  PHE    65      40.803  45.911  31.229  1.00  0.00           H
ATOM   1013  CB  PHE    65      42.207  46.031  32.698  1.00  0.00           C
ATOM   1014  HB2 PHE    65      42.495  46.857  33.346  1.00  0.00           H
ATOM   1015  HB3 PHE    65      41.955  45.113  33.231  1.00  0.00           H
ATOM   1016  CG  PHE    65      43.279  45.680  31.662  1.00  0.00           C
ATOM   1017  CD1 PHE    65      43.241  44.479  30.940  1.00  0.00           C
ATOM   1018  HD1 PHE    65      42.545  43.699  31.210  1.00  0.00           H
ATOM   1019  CE1 PHE    65      44.230  44.218  30.005  1.00  0.00           C
ATOM   1020  HE1 PHE    65      44.253  43.230  29.571  1.00  0.00           H
ATOM   1021  CZ  PHE    65      45.244  45.116  29.808  1.00  0.00           C
ATOM   1022  HZ  PHE    65      46.090  44.780  29.226  1.00  0.00           H
ATOM   1023  CE2 PHE    65      45.307  46.320  30.518  1.00  0.00           C
ATOM   1024  HE2 PHE    65      46.156  46.965  30.342  1.00  0.00           H
ATOM   1025  CD2 PHE    65      44.297  46.620  31.446  1.00  0.00           C
ATOM   1026  HD2 PHE    65      44.317  47.522  32.041  1.00  0.00           H
ATOM   1027  C   PHE    65      39.719  46.439  33.083  1.00  0.00           C
ATOM   1028  O   PHE    65      39.597  47.217  34.020  1.00  0.00           O
ATOM   1029  N   LEU    66      38.899  45.429  32.803  1.00  0.00           N
ATOM   1030  H   LEU    66      39.122  44.819  32.028  1.00  0.00           H
ATOM   1031  CA  LEU    66      37.724  45.160  33.542  1.00  0.00           C
ATOM   1032  HA  LEU    66      37.313  46.077  33.966  1.00  0.00           H
ATOM   1033  CB  LEU    66      36.585  44.625  32.619  1.00  0.00           C
ATOM   1034  HB2 LEU    66      36.911  43.691  32.160  1.00  0.00           H
ATOM   1035  HB3 LEU    66      35.760  44.419  33.301  1.00  0.00           H
ATOM   1036  CG  LEU    66      36.107  45.582  31.581  1.00  0.00           C
ATOM   1037  HG  LEU    66      36.894  46.181  31.122  1.00  0.00           H
ATOM   1038  CD1 LEU    66      35.491  44.779  30.427  1.00  0.00           C
ATOM   1039 HD11 LEU    66      35.167  45.570  29.750  1.00  0.00           H
ATOM   1040 HD12 LEU    66      34.684  44.106  30.713  1.00  0.00           H
ATOM   1041 HD13 LEU    66      36.275  44.243  29.892  1.00  0.00           H
ATOM   1042  CD2 LEU    66      35.111  46.570  32.212  1.00  0.00           C
ATOM   1043 HD21 LEU    66      35.614  47.016  33.070  1.00  0.00           H
ATOM   1044 HD22 LEU    66      34.746  47.244  31.437  1.00  0.00           H
ATOM   1045 HD23 LEU    66      34.263  45.996  32.585  1.00  0.00           H
ATOM   1046  C   LEU    66      37.905  44.090  34.626  1.00  0.00           C
ATOM   1047  O   LEU    66      38.722  43.231  34.477  1.00  0.00           O
ATOM   1048  N   ALA    67      37.126  44.110  35.753  1.00  0.00           N
ATOM   1049  H   ALA    67      36.544  44.915  35.936  1.00  0.00           H
ATOM   1050  CA  ALA    67      37.041  43.010  36.691  1.00  0.00           C
ATOM   1051  HA  ALA    67      37.277  42.139  36.080  1.00  0.00           H
ATOM   1052  CB  ALA    67      38.067  43.083  37.835  1.00  0.00           C
ATOM   1053  HB1 ALA    67      38.027  44.117  38.178  1.00  0.00           H
ATOM   1054  HB2 ALA    67      39.041  42.888  37.388  1.00  0.00           H
ATOM   1055  HB3 ALA    67      37.782  42.398  38.634  1.00  0.00           H
ATOM   1056  C   ALA    67      35.657  42.815  37.143  1.00  0.00           C
ATOM   1057  O   ALA    67      34.767  43.553  36.772  1.00  0.00           O
ATOM   1058  N   ILE    68      35.443  41.605  37.779  1.00  0.00           N
ATOM   1059  H   ILE    68      36.211  40.952  37.851  1.00  0.00           H
ATOM   1060  CA  ILE    68      34.213  41.191  38.572  1.00  0.00           C
ATOM   1061  HA  ILE    68      33.588  42.077  38.677  1.00  0.00           H
ATOM   1062  CB  ILE    68      33.386  40.235  37.647  1.00  0.00           C
ATOM   1063  HB  ILE    68      34.087  39.493  37.267  1.00  0.00           H
ATOM   1064  CG2 ILE    68      32.263  39.517  38.469  1.00  0.00           C
ATOM   1065 HG21 ILE    68      31.775  38.691  37.952  1.00  0.00           H
ATOM   1066 HG22 ILE    68      31.523  40.177  38.922  1.00  0.00           H
ATOM   1067 HG23 ILE    68      32.799  38.923  39.209  1.00  0.00           H
ATOM   1068  CG1 ILE    68      32.870  40.909  36.407  1.00  0.00           C
ATOM   1069 HG12 ILE    68      32.391  41.831  36.736  1.00  0.00           H
ATOM   1070 HG13 ILE    68      33.682  41.138  35.718  1.00  0.00           H
ATOM   1071  CD1 ILE    68      31.787  40.165  35.554  1.00  0.00           C
ATOM   1072 HD11 ILE    68      31.148  40.912  35.083  1.00  0.00           H
ATOM   1073 HD12 ILE    68      31.244  39.476  36.201  1.00  0.00           H
ATOM   1074 HD13 ILE    68      32.444  39.648  34.853  1.00  0.00           H
ATOM   1075  C   ILE    68      34.528  40.745  40.017  1.00  0.00           C
ATOM   1076  O   ILE    68      35.650  40.199  40.167  1.00  0.00           O
ATOM   1077  N   ASP    69      33.544  40.816  40.965  1.00  0.00           N
ATOM   1078  H   ASP    69      32.777  41.417  40.703  1.00  0.00           H
ATOM   1079  CA  ASP    69      33.494  39.957  42.145  1.00  0.00           C
ATOM   1080  HA  ASP    69      34.089  39.086  41.875  1.00  0.00           H
ATOM   1081  CB  ASP    69      34.207  40.670  43.278  1.00  0.00           C
ATOM   1082  HB2 ASP    69      35.202  41.057  43.064  1.00  0.00           H
ATOM   1083  HB3 ASP    69      33.626  41.527  43.621  1.00  0.00           H
ATOM   1084  CG  ASP    69      34.453  39.682  44.482  1.00  0.00           C
ATOM   1085  OD1 ASP    69      33.897  38.581  44.546  1.00  0.00           O
ATOM   1086  OD2 ASP    69      35.225  40.016  45.449  1.00  0.00           O
ATOM   1087  C   ASP    69      32.023  39.428  42.438  1.00  0.00           C
ATOM   1088  O   ASP    69      31.095  40.159  42.858  1.00  0.00           O
ATOM   1089  N   LEU    70      31.815  38.101  42.312  1.00  0.00           N
ATOM   1090  H   LEU    70      32.589  37.555  41.960  1.00  0.00           H
ATOM   1091  CA  LEU    70      30.558  37.397  42.690  1.00  0.00           C
ATOM   1092  HA  LEU    70      29.722  38.093  42.622  1.00  0.00           H
ATOM   1093  CB  LEU    70      30.300  36.222  41.713  1.00  0.00           C
ATOM   1094  HB2 LEU    70      30.018  36.606  40.733  1.00  0.00           H
ATOM   1095  HB3 LEU    70      31.185  35.593  41.810  1.00  0.00           H
ATOM   1096  CG  LEU    70      29.084  35.331  42.066  1.00  0.00           C
ATOM   1097  HG  LEU    70      28.995  35.109  43.129  1.00  0.00           H
ATOM   1098  CD1 LEU    70      27.749  36.098  41.764  1.00  0.00           C
ATOM   1099 HD11 LEU    70      27.676  36.886  42.513  1.00  0.00           H
ATOM   1100 HD12 LEU    70      26.982  35.324  41.822  1.00  0.00           H
ATOM   1101 HD13 LEU    70      27.594  36.364  40.718  1.00  0.00           H
ATOM   1102  CD2 LEU    70      29.191  34.058  41.274  1.00  0.00           C
ATOM   1103 HD21 LEU    70      30.143  33.567  41.481  1.00  0.00           H
ATOM   1104 HD22 LEU    70      28.418  33.364  41.603  1.00  0.00           H
ATOM   1105 HD23 LEU    70      29.024  34.274  40.219  1.00  0.00           H
ATOM   1106  C   LEU    70      30.584  36.961  44.198  1.00  0.00           C
ATOM   1107  O   LEU    70      31.338  36.024  44.511  1.00  0.00           O
ATOM   1108  N   GLY    71      29.887  37.686  45.092  1.00  0.00           N
ATOM   1109  H   GLY    71      29.404  38.485  44.709  1.00  0.00           H
ATOM   1110  CA  GLY    71      29.679  37.386  46.509  1.00  0.00           C
ATOM   1111  HA2 GLY    71      30.616  36.951  46.857  1.00  0.00           H
ATOM   1112  HA3 GLY    71      29.581  38.308  47.083  1.00  0.00           H
ATOM   1113  C   GLY    71      28.482  36.530  46.916  1.00  0.00           C
ATOM   1114  O   GLY    71      27.985  35.752  46.155  1.00  0.00           O
ATOM   1115  N   GLY    72      28.071  36.592  48.200  1.00  0.00           N
ATOM   1116  H   GLY    72      28.296  37.440  48.699  1.00  0.00           H
ATOM   1117  CA  GLY    72      26.960  35.773  48.711  1.00  0.00           C
ATOM   1118  HA2 GLY    72      26.894  34.788  48.246  1.00  0.00           H
ATOM   1119  HA3 GLY    72      27.121  35.646  49.781  1.00  0.00           H
ATOM   1120  C   GLY    72      25.605  36.459  48.507  1.00  0.00           C
ATOM   1121  O   GLY    72      24.591  35.807  48.349  1.00  0.00           O
ATOM   1122  N   THR    73      25.615  37.802  48.412  1.00  0.00           N
ATOM   1123  H   THR    73      26.472  38.331  48.505  1.00  0.00           H
ATOM   1124  CA  THR    73      24.441  38.659  48.209  1.00  0.00           C
ATOM   1125  HA  THR    73      23.576  37.996  48.178  1.00  0.00           H
ATOM   1126  CB  THR    73      24.192  39.535  49.473  1.00  0.00           C
ATOM   1127  HB  THR    73      25.128  39.890  49.904  1.00  0.00           H
ATOM   1128  CG2 THR    73      23.135  40.552  49.193  1.00  0.00           C
ATOM   1129 HG21 THR    73      23.684  41.305  48.628  1.00  0.00           H
ATOM   1130 HG22 THR    73      22.808  41.055  50.102  1.00  0.00           H
ATOM   1131 HG23 THR    73      22.291  40.044  48.726  1.00  0.00           H
ATOM   1132  OG1 THR    73      23.657  38.734  50.439  1.00  0.00           O
ATOM   1133  HG1 THR    73      24.399  38.288  50.856  1.00  0.00           H
ATOM   1134  C   THR    73      24.527  39.546  46.959  1.00  0.00           C
ATOM   1135  O   THR    73      23.484  39.842  46.276  1.00  0.00           O
ATOM   1136  N   ASN    74      25.761  39.785  46.516  1.00  0.00           N
ATOM   1137  H   ASN    74      26.509  39.434  47.097  1.00  0.00           H
ATOM   1138  CA  ASN    74      26.097  40.787  45.509  1.00  0.00           C
ATOM   1139  HA  ASN    74      25.176  40.968  44.955  1.00  0.00           H
ATOM   1140  CB  ASN    74      26.753  42.095  46.201  1.00  0.00           C
ATOM   1141  HB2 ASN    74      27.737  41.776  46.548  1.00  0.00           H
ATOM   1142  HB3 ASN    74      26.885  42.925  45.509  1.00  0.00           H
ATOM   1143  CG  ASN    74      25.990  42.640  47.408  1.00  0.00           C
ATOM   1144  OD1 ASN    74      26.027  42.181  48.543  1.00  0.00           O
ATOM   1145  ND2 ASN    74      25.159  43.634  47.201  1.00  0.00           N
ATOM   1146 HD21 ASN    74      25.021  44.049  46.291  1.00  0.00           H
ATOM   1147 HD22 ASN    74      24.420  43.720  47.885  1.00  0.00           H
ATOM   1148  C   ASN    74      26.945  40.275  44.295  1.00  0.00           C
ATOM   1149  O   ASN    74      27.687  39.300  44.269  1.00  0.00           O
ATOM   1150  N   LEU    75      26.904  41.088  43.236  1.00  0.00           N
ATOM   1151  H   LEU    75      26.315  41.904  43.317  1.00  0.00           H
ATOM   1152  CA  LEU    75      27.834  41.065  42.111  1.00  0.00           C
ATOM   1153  HA  LEU    75      28.607  40.329  42.330  1.00  0.00           H
ATOM   1154  CB  LEU    75      26.949  40.629  40.936  1.00  0.00           C
ATOM   1155  HB2 LEU    75      26.699  39.611  41.234  1.00  0.00           H
ATOM   1156  HB3 LEU    75      26.078  41.283  40.918  1.00  0.00           H
ATOM   1157  CG  LEU    75      27.667  40.706  39.577  1.00  0.00           C
ATOM   1158  HG  LEU    75      28.035  41.706  39.353  1.00  0.00           H
ATOM   1159  CD1 LEU    75      28.897  39.826  39.546  1.00  0.00           C
ATOM   1160 HD11 LEU    75      29.584  40.112  40.342  1.00  0.00           H
ATOM   1161 HD12 LEU    75      29.408  40.017  38.602  1.00  0.00           H
ATOM   1162 HD13 LEU    75      28.691  38.785  39.796  1.00  0.00           H
ATOM   1163  CD2 LEU    75      26.800  40.243  38.379  1.00  0.00           C
ATOM   1164 HD21 LEU    75      27.331  40.527  37.471  1.00  0.00           H
ATOM   1165 HD22 LEU    75      26.651  39.163  38.411  1.00  0.00           H
ATOM   1166 HD23 LEU    75      25.868  40.798  38.481  1.00  0.00           H
ATOM   1167  C   LEU    75      28.445  42.466  41.982  1.00  0.00           C
ATOM   1168  O   LEU    75      27.755  43.448  41.744  1.00  0.00           O
ATOM   1169  N   ARG    76      29.813  42.582  42.141  1.00  0.00           N
ATOM   1170  H   ARG    76      30.224  41.688  42.369  1.00  0.00           H
ATOM   1171  CA  ARG    76      30.650  43.672  41.762  1.00  0.00           C
ATOM   1172  HA  ARG    76      29.995  44.537  41.877  1.00  0.00           H
ATOM   1173  CB  ARG    76      31.928  43.747  42.562  1.00  0.00           C
ATOM   1174  HB2 ARG    76      31.721  43.497  43.602  1.00  0.00           H
ATOM   1175  HB3 ARG    76      32.563  42.901  42.299  1.00  0.00           H
ATOM   1176  CG  ARG    76      32.752  45.070  42.521  1.00  0.00           C
ATOM   1177  HG2 ARG    76      32.982  45.196  41.462  1.00  0.00           H
ATOM   1178  HG3 ARG    76      32.195  45.954  42.834  1.00  0.00           H
ATOM   1179  CD  ARG    76      34.041  44.903  43.385  1.00  0.00           C
ATOM   1180  HD2 ARG    76      33.751  44.669  44.409  1.00  0.00           H
ATOM   1181  HD3 ARG    76      34.572  44.029  43.011  1.00  0.00           H
ATOM   1182  NE  ARG    76      34.926  46.106  43.394  1.00  0.00           N
ATOM   1183  HE  ARG    76      34.500  46.978  43.113  1.00  0.00           H
ATOM   1184  CZ  ARG    76      36.250  46.202  43.714  1.00  0.00           C
ATOM   1185  NH1 ARG    76      36.852  45.255  44.377  1.00  0.00           N
ATOM   1186 HH11 ARG    76      36.420  44.413  44.730  1.00  0.00           H
ATOM   1187 HH12 ARG    76      37.800  45.512  44.612  1.00  0.00           H
ATOM   1188  NH2 ARG    76      36.871  47.322  43.496  1.00  0.00           N
ATOM   1189 HH21 ARG    76      36.323  48.154  43.337  1.00  0.00           H
ATOM   1190 HH22 ARG    76      37.874  47.425  43.567  1.00  0.00           H
ATOM   1191  C   ARG    76      31.044  43.630  40.265  1.00  0.00           C
ATOM   1192  O   ARG    76      31.509  42.607  39.828  1.00  0.00           O
ATOM   1193  N   VAL    77      30.847  44.727  39.551  1.00  0.00           N
ATOM   1194  H   VAL    77      30.285  45.441  39.992  1.00  0.00           H
ATOM   1195  CA  VAL    77      31.383  44.913  38.183  1.00  0.00           C
ATOM   1196  HA  VAL    77      32.008  44.035  38.022  1.00  0.00           H
ATOM   1197  CB  VAL    77      30.224  44.935  37.106  1.00  0.00           C
ATOM   1198  HB  VAL    77      29.567  45.783  37.304  1.00  0.00           H
ATOM   1199  CG1 VAL    77      30.808  44.964  35.686  1.00  0.00           C
ATOM   1200 HG11 VAL    77      31.452  44.120  35.438  1.00  0.00           H
ATOM   1201 HG12 VAL    77      29.909  44.934  35.070  1.00  0.00           H
ATOM   1202 HG13 VAL    77      31.264  45.929  35.471  1.00  0.00           H
ATOM   1203  CG2 VAL    77      29.315  43.665  37.195  1.00  0.00           C
ATOM   1204 HG21 VAL    77      29.827  42.706  37.111  1.00  0.00           H
ATOM   1205 HG22 VAL    77      28.569  43.777  36.407  1.00  0.00           H
ATOM   1206 HG23 VAL    77      28.882  43.743  38.192  1.00  0.00           H
ATOM   1207  C   VAL    77      32.164  46.231  38.081  1.00  0.00           C
ATOM   1208  O   VAL    77      31.762  47.200  38.766  1.00  0.00           O
ATOM   1209  N   VAL    78      33.336  46.280  37.378  1.00  0.00           N
ATOM   1210  H   VAL    78      33.664  45.466  36.879  1.00  0.00           H
ATOM   1211  CA  VAL    78      34.414  47.274  37.505  1.00  0.00           C
ATOM   1212  HA  VAL    78      33.961  48.222  37.799  1.00  0.00           H
ATOM   1213  CB  VAL    78      35.465  46.832  38.556  1.00  0.00           C
ATOM   1214  HB  VAL    78      36.068  45.980  38.245  1.00  0.00           H
ATOM   1215  CG1 VAL    78      36.318  48.108  38.838  1.00  0.00           C
ATOM   1216 HG11 VAL    78      36.818  48.411  37.917  1.00  0.00           H
ATOM   1217 HG12 VAL    78      35.722  48.946  39.201  1.00  0.00           H
ATOM   1218 HG13 VAL    78      37.033  47.950  39.645  1.00  0.00           H
ATOM   1219  CG2 VAL    78      34.807  46.364  39.835  1.00  0.00           C
ATOM   1220 HG21 VAL    78      34.065  47.094  40.158  1.00  0.00           H
ATOM   1221 HG22 VAL    78      35.640  46.303  40.535  1.00  0.00           H
ATOM   1222 HG23 VAL    78      34.337  45.394  39.667  1.00  0.00           H
ATOM   1223  C   VAL    78      35.046  47.595  36.187  1.00  0.00           C
ATOM   1224  O   VAL    78      35.768  46.727  35.729  1.00  0.00           O
ATOM   1225  N   LEU    79      35.178  48.873  35.759  1.00  0.00           N
ATOM   1226  H   LEU    79      34.668  49.594  36.248  1.00  0.00           H
ATOM   1227  CA  LEU    79      36.336  49.282  34.899  1.00  0.00           C
ATOM   1228  HA  LEU    79      36.807  48.446  34.383  1.00  0.00           H
ATOM   1229  CB  LEU    79      35.934  50.217  33.762  1.00  0.00           C
ATOM   1230  HB2 LEU    79      35.123  49.783  33.178  1.00  0.00           H
ATOM   1231  HB3 LEU    79      35.512  51.098  34.246  1.00  0.00           H
ATOM   1232  CG  LEU    79      36.940  50.630  32.728  1.00  0.00           C
ATOM   1233  HG  LEU    79      37.746  51.127  33.267  1.00  0.00           H
ATOM   1234  CD1 LEU    79      37.549  49.459  31.939  1.00  0.00           C
ATOM   1235 HD11 LEU    79      38.136  48.865  32.639  1.00  0.00           H
ATOM   1236 HD12 LEU    79      38.326  49.823  31.268  1.00  0.00           H
ATOM   1237 HD13 LEU    79      36.784  48.878  31.422  1.00  0.00           H
ATOM   1238  CD2 LEU    79      36.342  51.482  31.585  1.00  0.00           C
ATOM   1239 HD21 LEU    79      35.453  51.014  31.161  1.00  0.00           H
ATOM   1240 HD22 LEU    79      35.981  52.453  31.922  1.00  0.00           H
ATOM   1241 HD23 LEU    79      37.091  51.685  30.820  1.00  0.00           H
ATOM   1242  C   LEU    79      37.464  49.933  35.779  1.00  0.00           C
ATOM   1243  O   LEU    79      37.262  50.791  36.691  1.00  0.00           O
ATOM   1244  N   VAL    80      38.707  49.538  35.454  1.00  0.00           N
ATOM   1245  H   VAL    80      38.765  48.831  34.735  1.00  0.00           H
ATOM   1246  CA  VAL    80      39.908  50.177  35.894  1.00  0.00           C
ATOM   1247  HA  VAL    80      39.763  51.067  36.507  1.00  0.00           H
ATOM   1248  CB  VAL    80      40.802  49.152  36.647  1.00  0.00           C
ATOM   1249  HB  VAL    80      41.150  48.402  35.938  1.00  0.00           H
ATOM   1250  CG1 VAL    80      42.046  49.838  37.134  1.00  0.00           C
ATOM   1251 HG11 VAL    80      41.803  50.566  37.908  1.00  0.00           H
ATOM   1252 HG12 VAL    80      42.707  49.005  37.377  1.00  0.00           H
ATOM   1253 HG13 VAL    80      42.541  50.385  36.332  1.00  0.00           H
ATOM   1254  CG2 VAL    80      40.132  48.500  37.890  1.00  0.00           C
ATOM   1255 HG21 VAL    80      39.508  47.631  37.684  1.00  0.00           H
ATOM   1256 HG22 VAL    80      39.610  49.101  38.634  1.00  0.00           H
ATOM   1257 HG23 VAL    80      41.046  48.110  38.337  1.00  0.00           H
ATOM   1258  C   VAL    80      40.583  50.740  34.631  1.00  0.00           C
ATOM   1259  O   VAL    80      40.598  50.046  33.636  1.00  0.00           O
ATOM   1260  N   LYS    81      41.205  51.920  34.721  1.00  0.00           N
ATOM   1261  H   LYS    81      41.083  52.397  35.603  1.00  0.00           H
ATOM   1262  CA  LYS    81      41.901  52.589  33.637  1.00  0.00           C
ATOM   1263  HA  LYS    81      42.002  51.857  32.836  1.00  0.00           H
ATOM   1264  CB  LYS    81      41.086  53.788  33.262  1.00  0.00           C
ATOM   1265  HB2 LYS    81      40.807  54.391  34.126  1.00  0.00           H
ATOM   1266  HB3 LYS    81      41.635  54.362  32.515  1.00  0.00           H
ATOM   1267  CG  LYS    81      39.785  53.355  32.583  1.00  0.00           C
ATOM   1268  HG2 LYS    81      39.954  52.804  31.657  1.00  0.00           H
ATOM   1269  HG3 LYS    81      39.164  52.736  33.231  1.00  0.00           H
ATOM   1270  CD  LYS    81      38.994  54.585  32.153  1.00  0.00           C
ATOM   1271  HD2 LYS    81      38.006  54.314  31.784  1.00  0.00           H
ATOM   1272  HD3 LYS    81      38.917  55.186  33.059  1.00  0.00           H
ATOM   1273  CE  LYS    81      39.615  55.389  31.060  1.00  0.00           C
ATOM   1274  HE2 LYS    81      39.067  56.328  30.983  1.00  0.00           H
ATOM   1275  HE3 LYS    81      40.673  55.481  31.305  1.00  0.00           H
ATOM   1276  NZ  LYS    81      39.474  54.723  29.733  1.00  0.00           N
ATOM   1277  HZ1 LYS    81      38.493  54.480  29.719  1.00  0.00           H
ATOM   1278  HZ2 LYS    81      40.045  53.908  29.560  1.00  0.00           H
ATOM   1279  HZ3 LYS    81      39.675  55.385  28.998  1.00  0.00           H
ATOM   1280  C   LYS    81      43.335  52.873  34.032  1.00  0.00           C
ATOM   1281  O   LYS    81      43.685  53.809  34.650  1.00  0.00           O
ATOM   1282  N   LEU    82      44.202  51.887  33.787  1.00  0.00           N
ATOM   1283  H   LEU    82      43.855  51.131  33.214  1.00  0.00           H
ATOM   1284  CA  LEU    82      45.622  51.802  34.275  1.00  0.00           C
ATOM   1285  HA  LEU    82      45.603  52.074  35.331  1.00  0.00           H
ATOM   1286  CB  LEU    82      46.249  50.436  34.159  1.00  0.00           C
ATOM   1287  HB2 LEU    82      46.187  50.111  33.121  1.00  0.00           H
ATOM   1288  HB3 LEU    82      47.327  50.510  34.294  1.00  0.00           H
ATOM   1289  CG  LEU    82      45.643  49.258  34.993  1.00  0.00           C
ATOM   1290  HG  LEU    82      44.593  49.160  34.715  1.00  0.00           H
ATOM   1291  CD1 LEU    82      46.314  47.935  34.667  1.00  0.00           C
ATOM   1292 HD11 LEU    82      47.287  47.795  35.139  1.00  0.00           H
ATOM   1293 HD12 LEU    82      46.500  47.904  33.593  1.00  0.00           H
ATOM   1294 HD13 LEU    82      45.807  47.039  35.027  1.00  0.00           H
ATOM   1295  CD2 LEU    82      45.761  49.528  36.584  1.00  0.00           C
ATOM   1296 HD21 LEU    82      46.828  49.634  36.776  1.00  0.00           H
ATOM   1297 HD22 LEU    82      45.203  50.440  36.797  1.00  0.00           H
ATOM   1298 HD23 LEU    82      45.266  48.755  37.172  1.00  0.00           H
ATOM   1299  C   LEU    82      46.538  52.875  33.742  1.00  0.00           C
ATOM   1300  O   LEU    82      46.765  52.988  32.526  1.00  0.00           O
ATOM   1301  N   GLY    83      47.020  53.771  34.589  1.00  0.00           N
ATOM   1302  H   GLY    83      46.961  53.581  35.580  1.00  0.00           H
ATOM   1303  CA  GLY    83      47.542  55.055  34.331  1.00  0.00           C
ATOM   1304  HA2 GLY    83      47.012  55.503  33.490  1.00  0.00           H
ATOM   1305  HA3 GLY    83      47.399  55.716  35.186  1.00  0.00           H
ATOM   1306  C   GLY    83      49.031  54.937  33.889  1.00  0.00           C
ATOM   1307  O   GLY    83      49.592  55.767  33.209  1.00  0.00           O
ATOM   1308  N   GLY    84      49.675  53.807  34.179  1.00  0.00           N
ATOM   1309  H   GLY    84      49.206  53.158  34.796  1.00  0.00           H
ATOM   1310  CA  GLY    84      50.937  53.412  33.503  1.00  0.00           C
ATOM   1311  HA2 GLY    84      50.964  52.324  33.440  1.00  0.00           H
ATOM   1312  HA3 GLY    84      50.855  53.755  32.472  1.00  0.00           H
ATOM   1313  C   GLY    84      52.133  54.033  34.216  1.00  0.00           C
ATOM   1314  O   GLY    84      53.259  53.838  33.690  1.00  0.00           O
ATOM   1315  N   ASP    85      51.941  54.576  35.433  1.00  0.00           N
ATOM   1316  H   ASP    85      51.000  54.801  35.722  1.00  0.00           H
ATOM   1317  CA  ASP    85      53.110  55.138  36.190  1.00  0.00           C
ATOM   1318  HA  ASP    85      53.982  54.615  35.799  1.00  0.00           H
ATOM   1319  CB  ASP    85      53.204  56.646  35.953  1.00  0.00           C
ATOM   1320  HB2 ASP    85      54.150  57.011  36.352  1.00  0.00           H
ATOM   1321  HB3 ASP    85      53.314  56.926  34.905  1.00  0.00           H
ATOM   1322  CG  ASP    85      52.071  57.537  36.440  1.00  0.00           C
ATOM   1323  OD1 ASP    85      50.924  57.033  36.424  1.00  0.00           O
ATOM   1324  OD2 ASP    85      52.195  58.788  36.587  1.00  0.00           O
ATOM   1325  C   ASP    85      52.855  54.823  37.682  1.00  0.00           C
ATOM   1326  O   ASP    85      52.944  55.755  38.510  1.00  0.00           O
ATOM   1327  N   ARG    86      52.300  53.648  38.037  1.00  0.00           N
ATOM   1328  H   ARG    86      52.361  52.797  37.496  1.00  0.00           H
ATOM   1329  CA  ARG    86      51.908  53.316  39.454  1.00  0.00           C
ATOM   1330  HA  ARG    86      51.528  52.297  39.377  1.00  0.00           H
ATOM   1331  CB  ARG    86      53.097  53.416  40.396  1.00  0.00           C
ATOM   1332  HB2 ARG    86      53.277  54.470  40.613  1.00  0.00           H
ATOM   1333  HB3 ARG    86      52.767  53.042  41.364  1.00  0.00           H
ATOM   1334  CG  ARG    86      54.267  52.585  39.962  1.00  0.00           C
ATOM   1335  HG2 ARG    86      53.824  51.627  39.689  1.00  0.00           H
ATOM   1336  HG3 ARG    86      54.730  53.067  39.101  1.00  0.00           H
ATOM   1337  CD  ARG    86      55.246  52.522  41.100  1.00  0.00           C
ATOM   1338  HD2 ARG    86      55.566  53.551  41.264  1.00  0.00           H
ATOM   1339  HD3 ARG    86      54.662  52.134  41.935  1.00  0.00           H
ATOM   1340  NE  ARG    86      56.411  51.621  40.755  1.00  0.00           N
ATOM   1341  HE  ARG    86      57.292  52.059  40.531  1.00  0.00           H
ATOM   1342  CZ  ARG    86      56.419  50.296  40.846  1.00  0.00           C
ATOM   1343  NH1 ARG    86      55.391  49.634  41.177  1.00  0.00           N
ATOM   1344 HH11 ARG    86      54.440  49.927  41.349  1.00  0.00           H
ATOM   1345 HH12 ARG    86      55.595  48.680  41.434  1.00  0.00           H
ATOM   1346  NH2 ARG    86      57.571  49.661  40.680  1.00  0.00           N
ATOM   1347 HH21 ARG    86      58.345  50.172  40.281  1.00  0.00           H
ATOM   1348 HH22 ARG    86      57.756  48.715  40.983  1.00  0.00           H
ATOM   1349  C   ARG    86      50.653  54.160  39.943  1.00  0.00           C
ATOM   1350  O   ARG    86      50.468  54.411  41.131  1.00  0.00           O
ATOM   1351  N   THR    87      49.852  54.626  39.021  1.00  0.00           N
ATOM   1352  H   THR    87      50.214  54.558  38.080  1.00  0.00           H
ATOM   1353  CA  THR    87      48.638  55.368  39.304  1.00  0.00           C
ATOM   1354  HA  THR    87      48.354  55.093  40.320  1.00  0.00           H
ATOM   1355  CB  THR    87      48.675  56.865  39.267  1.00  0.00           C
ATOM   1356  HB  THR    87      47.761  57.126  39.801  1.00  0.00           H
ATOM   1357  CG2 THR    87      49.820  57.400  40.157  1.00  0.00           C
ATOM   1358 HG21 THR    87      50.776  57.298  39.645  1.00  0.00           H
ATOM   1359 HG22 THR    87      49.902  56.890  41.115  1.00  0.00           H
ATOM   1360 HG23 THR    87      49.662  58.475  40.249  1.00  0.00           H
ATOM   1361  OG1 THR    87      48.641  57.464  37.979  1.00  0.00           O
ATOM   1362  HG1 THR    87      49.446  57.244  37.505  1.00  0.00           H
ATOM   1363  C   THR    87      47.581  54.752  38.373  1.00  0.00           C
ATOM   1364  O   THR    87      47.773  54.103  37.342  1.00  0.00           O
ATOM   1365  N   PHE    88      46.318  54.853  38.780  1.00  0.00           N
ATOM   1366  H   PHE    88      46.021  55.330  39.620  1.00  0.00           H
ATOM   1367  CA  PHE    88      45.189  54.425  37.937  1.00  0.00           C
ATOM   1368  HA  PHE    88      45.355  54.563  36.869  1.00  0.00           H
ATOM   1369  CB  PHE    88      45.062  52.909  38.023  1.00  0.00           C
ATOM   1370  HB2 PHE    88      44.207  52.674  37.389  1.00  0.00           H
ATOM   1371  HB3 PHE    88      45.915  52.375  37.604  1.00  0.00           H
ATOM   1372  CG  PHE    88      44.776  52.482  39.420  1.00  0.00           C
ATOM   1373  CD1 PHE    88      43.397  52.325  39.802  1.00  0.00           C
ATOM   1374  HD1 PHE    88      42.590  52.641  39.157  1.00  0.00           H
ATOM   1375  CE1 PHE    88      43.081  51.745  41.062  1.00  0.00           C
ATOM   1376  HE1 PHE    88      42.047  51.618  41.344  1.00  0.00           H
ATOM   1377  CZ  PHE    88      44.111  51.266  41.915  1.00  0.00           C
ATOM   1378  HZ  PHE    88      43.838  50.906  42.895  1.00  0.00           H
ATOM   1379  CE2 PHE    88      45.436  51.447  41.531  1.00  0.00           C
ATOM   1380  HE2 PHE    88      46.240  51.054  42.136  1.00  0.00           H
ATOM   1381  CD2 PHE    88      45.775  51.991  40.281  1.00  0.00           C
ATOM   1382  HD2 PHE    88      46.815  52.051  39.998  1.00  0.00           H
ATOM   1383  C   PHE    88      43.944  55.208  38.297  1.00  0.00           C
ATOM   1384  O   PHE    88      43.851  55.916  39.298  1.00  0.00           O
ATOM   1385  N   ASP    89      42.900  55.079  37.408  1.00  0.00           N
ATOM   1386  H   ASP    89      42.998  54.435  36.636  1.00  0.00           H
ATOM   1387  CA  ASP    89      41.508  55.542  37.632  1.00  0.00           C
ATOM   1388  HA  ASP    89      41.319  55.979  38.612  1.00  0.00           H
ATOM   1389  CB  ASP    89      41.098  56.660  36.645  1.00  0.00           C
ATOM   1390  HB2 ASP    89      41.667  57.567  36.849  1.00  0.00           H
ATOM   1391  HB3 ASP    89      41.364  56.231  35.678  1.00  0.00           H
ATOM   1392  CG  ASP    89      39.676  57.149  36.750  1.00  0.00           C
ATOM   1393  OD1 ASP    89      39.132  57.692  35.785  1.00  0.00           O
ATOM   1394  OD2 ASP    89      39.123  57.074  37.889  1.00  0.00           O
ATOM   1395  C   ASP    89      40.528  54.358  37.646  1.00  0.00           C
ATOM   1396  O   ASP    89      40.871  53.245  37.114  1.00  0.00           O
ATOM   1397  N   THR    90      39.416  54.425  38.293  1.00  0.00           N
ATOM   1398  H   THR    90      39.101  55.272  38.744  1.00  0.00           H
ATOM   1399  CA  THR    90      38.374  53.340  38.330  1.00  0.00           C
ATOM   1400  HA  THR    90      38.390  52.785  37.392  1.00  0.00           H
ATOM   1401  CB  THR    90      38.881  52.271  39.334  1.00  0.00           C
ATOM   1402  HB  THR    90      39.847  51.830  39.090  1.00  0.00           H
ATOM   1403  CG2 THR    90      39.150  52.757  40.767  1.00  0.00           C
ATOM   1404 HG21 THR    90      39.612  51.958  41.346  1.00  0.00           H
ATOM   1405 HG22 THR    90      38.201  52.932  41.276  1.00  0.00           H
ATOM   1406 HG23 THR    90      39.799  53.632  40.820  1.00  0.00           H
ATOM   1407  OG1 THR    90      37.865  51.255  39.442  1.00  0.00           O
ATOM   1408  HG1 THR    90      37.732  50.801  38.606  1.00  0.00           H
ATOM   1409  C   THR    90      36.961  53.830  38.784  1.00  0.00           C
ATOM   1410  O   THR    90      36.740  54.771  39.577  1.00  0.00           O
ATOM   1411  N   THR    91      36.004  53.285  38.080  1.00  0.00           N
ATOM   1412  H   THR    91      36.201  52.520  37.451  1.00  0.00           H
ATOM   1413  CA  THR    91      34.576  53.343  38.520  1.00  0.00           C
ATOM   1414  HA  THR    91      34.553  53.631  39.571  1.00  0.00           H
ATOM   1415  CB  THR    91      33.682  54.315  37.717  1.00  0.00           C
ATOM   1416  HB  THR    91      32.660  54.231  38.084  1.00  0.00           H
ATOM   1417  CG2 THR    91      34.017  55.780  37.937  1.00  0.00           C
ATOM   1418 HG21 THR    91      34.025  55.954  39.013  1.00  0.00           H
ATOM   1419 HG22 THR    91      33.160  56.328  37.544  1.00  0.00           H
ATOM   1420 HG23 THR    91      34.983  55.976  37.472  1.00  0.00           H
ATOM   1421  OG1 THR    91      33.690  54.166  36.340  1.00  0.00           O
ATOM   1422  HG1 THR    91      34.591  54.047  36.029  1.00  0.00           H
ATOM   1423  C   THR    91      33.996  51.972  38.622  1.00  0.00           C
ATOM   1424  O   THR    91      34.504  51.016  37.983  1.00  0.00           O
ATOM   1425  N   GLN    92      32.993  51.911  39.442  1.00  0.00           N
ATOM   1426  H   GLN    92      32.810  52.682  40.069  1.00  0.00           H
ATOM   1427  CA  GLN    92      32.444  50.585  39.820  1.00  0.00           C
ATOM   1428  HA  GLN    92      32.550  49.894  38.983  1.00  0.00           H
ATOM   1429  CB  GLN    92      33.224  49.934  40.960  1.00  0.00           C
ATOM   1430  HB2 GLN    92      33.093  48.857  41.057  1.00  0.00           H
ATOM   1431  HB3 GLN    92      34.311  49.948  40.874  1.00  0.00           H
ATOM   1432  CG  GLN    92      32.914  50.480  42.397  1.00  0.00           C
ATOM   1433  HG2 GLN    92      33.054  51.554  42.511  1.00  0.00           H
ATOM   1434  HG3 GLN    92      31.874  50.340  42.694  1.00  0.00           H
ATOM   1435  CD  GLN    92      33.824  49.755  43.474  1.00  0.00           C
ATOM   1436  OE1 GLN    92      33.930  48.537  43.477  1.00  0.00           O
ATOM   1437  NE2 GLN    92      34.286  50.465  44.448  1.00  0.00           N
ATOM   1438 HE21 GLN    92      34.847  49.982  45.133  1.00  0.00           H
ATOM   1439 HE22 GLN    92      34.322  51.474  44.495  1.00  0.00           H
ATOM   1440  C   GLN    92      31.006  50.640  40.261  1.00  0.00           C
ATOM   1441  O   GLN    92      30.395  51.630  40.723  1.00  0.00           O
ATOM   1442  N   SER    93      30.310  49.513  39.971  1.00  0.00           N
ATOM   1443  H   SER    93      30.888  48.714  39.752  1.00  0.00           H
ATOM   1444  CA  SER    93      28.966  49.254  40.390  1.00  0.00           C
ATOM   1445  HA  SER    93      28.646  50.092  41.009  1.00  0.00           H
ATOM   1446  CB  SER    93      28.265  49.493  39.059  1.00  0.00           C
ATOM   1447  HB2 SER    93      28.376  50.480  38.612  1.00  0.00           H
ATOM   1448  HB3 SER    93      28.724  48.791  38.363  1.00  0.00           H
ATOM   1449  OG  SER    93      26.898  49.150  39.161  1.00  0.00           O
ATOM   1450  HG  SER    93      26.496  49.028  38.298  1.00  0.00           H
ATOM   1451  C   SER    93      28.690  47.926  41.032  1.00  0.00           C
ATOM   1452  O   SER    93      29.053  46.905  40.469  1.00  0.00           O
ATOM   1453  N   LYS    94      27.950  47.898  42.100  1.00  0.00           N
ATOM   1454  H   LYS    94      27.770  48.830  42.445  1.00  0.00           H
ATOM   1455  CA  LYS    94      27.520  46.759  42.897  1.00  0.00           C
ATOM   1456  HA  LYS    94      28.033  45.862  42.550  1.00  0.00           H
ATOM   1457  CB  LYS    94      27.932  46.951  44.348  1.00  0.00           C
ATOM   1458  HB2 LYS    94      27.463  47.738  44.939  1.00  0.00           H
ATOM   1459  HB3 LYS    94      27.771  45.962  44.775  1.00  0.00           H
ATOM   1460  CG  LYS    94      29.451  47.205  44.476  1.00  0.00           C
ATOM   1461  HG2 LYS    94      30.005  46.575  43.780  1.00  0.00           H
ATOM   1462  HG3 LYS    94      29.631  48.273  44.355  1.00  0.00           H
ATOM   1463  CD  LYS    94      29.929  46.955  45.898  1.00  0.00           C
ATOM   1464  HD2 LYS    94      29.381  47.638  46.549  1.00  0.00           H
ATOM   1465  HD3 LYS    94      29.727  45.933  46.217  1.00  0.00           H
ATOM   1466  CE  LYS    94      31.481  47.279  45.789  1.00  0.00           C
ATOM   1467  HE2 LYS    94      31.930  46.437  45.261  1.00  0.00           H
ATOM   1468  HE3 LYS    94      31.602  48.182  45.190  1.00  0.00           H
ATOM   1469  NZ  LYS    94      32.067  47.297  47.123  1.00  0.00           N
ATOM   1470  HZ1 LYS    94      31.964  46.356  47.477  1.00  0.00           H
ATOM   1471  HZ2 LYS    94      31.560  47.813  47.826  1.00  0.00           H
ATOM   1472  HZ3 LYS    94      33.043  47.549  47.179  1.00  0.00           H
ATOM   1473  C   LYS    94      25.964  46.497  42.757  1.00  0.00           C
ATOM   1474  O   LYS    94      25.149  47.346  43.195  1.00  0.00           O
ATOM   1475  N   TYR    95      25.651  45.262  42.304  1.00  0.00           N
ATOM   1476  H   TYR    95      26.432  44.622  42.291  1.00  0.00           H
ATOM   1477  CA  TYR    95      24.315  44.675  42.016  1.00  0.00           C
ATOM   1478  HA  TYR    95      23.600  45.496  42.076  1.00  0.00           H
ATOM   1479  CB  TYR    95      24.298  44.186  40.565  1.00  0.00           C
ATOM   1480  HB2 TYR    95      25.077  43.438  40.421  1.00  0.00           H
ATOM   1481  HB3 TYR    95      23.359  43.666  40.376  1.00  0.00           H
ATOM   1482  CG  TYR    95      24.609  45.218  39.470  1.00  0.00           C
ATOM   1483  CD1 TYR    95      23.541  46.052  39.013  1.00  0.00           C
ATOM   1484  HD1 TYR    95      22.531  46.032  39.397  1.00  0.00           H
ATOM   1485  CE1 TYR    95      23.822  47.068  38.052  1.00  0.00           C
ATOM   1486  HE1 TYR    95      22.997  47.690  37.737  1.00  0.00           H
ATOM   1487  CZ  TYR    95      25.130  47.292  37.666  1.00  0.00           C
ATOM   1488  OH  TYR    95      25.465  48.242  36.803  1.00  0.00           O
ATOM   1489  HH  TYR    95      24.675  48.557  36.360  1.00  0.00           H
ATOM   1490  CE2 TYR    95      26.210  46.426  38.069  1.00  0.00           C
ATOM   1491  HE2 TYR    95      27.211  46.654  37.732  1.00  0.00           H
ATOM   1492  CD2 TYR    95      25.887  45.393  39.007  1.00  0.00           C
ATOM   1493  HD2 TYR    95      26.702  44.872  39.484  1.00  0.00           H
ATOM   1494  C   TYR    95      23.865  43.575  43.045  1.00  0.00           C
ATOM   1495  O   TYR    95      24.728  42.832  43.494  1.00  0.00           O
ATOM   1496  N   ARG    96      22.603  43.344  43.244  1.00  0.00           N
ATOM   1497  H   ARG    96      21.990  44.020  42.812  1.00  0.00           H
ATOM   1498  CA  ARG    96      21.804  42.330  43.970  1.00  0.00           C
ATOM   1499  HA  ARG    96      22.254  42.058  44.924  1.00  0.00           H
ATOM   1500  CB  ARG    96      20.416  42.968  44.284  1.00  0.00           C
ATOM   1501  HB2 ARG    96      20.512  43.850  44.917  1.00  0.00           H
ATOM   1502  HB3 ARG    96      19.865  43.241  43.384  1.00  0.00           H
ATOM   1503  CG  ARG    96      19.522  41.941  44.933  1.00  0.00           C
ATOM   1504  HG2 ARG    96      18.597  42.414  45.264  1.00  0.00           H
ATOM   1505  HG3 ARG    96      19.251  41.149  44.234  1.00  0.00           H
ATOM   1506  CD  ARG    96      20.060  41.346  46.254  1.00  0.00           C
ATOM   1507  HD2 ARG    96      21.040  40.914  46.050  1.00  0.00           H
ATOM   1508  HD3 ARG    96      20.255  42.168  46.943  1.00  0.00           H
ATOM   1509  NE  ARG    96      19.111  40.386  46.954  1.00  0.00           N
ATOM   1510  HE  ARG    96      19.495  39.454  46.895  1.00  0.00           H
ATOM   1511  CZ  ARG    96      18.080  40.655  47.702  1.00  0.00           C
ATOM   1512  NH1 ARG    96      17.631  41.882  47.822  1.00  0.00           N
ATOM   1513 HH11 ARG    96      18.144  42.681  47.477  1.00  0.00           H
ATOM   1514 HH12 ARG    96      16.868  42.070  48.456  1.00  0.00           H
ATOM   1515  NH2 ARG    96      17.532  39.670  48.350  1.00  0.00           N
ATOM   1516 HH21 ARG    96      17.896  38.750  48.143  1.00  0.00           H
ATOM   1517 HH22 ARG    96      16.590  39.753  48.706  1.00  0.00           H
ATOM   1518  C   ARG    96      21.597  41.048  43.079  1.00  0.00           C
ATOM   1519  O   ARG    96      21.059  41.131  41.949  1.00  0.00           O
ATOM   1520  N   LEU    97      21.917  39.869  43.723  1.00  0.00           N
ATOM   1521  H   LEU    97      22.306  39.883  44.656  1.00  0.00           H
ATOM   1522  CA  LEU    97      21.817  38.613  42.991  1.00  0.00           C
ATOM   1523  HA  LEU    97      21.719  38.812  41.923  1.00  0.00           H
ATOM   1524  CB  LEU    97      23.012  37.695  43.345  1.00  0.00           C
ATOM   1525  HB2 LEU    97      23.890  38.208  42.952  1.00  0.00           H
ATOM   1526  HB3 LEU    97      23.195  37.743  44.418  1.00  0.00           H
ATOM   1527  CG  LEU    97      22.835  36.224  42.934  1.00  0.00           C
ATOM   1528  HG  LEU    97      21.883  35.859  43.321  1.00  0.00           H
ATOM   1529  CD1 LEU    97      22.906  35.895  41.489  1.00  0.00           C
ATOM   1530 HD11 LEU    97      22.156  36.457  40.933  1.00  0.00           H
ATOM   1531 HD12 LEU    97      22.750  34.835  41.289  1.00  0.00           H
ATOM   1532 HD13 LEU    97      23.883  35.962  41.009  1.00  0.00           H
ATOM   1533  CD2 LEU    97      23.772  35.333  43.774  1.00  0.00           C
ATOM   1534 HD21 LEU    97      23.659  34.274  43.542  1.00  0.00           H
ATOM   1535 HD22 LEU    97      24.748  35.635  43.394  1.00  0.00           H
ATOM   1536 HD23 LEU    97      23.655  35.557  44.834  1.00  0.00           H
ATOM   1537  C   LEU    97      20.532  38.017  43.507  1.00  0.00           C
ATOM   1538  O   LEU    97      20.445  37.684  44.674  1.00  0.00           O
ATOM   1539  N   PRO    98      19.497  37.861  42.721  1.00  0.00           N
ATOM   1540  CD  PRO    98      19.455  38.040  41.268  1.00  0.00           C
ATOM   1541  HD2 PRO    98      20.427  37.692  40.916  1.00  0.00           H
ATOM   1542  HD3 PRO    98      19.378  39.108  41.067  1.00  0.00           H
ATOM   1543  CG  PRO    98      18.245  37.303  40.771  1.00  0.00           C
ATOM   1544  HG2 PRO    98      18.306  36.223  40.647  1.00  0.00           H
ATOM   1545  HG3 PRO    98      17.826  37.735  39.863  1.00  0.00           H
ATOM   1546  CB  PRO    98      17.274  37.579  41.957  1.00  0.00           C
ATOM   1547  HB2 PRO    98      16.446  36.876  41.867  1.00  0.00           H
ATOM   1548  HB3 PRO    98      16.819  38.570  41.973  1.00  0.00           H
ATOM   1549  CA  PRO    98      18.226  37.370  43.219  1.00  0.00           C
ATOM   1550  HA  PRO    98      17.936  38.142  43.932  1.00  0.00           H
ATOM   1551  C   PRO    98      18.175  36.027  43.869  1.00  0.00           C
ATOM   1552  O   PRO    98      18.778  35.060  43.474  1.00  0.00           O
ATOM   1553  N   ASP    99      17.487  35.904  45.009  1.00  0.00           N
ATOM   1554  H   ASP    99      16.960  36.705  45.324  1.00  0.00           H
ATOM   1555  CA  ASP    99      17.680  34.782  45.990  1.00  0.00           C
ATOM   1556  HA  ASP    99      18.717  34.842  46.318  1.00  0.00           H
ATOM   1557  CB  ASP    99      16.781  35.042  47.197  1.00  0.00           C
ATOM   1558  HB2 ASP    99      15.746  34.963  46.866  1.00  0.00           H
ATOM   1559  HB3 ASP    99      17.000  34.226  47.885  1.00  0.00           H
ATOM   1560  CG  ASP    99      17.066  36.334  47.902  1.00  0.00           C
ATOM   1561  OD1 ASP    99      18.126  36.990  47.755  1.00  0.00           O
ATOM   1562  OD2 ASP    99      16.237  36.677  48.744  1.00  0.00           O
ATOM   1563  C   ASP    99      17.470  33.388  45.369  1.00  0.00           C
ATOM   1564  O   ASP    99      18.454  32.724  45.401  1.00  0.00           O
ATOM   1565  N   ALA   100      16.362  33.096  44.724  1.00  0.00           N
ATOM   1566  H   ALA   100      15.585  33.739  44.671  1.00  0.00           H
ATOM   1567  CA  ALA   100      16.126  31.854  44.039  1.00  0.00           C
ATOM   1568  HA  ALA   100      16.087  31.095  44.821  1.00  0.00           H
ATOM   1569  CB  ALA   100      14.698  31.986  43.533  1.00  0.00           C
ATOM   1570  HB1 ALA   100      14.772  32.606  42.639  1.00  0.00           H
ATOM   1571  HB2 ALA   100      13.993  32.463  44.215  1.00  0.00           H
ATOM   1572  HB3 ALA   100      14.320  30.998  43.270  1.00  0.00           H
ATOM   1573  C   ALA   100      17.108  31.499  42.976  1.00  0.00           C
ATOM   1574  O   ALA   100      17.183  30.281  42.636  1.00  0.00           O
ATOM   1575  N   MET   101      17.998  32.409  42.552  1.00  0.00           N
ATOM   1576  H   MET   101      18.045  33.272  43.074  1.00  0.00           H
ATOM   1577  CA  MET   101      18.978  32.162  41.435  1.00  0.00           C
ATOM   1578  HA  MET   101      18.501  31.518  40.697  1.00  0.00           H
ATOM   1579  CB  MET   101      19.342  33.423  40.708  1.00  0.00           C
ATOM   1580  HB2 MET   101      18.475  33.932  40.287  1.00  0.00           H
ATOM   1581  HB3 MET   101      19.800  34.036  41.484  1.00  0.00           H
ATOM   1582  CG  MET   101      20.205  33.201  39.486  1.00  0.00           C
ATOM   1583  HG2 MET   101      21.097  32.645  39.770  1.00  0.00           H
ATOM   1584  HG3 MET   101      19.674  32.665  38.699  1.00  0.00           H
ATOM   1585  SD  MET   101      20.839  34.771  38.767  1.00  0.00           S
ATOM   1586  CE  MET   101      19.355  35.237  37.822  1.00  0.00           C
ATOM   1587  HE1 MET   101      19.212  36.316  37.768  1.00  0.00           H
ATOM   1588  HE2 MET   101      19.430  34.815  36.819  1.00  0.00           H
ATOM   1589  HE3 MET   101      18.513  34.694  38.254  1.00  0.00           H
ATOM   1590  C   MET   101      20.183  31.323  41.915  1.00  0.00           C
ATOM   1591  O   MET   101      20.682  30.438  41.195  1.00  0.00           O
ATOM   1592  N   ARG   102      20.580  31.518  43.198  1.00  0.00           N
ATOM   1593  H   ARG   102      20.078  32.181  43.771  1.00  0.00           H
ATOM   1594  CA  ARG   102      21.651  30.590  43.820  1.00  0.00           C
ATOM   1595  HA  ARG   102      22.564  30.791  43.259  1.00  0.00           H
ATOM   1596  CB  ARG   102      21.981  30.900  45.276  1.00  0.00           C
ATOM   1597  HB2 ARG   102      21.138  30.669  45.928  1.00  0.00           H
ATOM   1598  HB3 ARG   102      22.880  30.327  45.500  1.00  0.00           H
ATOM   1599  CG  ARG   102      22.353  32.378  45.398  1.00  0.00           C
ATOM   1600  HG2 ARG   102      23.113  32.706  44.687  1.00  0.00           H
ATOM   1601  HG3 ARG   102      21.434  32.809  45.000  1.00  0.00           H
ATOM   1602  CD  ARG   102      22.695  32.627  46.841  1.00  0.00           C
ATOM   1603  HD2 ARG   102      23.478  32.007  47.276  1.00  0.00           H
ATOM   1604  HD3 ARG   102      23.146  33.619  46.814  1.00  0.00           H
ATOM   1605  NE  ARG   102      21.478  32.781  47.777  1.00  0.00           N
ATOM   1606  HE  ARG   102      20.892  31.986  47.985  1.00  0.00           H
ATOM   1607  CZ  ARG   102      21.099  33.973  48.267  1.00  0.00           C
ATOM   1608  NH1 ARG   102      21.789  35.054  48.175  1.00  0.00           N
ATOM   1609 HH11 ARG   102      22.685  35.067  47.711  1.00  0.00           H
ATOM   1610 HH12 ARG   102      21.453  35.932  48.546  1.00  0.00           H
ATOM   1611  NH2 ARG   102      19.956  33.963  48.830  1.00  0.00           N
ATOM   1612 HH21 ARG   102      19.341  33.177  48.983  1.00  0.00           H
ATOM   1613 HH22 ARG   102      19.726  34.692  49.489  1.00  0.00           H
ATOM   1614  C   ARG   102      21.331  29.073  43.776  1.00  0.00           C
ATOM   1615  O   ARG   102      22.153  28.209  43.644  1.00  0.00           O
ATOM   1616  N   THR   103      20.038  28.763  43.932  1.00  0.00           N
ATOM   1617  H   THR   103      19.394  29.538  43.862  1.00  0.00           H
ATOM   1618  CA  THR   103      19.510  27.376  44.064  1.00  0.00           C
ATOM   1619  HA  THR   103      20.385  26.821  44.403  1.00  0.00           H
ATOM   1620  CB  THR   103      18.417  27.416  45.149  1.00  0.00           C
ATOM   1621  HB  THR   103      17.950  26.431  45.185  1.00  0.00           H
ATOM   1622  CG2 THR   103      19.012  27.585  46.554  1.00  0.00           C
ATOM   1623 HG21 THR   103      19.299  28.626  46.696  1.00  0.00           H
ATOM   1624 HG22 THR   103      19.893  26.966  46.727  1.00  0.00           H
ATOM   1625 HG23 THR   103      18.279  27.239  47.282  1.00  0.00           H
ATOM   1626  OG1 THR   103      17.468  28.408  44.961  1.00  0.00           O
ATOM   1627  HG1 THR   103      16.879  28.102  44.267  1.00  0.00           H
ATOM   1628  C   THR   103      18.968  26.852  42.692  1.00  0.00           C
ATOM   1629  O   THR   103      18.287  25.817  42.653  1.00  0.00           O
ATOM   1630  N   THR   104      19.039  27.624  41.608  1.00  0.00           N
ATOM   1631  H   THR   104      19.690  28.394  41.542  1.00  0.00           H
ATOM   1632  CA  THR   104      18.257  27.377  40.362  1.00  0.00           C
ATOM   1633  HA  THR   104      17.229  27.178  40.667  1.00  0.00           H
ATOM   1634  CB  THR   104      18.175  28.472  39.237  1.00  0.00           C
ATOM   1635  HB  THR   104      17.833  29.418  39.659  1.00  0.00           H
ATOM   1636  CG2 THR   104      19.556  28.685  38.628  1.00  0.00           C
ATOM   1637 HG21 THR   104      19.817  27.772  38.094  1.00  0.00           H
ATOM   1638 HG22 THR   104      20.304  28.970  39.367  1.00  0.00           H
ATOM   1639 HG23 THR   104      19.544  29.482  37.884  1.00  0.00           H
ATOM   1640  OG1 THR   104      17.346  28.196  38.120  1.00  0.00           O
ATOM   1641  HG1 THR   104      17.363  29.001  37.597  1.00  0.00           H
ATOM   1642  C   THR   104      18.782  26.051  39.787  1.00  0.00           C
ATOM   1643  O   THR   104      19.957  25.859  39.495  1.00  0.00           O
ATOM   1644  N   GLN   105      17.903  25.152  39.453  1.00  0.00           N
ATOM   1645  H   GLN   105      16.930  25.228  39.715  1.00  0.00           H
ATOM   1646  CA  GLN   105      18.246  24.068  38.575  1.00  0.00           C
ATOM   1647  HA  GLN   105      19.030  23.461  39.028  1.00  0.00           H
ATOM   1648  CB  GLN   105      17.002  23.203  38.549  1.00  0.00           C
ATOM   1649  HB2 GLN   105      16.101  23.788  38.361  1.00  0.00           H
ATOM   1650  HB3 GLN   105      17.046  22.537  37.685  1.00  0.00           H
ATOM   1651  CG  GLN   105      16.803  22.315  39.808  1.00  0.00           C
ATOM   1652  HG2 GLN   105      17.023  22.941  40.674  1.00  0.00           H
ATOM   1653  HG3 GLN   105      15.762  21.993  39.854  1.00  0.00           H
ATOM   1654  CD  GLN   105      17.720  21.063  39.810  1.00  0.00           C
ATOM   1655  OE1 GLN   105      18.818  21.005  40.411  1.00  0.00           O
ATOM   1656  NE2 GLN   105      17.408  20.057  39.018  1.00  0.00           N
ATOM   1657 HE21 GLN   105      18.122  19.436  38.663  1.00  0.00           H
ATOM   1658 HE22 GLN   105      16.472  20.083  38.640  1.00  0.00           H
ATOM   1659  C   GLN   105      18.627  24.359  37.109  1.00  0.00           C
ATOM   1660  O   GLN   105      19.058  23.471  36.425  1.00  0.00           O
ATOM   1661  N   ASN   106      18.365  25.609  36.647  1.00  0.00           N
ATOM   1662  H   ASN   106      17.985  26.242  37.337  1.00  0.00           H
ATOM   1663  CA  ASN   106      18.648  26.017  35.262  1.00  0.00           C
ATOM   1664  HA  ASN   106      18.313  25.161  34.678  1.00  0.00           H
ATOM   1665  CB  ASN   106      17.956  27.285  34.926  1.00  0.00           C
ATOM   1666  HB2 ASN   106      18.264  28.152  35.511  1.00  0.00           H
ATOM   1667  HB3 ASN   106      18.157  27.434  33.866  1.00  0.00           H
ATOM   1668  CG  ASN   106      16.462  27.174  34.859  1.00  0.00           C
ATOM   1669  OD1 ASN   106      15.825  26.276  34.308  1.00  0.00           O
ATOM   1670  ND2 ASN   106      15.764  28.210  35.381  1.00  0.00           N
ATOM   1671 HD21 ASN   106      16.348  28.948  35.748  1.00  0.00           H
ATOM   1672 HD22 ASN   106      14.770  28.314  35.237  1.00  0.00           H
ATOM   1673  C   ASN   106      20.181  26.230  35.125  1.00  0.00           C
ATOM   1674  O   ASN   106      20.679  27.213  35.668  1.00  0.00           O
ATOM   1675  N   PRO   107      20.942  25.472  34.310  1.00  0.00           N
ATOM   1676  CD  PRO   107      20.549  24.356  33.528  1.00  0.00           C
ATOM   1677  HD2 PRO   107      20.743  24.521  32.468  1.00  0.00           H
ATOM   1678  HD3 PRO   107      19.541  23.946  33.594  1.00  0.00           H
ATOM   1679  CG  PRO   107      21.529  23.309  33.991  1.00  0.00           C
ATOM   1680  HG2 PRO   107      21.542  22.463  33.304  1.00  0.00           H
ATOM   1681  HG3 PRO   107      21.377  23.033  35.034  1.00  0.00           H
ATOM   1682  CB  PRO   107      22.779  24.095  33.941  1.00  0.00           C
ATOM   1683  HB2 PRO   107      23.052  24.306  32.907  1.00  0.00           H
ATOM   1684  HB3 PRO   107      23.681  23.756  34.451  1.00  0.00           H
ATOM   1685  CA  PRO   107      22.385  25.475  34.523  1.00  0.00           C
ATOM   1686  HA  PRO   107      22.544  25.376  35.597  1.00  0.00           H
ATOM   1687  C   PRO   107      23.181  26.673  33.900  1.00  0.00           C
ATOM   1688  O   PRO   107      24.251  27.011  34.294  1.00  0.00           O
ATOM   1689  N   ASP   108      22.598  27.389  33.015  1.00  0.00           N
ATOM   1690  H   ASP   108      21.725  27.094  32.601  1.00  0.00           H
ATOM   1691  CA  ASP   108      23.120  28.663  32.398  1.00  0.00           C
ATOM   1692  HA  ASP   108      24.207  28.649  32.308  1.00  0.00           H
ATOM   1693  CB  ASP   108      22.778  28.784  30.897  1.00  0.00           C
ATOM   1694  HB2 ASP   108      21.690  28.723  30.912  1.00  0.00           H
ATOM   1695  HB3 ASP   108      23.104  29.750  30.514  1.00  0.00           H
ATOM   1696  CG  ASP   108      23.387  27.844  29.961  1.00  0.00           C
ATOM   1697  OD1 ASP   108      24.369  27.140  30.219  1.00  0.00           O
ATOM   1698  OD2 ASP   108      22.831  27.927  28.805  1.00  0.00           O
ATOM   1699  C   ASP   108      22.683  29.969  33.093  1.00  0.00           C
ATOM   1700  O   ASP   108      23.308  30.989  32.934  1.00  0.00           O
ATOM   1701  N   GLU   109      21.537  30.002  33.810  1.00  0.00           N
ATOM   1702  H   GLU   109      21.157  29.129  34.145  1.00  0.00           H
ATOM   1703  CA  GLU   109      20.850  31.255  34.254  1.00  0.00           C
ATOM   1704  HA  GLU   109      20.489  31.882  33.440  1.00  0.00           H
ATOM   1705  CB  GLU   109      19.653  30.737  35.041  1.00  0.00           C
ATOM   1706  HB2 GLU   109      19.119  30.126  34.313  1.00  0.00           H
ATOM   1707  HB3 GLU   109      19.931  30.034  35.826  1.00  0.00           H
ATOM   1708  CG  GLU   109      18.680  31.863  35.564  1.00  0.00           C
ATOM   1709  HG2 GLU   109      19.204  32.428  36.335  1.00  0.00           H
ATOM   1710  HG3 GLU   109      18.337  32.555  34.795  1.00  0.00           H
ATOM   1711  CD  GLU   109      17.317  31.385  36.047  1.00  0.00           C
ATOM   1712  OE1 GLU   109      17.117  30.260  36.429  1.00  0.00           O
ATOM   1713  OE2 GLU   109      16.380  32.197  36.089  1.00  0.00           O
ATOM   1714  C   GLU   109      21.738  32.245  35.123  1.00  0.00           C
ATOM   1715  O   GLU   109      21.601  33.456  35.065  1.00  0.00           O
ATOM   1716  N   LEU   110      22.649  31.762  35.962  1.00  0.00           N
ATOM   1717  H   LEU   110      22.652  30.752  35.996  1.00  0.00           H
ATOM   1718  CA  LEU   110      23.630  32.524  36.675  1.00  0.00           C
ATOM   1719  HA  LEU   110      23.122  33.300  37.248  1.00  0.00           H
ATOM   1720  CB  LEU   110      24.427  31.631  37.761  1.00  0.00           C
ATOM   1721  HB2 LEU   110      23.786  31.175  38.517  1.00  0.00           H
ATOM   1722  HB3 LEU   110      24.781  30.710  37.300  1.00  0.00           H
ATOM   1723  CG  LEU   110      25.604  32.368  38.423  1.00  0.00           C
ATOM   1724  HG  LEU   110      26.358  32.644  37.686  1.00  0.00           H
ATOM   1725  CD1 LEU   110      25.272  33.597  39.254  1.00  0.00           C
ATOM   1726 HD11 LEU   110      26.166  33.912  39.790  1.00  0.00           H
ATOM   1727 HD12 LEU   110      24.635  33.335  40.099  1.00  0.00           H
ATOM   1728 HD13 LEU   110      24.673  34.367  38.767  1.00  0.00           H
ATOM   1729  CD2 LEU   110      26.404  31.368  39.283  1.00  0.00           C
ATOM   1730 HD21 LEU   110      26.730  30.480  38.741  1.00  0.00           H
ATOM   1731 HD22 LEU   110      27.183  31.863  39.863  1.00  0.00           H
ATOM   1732 HD23 LEU   110      25.775  31.020  40.102  1.00  0.00           H
ATOM   1733  C   LEU   110      24.555  33.291  35.740  1.00  0.00           C
ATOM   1734  O   LEU   110      24.842  34.482  35.813  1.00  0.00           O
ATOM   1735  N   TRP   111      25.185  32.610  34.777  1.00  0.00           N
ATOM   1736  H   TRP   111      24.921  31.650  34.612  1.00  0.00           H
ATOM   1737  CA  TRP   111      26.215  33.106  33.889  1.00  0.00           C
ATOM   1738  HA  TRP   111      26.822  33.774  34.501  1.00  0.00           H
ATOM   1739  CB  TRP   111      27.016  32.007  33.294  1.00  0.00           C
ATOM   1740  HB2 TRP   111      26.564  31.469  32.459  1.00  0.00           H
ATOM   1741  HB3 TRP   111      27.973  32.363  32.915  1.00  0.00           H
ATOM   1742  CG  TRP   111      27.293  30.973  34.396  1.00  0.00           C
ATOM   1743  CD1 TRP   111      26.524  29.850  34.700  1.00  0.00           C
ATOM   1744  HD1 TRP   111      25.631  29.398  34.294  1.00  0.00           H
ATOM   1745  NE1 TRP   111      26.992  29.238  35.820  1.00  0.00           N
ATOM   1746  HE1 TRP   111      26.588  28.422  36.259  1.00  0.00           H
ATOM   1747  CE2 TRP   111      28.061  29.944  36.328  1.00  0.00           C
ATOM   1748  CZ2 TRP   111      28.988  29.589  37.300  1.00  0.00           C
ATOM   1749  HZ2 TRP   111      28.772  28.715  37.897  1.00  0.00           H
ATOM   1750  CH2 TRP   111      30.108  30.443  37.537  1.00  0.00           C
ATOM   1751  HH2 TRP   111      30.772  30.323  38.379  1.00  0.00           H
ATOM   1752  CZ3 TRP   111      30.371  31.597  36.747  1.00  0.00           C
ATOM   1753  HZ3 TRP   111      31.263  32.170  36.958  1.00  0.00           H
ATOM   1754  CE3 TRP   111      29.490  31.756  35.609  1.00  0.00           C
ATOM   1755  HE3 TRP   111      29.656  32.522  34.867  1.00  0.00           H
ATOM   1756  CD2 TRP   111      28.311  30.999  35.414  1.00  0.00           C
ATOM   1757  C   TRP   111      25.560  33.963  32.776  1.00  0.00           C
ATOM   1758  O   TRP   111      26.188  34.845  32.207  1.00  0.00           O
ATOM   1759  N   GLU   112      24.246  33.826  32.493  1.00  0.00           N
ATOM   1760  H   GLU   112      23.756  33.117  33.022  1.00  0.00           H
ATOM   1761  CA  GLU   112      23.408  34.747  31.771  1.00  0.00           C
ATOM   1762  HA  GLU   112      23.972  35.162  30.937  1.00  0.00           H
ATOM   1763  CB  GLU   112      22.187  34.115  31.208  1.00  0.00           C
ATOM   1764  HB2 GLU   112      21.605  33.565  31.948  1.00  0.00           H
ATOM   1765  HB3 GLU   112      21.598  34.910  30.750  1.00  0.00           H
ATOM   1766  CG  GLU   112      22.573  33.133  30.095  1.00  0.00           C
ATOM   1767  HG2 GLU   112      23.506  33.542  29.709  1.00  0.00           H
ATOM   1768  HG3 GLU   112      22.838  32.155  30.498  1.00  0.00           H
ATOM   1769  CD  GLU   112      21.424  33.010  29.006  1.00  0.00           C
ATOM   1770  OE1 GLU   112      20.955  31.831  28.898  1.00  0.00           O
ATOM   1771  OE2 GLU   112      21.090  34.020  28.377  1.00  0.00           O
ATOM   1772  C   GLU   112      23.140  35.981  32.559  1.00  0.00           C
ATOM   1773  O   GLU   112      23.325  37.088  32.029  1.00  0.00           O
ATOM   1774  N   PHE   113      22.899  35.968  33.867  1.00  0.00           N
ATOM   1775  H   PHE   113      23.019  35.113  34.391  1.00  0.00           H
ATOM   1776  CA  PHE   113      22.682  37.136  34.734  1.00  0.00           C
ATOM   1777  HA  PHE   113      21.985  37.753  34.167  1.00  0.00           H
ATOM   1778  CB  PHE   113      22.024  36.599  36.041  1.00  0.00           C
ATOM   1779  HB2 PHE   113      20.960  36.492  35.833  1.00  0.00           H
ATOM   1780  HB3 PHE   113      22.571  35.694  36.307  1.00  0.00           H
ATOM   1781  CG  PHE   113      22.201  37.518  37.256  1.00  0.00           C
ATOM   1782  CD1 PHE   113      21.097  38.342  37.628  1.00  0.00           C
ATOM   1783  HD1 PHE   113      20.149  38.324  37.111  1.00  0.00           H
ATOM   1784  CE1 PHE   113      21.362  39.340  38.606  1.00  0.00           C
ATOM   1785  HE1 PHE   113      20.583  40.054  38.830  1.00  0.00           H
ATOM   1786  CZ  PHE   113      22.591  39.381  39.313  1.00  0.00           C
ATOM   1787  HZ  PHE   113      22.605  40.088  40.129  1.00  0.00           H
ATOM   1788  CE2 PHE   113      23.635  38.382  39.072  1.00  0.00           C
ATOM   1789  HE2 PHE   113      24.569  38.379  39.617  1.00  0.00           H
ATOM   1790  CD2 PHE   113      23.431  37.550  37.952  1.00  0.00           C
ATOM   1791  HD2 PHE   113      24.251  36.913  37.653  1.00  0.00           H
ATOM   1792  C   PHE   113      23.973  38.019  34.884  1.00  0.00           C
ATOM   1793  O   PHE   113      23.903  39.283  34.808  1.00  0.00           O
ATOM   1794  N   ILE   114      25.122  37.360  35.129  1.00  0.00           N
ATOM   1795  H   ILE   114      24.910  36.400  35.357  1.00  0.00           H
ATOM   1796  CA  ILE   114      26.471  38.109  35.048  1.00  0.00           C
ATOM   1797  HA  ILE   114      26.469  38.930  35.765  1.00  0.00           H
ATOM   1798  CB  ILE   114      27.677  37.259  35.477  1.00  0.00           C
ATOM   1799  HB  ILE   114      27.885  36.475  34.749  1.00  0.00           H
ATOM   1800  CG2 ILE   114      28.949  38.117  35.574  1.00  0.00           C
ATOM   1801 HG21 ILE   114      28.770  38.871  36.341  1.00  0.00           H
ATOM   1802 HG22 ILE   114      29.229  38.570  34.623  1.00  0.00           H
ATOM   1803 HG23 ILE   114      29.828  37.533  35.847  1.00  0.00           H
ATOM   1804  CG1 ILE   114      27.446  36.580  36.804  1.00  0.00           C
ATOM   1805 HG12 ILE   114      27.595  37.287  37.619  1.00  0.00           H
ATOM   1806 HG13 ILE   114      26.387  36.350  36.923  1.00  0.00           H
ATOM   1807  CD1 ILE   114      28.320  35.325  37.059  1.00  0.00           C
ATOM   1808 HD11 ILE   114      28.247  34.661  36.196  1.00  0.00           H
ATOM   1809 HD12 ILE   114      28.046  34.840  37.997  1.00  0.00           H
ATOM   1810 HD13 ILE   114      29.375  35.596  37.101  1.00  0.00           H
ATOM   1811  C   ILE   114      26.703  38.729  33.613  1.00  0.00           C
ATOM   1812  O   ILE   114      27.144  39.839  33.547  1.00  0.00           O
ATOM   1813  N   ALA   115      26.393  37.959  32.562  1.00  0.00           N
ATOM   1814  H   ALA   115      26.076  36.999  32.539  1.00  0.00           H
ATOM   1815  CA  ALA   115      26.616  38.496  31.231  1.00  0.00           C
ATOM   1816  HA  ALA   115      27.555  39.040  31.329  1.00  0.00           H
ATOM   1817  CB  ALA   115      26.631  37.321  30.308  1.00  0.00           C
ATOM   1818  HB1 ALA   115      27.330  36.568  30.670  1.00  0.00           H
ATOM   1819  HB2 ALA   115      26.923  37.753  29.350  1.00  0.00           H
ATOM   1820  HB3 ALA   115      25.641  36.869  30.258  1.00  0.00           H
ATOM   1821  C   ALA   115      25.573  39.525  30.717  1.00  0.00           C
ATOM   1822  O   ALA   115      25.859  40.429  29.964  1.00  0.00           O
ATOM   1823  N   ASP   116      24.430  39.496  31.331  1.00  0.00           N
ATOM   1824  H   ASP   116      24.124  38.680  31.840  1.00  0.00           H
ATOM   1825  CA  ASP   116      23.456  40.558  31.266  1.00  0.00           C
ATOM   1826  HA  ASP   116      23.380  40.745  30.194  1.00  0.00           H
ATOM   1827  CB  ASP   116      22.130  40.154  31.818  1.00  0.00           C
ATOM   1828  HB2 ASP   116      22.232  39.599  32.751  1.00  0.00           H
ATOM   1829  HB3 ASP   116      21.588  41.050  32.118  1.00  0.00           H
ATOM   1830  CG  ASP   116      21.263  39.350  30.871  1.00  0.00           C
ATOM   1831  OD1 ASP   116      21.613  39.171  29.656  1.00  0.00           O
ATOM   1832  OD2 ASP   116      20.186  38.843  31.268  1.00  0.00           O
ATOM   1833  C   ASP   116      23.967  41.794  31.939  1.00  0.00           C
ATOM   1834  O   ASP   116      23.849  42.911  31.450  1.00  0.00           O
ATOM   1835  N   SER   117      24.526  41.585  33.147  1.00  0.00           N
ATOM   1836  H   SER   117      24.457  40.674  33.577  1.00  0.00           H
ATOM   1837  CA  SER   117      25.149  42.629  33.935  1.00  0.00           C
ATOM   1838  HA  SER   117      24.369  43.384  34.029  1.00  0.00           H
ATOM   1839  CB  SER   117      25.298  42.121  35.332  1.00  0.00           C
ATOM   1840  HB2 SER   117      25.997  41.288  35.254  1.00  0.00           H
ATOM   1841  HB3 SER   117      25.847  42.796  35.988  1.00  0.00           H
ATOM   1842  OG  SER   117      24.124  41.608  35.934  1.00  0.00           O
ATOM   1843  HG  SER   117      23.903  40.775  35.511  1.00  0.00           H
ATOM   1844  C   SER   117      26.396  43.238  33.213  1.00  0.00           C
ATOM   1845  O   SER   117      26.445  44.471  33.204  1.00  0.00           O
ATOM   1846  N   LEU   118      27.296  42.465  32.565  1.00  0.00           N
ATOM   1847  H   LEU   118      27.131  41.469  32.540  1.00  0.00           H
ATOM   1848  CA  LEU   118      28.361  43.070  31.776  1.00  0.00           C
ATOM   1849  HA  LEU   118      28.821  43.786  32.456  1.00  0.00           H
ATOM   1850  CB  LEU   118      29.261  41.934  31.190  1.00  0.00           C
ATOM   1851  HB2 LEU   118      28.679  41.149  30.708  1.00  0.00           H
ATOM   1852  HB3 LEU   118      29.842  42.366  30.375  1.00  0.00           H
ATOM   1853  CG  LEU   118      30.247  41.299  32.133  1.00  0.00           C
ATOM   1854  HG  LEU   118      29.652  40.869  32.938  1.00  0.00           H
ATOM   1855  CD1 LEU   118      30.998  40.097  31.515  1.00  0.00           C
ATOM   1856 HD11 LEU   118      31.413  40.580  30.630  1.00  0.00           H
ATOM   1857 HD12 LEU   118      30.250  39.360  31.222  1.00  0.00           H
ATOM   1858 HD13 LEU   118      31.786  39.671  32.135  1.00  0.00           H
ATOM   1859  CD2 LEU   118      31.238  42.416  32.646  1.00  0.00           C
ATOM   1860 HD21 LEU   118      31.644  43.053  31.861  1.00  0.00           H
ATOM   1861 HD22 LEU   118      30.735  42.970  33.439  1.00  0.00           H
ATOM   1862 HD23 LEU   118      32.084  42.022  33.209  1.00  0.00           H
ATOM   1863  C   LEU   118      27.859  43.845  30.537  1.00  0.00           C
ATOM   1864  O   LEU   118      28.450  44.853  30.139  1.00  0.00           O
ATOM   1865  N   LYS   119      26.883  43.339  29.780  1.00  0.00           N
ATOM   1866  H   LYS   119      26.414  42.468  29.987  1.00  0.00           H
ATOM   1867  CA  LYS   119      26.154  44.049  28.743  1.00  0.00           C
ATOM   1868  HA  LYS   119      26.876  44.335  27.978  1.00  0.00           H
ATOM   1869  CB  LYS   119      25.076  43.065  28.122  1.00  0.00           C
ATOM   1870  HB2 LYS   119      25.606  42.212  27.698  1.00  0.00           H
ATOM   1871  HB3 LYS   119      24.446  42.703  28.935  1.00  0.00           H
ATOM   1872  CG  LYS   119      24.316  43.737  27.003  1.00  0.00           C
ATOM   1873  HG2 LYS   119      23.902  44.725  27.209  1.00  0.00           H
ATOM   1874  HG3 LYS   119      24.992  43.763  26.148  1.00  0.00           H
ATOM   1875  CD  LYS   119      23.191  42.699  26.639  1.00  0.00           C
ATOM   1876  HD2 LYS   119      23.508  41.684  26.400  1.00  0.00           H
ATOM   1877  HD3 LYS   119      22.494  42.631  27.474  1.00  0.00           H
ATOM   1878  CE  LYS   119      22.345  43.272  25.495  1.00  0.00           C
ATOM   1879  HE2 LYS   119      22.185  44.318  25.760  1.00  0.00           H
ATOM   1880  HE3 LYS   119      22.796  43.285  24.503  1.00  0.00           H
ATOM   1881  NZ  LYS   119      21.022  42.600  25.480  1.00  0.00           N
ATOM   1882  HZ1 LYS   119      20.353  43.045  26.093  1.00  0.00           H
ATOM   1883  HZ2 LYS   119      21.169  41.639  25.753  1.00  0.00           H
ATOM   1884  HZ3 LYS   119      20.607  42.585  24.559  1.00  0.00           H
ATOM   1885  C   LYS   119      25.559  45.408  29.162  1.00  0.00           C
ATOM   1886  O   LYS   119      25.956  46.394  28.570  1.00  0.00           O
ATOM   1887  N   ALA   120      24.882  45.438  30.296  1.00  0.00           N
ATOM   1888  H   ALA   120      24.647  44.594  30.798  1.00  0.00           H
ATOM   1889  CA  ALA   120      24.360  46.676  30.759  1.00  0.00           C
ATOM   1890  HA  ALA   120      23.824  47.196  29.965  1.00  0.00           H
ATOM   1891  CB  ALA   120      23.438  46.379  31.952  1.00  0.00           C
ATOM   1892  HB1 ALA   120      22.586  45.845  31.530  1.00  0.00           H
ATOM   1893  HB2 ALA   120      23.152  47.406  32.179  1.00  0.00           H
ATOM   1894  HB3 ALA   120      23.912  45.751  32.706  1.00  0.00           H
ATOM   1895  C   ALA   120      25.505  47.690  31.194  1.00  0.00           C
ATOM   1896  O   ALA   120      25.318  48.887  31.251  1.00  0.00           O
ATOM   1897  N   PHE   121      26.669  47.182  31.544  1.00  0.00           N
ATOM   1898  H   PHE   121      26.692  46.173  31.607  1.00  0.00           H
ATOM   1899  CA  PHE   121      27.850  47.988  31.884  1.00  0.00           C
ATOM   1900  HA  PHE   121      27.566  48.843  32.497  1.00  0.00           H
ATOM   1901  CB  PHE   121      28.699  47.149  32.827  1.00  0.00           C
ATOM   1902  HB2 PHE   121      27.965  46.681  33.484  1.00  0.00           H
ATOM   1903  HB3 PHE   121      29.131  46.367  32.203  1.00  0.00           H
ATOM   1904  CG  PHE   121      29.719  47.858  33.678  1.00  0.00           C
ATOM   1905  CD1 PHE   121      29.296  48.498  34.875  1.00  0.00           C
ATOM   1906  HD1 PHE   121      28.254  48.612  35.130  1.00  0.00           H
ATOM   1907  CE1 PHE   121      30.356  48.981  35.662  1.00  0.00           C
ATOM   1908  HE1 PHE   121      30.051  49.589  36.501  1.00  0.00           H
ATOM   1909  CZ  PHE   121      31.694  48.883  35.338  1.00  0.00           C
ATOM   1910  HZ  PHE   121      32.422  49.318  36.007  1.00  0.00           H
ATOM   1911  CE2 PHE   121      32.122  48.179  34.218  1.00  0.00           C
ATOM   1912  HE2 PHE   121      33.189  48.029  34.141  1.00  0.00           H
ATOM   1913  CD2 PHE   121      31.069  47.641  33.393  1.00  0.00           C
ATOM   1914  HD2 PHE   121      31.395  47.055  32.547  1.00  0.00           H
ATOM   1915  C   PHE   121      28.691  48.500  30.682  1.00  0.00           C
ATOM   1916  O   PHE   121      29.040  49.660  30.611  1.00  0.00           O
ATOM   1917  N   ILE   122      28.966  47.631  29.692  1.00  0.00           N
ATOM   1918  H   ILE   122      28.776  46.643  29.774  1.00  0.00           H
ATOM   1919  CA  ILE   122      29.677  48.090  28.481  1.00  0.00           C
ATOM   1920  HA  ILE   122      30.472  48.723  28.875  1.00  0.00           H
ATOM   1921  CB  ILE   122      30.255  46.831  27.635  1.00  0.00           C
ATOM   1922  HB  ILE   122      30.612  46.141  28.399  1.00  0.00           H
ATOM   1923  CG2 ILE   122      29.208  46.022  26.723  1.00  0.00           C
ATOM   1924 HG21 ILE   122      28.791  46.684  25.963  1.00  0.00           H
ATOM   1925 HG22 ILE   122      28.388  45.704  27.367  1.00  0.00           H
ATOM   1926 HG23 ILE   122      29.728  45.135  26.361  1.00  0.00           H
ATOM   1927  CG1 ILE   122      31.439  47.255  26.685  1.00  0.00           C
ATOM   1928 HG12 ILE   122      31.569  46.629  25.802  1.00  0.00           H
ATOM   1929 HG13 ILE   122      31.279  48.301  26.426  1.00  0.00           H
ATOM   1930  CD1 ILE   122      32.792  47.266  27.439  1.00  0.00           C
ATOM   1931 HD11 ILE   122      33.141  46.276  27.731  1.00  0.00           H
ATOM   1932 HD12 ILE   122      32.593  47.919  28.289  1.00  0.00           H
ATOM   1933 HD13 ILE   122      33.587  47.720  26.848  1.00  0.00           H
ATOM   1934  C   ILE   122      28.773  49.026  27.641  1.00  0.00           C
ATOM   1935  O   ILE   122      29.342  49.931  26.997  1.00  0.00           O
ATOM   1936  N   ASP   123      27.436  48.917  27.716  1.00  0.00           N
ATOM   1937  H   ASP   123      27.016  48.312  28.407  1.00  0.00           H
ATOM   1938  CA  ASP   123      26.487  49.912  27.114  1.00  0.00           C
ATOM   1939  HA  ASP   123      26.601  49.932  26.030  1.00  0.00           H
ATOM   1940  CB  ASP   123      24.969  49.474  27.400  1.00  0.00           C
ATOM   1941  HB2 ASP   123      24.928  48.402  27.593  1.00  0.00           H
ATOM   1942  HB3 ASP   123      24.642  49.867  28.362  1.00  0.00           H
ATOM   1943  CG  ASP   123      23.929  49.838  26.322  1.00  0.00           C
ATOM   1944  OD1 ASP   123      22.749  49.508  26.423  1.00  0.00           O
ATOM   1945  OD2 ASP   123      24.297  50.318  25.216  1.00  0.00           O
ATOM   1946  C   ASP   123      26.772  51.321  27.684  1.00  0.00           C
ATOM   1947  O   ASP   123      26.789  52.272  26.877  1.00  0.00           O
ATOM   1948  N   GLU   124      27.012  51.518  28.988  1.00  0.00           N
ATOM   1949  H   GLU   124      26.793  50.795  29.659  1.00  0.00           H
ATOM   1950  CA  GLU   124      27.394  52.775  29.554  1.00  0.00           C
ATOM   1951  HA  GLU   124      26.915  53.528  28.927  1.00  0.00           H
ATOM   1952  CB  GLU   124      26.892  52.882  31.025  1.00  0.00           C
ATOM   1953  HB2 GLU   124      25.819  52.712  31.116  1.00  0.00           H
ATOM   1954  HB3 GLU   124      27.444  52.163  31.629  1.00  0.00           H
ATOM   1955  CG  GLU   124      27.260  54.294  31.489  1.00  0.00           C
ATOM   1956  HG2 GLU   124      28.323  54.332  31.729  1.00  0.00           H
ATOM   1957  HG3 GLU   124      27.126  54.995  30.664  1.00  0.00           H
ATOM   1958  CD  GLU   124      26.333  54.959  32.582  1.00  0.00           C
ATOM   1959  OE1 GLU   124      26.985  55.358  33.601  1.00  0.00           O
ATOM   1960  OE2 GLU   124      25.071  54.777  32.515  1.00  0.00           O
ATOM   1961  C   GLU   124      28.924  53.096  29.415  1.00  0.00           C
ATOM   1962  O   GLU   124      29.224  54.252  29.079  1.00  0.00           O
ATOM   1963  N   GLN   125      29.849  52.169  29.592  1.00  0.00           N
ATOM   1964  H   GLN   125      29.648  51.182  29.667  1.00  0.00           H
ATOM   1965  CA  GLN   125      31.248  52.640  29.780  1.00  0.00           C
ATOM   1966  HA  GLN   125      31.322  53.516  30.424  1.00  0.00           H
ATOM   1967  CB  GLN   125      31.966  51.414  30.447  1.00  0.00           C
ATOM   1968  HB2 GLN   125      31.764  50.474  29.932  1.00  0.00           H
ATOM   1969  HB3 GLN   125      33.044  51.563  30.397  1.00  0.00           H
ATOM   1970  CG  GLN   125      31.562  51.136  31.855  1.00  0.00           C
ATOM   1971  HG2 GLN   125      30.492  51.286  31.992  1.00  0.00           H
ATOM   1972  HG3 GLN   125      31.987  50.181  32.164  1.00  0.00           H
ATOM   1973  CD  GLN   125      32.157  52.113  32.892  1.00  0.00           C
ATOM   1974  OE1 GLN   125      33.312  52.529  32.763  1.00  0.00           O
ATOM   1975  NE2 GLN   125      31.514  52.478  34.044  1.00  0.00           N
ATOM   1976 HE21 GLN   125      31.941  53.103  34.712  1.00  0.00           H
ATOM   1977 HE22 GLN   125      30.540  52.282  34.227  1.00  0.00           H
ATOM   1978  C   GLN   125      31.792  52.950  28.439  1.00  0.00           C
ATOM   1979  O   GLN   125      32.773  53.657  28.356  1.00  0.00           O
ATOM   1980  N   PHE   126      31.187  52.488  27.345  1.00  0.00           N
ATOM   1981  H   PHE   126      30.345  51.935  27.414  1.00  0.00           H
ATOM   1982  CA  PHE   126      31.606  52.717  25.993  1.00  0.00           C
ATOM   1983  HA  PHE   126      32.207  53.621  26.091  1.00  0.00           H
ATOM   1984  CB  PHE   126      32.621  51.672  25.508  1.00  0.00           C
ATOM   1985  HB2 PHE   126      32.259  50.644  25.526  1.00  0.00           H
ATOM   1986  HB3 PHE   126      32.768  51.841  24.442  1.00  0.00           H
ATOM   1987  CG  PHE   126      33.953  51.657  26.199  1.00  0.00           C
ATOM   1988  CD1 PHE   126      34.153  50.608  27.130  1.00  0.00           C
ATOM   1989  HD1 PHE   126      33.366  49.941  27.448  1.00  0.00           H
ATOM   1990  CE1 PHE   126      35.370  50.619  27.794  1.00  0.00           C
ATOM   1991  HE1 PHE   126      35.407  50.005  28.682  1.00  0.00           H
ATOM   1992  CZ  PHE   126      36.426  51.461  27.361  1.00  0.00           C
ATOM   1993  HZ  PHE   126      37.401  51.442  27.823  1.00  0.00           H
ATOM   1994  CE2 PHE   126      36.256  52.409  26.313  1.00  0.00           C
ATOM   1995  HE2 PHE   126      37.091  53.039  26.042  1.00  0.00           H
ATOM   1996  CD2 PHE   126      34.951  52.599  25.811  1.00  0.00           C
ATOM   1997  HD2 PHE   126      34.738  53.257  24.981  1.00  0.00           H
ATOM   1998  C   PHE   126      30.404  52.810  25.139  1.00  0.00           C
ATOM   1999  O   PHE   126      30.085  51.892  24.361  1.00  0.00           O
ATOM   2000  N   PRO   127      29.719  53.997  25.085  1.00  0.00           N
ATOM   2001  CD  PRO   127      29.896  55.163  25.980  1.00  0.00           C
ATOM   2002  HD2 PRO   127      30.761  55.774  25.721  1.00  0.00           H
ATOM   2003  HD3 PRO   127      29.930  54.886  27.033  1.00  0.00           H
ATOM   2004  CG  PRO   127      28.648  56.008  25.766  1.00  0.00           C
ATOM   2005  HG2 PRO   127      28.849  57.079  25.779  1.00  0.00           H
ATOM   2006  HG3 PRO   127      27.838  55.803  26.466  1.00  0.00           H
ATOM   2007  CB  PRO   127      28.185  55.682  24.369  1.00  0.00           C
ATOM   2008  HB2 PRO   127      28.774  56.244  23.644  1.00  0.00           H
ATOM   2009  HB3 PRO   127      27.115  55.854  24.252  1.00  0.00           H
ATOM   2010  CA  PRO   127      28.519  54.167  24.209  1.00  0.00           C
ATOM   2011  HA  PRO   127      27.716  53.571  24.643  1.00  0.00           H
ATOM   2012  C   PRO   127      28.727  53.832  22.754  1.00  0.00           C
ATOM   2013  O   PRO   127      27.765  53.413  22.104  1.00  0.00           O
ATOM   2014  N   GLN   128      29.862  54.145  22.157  1.00  0.00           N
ATOM   2015  H   GLN   128      30.486  54.598  22.809  1.00  0.00           H
ATOM   2016  CA  GLN   128      30.189  54.012  20.693  1.00  0.00           C
ATOM   2017  HA  GLN   128      29.302  53.950  20.063  1.00  0.00           H
ATOM   2018  CB  GLN   128      30.928  55.247  20.247  1.00  0.00           C
ATOM   2019  HB2 GLN   128      31.960  55.225  20.596  1.00  0.00           H
ATOM   2020  HB3 GLN   128      30.942  55.182  19.159  1.00  0.00           H
ATOM   2021  CG  GLN   128      30.190  56.554  20.583  1.00  0.00           C
ATOM   2022  HG2 GLN   128      29.175  56.462  20.196  1.00  0.00           H
ATOM   2023  HG3 GLN   128      30.194  56.747  21.655  1.00  0.00           H
ATOM   2024  CD  GLN   128      30.896  57.692  19.831  1.00  0.00           C
ATOM   2025  OE1 GLN   128      32.066  57.589  19.396  1.00  0.00           O
ATOM   2026  NE2 GLN   128      30.303  58.790  19.433  1.00  0.00           N
ATOM   2027 HE21 GLN   128      30.847  59.554  19.060  1.00  0.00           H
ATOM   2028 HE22 GLN   128      29.383  58.954  19.817  1.00  0.00           H
ATOM   2029  C   GLN   128      30.894  52.690  20.476  1.00  0.00           C
ATOM   2030  O   GLN   128      31.296  52.400  19.299  1.00  0.00           O
ATOM   2031  N   GLY   129      31.161  51.906  21.474  1.00  0.00           N
ATOM   2032  H   GLY   129      30.681  52.155  22.326  1.00  0.00           H
ATOM   2033  CA  GLY   129      31.918  50.648  21.401  1.00  0.00           C
ATOM   2034  HA2 GLY   129      31.801  50.069  22.317  1.00  0.00           H
ATOM   2035  HA3 GLY   129      31.609  49.963  20.611  1.00  0.00           H
ATOM   2036  C   GLY   129      33.466  50.844  21.207  1.00  0.00           C
ATOM   2037  O   GLY   129      34.013  51.985  21.309  1.00  0.00           O
ATOM   2038  N   ILE   130      34.179  49.770  20.827  1.00  0.00           N
ATOM   2039  H   ILE   130      33.664  48.911  20.697  1.00  0.00           H
ATOM   2040  CA  ILE   130      35.599  49.765  20.570  1.00  0.00           C
ATOM   2041  HA  ILE   130      35.871  50.716  20.114  1.00  0.00           H
ATOM   2042  CB  ILE   130      36.322  49.701  21.925  1.00  0.00           C
ATOM   2043  HB  ILE   130      36.073  50.524  22.594  1.00  0.00           H
ATOM   2044  CG2 ILE   130      36.140  48.293  22.671  1.00  0.00           C
ATOM   2045 HG21 ILE   130      35.099  48.134  22.956  1.00  0.00           H
ATOM   2046 HG22 ILE   130      36.713  48.244  23.597  1.00  0.00           H
ATOM   2047 HG23 ILE   130      36.400  47.429  22.060  1.00  0.00           H
ATOM   2048  CG1 ILE   130      37.797  49.909  21.733  1.00  0.00           C
ATOM   2049 HG12 ILE   130      38.310  49.702  22.671  1.00  0.00           H
ATOM   2050 HG13 ILE   130      38.213  49.116  21.111  1.00  0.00           H
ATOM   2051  CD1 ILE   130      38.247  51.287  21.221  1.00  0.00           C
ATOM   2052 HD11 ILE   130      37.927  51.625  20.235  1.00  0.00           H
ATOM   2053 HD12 ILE   130      39.326  51.198  21.098  1.00  0.00           H
ATOM   2054 HD13 ILE   130      37.922  51.950  22.023  1.00  0.00           H
ATOM   2055  C   ILE   130      35.966  48.680  19.589  1.00  0.00           C
ATOM   2056  O   ILE   130      35.177  47.718  19.408  1.00  0.00           O
ATOM   2057  N   SER   131      36.892  48.806  18.667  1.00  0.00           N
ATOM   2058  H   SER   131      37.478  49.625  18.750  1.00  0.00           H
ATOM   2059  CA  SER   131      37.019  47.989  17.454  1.00  0.00           C
ATOM   2060  HA  SER   131      35.991  47.857  17.119  1.00  0.00           H
ATOM   2061  CB  SER   131      37.841  48.779  16.403  1.00  0.00           C
ATOM   2062  HB2 SER   131      38.132  48.200  15.526  1.00  0.00           H
ATOM   2063  HB3 SER   131      37.233  49.539  15.911  1.00  0.00           H
ATOM   2064  OG  SER   131      39.009  49.333  16.906  1.00  0.00           O
ATOM   2065  HG  SER   131      38.753  50.224  17.160  1.00  0.00           H
ATOM   2066  C   SER   131      37.698  46.642  17.721  1.00  0.00           C
ATOM   2067  O   SER   131      37.655  45.750  16.843  1.00  0.00           O
ATOM   2068  N   GLU   132      38.291  46.382  18.891  1.00  0.00           N
ATOM   2069  H   GLU   132      38.370  47.172  19.516  1.00  0.00           H
ATOM   2070  CA  GLU   132      38.813  45.090  19.446  1.00  0.00           C
ATOM   2071  HA  GLU   132      38.342  44.398  18.749  1.00  0.00           H
ATOM   2072  CB  GLU   132      40.339  45.043  19.407  1.00  0.00           C
ATOM   2073  HB2 GLU   132      40.649  45.744  20.182  1.00  0.00           H
ATOM   2074  HB3 GLU   132      40.659  44.062  19.757  1.00  0.00           H
ATOM   2075  CG  GLU   132      40.906  45.184  18.063  1.00  0.00           C
ATOM   2076  HG2 GLU   132      41.791  44.548  18.077  1.00  0.00           H
ATOM   2077  HG3 GLU   132      40.368  44.699  17.249  1.00  0.00           H
ATOM   2078  CD  GLU   132      41.312  46.621  17.542  1.00  0.00           C
ATOM   2079  OE1 GLU   132      41.405  46.937  16.353  1.00  0.00           O
ATOM   2080  OE2 GLU   132      41.754  47.434  18.403  1.00  0.00           O
ATOM   2081  C   GLU   132      38.358  44.878  20.901  1.00  0.00           C
ATOM   2082  O   GLU   132      38.162  45.919  21.568  1.00  0.00           O
ATOM   2083  N   PRO   133      38.219  43.676  21.449  1.00  0.00           N
ATOM   2084  CD  PRO   133      38.487  42.383  20.788  1.00  0.00           C
ATOM   2085  HD2 PRO   133      39.550  42.146  20.822  1.00  0.00           H
ATOM   2086  HD3 PRO   133      38.180  42.546  19.756  1.00  0.00           H
ATOM   2087  CG  PRO   133      37.627  41.328  21.501  1.00  0.00           C
ATOM   2088  HG2 PRO   133      37.961  40.305  21.319  1.00  0.00           H
ATOM   2089  HG3 PRO   133      36.620  41.421  21.095  1.00  0.00           H
ATOM   2090  CB  PRO   133      37.579  41.873  22.967  1.00  0.00           C
ATOM   2091  HB2 PRO   133      38.437  41.467  23.505  1.00  0.00           H
ATOM   2092  HB3 PRO   133      36.727  41.486  23.526  1.00  0.00           H
ATOM   2093  CA  PRO   133      37.636  43.351  22.763  1.00  0.00           C
ATOM   2094  HA  PRO   133      36.666  43.841  22.837  1.00  0.00           H
ATOM   2095  C   PRO   133      38.482  43.934  23.893  1.00  0.00           C
ATOM   2096  O   PRO   133      39.678  44.149  23.742  1.00  0.00           O
ATOM   2097  N   ILE   134      37.873  44.021  25.082  1.00  0.00           N
ATOM   2098  H   ILE   134      36.903  43.748  25.012  1.00  0.00           H
ATOM   2099  CA  ILE   134      38.630  44.419  26.252  1.00  0.00           C
ATOM   2100  HA  ILE   134      39.606  44.844  26.016  1.00  0.00           H
ATOM   2101  CB  ILE   134      37.920  45.638  26.965  1.00  0.00           C
ATOM   2102  HB  ILE   134      36.844  45.505  26.854  1.00  0.00           H
ATOM   2103  CG2 ILE   134      38.419  45.815  28.392  1.00  0.00           C
ATOM   2104 HG21 ILE   134      38.162  44.922  28.961  1.00  0.00           H
ATOM   2105 HG22 ILE   134      38.072  46.713  28.903  1.00  0.00           H
ATOM   2106 HG23 ILE   134      39.502  45.936  28.410  1.00  0.00           H
ATOM   2107  CG1 ILE   134      38.244  46.903  26.065  1.00  0.00           C
ATOM   2108 HG12 ILE   134      39.306  47.080  25.890  1.00  0.00           H
ATOM   2109 HG13 ILE   134      37.828  46.702  25.077  1.00  0.00           H
ATOM   2110  CD1 ILE   134      37.671  48.276  26.568  1.00  0.00           C
ATOM   2111 HD11 ILE   134      37.849  48.934  25.718  1.00  0.00           H
ATOM   2112 HD12 ILE   134      38.192  48.497  27.499  1.00  0.00           H
ATOM   2113 HD13 ILE   134      36.624  48.079  26.798  1.00  0.00           H
ATOM   2114  C   ILE   134      38.793  43.192  27.203  1.00  0.00           C
ATOM   2115  O   ILE   134      37.812  42.539  27.444  1.00  0.00           O
ATOM   2116  N   PRO   135      40.025  42.867  27.712  1.00  0.00           N
ATOM   2117  CD  PRO   135      41.267  43.396  27.168  1.00  0.00           C
ATOM   2118  HD2 PRO   135      41.529  44.311  27.699  1.00  0.00           H
ATOM   2119  HD3 PRO   135      41.224  43.632  26.104  1.00  0.00           H
ATOM   2120  CG  PRO   135      42.212  42.271  27.436  1.00  0.00           C
ATOM   2121  HG2 PRO   135      43.261  42.554  27.514  1.00  0.00           H
ATOM   2122  HG3 PRO   135      42.286  41.511  26.659  1.00  0.00           H
ATOM   2123  CB  PRO   135      41.715  41.663  28.759  1.00  0.00           C
ATOM   2124  HB2 PRO   135      42.044  42.293  29.586  1.00  0.00           H
ATOM   2125  HB3 PRO   135      42.048  40.632  28.871  1.00  0.00           H
ATOM   2126  CA  PRO   135      40.213  41.717  28.632  1.00  0.00           C
ATOM   2127  HA  PRO   135      39.738  40.795  28.299  1.00  0.00           H
ATOM   2128  C   PRO   135      39.624  41.875  30.018  1.00  0.00           C
ATOM   2129  O   PRO   135      39.687  42.949  30.574  1.00  0.00           O
ATOM   2130  N   LEU   136      39.159  40.815  30.628  1.00  0.00           N
ATOM   2131  H   LEU   136      39.157  39.989  30.047  1.00  0.00           H
ATOM   2132  CA  LEU   136      38.589  40.762  31.964  1.00  0.00           C
ATOM   2133  HA  LEU   136      38.665  41.752  32.416  1.00  0.00           H
ATOM   2134  CB  LEU   136      37.089  40.541  31.919  1.00  0.00           C
ATOM   2135  HB2 LEU   136      36.774  41.197  31.108  1.00  0.00           H
ATOM   2136  HB3 LEU   136      36.810  39.550  31.560  1.00  0.00           H
ATOM   2137  CG  LEU   136      36.301  40.925  33.162  1.00  0.00           C
ATOM   2138  HG  LEU   136      36.748  41.692  33.796  1.00  0.00           H
ATOM   2139  CD1 LEU   136      34.892  41.549  32.710  1.00  0.00           C
ATOM   2140 HD11 LEU   136      34.497  42.184  33.504  1.00  0.00           H
ATOM   2141 HD12 LEU   136      34.135  40.793  32.502  1.00  0.00           H
ATOM   2142 HD13 LEU   136      34.984  42.138  31.797  1.00  0.00           H
ATOM   2143  CD2 LEU   136      35.972  39.660  33.937  1.00  0.00           C
ATOM   2144 HD21 LEU   136      36.842  39.007  34.012  1.00  0.00           H
ATOM   2145 HD22 LEU   136      35.698  39.872  34.969  1.00  0.00           H
ATOM   2146 HD23 LEU   136      35.127  39.113  33.518  1.00  0.00           H
ATOM   2147  C   LEU   136      39.252  39.730  32.925  1.00  0.00           C
ATOM   2148  O   LEU   136      39.425  38.555  32.593  1.00  0.00           O
ATOM   2149  N   GLY   137      39.553  40.220  34.138  1.00  0.00           N
ATOM   2150  H   GLY   137      39.328  41.189  34.314  1.00  0.00           H
ATOM   2151  CA  GLY   137      39.875  39.380  35.319  1.00  0.00           C
ATOM   2152  HA2 GLY   137      40.333  38.450  34.981  1.00  0.00           H
ATOM   2153  HA3 GLY   137      40.498  39.985  35.978  1.00  0.00           H
ATOM   2154  C   GLY   137      38.626  39.059  36.132  1.00  0.00           C
ATOM   2155  O   GLY   137      37.934  39.970  36.479  1.00  0.00           O
ATOM   2156  N   PHE   138      38.356  37.836  36.430  1.00  0.00           N
ATOM   2157  H   PHE   138      38.951  37.120  36.038  1.00  0.00           H
ATOM   2158  CA  PHE   138      37.145  37.380  37.140  1.00  0.00           C
ATOM   2159  HA  PHE   138      36.361  38.101  37.368  1.00  0.00           H
ATOM   2160  CB  PHE   138      36.373  36.377  36.299  1.00  0.00           C
ATOM   2161  HB2 PHE   138      35.951  36.862  35.420  1.00  0.00           H
ATOM   2162  HB3 PHE   138      37.066  35.627  35.922  1.00  0.00           H
ATOM   2163  CG  PHE   138      35.244  35.643  36.999  1.00  0.00           C
ATOM   2164  CD1 PHE   138      34.411  36.286  38.002  1.00  0.00           C
ATOM   2165  HD1 PHE   138      34.607  37.260  38.425  1.00  0.00           H
ATOM   2166  CE1 PHE   138      33.231  35.665  38.465  1.00  0.00           C
ATOM   2167  HE1 PHE   138      32.675  35.977  39.337  1.00  0.00           H
ATOM   2168  CZ  PHE   138      32.896  34.366  38.074  1.00  0.00           C
ATOM   2169  HZ  PHE   138      32.057  33.898  38.568  1.00  0.00           H
ATOM   2170  CE2 PHE   138      33.795  33.718  37.182  1.00  0.00           C
ATOM   2171  HE2 PHE   138      33.558  32.714  36.863  1.00  0.00           H
ATOM   2172  CD2 PHE   138      34.882  34.335  36.495  1.00  0.00           C
ATOM   2173  HD2 PHE   138      35.469  33.944  35.677  1.00  0.00           H
ATOM   2174  C   PHE   138      37.592  36.902  38.511  1.00  0.00           C
ATOM   2175  O   PHE   138      38.245  35.869  38.605  1.00  0.00           O
ATOM   2176  N   THR   139      37.103  37.545  39.576  1.00  0.00           N
ATOM   2177  H   THR   139      36.455  38.313  39.477  1.00  0.00           H
ATOM   2178  CA  THR   139      37.289  36.999  40.920  1.00  0.00           C
ATOM   2179  HA  THR   139      38.292  36.588  41.037  1.00  0.00           H
ATOM   2180  CB  THR   139      37.316  38.137  41.939  1.00  0.00           C
ATOM   2181  HB  THR   139      36.302  38.506  42.091  1.00  0.00           H
ATOM   2182  CG2 THR   139      37.988  37.779  43.214  1.00  0.00           C
ATOM   2183 HG21 THR   139      37.320  37.165  43.819  1.00  0.00           H
ATOM   2184 HG22 THR   139      38.217  38.741  43.672  1.00  0.00           H
ATOM   2185 HG23 THR   139      38.919  37.235  43.059  1.00  0.00           H
ATOM   2186  OG1 THR   139      38.034  39.305  41.388  1.00  0.00           O
ATOM   2187  HG1 THR   139      37.408  39.919  40.995  1.00  0.00           H
ATOM   2188  C   THR   139      36.180  36.081  41.278  1.00  0.00           C
ATOM   2189  O   THR   139      34.950  36.399  41.088  1.00  0.00           O
ATOM   2190  N   PHE   140      36.528  34.937  41.795  1.00  0.00           N
ATOM   2191  H   PHE   140      37.487  34.620  41.774  1.00  0.00           H
ATOM   2192  CA  PHE   140      35.568  33.818  41.997  1.00  0.00           C
ATOM   2193  HA  PHE   140      34.565  34.201  42.187  1.00  0.00           H
ATOM   2194  CB  PHE   140      35.508  32.966  40.672  1.00  0.00           C
ATOM   2195  HB2 PHE   140      35.437  33.627  39.808  1.00  0.00           H
ATOM   2196  HB3 PHE   140      36.500  32.527  40.563  1.00  0.00           H
ATOM   2197  CG  PHE   140      34.479  31.863  40.623  1.00  0.00           C
ATOM   2198  CD1 PHE   140      33.108  32.222  40.579  1.00  0.00           C
ATOM   2199  HD1 PHE   140      32.847  33.266  40.489  1.00  0.00           H
ATOM   2200  CE1 PHE   140      32.176  31.212  40.689  1.00  0.00           C
ATOM   2201  HE1 PHE   140      31.134  31.457  40.545  1.00  0.00           H
ATOM   2202  CZ  PHE   140      32.501  29.858  40.634  1.00  0.00           C
ATOM   2203  HZ  PHE   140      31.700  29.136  40.573  1.00  0.00           H
ATOM   2204  CE2 PHE   140      33.842  29.473  40.679  1.00  0.00           C
ATOM   2205  HE2 PHE   140      34.058  28.415  40.693  1.00  0.00           H
ATOM   2206  CD2 PHE   140      34.858  30.458  40.719  1.00  0.00           C
ATOM   2207  HD2 PHE   140      35.891  30.153  40.792  1.00  0.00           H
ATOM   2208  C   PHE   140      35.874  33.002  43.307  1.00  0.00           C
ATOM   2209  O   PHE   140      36.371  31.873  43.199  1.00  0.00           O
ATOM   2210  N   SER   141      35.746  33.665  44.441  1.00  0.00           N
ATOM   2211  H   SER   141      35.293  34.551  44.268  1.00  0.00           H
ATOM   2212  CA  SER   141      36.061  33.178  45.789  1.00  0.00           C
ATOM   2213  HA  SER   141      36.987  32.622  45.651  1.00  0.00           H
ATOM   2214  CB  SER   141      36.238  34.372  46.768  1.00  0.00           C
ATOM   2215  HB2 SER   141      36.574  33.875  47.678  1.00  0.00           H
ATOM   2216  HB3 SER   141      36.958  34.994  46.237  1.00  0.00           H
ATOM   2217  OG  SER   141      35.027  35.163  47.072  1.00  0.00           O
ATOM   2218  HG  SER   141      34.851  35.624  46.247  1.00  0.00           H
ATOM   2219  C   SER   141      35.234  32.014  46.369  1.00  0.00           C
ATOM   2220  O   SER   141      35.041  31.976  47.578  1.00  0.00           O
ATOM   2221  N   PHE   142      34.915  31.049  45.491  1.00  0.00           N
ATOM   2222  H   PHE   142      35.234  31.224  44.549  1.00  0.00           H
ATOM   2223  CA  PHE   142      34.592  29.672  45.825  1.00  0.00           C
ATOM   2224  HA  PHE   142      34.276  29.640  46.868  1.00  0.00           H
ATOM   2225  CB  PHE   142      33.412  29.289  44.935  1.00  0.00           C
ATOM   2226  HB2 PHE   142      33.658  29.289  43.873  1.00  0.00           H
ATOM   2227  HB3 PHE   142      33.183  28.260  45.213  1.00  0.00           H
ATOM   2228  CG  PHE   142      32.215  30.204  44.985  1.00  0.00           C
ATOM   2229  CD1 PHE   142      32.137  31.359  44.135  1.00  0.00           C
ATOM   2230  HD1 PHE   142      32.952  31.686  43.506  1.00  0.00           H
ATOM   2231  CE1 PHE   142      30.914  32.036  44.101  1.00  0.00           C
ATOM   2232  HE1 PHE   142      30.767  32.870  43.432  1.00  0.00           H
ATOM   2233  CZ  PHE   142      29.787  31.616  44.841  1.00  0.00           C
ATOM   2234  HZ  PHE   142      28.814  32.073  44.737  1.00  0.00           H
ATOM   2235  CE2 PHE   142      29.852  30.424  45.638  1.00  0.00           C
ATOM   2236  HE2 PHE   142      28.940  30.066  46.095  1.00  0.00           H
ATOM   2237  CD2 PHE   142      31.072  29.716  45.614  1.00  0.00           C
ATOM   2238  HD2 PHE   142      31.237  28.863  46.257  1.00  0.00           H
ATOM   2239  C   PHE   142      35.816  28.746  45.632  1.00  0.00           C
ATOM   2240  O   PHE   142      36.732  29.110  44.856  1.00  0.00           O
ATOM   2241  N   PRO   143      35.904  27.643  46.363  1.00  0.00           N
ATOM   2242  CD  PRO   143      34.908  27.176  47.254  1.00  0.00           C
ATOM   2243  HD2 PRO   143      33.922  27.465  46.890  1.00  0.00           H
ATOM   2244  HD3 PRO   143      34.985  27.597  48.257  1.00  0.00           H
ATOM   2245  CG  PRO   143      35.025  25.601  47.362  1.00  0.00           C
ATOM   2246  HG2 PRO   143      34.435  25.118  46.582  1.00  0.00           H
ATOM   2247  HG3 PRO   143      34.695  25.298  48.356  1.00  0.00           H
ATOM   2248  CB  PRO   143      36.537  25.513  47.230  1.00  0.00           C
ATOM   2249  HB2 PRO   143      36.814  24.534  46.839  1.00  0.00           H
ATOM   2250  HB3 PRO   143      37.004  25.662  48.204  1.00  0.00           H
ATOM   2251  CA  PRO   143      36.951  26.617  46.210  1.00  0.00           C
ATOM   2252  HA  PRO   143      37.887  26.997  46.619  1.00  0.00           H
ATOM   2253  C   PRO   143      36.974  26.044  44.799  1.00  0.00           C
ATOM   2254  O   PRO   143      36.133  25.292  44.338  1.00  0.00           O
ATOM   2255  N   ALA   144      38.010  26.494  44.007  1.00  0.00           N
ATOM   2256  H   ALA   144      38.644  27.118  44.485  1.00  0.00           H
ATOM   2257  CA  ALA   144      38.315  26.226  42.611  1.00  0.00           C
ATOM   2258  HA  ALA   144      37.635  25.460  42.239  1.00  0.00           H
ATOM   2259  CB  ALA   144      38.162  27.543  41.783  1.00  0.00           C
ATOM   2260  HB1 ALA   144      38.927  28.254  42.092  1.00  0.00           H
ATOM   2261  HB2 ALA   144      37.130  27.836  41.973  1.00  0.00           H
ATOM   2262  HB3 ALA   144      38.204  27.333  40.714  1.00  0.00           H
ATOM   2263  C   ALA   144      39.717  25.658  42.345  1.00  0.00           C
ATOM   2264  O   ALA   144      40.716  26.244  42.717  1.00  0.00           O
ATOM   2265  N   SER   145      39.898  24.472  41.613  1.00  0.00           N
ATOM   2266  H   SER   145      39.025  24.169  41.203  1.00  0.00           H
ATOM   2267  CA  SER   145      41.172  23.829  41.304  1.00  0.00           C
ATOM   2268  HA  SER   145      41.845  24.003  42.145  1.00  0.00           H
ATOM   2269  CB  SER   145      40.807  22.334  41.105  1.00  0.00           C
ATOM   2270  HB2 SER   145      40.107  22.204  40.281  1.00  0.00           H
ATOM   2271  HB3 SER   145      41.670  21.740  40.808  1.00  0.00           H
ATOM   2272  OG  SER   145      40.265  21.795  42.309  1.00  0.00           O
ATOM   2273  HG  SER   145      39.822  20.994  42.020  1.00  0.00           H
ATOM   2274  C   SER   145      41.676  24.441  40.025  1.00  0.00           C
ATOM   2275  O   SER   145      40.885  24.892  39.189  1.00  0.00           O
ATOM   2276  N   GLN   146      42.949  24.567  39.758  1.00  0.00           N
ATOM   2277  H   GLN   146      43.580  24.154  40.429  1.00  0.00           H
ATOM   2278  CA  GLN   146      43.559  25.414  38.716  1.00  0.00           C
ATOM   2279  HA  GLN   146      42.878  25.351  37.868  1.00  0.00           H
ATOM   2280  CB  GLN   146      43.782  26.859  39.276  1.00  0.00           C
ATOM   2281  HB2 GLN   146      43.567  26.885  40.345  1.00  0.00           H
ATOM   2282  HB3 GLN   146      44.779  27.278  39.143  1.00  0.00           H
ATOM   2283  CG  GLN   146      42.847  27.847  38.554  1.00  0.00           C
ATOM   2284  HG2 GLN   146      42.760  27.632  37.489  1.00  0.00           H
ATOM   2285  HG3 GLN   146      41.885  27.582  38.991  1.00  0.00           H
ATOM   2286  CD  GLN   146      43.331  29.265  38.880  1.00  0.00           C
ATOM   2287  OE1 GLN   146      43.622  29.653  40.013  1.00  0.00           O
ATOM   2288  NE2 GLN   146      43.191  30.185  37.989  1.00  0.00           N
ATOM   2289 HE21 GLN   146      43.556  31.114  38.143  1.00  0.00           H
ATOM   2290 HE22 GLN   146      42.826  29.901  37.090  1.00  0.00           H
ATOM   2291  C   GLN   146      44.930  24.845  38.412  1.00  0.00           C
ATOM   2292  O   GLN   146      45.606  24.323  39.323  1.00  0.00           O
ATOM   2293  N   ASN   147      45.407  25.020  37.153  1.00  0.00           N
ATOM   2294  H   ASN   147      44.644  25.207  36.518  1.00  0.00           H
ATOM   2295  CA  ASN   147      46.786  24.833  36.610  1.00  0.00           C
ATOM   2296  HA  ASN   147      47.456  24.739  37.464  1.00  0.00           H
ATOM   2297  CB  ASN   147      46.828  23.444  35.891  1.00  0.00           C
ATOM   2298  HB2 ASN   147      45.988  23.372  35.199  1.00  0.00           H
ATOM   2299  HB3 ASN   147      47.686  23.320  35.230  1.00  0.00           H
ATOM   2300  CG  ASN   147      46.560  22.269  36.784  1.00  0.00           C
ATOM   2301  OD1 ASN   147      47.352  21.799  37.605  1.00  0.00           O
ATOM   2302  ND2 ASN   147      45.410  21.704  36.636  1.00  0.00           N
ATOM   2303 HD21 ASN   147      44.917  21.884  35.772  1.00  0.00           H
ATOM   2304 HD22 ASN   147      45.158  20.926  37.229  1.00  0.00           H
ATOM   2305  C   ASN   147      47.249  26.044  35.812  1.00  0.00           C
ATOM   2306  O   ASN   147      48.398  26.164  35.500  1.00  0.00           O
ATOM   2307  N   LYS   148      46.342  26.962  35.409  1.00  0.00           N
ATOM   2308  H   LYS   148      45.414  26.896  35.801  1.00  0.00           H
ATOM   2309  CA  LYS   148      46.773  28.156  34.606  1.00  0.00           C
ATOM   2310  HA  LYS   148      47.788  28.452  34.873  1.00  0.00           H
ATOM   2311  CB  LYS   148      46.746  27.947  33.086  1.00  0.00           C
ATOM   2312  HB2 LYS   148      47.252  28.732  32.528  1.00  0.00           H
ATOM   2313  HB3 LYS   148      47.389  27.081  32.928  1.00  0.00           H
ATOM   2314  CG  LYS   148      45.297  27.845  32.550  1.00  0.00           C
ATOM   2315  HG2 LYS   148      44.834  26.984  33.033  1.00  0.00           H
ATOM   2316  HG3 LYS   148      44.703  28.752  32.672  1.00  0.00           H
ATOM   2317  CD  LYS   148      45.295  27.415  31.100  1.00  0.00           C
ATOM   2318  HD2 LYS   148      45.628  28.236  30.465  1.00  0.00           H
ATOM   2319  HD3 LYS   148      45.957  26.566  30.923  1.00  0.00           H
ATOM   2320  CE  LYS   148      43.880  27.105  30.638  1.00  0.00           C
ATOM   2321  HE2 LYS   148      43.093  27.626  31.185  1.00  0.00           H
ATOM   2322  HE3 LYS   148      43.847  27.423  29.596  1.00  0.00           H
ATOM   2323  NZ  LYS   148      43.576  25.650  30.645  1.00  0.00           N
ATOM   2324  HZ1 LYS   148      44.125  25.123  29.982  1.00  0.00           H
ATOM   2325  HZ2 LYS   148      42.587  25.546  30.469  1.00  0.00           H
ATOM   2326  HZ3 LYS   148      43.708  25.201  31.541  1.00  0.00           H
ATOM   2327  C   LYS   148      45.871  29.308  34.984  1.00  0.00           C
ATOM   2328  O   LYS   148      44.823  29.112  35.539  1.00  0.00           O
ATOM   2329  N   ILE   149      46.260  30.596  34.630  1.00  0.00           N
ATOM   2330  H   ILE   149      47.123  30.664  34.110  1.00  0.00           H
ATOM   2331  CA  ILE   149      45.538  31.754  35.075  1.00  0.00           C
ATOM   2332  HA  ILE   149      45.384  31.605  36.144  1.00  0.00           H
ATOM   2333  CB  ILE   149      46.374  33.037  34.988  1.00  0.00           C
ATOM   2334  HB  ILE   149      47.422  32.743  35.039  1.00  0.00           H
ATOM   2335  CG2 ILE   149      46.137  33.734  33.625  1.00  0.00           C
ATOM   2336 HG21 ILE   149      46.238  32.935  32.890  1.00  0.00           H
ATOM   2337 HG22 ILE   149      47.025  34.356  33.509  1.00  0.00           H
ATOM   2338 HG23 ILE   149      45.233  34.319  33.454  1.00  0.00           H
ATOM   2339  CG1 ILE   149      46.096  33.919  36.229  1.00  0.00           C
ATOM   2340 HG12 ILE   149      45.064  34.268  36.182  1.00  0.00           H
ATOM   2341 HG13 ILE   149      46.290  33.321  37.119  1.00  0.00           H
ATOM   2342  CD1 ILE   149      46.994  35.130  36.271  1.00  0.00           C
ATOM   2343 HD11 ILE   149      46.893  35.636  37.232  1.00  0.00           H
ATOM   2344 HD12 ILE   149      46.646  35.757  35.451  1.00  0.00           H
ATOM   2345 HD13 ILE   149      48.021  34.881  36.007  1.00  0.00           H
ATOM   2346  C   ILE   149      44.086  31.877  34.495  1.00  0.00           C
ATOM   2347  O   ILE   149      43.190  32.330  35.176  1.00  0.00           O
ATOM   2348  N   ASN   150      43.840  31.456  33.265  1.00  0.00           N
ATOM   2349  H   ASN   150      44.587  31.032  32.734  1.00  0.00           H
ATOM   2350  CA  ASN   150      42.639  31.696  32.479  1.00  0.00           C
ATOM   2351  HA  ASN   150      42.086  32.578  32.807  1.00  0.00           H
ATOM   2352  CB  ASN   150      42.966  32.012  31.048  1.00  0.00           C
ATOM   2353  HB2 ASN   150      42.122  32.362  30.454  1.00  0.00           H
ATOM   2354  HB3 ASN   150      43.728  32.788  30.976  1.00  0.00           H
ATOM   2355  CG  ASN   150      43.630  30.890  30.331  1.00  0.00           C
ATOM   2356  OD1 ASN   150      44.768  30.540  30.665  1.00  0.00           O
ATOM   2357  ND2 ASN   150      43.109  30.324  29.269  1.00  0.00           N
ATOM   2358 HD21 ASN   150      42.157  30.562  29.028  1.00  0.00           H
ATOM   2359 HD22 ASN   150      43.678  29.756  28.657  1.00  0.00           H
ATOM   2360  C   ASN   150      41.567  30.613  32.615  1.00  0.00           C
ATOM   2361  O   ASN   150      40.789  30.301  31.675  1.00  0.00           O
ATOM   2362  N   GLU   151      41.498  29.884  33.741  1.00  0.00           N
ATOM   2363  H   GLU   151      41.959  30.237  34.568  1.00  0.00           H
ATOM   2364  CA  GLU   151      40.712  28.712  34.105  1.00  0.00           C
ATOM   2365  HA  GLU   151      39.842  28.796  33.454  1.00  0.00           H
ATOM   2366  CB  GLU   151      41.432  27.433  33.677  1.00  0.00           C
ATOM   2367  HB2 GLU   151      40.603  26.756  33.470  1.00  0.00           H
ATOM   2368  HB3 GLU   151      41.979  27.526  32.738  1.00  0.00           H
ATOM   2369  CG  GLU   151      42.351  26.738  34.630  1.00  0.00           C
ATOM   2370  HG2 GLU   151      43.226  27.386  34.659  1.00  0.00           H
ATOM   2371  HG3 GLU   151      41.876  26.730  35.612  1.00  0.00           H
ATOM   2372  CD  GLU   151      42.902  25.305  34.247  1.00  0.00           C
ATOM   2373  OE1 GLU   151      42.920  24.953  33.023  1.00  0.00           O
ATOM   2374  OE2 GLU   151      43.290  24.553  35.174  1.00  0.00           O
ATOM   2375  C   GLU   151      40.313  28.687  35.566  1.00  0.00           C
ATOM   2376  O   GLU   151      41.102  29.154  36.401  1.00  0.00           O
ATOM   2377  N   GLY   152      39.220  28.077  35.915  1.00  0.00           N
ATOM   2378  H   GLY   152      38.500  27.776  35.275  1.00  0.00           H
ATOM   2379  CA  GLY   152      39.071  27.630  37.327  1.00  0.00           C
ATOM   2380  HA2 GLY   152      40.044  27.273  37.670  1.00  0.00           H
ATOM   2381  HA3 GLY   152      38.950  28.535  37.922  1.00  0.00           H
ATOM   2382  C   GLY   152      37.939  26.662  37.585  1.00  0.00           C
ATOM   2383  O   GLY   152      36.686  26.893  37.445  1.00  0.00           O
ATOM   2384  N   ILE   153      38.329  25.492  38.031  1.00  0.00           N
ATOM   2385  H   ILE   153      39.275  25.514  38.383  1.00  0.00           H
ATOM   2386  CA  ILE   153      37.470  24.329  38.136  1.00  0.00           C
ATOM   2387  HA  ILE   153      36.675  24.465  37.402  1.00  0.00           H
ATOM   2388  CB  ILE   153      38.351  23.029  37.774  1.00  0.00           C
ATOM   2389  HB  ILE   153      39.244  23.061  38.398  1.00  0.00           H
ATOM   2390  CG2 ILE   153      37.522  21.790  38.155  1.00  0.00           C
ATOM   2391 HG21 ILE   153      38.254  20.986  38.221  1.00  0.00           H
ATOM   2392 HG22 ILE   153      36.749  21.587  37.412  1.00  0.00           H
ATOM   2393 HG23 ILE   153      37.002  21.995  39.092  1.00  0.00           H
ATOM   2394  CG1 ILE   153      38.899  23.065  36.316  1.00  0.00           C
ATOM   2395 HG12 ILE   153      39.165  22.051  36.019  1.00  0.00           H
ATOM   2396 HG13 ILE   153      38.210  23.611  35.672  1.00  0.00           H
ATOM   2397  CD1 ILE   153      40.159  23.805  36.125  1.00  0.00           C
ATOM   2398 HD11 ILE   153      40.444  23.742  35.074  1.00  0.00           H
ATOM   2399 HD12 ILE   153      40.887  23.395  36.824  1.00  0.00           H
ATOM   2400 HD13 ILE   153      39.915  24.868  36.109  1.00  0.00           H
ATOM   2401  C   ILE   153      36.794  24.281  39.488  1.00  0.00           C
ATOM   2402  O   ILE   153      37.385  23.894  40.473  1.00  0.00           O
ATOM   2403  N   LEU   154      35.455  24.473  39.525  1.00  0.00           N
ATOM   2404  H   LEU   154      34.958  24.854  38.732  1.00  0.00           H
ATOM   2405  CA  LEU   154      34.750  24.502  40.795  1.00  0.00           C
ATOM   2406  HA  LEU   154      35.225  25.265  41.412  1.00  0.00           H
ATOM   2407  CB  LEU   154      33.238  24.992  40.534  1.00  0.00           C
ATOM   2408  HB2 LEU   154      33.390  25.979  40.097  1.00  0.00           H
ATOM   2409  HB3 LEU   154      32.816  24.409  39.715  1.00  0.00           H
ATOM   2410  CG  LEU   154      32.273  25.064  41.683  1.00  0.00           C
ATOM   2411  HG  LEU   154      32.094  24.061  42.071  1.00  0.00           H
ATOM   2412  CD1 LEU   154      32.674  26.039  42.796  1.00  0.00           C
ATOM   2413 HD11 LEU   154      31.863  26.233  43.498  1.00  0.00           H
ATOM   2414 HD12 LEU   154      32.778  27.020  42.331  1.00  0.00           H
ATOM   2415 HD13 LEU   154      33.494  25.548  43.319  1.00  0.00           H
ATOM   2416  CD2 LEU   154      30.900  25.425  41.113  1.00  0.00           C
ATOM   2417 HD21 LEU   154      30.896  26.335  40.514  1.00  0.00           H
ATOM   2418 HD22 LEU   154      30.546  24.575  40.531  1.00  0.00           H
ATOM   2419 HD23 LEU   154      30.195  25.486  41.944  1.00  0.00           H
ATOM   2420  C   LEU   154      34.782  23.142  41.577  1.00  0.00           C
ATOM   2421  O   LEU   154      34.185  22.182  41.062  1.00  0.00           O
ATOM   2422  N   GLN   155      35.332  22.978  42.824  1.00  0.00           N
ATOM   2423  H   GLN   155      35.795  23.758  43.268  1.00  0.00           H
ATOM   2424  CA  GLN   155      35.303  21.766  43.652  1.00  0.00           C
ATOM   2425  HA  GLN   155      35.489  20.904  43.013  1.00  0.00           H
ATOM   2426  CB  GLN   155      36.347  21.765  44.816  1.00  0.00           C
ATOM   2427  HB2 GLN   155      36.047  22.567  45.491  1.00  0.00           H
ATOM   2428  HB3 GLN   155      36.160  20.852  45.381  1.00  0.00           H
ATOM   2429  CG  GLN   155      37.826  21.938  44.322  1.00  0.00           C
ATOM   2430  HG2 GLN   155      38.138  20.990  43.884  1.00  0.00           H
ATOM   2431  HG3 GLN   155      37.933  22.712  43.560  1.00  0.00           H
ATOM   2432  CD  GLN   155      38.900  22.195  45.362  1.00  0.00           C
ATOM   2433  OE1 GLN   155      38.681  21.860  46.520  1.00  0.00           O
ATOM   2434  NE2 GLN   155      40.060  22.717  45.171  1.00  0.00           N
ATOM   2435 HE21 GLN   155      40.619  23.085  45.926  1.00  0.00           H
ATOM   2436 HE22 GLN   155      40.299  22.999  44.231  1.00  0.00           H
ATOM   2437  C   GLN   155      33.870  21.544  44.234  1.00  0.00           C
ATOM   2438  O   GLN   155      33.326  20.418  44.107  1.00  0.00           O
ATOM   2439  N   ARG   156      33.186  22.575  44.750  1.00  0.00           N
ATOM   2440  H   ARG   156      33.726  23.425  44.840  1.00  0.00           H
ATOM   2441  CA  ARG   156      31.931  22.465  45.460  1.00  0.00           C
ATOM   2442  HA  ARG   156      31.333  21.815  44.822  1.00  0.00           H
ATOM   2443  CB  ARG   156      32.335  21.823  46.792  1.00  0.00           C
ATOM   2444  HB2 ARG   156      32.738  20.827  46.613  1.00  0.00           H
ATOM   2445  HB3 ARG   156      33.277  22.261  47.121  1.00  0.00           H
ATOM   2446  CG  ARG   156      31.331  21.652  47.935  1.00  0.00           C
ATOM   2447  HG2 ARG   156      31.914  21.306  48.789  1.00  0.00           H
ATOM   2448  HG3 ARG   156      30.882  22.610  48.196  1.00  0.00           H
ATOM   2449  CD  ARG   156      30.208  20.561  47.542  1.00  0.00           C
ATOM   2450  HD2 ARG   156      29.942  20.669  46.492  1.00  0.00           H
ATOM   2451  HD3 ARG   156      30.607  19.562  47.711  1.00  0.00           H
ATOM   2452  NE  ARG   156      29.043  20.769  48.395  1.00  0.00           N
ATOM   2453  HE  ARG   156      29.082  20.616  49.393  1.00  0.00           H
ATOM   2454  CZ  ARG   156      27.923  21.334  48.034  1.00  0.00           C
ATOM   2455  NH1 ARG   156      27.688  21.775  46.808  1.00  0.00           N
ATOM   2456 HH11 ARG   156      28.402  21.685  46.100  1.00  0.00           H
ATOM   2457 HH12 ARG   156      26.865  22.324  46.608  1.00  0.00           H
ATOM   2458  NH2 ARG   156      26.937  21.546  48.861  1.00  0.00           N
ATOM   2459 HH21 ARG   156      27.039  21.351  49.846  1.00  0.00           H
ATOM   2460 HH22 ARG   156      26.091  21.916  48.450  1.00  0.00           H
ATOM   2461  C   ARG   156      31.171  23.826  45.594  1.00  0.00           C
ATOM   2462  O   ARG   156      31.896  24.802  45.668  1.00  0.00           O
ATOM   2463  N   TRP   157      29.900  23.923  45.504  1.00  0.00           N
ATOM   2464  H   TRP   157      29.365  23.081  45.346  1.00  0.00           H
ATOM   2465  CA  TRP   157      29.189  25.179  45.840  1.00  0.00           C
ATOM   2466  HA  TRP   157      29.743  25.942  45.294  1.00  0.00           H
ATOM   2467  CB  TRP   157      27.809  25.236  45.253  1.00  0.00           C
ATOM   2468  HB2 TRP   157      27.394  24.250  45.461  1.00  0.00           H
ATOM   2469  HB3 TRP   157      27.195  25.935  45.820  1.00  0.00           H
ATOM   2470  CG  TRP   157      27.656  25.601  43.779  1.00  0.00           C
ATOM   2471  CD1 TRP   157      26.815  24.929  42.973  1.00  0.00           C
ATOM   2472  HD1 TRP   157      26.364  24.012  43.322  1.00  0.00           H
ATOM   2473  NE1 TRP   157      26.771  25.506  41.740  1.00  0.00           N
ATOM   2474  HE1 TRP   157      26.467  24.954  40.949  1.00  0.00           H
ATOM   2475  CE2 TRP   157      27.589  26.650  41.733  1.00  0.00           C
ATOM   2476  CZ2 TRP   157      27.985  27.619  40.767  1.00  0.00           C
ATOM   2477  HZ2 TRP   157      27.671  27.578  39.735  1.00  0.00           H
ATOM   2478  CH2 TRP   157      28.639  28.810  41.161  1.00  0.00           C
ATOM   2479  HH2 TRP   157      28.986  29.523  40.428  1.00  0.00           H
ATOM   2480  CZ3 TRP   157      29.009  28.966  42.488  1.00  0.00           C
ATOM   2481  HZ3 TRP   157      29.687  29.791  42.649  1.00  0.00           H
ATOM   2482  CE3 TRP   157      28.776  27.908  43.389  1.00  0.00           C
ATOM   2483  HE3 TRP   157      29.015  27.961  44.441  1.00  0.00           H
ATOM   2484  CD2 TRP   157      28.055  26.751  43.026  1.00  0.00           C
ATOM   2485  C   TRP   157      29.112  25.418  47.373  1.00  0.00           C
ATOM   2486  O   TRP   157      28.910  24.507  48.174  1.00  0.00           O
ATOM   2487  N   THR   158      29.506  26.621  47.831  1.00  0.00           N
ATOM   2488  H   THR   158      29.800  27.290  47.134  1.00  0.00           H
ATOM   2489  CA  THR   158      29.431  27.096  49.231  1.00  0.00           C
ATOM   2490  HA  THR   158      29.119  26.293  49.899  1.00  0.00           H
ATOM   2491  CB  THR   158      30.822  27.667  49.654  1.00  0.00           C
ATOM   2492  HB  THR   158      30.779  28.010  50.688  1.00  0.00           H
ATOM   2493  CG2 THR   158      31.779  26.475  49.566  1.00  0.00           C
ATOM   2494 HG21 THR   158      31.508  25.678  50.259  1.00  0.00           H
ATOM   2495 HG22 THR   158      32.746  26.784  49.960  1.00  0.00           H
ATOM   2496 HG23 THR   158      31.974  26.158  48.542  1.00  0.00           H
ATOM   2497  OG1 THR   158      31.299  28.652  48.754  1.00  0.00           O
ATOM   2498  HG1 THR   158      32.083  29.064  49.121  1.00  0.00           H
ATOM   2499  C   THR   158      28.283  28.083  49.421  1.00  0.00           C
ATOM   2500  O   THR   158      27.518  28.223  48.506  1.00  0.00           O
ATOM   2501  N   LYS   159      28.228  28.929  50.432  1.00  0.00           N
ATOM   2502  H   LYS   159      28.660  28.717  51.320  1.00  0.00           H
ATOM   2503  CA  LYS   159      27.621  30.263  50.386  1.00  0.00           C
ATOM   2504  HA  LYS   159      27.681  30.583  51.425  1.00  0.00           H
ATOM   2505  CB  LYS   159      28.445  31.263  49.598  1.00  0.00           C
ATOM   2506  HB2 LYS   159      28.730  30.798  48.655  1.00  0.00           H
ATOM   2507  HB3 LYS   159      27.895  32.181  49.389  1.00  0.00           H
ATOM   2508  CG  LYS   159      29.751  31.660  50.288  1.00  0.00           C
ATOM   2509  HG2 LYS   159      29.539  32.185  51.220  1.00  0.00           H
ATOM   2510  HG3 LYS   159      30.394  30.808  50.512  1.00  0.00           H
ATOM   2511  CD  LYS   159      30.555  32.702  49.439  1.00  0.00           C
ATOM   2512  HD2 LYS   159      30.696  32.330  48.423  1.00  0.00           H
ATOM   2513  HD3 LYS   159      29.993  33.624  49.292  1.00  0.00           H
ATOM   2514  CE  LYS   159      31.895  32.925  50.250  1.00  0.00           C
ATOM   2515  HE2 LYS   159      31.611  33.454  51.160  1.00  0.00           H
ATOM   2516  HE3 LYS   159      32.259  31.948  50.563  1.00  0.00           H
ATOM   2517  NZ  LYS   159      32.929  33.558  49.419  1.00  0.00           N
ATOM   2518  HZ1 LYS   159      33.839  33.453  49.844  1.00  0.00           H
ATOM   2519  HZ2 LYS   159      32.673  34.499  49.152  1.00  0.00           H
ATOM   2520  HZ3 LYS   159      32.896  33.073  48.533  1.00  0.00           H
ATOM   2521  C   LYS   159      26.115  30.420  49.993  1.00  0.00           C
ATOM   2522  O   LYS   159      25.711  31.537  49.727  1.00  0.00           O
ATOM   2523  N   GLY   160      25.351  29.340  49.992  1.00  0.00           N
ATOM   2524  H   GLY   160      25.795  28.470  50.249  1.00  0.00           H
ATOM   2525  CA  GLY   160      23.847  29.332  49.623  1.00  0.00           C
ATOM   2526  HA2 GLY   160      23.371  28.617  50.295  1.00  0.00           H
ATOM   2527  HA3 GLY   160      23.424  30.293  49.914  1.00  0.00           H
ATOM   2528  C   GLY   160      23.603  28.883  48.142  1.00  0.00           C
ATOM   2529  O   GLY   160      22.486  28.767  47.644  1.00  0.00           O
ATOM   2530  N   PHE   161      24.661  28.557  47.417  1.00  0.00           N
ATOM   2531  H   PHE   161      25.573  28.565  47.851  1.00  0.00           H
ATOM   2532  CA  PHE   161      24.655  28.138  46.011  1.00  0.00           C
ATOM   2533  HA  PHE   161      23.794  28.642  45.573  1.00  0.00           H
ATOM   2534  CB  PHE   161      25.928  28.632  45.318  1.00  0.00           C
ATOM   2535  HB2 PHE   161      26.822  28.386  45.892  1.00  0.00           H
ATOM   2536  HB3 PHE   161      26.006  28.247  44.301  1.00  0.00           H
ATOM   2537  CG  PHE   161      26.021  30.172  45.192  1.00  0.00           C
ATOM   2538  CD1 PHE   161      26.260  30.966  46.367  1.00  0.00           C
ATOM   2539  HD1 PHE   161      26.533  30.556  47.329  1.00  0.00           H
ATOM   2540  CE1 PHE   161      26.365  32.344  46.313  1.00  0.00           C
ATOM   2541  HE1 PHE   161      26.427  32.902  47.236  1.00  0.00           H
ATOM   2542  CZ  PHE   161      26.122  33.065  45.114  1.00  0.00           C
ATOM   2543  HZ  PHE   161      26.052  34.142  45.159  1.00  0.00           H
ATOM   2544  CE2 PHE   161      25.814  32.325  43.913  1.00  0.00           C
ATOM   2545  HE2 PHE   161      25.491  32.928  43.079  1.00  0.00           H
ATOM   2546  CD2 PHE   161      25.820  30.889  43.947  1.00  0.00           C
ATOM   2547  HD2 PHE   161      25.627  30.270  43.084  1.00  0.00           H
ATOM   2548  C   PHE   161      24.494  26.569  45.885  1.00  0.00           C
ATOM   2549  O   PHE   161      24.983  25.797  46.684  1.00  0.00           O
ATOM   2550  N   ASP   162      23.701  26.162  44.871  1.00  0.00           N
ATOM   2551  H   ASP   162      23.482  26.925  44.247  1.00  0.00           H
ATOM   2552  CA  ASP   162      23.218  24.885  44.593  1.00  0.00           C
ATOM   2553  HA  ASP   162      23.967  24.157  44.906  1.00  0.00           H
ATOM   2554  CB  ASP   162      21.951  24.517  45.420  1.00  0.00           C
ATOM   2555  HB2 ASP   162      21.999  24.978  46.407  1.00  0.00           H
ATOM   2556  HB3 ASP   162      21.026  24.863  44.964  1.00  0.00           H
ATOM   2557  CG  ASP   162      21.880  22.976  45.776  1.00  0.00           C
ATOM   2558  OD1 ASP   162      20.742  22.575  46.118  1.00  0.00           O
ATOM   2559  OD2 ASP   162      22.818  22.113  45.563  1.00  0.00           O
ATOM   2560  C   ASP   162      22.966  24.479  43.143  1.00  0.00           C
ATOM   2561  O   ASP   162      22.269  23.545  42.812  1.00  0.00           O
ATOM   2562  N   ILE   163      23.643  25.189  42.298  1.00  0.00           N
ATOM   2563  H   ILE   163      24.433  25.752  42.579  1.00  0.00           H
ATOM   2564  CA  ILE   163      23.300  25.168  40.814  1.00  0.00           C
ATOM   2565  HA  ILE   163      22.247  25.115  40.537  1.00  0.00           H
ATOM   2566  CB  ILE   163      23.876  26.355  40.095  1.00  0.00           C
ATOM   2567  HB  ILE   163      24.946  26.341  40.303  1.00  0.00           H
ATOM   2568  CG2 ILE   163      23.635  26.328  38.571  1.00  0.00           C
ATOM   2569 HG21 ILE   163      22.570  26.301  38.342  1.00  0.00           H
ATOM   2570 HG22 ILE   163      24.090  25.400  38.225  1.00  0.00           H
ATOM   2571 HG23 ILE   163      24.098  27.195  38.100  1.00  0.00           H
ATOM   2572  CG1 ILE   163      23.186  27.643  40.623  1.00  0.00           C
ATOM   2573 HG12 ILE   163      22.561  28.067  39.837  1.00  0.00           H
ATOM   2574 HG13 ILE   163      22.441  27.457  41.396  1.00  0.00           H
ATOM   2575  CD1 ILE   163      24.311  28.605  41.091  1.00  0.00           C
ATOM   2576 HD11 ILE   163      23.858  29.554  41.375  1.00  0.00           H
ATOM   2577 HD12 ILE   163      25.093  28.779  40.351  1.00  0.00           H
ATOM   2578 HD13 ILE   163      24.813  28.127  41.932  1.00  0.00           H
ATOM   2579  C   ILE   163      23.903  23.880  40.195  1.00  0.00           C
ATOM   2580  O   ILE   163      25.125  23.669  40.347  1.00  0.00           O
ATOM   2581  N   PRO   164      23.161  23.126  39.352  1.00  0.00           N
ATOM   2582  CD  PRO   164      21.826  23.417  38.837  1.00  0.00           C
ATOM   2583  HD2 PRO   164      21.847  24.417  38.407  1.00  0.00           H
ATOM   2584  HD3 PRO   164      21.135  23.397  39.680  1.00  0.00           H
ATOM   2585  CG  PRO   164      21.395  22.246  37.966  1.00  0.00           C
ATOM   2586  HG2 PRO   164      21.721  22.555  36.972  1.00  0.00           H
ATOM   2587  HG3 PRO   164      20.344  21.957  37.981  1.00  0.00           H
ATOM   2588  CB  PRO   164      22.296  21.019  38.456  1.00  0.00           C
ATOM   2589  HB2 PRO   164      22.376  20.126  37.836  1.00  0.00           H
ATOM   2590  HB3 PRO   164      21.865  20.674  39.396  1.00  0.00           H
ATOM   2591  CA  PRO   164      23.619  21.784  38.782  1.00  0.00           C
ATOM   2592  HA  PRO   164      24.241  21.331  39.553  1.00  0.00           H
ATOM   2593  C   PRO   164      24.447  21.924  37.459  1.00  0.00           C
ATOM   2594  O   PRO   164      24.489  22.989  36.848  1.00  0.00           O
ATOM   2595  N   ASN   165      25.147  20.825  37.136  1.00  0.00           N
ATOM   2596  H   ASN   165      25.193  20.020  37.743  1.00  0.00           H
ATOM   2597  CA  ASN   165      26.171  20.794  36.085  1.00  0.00           C
ATOM   2598  HA  ASN   165      26.616  19.810  36.234  1.00  0.00           H
ATOM   2599  CB  ASN   165      25.532  20.912  34.687  1.00  0.00           C
ATOM   2600  HB2 ASN   165      25.370  21.985  34.592  1.00  0.00           H
ATOM   2601  HB3 ASN   165      26.187  20.668  33.851  1.00  0.00           H
ATOM   2602  CG  ASN   165      24.190  20.178  34.341  1.00  0.00           C
ATOM   2603  OD1 ASN   165      23.601  19.386  35.036  1.00  0.00           O
ATOM   2604  ND2 ASN   165      23.576  20.543  33.222  1.00  0.00           N
ATOM   2605 HD21 ASN   165      24.062  21.106  32.538  1.00  0.00           H
ATOM   2606 HD22 ASN   165      22.726  20.050  32.987  1.00  0.00           H
ATOM   2607  C   ASN   165      27.477  21.704  36.191  1.00  0.00           C
ATOM   2608  O   ASN   165      28.257  21.896  35.252  1.00  0.00           O
ATOM   2609  N   ILE   166      27.618  22.450  37.330  1.00  0.00           N
ATOM   2610  H   ILE   166      27.017  22.429  38.141  1.00  0.00           H
ATOM   2611  CA  ILE   166      28.754  23.428  37.426  1.00  0.00           C
ATOM   2612  HA  ILE   166      29.198  23.758  36.486  1.00  0.00           H
ATOM   2613  CB  ILE   166      28.367  24.775  38.228  1.00  0.00           C
ATOM   2614  HB  ILE   166      28.422  24.545  39.292  1.00  0.00           H
ATOM   2615  CG2 ILE   166      29.474  25.834  37.986  1.00  0.00           C
ATOM   2616 HG21 ILE   166      29.490  26.152  36.944  1.00  0.00           H
ATOM   2617 HG22 ILE   166      30.448  25.426  38.255  1.00  0.00           H
ATOM   2618 HG23 ILE   166      29.413  26.731  38.602  1.00  0.00           H
ATOM   2619  CG1 ILE   166      27.001  25.346  37.778  1.00  0.00           C
ATOM   2620 HG12 ILE   166      26.227  24.629  38.048  1.00  0.00           H
ATOM   2621 HG13 ILE   166      26.641  26.211  38.335  1.00  0.00           H
ATOM   2622  CD1 ILE   166      26.742  25.600  36.286  1.00  0.00           C
ATOM   2623 HD11 ILE   166      26.677  24.733  35.627  1.00  0.00           H
ATOM   2624 HD12 ILE   166      27.399  26.289  35.757  1.00  0.00           H
ATOM   2625 HD13 ILE   166      25.781  26.114  36.301  1.00  0.00           H
ATOM   2626  C   ILE   166      29.952  22.748  38.192  1.00  0.00           C
ATOM   2627  O   ILE   166      31.148  22.953  37.930  1.00  0.00           O
ATOM   2628  N   GLU   167      29.662  21.861  39.171  1.00  0.00           N
ATOM   2629  H   GLU   167      28.714  21.867  39.520  1.00  0.00           H
ATOM   2630  CA  GLU   167      30.730  21.206  39.945  1.00  0.00           C
ATOM   2631  HA  GLU   167      31.335  22.037  40.308  1.00  0.00           H
ATOM   2632  CB  GLU   167      30.119  20.517  41.195  1.00  0.00           C
ATOM   2633  HB2 GLU   167      29.128  20.125  40.971  1.00  0.00           H
ATOM   2634  HB3 GLU   167      30.781  19.714  41.521  1.00  0.00           H
ATOM   2635  CG  GLU   167      30.032  21.516  42.394  1.00  0.00           C
ATOM   2636  HG2 GLU   167      30.977  21.353  42.914  1.00  0.00           H
ATOM   2637  HG3 GLU   167      29.908  22.496  41.934  1.00  0.00           H
ATOM   2638  CD  GLU   167      28.810  21.405  43.261  1.00  0.00           C
ATOM   2639  OE1 GLU   167      27.735  20.989  42.841  1.00  0.00           O
ATOM   2640  OE2 GLU   167      29.064  21.560  44.483  1.00  0.00           O
ATOM   2641  C   GLU   167      31.650  20.270  39.145  1.00  0.00           C
ATOM   2642  O   GLU   167      31.265  19.563  38.204  1.00  0.00           O
ATOM   2643  N   ASN   168      32.958  20.420  39.479  1.00  0.00           N
ATOM   2644  H   ASN   168      33.160  20.848  40.371  1.00  0.00           H
ATOM   2645  CA  ASN   168      34.144  19.970  38.697  1.00  0.00           C
ATOM   2646  HA  ASN   168      34.956  20.571  39.104  1.00  0.00           H
ATOM   2647  CB  ASN   168      34.604  18.560  39.001  1.00  0.00           C
ATOM   2648  HB2 ASN   168      33.784  17.856  38.864  1.00  0.00           H
ATOM   2649  HB3 ASN   168      35.510  18.331  38.439  1.00  0.00           H
ATOM   2650  CG  ASN   168      35.026  18.501  40.451  1.00  0.00           C
ATOM   2651  OD1 ASN   168      36.180  18.853  40.793  1.00  0.00           O
ATOM   2652  ND2 ASN   168      34.262  17.890  41.330  1.00  0.00           N
ATOM   2653 HD21 ASN   168      33.483  17.310  41.054  1.00  0.00           H
ATOM   2654 HD22 ASN   168      34.559  17.780  42.288  1.00  0.00           H
ATOM   2655  C   ASN   168      34.241  20.332  37.229  1.00  0.00           C
ATOM   2656  O   ASN   168      34.737  19.541  36.392  1.00  0.00           O
ATOM   2657  N   HID   169      33.869  21.585  36.960  1.00  0.00           N
ATOM   2658  H   HID   169      33.362  22.104  37.663  1.00  0.00           H
ATOM   2659  CA  HID   169      34.002  22.186  35.652  1.00  0.00           C
ATOM   2660  HA  HID   169      34.723  21.583  35.098  1.00  0.00           H
ATOM   2661  CB  HID   169      32.654  22.243  34.932  1.00  0.00           C
ATOM   2662  HB2 HID   169      31.907  22.880  35.406  1.00  0.00           H
ATOM   2663  HB3 HID   169      32.906  22.699  33.974  1.00  0.00           H
ATOM   2664  CG  HID   169      32.142  20.817  34.610  1.00  0.00           C
ATOM   2665  ND1 HID   169      31.435  20.028  35.422  1.00  0.00           N
ATOM   2666  HD1 HID   169      31.293  20.263  36.394  1.00  0.00           H
ATOM   2667  CE1 HID   169      31.031  18.943  34.786  1.00  0.00           C
ATOM   2668  HE1 HID   169      30.519  18.146  35.303  1.00  0.00           H
ATOM   2669  NE2 HID   169      31.157  19.162  33.453  1.00  0.00           N
ATOM   2670  CD2 HID   169      31.887  20.314  33.358  1.00  0.00           C
ATOM   2671  HD2 HID   169      32.114  20.762  32.402  1.00  0.00           H
ATOM   2672  C   HID   169      34.546  23.539  35.817  1.00  0.00           C
ATOM   2673  O   HID   169      34.235  24.230  36.799  1.00  0.00           O
ATOM   2674  N   ASP   170      35.213  23.974  34.744  1.00  0.00           N
ATOM   2675  H   ASP   170      35.279  23.247  34.046  1.00  0.00           H
ATOM   2676  CA  ASP   170      35.838  25.328  34.635  1.00  0.00           C
ATOM   2677  HA  ASP   170      36.513  25.658  35.425  1.00  0.00           H
ATOM   2678  CB  ASP   170      36.754  25.343  33.317  1.00  0.00           C
ATOM   2679  HB2 ASP   170      37.535  24.601  33.480  1.00  0.00           H
ATOM   2680  HB3 ASP   170      36.219  25.143  32.388  1.00  0.00           H
ATOM   2681  CG  ASP   170      37.614  26.579  33.033  1.00  0.00           C
ATOM   2682  OD1 ASP   170      37.661  27.518  33.867  1.00  0.00           O
ATOM   2683  OD2 ASP   170      38.221  26.703  31.959  1.00  0.00           O
ATOM   2684  C   ASP   170      34.760  26.452  34.413  1.00  0.00           C
ATOM   2685  O   ASP   170      33.980  26.370  33.451  1.00  0.00           O
ATOM   2686  N   VAL   171      34.814  27.565  35.157  1.00  0.00           N
ATOM   2687  H   VAL   171      35.444  27.564  35.946  1.00  0.00           H
ATOM   2688  CA  VAL   171      33.768  28.596  35.056  1.00  0.00           C
ATOM   2689  HA  VAL   171      32.872  28.091  34.701  1.00  0.00           H
ATOM   2690  CB  VAL   171      33.509  29.261  36.435  1.00  0.00           C
ATOM   2691  HB  VAL   171      32.706  29.977  36.251  1.00  0.00           H
ATOM   2692  CG1 VAL   171      32.932  28.187  37.356  1.00  0.00           C
ATOM   2693 HG11 VAL   171      33.544  27.311  37.565  1.00  0.00           H
ATOM   2694 HG12 VAL   171      32.814  28.600  38.357  1.00  0.00           H
ATOM   2695 HG13 VAL   171      31.929  27.975  36.985  1.00  0.00           H
ATOM   2696  CG2 VAL   171      34.720  29.983  37.075  1.00  0.00           C
ATOM   2697 HG21 VAL   171      35.536  29.315  37.353  1.00  0.00           H
ATOM   2698 HG22 VAL   171      34.429  30.304  38.074  1.00  0.00           H
ATOM   2699 HG23 VAL   171      35.004  30.871  36.511  1.00  0.00           H
ATOM   2700  C   VAL   171      34.030  29.587  33.966  1.00  0.00           C
ATOM   2701  O   VAL   171      33.169  30.281  33.484  1.00  0.00           O
ATOM   2702  N   VAL   172      35.263  29.624  33.424  1.00  0.00           N
ATOM   2703  H   VAL   172      35.942  28.974  33.795  1.00  0.00           H
ATOM   2704  CA  VAL   172      35.683  30.696  32.485  1.00  0.00           C
ATOM   2705  HA  VAL   172      35.397  31.674  32.874  1.00  0.00           H
ATOM   2706  CB  VAL   172      37.276  30.872  32.274  1.00  0.00           C
ATOM   2707  HB  VAL   172      37.728  29.887  32.153  1.00  0.00           H
ATOM   2708  CG1 VAL   172      37.777  31.811  31.065  1.00  0.00           C
ATOM   2709 HG11 VAL   172      37.642  31.217  30.160  1.00  0.00           H
ATOM   2710 HG12 VAL   172      37.174  32.717  31.104  1.00  0.00           H
ATOM   2711 HG13 VAL   172      38.821  32.083  31.224  1.00  0.00           H
ATOM   2712  CG2 VAL   172      37.763  31.463  33.631  1.00  0.00           C
ATOM   2713 HG21 VAL   172      37.328  32.449  33.801  1.00  0.00           H
ATOM   2714 HG22 VAL   172      38.845  31.594  33.595  1.00  0.00           H
ATOM   2715 HG23 VAL   172      37.458  30.864  34.489  1.00  0.00           H
ATOM   2716  C   VAL   172      34.904  30.618  31.149  1.00  0.00           C
ATOM   2717  O   VAL   172      34.281  31.643  30.820  1.00  0.00           O
ATOM   2718  N   PRO   173      34.847  29.456  30.501  1.00  0.00           N
ATOM   2719  CD  PRO   173      35.619  28.263  30.721  1.00  0.00           C
ATOM   2720  HD2 PRO   173      35.472  27.895  31.736  1.00  0.00           H
ATOM   2721  HD3 PRO   173      36.643  28.525  30.459  1.00  0.00           H
ATOM   2722  CG  PRO   173      35.079  27.263  29.689  1.00  0.00           C
ATOM   2723  HG2 PRO   173      34.286  26.581  29.995  1.00  0.00           H
ATOM   2724  HG3 PRO   173      35.818  26.535  29.353  1.00  0.00           H
ATOM   2725  CB  PRO   173      34.508  28.119  28.528  1.00  0.00           C
ATOM   2726  HB2 PRO   173      33.778  27.592  27.914  1.00  0.00           H
ATOM   2727  HB3 PRO   173      35.370  28.389  27.918  1.00  0.00           H
ATOM   2728  CA  PRO   173      34.003  29.305  29.286  1.00  0.00           C
ATOM   2729  HA  PRO   173      34.211  30.210  28.718  1.00  0.00           H
ATOM   2730  C   PRO   173      32.529  29.296  29.545  1.00  0.00           C
ATOM   2731  O   PRO   173      31.757  29.583  28.605  1.00  0.00           O
ATOM   2732  N   MET   174      32.033  29.156  30.775  1.00  0.00           N
ATOM   2733  H   MET   174      32.612  29.019  31.592  1.00  0.00           H
ATOM   2734  CA  MET   174      30.601  29.313  31.028  1.00  0.00           C
ATOM   2735  HA  MET   174      30.108  28.680  30.289  1.00  0.00           H
ATOM   2736  CB  MET   174      30.229  28.835  32.393  1.00  0.00           C
ATOM   2737  HB2 MET   174      30.487  29.505  33.214  1.00  0.00           H
ATOM   2738  HB3 MET   174      29.151  28.697  32.479  1.00  0.00           H
ATOM   2739  CG  MET   174      30.787  27.400  32.562  1.00  0.00           C
ATOM   2740  HG2 MET   174      30.432  26.805  31.720  1.00  0.00           H
ATOM   2741  HG3 MET   174      31.859  27.333  32.751  1.00  0.00           H
ATOM   2742  SD  MET   174      29.868  26.627  33.901  1.00  0.00           S
ATOM   2743  CE  MET   174      30.553  24.961  33.601  1.00  0.00           C
ATOM   2744  HE1 MET   174      30.140  24.491  32.708  1.00  0.00           H
ATOM   2745  HE2 MET   174      31.643  24.982  33.604  1.00  0.00           H
ATOM   2746  HE3 MET   174      30.186  24.390  34.454  1.00  0.00           H
ATOM   2747  C   MET   174      30.283  30.777  30.957  1.00  0.00           C
ATOM   2748  O   MET   174      29.199  31.099  30.406  1.00  0.00           O
ATOM   2749  N   LEU   175      31.080  31.697  31.453  1.00  0.00           N
ATOM   2750  H   LEU   175      31.908  31.379  31.935  1.00  0.00           H
ATOM   2751  CA  LEU   175      30.874  33.118  31.342  1.00  0.00           C
ATOM   2752  HA  LEU   175      29.832  33.359  31.555  1.00  0.00           H
ATOM   2753  CB  LEU   175      31.730  33.693  32.379  1.00  0.00           C
ATOM   2754  HB2 LEU   175      31.390  33.256  33.319  1.00  0.00           H
ATOM   2755  HB3 LEU   175      32.757  33.392  32.175  1.00  0.00           H
ATOM   2756  CG  LEU   175      31.587  35.233  32.598  1.00  0.00           C
ATOM   2757  HG  LEU   175      32.233  35.758  31.894  1.00  0.00           H
ATOM   2758  CD1 LEU   175      30.111  35.713  32.601  1.00  0.00           C
ATOM   2759 HD11 LEU   175      29.725  35.624  31.585  1.00  0.00           H
ATOM   2760 HD12 LEU   175      30.098  36.791  32.762  1.00  0.00           H
ATOM   2761 HD13 LEU   175      29.479  35.176  33.306  1.00  0.00           H
ATOM   2762  CD2 LEU   175      32.190  35.532  33.958  1.00  0.00           C
ATOM   2763 HD21 LEU   175      31.639  35.187  34.833  1.00  0.00           H
ATOM   2764 HD22 LEU   175      33.234  35.227  34.042  1.00  0.00           H
ATOM   2765 HD23 LEU   175      32.156  36.607  34.129  1.00  0.00           H
ATOM   2766  C   LEU   175      31.180  33.599  29.833  1.00  0.00           C
ATOM   2767  O   LEU   175      30.258  34.186  29.155  1.00  0.00           O
ATOM   2768  N   GLN   176      32.272  33.042  29.299  1.00  0.00           N
ATOM   2769  H   GLN   176      32.943  32.613  29.921  1.00  0.00           H
ATOM   2770  CA  GLN   176      32.809  33.502  27.969  1.00  0.00           C
ATOM   2771  HA  GLN   176      32.762  34.586  28.057  1.00  0.00           H
ATOM   2772  CB  GLN   176      34.328  33.233  27.744  1.00  0.00           C
ATOM   2773  HB2 GLN   176      34.722  33.782  28.600  1.00  0.00           H
ATOM   2774  HB3 GLN   176      34.475  32.162  27.880  1.00  0.00           H
ATOM   2775  CG  GLN   176      34.960  33.849  26.443  1.00  0.00           C
ATOM   2776  HG2 GLN   176      36.035  33.790  26.620  1.00  0.00           H
ATOM   2777  HG3 GLN   176      34.636  33.331  25.541  1.00  0.00           H
ATOM   2778  CD  GLN   176      34.749  35.343  26.303  1.00  0.00           C
ATOM   2779  OE1 GLN   176      34.699  35.993  27.357  1.00  0.00           O
ATOM   2780  NE2 GLN   176      34.781  36.060  25.170  1.00  0.00           N
ATOM   2781 HE21 GLN   176      34.654  37.059  25.249  1.00  0.00           H
ATOM   2782 HE22 GLN   176      35.142  35.681  24.306  1.00  0.00           H
ATOM   2783  C   GLN   176      31.902  32.988  26.888  1.00  0.00           C
ATOM   2784  O   GLN   176      31.791  33.707  25.866  1.00  0.00           O
ATOM   2785  N   LYS   177      31.183  31.835  26.990  1.00  0.00           N
ATOM   2786  H   LYS   177      31.247  31.267  27.823  1.00  0.00           H
ATOM   2787  CA  LYS   177      30.243  31.364  25.974  1.00  0.00           C
ATOM   2788  HA  LYS   177      30.795  31.422  25.035  1.00  0.00           H
ATOM   2789  CB  LYS   177      29.752  29.937  26.092  1.00  0.00           C
ATOM   2790  HB2 LYS   177      30.665  29.353  25.972  1.00  0.00           H
ATOM   2791  HB3 LYS   177      29.315  29.832  27.085  1.00  0.00           H
ATOM   2792  CG  LYS   177      28.701  29.443  25.066  1.00  0.00           C
ATOM   2793  HG2 LYS   177      27.719  29.764  25.415  1.00  0.00           H
ATOM   2794  HG3 LYS   177      28.754  29.918  24.087  1.00  0.00           H
ATOM   2795  CD  LYS   177      28.734  27.920  24.844  1.00  0.00           C
ATOM   2796  HD2 LYS   177      28.935  27.331  25.740  1.00  0.00           H
ATOM   2797  HD3 LYS   177      27.808  27.587  24.374  1.00  0.00           H
ATOM   2798  CE  LYS   177      29.888  27.599  23.859  1.00  0.00           C
ATOM   2799  HE2 LYS   177      30.712  28.303  23.982  1.00  0.00           H
ATOM   2800  HE3 LYS   177      30.235  26.628  24.213  1.00  0.00           H
ATOM   2801  NZ  LYS   177      29.413  27.524  22.393  1.00  0.00           N
ATOM   2802  HZ1 LYS   177      30.072  26.999  21.835  1.00  0.00           H
ATOM   2803  HZ2 LYS   177      29.041  28.373  21.991  1.00  0.00           H
ATOM   2804  HZ3 LYS   177      28.534  27.035  22.485  1.00  0.00           H
ATOM   2805  C   LYS   177      29.027  32.425  25.964  1.00  0.00           C
ATOM   2806  O   LYS   177      28.758  32.849  24.861  1.00  0.00           O
ATOM   2807  N   GLN   178      28.395  32.648  27.017  1.00  0.00           N
ATOM   2808  H   GLN   178      28.926  32.427  27.848  1.00  0.00           H
ATOM   2809  CA  GLN   178      27.372  33.665  27.082  1.00  0.00           C
ATOM   2810  HA  GLN   178      26.569  33.367  26.408  1.00  0.00           H
ATOM   2811  CB  GLN   178      26.670  33.738  28.495  1.00  0.00           C
ATOM   2812  HB2 GLN   178      27.415  34.116  29.195  1.00  0.00           H
ATOM   2813  HB3 GLN   178      25.831  34.407  28.302  1.00  0.00           H
ATOM   2814  CG  GLN   178      26.032  32.521  29.093  1.00  0.00           C
ATOM   2815  HG2 GLN   178      26.769  31.793  29.432  1.00  0.00           H
ATOM   2816  HG3 GLN   178      25.478  32.807  29.986  1.00  0.00           H
ATOM   2817  CD  GLN   178      25.187  31.777  28.174  1.00  0.00           C
ATOM   2818  OE1 GLN   178      24.295  32.328  27.523  1.00  0.00           O
ATOM   2819  NE2 GLN   178      25.321  30.411  28.143  1.00  0.00           N
ATOM   2820 HE21 GLN   178      24.645  29.798  27.710  1.00  0.00           H
ATOM   2821 HE22 GLN   178      26.010  29.876  28.651  1.00  0.00           H
ATOM   2822  C   GLN   178      27.742  35.036  26.592  1.00  0.00           C
ATOM   2823  O   GLN   178      26.938  35.668  25.906  1.00  0.00           O
ATOM   2824  N   ILE   179      28.988  35.490  26.891  1.00  0.00           N
ATOM   2825  H   ILE   179      29.423  35.059  27.694  1.00  0.00           H
ATOM   2826  CA  ILE   179      29.526  36.724  26.205  1.00  0.00           C
ATOM   2827  HA  ILE   179      28.920  37.585  26.484  1.00  0.00           H
ATOM   2828  CB  ILE   179      31.016  36.981  26.844  1.00  0.00           C
ATOM   2829  HB  ILE   179      31.561  36.038  26.891  1.00  0.00           H
ATOM   2830  CG2 ILE   179      31.941  37.854  25.977  1.00  0.00           C
ATOM   2831 HG21 ILE   179      31.290  38.658  25.636  1.00  0.00           H
ATOM   2832 HG22 ILE   179      32.387  37.334  25.129  1.00  0.00           H
ATOM   2833 HG23 ILE   179      32.781  38.255  26.544  1.00  0.00           H
ATOM   2834  CG1 ILE   179      30.825  37.426  28.358  1.00  0.00           C
ATOM   2835 HG12 ILE   179      30.457  38.451  28.312  1.00  0.00           H
ATOM   2836 HG13 ILE   179      30.024  36.856  28.828  1.00  0.00           H
ATOM   2837  CD1 ILE   179      32.000  37.417  29.271  1.00  0.00           C
ATOM   2838 HD11 ILE   179      32.384  36.397  29.327  1.00  0.00           H
ATOM   2839 HD12 ILE   179      31.618  37.780  30.225  1.00  0.00           H
ATOM   2840 HD13 ILE   179      32.860  38.045  29.035  1.00  0.00           H
ATOM   2841  C   ILE   179      29.548  36.471  24.716  1.00  0.00           C
ATOM   2842  O   ILE   179      29.041  37.345  23.976  1.00  0.00           O
ATOM   2843  N   THR   180      30.217  35.366  24.216  1.00  0.00           N
ATOM   2844  H   THR   180      30.271  34.579  24.845  1.00  0.00           H
ATOM   2845  CA  THR   180      30.396  35.126  22.726  1.00  0.00           C
ATOM   2846  HA  THR   180      30.860  35.996  22.260  1.00  0.00           H
ATOM   2847  CB  THR   180      31.276  33.839  22.532  1.00  0.00           C
ATOM   2848  HB  THR   180      30.774  32.997  23.008  1.00  0.00           H
ATOM   2849  CG2 THR   180      31.508  33.574  21.064  1.00  0.00           C
ATOM   2850 HG21 THR   180      30.608  33.731  20.468  1.00  0.00           H
ATOM   2851 HG22 THR   180      31.906  32.567  20.941  1.00  0.00           H
ATOM   2852 HG23 THR   180      32.273  34.284  20.748  1.00  0.00           H
ATOM   2853  OG1 THR   180      32.509  34.159  23.206  1.00  0.00           O
ATOM   2854  HG1 THR   180      32.300  34.433  24.102  1.00  0.00           H
ATOM   2855  C   THR   180      29.019  35.018  22.049  1.00  0.00           C
ATOM   2856  O   THR   180      28.834  35.484  20.916  1.00  0.00           O
ATOM   2857  N   LYS   181      28.024  34.526  22.767  1.00  0.00           N
ATOM   2858  H   LYS   181      28.238  34.199  23.698  1.00  0.00           H
ATOM   2859  CA  LYS   181      26.620  34.427  22.310  1.00  0.00           C
ATOM   2860  HA  LYS   181      26.524  34.088  21.279  1.00  0.00           H
ATOM   2861  CB  LYS   181      25.801  33.393  23.184  1.00  0.00           C
ATOM   2862  HB2 LYS   181      25.950  33.733  24.209  1.00  0.00           H
ATOM   2863  HB3 LYS   181      24.754  33.598  22.962  1.00  0.00           H
ATOM   2864  CG  LYS   181      26.135  31.930  23.202  1.00  0.00           C
ATOM   2865  HG2 LYS   181      25.701  31.541  22.280  1.00  0.00           H
ATOM   2866  HG3 LYS   181      27.222  31.850  23.221  1.00  0.00           H
ATOM   2867  CD  LYS   181      25.376  31.203  24.395  1.00  0.00           C
ATOM   2868  HD2 LYS   181      25.499  30.124  24.306  1.00  0.00           H
ATOM   2869  HD3 LYS   181      25.599  31.576  25.394  1.00  0.00           H
ATOM   2870  CE  LYS   181      23.828  31.306  24.234  1.00  0.00           C
ATOM   2871  HE2 LYS   181      23.688  32.260  23.725  1.00  0.00           H
ATOM   2872  HE3 LYS   181      23.574  30.517  23.527  1.00  0.00           H
ATOM   2873  NZ  LYS   181      23.156  31.029  25.508  1.00  0.00           N
ATOM   2874  HZ1 LYS   181      22.154  31.123  25.419  1.00  0.00           H
ATOM   2875  HZ2 LYS   181      23.413  31.727  26.192  1.00  0.00           H
ATOM   2876  HZ3 LYS   181      23.504  30.134  25.821  1.00  0.00           H
ATOM   2877  C   LYS   181      25.872  35.816  22.386  1.00  0.00           C
ATOM   2878  O   LYS   181      25.055  36.015  21.489  1.00  0.00           O
ATOM   2879  N   ARG   182      26.289  36.720  23.274  1.00  0.00           N
ATOM   2880  H   ARG   182      26.924  36.392  23.988  1.00  0.00           H
ATOM   2881  CA  ARG   182      25.877  38.181  23.383  1.00  0.00           C
ATOM   2882  HA  ARG   182      24.871  38.248  22.969  1.00  0.00           H
ATOM   2883  CB  ARG   182      25.782  38.601  24.860  1.00  0.00           C
ATOM   2884  HB2 ARG   182      26.679  38.281  25.391  1.00  0.00           H
ATOM   2885  HB3 ARG   182      25.616  39.678  24.860  1.00  0.00           H
ATOM   2886  CG  ARG   182      24.575  38.026  25.580  1.00  0.00           C
ATOM   2887  HG2 ARG   182      23.616  38.326  25.159  1.00  0.00           H
ATOM   2888  HG3 ARG   182      24.720  36.949  25.485  1.00  0.00           H
ATOM   2889  CD  ARG   182      24.682  38.442  27.058  1.00  0.00           C
ATOM   2890  HD2 ARG   182      25.596  38.094  27.539  1.00  0.00           H
ATOM   2891  HD3 ARG   182      24.734  39.499  27.321  1.00  0.00           H
ATOM   2892  NE  ARG   182      23.534  37.925  27.755  1.00  0.00           N
ATOM   2893  HE  ARG   182      23.011  38.577  28.321  1.00  0.00           H
ATOM   2894  CZ  ARG   182      23.131  36.677  27.945  1.00  0.00           C
ATOM   2895  NH1 ARG   182      22.064  36.530  28.650  1.00  0.00           N
ATOM   2896 HH11 ARG   182      21.815  37.347  29.187  1.00  0.00           H
ATOM   2897 HH12 ARG   182      21.728  35.596  28.840  1.00  0.00           H
ATOM   2898  NH2 ARG   182      23.770  35.611  27.489  1.00  0.00           N
ATOM   2899 HH21 ARG   182      24.541  35.709  26.843  1.00  0.00           H
ATOM   2900 HH22 ARG   182      23.387  34.736  27.817  1.00  0.00           H
ATOM   2901  C   ARG   182      26.696  39.181  22.581  1.00  0.00           C
ATOM   2902  O   ARG   182      26.499  40.400  22.583  1.00  0.00           O
ATOM   2903  N   ASN   183      27.667  38.656  21.845  1.00  0.00           N
ATOM   2904  H   ASN   183      27.751  37.650  21.893  1.00  0.00           H
ATOM   2905  CA  ASN   183      28.553  39.413  20.868  1.00  0.00           C
ATOM   2906  HA  ASN   183      29.288  38.673  20.550  1.00  0.00           H
ATOM   2907  CB  ASN   183      27.670  39.831  19.707  1.00  0.00           C
ATOM   2908  HB2 ASN   183      26.743  40.272  20.076  1.00  0.00           H
ATOM   2909  HB3 ASN   183      28.269  40.401  18.997  1.00  0.00           H
ATOM   2910  CG  ASN   183      27.360  38.548  18.861  1.00  0.00           C
ATOM   2911  OD1 ASN   183      28.292  37.948  18.340  1.00  0.00           O
ATOM   2912  ND2 ASN   183      26.150  38.037  18.875  1.00  0.00           N
ATOM   2913 HD21 ASN   183      25.377  38.604  19.193  1.00  0.00           H
ATOM   2914 HD22 ASN   183      25.937  37.096  18.578  1.00  0.00           H
ATOM   2915  C   ASN   183      29.317  40.593  21.481  1.00  0.00           C
ATOM   2916  O   ASN   183      29.816  41.400  20.740  1.00  0.00           O
ATOM   2917  N   ILE   184      29.404  40.788  22.871  1.00  0.00           N
ATOM   2918  H   ILE   184      29.324  39.948  23.427  1.00  0.00           H
ATOM   2919  CA  ILE   184      29.882  42.013  23.475  1.00  0.00           C
ATOM   2920  HA  ILE   184      29.499  42.862  22.910  1.00  0.00           H
ATOM   2921  CB  ILE   184      29.277  42.056  24.884  1.00  0.00           C
ATOM   2922  HB  ILE   184      29.651  43.008  25.262  1.00  0.00           H
ATOM   2923  CG2 ILE   184      27.742  42.260  24.837  1.00  0.00           C
ATOM   2924 HG21 ILE   184      27.454  43.043  25.539  1.00  0.00           H
ATOM   2925 HG22 ILE   184      27.282  41.305  25.092  1.00  0.00           H
ATOM   2926 HG23 ILE   184      27.475  42.630  23.847  1.00  0.00           H
ATOM   2927  CG1 ILE   184      29.723  41.006  25.965  1.00  0.00           C
ATOM   2928 HG12 ILE   184      29.411  40.004  25.670  1.00  0.00           H
ATOM   2929 HG13 ILE   184      30.811  41.004  25.913  1.00  0.00           H
ATOM   2930  CD1 ILE   184      29.285  41.284  27.355  1.00  0.00           C
ATOM   2931 HD11 ILE   184      28.265  40.909  27.432  1.00  0.00           H
ATOM   2932 HD12 ILE   184      29.420  42.334  27.620  1.00  0.00           H
ATOM   2933 HD13 ILE   184      29.850  40.606  27.995  1.00  0.00           H
ATOM   2934  C   ILE   184      31.422  41.973  23.448  1.00  0.00           C
ATOM   2935  O   ILE   184      31.995  40.910  23.561  1.00  0.00           O
ATOM   2936  N   PRO   185      32.110  43.158  23.264  1.00  0.00           N
ATOM   2937  CD  PRO   185      31.602  44.529  23.029  1.00  0.00           C
ATOM   2938  HD2 PRO   185      30.964  44.801  23.868  1.00  0.00           H
ATOM   2939  HD3 PRO   185      30.980  44.579  22.135  1.00  0.00           H
ATOM   2940  CG  PRO   185      32.800  45.436  22.951  1.00  0.00           C
ATOM   2941  HG2 PRO   185      33.185  45.829  23.891  1.00  0.00           H
ATOM   2942  HG3 PRO   185      32.526  46.289  22.329  1.00  0.00           H
ATOM   2943  CB  PRO   185      33.791  44.443  22.380  1.00  0.00           C
ATOM   2944  HB2 PRO   185      34.797  44.745  22.670  1.00  0.00           H
ATOM   2945  HB3 PRO   185      33.666  44.171  21.332  1.00  0.00           H
ATOM   2946  CA  PRO   185      33.571  43.126  23.082  1.00  0.00           C
ATOM   2947  HA  PRO   185      33.767  42.239  22.481  1.00  0.00           H
ATOM   2948  C   PRO   185      34.388  42.924  24.339  1.00  0.00           C
ATOM   2949  O   PRO   185      35.005  43.874  24.822  1.00  0.00           O
ATOM   2950  N   ILE   186      34.216  41.795  25.037  1.00  0.00           N
ATOM   2951  H   ILE   186      33.538  41.118  24.717  1.00  0.00           H
ATOM   2952  CA  ILE   186      34.967  41.387  26.260  1.00  0.00           C
ATOM   2953  HA  ILE   186      35.745  42.120  26.470  1.00  0.00           H
ATOM   2954  CB  ILE   186      33.993  41.361  27.455  1.00  0.00           C
ATOM   2955  HB  ILE   186      33.132  40.693  27.409  1.00  0.00           H
ATOM   2956  CG2 ILE   186      34.829  40.978  28.648  1.00  0.00           C
ATOM   2957 HG21 ILE   186      34.358  41.038  29.629  1.00  0.00           H
ATOM   2958 HG22 ILE   186      35.745  41.556  28.759  1.00  0.00           H
ATOM   2959 HG23 ILE   186      35.161  39.944  28.542  1.00  0.00           H
ATOM   2960  CG1 ILE   186      33.335  42.724  27.662  1.00  0.00           C
ATOM   2961 HG12 ILE   186      34.043  43.548  27.573  1.00  0.00           H
ATOM   2962 HG13 ILE   186      32.684  42.954  26.818  1.00  0.00           H
ATOM   2963  CD1 ILE   186      32.453  42.785  28.950  1.00  0.00           C
ATOM   2964 HD11 ILE   186      33.121  42.898  29.803  1.00  0.00           H
ATOM   2965 HD12 ILE   186      31.762  41.943  28.962  1.00  0.00           H
ATOM   2966 HD13 ILE   186      31.820  43.659  28.790  1.00  0.00           H
ATOM   2967  C   ILE   186      35.543  40.002  26.104  1.00  0.00           C
ATOM   2968  O   ILE   186      35.030  39.111  25.430  1.00  0.00           O
ATOM   2969  N   GLU   187      36.695  39.783  26.755  1.00  0.00           N
ATOM   2970  H   GLU   187      37.068  40.555  27.286  1.00  0.00           H
ATOM   2971  CA  GLU   187      37.462  38.511  26.721  1.00  0.00           C
ATOM   2972  HA  GLU   187      36.788  37.743  26.342  1.00  0.00           H
ATOM   2973  CB  GLU   187      38.686  38.627  25.769  1.00  0.00           C
ATOM   2974  HB2 GLU   187      39.159  39.579  26.011  1.00  0.00           H
ATOM   2975  HB3 GLU   187      39.410  37.856  26.034  1.00  0.00           H
ATOM   2976  CG  GLU   187      38.430  38.601  24.274  1.00  0.00           C
ATOM   2977  HG2 GLU   187      37.603  39.286  24.086  1.00  0.00           H
ATOM   2978  HG3 GLU   187      39.305  39.081  23.836  1.00  0.00           H
ATOM   2979  CD  GLU   187      38.226  37.116  23.806  1.00  0.00           C
ATOM   2980  OE1 GLU   187      37.381  36.957  22.868  1.00  0.00           O
ATOM   2981  OE2 GLU   187      38.991  36.220  24.245  1.00  0.00           O
ATOM   2982  C   GLU   187      37.779  38.066  28.182  1.00  0.00           C
ATOM   2983  O   GLU   187      38.556  38.755  28.861  1.00  0.00           O
ATOM   2984  N   VAL   188      37.470  36.798  28.591  1.00  0.00           N
ATOM   2985  H   VAL   188      37.039  36.086  28.020  1.00  0.00           H
ATOM   2986  CA  VAL   188      37.841  36.395  30.010  1.00  0.00           C
ATOM   2987  HA  VAL   188      37.819  37.291  30.630  1.00  0.00           H
ATOM   2988  CB  VAL   188      36.761  35.571  30.722  1.00  0.00           C
ATOM   2989  HB  VAL   188      36.804  34.690  30.081  1.00  0.00           H
ATOM   2990  CG1 VAL   188      37.018  35.060  32.204  1.00  0.00           C
ATOM   2991 HG11 VAL   188      37.205  35.946  32.811  1.00  0.00           H
ATOM   2992 HG12 VAL   188      36.149  34.509  32.567  1.00  0.00           H
ATOM   2993 HG13 VAL   188      37.995  34.580  32.159  1.00  0.00           H
ATOM   2994  CG2 VAL   188      35.393  36.284  30.699  1.00  0.00           C
ATOM   2995 HG21 VAL   188      35.437  37.222  31.253  1.00  0.00           H
ATOM   2996 HG22 VAL   188      34.743  35.536  31.152  1.00  0.00           H
ATOM   2997 HG23 VAL   188      35.092  36.420  29.660  1.00  0.00           H
ATOM   2998  C   VAL   188      39.180  35.684  30.056  1.00  0.00           C
ATOM   2999  O   VAL   188      39.377  34.563  29.573  1.00  0.00           O
ATOM   3000  N   VAL   189      40.205  36.295  30.665  1.00  0.00           N
ATOM   3001  H   VAL   189      40.003  37.242  30.951  1.00  0.00           H
ATOM   3002  CA  VAL   189      41.632  35.906  30.524  1.00  0.00           C
ATOM   3003  HA  VAL   189      41.697  35.083  29.812  1.00  0.00           H
ATOM   3004  CB  VAL   189      42.489  37.006  29.924  1.00  0.00           C
ATOM   3005  HB  VAL   189      43.490  36.576  29.931  1.00  0.00           H
ATOM   3006  CG1 VAL   189      42.099  37.359  28.488  1.00  0.00           C
ATOM   3007 HG11 VAL   189      42.113  36.411  27.949  1.00  0.00           H
ATOM   3008 HG12 VAL   189      41.189  37.945  28.612  1.00  0.00           H
ATOM   3009 HG13 VAL   189      42.732  38.073  27.961  1.00  0.00           H
ATOM   3010  CG2 VAL   189      42.583  38.197  30.892  1.00  0.00           C
ATOM   3011 HG21 VAL   189      43.396  38.810  30.502  1.00  0.00           H
ATOM   3012 HG22 VAL   189      42.871  37.905  31.902  1.00  0.00           H
ATOM   3013 HG23 VAL   189      41.738  38.880  30.971  1.00  0.00           H
ATOM   3014  C   VAL   189      42.242  35.417  31.843  1.00  0.00           C
ATOM   3015  O   VAL   189      43.414  35.014  31.886  1.00  0.00           O
ATOM   3016  N   ALA   190      41.612  35.570  32.929  1.00  0.00           N
ATOM   3017  H   ALA   190      40.867  36.227  32.747  1.00  0.00           H
ATOM   3018  CA  ALA   190      42.079  35.314  34.296  1.00  0.00           C
ATOM   3019  HA  ALA   190      42.552  34.332  34.311  1.00  0.00           H
ATOM   3020  CB  ALA   190      43.119  36.372  34.716  1.00  0.00           C
ATOM   3021  HB1 ALA   190      43.799  36.608  33.898  1.00  0.00           H
ATOM   3022  HB2 ALA   190      43.766  35.977  35.498  1.00  0.00           H
ATOM   3023  HB3 ALA   190      42.604  37.270  35.057  1.00  0.00           H
ATOM   3024  C   ALA   190      40.923  35.104  35.286  1.00  0.00           C
ATOM   3025  O   ALA   190      39.974  35.886  35.330  1.00  0.00           O
ATOM   3026  N   LEU   191      41.124  34.081  36.195  1.00  0.00           N
ATOM   3027  H   LEU   191      42.004  33.598  36.084  1.00  0.00           H
ATOM   3028  CA  LEU   191      40.327  33.654  37.357  1.00  0.00           C
ATOM   3029  HA  LEU   191      39.463  34.311  37.462  1.00  0.00           H
ATOM   3030  CB  LEU   191      39.942  32.175  37.075  1.00  0.00           C
ATOM   3031  HB2 LEU   191      39.726  32.051  36.014  1.00  0.00           H
ATOM   3032  HB3 LEU   191      40.730  31.508  37.424  1.00  0.00           H
ATOM   3033  CG  LEU   191      38.744  31.760  37.899  1.00  0.00           C
ATOM   3034  HG  LEU   191      38.440  30.809  37.461  1.00  0.00           H
ATOM   3035  CD1 LEU   191      39.075  31.455  39.384  1.00  0.00           C
ATOM   3036 HD11 LEU   191      39.725  30.593  39.536  1.00  0.00           H
ATOM   3037 HD12 LEU   191      38.193  31.228  39.984  1.00  0.00           H
ATOM   3038 HD13 LEU   191      39.534  32.316  39.869  1.00  0.00           H
ATOM   3039  CD2 LEU   191      37.474  32.578  37.740  1.00  0.00           C
ATOM   3040 HD21 LEU   191      37.678  33.625  37.966  1.00  0.00           H
ATOM   3041 HD22 LEU   191      37.246  32.553  36.674  1.00  0.00           H
ATOM   3042 HD23 LEU   191      36.702  32.127  38.363  1.00  0.00           H
ATOM   3043  C   LEU   191      41.292  34.025  38.507  1.00  0.00           C
ATOM   3044  O   LEU   191      42.322  33.398  38.780  1.00  0.00           O
ATOM   3045  N   ILE   192      40.917  35.151  39.117  1.00  0.00           N
ATOM   3046  H   ILE   192      40.021  35.507  38.818  1.00  0.00           H
ATOM   3047  CA  ILE   192      41.788  35.945  40.004  1.00  0.00           C
ATOM   3048  HA  ILE   192      42.783  35.848  39.569  1.00  0.00           H
ATOM   3049  CB  ILE   192      41.445  37.427  39.966  1.00  0.00           C
ATOM   3050  HB  ILE   192      40.433  37.533  40.359  1.00  0.00           H
ATOM   3051  CG2 ILE   192      42.294  38.371  40.863  1.00  0.00           C
ATOM   3052 HG21 ILE   192      43.349  38.399  40.586  1.00  0.00           H
ATOM   3053 HG22 ILE   192      42.200  38.009  41.887  1.00  0.00           H
ATOM   3054 HG23 ILE   192      41.908  39.391  40.868  1.00  0.00           H
ATOM   3055  CG1 ILE   192      41.341  38.034  38.629  1.00  0.00           C
ATOM   3056 HG12 ILE   192      40.536  37.529  38.094  1.00  0.00           H
ATOM   3057 HG13 ILE   192      41.101  39.070  38.871  1.00  0.00           H
ATOM   3058  CD1 ILE   192      42.574  37.910  37.791  1.00  0.00           C
ATOM   3059 HD11 ILE   192      43.468  38.223  38.331  1.00  0.00           H
ATOM   3060 HD12 ILE   192      42.448  38.373  36.813  1.00  0.00           H
ATOM   3061 HD13 ILE   192      42.753  36.864  37.545  1.00  0.00           H
ATOM   3062  C   ILE   192      41.714  35.355  41.364  1.00  0.00           C
ATOM   3063  O   ILE   192      40.672  35.028  41.847  1.00  0.00           O
ATOM   3064  N   ASN   193      42.829  35.181  42.012  1.00  0.00           N
ATOM   3065  H   ASN   193      43.610  35.258  41.378  1.00  0.00           H
ATOM   3066  CA  ASN   193      42.905  34.903  43.397  1.00  0.00           C
ATOM   3067  HA  ASN   193      42.013  34.413  43.787  1.00  0.00           H
ATOM   3068  CB  ASN   193      44.070  33.954  43.676  1.00  0.00           C
ATOM   3069  HB2 ASN   193      43.917  32.986  43.200  1.00  0.00           H
ATOM   3070  HB3 ASN   193      44.956  34.424  43.246  1.00  0.00           H
ATOM   3071  CG  ASN   193      44.323  33.751  45.161  1.00  0.00           C
ATOM   3072  OD1 ASN   193      45.213  34.410  45.674  1.00  0.00           O
ATOM   3073  ND2 ASN   193      43.435  33.108  45.872  1.00  0.00           N
ATOM   3074 HD21 ASN   193      42.692  32.587  45.429  1.00  0.00           H
ATOM   3075 HD22 ASN   193      43.448  33.272  46.868  1.00  0.00           H
ATOM   3076  C   ASN   193      43.016  36.255  44.163  1.00  0.00           C
ATOM   3077  O   ASN   193      44.053  36.932  44.089  1.00  0.00           O
ATOM   3078  N   ASP   194      41.993  36.580  44.935  1.00  0.00           N
ATOM   3079  H   ASP   194      41.197  35.959  44.915  1.00  0.00           H
ATOM   3080  CA  ASP   194      41.833  37.833  45.613  1.00  0.00           C
ATOM   3081  HA  ASP   194      41.899  38.596  44.837  1.00  0.00           H
ATOM   3082  CB  ASP   194      40.527  37.950  46.403  1.00  0.00           C
ATOM   3083  HB2 ASP   194      40.482  39.020  46.607  1.00  0.00           H
ATOM   3084  HB3 ASP   194      39.613  37.685  45.873  1.00  0.00           H
ATOM   3085  CG  ASP   194      40.522  37.095  47.675  1.00  0.00           C
ATOM   3086  OD1 ASP   194      40.500  37.726  48.770  1.00  0.00           O
ATOM   3087  OD2 ASP   194      40.606  35.868  47.516  1.00  0.00           O
ATOM   3088  C   ASP   194      43.118  38.194  46.533  1.00  0.00           C
ATOM   3089  O   ASP   194      43.614  39.331  46.489  1.00  0.00           O
ATOM   3090  N   THR   195      43.665  37.242  47.295  1.00  0.00           N
ATOM   3091  H   THR   195      43.244  36.327  47.229  1.00  0.00           H
ATOM   3092  CA  THR   195      44.852  37.570  48.149  1.00  0.00           C
ATOM   3093  HA  THR   195      44.625  38.389  48.831  1.00  0.00           H
ATOM   3094  CB  THR   195      45.196  36.347  49.017  1.00  0.00           C
ATOM   3095  HB  THR   195      45.517  35.496  48.417  1.00  0.00           H
ATOM   3096  CG2 THR   195      46.191  36.517  50.159  1.00  0.00           C
ATOM   3097 HG21 THR   195      46.313  35.661  50.823  1.00  0.00           H
ATOM   3098 HG22 THR   195      45.943  37.420  50.717  1.00  0.00           H
ATOM   3099 HG23 THR   195      47.172  36.664  49.707  1.00  0.00           H
ATOM   3100  OG1 THR   195      44.125  35.918  49.786  1.00  0.00           O
ATOM   3101  HG1 THR   195      43.555  35.336  49.279  1.00  0.00           H
ATOM   3102  C   THR   195      46.085  37.877  47.216  1.00  0.00           C
ATOM   3103  O   THR   195      46.760  38.803  47.467  1.00  0.00           O
ATOM   3104  N   THR   196      46.330  37.162  46.109  1.00  0.00           N
ATOM   3105  H   THR   196      45.639  36.494  45.802  1.00  0.00           H
ATOM   3106  CA  THR   196      47.376  37.540  45.094  1.00  0.00           C
ATOM   3107  HA  THR   196      48.299  37.658  45.663  1.00  0.00           H
ATOM   3108  CB  THR   196      47.528  36.398  44.093  1.00  0.00           C
ATOM   3109  HB  THR   196      46.747  36.330  43.336  1.00  0.00           H
ATOM   3110  CG2 THR   196      48.696  36.609  43.140  1.00  0.00           C
ATOM   3111 HG21 THR   196      49.583  36.956  43.672  1.00  0.00           H
ATOM   3112 HG22 THR   196      48.426  37.443  42.493  1.00  0.00           H
ATOM   3113 HG23 THR   196      48.902  35.749  42.502  1.00  0.00           H
ATOM   3114  OG1 THR   196      47.745  35.127  44.650  1.00  0.00           O
ATOM   3115  HG1 THR   196      46.854  34.848  44.874  1.00  0.00           H
ATOM   3116  C   THR   196      47.113  38.889  44.427  1.00  0.00           C
ATOM   3117  O   THR   196      47.981  39.766  44.414  1.00  0.00           O
ATOM   3118  N   GLY   197      45.873  39.124  44.076  1.00  0.00           N
ATOM   3119  H   GLY   197      45.147  38.477  44.351  1.00  0.00           H
ATOM   3120  CA  GLY   197      45.349  40.441  43.737  1.00  0.00           C
ATOM   3121  HA2 GLY   197      45.790  40.776  42.798  1.00  0.00           H
ATOM   3122  HA3 GLY   197      44.265  40.336  43.763  1.00  0.00           H
ATOM   3123  C   GLY   197      45.659  41.587  44.720  1.00  0.00           C
ATOM   3124  O   GLY   197      46.060  42.713  44.374  1.00  0.00           O
ATOM   3125  N   THR   198      45.629  41.199  46.018  1.00  0.00           N
ATOM   3126  H   THR   198      45.276  40.275  46.218  1.00  0.00           H
ATOM   3127  CA  THR   198      45.932  42.133  47.122  1.00  0.00           C
ATOM   3128  HA  THR   198      45.297  42.997  46.923  1.00  0.00           H
ATOM   3129  CB  THR   198      45.421  41.699  48.557  1.00  0.00           C
ATOM   3130  HB  THR   198      46.079  40.848  48.738  1.00  0.00           H
ATOM   3131  CG2 THR   198      45.661  42.796  49.653  1.00  0.00           C
ATOM   3132 HG21 THR   198      45.081  43.687  49.411  1.00  0.00           H
ATOM   3133 HG22 THR   198      46.714  43.011  49.834  1.00  0.00           H
ATOM   3134 HG23 THR   198      45.202  42.445  50.577  1.00  0.00           H
ATOM   3135  OG1 THR   198      44.043  41.263  48.544  1.00  0.00           O
ATOM   3136  HG1 THR   198      43.984  40.758  47.730  1.00  0.00           H
ATOM   3137  C   THR   198      47.306  42.591  47.073  1.00  0.00           C
ATOM   3138  O   THR   198      47.578  43.797  47.249  1.00  0.00           O
ATOM   3139  N   LEU   199      48.269  41.636  46.927  1.00  0.00           N
ATOM   3140  H   LEU   199      47.885  40.702  46.933  1.00  0.00           H
ATOM   3141  CA  LEU   199      49.658  41.921  46.679  1.00  0.00           C
ATOM   3142  HA  LEU   199      49.990  42.570  47.490  1.00  0.00           H
ATOM   3143  CB  LEU   199      50.546  40.674  46.846  1.00  0.00           C
ATOM   3144  HB2 LEU   199      50.638  40.414  47.900  1.00  0.00           H
ATOM   3145  HB3 LEU   199      50.056  39.777  46.463  1.00  0.00           H
ATOM   3146  CG  LEU   199      51.896  40.645  46.175  1.00  0.00           C
ATOM   3147  HG  LEU   199      51.742  40.830  45.113  1.00  0.00           H
ATOM   3148  CD1 LEU   199      52.867  41.643  46.796  1.00  0.00           C
ATOM   3149 HD11 LEU   199      52.472  42.654  46.882  1.00  0.00           H
ATOM   3150 HD12 LEU   199      53.733  41.618  46.133  1.00  0.00           H
ATOM   3151 HD13 LEU   199      53.007  41.294  47.819  1.00  0.00           H
ATOM   3152  CD2 LEU   199      52.525  39.278  46.290  1.00  0.00           C
ATOM   3153 HD21 LEU   199      51.814  38.465  46.144  1.00  0.00           H
ATOM   3154 HD22 LEU   199      53.374  39.214  45.610  1.00  0.00           H
ATOM   3155 HD23 LEU   199      52.965  39.183  47.283  1.00  0.00           H
ATOM   3156  C   LEU   199      49.891  42.633  45.355  1.00  0.00           C
ATOM   3157  O   LEU   199      50.527  43.704  45.350  1.00  0.00           O
ATOM   3158  N   VAL   200      49.433  42.156  44.208  1.00  0.00           N
ATOM   3159  H   VAL   200      49.081  41.211  44.247  1.00  0.00           H
ATOM   3160  CA  VAL   200      49.654  42.757  42.913  1.00  0.00           C
ATOM   3161  HA  VAL   200      50.718  42.993  42.871  1.00  0.00           H
ATOM   3162  CB  VAL   200      49.113  41.922  41.711  1.00  0.00           C
ATOM   3163  HB  VAL   200      48.138  41.545  42.017  1.00  0.00           H
ATOM   3164  CG1 VAL   200      49.066  42.780  40.448  1.00  0.00           C
ATOM   3165 HG11 VAL   200      48.759  42.213  39.570  1.00  0.00           H
ATOM   3166 HG12 VAL   200      48.320  43.573  40.492  1.00  0.00           H
ATOM   3167 HG13 VAL   200      49.999  43.324  40.298  1.00  0.00           H
ATOM   3168  CG2 VAL   200      50.074  40.737  41.564  1.00  0.00           C
ATOM   3169 HG21 VAL   200      50.185  40.244  42.529  1.00  0.00           H
ATOM   3170 HG22 VAL   200      50.974  41.063  41.044  1.00  0.00           H
ATOM   3171 HG23 VAL   200      49.512  40.026  40.957  1.00  0.00           H
ATOM   3172  C   VAL   200      49.169  44.247  42.856  1.00  0.00           C
ATOM   3173  O   VAL   200      49.927  45.068  42.422  1.00  0.00           O
ATOM   3174  N   ALA   201      48.026  44.592  43.402  1.00  0.00           N
ATOM   3175  H   ALA   201      47.465  43.864  43.822  1.00  0.00           H
ATOM   3176  CA  ALA   201      47.577  46.001  43.506  1.00  0.00           C
ATOM   3177  HA  ALA   201      47.573  46.416  42.498  1.00  0.00           H
ATOM   3178  CB  ALA   201      46.220  45.979  44.144  1.00  0.00           C
ATOM   3179  HB1 ALA   201      45.711  46.943  44.135  1.00  0.00           H
ATOM   3180  HB2 ALA   201      46.237  45.702  45.198  1.00  0.00           H
ATOM   3181  HB3 ALA   201      45.525  45.324  43.617  1.00  0.00           H
ATOM   3182  C   ALA   201      48.518  46.864  44.359  1.00  0.00           C
ATOM   3183  O   ALA   201      48.921  47.929  44.004  1.00  0.00           O
ATOM   3184  N   SER   202      49.054  46.278  45.459  1.00  0.00           N
ATOM   3185  H   SER   202      48.928  45.309  45.717  1.00  0.00           H
ATOM   3186  CA  SER   202      49.961  47.003  46.302  1.00  0.00           C
ATOM   3187  HA  SER   202      49.580  48.003  46.508  1.00  0.00           H
ATOM   3188  CB  SER   202      50.093  46.394  47.699  1.00  0.00           C
ATOM   3189  HB2 SER   202      50.676  45.472  47.666  1.00  0.00           H
ATOM   3190  HB3 SER   202      50.649  47.102  48.312  1.00  0.00           H
ATOM   3191  OG  SER   202      48.896  46.143  48.316  1.00  0.00           O
ATOM   3192  HG  SER   202      48.374  45.500  47.830  1.00  0.00           H
ATOM   3193  C   SER   202      51.303  47.097  45.532  1.00  0.00           C
ATOM   3194  O   SER   202      51.810  48.213  45.447  1.00  0.00           O
ATOM   3195  N   TYR   203      51.848  46.015  45.045  1.00  0.00           N
ATOM   3196  H   TYR   203      51.478  45.126  45.347  1.00  0.00           H
ATOM   3197  CA  TYR   203      53.104  46.021  44.340  1.00  0.00           C
ATOM   3198  HA  TYR   203      53.836  46.271  45.108  1.00  0.00           H
ATOM   3199  CB  TYR   203      53.565  44.540  44.146  1.00  0.00           C
ATOM   3200  HB2 TYR   203      53.290  43.916  44.995  1.00  0.00           H
ATOM   3201  HB3 TYR   203      52.920  44.221  43.329  1.00  0.00           H
ATOM   3202  CG  TYR   203      55.029  44.203  43.771  1.00  0.00           C
ATOM   3203  CD1 TYR   203      55.991  45.183  43.995  1.00  0.00           C
ATOM   3204  HD1 TYR   203      55.777  46.193  44.317  1.00  0.00           H
ATOM   3205  CE1 TYR   203      57.368  44.868  43.787  1.00  0.00           C
ATOM   3206  HE1 TYR   203      58.133  45.621  43.906  1.00  0.00           H
ATOM   3207  CZ  TYR   203      57.768  43.563  43.383  1.00  0.00           C
ATOM   3208  OH  TYR   203      59.095  43.242  43.199  1.00  0.00           O
ATOM   3209  HH  TYR   203      59.699  43.986  43.146  1.00  0.00           H
ATOM   3210  CE2 TYR   203      56.770  42.670  43.083  1.00  0.00           C
ATOM   3211  HE2 TYR   203      56.970  41.660  42.760  1.00  0.00           H
ATOM   3212  CD2 TYR   203      55.434  42.905  43.289  1.00  0.00           C
ATOM   3213  HD2 TYR   203      54.742  42.157  42.930  1.00  0.00           H
ATOM   3214  C   TYR   203      53.203  46.896  43.155  1.00  0.00           C
ATOM   3215  O   TYR   203      54.133  47.710  43.052  1.00  0.00           O
ATOM   3216  N   TYR   204      52.095  47.031  42.438  1.00  0.00           N
ATOM   3217  H   TYR   204      51.347  46.357  42.516  1.00  0.00           H
ATOM   3218  CA  TYR   204      51.904  48.098  41.459  1.00  0.00           C
ATOM   3219  HA  TYR   204      52.698  47.963  40.723  1.00  0.00           H
ATOM   3220  CB  TYR   204      50.472  47.815  40.784  1.00  0.00           C
ATOM   3221  HB2 TYR   204      50.357  46.826  40.340  1.00  0.00           H
ATOM   3222  HB3 TYR   204      49.668  48.002  41.496  1.00  0.00           H
ATOM   3223  CG  TYR   204      50.189  48.790  39.607  1.00  0.00           C
ATOM   3224  CD1 TYR   204      50.996  48.701  38.444  1.00  0.00           C
ATOM   3225  HD1 TYR   204      51.669  47.864  38.329  1.00  0.00           H
ATOM   3226  CE1 TYR   204      50.669  49.523  37.341  1.00  0.00           C
ATOM   3227  HE1 TYR   204      51.077  49.315  36.363  1.00  0.00           H
ATOM   3228  CZ  TYR   204      49.674  50.554  37.391  1.00  0.00           C
ATOM   3229  OH  TYR   204      49.440  51.283  36.318  1.00  0.00           O
ATOM   3230  HH  TYR   204      49.723  50.953  35.463  1.00  0.00           H
ATOM   3231  CE2 TYR   204      48.960  50.679  38.586  1.00  0.00           C
ATOM   3232  HE2 TYR   204      48.176  51.419  38.659  1.00  0.00           H
ATOM   3233  CD2 TYR   204      49.187  49.726  39.632  1.00  0.00           C
ATOM   3234  HD2 TYR   204      48.526  49.685  40.484  1.00  0.00           H
ATOM   3235  C   TYR   204      51.958  49.553  41.982  1.00  0.00           C
ATOM   3236  O   TYR   204      52.719  50.315  41.431  1.00  0.00           O
ATOM   3237  N   THR   205      51.184  49.894  43.018  1.00  0.00           N
ATOM   3238  H   THR   205      50.497  49.244  43.370  1.00  0.00           H
ATOM   3239  CA  THR   205      51.246  51.222  43.581  1.00  0.00           C
ATOM   3240  HA  THR   205      51.089  52.013  42.847  1.00  0.00           H
ATOM   3241  CB  THR   205      50.111  51.525  44.619  1.00  0.00           C
ATOM   3242  HB  THR   205      50.402  52.438  45.137  1.00  0.00           H
ATOM   3243  CG2 THR   205      48.704  51.608  44.118  1.00  0.00           C
ATOM   3244 HG21 THR   205      48.145  51.795  45.036  1.00  0.00           H
ATOM   3245 HG22 THR   205      48.505  50.705  43.542  1.00  0.00           H
ATOM   3246 HG23 THR   205      48.601  52.483  43.478  1.00  0.00           H
ATOM   3247  OG1 THR   205      50.032  50.599  45.662  1.00  0.00           O
ATOM   3248  HG1 THR   205      50.786  50.014  45.560  1.00  0.00           H
ATOM   3249  C   THR   205      52.593  51.477  44.306  1.00  0.00           C
ATOM   3250  O   THR   205      53.010  52.666  44.430  1.00  0.00           O
ATOM   3251  N   ASP   206      53.296  50.490  44.794  1.00  0.00           N
ATOM   3252  H   ASP   206      52.931  49.550  44.731  1.00  0.00           H
ATOM   3253  CA  ASP   206      54.406  50.640  45.714  1.00  0.00           C
ATOM   3254  HA  ASP   206      54.834  51.642  45.737  1.00  0.00           H
ATOM   3255  CB  ASP   206      53.852  50.617  47.152  1.00  0.00           C
ATOM   3256  HB2 ASP   206      53.091  51.386  47.283  1.00  0.00           H
ATOM   3257  HB3 ASP   206      53.309  49.671  47.162  1.00  0.00           H
ATOM   3258  CG  ASP   206      54.817  50.625  48.268  1.00  0.00           C
ATOM   3259  OD1 ASP   206      54.447  50.321  49.424  1.00  0.00           O
ATOM   3260  OD2 ASP   206      55.967  51.104  48.031  1.00  0.00           O
ATOM   3261  C   ASP   206      55.508  49.564  45.540  1.00  0.00           C
ATOM   3262  O   ASP   206      55.273  48.433  45.908  1.00  0.00           O
ATOM   3263  N   PRO   207      56.765  49.923  45.072  1.00  0.00           N
ATOM   3264  CD  PRO   207      57.121  51.299  44.804  1.00  0.00           C
ATOM   3265  HD2 PRO   207      56.756  51.890  45.644  1.00  0.00           H
ATOM   3266  HD3 PRO   207      56.704  51.702  43.881  1.00  0.00           H
ATOM   3267  CG  PRO   207      58.660  51.294  44.661  1.00  0.00           C
ATOM   3268  HG2 PRO   207      59.079  51.371  45.664  1.00  0.00           H
ATOM   3269  HG3 PRO   207      59.132  52.067  44.054  1.00  0.00           H
ATOM   3270  CB  PRO   207      59.045  49.886  44.262  1.00  0.00           C
ATOM   3271  HB2 PRO   207      60.065  49.608  44.526  1.00  0.00           H
ATOM   3272  HB3 PRO   207      58.995  49.806  43.176  1.00  0.00           H
ATOM   3273  CA  PRO   207      57.864  49.022  44.887  1.00  0.00           C
ATOM   3274  HA  PRO   207      57.643  48.251  44.148  1.00  0.00           H
ATOM   3275  C   PRO   207      58.439  48.384  46.162  1.00  0.00           C
ATOM   3276  O   PRO   207      59.111  47.342  45.991  1.00  0.00           O
ATOM   3277  N   GLU   208      58.139  48.976  47.324  1.00  0.00           N
ATOM   3278  H   GLU   208      57.606  49.833  47.337  1.00  0.00           H
ATOM   3279  CA  GLU   208      58.700  48.414  48.540  1.00  0.00           C
ATOM   3280  HA  GLU   208      59.716  48.103  48.301  1.00  0.00           H
ATOM   3281  CB  GLU   208      58.715  49.466  49.692  1.00  0.00           C
ATOM   3282  HB2 GLU   208      57.681  49.729  49.914  1.00  0.00           H
ATOM   3283  HB3 GLU   208      59.186  48.983  50.549  1.00  0.00           H
ATOM   3284  CG  GLU   208      59.447  50.779  49.337  1.00  0.00           C
ATOM   3285  HG2 GLU   208      58.973  51.229  48.465  1.00  0.00           H
ATOM   3286  HG3 GLU   208      59.234  51.504  50.122  1.00  0.00           H
ATOM   3287  CD  GLU   208      60.974  50.541  49.165  1.00  0.00           C
ATOM   3288  OE1 GLU   208      61.584  51.294  48.413  1.00  0.00           O
ATOM   3289  OE2 GLU   208      61.509  49.710  49.930  1.00  0.00           O
ATOM   3290  C   GLU   208      57.942  47.110  48.900  1.00  0.00           C
ATOM   3291  O   GLU   208      58.366  46.504  49.858  1.00  0.00           O
ATOM   3292  N   THR   209      56.830  46.759  48.210  1.00  0.00           N
ATOM   3293  H   THR   209      56.492  47.447  47.551  1.00  0.00           H
ATOM   3294  CA  THR   209      55.847  45.724  48.621  1.00  0.00           C
ATOM   3295  HA  THR   209      55.742  45.945  49.683  1.00  0.00           H
ATOM   3296  CB  THR   209      54.545  45.845  47.896  1.00  0.00           C
ATOM   3297  HB  THR   209      54.665  45.648  46.831  1.00  0.00           H
ATOM   3298  CG2 THR   209      53.444  44.960  48.647  1.00  0.00           C
ATOM   3299 HG21 THR   209      53.351  45.220  49.701  1.00  0.00           H
ATOM   3300 HG22 THR   209      53.766  43.922  48.561  1.00  0.00           H
ATOM   3301 HG23 THR   209      52.431  45.038  48.251  1.00  0.00           H
ATOM   3302  OG1 THR   209      54.078  47.197  48.030  1.00  0.00           O
ATOM   3303  HG1 THR   209      54.552  47.837  47.493  1.00  0.00           H
ATOM   3304  C   THR   209      56.357  44.257  48.630  1.00  0.00           C
ATOM   3305  O   THR   209      56.592  43.774  47.475  1.00  0.00           O
ATOM   3306  N   LYS   210      56.578  43.634  49.780  1.00  0.00           N
ATOM   3307  H   LYS   210      56.357  44.112  50.641  1.00  0.00           H
ATOM   3308  CA  LYS   210      57.133  42.250  49.878  1.00  0.00           C
ATOM   3309  HA  LYS   210      57.787  42.121  49.016  1.00  0.00           H
ATOM   3310  CB  LYS   210      58.016  42.158  51.104  1.00  0.00           C
ATOM   3311  HB2 LYS   210      57.425  42.241  52.017  1.00  0.00           H
ATOM   3312  HB3 LYS   210      58.469  41.168  51.081  1.00  0.00           H
ATOM   3313  CG  LYS   210      59.016  43.283  51.308  1.00  0.00           C
ATOM   3314  HG2 LYS   210      58.607  44.262  51.557  1.00  0.00           H
ATOM   3315  HG3 LYS   210      59.787  42.975  52.015  1.00  0.00           H
ATOM   3316  CD  LYS   210      59.893  43.438  50.050  1.00  0.00           C
ATOM   3317  HD2 LYS   210      60.523  42.610  49.725  1.00  0.00           H
ATOM   3318  HD3 LYS   210      59.254  43.775  49.234  1.00  0.00           H
ATOM   3319  CE  LYS   210      60.799  44.663  50.161  1.00  0.00           C
ATOM   3320  HE2 LYS   210      60.155  45.513  50.385  1.00  0.00           H
ATOM   3321  HE3 LYS   210      61.605  44.533  50.883  1.00  0.00           H
ATOM   3322  NZ  LYS   210      61.336  44.881  48.721  1.00  0.00           N
ATOM   3323  HZ1 LYS   210      60.564  44.980  48.078  1.00  0.00           H
ATOM   3324  HZ2 LYS   210      61.864  44.088  48.385  1.00  0.00           H
ATOM   3325  HZ3 LYS   210      62.030  45.614  48.765  1.00  0.00           H
ATOM   3326  C   LYS   210      56.163  41.095  49.882  1.00  0.00           C
ATOM   3327  O   LYS   210      56.447  39.953  49.509  1.00  0.00           O
ATOM   3328  N   MET   211      54.954  41.381  50.305  1.00  0.00           N
ATOM   3329  H   MET   211      54.750  42.359  50.452  1.00  0.00           H
ATOM   3330  CA  MET   211      53.876  40.456  50.694  1.00  0.00           C
ATOM   3331  HA  MET   211      53.923  39.679  49.931  1.00  0.00           H
ATOM   3332  CB  MET   211      54.207  39.694  52.021  1.00  0.00           C
ATOM   3333  HB2 MET   211      55.026  38.995  51.853  1.00  0.00           H
ATOM   3334  HB3 MET   211      54.763  40.360  52.680  1.00  0.00           H
ATOM   3335  CG  MET   211      53.080  39.000  52.836  1.00  0.00           C
ATOM   3336  HG2 MET   211      52.466  39.741  53.348  1.00  0.00           H
ATOM   3337  HG3 MET   211      52.359  38.593  52.127  1.00  0.00           H
ATOM   3338  SD  MET   211      53.434  37.715  54.054  1.00  0.00           S
ATOM   3339  CE  MET   211      51.986  36.636  53.994  1.00  0.00           C
ATOM   3340  HE1 MET   211      51.795  36.504  52.929  1.00  0.00           H
ATOM   3341  HE2 MET   211      52.318  35.713  54.472  1.00  0.00           H
ATOM   3342  HE3 MET   211      51.226  37.119  54.607  1.00  0.00           H
ATOM   3343  C   MET   211      52.538  41.182  50.735  1.00  0.00           C
ATOM   3344  O   MET   211      52.487  42.384  50.972  1.00  0.00           O
ATOM   3345  N   GLY   212      51.403  40.495  50.470  1.00  0.00           N
ATOM   3346  H   GLY   212      51.581  39.525  50.248  1.00  0.00           H
ATOM   3347  CA  GLY   212      50.008  40.881  50.814  1.00  0.00           C
ATOM   3348  HA2 GLY   212      50.046  41.875  51.261  1.00  0.00           H
ATOM   3349  HA3 GLY   212      49.386  40.974  49.924  1.00  0.00           H
ATOM   3350  C   GLY   212      49.237  39.915  51.732  1.00  0.00           C
ATOM   3351  O   GLY   212      49.420  38.721  51.719  1.00  0.00           O
ATOM   3352  N   VAL   213      48.567  40.478  52.770  1.00  0.00           N
ATOM   3353  H   VAL   213      48.415  41.476  52.792  1.00  0.00           H
ATOM   3354  CA  VAL   213      48.013  39.650  53.851  1.00  0.00           C
ATOM   3355  HA  VAL   213      47.909  38.680  53.365  1.00  0.00           H
ATOM   3356  CB  VAL   213      49.177  39.481  54.944  1.00  0.00           C
ATOM   3357  HB  VAL   213      49.979  38.963  54.420  1.00  0.00           H
ATOM   3358  CG1 VAL   213      49.519  40.847  55.577  1.00  0.00           C
ATOM   3359 HG11 VAL   213      49.801  41.555  54.799  1.00  0.00           H
ATOM   3360 HG12 VAL   213      48.612  41.133  56.108  1.00  0.00           H
ATOM   3361 HG13 VAL   213      50.414  40.723  56.188  1.00  0.00           H
ATOM   3362  CG2 VAL   213      48.755  38.547  56.146  1.00  0.00           C
ATOM   3363 HG21 VAL   213      49.587  38.406  56.835  1.00  0.00           H
ATOM   3364 HG22 VAL   213      48.523  37.512  55.894  1.00  0.00           H
ATOM   3365 HG23 VAL   213      47.979  39.006  56.759  1.00  0.00           H
ATOM   3366  C   VAL   213      46.684  40.062  54.447  1.00  0.00           C
ATOM   3367  O   VAL   213      46.366  41.266  54.530  1.00  0.00           O
ATOM   3368  N   ILE   214      45.900  39.034  54.882  1.00  0.00           N
ATOM   3369  H   ILE   214      46.175  38.107  54.594  1.00  0.00           H
ATOM   3370  CA  ILE   214      44.502  39.157  55.329  1.00  0.00           C
ATOM   3371  HA  ILE   214      44.123  40.162  55.145  1.00  0.00           H
ATOM   3372  CB  ILE   214      43.658  38.175  54.514  1.00  0.00           C
ATOM   3373  HB  ILE   214      43.938  37.179  54.855  1.00  0.00           H
ATOM   3374  CG2 ILE   214      42.167  38.366  54.695  1.00  0.00           C
ATOM   3375 HG21 ILE   214      41.642  37.551  54.196  1.00  0.00           H
ATOM   3376 HG22 ILE   214      41.875  39.355  54.341  1.00  0.00           H
ATOM   3377 HG23 ILE   214      41.931  38.210  55.748  1.00  0.00           H
ATOM   3378  CG1 ILE   214      44.004  38.210  52.984  1.00  0.00           C
ATOM   3379 HG12 ILE   214      45.016  37.827  52.852  1.00  0.00           H
ATOM   3380 HG13 ILE   214      43.363  37.477  52.494  1.00  0.00           H
ATOM   3381  CD1 ILE   214      43.833  39.561  52.240  1.00  0.00           C
ATOM   3382 HD11 ILE   214      43.580  39.393  51.194  1.00  0.00           H
ATOM   3383 HD12 ILE   214      44.782  40.085  52.348  1.00  0.00           H
ATOM   3384 HD13 ILE   214      43.068  40.129  52.767  1.00  0.00           H
ATOM   3385  C   ILE   214      44.306  38.865  56.797  1.00  0.00           C
ATOM   3386  O   ILE   214      44.821  37.833  57.291  1.00  0.00           O
ATOM   3387  N   PHE   215      43.646  39.771  57.444  1.00  0.00           N
ATOM   3388  H   PHE   215      43.249  40.556  56.947  1.00  0.00           H
ATOM   3389  CA  PHE   215      43.208  39.674  58.799  1.00  0.00           C
ATOM   3390  HA  PHE   215      43.237  38.620  59.078  1.00  0.00           H
ATOM   3391  CB  PHE   215      44.156  40.454  59.761  1.00  0.00           C
ATOM   3392  HB2 PHE   215      43.761  41.458  59.618  1.00  0.00           H
ATOM   3393  HB3 PHE   215      43.951  40.095  60.769  1.00  0.00           H
ATOM   3394  CG  PHE   215      45.638  40.522  59.666  1.00  0.00           C
ATOM   3395  CD1 PHE   215      46.449  39.731  60.525  1.00  0.00           C
ATOM   3396  HD1 PHE   215      46.056  38.951  61.159  1.00  0.00           H
ATOM   3397  CE1 PHE   215      47.862  39.886  60.470  1.00  0.00           C
ATOM   3398  HE1 PHE   215      48.470  39.214  61.057  1.00  0.00           H
ATOM   3399  CZ  PHE   215      48.537  40.671  59.529  1.00  0.00           C
ATOM   3400  HZ  PHE   215      49.616  40.685  59.480  1.00  0.00           H
ATOM   3401  CE2 PHE   215      47.750  41.403  58.620  1.00  0.00           C
ATOM   3402  HE2 PHE   215      48.260  42.147  58.026  1.00  0.00           H
ATOM   3403  CD2 PHE   215      46.326  41.420  58.835  1.00  0.00           C
ATOM   3404  HD2 PHE   215      45.671  42.029  58.228  1.00  0.00           H
ATOM   3405  C   PHE   215      41.646  39.957  58.987  1.00  0.00           C
ATOM   3406  O   PHE   215      41.231  41.083  59.239  1.00  0.00           O
ATOM   3407  N   GLY   216      40.774  38.928  58.868  1.00  0.00           N
ATOM   3408  H   GLY   216      41.117  38.045  58.519  1.00  0.00           H
ATOM   3409  CA  GLY   216      39.353  39.156  58.782  1.00  0.00           C
ATOM   3410  HA2 GLY   216      39.087  40.161  59.113  1.00  0.00           H
ATOM   3411  HA3 GLY   216      39.068  39.091  57.732  1.00  0.00           H
ATOM   3412  C   GLY   216      38.552  38.190  59.604  1.00  0.00           C
ATOM   3413  O   GLY   216      38.571  38.173  60.836  1.00  0.00           O
ATOM   3414  N   THR   217      37.920  37.163  58.967  1.00  0.00           N
ATOM   3415  H   THR   217      38.018  37.063  57.967  1.00  0.00           H
ATOM   3416  CA  THR   217      37.226  36.058  59.584  1.00  0.00           C
ATOM   3417  HA  THR   217      36.956  36.176  60.634  1.00  0.00           H
ATOM   3418  CB  THR   217      36.029  35.568  58.807  1.00  0.00           C
ATOM   3419  HB  THR   217      36.303  34.966  57.940  1.00  0.00           H
ATOM   3420  CG2 THR   217      34.987  34.724  59.624  1.00  0.00           C
ATOM   3421 HG21 THR   217      35.536  33.910  60.098  1.00  0.00           H
ATOM   3422 HG22 THR   217      34.212  34.320  58.974  1.00  0.00           H
ATOM   3423 HG23 THR   217      34.493  35.358  60.361  1.00  0.00           H
ATOM   3424  OG1 THR   217      35.309  36.695  58.212  1.00  0.00           O
ATOM   3425  HG1 THR   217      35.871  37.020  57.505  1.00  0.00           H
ATOM   3426  C   THR   217      38.256  34.870  59.744  1.00  0.00           C
ATOM   3427  O   THR   217      38.205  34.206  60.760  1.00  0.00           O
ATOM   3428  N   GLY   218      39.239  34.736  58.836  1.00  0.00           N
ATOM   3429  H   GLY   218      39.227  35.412  58.085  1.00  0.00           H
ATOM   3430  CA  GLY   218      40.448  33.889  58.919  1.00  0.00           C
ATOM   3431  HA2 GLY   218      40.497  33.284  59.825  1.00  0.00           H
ATOM   3432  HA3 GLY   218      40.546  33.332  57.988  1.00  0.00           H
ATOM   3433  C   GLY   218      41.690  34.741  58.925  1.00  0.00           C
ATOM   3434  O   GLY   218      41.629  35.896  59.320  1.00  0.00           O
ATOM   3435  N   VAL   219      42.810  34.133  58.581  1.00  0.00           N
ATOM   3436  H   VAL   219      42.694  33.198  58.215  1.00  0.00           H
ATOM   3437  CA  VAL   219      44.093  34.876  58.330  1.00  0.00           C
ATOM   3438  HA  VAL   219      43.741  35.873  58.064  1.00  0.00           H
ATOM   3439  CB  VAL   219      45.041  34.914  59.552  1.00  0.00           C
ATOM   3440  HB  VAL   219      45.910  35.513  59.284  1.00  0.00           H
ATOM   3441  CG1 VAL   219      44.328  35.665  60.696  1.00  0.00           C
ATOM   3442 HG11 VAL   219      44.886  35.986  61.574  1.00  0.00           H
ATOM   3443 HG12 VAL   219      43.929  36.556  60.209  1.00  0.00           H
ATOM   3444 HG13 VAL   219      43.447  35.097  60.992  1.00  0.00           H
ATOM   3445  CG2 VAL   219      45.567  33.541  60.049  1.00  0.00           C
ATOM   3446 HG21 VAL   219      46.179  33.673  60.941  1.00  0.00           H
ATOM   3447 HG22 VAL   219      46.165  33.012  59.307  1.00  0.00           H
ATOM   3448 HG23 VAL   219      44.749  32.879  60.328  1.00  0.00           H
ATOM   3449  C   VAL   219      44.697  34.185  57.106  1.00  0.00           C
ATOM   3450  O   VAL   219      44.819  32.979  57.123  1.00  0.00           O
ATOM   3451  N   ASN   220      45.069  34.894  55.997  1.00  0.00           N
ATOM   3452  H   ASN   220      45.013  35.883  56.193  1.00  0.00           H
ATOM   3453  CA  ASN   220      45.660  34.373  54.760  1.00  0.00           C
ATOM   3454  HA  ASN   220      46.243  33.520  55.108  1.00  0.00           H
ATOM   3455  CB  ASN   220      44.578  33.855  53.794  1.00  0.00           C
ATOM   3456  HB2 ASN   220      43.811  33.292  54.326  1.00  0.00           H
ATOM   3457  HB3 ASN   220      44.145  34.741  53.330  1.00  0.00           H
ATOM   3458  CG  ASN   220      45.152  32.963  52.695  1.00  0.00           C
ATOM   3459  OD1 ASN   220      45.901  32.012  52.988  1.00  0.00           O
ATOM   3460  ND2 ASN   220      44.907  33.359  51.509  1.00  0.00           N
ATOM   3461 HD21 ASN   220      44.438  34.225  51.287  1.00  0.00           H
ATOM   3462 HD22 ASN   220      45.354  32.846  50.762  1.00  0.00           H
ATOM   3463  C   ASN   220      46.701  35.345  54.133  1.00  0.00           C
ATOM   3464  O   ASN   220      46.825  36.451  54.590  1.00  0.00           O
ATOM   3465  N   GLY   221      47.575  34.950  53.183  1.00  0.00           N
ATOM   3466  H   GLY   221      47.459  33.979  52.929  1.00  0.00           H
ATOM   3467  CA  GLY   221      48.649  35.796  52.653  1.00  0.00           C
ATOM   3468  HA2 GLY   221      48.295  36.814  52.485  1.00  0.00           H
ATOM   3469  HA3 GLY   221      49.516  35.824  53.313  1.00  0.00           H
ATOM   3470  C   GLY   221      49.180  35.324  51.329  1.00  0.00           C
ATOM   3471  O   GLY   221      48.952  34.176  50.982  1.00  0.00           O
ATOM   3472  N   ALA   222      49.789  36.233  50.566  1.00  0.00           N
ATOM   3473  H   ALA   222      49.785  37.189  50.891  1.00  0.00           H
ATOM   3474  CA  ALA   222      50.383  35.920  49.178  1.00  0.00           C
ATOM   3475  HA  ALA   222      50.468  34.836  49.089  1.00  0.00           H
ATOM   3476  CB  ALA   222      49.517  36.443  48.025  1.00  0.00           C
ATOM   3477  HB1 ALA   222      48.514  36.084  48.257  1.00  0.00           H
ATOM   3478  HB2 ALA   222      49.820  36.085  47.041  1.00  0.00           H
ATOM   3479  HB3 ALA   222      49.525  37.532  47.976  1.00  0.00           H
ATOM   3480  C   ALA   222      51.764  36.553  49.042  1.00  0.00           C
ATOM   3481  O   ALA   222      51.940  37.650  49.595  1.00  0.00           O
ATOM   3482  N   TYR   223      52.707  35.862  48.400  1.00  0.00           N
ATOM   3483  H   TYR   223      52.263  35.111  47.892  1.00  0.00           H
ATOM   3484  CA  TYR   223      54.076  36.214  48.094  1.00  0.00           C
ATOM   3485  HA  TYR   223      54.115  37.296  47.967  1.00  0.00           H
ATOM   3486  CB  TYR   223      54.900  35.887  49.369  1.00  0.00           C
ATOM   3487  HB2 TYR   223      55.740  36.566  49.511  1.00  0.00           H
ATOM   3488  HB3 TYR   223      54.268  36.156  50.215  1.00  0.00           H
ATOM   3489  CG  TYR   223      55.388  34.435  49.331  1.00  0.00           C
ATOM   3490  CD1 TYR   223      54.631  33.481  49.920  1.00  0.00           C
ATOM   3491  HD1 TYR   223      53.694  33.750  50.384  1.00  0.00           H
ATOM   3492  CE1 TYR   223      55.056  32.138  49.912  1.00  0.00           C
ATOM   3493  HE1 TYR   223      54.438  31.329  50.275  1.00  0.00           H
ATOM   3494  CZ  TYR   223      56.296  31.824  49.434  1.00  0.00           C
ATOM   3495  OH  TYR   223      56.497  30.486  49.385  1.00  0.00           O
ATOM   3496  HH  TYR   223      57.320  30.211  48.975  1.00  0.00           H
ATOM   3497  CE2 TYR   223      57.159  32.818  48.936  1.00  0.00           C
ATOM   3498  HE2 TYR   223      58.141  32.596  48.543  1.00  0.00           H
ATOM   3499  CD2 TYR   223      56.712  34.167  48.970  1.00  0.00           C
ATOM   3500  HD2 TYR   223      57.364  34.945  48.601  1.00  0.00           H
ATOM   3501  C   TYR   223      54.630  35.528  46.834  1.00  0.00           C
ATOM   3502  O   TYR   223      53.993  34.540  46.404  1.00  0.00           O
ATOM   3503  N   TYR   224      55.636  36.043  46.196  1.00  0.00           N
ATOM   3504  H   TYR   224      56.075  36.879  46.554  1.00  0.00           H
ATOM   3505  CA  TYR   224      56.295  35.379  45.012  1.00  0.00           C
ATOM   3506  HA  TYR   224      55.624  34.756  44.421  1.00  0.00           H
ATOM   3507  CB  TYR   224      56.862  36.506  44.058  1.00  0.00           C
ATOM   3508  HB2 TYR   224      57.321  37.301  44.647  1.00  0.00           H
ATOM   3509  HB3 TYR   224      57.560  36.090  43.331  1.00  0.00           H
ATOM   3510  CG  TYR   224      55.782  37.169  43.342  1.00  0.00           C
ATOM   3511  CD1 TYR   224      55.486  36.710  42.026  1.00  0.00           C
ATOM   3512  HD1 TYR   224      55.931  35.850  41.548  1.00  0.00           H
ATOM   3513  CE1 TYR   224      54.688  37.514  41.164  1.00  0.00           C
ATOM   3514  HE1 TYR   224      54.458  37.250  40.142  1.00  0.00           H
ATOM   3515  CZ  TYR   224      54.141  38.725  41.543  1.00  0.00           C
ATOM   3516  OH  TYR   224      53.429  39.473  40.690  1.00  0.00           O
ATOM   3517  HH  TYR   224      53.515  39.090  39.815  1.00  0.00           H
ATOM   3518  CE2 TYR   224      54.308  39.138  42.869  1.00  0.00           C
ATOM   3519  HE2 TYR   224      54.065  40.169  43.082  1.00  0.00           H
ATOM   3520  CD2 TYR   224      55.198  38.408  43.733  1.00  0.00           C
ATOM   3521  HD2 TYR   224      55.467  38.753  44.719  1.00  0.00           H
ATOM   3522  C   TYR   224      57.424  34.522  45.580  1.00  0.00           C
ATOM   3523  O   TYR   224      58.357  35.008  46.128  1.00  0.00           O
ATOM   3524  N   ASP   225      57.419  33.241  45.329  1.00  0.00           N
ATOM   3525  H   ASP   225      56.542  32.836  45.034  1.00  0.00           H
ATOM   3526  CA  ASP   225      58.669  32.435  45.237  1.00  0.00           C
ATOM   3527  HA  ASP   225      59.474  32.984  45.727  1.00  0.00           H
ATOM   3528  CB  ASP   225      58.545  30.993  45.818  1.00  0.00           C
ATOM   3529  HB2 ASP   225      57.479  30.837  45.981  1.00  0.00           H
ATOM   3530  HB3 ASP   225      58.786  30.201  45.109  1.00  0.00           H
ATOM   3531  CG  ASP   225      59.313  30.755  47.143  1.00  0.00           C
ATOM   3532  OD1 ASP   225      60.512  31.292  47.254  1.00  0.00           O
ATOM   3533  OD2 ASP   225      58.849  30.074  48.109  1.00  0.00           O
ATOM   3534  C   ASP   225      59.246  32.440  43.843  1.00  0.00           C
ATOM   3535  O   ASP   225      58.573  32.900  42.871  1.00  0.00           O
ATOM   3536  N   VAL   226      60.441  31.899  43.515  1.00  0.00           N
ATOM   3537  H   VAL   226      60.983  31.476  44.255  1.00  0.00           H
ATOM   3538  CA  VAL   226      60.754  31.461  42.121  1.00  0.00           C
ATOM   3539  HA  VAL   226      59.992  31.819  41.428  1.00  0.00           H
ATOM   3540  CB  VAL   226      62.123  31.833  41.586  1.00  0.00           C
ATOM   3541  HB  VAL   226      62.201  31.483  40.557  1.00  0.00           H
ATOM   3542  CG1 VAL   226      62.457  33.345  41.665  1.00  0.00           C
ATOM   3543 HG11 VAL   226      62.306  33.497  42.734  1.00  0.00           H
ATOM   3544 HG12 VAL   226      63.489  33.644  41.482  1.00  0.00           H
ATOM   3545 HG13 VAL   226      61.789  33.960  41.061  1.00  0.00           H
ATOM   3546  CG2 VAL   226      63.255  31.120  42.425  1.00  0.00           C
ATOM   3547 HG21 VAL   226      63.410  31.644  43.368  1.00  0.00           H
ATOM   3548 HG22 VAL   226      64.157  31.179  41.818  1.00  0.00           H
ATOM   3549 HG23 VAL   226      62.990  30.079  42.611  1.00  0.00           H
ATOM   3550  C   VAL   226      60.591  29.967  42.022  1.00  0.00           C
ATOM   3551  O   VAL   226      60.802  29.199  43.003  1.00  0.00           O
ATOM   3552  N   CYS   227      60.304  29.563  40.762  1.00  0.00           N
ATOM   3553  H   CYS   227      60.094  30.243  40.045  1.00  0.00           H
ATOM   3554  CA  CYS   227      60.069  28.165  40.465  1.00  0.00           C
ATOM   3555  HA  CYS   227      59.147  27.866  40.962  1.00  0.00           H
ATOM   3556  CB  CYS   227      59.863  28.079  38.972  1.00  0.00           C
ATOM   3557  HB2 CYS   227      60.745  28.271  38.359  1.00  0.00           H
ATOM   3558  HB3 CYS   227      59.455  27.070  38.933  1.00  0.00           H
ATOM   3559  SG  CYS   227      58.648  29.227  38.271  1.00  0.00           S
ATOM   3560  HG  CYS   227      59.464  30.272  38.101  1.00  0.00           H
ATOM   3561  C   CYS   227      61.277  27.229  40.835  1.00  0.00           C
ATOM   3562  O   CYS   227      61.116  26.031  40.957  1.00  0.00           O
ATOM   3563  N   SER   228      62.534  27.771  40.930  1.00  0.00           N
ATOM   3564  H   SER   228      62.629  28.741  40.663  1.00  0.00           H
ATOM   3565  CA  SER   228      63.737  27.132  41.499  1.00  0.00           C
ATOM   3566  HA  SER   228      63.931  26.337  40.779  1.00  0.00           H
ATOM   3567  CB  SER   228      64.905  28.148  41.593  1.00  0.00           C
ATOM   3568  HB2 SER   228      65.125  28.684  40.669  1.00  0.00           H
ATOM   3569  HB3 SER   228      64.745  28.850  42.412  1.00  0.00           H
ATOM   3570  OG  SER   228      66.094  27.481  41.815  1.00  0.00           O
ATOM   3571  HG  SER   228      66.366  27.584  42.730  1.00  0.00           H
ATOM   3572  C   SER   228      63.506  26.450  42.895  1.00  0.00           C
ATOM   3573  O   SER   228      64.145  25.377  43.057  1.00  0.00           O
ATOM   3574  N   ASP   229      62.432  26.743  43.581  1.00  0.00           N
ATOM   3575  H   ASP   229      61.905  27.559  43.302  1.00  0.00           H
ATOM   3576  CA  ASP   229      62.125  26.174  44.927  1.00  0.00           C
ATOM   3577  HA  ASP   229      62.940  25.472  45.107  1.00  0.00           H
ATOM   3578  CB  ASP   229      62.284  27.270  46.073  1.00  0.00           C
ATOM   3579  HB2 ASP   229      61.567  28.057  45.838  1.00  0.00           H
ATOM   3580  HB3 ASP   229      61.928  26.866  47.021  1.00  0.00           H
ATOM   3581  CG  ASP   229      63.684  27.843  46.233  1.00  0.00           C
ATOM   3582  OD1 ASP   229      64.664  27.048  46.142  1.00  0.00           O
ATOM   3583  OD2 ASP   229      63.710  29.085  46.520  1.00  0.00           O
ATOM   3584  C   ASP   229      60.728  25.443  45.067  1.00  0.00           C
ATOM   3585  O   ASP   229      60.336  24.734  46.006  1.00  0.00           O
ATOM   3586  N   ILE   230      59.898  25.564  43.981  1.00  0.00           N
ATOM   3587  H   ILE   230      60.292  26.087  43.211  1.00  0.00           H
ATOM   3588  CA  ILE   230      58.536  25.080  43.912  1.00  0.00           C
ATOM   3589  HA  ILE   230      58.177  24.928  44.931  1.00  0.00           H
ATOM   3590  CB  ILE   230      57.638  26.049  43.158  1.00  0.00           C
ATOM   3591  HB  ILE   230      57.943  26.087  42.113  1.00  0.00           H
ATOM   3592  CG2 ILE   230      56.186  25.615  43.235  1.00  0.00           C
ATOM   3593 HG21 ILE   230      56.056  24.691  42.671  1.00  0.00           H
ATOM   3594 HG22 ILE   230      55.513  26.366  42.822  1.00  0.00           H
ATOM   3595 HG23 ILE   230      55.962  25.345  44.268  1.00  0.00           H
ATOM   3596  CG1 ILE   230      57.661  27.487  43.814  1.00  0.00           C
ATOM   3597 HG12 ILE   230      57.189  27.492  44.796  1.00  0.00           H
ATOM   3598 HG13 ILE   230      58.701  27.756  44.000  1.00  0.00           H
ATOM   3599  CD1 ILE   230      57.092  28.642  42.890  1.00  0.00           C
ATOM   3600 HD11 ILE   230      57.491  29.614  43.178  1.00  0.00           H
ATOM   3601 HD12 ILE   230      56.025  28.676  43.111  1.00  0.00           H
ATOM   3602 HD13 ILE   230      57.346  28.510  41.838  1.00  0.00           H
ATOM   3603  C   ILE   230      58.586  23.648  43.299  1.00  0.00           C
ATOM   3604  O   ILE   230      58.042  23.476  42.191  1.00  0.00           O
ATOM   3605  N   GLU   231      59.189  22.675  43.908  1.00  0.00           N
ATOM   3606  H   GLU   231      59.377  23.106  44.802  1.00  0.00           H
ATOM   3607  CA  GLU   231      59.464  21.306  43.547  1.00  0.00           C
ATOM   3608  HA  GLU   231      60.396  21.322  42.981  1.00  0.00           H
ATOM   3609  CB  GLU   231      60.065  20.560  44.720  1.00  0.00           C
ATOM   3610  HB2 GLU   231      60.849  21.146  45.200  1.00  0.00           H
ATOM   3611  HB3 GLU   231      59.177  20.474  45.345  1.00  0.00           H
ATOM   3612  CG  GLU   231      60.614  19.141  44.408  1.00  0.00           C
ATOM   3613  HG2 GLU   231      59.857  18.575  43.865  1.00  0.00           H
ATOM   3614  HG3 GLU   231      61.470  19.311  43.753  1.00  0.00           H
ATOM   3615  CD  GLU   231      61.012  18.343  45.671  1.00  0.00           C
ATOM   3616  OE1 GLU   231      60.226  18.315  46.661  1.00  0.00           O
ATOM   3617  OE2 GLU   231      62.122  17.779  45.616  1.00  0.00           O
ATOM   3618  C   GLU   231      58.288  20.531  42.829  1.00  0.00           C
ATOM   3619  O   GLU   231      58.462  19.997  41.712  1.00  0.00           O
ATOM   3620  N   LYS   232      57.058  20.592  43.421  1.00  0.00           N
ATOM   3621  H   LYS   232      57.000  21.045  44.323  1.00  0.00           H
ATOM   3622  CA  LYS   232      55.888  19.975  42.827  1.00  0.00           C
ATOM   3623  HA  LYS   232      56.071  18.904  42.755  1.00  0.00           H
ATOM   3624  CB  LYS   232      54.739  20.112  43.844  1.00  0.00           C
ATOM   3625  HB2 LYS   232      53.930  19.456  43.521  1.00  0.00           H
ATOM   3626  HB3 LYS   232      55.103  19.760  44.810  1.00  0.00           H
ATOM   3627  CG  LYS   232      54.142  21.519  43.899  1.00  0.00           C
ATOM   3628  HG2 LYS   232      54.938  22.235  44.106  1.00  0.00           H
ATOM   3629  HG3 LYS   232      53.719  21.829  42.943  1.00  0.00           H
ATOM   3630  CD  LYS   232      53.070  21.617  45.047  1.00  0.00           C
ATOM   3631  HD2 LYS   232      52.264  20.963  44.714  1.00  0.00           H
ATOM   3632  HD3 LYS   232      53.551  21.243  45.952  1.00  0.00           H
ATOM   3633  CE  LYS   232      52.512  22.997  45.270  1.00  0.00           C
ATOM   3634  HE2 LYS   232      53.295  23.720  45.498  1.00  0.00           H
ATOM   3635  HE3 LYS   232      51.990  23.308  44.366  1.00  0.00           H
ATOM   3636  NZ  LYS   232      51.622  23.056  46.434  1.00  0.00           N
ATOM   3637  HZ1 LYS   232      51.992  22.477  47.174  1.00  0.00           H
ATOM   3638  HZ2 LYS   232      50.697  22.731  46.194  1.00  0.00           H
ATOM   3639  HZ3 LYS   232      51.495  24.027  46.681  1.00  0.00           H
ATOM   3640  C   LYS   232      55.501  20.467  41.355  1.00  0.00           C
ATOM   3641  O   LYS   232      54.942  19.650  40.632  1.00  0.00           O
ATOM   3642  N   LEU   233      55.884  21.621  40.792  1.00  0.00           N
ATOM   3643  H   LEU   233      56.527  22.106  41.400  1.00  0.00           H
ATOM   3644  CA  LEU   233      55.857  22.068  39.416  1.00  0.00           C
ATOM   3645  HA  LEU   233      55.050  21.553  38.895  1.00  0.00           H
ATOM   3646  CB  LEU   233      55.507  23.575  39.457  1.00  0.00           C
ATOM   3647  HB2 LEU   233      56.332  24.087  39.952  1.00  0.00           H
ATOM   3648  HB3 LEU   233      55.448  23.926  38.427  1.00  0.00           H
ATOM   3649  CG  LEU   233      54.271  24.024  40.276  1.00  0.00           C
ATOM   3650  HG  LEU   233      54.497  23.825  41.324  1.00  0.00           H
ATOM   3651  CD1 LEU   233      54.050  25.528  39.971  1.00  0.00           C
ATOM   3652 HD11 LEU   233      54.762  26.092  40.576  1.00  0.00           H
ATOM   3653 HD12 LEU   233      53.069  25.842  40.329  1.00  0.00           H
ATOM   3654 HD13 LEU   233      54.274  25.829  38.948  1.00  0.00           H
ATOM   3655  CD2 LEU   233      53.013  23.272  39.999  1.00  0.00           C
ATOM   3656 HD21 LEU   233      52.782  23.149  38.941  1.00  0.00           H
ATOM   3657 HD22 LEU   233      53.120  22.208  40.213  1.00  0.00           H
ATOM   3658 HD23 LEU   233      52.185  23.575  40.640  1.00  0.00           H
ATOM   3659  C   LEU   233      57.172  21.917  38.575  1.00  0.00           C
ATOM   3660  O   LEU   233      57.141  22.042  37.405  1.00  0.00           O
ATOM   3661  N   GLN   234      58.304  21.580  39.236  1.00  0.00           N
ATOM   3662  H   GLN   234      58.118  21.342  40.200  1.00  0.00           H
ATOM   3663  CA  GLN   234      59.497  21.034  38.520  1.00  0.00           C
ATOM   3664  HA  GLN   234      59.774  21.667  37.677  1.00  0.00           H
ATOM   3665  CB  GLN   234      60.680  20.921  39.471  1.00  0.00           C
ATOM   3666  HB2 GLN   234      60.378  20.346  40.347  1.00  0.00           H
ATOM   3667  HB3 GLN   234      61.467  20.531  38.824  1.00  0.00           H
ATOM   3668  CG  GLN   234      60.978  22.336  39.993  1.00  0.00           C
ATOM   3669  HG2 GLN   234      61.414  22.941  39.199  1.00  0.00           H
ATOM   3670  HG3 GLN   234      60.086  22.747  40.465  1.00  0.00           H
ATOM   3671  CD  GLN   234      62.013  22.336  41.161  1.00  0.00           C
ATOM   3672  OE1 GLN   234      62.555  21.383  41.680  1.00  0.00           O
ATOM   3673  NE2 GLN   234      62.260  23.533  41.717  1.00  0.00           N
ATOM   3674 HE21 GLN   234      63.000  23.508  42.404  1.00  0.00           H
ATOM   3675 HE22 GLN   234      61.867  24.380  41.332  1.00  0.00           H
ATOM   3676  C   GLN   234      59.071  19.624  38.031  1.00  0.00           C
ATOM   3677  O   GLN   234      58.622  18.792  38.828  1.00  0.00           O
ATOM   3678  N   GLY   235      59.310  19.277  36.759  1.00  0.00           N
ATOM   3679  H   GLY   235      59.558  19.985  36.082  1.00  0.00           H
ATOM   3680  CA  GLY   235      58.631  18.098  36.083  1.00  0.00           C
ATOM   3681  HA2 GLY   235      59.311  17.728  35.314  1.00  0.00           H
ATOM   3682  HA3 GLY   235      58.536  17.340  36.861  1.00  0.00           H
ATOM   3683  C   GLY   235      57.165  18.338  35.627  1.00  0.00           C
ATOM   3684  O   GLY   235      56.519  17.435  35.090  1.00  0.00           O
ATOM   3685  N   LYS   236      56.601  19.508  35.878  1.00  0.00           N
ATOM   3686  H   LYS   236      57.203  20.186  36.322  1.00  0.00           H
ATOM   3687  CA  LYS   236      55.422  20.042  35.078  1.00  0.00           C
ATOM   3688  HA  LYS   236      55.074  19.286  34.374  1.00  0.00           H
ATOM   3689  CB  LYS   236      54.216  20.354  36.035  1.00  0.00           C
ATOM   3690  HB2 LYS   236      54.429  21.178  36.716  1.00  0.00           H
ATOM   3691  HB3 LYS   236      53.412  20.580  35.333  1.00  0.00           H
ATOM   3692  CG  LYS   236      53.884  19.120  36.916  1.00  0.00           C
ATOM   3693  HG2 LYS   236      53.789  18.268  36.242  1.00  0.00           H
ATOM   3694  HG3 LYS   236      54.754  19.052  37.569  1.00  0.00           H
ATOM   3695  CD  LYS   236      52.637  19.469  37.725  1.00  0.00           C
ATOM   3696  HD2 LYS   236      52.793  20.244  38.476  1.00  0.00           H
ATOM   3697  HD3 LYS   236      51.833  19.803  37.068  1.00  0.00           H
ATOM   3698  CE  LYS   236      52.210  18.186  38.496  1.00  0.00           C
ATOM   3699  HE2 LYS   236      52.102  17.435  37.713  1.00  0.00           H
ATOM   3700  HE3 LYS   236      52.980  17.908  39.216  1.00  0.00           H
ATOM   3701  NZ  LYS   236      50.960  18.395  39.232  1.00  0.00           N
ATOM   3702  HZ1 LYS   236      51.021  19.086  39.968  1.00  0.00           H
ATOM   3703  HZ2 LYS   236      50.781  17.568  39.782  1.00  0.00           H
ATOM   3704  HZ3 LYS   236      50.165  18.681  38.677  1.00  0.00           H
ATOM   3705  C   LYS   236      55.657  21.348  34.248  1.00  0.00           C
ATOM   3706  O   LYS   236      54.923  21.460  33.270  1.00  0.00           O
ATOM   3707  N   LEU   237      56.591  22.269  34.584  1.00  0.00           N
ATOM   3708  H   LEU   237      57.087  22.102  35.448  1.00  0.00           H
ATOM   3709  CA  LEU   237      56.706  23.574  33.824  1.00  0.00           C
ATOM   3710  HA  LEU   237      55.769  24.048  33.529  1.00  0.00           H
ATOM   3711  CB  LEU   237      57.397  24.596  34.813  1.00  0.00           C
ATOM   3712  HB2 LEU   237      58.211  24.085  35.327  1.00  0.00           H
ATOM   3713  HB3 LEU   237      57.864  25.385  34.223  1.00  0.00           H
ATOM   3714  CG  LEU   237      56.530  25.219  35.988  1.00  0.00           C
ATOM   3715  HG  LEU   237      56.028  24.397  36.499  1.00  0.00           H
ATOM   3716  CD1 LEU   237      57.427  26.024  36.890  1.00  0.00           C
ATOM   3717 HD11 LEU   237      57.841  26.837  36.292  1.00  0.00           H
ATOM   3718 HD12 LEU   237      58.207  25.331  37.205  1.00  0.00           H
ATOM   3719 HD13 LEU   237      56.975  26.438  37.791  1.00  0.00           H
ATOM   3720  CD2 LEU   237      55.470  26.185  35.325  1.00  0.00           C
ATOM   3721 HD21 LEU   237      55.974  27.066  34.926  1.00  0.00           H
ATOM   3722 HD22 LEU   237      54.965  25.713  34.481  1.00  0.00           H
ATOM   3723 HD23 LEU   237      54.706  26.528  36.022  1.00  0.00           H
ATOM   3724  C   LEU   237      57.467  23.487  32.531  1.00  0.00           C
ATOM   3725  O   LEU   237      58.369  22.651  32.387  1.00  0.00           O
ATOM   3726  N   SER   238      57.099  24.283  31.519  1.00  0.00           N
ATOM   3727  H   SER   238      56.386  24.988  31.645  1.00  0.00           H
ATOM   3728  CA  SER   238      57.641  24.307  30.181  1.00  0.00           C
ATOM   3729  HA  SER   238      57.528  23.356  29.658  1.00  0.00           H
ATOM   3730  CB  SER   238      56.792  25.330  29.300  1.00  0.00           C
ATOM   3731  HB2 SER   238      55.744  25.033  29.360  1.00  0.00           H
ATOM   3732  HB3 SER   238      56.903  26.373  29.593  1.00  0.00           H
ATOM   3733  OG  SER   238      57.200  25.143  27.981  1.00  0.00           O
ATOM   3734  HG  SER   238      57.507  26.013  27.716  1.00  0.00           H
ATOM   3735  C   SER   238      59.145  24.751  30.112  1.00  0.00           C
ATOM   3736  O   SER   238      59.661  25.482  30.944  1.00  0.00           O
ATOM   3737  N   ASP   239      59.946  24.218  29.205  1.00  0.00           N
ATOM   3738  H   ASP   239      59.512  23.597  28.537  1.00  0.00           H
ATOM   3739  CA  ASP   239      61.370  24.410  29.079  1.00  0.00           C
ATOM   3740  HA  ASP   239      61.891  24.193  30.011  1.00  0.00           H
ATOM   3741  CB  ASP   239      61.955  23.409  28.019  1.00  0.00           C
ATOM   3742  HB2 ASP   239      61.444  23.649  27.087  1.00  0.00           H
ATOM   3743  HB3 ASP   239      63.037  23.506  27.919  1.00  0.00           H
ATOM   3744  CG  ASP   239      61.718  21.955  28.189  1.00  0.00           C
ATOM   3745  OD1 ASP   239      61.001  21.356  27.377  1.00  0.00           O
ATOM   3746  OD2 ASP   239      62.401  21.322  29.074  1.00  0.00           O
ATOM   3747  C   ASP   239      61.868  25.878  28.720  1.00  0.00           C
ATOM   3748  O   ASP   239      63.008  26.182  29.090  1.00  0.00           O
ATOM   3749  N   ASP   240      61.022  26.749  28.147  1.00  0.00           N
ATOM   3750  H   ASP   240      60.094  26.466  27.865  1.00  0.00           H
ATOM   3751  CA  ASP   240      61.397  28.157  28.048  1.00  0.00           C
ATOM   3752  HA  ASP   240      62.442  28.247  27.752  1.00  0.00           H
ATOM   3753  CB  ASP   240      60.450  28.799  26.967  1.00  0.00           C
ATOM   3754  HB2 ASP   240      60.783  29.831  27.073  1.00  0.00           H
ATOM   3755  HB3 ASP   240      60.798  28.428  26.004  1.00  0.00           H
ATOM   3756  CG  ASP   240      58.896  28.663  27.063  1.00  0.00           C
ATOM   3757  OD1 ASP   240      58.473  27.509  27.308  1.00  0.00           O
ATOM   3758  OD2 ASP   240      58.156  29.576  26.802  1.00  0.00           O
ATOM   3759  C   ASP   240      61.201  28.894  29.330  1.00  0.00           C
ATOM   3760  O   ASP   240      61.597  30.077  29.429  1.00  0.00           O
ATOM   3761  N   ILE   241      60.626  28.285  30.372  1.00  0.00           N
ATOM   3762  H   ILE   241      60.244  27.386  30.115  1.00  0.00           H
ATOM   3763  CA  ILE   241      60.678  28.816  31.786  1.00  0.00           C
ATOM   3764  HA  ILE   241      60.657  29.898  31.644  1.00  0.00           H
ATOM   3765  CB  ILE   241      59.447  28.330  32.650  1.00  0.00           C
ATOM   3766  HB  ILE   241      59.523  27.274  32.910  1.00  0.00           H
ATOM   3767  CG2 ILE   241      59.609  29.171  33.924  1.00  0.00           C
ATOM   3768 HG21 ILE   241      58.679  28.959  34.451  1.00  0.00           H
ATOM   3769 HG22 ILE   241      59.689  30.241  33.733  1.00  0.00           H
ATOM   3770 HG23 ILE   241      60.381  28.834  34.615  1.00  0.00           H
ATOM   3771  CG1 ILE   241      58.157  28.808  31.838  1.00  0.00           C
ATOM   3772 HG12 ILE   241      58.280  29.885  31.732  1.00  0.00           H
ATOM   3773 HG13 ILE   241      58.101  28.355  30.849  1.00  0.00           H
ATOM   3774  CD1 ILE   241      56.840  28.398  32.559  1.00  0.00           C
ATOM   3775 HD11 ILE   241      56.711  28.999  33.458  1.00  0.00           H
ATOM   3776 HD12 ILE   241      56.964  27.363  32.877  1.00  0.00           H
ATOM   3777 HD13 ILE   241      56.025  28.315  31.839  1.00  0.00           H
ATOM   3778  C   ILE   241      62.071  28.404  32.393  1.00  0.00           C
ATOM   3779  O   ILE   241      62.253  27.185  32.680  1.00  0.00           O
ATOM   3780  N   PRO   242      63.023  29.255  32.706  1.00  0.00           N
ATOM   3781  CD  PRO   242      62.935  30.707  32.451  1.00  0.00           C
ATOM   3782  HD2 PRO   242      62.032  31.100  32.917  1.00  0.00           H
ATOM   3783  HD3 PRO   242      62.977  30.863  31.373  1.00  0.00           H
ATOM   3784  CG  PRO   242      64.090  31.341  33.166  1.00  0.00           C
ATOM   3785  HG2 PRO   242      63.755  31.692  34.142  1.00  0.00           H
ATOM   3786  HG3 PRO   242      64.525  32.147  32.574  1.00  0.00           H
ATOM   3787  CB  PRO   242      65.102  30.223  33.444  1.00  0.00           C
ATOM   3788  HB2 PRO   242      65.727  30.356  34.326  1.00  0.00           H
ATOM   3789  HB3 PRO   242      65.736  30.211  32.557  1.00  0.00           H
ATOM   3790  CA  PRO   242      64.153  29.006  33.562  1.00  0.00           C
ATOM   3791  HA  PRO   242      64.685  28.113  33.234  1.00  0.00           H
ATOM   3792  C   PRO   242      63.749  28.897  35.039  1.00  0.00           C
ATOM   3793  O   PRO   242      62.707  29.388  35.412  1.00  0.00           O
ATOM   3794  N   PRO   243      64.683  28.285  35.775  1.00  0.00           N
ATOM   3795  CD  PRO   243      65.797  27.489  35.386  1.00  0.00           C
ATOM   3796  HD2 PRO   243      66.708  28.084  35.312  1.00  0.00           H
ATOM   3797  HD3 PRO   243      65.519  26.768  34.618  1.00  0.00           H
ATOM   3798  CG  PRO   243      66.079  26.679  36.670  1.00  0.00           C
ATOM   3799  HG2 PRO   243      67.146  26.460  36.728  1.00  0.00           H
ATOM   3800  HG3 PRO   243      65.451  25.789  36.682  1.00  0.00           H
ATOM   3801  CB  PRO   243      65.593  27.510  37.841  1.00  0.00           C
ATOM   3802  HB2 PRO   243      66.299  28.335  37.936  1.00  0.00           H
ATOM   3803  HB3 PRO   243      65.311  26.995  38.760  1.00  0.00           H
ATOM   3804  CA  PRO   243      64.399  28.203  37.215  1.00  0.00           C
ATOM   3805  HA  PRO   243      63.575  27.495  37.311  1.00  0.00           H
ATOM   3806  C   PRO   243      64.205  29.483  37.985  1.00  0.00           C
ATOM   3807  O   PRO   243      63.348  29.606  38.925  1.00  0.00           O
ATOM   3808  N   SER   244      64.821  30.544  37.512  1.00  0.00           N
ATOM   3809  H   SER   244      65.545  30.328  36.841  1.00  0.00           H
ATOM   3810  CA  SER   244      64.774  31.951  38.068  1.00  0.00           C
ATOM   3811  HA  SER   244      64.909  31.887  39.148  1.00  0.00           H
ATOM   3812  CB  SER   244      65.974  32.777  37.498  1.00  0.00           C
ATOM   3813  HB2 SER   244      65.788  33.812  37.782  1.00  0.00           H
ATOM   3814  HB3 SER   244      66.898  32.399  37.934  1.00  0.00           H
ATOM   3815  OG  SER   244      66.058  32.578  36.148  1.00  0.00           O
ATOM   3816  HG  SER   244      66.830  32.065  35.900  1.00  0.00           H
ATOM   3817  C   SER   244      63.447  32.616  37.794  1.00  0.00           C
ATOM   3818  O   SER   244      63.239  33.721  38.350  1.00  0.00           O
ATOM   3819  N   ALA   245      62.613  32.008  37.071  1.00  0.00           N
ATOM   3820  H   ALA   245      62.866  31.179  36.551  1.00  0.00           H
ATOM   3821  CA  ALA   245      61.267  32.535  36.772  1.00  0.00           C
ATOM   3822  HA  ALA   245      61.438  33.452  36.207  1.00  0.00           H
ATOM   3823  CB  ALA   245      60.578  31.652  35.773  1.00  0.00           C
ATOM   3824  HB1 ALA   245      59.593  31.998  35.461  1.00  0.00           H
ATOM   3825  HB2 ALA   245      60.547  30.669  36.243  1.00  0.00           H
ATOM   3826  HB3 ALA   245      61.181  31.688  34.865  1.00  0.00           H
ATOM   3827  C   ALA   245      60.449  32.706  38.065  1.00  0.00           C
ATOM   3828  O   ALA   245      60.353  31.784  38.855  1.00  0.00           O
ATOM   3829  N   PRO   246      59.810  33.868  38.272  1.00  0.00           N
ATOM   3830  CD  PRO   246      60.266  35.240  37.807  1.00  0.00           C
ATOM   3831  HD2 PRO   246      59.635  35.476  36.949  1.00  0.00           H
ATOM   3832  HD3 PRO   246      61.331  35.320  37.583  1.00  0.00           H
ATOM   3833  CG  PRO   246      60.013  36.098  38.985  1.00  0.00           C
ATOM   3834  HG2 PRO   246      59.795  37.088  38.586  1.00  0.00           H
ATOM   3835  HG3 PRO   246      60.812  36.026  39.722  1.00  0.00           H
ATOM   3836  CB  PRO   246      58.771  35.456  39.663  1.00  0.00           C
ATOM   3837  HB2 PRO   246      57.908  35.791  39.086  1.00  0.00           H
ATOM   3838  HB3 PRO   246      58.727  35.593  40.743  1.00  0.00           H
ATOM   3839  CA  PRO   246      58.968  34.019  39.463  1.00  0.00           C
ATOM   3840  HA  PRO   246      59.536  33.658  40.321  1.00  0.00           H
ATOM   3841  C   PRO   246      57.690  33.255  39.285  1.00  0.00           C
ATOM   3842  O   PRO   246      57.280  32.885  38.208  1.00  0.00           O
ATOM   3843  N   MET   247      56.938  33.117  40.390  1.00  0.00           N
ATOM   3844  H   MET   247      57.343  33.363  41.282  1.00  0.00           H
ATOM   3845  CA  MET   247      55.631  32.549  40.568  1.00  0.00           C
ATOM   3846  HA  MET   247      55.035  32.877  39.715  1.00  0.00           H
ATOM   3847  CB  MET   247      55.687  31.016  40.507  1.00  0.00           C
ATOM   3848  HB2 MET   247      56.003  30.720  39.508  1.00  0.00           H
ATOM   3849  HB3 MET   247      56.393  30.771  41.300  1.00  0.00           H
ATOM   3850  CG  MET   247      54.418  30.171  40.723  1.00  0.00           C
ATOM   3851  HG2 MET   247      54.615  29.099  40.737  1.00  0.00           H
ATOM   3852  HG3 MET   247      54.035  30.470  41.700  1.00  0.00           H
ATOM   3853  SD  MET   247      53.135  30.474  39.509  1.00  0.00           S
ATOM   3854  CE  MET   247      53.780  29.412  38.152  1.00  0.00           C
ATOM   3855  HE1 MET   247      54.735  29.690  37.706  1.00  0.00           H
ATOM   3856  HE2 MET   247      53.727  28.362  38.441  1.00  0.00           H
ATOM   3857  HE3 MET   247      53.134  29.489  37.278  1.00  0.00           H
ATOM   3858  C   MET   247      54.941  32.892  41.879  1.00  0.00           C
ATOM   3859  O   MET   247      55.512  32.729  42.954  1.00  0.00           O
ATOM   3860  N   ALA   248      53.728  33.440  41.792  1.00  0.00           N
ATOM   3861  H   ALA   248      53.338  33.596  40.873  1.00  0.00           H
ATOM   3862  CA  ALA   248      53.060  33.878  42.985  1.00  0.00           C
ATOM   3863  HA  ALA   248      53.688  34.355  43.738  1.00  0.00           H
ATOM   3864  CB  ALA   248      51.976  34.928  42.635  1.00  0.00           C
ATOM   3865  HB1 ALA   248      52.479  35.876  42.449  1.00  0.00           H
ATOM   3866  HB2 ALA   248      51.258  35.029  43.449  1.00  0.00           H
ATOM   3867  HB3 ALA   248      51.534  34.567  41.706  1.00  0.00           H
ATOM   3868  C   ALA   248      52.369  32.702  43.639  1.00  0.00           C
ATOM   3869  O   ALA   248      51.968  31.746  42.990  1.00  0.00           O
ATOM   3870  N   ILE   249      52.231  32.713  44.938  1.00  0.00           N
ATOM   3871  H   ILE   249      52.524  33.516  45.476  1.00  0.00           H
ATOM   3872  CA  ILE   249      51.735  31.680  45.746  1.00  0.00           C
ATOM   3873  HA  ILE   249      51.055  31.061  45.160  1.00  0.00           H
ATOM   3874  CB  ILE   249      52.873  30.989  46.521  1.00  0.00           C
ATOM   3875  HB  ILE   249      53.396  31.827  46.981  1.00  0.00           H
ATOM   3876  CG2 ILE   249      52.364  30.063  47.625  1.00  0.00           C
ATOM   3877 HG21 ILE   249      51.817  30.595  48.402  1.00  0.00           H
ATOM   3878 HG22 ILE   249      53.229  29.545  48.038  1.00  0.00           H
ATOM   3879 HG23 ILE   249      51.804  29.280  47.114  1.00  0.00           H
ATOM   3880  CG1 ILE   249      54.026  30.398  45.674  1.00  0.00           C
ATOM   3881 HG12 ILE   249      54.604  31.081  45.051  1.00  0.00           H
ATOM   3882 HG13 ILE   249      54.724  29.861  46.318  1.00  0.00           H
ATOM   3883  CD1 ILE   249      53.543  29.284  44.775  1.00  0.00           C
ATOM   3884 HD11 ILE   249      52.784  28.630  45.207  1.00  0.00           H
ATOM   3885 HD12 ILE   249      54.319  28.627  44.380  1.00  0.00           H
ATOM   3886 HD13 ILE   249      53.102  29.840  43.948  1.00  0.00           H
ATOM   3887  C   ILE   249      50.827  32.447  46.691  1.00  0.00           C
ATOM   3888  O   ILE   249      51.224  33.322  47.410  1.00  0.00           O
ATOM   3889  N   ASN   250      49.565  32.033  46.700  1.00  0.00           N
ATOM   3890  H   ASN   250      49.344  31.225  46.137  1.00  0.00           H
ATOM   3891  CA  ASN   250      48.610  32.098  47.818  1.00  0.00           C
ATOM   3892  HA  ASN   250      48.643  33.125  48.183  1.00  0.00           H
ATOM   3893  CB  ASN   250      47.198  32.086  47.292  1.00  0.00           C
ATOM   3894  HB2 ASN   250      47.094  33.011  46.725  1.00  0.00           H
ATOM   3895  HB3 ASN   250      47.087  31.228  46.629  1.00  0.00           H
ATOM   3896  CG  ASN   250      46.044  31.975  48.281  1.00  0.00           C
ATOM   3897  OD1 ASN   250      46.242  32.188  49.459  1.00  0.00           O
ATOM   3898  ND2 ASN   250      44.875  31.428  47.947  1.00  0.00           N
ATOM   3899 HD21 ASN   250      44.615  31.226  46.993  1.00  0.00           H
ATOM   3900 HD22 ASN   250      44.241  31.207  48.702  1.00  0.00           H
ATOM   3901  C   ASN   250      48.883  31.007  48.869  1.00  0.00           C
ATOM   3902  O   ASN   250      48.744  29.837  48.419  1.00  0.00           O
ATOM   3903  N   CYS   251      49.220  31.263  50.152  1.00  0.00           N
ATOM   3904  H   CYS   251      49.313  32.211  50.485  1.00  0.00           H
ATOM   3905  CA  CYS   251      49.838  30.227  50.961  1.00  0.00           C
ATOM   3906  HA  CYS   251      50.669  29.748  50.442  1.00  0.00           H
ATOM   3907  CB  CYS   251      50.427  31.020  52.157  1.00  0.00           C
ATOM   3908  HB2 CYS   251      49.663  31.385  52.843  1.00  0.00           H
ATOM   3909  HB3 CYS   251      51.133  30.402  52.711  1.00  0.00           H
ATOM   3910  SG  CYS   251      51.446  32.467  51.636  1.00  0.00           S
ATOM   3911  HG  CYS   251      50.481  33.156  51.019  1.00  0.00           H
ATOM   3912  C   CYS   251      48.856  29.211  51.517  1.00  0.00           C
ATOM   3913  O   CYS   251      49.127  28.028  51.598  1.00  0.00           O
ATOM   3914  N   GLU   252      47.652  29.709  51.964  1.00  0.00           N
ATOM   3915  H   GLU   252      47.468  30.698  51.878  1.00  0.00           H
ATOM   3916  CA  GLU   252      46.648  28.949  52.745  1.00  0.00           C
ATOM   3917  HA  GLU   252      45.912  29.733  52.919  1.00  0.00           H
ATOM   3918  CB  GLU   252      45.890  27.873  51.943  1.00  0.00           C
ATOM   3919  HB2 GLU   252      46.724  27.326  51.505  1.00  0.00           H
ATOM   3920  HB3 GLU   252      45.274  27.264  52.605  1.00  0.00           H
ATOM   3921  CG  GLU   252      45.100  28.519  50.713  1.00  0.00           C
ATOM   3922  HG2 GLU   252      45.739  29.177  50.122  1.00  0.00           H
ATOM   3923  HG3 GLU   252      44.835  27.752  49.986  1.00  0.00           H
ATOM   3924  CD  GLU   252      43.788  29.226  51.264  1.00  0.00           C
ATOM   3925  OE1 GLU   252      43.480  29.107  52.463  1.00  0.00           O
ATOM   3926  OE2 GLU   252      43.087  29.824  50.432  1.00  0.00           O
ATOM   3927  C   GLU   252      47.071  28.484  54.146  1.00  0.00           C
ATOM   3928  O   GLU   252      46.770  27.392  54.676  1.00  0.00           O
ATOM   3929  N   TYR   253      48.038  29.269  54.638  1.00  0.00           N
ATOM   3930  H   TYR   253      48.230  30.098  54.095  1.00  0.00           H
ATOM   3931  CA  TYR   253      48.869  29.137  55.797  1.00  0.00           C
ATOM   3932  HA  TYR   253      49.229  28.113  55.700  1.00  0.00           H
ATOM   3933  CB  TYR   253      50.122  29.950  55.701  1.00  0.00           C
ATOM   3934  HB2 TYR   253      50.786  29.621  56.501  1.00  0.00           H
ATOM   3935  HB3 TYR   253      50.603  29.767  54.739  1.00  0.00           H
ATOM   3936  CG  TYR   253      50.016  31.509  55.860  1.00  0.00           C
ATOM   3937  CD1 TYR   253      48.848  32.224  56.203  1.00  0.00           C
ATOM   3938  HD1 TYR   253      47.868  31.771  56.235  1.00  0.00           H
ATOM   3939  CE1 TYR   253      48.885  33.529  56.763  1.00  0.00           C
ATOM   3940  HE1 TYR   253      48.054  34.026  57.242  1.00  0.00           H
ATOM   3941  CZ  TYR   253      50.137  34.186  56.620  1.00  0.00           C
ATOM   3942  OH  TYR   253      50.219  35.510  57.040  1.00  0.00           O
ATOM   3943  HH  TYR   253      49.471  35.835  57.547  1.00  0.00           H
ATOM   3944  CE2 TYR   253      51.269  33.609  56.088  1.00  0.00           C
ATOM   3945  HE2 TYR   253      52.187  34.174  56.017  1.00  0.00           H
ATOM   3946  CD2 TYR   253      51.283  32.213  55.821  1.00  0.00           C
ATOM   3947  HD2 TYR   253      52.264  31.815  55.607  1.00  0.00           H
ATOM   3948  C   TYR   253      48.203  29.195  57.209  1.00  0.00           C
ATOM   3949  O   TYR   253      48.814  29.078  58.288  1.00  0.00           O
ATOM   3950  N   GLY   254      46.883  29.310  57.290  1.00  0.00           N
ATOM   3951  H   GLY   254      46.327  29.451  56.458  1.00  0.00           H
ATOM   3952  CA  GLY   254      46.169  28.937  58.524  1.00  0.00           C
ATOM   3953  HA2 GLY   254      46.571  29.481  59.378  1.00  0.00           H
ATOM   3954  HA3 GLY   254      45.125  29.217  58.384  1.00  0.00           H
ATOM   3955  C   GLY   254      46.189  27.402  58.744  1.00  0.00           C
ATOM   3956  O   GLY   254      45.968  26.985  59.858  1.00  0.00           O
ATOM   3957  N   SER   255      46.544  26.605  57.693  1.00  0.00           N
ATOM   3958  H   SER   255      46.673  27.021  56.781  1.00  0.00           H
ATOM   3959  CA  SER   255      46.947  25.135  57.812  1.00  0.00           C
ATOM   3960  HA  SER   255      46.151  24.694  58.413  1.00  0.00           H
ATOM   3961  CB  SER   255      46.945  24.541  56.367  1.00  0.00           C
ATOM   3962  HB2 SER   255      47.887  24.886  55.942  1.00  0.00           H
ATOM   3963  HB3 SER   255      47.046  23.457  56.426  1.00  0.00           H
ATOM   3964  OG  SER   255      45.937  24.911  55.441  1.00  0.00           O
ATOM   3965  HG  SER   255      46.090  25.802  55.116  1.00  0.00           H
ATOM   3966  C   SER   255      48.291  24.789  58.457  1.00  0.00           C
ATOM   3967  O   SER   255      48.481  23.589  58.727  1.00  0.00           O
ATOM   3968  N   PHE   256      49.158  25.713  58.874  1.00  0.00           N
ATOM   3969  H   PHE   256      48.919  26.666  58.640  1.00  0.00           H
ATOM   3970  CA  PHE   256      50.285  25.405  59.797  1.00  0.00           C
ATOM   3971  HA  PHE   256      51.004  24.741  59.319  1.00  0.00           H
ATOM   3972  CB  PHE   256      50.999  26.731  60.174  1.00  0.00           C
ATOM   3973  HB2 PHE   256      51.327  27.225  59.260  1.00  0.00           H
ATOM   3974  HB3 PHE   256      50.251  27.370  60.645  1.00  0.00           H
ATOM   3975  CG  PHE   256      52.200  26.745  61.037  1.00  0.00           C
ATOM   3976  CD1 PHE   256      53.461  26.224  60.604  1.00  0.00           C
ATOM   3977  HD1 PHE   256      53.647  25.846  59.610  1.00  0.00           H
ATOM   3978  CE1 PHE   256      54.570  26.360  61.453  1.00  0.00           C
ATOM   3979  HE1 PHE   256      55.537  26.163  61.013  1.00  0.00           H
ATOM   3980  CZ  PHE   256      54.380  26.844  62.770  1.00  0.00           C
ATOM   3981  HZ  PHE   256      55.281  26.964  63.355  1.00  0.00           H
ATOM   3982  CE2 PHE   256      53.143  27.093  63.305  1.00  0.00           C
ATOM   3983  HE2 PHE   256      53.054  27.454  64.319  1.00  0.00           H
ATOM   3984  CD2 PHE   256      52.071  27.137  62.405  1.00  0.00           C
ATOM   3985  HD2 PHE   256      51.102  27.400  62.802  1.00  0.00           H
ATOM   3986  C   PHE   256      49.783  24.780  61.138  1.00  0.00           C
ATOM   3987  O   PHE   256      48.822  25.162  61.731  1.00  0.00           O
ATOM   3988  N   ASP   257      50.597  23.897  61.690  1.00  0.00           N
ATOM   3989  H   ASP   257      51.265  23.479  61.060  1.00  0.00           H
ATOM   3990  CA  ASP   257      50.486  23.114  62.946  1.00  0.00           C
ATOM   3991  HA  ASP   257      51.340  22.455  62.795  1.00  0.00           H
ATOM   3992  CB  ASP   257      50.718  23.980  64.248  1.00  0.00           C
ATOM   3993  HB2 ASP   257      51.335  24.808  63.898  1.00  0.00           H
ATOM   3994  HB3 ASP   257      49.770  24.363  64.628  1.00  0.00           H
ATOM   3995  CG  ASP   257      51.506  23.158  65.291  1.00  0.00           C
ATOM   3996  OD1 ASP   257      52.323  22.289  64.961  1.00  0.00           O
ATOM   3997  OD2 ASP   257      51.295  23.369  66.543  1.00  0.00           O
ATOM   3998  C   ASP   257      49.348  22.051  63.066  1.00  0.00           C
ATOM   3999  O   ASP   257      49.045  21.461  64.102  1.00  0.00           O
ATOM   4000  N   ASN   258      48.826  21.605  61.916  1.00  0.00           N
ATOM   4001  H   ASN   258      49.273  21.857  61.046  1.00  0.00           H
ATOM   4002  CA  ASN   258      47.811  20.528  61.883  1.00  0.00           C
ATOM   4003  HA  ASN   258      47.022  20.842  62.567  1.00  0.00           H
ATOM   4004  CB  ASN   258      47.081  20.431  60.469  1.00  0.00           C
ATOM   4005  HB2 ASN   258      47.890  20.346  59.742  1.00  0.00           H
ATOM   4006  HB3 ASN   258      46.496  19.529  60.285  1.00  0.00           H
ATOM   4007  CG  ASN   258      46.203  21.618  60.211  1.00  0.00           C
ATOM   4008  OD1 ASN   258      45.885  22.395  61.077  1.00  0.00           O
ATOM   4009  ND2 ASN   258      45.760  21.789  58.983  1.00  0.00           N
ATOM   4010 HD21 ASN   258      46.074  21.116  58.297  1.00  0.00           H
ATOM   4011 HD22 ASN   258      45.258  22.631  58.743  1.00  0.00           H
ATOM   4012  C   ASN   258      48.383  19.151  62.289  1.00  0.00           C
ATOM   4013  O   ASN   258      47.619  18.174  62.481  1.00  0.00           O
ATOM   4014  N   GLU   259      49.731  19.063  62.515  1.00  0.00           N
ATOM   4015  H   GLU   259      50.285  19.888  62.329  1.00  0.00           H
ATOM   4016  CA  GLU   259      50.357  17.918  63.300  1.00  0.00           C
ATOM   4017  HA  GLU   259      49.715  17.052  63.143  1.00  0.00           H
ATOM   4018  CB  GLU   259      51.725  17.737  62.505  1.00  0.00           C
ATOM   4019  HB2 GLU   259      52.250  16.948  63.043  1.00  0.00           H
ATOM   4020  HB3 GLU   259      51.561  17.397  61.481  1.00  0.00           H
ATOM   4021  CG  GLU   259      52.781  18.809  62.511  1.00  0.00           C
ATOM   4022  HG2 GLU   259      52.437  19.537  63.246  1.00  0.00           H
ATOM   4023  HG3 GLU   259      53.776  18.432  62.750  1.00  0.00           H
ATOM   4024  CD  GLU   259      52.738  19.531  61.200  1.00  0.00           C
ATOM   4025  OE1 GLU   259      53.530  19.115  60.339  1.00  0.00           O
ATOM   4026  OE2 GLU   259      51.926  20.455  60.971  1.00  0.00           O
ATOM   4027  C   GLU   259      50.498  18.103  64.801  1.00  0.00           C
ATOM   4028  O   GLU   259      51.063  17.256  65.433  1.00  0.00           O
ATOM   4029  N   HID   260      50.109  19.288  65.311  1.00  0.00           N
ATOM   4030  H   HID   260      49.564  19.912  64.732  1.00  0.00           H
ATOM   4031  CA  HID   260      50.107  19.827  66.692  1.00  0.00           C
ATOM   4032  HA  HID   260      50.002  20.904  66.556  1.00  0.00           H
ATOM   4033  CB  HID   260      48.790  19.295  67.431  1.00  0.00           C
ATOM   4034  HB2 HID   260      48.931  18.291  67.829  1.00  0.00           H
ATOM   4035  HB3 HID   260      48.601  19.991  68.248  1.00  0.00           H
ATOM   4036  CG  HID   260      47.554  19.247  66.505  1.00  0.00           C
ATOM   4037  ND1 HID   260      47.086  20.266  65.683  1.00  0.00           N
ATOM   4038  HD1 HID   260      47.374  21.229  65.588  1.00  0.00           H
ATOM   4039  CE1 HID   260      45.897  19.868  65.164  1.00  0.00           C
ATOM   4040  HE1 HID   260      45.272  20.474  64.525  1.00  0.00           H
ATOM   4041  NE2 HID   260      45.678  18.575  65.561  1.00  0.00           N
ATOM   4042  CD2 HID   260      46.691  18.143  66.377  1.00  0.00           C
ATOM   4043  HD2 HID   260      46.745  17.200  66.901  1.00  0.00           H
ATOM   4044  C   HID   260      51.390  19.592  67.487  1.00  0.00           C
ATOM   4045  O   HID   260      51.476  18.704  68.322  1.00  0.00           O
ATOM   4046  N   VAL   261      52.440  20.316  67.133  1.00  0.00           N
ATOM   4047  H   VAL   261      52.308  20.922  66.336  1.00  0.00           H
ATOM   4048  CA  VAL   261      53.830  19.998  67.588  1.00  0.00           C
ATOM   4049  HA  VAL   261      53.707  19.462  68.529  1.00  0.00           H
ATOM   4050  CB  VAL   261      54.564  19.029  66.656  1.00  0.00           C
ATOM   4051  HB  VAL   261      53.853  18.367  66.161  1.00  0.00           H
ATOM   4052  CG1 VAL   261      55.449  19.699  65.642  1.00  0.00           C
ATOM   4053 HG11 VAL   261      56.257  20.216  66.161  1.00  0.00           H
ATOM   4054 HG12 VAL   261      56.006  19.001  65.018  1.00  0.00           H
ATOM   4055 HG13 VAL   261      54.848  20.340  64.998  1.00  0.00           H
ATOM   4056  CG2 VAL   261      55.386  18.053  67.482  1.00  0.00           C
ATOM   4057 HG21 VAL   261      54.705  17.560  68.176  1.00  0.00           H
ATOM   4058 HG22 VAL   261      56.090  18.624  68.088  1.00  0.00           H
ATOM   4059 HG23 VAL   261      56.009  17.374  66.899  1.00  0.00           H
ATOM   4060  C   VAL   261      54.700  21.290  67.967  1.00  0.00           C
ATOM   4061  O   VAL   261      55.904  21.232  68.262  1.00  0.00           O
ATOM   4062  N   VAL   262      54.099  22.505  67.914  1.00  0.00           N
ATOM   4063  H   VAL   262      53.130  22.548  67.632  1.00  0.00           H
ATOM   4064  CA  VAL   262      54.865  23.702  68.189  1.00  0.00           C
ATOM   4065  HA  VAL   262      55.692  23.485  68.865  1.00  0.00           H
ATOM   4066  CB  VAL   262      55.598  24.177  66.930  1.00  0.00           C
ATOM   4067  HB  VAL   262      55.933  23.341  66.316  1.00  0.00           H
ATOM   4068  CG1 VAL   262      54.782  25.032  65.973  1.00  0.00           C
ATOM   4069 HG11 VAL   262      54.701  26.062  66.322  1.00  0.00           H
ATOM   4070 HG12 VAL   262      55.317  25.079  65.025  1.00  0.00           H
ATOM   4071 HG13 VAL   262      53.768  24.634  65.953  1.00  0.00           H
ATOM   4072  CG2 VAL   262      56.900  24.941  67.473  1.00  0.00           C
ATOM   4073 HG21 VAL   262      57.451  24.261  68.122  1.00  0.00           H
ATOM   4074 HG22 VAL   262      56.762  25.911  67.951  1.00  0.00           H
ATOM   4075 HG23 VAL   262      57.624  25.115  66.677  1.00  0.00           H
ATOM   4076  C   VAL   262      54.072  24.814  68.805  1.00  0.00           C
ATOM   4077  O   VAL   262      54.542  25.589  69.671  1.00  0.00           O
ATOM   4078  N   LEU   263      52.767  25.000  68.491  1.00  0.00           N
ATOM   4079  H   LEU   263      52.397  24.571  67.656  1.00  0.00           H
ATOM   4080  CA  LEU   263      51.859  26.012  69.143  1.00  0.00           C
ATOM   4081  HA  LEU   263      52.282  27.016  69.166  1.00  0.00           H
ATOM   4082  CB  LEU   263      50.649  26.169  68.172  1.00  0.00           C
ATOM   4083  HB2 LEU   263      50.329  25.152  67.942  1.00  0.00           H
ATOM   4084  HB3 LEU   263      49.960  26.814  68.718  1.00  0.00           H
ATOM   4085  CG  LEU   263      51.014  26.893  66.838  1.00  0.00           C
ATOM   4086  HG  LEU   263      51.576  26.251  66.161  1.00  0.00           H
ATOM   4087  CD1 LEU   263      49.731  27.255  66.066  1.00  0.00           C
ATOM   4088 HD11 LEU   263      49.157  28.024  66.582  1.00  0.00           H
ATOM   4089 HD12 LEU   263      49.036  26.422  65.959  1.00  0.00           H
ATOM   4090 HD13 LEU   263      50.028  27.762  65.148  1.00  0.00           H
ATOM   4091  CD2 LEU   263      51.904  28.150  67.087  1.00  0.00           C
ATOM   4092 HD21 LEU   263      51.580  28.643  68.003  1.00  0.00           H
ATOM   4093 HD22 LEU   263      52.907  27.810  67.347  1.00  0.00           H
ATOM   4094 HD23 LEU   263      51.904  28.821  66.228  1.00  0.00           H
ATOM   4095  C   LEU   263      51.426  25.654  70.599  1.00  0.00           C
ATOM   4096  O   LEU   263      51.066  24.477  70.883  1.00  0.00           O
ATOM   4097  N   PRO   264      51.628  26.549  71.615  1.00  0.00           N
ATOM   4098  CD  PRO   264      51.983  27.943  71.363  1.00  0.00           C
ATOM   4099  HD2 PRO   264      51.459  28.503  70.589  1.00  0.00           H
ATOM   4100  HD3 PRO   264      53.011  28.124  71.049  1.00  0.00           H
ATOM   4101  CG  PRO   264      51.944  28.627  72.724  1.00  0.00           C
ATOM   4102  HG2 PRO   264      50.956  29.080  72.808  1.00  0.00           H
ATOM   4103  HG3 PRO   264      52.666  29.431  72.869  1.00  0.00           H
ATOM   4104  CB  PRO   264      52.220  27.469  73.707  1.00  0.00           C
ATOM   4105  HB2 PRO   264      51.801  27.703  74.686  1.00  0.00           H
ATOM   4106  HB3 PRO   264      53.278  27.286  73.890  1.00  0.00           H
ATOM   4107  CA  PRO   264      51.426  26.355  73.126  1.00  0.00           C
ATOM   4108  HA  PRO   264      51.771  25.388  73.494  1.00  0.00           H
ATOM   4109  C   PRO   264      49.849  26.285  73.534  1.00  0.00           C
ATOM   4110  O   PRO   264      49.385  27.097  74.255  1.00  0.00           O
ATOM   4111  N   ARG   265      49.098  25.410  72.932  1.00  0.00           N
ATOM   4112  H   ARG   265      49.656  24.840  72.312  1.00  0.00           H
ATOM   4113  CA  ARG   265      47.570  25.371  72.962  1.00  0.00           C
ATOM   4114  HA  ARG   265      47.239  26.352  72.624  1.00  0.00           H
ATOM   4115  CB  ARG   265      47.029  24.306  71.990  1.00  0.00           C
ATOM   4116  HB2 ARG   265      47.392  23.332  72.321  1.00  0.00           H
ATOM   4117  HB3 ARG   265      45.951  24.406  72.116  1.00  0.00           H
ATOM   4118  CG  ARG   265      47.324  24.612  70.525  1.00  0.00           C
ATOM   4119  HG2 ARG   265      47.429  25.668  70.274  1.00  0.00           H
ATOM   4120  HG3 ARG   265      48.231  24.032  70.354  1.00  0.00           H
ATOM   4121  CD  ARG   265      46.242  24.078  69.604  1.00  0.00           C
ATOM   4122  HD2 ARG   265      45.257  24.427  69.914  1.00  0.00           H
ATOM   4123  HD3 ARG   265      46.517  24.441  68.614  1.00  0.00           H
ATOM   4124  NE  ARG   265      46.229  22.571  69.636  1.00  0.00           N
ATOM   4125  HE  ARG   265      46.949  22.098  70.165  1.00  0.00           H
ATOM   4126  CZ  ARG   265      45.534  21.780  68.869  1.00  0.00           C
ATOM   4127  NH1 ARG   265      44.712  22.217  67.956  1.00  0.00           N
ATOM   4128 HH11 ARG   265      44.530  23.209  67.891  1.00  0.00           H
ATOM   4129 HH12 ARG   265      43.973  21.597  67.655  1.00  0.00           H
ATOM   4130  NH2 ARG   265      45.661  20.507  68.889  1.00  0.00           N
ATOM   4131 HH21 ARG   265      46.169  20.124  69.674  1.00  0.00           H
ATOM   4132 HH22 ARG   265      45.058  19.895  68.357  1.00  0.00           H
ATOM   4133  C   ARG   265      47.078  25.331  74.420  1.00  0.00           C
ATOM   4134  O   ARG   265      47.499  24.463  75.143  1.00  0.00           O
ATOM   4135  N   THR   266      46.007  26.020  74.698  1.00  0.00           N
ATOM   4136  H   THR   266      45.531  26.573  74.001  1.00  0.00           H
ATOM   4137  CA  THR   266      45.293  26.072  75.998  1.00  0.00           C
ATOM   4138  HA  THR   266      45.945  25.862  76.846  1.00  0.00           H
ATOM   4139  CB  THR   266      44.692  27.465  76.287  1.00  0.00           C
ATOM   4140  HB  THR   266      44.386  27.342  77.326  1.00  0.00           H
ATOM   4141  CG2 THR   266      45.797  28.573  76.372  1.00  0.00           C
ATOM   4142 HG21 THR   266      45.500  29.348  77.078  1.00  0.00           H
ATOM   4143 HG22 THR   266      45.893  29.128  75.438  1.00  0.00           H
ATOM   4144 HG23 THR   266      46.797  28.167  76.524  1.00  0.00           H
ATOM   4145  OG1 THR   266      43.589  27.737  75.511  1.00  0.00           O
ATOM   4146  HG1 THR   266      43.866  27.714  74.592  1.00  0.00           H
ATOM   4147  C   THR   266      44.180  25.020  76.095  1.00  0.00           C
ATOM   4148  O   THR   266      43.652  24.643  75.055  1.00  0.00           O
ATOM   4149  N   LYS   267      43.617  24.647  77.250  1.00  0.00           N
ATOM   4150  H   LYS   267      44.050  24.996  78.093  1.00  0.00           H
ATOM   4151  CA  LYS   267      42.408  23.830  77.266  1.00  0.00           C
ATOM   4152  HA  LYS   267      42.605  22.887  76.755  1.00  0.00           H
ATOM   4153  CB  LYS   267      41.970  23.476  78.726  1.00  0.00           C
ATOM   4154  HB2 LYS   267      41.120  22.821  78.535  1.00  0.00           H
ATOM   4155  HB3 LYS   267      42.767  22.874  79.162  1.00  0.00           H
ATOM   4156  CG  LYS   267      41.514  24.639  79.530  1.00  0.00           C
ATOM   4157  HG2 LYS   267      42.358  25.328  79.489  1.00  0.00           H
ATOM   4158  HG3 LYS   267      40.573  25.043  79.156  1.00  0.00           H
ATOM   4159  CD  LYS   267      41.310  24.285  80.934  1.00  0.00           C
ATOM   4160  HD2 LYS   267      40.584  23.472  80.952  1.00  0.00           H
ATOM   4161  HD3 LYS   267      42.222  23.888  81.378  1.00  0.00           H
ATOM   4162  CE  LYS   267      40.791  25.494  81.700  1.00  0.00           C
ATOM   4163  HE2 LYS   267      41.514  26.300  81.578  1.00  0.00           H
ATOM   4164  HE3 LYS   267      39.814  25.845  81.370  1.00  0.00           H
ATOM   4165  NZ  LYS   267      40.872  25.288  83.134  1.00  0.00           N
ATOM   4166  HZ1 LYS   267      40.531  26.069  83.675  1.00  0.00           H
ATOM   4167  HZ2 LYS   267      41.825  25.096  83.407  1.00  0.00           H
ATOM   4168  HZ3 LYS   267      40.359  24.433  83.294  1.00  0.00           H
ATOM   4169  C   LYS   267      41.294  24.559  76.515  1.00  0.00           C
ATOM   4170  O   LYS   267      40.470  23.847  76.003  1.00  0.00           O
ATOM   4171  N   TYR   268      41.277  25.821  76.375  1.00  0.00           N
ATOM   4172  H   TYR   268      42.086  26.283  76.766  1.00  0.00           H
ATOM   4173  CA  TYR   268      40.265  26.638  75.680  1.00  0.00           C
ATOM   4174  HA  TYR   268      39.330  26.189  76.016  1.00  0.00           H
ATOM   4175  CB  TYR   268      40.325  28.100  76.059  1.00  0.00           C
ATOM   4176  HB2 TYR   268      41.160  28.544  75.518  1.00  0.00           H
ATOM   4177  HB3 TYR   268      39.368  28.588  75.868  1.00  0.00           H
ATOM   4178  CG  TYR   268      40.571  28.308  77.543  1.00  0.00           C
ATOM   4179  CD1 TYR   268      39.672  27.845  78.511  1.00  0.00           C
ATOM   4180  HD1 TYR   268      38.753  27.426  78.129  1.00  0.00           H
ATOM   4181  CE1 TYR   268      39.884  28.029  79.914  1.00  0.00           C
ATOM   4182  HE1 TYR   268      39.125  27.800  80.647  1.00  0.00           H
ATOM   4183  CZ  TYR   268      41.039  28.638  80.342  1.00  0.00           C
ATOM   4184  OH  TYR   268      41.281  28.934  81.658  1.00  0.00           O
ATOM   4185  HH  TYR   268      40.745  28.482  82.313  1.00  0.00           H
ATOM   4186  CE2 TYR   268      42.038  29.049  79.422  1.00  0.00           C
ATOM   4187  HE2 TYR   268      42.945  29.540  79.743  1.00  0.00           H
ATOM   4188  CD2 TYR   268      41.791  28.916  78.038  1.00  0.00           C
ATOM   4189  HD2 TYR   268      42.486  29.312  77.313  1.00  0.00           H
ATOM   4190  C   TYR   268      40.297  26.451  74.177  1.00  0.00           C
ATOM   4191  O   TYR   268      39.225  26.336  73.556  1.00  0.00           O
ATOM   4192  N   ASP   269      41.530  26.259  73.653  1.00  0.00           N
ATOM   4193  H   ASP   269      42.353  26.349  74.232  1.00  0.00           H
ATOM   4194  CA  ASP   269      41.675  26.155  72.214  1.00  0.00           C
ATOM   4195  HA  ASP   269      41.046  26.894  71.718  1.00  0.00           H
ATOM   4196  CB  ASP   269      43.067  26.473  71.800  1.00  0.00           C
ATOM   4197  HB2 ASP   269      43.735  25.703  72.188  1.00  0.00           H
ATOM   4198  HB3 ASP   269      43.132  26.536  70.713  1.00  0.00           H
ATOM   4199  CG  ASP   269      43.583  27.801  72.351  1.00  0.00           C
ATOM   4200  OD1 ASP   269      43.176  28.877  71.739  1.00  0.00           O
ATOM   4201  OD2 ASP   269      44.497  27.907  73.211  1.00  0.00           O
ATOM   4202  C   ASP   269      41.352  24.734  71.740  1.00  0.00           C
ATOM   4203  O   ASP   269      40.660  24.487  70.776  1.00  0.00           O
ATOM   4204  N   ILE   270      41.849  23.769  72.427  1.00  0.00           N
ATOM   4205  H   ILE   270      42.596  23.977  73.073  1.00  0.00           H
ATOM   4206  CA  ILE   270      41.501  22.307  72.232  1.00  0.00           C
ATOM   4207  HA  ILE   270      41.756  21.976  71.226  1.00  0.00           H
ATOM   4208  CB  ILE   270      42.388  21.475  73.212  1.00  0.00           C
ATOM   4209  HB  ILE   270      42.254  21.819  74.237  1.00  0.00           H
ATOM   4210  CG2 ILE   270      42.070  19.991  73.230  1.00  0.00           C
ATOM   4211 HG21 ILE   270      42.891  19.463  73.715  1.00  0.00           H
ATOM   4212 HG22 ILE   270      41.830  19.639  72.226  1.00  0.00           H
ATOM   4213 HG23 ILE   270      41.099  19.919  73.719  1.00  0.00           H
ATOM   4214  CG1 ILE   270      43.883  21.692  72.953  1.00  0.00           C
ATOM   4215 HG12 ILE   270      44.116  21.560  71.896  1.00  0.00           H
ATOM   4216 HG13 ILE   270      44.165  22.717  73.195  1.00  0.00           H
ATOM   4217  CD1 ILE   270      44.887  20.931  73.791  1.00  0.00           C
ATOM   4218 HD11 ILE   270      45.843  21.403  74.019  1.00  0.00           H
ATOM   4219 HD12 ILE   270      45.124  20.026  73.233  1.00  0.00           H
ATOM   4220 HD13 ILE   270      44.403  20.851  74.765  1.00  0.00           H
ATOM   4221  C   ILE   270      39.908  22.157  72.432  1.00  0.00           C
ATOM   4222  O   ILE   270      39.204  21.391  71.705  1.00  0.00           O
ATOM   4223  N   THR   271      39.303  22.920  73.331  1.00  0.00           N
ATOM   4224  H   THR   271      39.873  23.521  73.908  1.00  0.00           H
ATOM   4225  CA  THR   271      37.821  22.929  73.555  1.00  0.00           C
ATOM   4226  HA  THR   271      37.492  21.903  73.721  1.00  0.00           H
ATOM   4227  CB  THR   271      37.309  23.775  74.699  1.00  0.00           C
ATOM   4228  HB  THR   271      37.600  24.825  74.647  1.00  0.00           H
ATOM   4229  CG2 THR   271      35.836  23.726  75.033  1.00  0.00           C
ATOM   4230 HG21 THR   271      35.611  24.582  75.668  1.00  0.00           H
ATOM   4231 HG22 THR   271      35.519  22.704  75.240  1.00  0.00           H
ATOM   4232 HG23 THR   271      35.296  23.998  74.126  1.00  0.00           H
ATOM   4233  OG1 THR   271      37.899  23.218  75.940  1.00  0.00           O
ATOM   4234  HG1 THR   271      38.814  23.509  75.946  1.00  0.00           H
ATOM   4235  C   THR   271      37.116  23.427  72.317  1.00  0.00           C
ATOM   4236  O   THR   271      36.134  22.846  71.830  1.00  0.00           O
ATOM   4237  N   ILE   272      37.578  24.505  71.727  1.00  0.00           N
ATOM   4238  H   ILE   272      38.339  24.988  72.182  1.00  0.00           H
ATOM   4239  CA  ILE   272      37.132  25.039  70.478  1.00  0.00           C
ATOM   4240  HA  ILE   272      36.055  25.194  70.550  1.00  0.00           H
ATOM   4241  CB  ILE   272      37.772  26.432  70.214  1.00  0.00           C
ATOM   4242  HB  ILE   272      38.838  26.389  70.440  1.00  0.00           H
ATOM   4243  CG2 ILE   272      37.609  26.877  68.741  1.00  0.00           C
ATOM   4244 HG21 ILE   272      37.812  27.947  68.703  1.00  0.00           H
ATOM   4245 HG22 ILE   272      36.736  26.587  68.156  1.00  0.00           H
ATOM   4246 HG23 ILE   272      38.502  26.501  68.242  1.00  0.00           H
ATOM   4247  CG1 ILE   272      37.093  27.470  71.161  1.00  0.00           C
ATOM   4248 HG12 ILE   272      36.100  27.695  70.772  1.00  0.00           H
ATOM   4249 HG13 ILE   272      37.055  27.098  72.186  1.00  0.00           H
ATOM   4250  CD1 ILE   272      37.957  28.757  71.327  1.00  0.00           C
ATOM   4251 HD11 ILE   272      37.961  29.192  70.328  1.00  0.00           H
ATOM   4252 HD12 ILE   272      39.007  28.499  71.461  1.00  0.00           H
ATOM   4253 HD13 ILE   272      37.674  29.481  72.090  1.00  0.00           H
ATOM   4254  C   ILE   272      37.384  24.187  69.273  1.00  0.00           C
ATOM   4255  O   ILE   272      36.547  24.072  68.408  1.00  0.00           O
ATOM   4256  N   ASP   273      38.542  23.511  69.263  1.00  0.00           N
ATOM   4257  H   ASP   273      39.266  23.673  69.948  1.00  0.00           H
ATOM   4258  CA  ASP   273      38.848  22.612  68.182  1.00  0.00           C
ATOM   4259  HA  ASP   273      38.672  23.115  67.232  1.00  0.00           H
ATOM   4260  CB  ASP   273      40.344  22.250  68.328  1.00  0.00           C
ATOM   4261  HB2 ASP   273      40.940  23.136  68.544  1.00  0.00           H
ATOM   4262  HB3 ASP   273      40.501  21.524  69.126  1.00  0.00           H
ATOM   4263  CG  ASP   273      40.944  21.697  67.046  1.00  0.00           C
ATOM   4264  OD1 ASP   273      40.292  21.803  65.985  1.00  0.00           O
ATOM   4265  OD2 ASP   273      42.205  21.315  67.007  1.00  0.00           O
ATOM   4266  C   ASP   273      37.996  21.293  68.200  1.00  0.00           C
ATOM   4267  O   ASP   273      37.591  20.841  67.132  1.00  0.00           O
ATOM   4268  N   GLU   274      37.641  20.786  69.315  1.00  0.00           N
ATOM   4269  H   GLU   274      38.026  21.356  70.054  1.00  0.00           H
ATOM   4270  CA  GLU   274      36.696  19.706  69.534  1.00  0.00           C
ATOM   4271  HA  GLU   274      37.137  18.870  68.992  1.00  0.00           H
ATOM   4272  CB  GLU   274      36.664  19.386  71.031  1.00  0.00           C
ATOM   4273  HB2 GLU   274      37.631  19.135  71.467  1.00  0.00           H
ATOM   4274  HB3 GLU   274      36.374  20.297  71.554  1.00  0.00           H
ATOM   4275  CG  GLU   274      35.763  18.279  71.425  1.00  0.00           C
ATOM   4276  HG2 GLU   274      35.650  18.097  72.493  1.00  0.00           H
ATOM   4277  HG3 GLU   274      34.797  18.495  70.968  1.00  0.00           H
ATOM   4278  CD  GLU   274      36.283  16.930  70.803  1.00  0.00           C
ATOM   4279  OE1 GLU   274      35.474  16.276  70.143  1.00  0.00           O
ATOM   4280  OE2 GLU   274      37.456  16.534  71.120  1.00  0.00           O
ATOM   4281  C   GLU   274      35.385  20.102  68.940  1.00  0.00           C
ATOM   4282  O   GLU   274      34.778  19.284  68.338  1.00  0.00           O
ATOM   4283  N   GLU   275      34.968  21.266  69.213  1.00  0.00           N
ATOM   4284  H   GLU   275      35.566  21.952  69.650  1.00  0.00           H
ATOM   4285  CA  GLU   275      33.635  21.734  68.866  1.00  0.00           C
ATOM   4286  HA  GLU   275      32.886  20.944  68.916  1.00  0.00           H
ATOM   4287  CB  GLU   275      33.240  22.840  69.858  1.00  0.00           C
ATOM   4288  HB2 GLU   275      33.316  22.409  70.857  1.00  0.00           H
ATOM   4289  HB3 GLU   275      33.962  23.657  69.866  1.00  0.00           H
ATOM   4290  CG  GLU   275      31.806  23.433  69.659  1.00  0.00           C
ATOM   4291  HG2 GLU   275      31.583  23.917  70.610  1.00  0.00           H
ATOM   4292  HG3 GLU   275      31.828  24.224  68.910  1.00  0.00           H
ATOM   4293  CD  GLU   275      30.671  22.431  69.498  1.00  0.00           C
ATOM   4294  OE1 GLU   275      29.623  22.784  68.899  1.00  0.00           O
ATOM   4295  OE2 GLU   275      30.894  21.286  70.049  1.00  0.00           O
ATOM   4296  C   GLU   275      33.561  22.306  67.481  1.00  0.00           C
ATOM   4297  O   GLU   275      32.491  22.346  66.920  1.00  0.00           O
ATOM   4298  N   SER   276      34.645  22.636  66.833  1.00  0.00           N
ATOM   4299  H   SER   276      35.529  22.470  67.292  1.00  0.00           H
ATOM   4300  CA  SER   276      34.775  23.174  65.491  1.00  0.00           C
ATOM   4301  HA  SER   276      34.187  24.089  65.417  1.00  0.00           H
ATOM   4302  CB  SER   276      36.247  23.503  65.009  1.00  0.00           C
ATOM   4303  HB2 SER   276      36.218  23.838  63.972  1.00  0.00           H
ATOM   4304  HB3 SER   276      36.778  24.189  65.668  1.00  0.00           H
ATOM   4305  OG  SER   276      37.111  22.374  64.887  1.00  0.00           O
ATOM   4306  HG  SER   276      37.281  21.936  65.724  1.00  0.00           H
ATOM   4307  C   SER   276      34.152  22.277  64.413  1.00  0.00           C
ATOM   4308  O   SER   276      34.244  21.048  64.587  1.00  0.00           O
ATOM   4309  N   PRO   277      33.678  22.791  63.288  1.00  0.00           N
ATOM   4310  CD  PRO   277      33.498  24.274  62.923  1.00  0.00           C
ATOM   4311  HD2 PRO   277      34.441  24.816  63.000  1.00  0.00           H
ATOM   4312  HD3 PRO   277      32.720  24.703  63.555  1.00  0.00           H
ATOM   4313  CG  PRO   277      33.057  24.174  61.449  1.00  0.00           C
ATOM   4314  HG2 PRO   277      33.884  24.416  60.781  1.00  0.00           H
ATOM   4315  HG3 PRO   277      32.346  24.991  61.318  1.00  0.00           H
ATOM   4316  CB  PRO   277      32.455  22.813  61.231  1.00  0.00           C
ATOM   4317  HB2 PRO   277      32.556  22.485  60.196  1.00  0.00           H
ATOM   4318  HB3 PRO   277      31.392  22.860  61.470  1.00  0.00           H
ATOM   4319  CA  PRO   277      33.173  21.924  62.187  1.00  0.00           C
ATOM   4320  HA  PRO   277      32.399  21.251  62.554  1.00  0.00           H
ATOM   4321  C   PRO   277      34.186  21.019  61.512  1.00  0.00           C
ATOM   4322  O   PRO   277      33.790  20.283  60.589  1.00  0.00           O
ATOM   4323  N   ARG   278      35.479  21.010  61.941  1.00  0.00           N
ATOM   4324  H   ARG   278      35.750  21.674  62.652  1.00  0.00           H
ATOM   4325  CA  ARG   278      36.530  20.060  61.545  1.00  0.00           C
ATOM   4326  HA  ARG   278      36.178  19.046  61.360  1.00  0.00           H
ATOM   4327  CB  ARG   278      37.003  20.392  60.098  1.00  0.00           C
ATOM   4328  HB2 ARG   278      36.201  20.490  59.365  1.00  0.00           H
ATOM   4329  HB3 ARG   278      37.435  21.393  60.130  1.00  0.00           H
ATOM   4330  CG  ARG   278      37.941  19.381  59.459  1.00  0.00           C
ATOM   4331  HG2 ARG   278      38.367  19.878  58.588  1.00  0.00           H
ATOM   4332  HG3 ARG   278      38.608  19.181  60.298  1.00  0.00           H
ATOM   4333  CD  ARG   278      37.058  18.159  59.073  1.00  0.00           C
ATOM   4334  HD2 ARG   278      36.641  17.643  59.938  1.00  0.00           H
ATOM   4335  HD3 ARG   278      36.227  18.433  58.423  1.00  0.00           H
ATOM   4336  NE  ARG   278      38.047  17.284  58.309  1.00  0.00           N
ATOM   4337  HE  ARG   278      38.553  16.689  58.949  1.00  0.00           H
ATOM   4338  CZ  ARG   278      38.207  17.248  57.019  1.00  0.00           C
ATOM   4339  NH1 ARG   278      37.453  17.939  56.210  1.00  0.00           N
ATOM   4340 HH11 ARG   278      36.683  18.427  56.647  1.00  0.00           H
ATOM   4341 HH12 ARG   278      37.507  17.889  55.204  1.00  0.00           H
ATOM   4342  NH2 ARG   278      39.114  16.521  56.522  1.00  0.00           N
ATOM   4343 HH21 ARG   278      39.835  16.197  57.152  1.00  0.00           H
ATOM   4344 HH22 ARG   278      39.251  16.448  55.525  1.00  0.00           H
ATOM   4345  C   ARG   278      37.728  20.127  62.564  1.00  0.00           C
ATOM   4346  O   ARG   278      38.547  21.053  62.527  1.00  0.00           O
ATOM   4347  N   PRO   279      37.797  19.240  63.581  1.00  0.00           N
ATOM   4348  CD  PRO   279      36.846  18.205  63.965  1.00  0.00           C
ATOM   4349  HD2 PRO   279      37.132  17.297  63.433  1.00  0.00           H
ATOM   4350  HD3 PRO   279      35.783  18.357  63.773  1.00  0.00           H
ATOM   4351  CG  PRO   279      37.005  17.899  65.405  1.00  0.00           C
ATOM   4352  HG2 PRO   279      36.569  16.921  65.610  1.00  0.00           H
ATOM   4353  HG3 PRO   279      36.727  18.749  66.027  1.00  0.00           H
ATOM   4354  CB  PRO   279      38.537  17.949  65.401  1.00  0.00           C
ATOM   4355  HB2 PRO   279      38.828  17.000  64.953  1.00  0.00           H
ATOM   4356  HB3 PRO   279      38.840  18.054  66.443  1.00  0.00           H
ATOM   4357  CA  PRO   279      38.922  19.137  64.449  1.00  0.00           C
ATOM   4358  HA  PRO   279      38.955  19.985  65.133  1.00  0.00           H
ATOM   4359  C   PRO   279      40.265  19.061  63.770  1.00  0.00           C
ATOM   4360  O   PRO   279      40.300  18.486  62.699  1.00  0.00           O
ATOM   4361  N   GLY   280      41.344  19.565  64.330  1.00  0.00           N
ATOM   4362  H   GLY   280      41.204  20.100  65.175  1.00  0.00           H
ATOM   4363  CA  GLY   280      42.726  19.309  63.890  1.00  0.00           C
ATOM   4364  HA2 GLY   280      43.268  19.631  64.781  1.00  0.00           H
ATOM   4365  HA3 GLY   280      42.754  18.221  63.828  1.00  0.00           H
ATOM   4366  C   GLY   280      43.191  19.980  62.546  1.00  0.00           C
ATOM   4367  O   GLY   280      44.428  20.140  62.314  1.00  0.00           O
ATOM   4368  N   GLN   281      42.213  20.421  61.733  1.00  0.00           N
ATOM   4369  H   GLN   281      41.255  20.281  62.017  1.00  0.00           H
ATOM   4370  CA  GLN   281      42.411  21.348  60.632  1.00  0.00           C
ATOM   4371  HA  GLN   281      43.390  21.208  60.172  1.00  0.00           H
ATOM   4372  CB  GLN   281      41.384  20.972  59.556  1.00  0.00           C
ATOM   4373  HB2 GLN   281      40.372  21.064  59.951  1.00  0.00           H
ATOM   4374  HB3 GLN   281      41.491  21.741  58.793  1.00  0.00           H
ATOM   4375  CG  GLN   281      41.492  19.595  58.983  1.00  0.00           C
ATOM   4376  HG2 GLN   281      41.354  18.822  59.740  1.00  0.00           H
ATOM   4377  HG3 GLN   281      40.629  19.414  58.341  1.00  0.00           H
ATOM   4378  CD  GLN   281      42.803  19.405  58.137  1.00  0.00           C
ATOM   4379  OE1 GLN   281      43.397  20.325  57.550  1.00  0.00           O
ATOM   4380  NE2 GLN   281      43.248  18.165  58.010  1.00  0.00           N
ATOM   4381 HE21 GLN   281      44.043  17.972  57.418  1.00  0.00           H
ATOM   4382 HE22 GLN   281      42.817  17.410  58.527  1.00  0.00           H
ATOM   4383  C   GLN   281      42.364  22.809  61.157  1.00  0.00           C
ATOM   4384  O   GLN   281      42.025  23.052  62.318  1.00  0.00           O
ATOM   4385  N   GLN   282      42.754  23.779  60.314  1.00  0.00           N
ATOM   4386  H   GLN   282      43.150  23.495  59.429  1.00  0.00           H
ATOM   4387  CA  GLN   282      42.830  25.215  60.549  1.00  0.00           C
ATOM   4388  HA  GLN   282      43.494  25.600  59.775  1.00  0.00           H
ATOM   4389  CB  GLN   282      41.500  26.003  60.218  1.00  0.00           C
ATOM   4390  HB2 GLN   282      40.848  25.893  61.085  1.00  0.00           H
ATOM   4391  HB3 GLN   282      41.778  27.056  60.153  1.00  0.00           H
ATOM   4392  CG  GLN   282      40.832  25.569  58.941  1.00  0.00           C
ATOM   4393  HG2 GLN   282      40.331  26.406  58.458  1.00  0.00           H
ATOM   4394  HG3 GLN   282      41.609  25.232  58.254  1.00  0.00           H
ATOM   4395  CD  GLN   282      39.905  24.385  59.122  1.00  0.00           C
ATOM   4396  OE1 GLN   282      39.383  24.122  60.171  1.00  0.00           O
ATOM   4397  NE2 GLN   282      39.584  23.760  58.009  1.00  0.00           N
ATOM   4398 HE21 GLN   282      38.775  23.167  58.125  1.00  0.00           H
ATOM   4399 HE22 GLN   282      40.029  23.873  57.109  1.00  0.00           H
ATOM   4400  C   GLN   282      43.579  25.595  61.872  1.00  0.00           C
ATOM   4401  O   GLN   282      43.332  26.685  62.400  1.00  0.00           O
ATOM   4402  N   THR   283      44.547  24.914  62.361  1.00  0.00           N
ATOM   4403  H   THR   283      44.862  24.123  61.820  1.00  0.00           H
ATOM   4404  CA  THR   283      45.143  25.039  63.747  1.00  0.00           C
ATOM   4405  HA  THR   283      44.288  24.991  64.422  1.00  0.00           H
ATOM   4406  CB  THR   283      46.217  23.986  63.880  1.00  0.00           C
ATOM   4407  HB  THR   283      46.922  24.004  63.049  1.00  0.00           H
ATOM   4408  CG2 THR   283      47.018  24.013  65.214  1.00  0.00           C
ATOM   4409 HG21 THR   283      47.733  23.191  65.240  1.00  0.00           H
ATOM   4410 HG22 THR   283      46.304  23.895  66.029  1.00  0.00           H
ATOM   4411 HG23 THR   283      47.392  25.026  65.364  1.00  0.00           H
ATOM   4412  OG1 THR   283      45.644  22.684  63.786  1.00  0.00           O
ATOM   4413  HG1 THR   283      45.499  22.458  62.864  1.00  0.00           H
ATOM   4414  C   THR   283      45.656  26.408  63.989  1.00  0.00           C
ATOM   4415  O   THR   283      45.288  27.043  65.014  1.00  0.00           O
ATOM   4416  N   PHE   284      46.461  26.936  63.031  1.00  0.00           N
ATOM   4417  H   PHE   284      46.542  26.482  62.134  1.00  0.00           H
ATOM   4418  CA  PHE   284      47.077  28.307  63.360  1.00  0.00           C
ATOM   4419  HA  PHE   284      47.450  28.328  64.383  1.00  0.00           H
ATOM   4420  CB  PHE   284      48.275  28.350  62.438  1.00  0.00           C
ATOM   4421  HB2 PHE   284      48.909  27.556  62.834  1.00  0.00           H
ATOM   4422  HB3 PHE   284      48.077  28.086  61.400  1.00  0.00           H
ATOM   4423  CG  PHE   284      49.005  29.699  62.493  1.00  0.00           C
ATOM   4424  CD1 PHE   284      49.425  30.250  63.724  1.00  0.00           C
ATOM   4425  HD1 PHE   284      49.245  29.704  64.638  1.00  0.00           H
ATOM   4426  CE1 PHE   284      50.144  31.446  63.767  1.00  0.00           C
ATOM   4427  HE1 PHE   284      50.458  31.886  64.701  1.00  0.00           H
ATOM   4428  CZ  PHE   284      50.370  32.077  62.527  1.00  0.00           C
ATOM   4429  HZ  PHE   284      51.046  32.916  62.607  1.00  0.00           H
ATOM   4430  CE2 PHE   284      49.853  31.614  61.308  1.00  0.00           C
ATOM   4431  HE2 PHE   284      49.922  32.280  60.460  1.00  0.00           H
ATOM   4432  CD2 PHE   284      49.206  30.360  61.318  1.00  0.00           C
ATOM   4433  HD2 PHE   284      48.945  29.914  60.369  1.00  0.00           H
ATOM   4434  C   PHE   284      45.991  29.430  63.185  1.00  0.00           C
ATOM   4435  O   PHE   284      46.135  30.585  63.680  1.00  0.00           O
ATOM   4436  N   GLU   285      45.076  29.230  62.242  1.00  0.00           N
ATOM   4437  H   GLU   285      45.038  28.338  61.770  1.00  0.00           H
ATOM   4438  CA  GLU   285      43.892  30.153  62.018  1.00  0.00           C
ATOM   4439  HA  GLU   285      44.347  31.134  61.885  1.00  0.00           H
ATOM   4440  CB  GLU   285      43.143  29.815  60.707  1.00  0.00           C
ATOM   4441  HB2 GLU   285      43.894  29.759  59.918  1.00  0.00           H
ATOM   4442  HB3 GLU   285      42.690  28.838  60.879  1.00  0.00           H
ATOM   4443  CG  GLU   285      41.983  30.752  60.287  1.00  0.00           C
ATOM   4444  HG2 GLU   285      41.324  30.896  61.144  1.00  0.00           H
ATOM   4445  HG3 GLU   285      42.472  31.714  60.133  1.00  0.00           H
ATOM   4446  CD  GLU   285      41.120  30.345  59.102  1.00  0.00           C
ATOM   4447  OE1 GLU   285      39.899  30.622  59.190  1.00  0.00           O
ATOM   4448  OE2 GLU   285      41.577  29.859  58.063  1.00  0.00           O
ATOM   4449  C   GLU   285      42.925  30.233  63.272  1.00  0.00           C
ATOM   4450  O   GLU   285      42.568  31.351  63.616  1.00  0.00           O
ATOM   4451  N   LYS   286      42.673  29.098  63.898  1.00  0.00           N
ATOM   4452  H   LYS   286      43.192  28.275  63.624  1.00  0.00           H
ATOM   4453  CA  LYS   286      41.844  29.035  65.082  1.00  0.00           C
ATOM   4454  HA  LYS   286      40.937  29.626  64.956  1.00  0.00           H
ATOM   4455  CB  LYS   286      41.485  27.640  65.279  1.00  0.00           C
ATOM   4456  HB2 LYS   286      42.362  27.043  65.529  1.00  0.00           H
ATOM   4457  HB3 LYS   286      40.917  27.538  66.204  1.00  0.00           H
ATOM   4458  CG  LYS   286      40.617  26.940  64.210  1.00  0.00           C
ATOM   4459  HG2 LYS   286      39.591  27.235  64.435  1.00  0.00           H
ATOM   4460  HG3 LYS   286      40.928  27.188  63.195  1.00  0.00           H
ATOM   4461  CD  LYS   286      40.685  25.421  64.276  1.00  0.00           C
ATOM   4462  HD2 LYS   286      41.605  25.029  63.841  1.00  0.00           H
ATOM   4463  HD3 LYS   286      40.703  25.174  65.337  1.00  0.00           H
ATOM   4464  CE  LYS   286      39.404  24.797  63.711  1.00  0.00           C
ATOM   4465  HE2 LYS   286      38.473  25.053  64.217  1.00  0.00           H
ATOM   4466  HE3 LYS   286      39.346  25.068  62.656  1.00  0.00           H
ATOM   4467  NZ  LYS   286      39.562  23.301  63.694  1.00  0.00           N
ATOM   4468  HZ1 LYS   286      38.886  22.741  63.195  1.00  0.00           H
ATOM   4469  HZ2 LYS   286      39.642  22.918  64.625  1.00  0.00           H
ATOM   4470  HZ3 LYS   286      40.427  22.999  63.271  1.00  0.00           H
ATOM   4471  C   LYS   286      42.538  29.745  66.288  1.00  0.00           C
ATOM   4472  O   LYS   286      41.899  30.645  66.836  1.00  0.00           O
ATOM   4473  N   MET   287      43.842  29.410  66.452  1.00  0.00           N
ATOM   4474  H   MET   287      44.265  28.719  65.850  1.00  0.00           H
ATOM   4475  CA  MET   287      44.710  30.003  67.450  1.00  0.00           C
ATOM   4476  HA  MET   287      44.321  29.903  68.463  1.00  0.00           H
ATOM   4477  CB  MET   287      46.167  29.375  67.348  1.00  0.00           C
ATOM   4478  HB2 MET   287      46.453  29.204  66.311  1.00  0.00           H
ATOM   4479  HB3 MET   287      46.883  30.081  67.769  1.00  0.00           H
ATOM   4480  CG  MET   287      46.334  28.074  68.068  1.00  0.00           C
ATOM   4481  HG2 MET   287      45.611  27.338  67.718  1.00  0.00           H
ATOM   4482  HG3 MET   287      47.295  27.582  67.917  1.00  0.00           H
ATOM   4483  SD  MET   287      46.000  28.057  69.875  1.00  0.00           S
ATOM   4484  CE  MET   287      47.635  28.612  70.487  1.00  0.00           C
ATOM   4485  HE1 MET   287      47.559  29.631  70.869  1.00  0.00           H
ATOM   4486  HE2 MET   287      47.830  27.986  71.356  1.00  0.00           H
ATOM   4487  HE3 MET   287      48.414  28.455  69.741  1.00  0.00           H
ATOM   4488  C   MET   287      44.949  31.531  67.182  1.00  0.00           C
ATOM   4489  O   MET   287      45.373  32.271  68.094  1.00  0.00           O
ATOM   4490  N   SER   288      44.554  32.148  66.061  1.00  0.00           N
ATOM   4491  H   SER   288      43.845  31.767  65.451  1.00  0.00           H
ATOM   4492  CA  SER   288      44.865  33.563  65.804  1.00  0.00           C
ATOM   4493  HA  SER   288      45.066  34.077  66.745  1.00  0.00           H
ATOM   4494  CB  SER   288      46.264  33.683  65.189  1.00  0.00           C
ATOM   4495  HB2 SER   288      46.541  34.729  65.315  1.00  0.00           H
ATOM   4496  HB3 SER   288      46.955  33.097  65.794  1.00  0.00           H
ATOM   4497  OG  SER   288      46.340  33.295  63.829  1.00  0.00           O
ATOM   4498  HG  SER   288      46.282  32.339  63.759  1.00  0.00           H
ATOM   4499  C   SER   288      43.902  34.497  65.061  1.00  0.00           C
ATOM   4500  O   SER   288      44.020  35.733  65.098  1.00  0.00           O
ATOM   4501  N   SER   289      42.799  33.923  64.543  1.00  0.00           N
ATOM   4502  H   SER   289      42.771  32.924  64.400  1.00  0.00           H
ATOM   4503  CA  SER   289      41.664  34.722  63.960  1.00  0.00           C
ATOM   4504  HA  SER   289      42.187  35.381  63.269  1.00  0.00           H
ATOM   4505  CB  SER   289      40.594  33.855  63.211  1.00  0.00           C
ATOM   4506  HB2 SER   289      41.057  33.396  62.338  1.00  0.00           H
ATOM   4507  HB3 SER   289      40.080  33.114  63.823  1.00  0.00           H
ATOM   4508  OG  SER   289      39.511  34.758  62.905  1.00  0.00           O
ATOM   4509  HG  SER   289      39.086  34.382  62.131  1.00  0.00           H
ATOM   4510  C   SER   289      40.889  35.541  65.072  1.00  0.00           C
ATOM   4511  O   SER   289      40.655  35.164  66.232  1.00  0.00           O
ATOM   4512  N   GLY   290      40.544  36.810  64.677  1.00  0.00           N
ATOM   4513  H   GLY   290      40.876  37.070  63.759  1.00  0.00           H
ATOM   4514  CA  GLY   290      39.578  37.673  65.422  1.00  0.00           C
ATOM   4515  HA2 GLY   290      40.147  37.901  66.323  1.00  0.00           H
ATOM   4516  HA3 GLY   290      39.437  38.548  64.787  1.00  0.00           H
ATOM   4517  C   GLY   290      38.188  37.039  65.782  1.00  0.00           C
ATOM   4518  O   GLY   290      37.592  37.420  66.818  1.00  0.00           O
ATOM   4519  N   TYR   291      37.654  36.088  65.027  1.00  0.00           N
ATOM   4520  H   TYR   291      38.065  35.838  64.138  1.00  0.00           H
ATOM   4521  CA  TYR   291      36.326  35.540  65.248  1.00  0.00           C
ATOM   4522  HA  TYR   291      35.664  36.405  65.267  1.00  0.00           H
ATOM   4523  CB  TYR   291      36.094  34.718  64.017  1.00  0.00           C
ATOM   4524  HB2 TYR   291      36.225  35.344  63.134  1.00  0.00           H
ATOM   4525  HB3 TYR   291      36.817  33.902  63.985  1.00  0.00           H
ATOM   4526  CG  TYR   291      34.789  34.026  63.978  1.00  0.00           C
ATOM   4527  CD1 TYR   291      33.676  34.633  63.301  1.00  0.00           C
ATOM   4528  HD1 TYR   291      33.701  35.654  62.949  1.00  0.00           H
ATOM   4529  CE1 TYR   291      32.529  33.853  62.949  1.00  0.00           C
ATOM   4530  HE1 TYR   291      31.716  34.238  62.352  1.00  0.00           H
ATOM   4531  CZ  TYR   291      32.342  32.588  63.445  1.00  0.00           C
ATOM   4532  OH  TYR   291      31.156  31.905  63.286  1.00  0.00           O
ATOM   4533  HH  TYR   291      30.976  31.068  63.720  1.00  0.00           H
ATOM   4534  CE2 TYR   291      33.348  32.122  64.332  1.00  0.00           C
ATOM   4535  HE2 TYR   291      33.211  31.093  64.633  1.00  0.00           H
ATOM   4536  CD2 TYR   291      34.636  32.725  64.476  1.00  0.00           C
ATOM   4537  HD2 TYR   291      35.418  32.229  65.032  1.00  0.00           H
ATOM   4538  C   TYR   291      36.171  34.626  66.469  1.00  0.00           C
ATOM   4539  O   TYR   291      35.072  34.313  66.843  1.00  0.00           O
ATOM   4540  N   TYR   292      37.239  34.212  67.099  1.00  0.00           N
ATOM   4541  H   TYR   292      38.144  34.556  66.814  1.00  0.00           H
ATOM   4542  CA  TYR   292      37.117  33.366  68.293  1.00  0.00           C
ATOM   4543  HA  TYR   292      36.157  32.888  68.494  1.00  0.00           H
ATOM   4544  CB  TYR   292      38.200  32.279  68.106  1.00  0.00           C
ATOM   4545  HB2 TYR   292      39.171  32.726  67.891  1.00  0.00           H
ATOM   4546  HB3 TYR   292      38.419  31.734  69.023  1.00  0.00           H
ATOM   4547  CG  TYR   292      37.796  31.302  66.941  1.00  0.00           C
ATOM   4548  CD1 TYR   292      36.885  30.294  67.211  1.00  0.00           C
ATOM   4549  HD1 TYR   292      36.423  30.192  68.182  1.00  0.00           H
ATOM   4550  CE1 TYR   292      36.461  29.436  66.151  1.00  0.00           C
ATOM   4551  HE1 TYR   292      35.685  28.709  66.337  1.00  0.00           H
ATOM   4552  CZ  TYR   292      36.975  29.616  64.839  1.00  0.00           C
ATOM   4553  OH  TYR   292      36.455  28.849  63.873  1.00  0.00           O
ATOM   4554  HH  TYR   292      36.836  28.898  62.993  1.00  0.00           H
ATOM   4555  CE2 TYR   292      37.903  30.664  64.625  1.00  0.00           C
ATOM   4556  HE2 TYR   292      38.345  30.697  63.640  1.00  0.00           H
ATOM   4557  CD2 TYR   292      38.338  31.442  65.658  1.00  0.00           C
ATOM   4558  HD2 TYR   292      39.020  32.228  65.370  1.00  0.00           H
ATOM   4559  C   TYR   292      37.353  34.022  69.639  1.00  0.00           C
ATOM   4560  O   TYR   292      37.290  33.406  70.721  1.00  0.00           O
ATOM   4561  N   LEU   293      37.718  35.321  69.610  1.00  0.00           N
ATOM   4562  H   LEU   293      37.500  35.856  68.782  1.00  0.00           H
ATOM   4563  CA  LEU   293      38.120  36.042  70.796  1.00  0.00           C
ATOM   4564  HA  LEU   293      38.759  35.391  71.393  1.00  0.00           H
ATOM   4565  CB  LEU   293      38.854  37.373  70.337  1.00  0.00           C
ATOM   4566  HB2 LEU   293      38.214  38.107  69.847  1.00  0.00           H
ATOM   4567  HB3 LEU   293      39.362  37.883  71.156  1.00  0.00           H
ATOM   4568  CG  LEU   293      39.911  37.214  69.252  1.00  0.00           C
ATOM   4569  HG  LEU   293      39.564  36.635  68.396  1.00  0.00           H
ATOM   4570  CD1 LEU   293      40.558  38.519  68.893  1.00  0.00           C
ATOM   4571 HD11 LEU   293      39.823  39.249  68.553  1.00  0.00           H
ATOM   4572 HD12 LEU   293      41.321  38.477  68.115  1.00  0.00           H
ATOM   4573 HD13 LEU   293      41.050  38.913  69.782  1.00  0.00           H
ATOM   4574  CD2 LEU   293      41.030  36.281  69.718  1.00  0.00           C
ATOM   4575 HD21 LEU   293      40.581  35.305  69.904  1.00  0.00           H
ATOM   4576 HD22 LEU   293      41.677  36.173  68.848  1.00  0.00           H
ATOM   4577 HD23 LEU   293      41.699  36.533  70.541  1.00  0.00           H
ATOM   4578  C   LEU   293      36.951  36.484  71.719  1.00  0.00           C
ATOM   4579  O   LEU   293      37.157  36.755  72.887  1.00  0.00           O
ATOM   4580  N   GLY   294      35.706  36.610  71.253  1.00  0.00           N
ATOM   4581  H   GLY   294      35.501  36.552  70.267  1.00  0.00           H
ATOM   4582  CA  GLY   294      34.572  36.426  72.222  1.00  0.00           C
ATOM   4583  HA2 GLY   294      34.622  37.312  72.854  1.00  0.00           H
ATOM   4584  HA3 GLY   294      33.666  36.561  71.632  1.00  0.00           H
ATOM   4585  C   GLY   294      34.503  35.081  72.950  1.00  0.00           C
ATOM   4586  O   GLY   294      34.345  35.023  74.159  1.00  0.00           O
ATOM   4587  N   GLU   295      34.582  33.966  72.212  1.00  0.00           N
ATOM   4588  H   GLU   295      34.655  34.173  71.227  1.00  0.00           H
ATOM   4589  CA  GLU   295      34.532  32.593  72.740  1.00  0.00           C
ATOM   4590  HA  GLU   295      33.658  32.606  73.390  1.00  0.00           H
ATOM   4591  CB  GLU   295      34.398  31.577  71.597  1.00  0.00           C
ATOM   4592  HB2 GLU   295      33.579  31.830  70.925  1.00  0.00           H
ATOM   4593  HB3 GLU   295      35.308  31.754  71.023  1.00  0.00           H
ATOM   4594  CG  GLU   295      34.259  30.075  71.955  1.00  0.00           C
ATOM   4595  HG2 GLU   295      34.197  29.513  71.024  1.00  0.00           H
ATOM   4596  HG3 GLU   295      35.192  29.846  72.469  1.00  0.00           H
ATOM   4597  CD  GLU   295      32.933  29.903  72.825  1.00  0.00           C
ATOM   4598  OE1 GLU   295      32.133  30.863  72.999  1.00  0.00           O
ATOM   4599  OE2 GLU   295      32.805  28.772  73.404  1.00  0.00           O
ATOM   4600  C   GLU   295      35.653  32.193  73.689  1.00  0.00           C
ATOM   4601  O   GLU   295      35.536  31.657  74.800  1.00  0.00           O
ATOM   4602  N   ILE   296      36.849  32.643  73.327  1.00  0.00           N
ATOM   4603  H   ILE   296      36.927  33.220  72.502  1.00  0.00           H
ATOM   4604  CA  ILE   296      38.010  32.458  74.211  1.00  0.00           C
ATOM   4605  HA  ILE   296      38.158  31.403  74.446  1.00  0.00           H
ATOM   4606  CB  ILE   296      39.369  33.008  73.524  1.00  0.00           C
ATOM   4607  HB  ILE   296      39.208  34.013  73.138  1.00  0.00           H
ATOM   4608  CG2 ILE   296      40.549  32.951  74.568  1.00  0.00           C
ATOM   4609 HG21 ILE   296      40.217  33.303  75.545  1.00  0.00           H
ATOM   4610 HG22 ILE   296      41.355  33.627  74.281  1.00  0.00           H
ATOM   4611 HG23 ILE   296      40.883  31.918  74.664  1.00  0.00           H
ATOM   4612  CG1 ILE   296      39.787  32.037  72.349  1.00  0.00           C
ATOM   4613 HG12 ILE   296      39.774  30.993  72.664  1.00  0.00           H
ATOM   4614 HG13 ILE   296      39.020  32.091  71.576  1.00  0.00           H
ATOM   4615  CD1 ILE   296      41.058  32.622  71.706  1.00  0.00           C
ATOM   4616 HD11 ILE   296      41.844  32.746  72.451  1.00  0.00           H
ATOM   4617 HD12 ILE   296      40.907  33.545  71.145  1.00  0.00           H
ATOM   4618 HD13 ILE   296      41.385  31.955  70.909  1.00  0.00           H
ATOM   4619  C   ILE   296      37.812  33.230  75.506  1.00  0.00           C
ATOM   4620  O   ILE   296      38.090  32.632  76.528  1.00  0.00           O
ATOM   4621  N   LEU   297      37.256  34.394  75.480  1.00  0.00           N
ATOM   4622  H   LEU   297      37.058  34.706  74.539  1.00  0.00           H
ATOM   4623  CA  LEU   297      36.904  35.227  76.648  1.00  0.00           C
ATOM   4624  HA  LEU   297      37.737  35.220  77.351  1.00  0.00           H
ATOM   4625  CB  LEU   297      36.619  36.640  76.184  1.00  0.00           C
ATOM   4626  HB2 LEU   297      37.443  37.068  75.612  1.00  0.00           H
ATOM   4627  HB3 LEU   297      35.775  36.586  75.496  1.00  0.00           H
ATOM   4628  CG  LEU   297      36.300  37.555  77.402  1.00  0.00           C
ATOM   4629  HG  LEU   297      35.490  37.151  78.007  1.00  0.00           H
ATOM   4630  CD1 LEU   297      37.527  37.870  78.302  1.00  0.00           C
ATOM   4631 HD11 LEU   297      37.286  38.698  78.970  1.00  0.00           H
ATOM   4632 HD12 LEU   297      38.401  38.160  77.720  1.00  0.00           H
ATOM   4633 HD13 LEU   297      37.829  37.026  78.922  1.00  0.00           H
ATOM   4634  CD2 LEU   297      35.802  38.838  76.803  1.00  0.00           C
ATOM   4635 HD21 LEU   297      36.564  39.372  76.235  1.00  0.00           H
ATOM   4636 HD22 LEU   297      34.940  38.668  76.159  1.00  0.00           H
ATOM   4637 HD23 LEU   297      35.465  39.577  77.530  1.00  0.00           H
ATOM   4638  C   LEU   297      35.738  34.574  77.433  1.00  0.00           C
ATOM   4639  O   LEU   297      35.866  34.546  78.654  1.00  0.00           O
ATOM   4640  N   ARG   298      34.718  34.007  76.797  1.00  0.00           N
ATOM   4641  H   ARG   298      34.715  34.058  75.788  1.00  0.00           H
ATOM   4642  CA  ARG   298      33.658  33.245  77.490  1.00  0.00           C
ATOM   4643  HA  ARG   298      33.170  33.941  78.173  1.00  0.00           H
ATOM   4644  CB  ARG   298      32.661  32.723  76.403  1.00  0.00           C
ATOM   4645  HB2 ARG   298      32.772  33.295  75.482  1.00  0.00           H
ATOM   4646  HB3 ARG   298      33.073  31.744  76.162  1.00  0.00           H
ATOM   4647  CG  ARG   298      31.259  32.541  76.942  1.00  0.00           C
ATOM   4648  HG2 ARG   298      31.441  31.896  77.802  1.00  0.00           H
ATOM   4649  HG3 ARG   298      31.067  33.607  77.056  1.00  0.00           H
ATOM   4650  CD  ARG   298      30.384  31.803  75.897  1.00  0.00           C
ATOM   4651  HD2 ARG   298      29.414  31.700  76.384  1.00  0.00           H
ATOM   4652  HD3 ARG   298      30.237  32.510  75.080  1.00  0.00           H
ATOM   4653  NE  ARG   298      30.830  30.483  75.508  1.00  0.00           N
ATOM   4654  HE  ARG   298      31.325  30.393  74.632  1.00  0.00           H
ATOM   4655  CZ  ARG   298      30.721  29.349  76.139  1.00  0.00           C
ATOM   4656  NH1 ARG   298      30.119  29.315  77.264  1.00  0.00           N
ATOM   4657 HH11 ARG   298      29.560  30.132  77.464  1.00  0.00           H
ATOM   4658 HH12 ARG   298      30.188  28.515  77.876  1.00  0.00           H
ATOM   4659  NH2 ARG   298      31.255  28.344  75.624  1.00  0.00           N
ATOM   4660 HH21 ARG   298      31.830  28.541  74.818  1.00  0.00           H
ATOM   4661 HH22 ARG   298      31.325  27.403  75.985  1.00  0.00           H
ATOM   4662  C   ARG   298      34.202  32.106  78.326  1.00  0.00           C
ATOM   4663  O   ARG   298      33.853  31.978  79.514  1.00  0.00           O
ATOM   4664  N   LEU   299      35.071  31.289  77.750  1.00  0.00           N
ATOM   4665  H   LEU   299      35.208  31.483  76.769  1.00  0.00           H
ATOM   4666  CA  LEU   299      35.741  30.160  78.366  1.00  0.00           C
ATOM   4667  HA  LEU   299      34.934  29.511  78.706  1.00  0.00           H
ATOM   4668  CB  LEU   299      36.417  29.414  77.197  1.00  0.00           C
ATOM   4669  HB2 LEU   299      37.203  29.932  76.646  1.00  0.00           H
ATOM   4670  HB3 LEU   299      36.916  28.543  77.620  1.00  0.00           H
ATOM   4671  CG  LEU   299      35.432  28.937  76.085  1.00  0.00           C
ATOM   4672  HG  LEU   299      34.636  29.599  75.744  1.00  0.00           H
ATOM   4673  CD1 LEU   299      36.116  28.375  74.814  1.00  0.00           C
ATOM   4674 HD11 LEU   299      35.362  28.009  74.117  1.00  0.00           H
ATOM   4675 HD12 LEU   299      36.802  27.558  75.035  1.00  0.00           H
ATOM   4676 HD13 LEU   299      36.562  29.257  74.354  1.00  0.00           H
ATOM   4677  CD2 LEU   299      34.607  27.739  76.666  1.00  0.00           C
ATOM   4678 HD21 LEU   299      33.866  28.151  77.352  1.00  0.00           H
ATOM   4679 HD22 LEU   299      34.159  27.139  75.875  1.00  0.00           H
ATOM   4680 HD23 LEU   299      35.336  27.136  77.207  1.00  0.00           H
ATOM   4681  C   LEU   299      36.623  30.497  79.519  1.00  0.00           C
ATOM   4682  O   LEU   299      36.689  29.768  80.494  1.00  0.00           O
ATOM   4683  N   ALA   300      37.428  31.576  79.450  1.00  0.00           N
ATOM   4684  H   ALA   300      37.515  32.018  78.546  1.00  0.00           H
ATOM   4685  CA  ALA   300      38.404  32.033  80.465  1.00  0.00           C
ATOM   4686  HA  ALA   300      38.921  31.175  80.896  1.00  0.00           H
ATOM   4687  CB  ALA   300      39.311  33.012  79.686  1.00  0.00           C
ATOM   4688  HB1 ALA   300      39.947  32.336  79.114  1.00  0.00           H
ATOM   4689  HB2 ALA   300      39.924  33.466  80.465  1.00  0.00           H
ATOM   4690  HB3 ALA   300      38.726  33.801  79.214  1.00  0.00           H
ATOM   4691  C   ALA   300      37.618  32.640  81.677  1.00  0.00           C
ATOM   4692  O   ALA   300      37.882  32.449  82.856  1.00  0.00           O
ATOM   4693  N   LEU   301      36.584  33.479  81.441  1.00  0.00           N
ATOM   4694  H   LEU   301      36.443  33.781  80.488  1.00  0.00           H
ATOM   4695  CA  LEU   301      35.619  33.977  82.413  1.00  0.00           C
ATOM   4696  HA  LEU   301      36.158  34.317  83.296  1.00  0.00           H
ATOM   4697  CB  LEU   301      34.684  35.033  81.860  1.00  0.00           C
ATOM   4698  HB2 LEU   301      34.001  34.594  81.133  1.00  0.00           H
ATOM   4699  HB3 LEU   301      33.990  35.208  82.681  1.00  0.00           H
ATOM   4700  CG  LEU   301      35.245  36.426  81.436  1.00  0.00           C
ATOM   4701  HG  LEU   301      36.030  36.327  80.687  1.00  0.00           H
ATOM   4702  CD1 LEU   301      34.141  37.215  80.846  1.00  0.00           C
ATOM   4703 HD11 LEU   301      33.762  36.805  79.909  1.00  0.00           H
ATOM   4704 HD12 LEU   301      34.617  38.132  80.500  1.00  0.00           H
ATOM   4705 HD13 LEU   301      33.443  37.434  81.655  1.00  0.00           H
ATOM   4706  CD2 LEU   301      35.808  37.235  82.610  1.00  0.00           C
ATOM   4707 HD21 LEU   301      35.137  37.399  83.452  1.00  0.00           H
ATOM   4708 HD22 LEU   301      36.620  36.633  83.020  1.00  0.00           H
ATOM   4709 HD23 LEU   301      36.303  38.082  82.135  1.00  0.00           H
ATOM   4710  C   LEU   301      34.816  32.825  83.093  1.00  0.00           C
ATOM   4711  O   LEU   301      34.549  32.841  84.330  1.00  0.00           O
ATOM   4712  N   MET   302      34.446  31.815  82.303  1.00  0.00           N
ATOM   4713  H   MET   302      34.527  31.819  81.296  1.00  0.00           H
ATOM   4714  CA  MET   302      33.613  30.644  82.837  1.00  0.00           C
ATOM   4715  HA  MET   302      32.741  31.038  83.360  1.00  0.00           H
ATOM   4716  CB  MET   302      33.129  29.853  81.716  1.00  0.00           C
ATOM   4717  HB2 MET   302      32.860  30.487  80.871  1.00  0.00           H
ATOM   4718  HB3 MET   302      33.936  29.323  81.209  1.00  0.00           H
ATOM   4719  CG  MET   302      32.080  28.725  82.042  1.00  0.00           C
ATOM   4720  HG2 MET   302      31.735  28.401  81.060  1.00  0.00           H
ATOM   4721  HG3 MET   302      32.461  27.897  82.640  1.00  0.00           H
ATOM   4722  SD  MET   302      30.587  29.401  82.940  1.00  0.00           S
ATOM   4723  CE  MET   302      29.381  28.965  81.647  1.00  0.00           C
ATOM   4724  HE1 MET   302      29.797  29.205  80.668  1.00  0.00           H
ATOM   4725  HE2 MET   302      29.118  27.911  81.738  1.00  0.00           H
ATOM   4726  HE3 MET   302      28.414  29.465  81.695  1.00  0.00           H
ATOM   4727  C   MET   302      34.497  29.781  83.790  1.00  0.00           C
ATOM   4728  O   MET   302      34.014  29.137  84.747  1.00  0.00           O
ATOM   4729  N   ASP   303      35.816  29.882  83.622  1.00  0.00           N
ATOM   4730  H   ASP   303      36.256  30.441  82.906  1.00  0.00           H
ATOM   4731  CA  ASP   303      36.622  29.154  84.550  1.00  0.00           C
ATOM   4732  HA  ASP   303      36.242  28.145  84.714  1.00  0.00           H
ATOM   4733  CB  ASP   303      38.009  28.972  83.836  1.00  0.00           C
ATOM   4734  HB2 ASP   303      37.814  28.727  82.791  1.00  0.00           H
ATOM   4735  HB3 ASP   303      38.489  29.943  83.955  1.00  0.00           H
ATOM   4736  CG  ASP   303      39.006  28.023  84.403  1.00  0.00           C
ATOM   4737  OD1 ASP   303      38.940  27.476  85.556  1.00  0.00           O
ATOM   4738  OD2 ASP   303      40.003  27.883  83.723  1.00  0.00           O
ATOM   4739  C   ASP   303      36.697  29.892  85.884  1.00  0.00           C
ATOM   4740  O   ASP   303      36.448  29.238  86.900  1.00  0.00           O
ATOM   4741  N   MET   304      36.950  31.238  85.886  1.00  0.00           N
ATOM   4742  H   MET   304      37.089  31.755  85.029  1.00  0.00           H
ATOM   4743  CA  MET   304      36.924  32.033  87.107  1.00  0.00           C
ATOM   4744  HA  MET   304      37.703  31.649  87.765  1.00  0.00           H
ATOM   4745  CB  MET   304      37.185  33.487  86.783  1.00  0.00           C
ATOM   4746  HB2 MET   304      36.480  33.807  86.015  1.00  0.00           H
ATOM   4747  HB3 MET   304      36.965  34.090  87.662  1.00  0.00           H
ATOM   4748  CG  MET   304      38.576  33.812  86.260  1.00  0.00           C
ATOM   4749  HG2 MET   304      38.935  33.395  85.319  1.00  0.00           H
ATOM   4750  HG3 MET   304      38.495  34.887  86.098  1.00  0.00           H
ATOM   4751  SD  MET   304      39.989  33.645  87.347  1.00  0.00           S
ATOM   4752  CE  MET   304      40.655  31.948  87.081  1.00  0.00           C
ATOM   4753  HE1 MET   304      41.348  31.858  86.245  1.00  0.00           H
ATOM   4754  HE2 MET   304      41.086  31.562  88.005  1.00  0.00           H
ATOM   4755  HE3 MET   304      39.819  31.261  86.946  1.00  0.00           H
ATOM   4756  C   MET   304      35.532  31.931  87.819  1.00  0.00           C
ATOM   4757  O   MET   304      35.513  32.260  88.995  1.00  0.00           O
ATOM   4758  N   TYR   305      34.368  31.768  87.122  1.00  0.00           N
ATOM   4759  H   TYR   305      34.408  31.947  86.128  1.00  0.00           H
ATOM   4760  CA  TYR   305      33.082  31.647  87.749  1.00  0.00           C
ATOM   4761  HA  TYR   305      32.853  32.509  88.375  1.00  0.00           H
ATOM   4762  CB  TYR   305      32.061  31.776  86.623  1.00  0.00           C
ATOM   4763  HB2 TYR   305      31.818  32.832  86.508  1.00  0.00           H
ATOM   4764  HB3 TYR   305      32.452  31.412  85.673  1.00  0.00           H
ATOM   4765  CG  TYR   305      30.770  31.073  86.908  1.00  0.00           C
ATOM   4766  CD1 TYR   305      29.806  31.582  87.799  1.00  0.00           C
ATOM   4767  HD1 TYR   305      29.910  32.571  88.221  1.00  0.00           H
ATOM   4768  CE1 TYR   305      28.676  30.853  88.026  1.00  0.00           C
ATOM   4769  HE1 TYR   305      27.899  31.235  88.671  1.00  0.00           H
ATOM   4770  CZ  TYR   305      28.458  29.572  87.502  1.00  0.00           C
ATOM   4771  OH  TYR   305      27.258  28.863  87.671  1.00  0.00           O
ATOM   4772  HH  TYR   305      26.697  29.136  88.401  1.00  0.00           H
ATOM   4773  CE2 TYR   305      29.451  29.065  86.576  1.00  0.00           C
ATOM   4774  HE2 TYR   305      29.321  28.084  86.145  1.00  0.00           H
ATOM   4775  CD2 TYR   305      30.602  29.866  86.282  1.00  0.00           C
ATOM   4776  HD2 TYR   305      31.351  29.437  85.633  1.00  0.00           H
ATOM   4777  C   TYR   305      32.962  30.251  88.421  1.00  0.00           C
ATOM   4778  O   TYR   305      32.635  30.132  89.610  1.00  0.00           O
ATOM   4779  N   LYS   306      33.536  29.186  87.757  1.00  0.00           N
ATOM   4780  H   LYS   306      33.784  29.327  86.787  1.00  0.00           H
ATOM   4781  CA  LYS   306      33.799  27.837  88.309  1.00  0.00           C
ATOM   4782  HA  LYS   306      32.903  27.604  88.883  1.00  0.00           H
ATOM   4783  CB  LYS   306      33.979  26.796  87.207  1.00  0.00           C
ATOM   4784  HB2 LYS   306      34.867  27.128  86.667  1.00  0.00           H
ATOM   4785  HB3 LYS   306      34.115  25.844  87.720  1.00  0.00           H
ATOM   4786  CG  LYS   306      32.744  26.671  86.246  1.00  0.00           C
ATOM   4787  HG2 LYS   306      31.921  26.154  86.740  1.00  0.00           H
ATOM   4788  HG3 LYS   306      32.305  27.635  85.993  1.00  0.00           H
ATOM   4789  CD  LYS   306      33.082  25.999  84.912  1.00  0.00           C
ATOM   4790  HD2 LYS   306      33.868  26.482  84.334  1.00  0.00           H
ATOM   4791  HD3 LYS   306      33.449  25.032  85.253  1.00  0.00           H
ATOM   4792  CE  LYS   306      31.839  25.943  84.015  1.00  0.00           C
ATOM   4793  HE2 LYS   306      31.421  26.926  83.798  1.00  0.00           H
ATOM   4794  HE3 LYS   306      32.081  25.604  83.008  1.00  0.00           H
ATOM   4795  NZ  LYS   306      30.798  24.994  84.519  1.00  0.00           N
ATOM   4796  HZ1 LYS   306      30.315  25.329  85.341  1.00  0.00           H
ATOM   4797  HZ2 LYS   306      31.158  24.053  84.591  1.00  0.00           H
ATOM   4798  HZ3 LYS   306      30.010  24.848  83.905  1.00  0.00           H
ATOM   4799  C   LYS   306      34.768  27.737  89.492  1.00  0.00           C
ATOM   4800  O   LYS   306      34.420  27.028  90.441  1.00  0.00           O
ATOM   4801  N   GLN   307      35.888  28.506  89.470  1.00  0.00           N
ATOM   4802  H   GLN   307      36.038  28.976  88.589  1.00  0.00           H
ATOM   4803  CA  GLN   307      36.764  28.700  90.617  1.00  0.00           C
ATOM   4804  HA  GLN   307      36.886  27.761  91.156  1.00  0.00           H
ATOM   4805  CB  GLN   307      38.167  29.179  90.017  1.00  0.00           C
ATOM   4806  HB2 GLN   307      38.017  29.970  89.284  1.00  0.00           H
ATOM   4807  HB3 GLN   307      38.791  29.579  90.816  1.00  0.00           H
ATOM   4808  CG  GLN   307      39.004  28.071  89.373  1.00  0.00           C
ATOM   4809  HG2 GLN   307      39.286  27.355  90.147  1.00  0.00           H
ATOM   4810  HG3 GLN   307      38.532  27.578  88.524  1.00  0.00           H
ATOM   4811  CD  GLN   307      40.237  28.681  88.747  1.00  0.00           C
ATOM   4812  OE1 GLN   307      41.061  29.085  89.483  1.00  0.00           O
ATOM   4813  NE2 GLN   307      40.424  28.601  87.443  1.00  0.00           N
ATOM   4814 HE21 GLN   307      41.266  28.928  86.991  1.00  0.00           H
ATOM   4815 HE22 GLN   307      39.731  28.178  86.843  1.00  0.00           H
ATOM   4816  C   GLN   307      36.223  29.794  91.583  1.00  0.00           C
ATOM   4817  O   GLN   307      36.876  30.029  92.533  1.00  0.00           O
ATOM   4818  N   GLY   308      34.963  30.246  91.434  1.00  0.00           N
ATOM   4819  H   GLY   308      34.455  29.968  90.606  1.00  0.00           H
ATOM   4820  CA  GLY   308      34.252  31.009  92.406  1.00  0.00           C
ATOM   4821  HA2 GLY   308      33.235  31.021  92.013  1.00  0.00           H
ATOM   4822  HA3 GLY   308      34.265  30.476  93.357  1.00  0.00           H
ATOM   4823  C   GLY   308      34.635  32.453  92.648  1.00  0.00           C
ATOM   4824  O   GLY   308      34.069  33.190  93.489  1.00  0.00           O
ATOM   4825  N   PHE   309      35.664  32.893  91.890  1.00  0.00           N
ATOM   4826  H   PHE   309      36.028  32.352  91.118  1.00  0.00           H
ATOM   4827  CA  PHE   309      36.256  34.235  91.945  1.00  0.00           C
ATOM   4828  HA  PHE   309      36.514  34.515  92.966  1.00  0.00           H
ATOM   4829  CB  PHE   309      37.645  34.243  91.335  1.00  0.00           C
ATOM   4830  HB2 PHE   309      37.584  34.124  90.253  1.00  0.00           H
ATOM   4831  HB3 PHE   309      38.012  35.258  91.494  1.00  0.00           H
ATOM   4832  CG  PHE   309      38.622  33.306  91.984  1.00  0.00           C
ATOM   4833  CD1 PHE   309      39.250  33.647  93.177  1.00  0.00           C
ATOM   4834  HD1 PHE   309      38.801  34.502  93.663  1.00  0.00           H
ATOM   4835  CE1 PHE   309      40.363  32.925  93.709  1.00  0.00           C
ATOM   4836  HE1 PHE   309      40.735  33.340  94.633  1.00  0.00           H
ATOM   4837  CZ  PHE   309      40.895  31.899  92.946  1.00  0.00           C
ATOM   4838  HZ  PHE   309      41.806  31.367  93.181  1.00  0.00           H
ATOM   4839  CE2 PHE   309      40.319  31.573  91.767  1.00  0.00           C
ATOM   4840  HE2 PHE   309      40.666  30.696  91.243  1.00  0.00           H
ATOM   4841  CD2 PHE   309      39.209  32.244  91.292  1.00  0.00           C
ATOM   4842  HD2 PHE   309      38.976  32.103  90.248  1.00  0.00           H
ATOM   4843  C   PHE   309      35.447  35.432  91.262  1.00  0.00           C
ATOM   4844  O   PHE   309      35.715  36.574  91.586  1.00  0.00           O
ATOM   4845  N   ILE   310      34.468  35.159  90.382  1.00  0.00           N
ATOM   4846  H   ILE   310      34.206  34.204  90.183  1.00  0.00           H
ATOM   4847  CA  ILE   310      33.642  36.208  89.787  1.00  0.00           C
ATOM   4848  HA  ILE   310      33.644  37.023  90.511  1.00  0.00           H
ATOM   4849  CB  ILE   310      34.254  36.765  88.430  1.00  0.00           C
ATOM   4850  HB  ILE   310      33.595  37.587  88.153  1.00  0.00           H
ATOM   4851  CG2 ILE   310      35.663  37.357  88.618  1.00  0.00           C
ATOM   4852 HG21 ILE   310      35.782  37.960  89.518  1.00  0.00           H
ATOM   4853 HG22 ILE   310      35.794  38.039  87.779  1.00  0.00           H
ATOM   4854 HG23 ILE   310      36.417  36.576  88.519  1.00  0.00           H
ATOM   4855  CG1 ILE   310      34.332  35.642  87.325  1.00  0.00           C
ATOM   4856 HG12 ILE   310      34.865  34.743  87.632  1.00  0.00           H
ATOM   4857 HG13 ILE   310      33.321  35.273  87.146  1.00  0.00           H
ATOM   4858  CD1 ILE   310      34.800  36.182  85.959  1.00  0.00           C
ATOM   4859 HD11 ILE   310      34.455  35.550  85.140  1.00  0.00           H
ATOM   4860 HD12 ILE   310      35.877  36.331  85.871  1.00  0.00           H
ATOM   4861 HD13 ILE   310      34.348  37.170  85.878  1.00  0.00           H
ATOM   4862  C   ILE   310      32.188  35.755  89.693  1.00  0.00           C
ATOM   4863  O   ILE   310      31.889  34.544  89.930  1.00  0.00           O
ATOM   4864  N   PHE   311      31.281  36.690  89.348  1.00  0.00           N
ATOM   4865  H   PHE   311      31.624  37.623  89.170  1.00  0.00           H
ATOM   4866  CA  PHE   311      29.910  36.344  88.918  1.00  0.00           C
ATOM   4867  HA  PHE   311      29.514  37.340  88.715  1.00  0.00           H
ATOM   4868  CB  PHE   311      29.961  35.686  87.554  1.00  0.00           C
ATOM   4869  HB2 PHE   311      30.615  34.815  87.596  1.00  0.00           H
ATOM   4870  HB3 PHE   311      28.981  35.280  87.305  1.00  0.00           H
ATOM   4871  CG  PHE   311      30.618  36.501  86.432  1.00  0.00           C
ATOM   4872  CD1 PHE   311      30.905  37.910  86.535  1.00  0.00           C
ATOM   4873  HD1 PHE   311      30.749  38.477  87.441  1.00  0.00           H
ATOM   4874  CE1 PHE   311      31.560  38.569  85.503  1.00  0.00           C
ATOM   4875  HE1 PHE   311      31.939  39.577  85.583  1.00  0.00           H
ATOM   4876  CZ  PHE   311      31.854  37.898  84.328  1.00  0.00           C
ATOM   4877  HZ  PHE   311      32.378  38.339  83.493  1.00  0.00           H
ATOM   4878  CE2 PHE   311      31.456  36.553  84.152  1.00  0.00           C
ATOM   4879  HE2 PHE   311      31.677  36.102  83.196  1.00  0.00           H
ATOM   4880  CD2 PHE   311      30.768  35.877  85.177  1.00  0.00           C
ATOM   4881  HD2 PHE   311      30.504  34.830  85.207  1.00  0.00           H
ATOM   4882  C   PHE   311      29.112  35.569  90.077  1.00  0.00           C
ATOM   4883  O   PHE   311      28.378  34.661  89.658  1.00  0.00           O
ATOM   4884  N   LYS   312      29.297  35.979  91.344  1.00  0.00           N
ATOM   4885  H   LYS   312      29.969  36.719  91.485  1.00  0.00           H
ATOM   4886  CA  LYS   312      28.521  35.576  92.530  1.00  0.00           C
ATOM   4887  HA  LYS   312      28.395  34.511  92.727  1.00  0.00           H
ATOM   4888  CB  LYS   312      29.191  36.195  93.759  1.00  0.00           C
ATOM   4889  HB2 LYS   312      29.389  37.260  93.643  1.00  0.00           H
ATOM   4890  HB3 LYS   312      28.718  36.058  94.731  1.00  0.00           H
ATOM   4891  CG  LYS   312      30.619  35.474  93.872  1.00  0.00           C
ATOM   4892  HG2 LYS   312      30.463  34.413  94.067  1.00  0.00           H
ATOM   4893  HG3 LYS   312      31.354  35.697  93.100  1.00  0.00           H
ATOM   4894  CD  LYS   312      31.283  36.094  95.122  1.00  0.00           C
ATOM   4895  HD2 LYS   312      31.272  37.172  94.960  1.00  0.00           H
ATOM   4896  HD3 LYS   312      30.706  35.950  96.036  1.00  0.00           H
ATOM   4897  CE  LYS   312      32.690  35.499  95.433  1.00  0.00           C
ATOM   4898  HE2 LYS   312      32.416  34.619  96.012  1.00  0.00           H
ATOM   4899  HE3 LYS   312      33.201  35.238  94.506  1.00  0.00           H
ATOM   4900  NZ  LYS   312      33.476  36.453  96.215  1.00  0.00           N
ATOM   4901  HZ1 LYS   312      33.001  36.725  97.064  1.00  0.00           H
ATOM   4902  HZ2 LYS   312      33.633  37.275  95.648  1.00  0.00           H
ATOM   4903  HZ3 LYS   312      34.362  36.166  96.606  1.00  0.00           H
ATOM   4904  C   LYS   312      27.079  36.135  92.396  1.00  0.00           C
ATOM   4905  O   LYS   312      26.856  37.234  91.905  1.00  0.00           O
ATOM   4906  N   ASN   313      26.035  35.272  92.611  1.00  0.00           N
ATOM   4907  H   ASN   313      26.425  34.430  93.010  1.00  0.00           H
ATOM   4908  CA  ASN   313      24.576  35.404  92.659  1.00  0.00           C
ATOM   4909  HA  ASN   313      24.230  34.404  92.919  1.00  0.00           H
ATOM   4910  CB  ASN   313      24.171  36.300  93.859  1.00  0.00           C
ATOM   4911  HB2 ASN   313      24.436  37.352  93.747  1.00  0.00           H
ATOM   4912  HB3 ASN   313      23.101  36.136  93.980  1.00  0.00           H
ATOM   4913  CG  ASN   313      24.802  35.722  95.079  1.00  0.00           C
ATOM   4914  OD1 ASN   313      24.555  34.550  95.388  1.00  0.00           O
ATOM   4915  ND2 ASN   313      25.647  36.423  95.784  1.00  0.00           N
ATOM   4916 HD21 ASN   313      25.833  37.354  95.440  1.00  0.00           H
ATOM   4917 HD22 ASN   313      26.092  36.022  96.598  1.00  0.00           H
ATOM   4918  C   ASN   313      23.950  35.852  91.337  1.00  0.00           C
ATOM   4919  O   ASN   313      22.976  36.684  91.281  1.00  0.00           O
ATOM   4920  N   GLN   314      24.610  35.512  90.265  1.00  0.00           N
ATOM   4921  H   GLN   314      25.278  34.785  90.477  1.00  0.00           H
ATOM   4922  CA  GLN   314      24.109  35.721  88.939  1.00  0.00           C
ATOM   4923  HA  GLN   314      23.366  36.511  89.046  1.00  0.00           H
ATOM   4924  CB  GLN   314      25.155  36.293  87.925  1.00  0.00           C
ATOM   4925  HB2 GLN   314      25.965  35.617  87.653  1.00  0.00           H
ATOM   4926  HB3 GLN   314      24.659  36.693  87.042  1.00  0.00           H
ATOM   4927  CG  GLN   314      25.987  37.324  88.554  1.00  0.00           C
ATOM   4928  HG2 GLN   314      26.548  36.821  89.340  1.00  0.00           H
ATOM   4929  HG3 GLN   314      26.710  37.798  87.890  1.00  0.00           H
ATOM   4930  CD  GLN   314      25.249  38.600  88.974  1.00  0.00           C
ATOM   4931  OE1 GLN   314      24.504  39.297  88.274  1.00  0.00           O
ATOM   4932  NE2 GLN   314      25.544  39.105  90.186  1.00  0.00           N
ATOM   4933 HE21 GLN   314      25.139  40.007  90.390  1.00  0.00           H
ATOM   4934 HE22 GLN   314      25.955  38.486  90.871  1.00  0.00           H
ATOM   4935  C   GLN   314      23.441  34.510  88.327  1.00  0.00           C
ATOM   4936  O   GLN   314      23.825  33.415  88.762  1.00  0.00           O
ATOM   4937  N   ASP   315      22.562  34.657  87.307  1.00  0.00           N
ATOM   4938  H   ASP   315      22.336  35.601  87.027  1.00  0.00           H
ATOM   4939  CA  ASP   315      22.234  33.610  86.457  1.00  0.00           C
ATOM   4940  HA  ASP   315      22.143  32.649  86.961  1.00  0.00           H
ATOM   4941  CB  ASP   315      20.884  33.887  85.825  1.00  0.00           C
ATOM   4942  HB2 ASP   315      20.066  34.019  86.533  1.00  0.00           H
ATOM   4943  HB3 ASP   315      20.861  34.768  85.182  1.00  0.00           H
ATOM   4944  CG  ASP   315      20.467  32.764  84.765  1.00  0.00           C
ATOM   4945  OD1 ASP   315      20.975  31.622  84.854  1.00  0.00           O
ATOM   4946  OD2 ASP   315      19.792  33.103  83.775  1.00  0.00           O
ATOM   4947  C   ASP   315      23.384  33.491  85.380  1.00  0.00           C
ATOM   4948  O   ASP   315      23.644  34.439  84.622  1.00  0.00           O
ATOM   4949  N   LEU   316      23.873  32.228  85.156  1.00  0.00           N
ATOM   4950  H   LEU   316      23.462  31.428  85.615  1.00  0.00           H
ATOM   4951  CA  LEU   316      24.722  31.802  84.052  1.00  0.00           C
ATOM   4952  HA  LEU   316      25.178  32.703  83.643  1.00  0.00           H
ATOM   4953  CB  LEU   316      25.923  31.014  84.670  1.00  0.00           C
ATOM   4954  HB2 LEU   316      25.608  30.308  85.439  1.00  0.00           H
ATOM   4955  HB3 LEU   316      26.316  30.364  83.889  1.00  0.00           H
ATOM   4956  CG  LEU   316      27.103  31.880  85.131  1.00  0.00           C
ATOM   4957  HG  LEU   316      27.798  31.083  85.397  1.00  0.00           H
ATOM   4958  CD1 LEU   316      27.696  32.633  83.991  1.00  0.00           C
ATOM   4959 HD11 LEU   316      26.993  33.313  83.511  1.00  0.00           H
ATOM   4960 HD12 LEU   316      28.052  31.907  83.260  1.00  0.00           H
ATOM   4961 HD13 LEU   316      28.546  33.279  84.209  1.00  0.00           H
ATOM   4962  CD2 LEU   316      26.934  32.920  86.258  1.00  0.00           C
ATOM   4963 HD21 LEU   316      27.856  33.010  86.832  1.00  0.00           H
ATOM   4964 HD22 LEU   316      26.644  33.919  85.930  1.00  0.00           H
ATOM   4965 HD23 LEU   316      26.145  32.548  86.913  1.00  0.00           H
ATOM   4966  C   LEU   316      24.110  31.049  82.887  1.00  0.00           C
ATOM   4967  O   LEU   316      24.796  30.722  81.956  1.00  0.00           O
ATOM   4968  N   SER   317      22.822  30.758  82.893  1.00  0.00           N
ATOM   4969  H   SER   317      22.228  31.240  83.552  1.00  0.00           H
ATOM   4970  CA  SER   317      22.216  29.844  81.963  1.00  0.00           C
ATOM   4971  HA  SER   317      22.773  28.921  82.124  1.00  0.00           H
ATOM   4972  CB  SER   317      20.752  29.583  82.240  1.00  0.00           C
ATOM   4973  HB2 SER   317      20.248  28.893  81.563  1.00  0.00           H
ATOM   4974  HB3 SER   317      20.678  29.142  83.234  1.00  0.00           H
ATOM   4975  OG  SER   317      19.941  30.730  82.206  1.00  0.00           O
ATOM   4976  HG  SER   317      20.089  31.229  83.013  1.00  0.00           H
ATOM   4977  C   SER   317      22.343  30.233  80.458  1.00  0.00           C
ATOM   4978  O   SER   317      22.175  29.431  79.535  1.00  0.00           O
ATOM   4979  N   LYS   318      22.527  31.532  80.167  1.00  0.00           N
ATOM   4980  H   LYS   318      22.322  32.190  80.906  1.00  0.00           H
ATOM   4981  CA  LYS   318      22.556  31.988  78.826  1.00  0.00           C
ATOM   4982  HA  LYS   318      22.035  31.436  78.044  1.00  0.00           H
ATOM   4983  CB  LYS   318      21.848  33.379  78.700  1.00  0.00           C
ATOM   4984  HB2 LYS   318      20.803  33.317  79.006  1.00  0.00           H
ATOM   4985  HB3 LYS   318      22.333  34.106  79.353  1.00  0.00           H
ATOM   4986  CG  LYS   318      21.959  33.947  77.357  1.00  0.00           C
ATOM   4987  HG2 LYS   318      23.004  33.859  77.062  1.00  0.00           H
ATOM   4988  HG3 LYS   318      21.299  33.365  76.713  1.00  0.00           H
ATOM   4989  CD  LYS   318      21.597  35.449  77.292  1.00  0.00           C
ATOM   4990  HD2 LYS   318      20.524  35.609  77.397  1.00  0.00           H
ATOM   4991  HD3 LYS   318      22.116  35.941  78.115  1.00  0.00           H
ATOM   4992  CE  LYS   318      22.061  36.197  76.040  1.00  0.00           C
ATOM   4993  HE2 LYS   318      23.108  35.910  75.941  1.00  0.00           H
ATOM   4994  HE3 LYS   318      21.537  35.819  75.163  1.00  0.00           H
ATOM   4995  NZ  LYS   318      21.839  37.696  76.037  1.00  0.00           N
ATOM   4996  HZ1 LYS   318      20.891  38.004  75.873  1.00  0.00           H
ATOM   4997  HZ2 LYS   318      22.428  38.187  75.379  1.00  0.00           H
ATOM   4998  HZ3 LYS   318      22.235  38.250  76.783  1.00  0.00           H
ATOM   4999  C   LYS   318      24.116  31.996  78.397  1.00  0.00           C
ATOM   5000  O   LYS   318      24.407  31.870  77.223  1.00  0.00           O
ATOM   5001  N   PHE   319      25.021  32.343  79.318  1.00  0.00           N
ATOM   5002  H   PHE   319      24.718  32.608  80.244  1.00  0.00           H
ATOM   5003  CA  PHE   319      26.486  32.383  79.085  1.00  0.00           C
ATOM   5004  HA  PHE   319      26.710  33.098  78.294  1.00  0.00           H
ATOM   5005  CB  PHE   319      27.148  32.865  80.366  1.00  0.00           C
ATOM   5006  HB2 PHE   319      26.543  33.612  80.880  1.00  0.00           H
ATOM   5007  HB3 PHE   319      27.110  32.023  81.058  1.00  0.00           H
ATOM   5008  CG  PHE   319      28.492  33.499  80.245  1.00  0.00           C
ATOM   5009  CD1 PHE   319      28.588  34.797  79.809  1.00  0.00           C
ATOM   5010  HD1 PHE   319      27.684  35.363  79.638  1.00  0.00           H
ATOM   5011  CE1 PHE   319      29.793  35.535  79.902  1.00  0.00           C
ATOM   5012  HE1 PHE   319      29.881  36.582  79.651  1.00  0.00           H
ATOM   5013  CZ  PHE   319      30.952  34.793  80.206  1.00  0.00           C
ATOM   5014  HZ  PHE   319      31.918  35.271  80.120  1.00  0.00           H
ATOM   5015  CE2 PHE   319      30.833  33.464  80.744  1.00  0.00           C
ATOM   5016  HE2 PHE   319      31.690  32.968  81.174  1.00  0.00           H
ATOM   5017  CD2 PHE   319      29.574  32.836  80.788  1.00  0.00           C
ATOM   5018  HD2 PHE   319      29.522  31.833  81.185  1.00  0.00           H
ATOM   5019  C   PHE   319      27.049  30.979  78.617  1.00  0.00           C
ATOM   5020  O   PHE   319      27.996  30.949  77.855  1.00  0.00           O
ATOM   5021  N   ASP   320      26.518  29.929  79.161  1.00  0.00           N
ATOM   5022  H   ASP   320      25.996  30.199  79.982  1.00  0.00           H
ATOM   5023  CA  ASP   320      26.947  28.491  79.187  1.00  0.00           C
ATOM   5024  HA  ASP   320      28.021  28.568  79.351  1.00  0.00           H
ATOM   5025  CB  ASP   320      26.154  27.945  80.387  1.00  0.00           C
ATOM   5026  HB2 ASP   320      26.321  28.534  81.290  1.00  0.00           H
ATOM   5027  HB3 ASP   320      25.081  27.917  80.200  1.00  0.00           H
ATOM   5028  CG  ASP   320      26.622  26.481  80.793  1.00  0.00           C
ATOM   5029  OD1 ASP   320      27.791  26.239  80.784  1.00  0.00           O
ATOM   5030  OD2 ASP   320      25.841  25.663  81.177  1.00  0.00           O
ATOM   5031  C   ASP   320      26.724  27.782  77.878  1.00  0.00           C
ATOM   5032  O   ASP   320      26.605  26.512  77.860  1.00  0.00           O
ATOM   5033  N   LYS   321      26.883  28.485  76.746  1.00  0.00           N
ATOM   5034  H   LYS   321      27.058  29.479  76.780  1.00  0.00           H
ATOM   5035  CA  LYS   321      26.878  27.924  75.436  1.00  0.00           C
ATOM   5036  HA  LYS   321      27.363  26.951  75.508  1.00  0.00           H
ATOM   5037  CB  LYS   321      25.483  27.552  74.883  1.00  0.00           C
ATOM   5038  HB2 LYS   321      25.637  26.978  73.969  1.00  0.00           H
ATOM   5039  HB3 LYS   321      24.943  26.909  75.579  1.00  0.00           H
[truncated: 179,098 more chars]
