# Supplementary material for: Worth the Weight: Sub-Pocket EXplorer (SubPEx), a Weighted Ensemble Method to Enhance Binding-Pocket Conformational Sampling
Source: J Chem Theory Comput. 2023 Aug 16;19(17):5677–89. doi: 10.1021/acs.jctc.3c00478 (PMC10500992; doi:10.1021/acs.jctc.3c00478)
Supplement: Supplementary file 2 — ct3c00478_si_002.zip [file ct3c00478_si_002.zip › clustered_structures/HXK2/brute-force/rep.c8.aligned.pdb]

HELIX    1   1 MET      7  PHE     17  1                                  11
HELIX    2   2 THR     21  GLY     38  1                                  18
HELIX    3   3 ASP     99  ARG    102  1                                   4
HELIX    4   4 GLU    109  GLN    125  1                                  17
HELIX    5   5 VAL    171  LYS    181  1                                  11
HELIX    6   6 ASP    194  THR    205  1                                  12
HELIX    7   7 GLU    231  LEU    233  1                                   3
HELIX    8   8 TYR    253  SER    255  1                                   3
HELIX    9   9 LYS    267  ASP    273  1                                   7
HELIX   10  10 THR    283  SER    288  1                                   6
HELIX   11  11 GLY    290  LYS    306  1                                  17
HELIX   12  12 SER    328  GLU    335  1                                   8
HELIX   13  13 GLU    342  PHE    352  1                                  11
HELIX   14  14 VAL    358  ARG    390  1                                  33
HELIX   15  15 SER    402  ARG    406  1                                   5
HELIX   16  16 PHE    410  TYR    422  1                                  13
HELIX   17  17 GLY    442  ILE    458  1                                  17
SHEET    1   1 1 SER    62  ASP    69  0
SHEET    2   2 1 ASN    74  GLY    83  0
SHEET    3   3 1 PHE    88  ARG    96  0
SHEET    4   4 1 ILE   134  THR   139  0
SHEET    5   5 1 ILE   186  ILE   192  0
SHEET    6   6 1 THR   209  ILE   214  0
SHEET    7   7 1 GLY   221  VAL   226  0
SHEET    8   8 1 PRO   246  ASN   250  0
SHEET    9   9 1 GLY   395  ASP   400  0
SHEET   10  10 1 ILE   434  PRO   438  0
CRYST1  150.166  145.588  167.895   5.86   4.73   8.31               1
ATOM      1  N   ASP     1      44.037  49.591  88.859  1.00  0.00           N
ATOM      2  H1  ASP     1      44.706  50.317  88.647  1.00  0.00           H
ATOM      3  H2  ASP     1      43.325  49.455  88.154  1.00  0.00           H
ATOM      4  H3  ASP     1      43.454  49.783  89.662  1.00  0.00           H
ATOM      5  CA  ASP     1      44.805  48.368  89.094  1.00  0.00           C
ATOM      6  HA  ASP     1      45.571  48.188  88.340  1.00  0.00           H
ATOM      7  CB  ASP     1      45.711  48.477  90.385  1.00  0.00           C
ATOM      8  HB2 ASP     1      45.119  48.544  91.297  1.00  0.00           H
ATOM      9  HB3 ASP     1      46.274  47.546  90.432  1.00  0.00           H
ATOM     10  CG  ASP     1      46.713  49.663  90.423  1.00  0.00           C
ATOM     11  OD1 ASP     1      46.575  50.433  89.432  1.00  0.00           O
ATOM     12  OD2 ASP     1      47.499  49.826  91.392  1.00  0.00           O
ATOM     13  C   ASP     1      43.871  47.192  89.066  1.00  0.00           C
ATOM     14  O   ASP     1      42.722  47.415  89.418  1.00  0.00           O
ATOM     15  N   VAL     2      44.227  45.942  88.716  1.00  0.00           N
ATOM     16  H   VAL     2      45.166  45.697  88.439  1.00  0.00           H
ATOM     17  CA  VAL     2      43.271  44.818  88.769  1.00  0.00           C
ATOM     18  HA  VAL     2      42.393  45.240  88.280  1.00  0.00           H
ATOM     19  CB  VAL     2      43.811  43.502  88.057  1.00  0.00           C
ATOM     20  HB  VAL     2      42.945  42.950  87.691  1.00  0.00           H
ATOM     21  CG1 VAL     2      44.384  43.847  86.632  1.00  0.00           C
ATOM     22 HG11 VAL     2      44.626  42.889  86.173  1.00  0.00           H
ATOM     23 HG12 VAL     2      43.508  44.243  86.118  1.00  0.00           H
ATOM     24 HG13 VAL     2      45.232  44.531  86.684  1.00  0.00           H
ATOM     25  CG2 VAL     2      44.809  42.506  88.746  1.00  0.00           C
ATOM     26 HG21 VAL     2      44.753  41.511  88.304  1.00  0.00           H
ATOM     27 HG22 VAL     2      44.552  42.229  89.767  1.00  0.00           H
ATOM     28 HG23 VAL     2      45.792  42.943  88.575  1.00  0.00           H
ATOM     29  C   VAL     2      42.724  44.523  90.198  1.00  0.00           C
ATOM     30  O   VAL     2      43.405  44.814  91.204  1.00  0.00           O
ATOM     31  N   PRO     3      41.598  43.814  90.385  1.00  0.00           N
ATOM     32  CD  PRO     3      40.763  43.158  89.412  1.00  0.00           C
ATOM     33  HD2 PRO     3      41.130  42.144  89.250  1.00  0.00           H
ATOM     34  HD3 PRO     3      40.887  43.728  88.491  1.00  0.00           H
ATOM     35  CG  PRO     3      39.391  43.239  90.054  1.00  0.00           C
ATOM     36  HG2 PRO     3      38.633  42.588  89.620  1.00  0.00           H
ATOM     37  HG3 PRO     3      39.046  44.269  89.957  1.00  0.00           H
ATOM     38  CB  PRO     3      39.696  42.952  91.486  1.00  0.00           C
ATOM     39  HB2 PRO     3      39.755  41.867  91.565  1.00  0.00           H
ATOM     40  HB3 PRO     3      38.940  43.387  92.141  1.00  0.00           H
ATOM     41  CA  PRO     3      41.061  43.556  91.725  1.00  0.00           C
ATOM     42  HA  PRO     3      41.077  44.398  92.417  1.00  0.00           H
ATOM     43  C   PRO     3      41.934  42.555  92.395  1.00  0.00           C
ATOM     44  O   PRO     3      42.344  41.583  91.723  1.00  0.00           O
ATOM     45  N   LYS     4      42.257  42.722  93.693  1.00  0.00           N
ATOM     46  H   LYS     4      41.931  43.534  94.198  1.00  0.00           H
ATOM     47  CA  LYS     4      43.196  41.878  94.485  1.00  0.00           C
ATOM     48  HA  LYS     4      43.994  41.850  93.743  1.00  0.00           H
ATOM     49  CB  LYS     4      43.531  42.438  95.877  1.00  0.00           C
ATOM     50  HB2 LYS     4      42.610  42.539  96.451  1.00  0.00           H
ATOM     51  HB3 LYS     4      44.067  41.605  96.330  1.00  0.00           H
ATOM     52  CG  LYS     4      44.241  43.845  95.941  1.00  0.00           C
ATOM     53  HG2 LYS     4      43.638  44.645  95.513  1.00  0.00           H
ATOM     54  HG3 LYS     4      44.089  44.091  96.991  1.00  0.00           H
ATOM     55  CD  LYS     4      45.661  43.751  95.344  1.00  0.00           C
ATOM     56  HD2 LYS     4      46.266  43.004  95.857  1.00  0.00           H
ATOM     57  HD3 LYS     4      45.526  43.609  94.272  1.00  0.00           H
ATOM     58  CE  LYS     4      46.255  45.104  95.623  1.00  0.00           C
ATOM     59  HE2 LYS     4      45.505  45.780  95.213  1.00  0.00           H
ATOM     60  HE3 LYS     4      46.379  45.252  96.696  1.00  0.00           H
ATOM     61  NZ  LYS     4      47.625  45.279  94.955  1.00  0.00           N
ATOM     62  HZ1 LYS     4      47.699  45.097  93.964  1.00  0.00           H
ATOM     63  HZ2 LYS     4      48.228  44.701  95.523  1.00  0.00           H
ATOM     64  HZ3 LYS     4      47.931  46.241  94.993  1.00  0.00           H
ATOM     65  C   LYS     4      42.639  40.478  94.670  1.00  0.00           C
ATOM     66  O   LYS     4      43.470  39.573  94.868  1.00  0.00           O
ATOM     67  N   GLU     5      41.321  40.217  94.618  1.00  0.00           N
ATOM     68  H   GLU     5      40.683  40.996  94.686  1.00  0.00           H
ATOM     69  CA  GLU     5      40.752  38.833  94.831  1.00  0.00           C
ATOM     70  HA  GLU     5      41.389  38.312  95.546  1.00  0.00           H
ATOM     71  CB  GLU     5      39.419  38.839  95.523  1.00  0.00           C
ATOM     72  HB2 GLU     5      39.095  37.859  95.872  1.00  0.00           H
ATOM     73  HB3 GLU     5      39.621  39.456  96.398  1.00  0.00           H
ATOM     74  CG  GLU     5      38.329  39.388  94.524  1.00  0.00           C
ATOM     75  HG2 GLU     5      38.909  39.981  93.816  1.00  0.00           H
ATOM     76  HG3 GLU     5      37.846  38.586  93.966  1.00  0.00           H
ATOM     77  CD  GLU     5      37.203  40.279  95.228  1.00  0.00           C
ATOM     78  OE1 GLU     5      37.533  41.324  95.793  1.00  0.00           O
ATOM     79  OE2 GLU     5      36.102  39.763  95.205  1.00  0.00           O
ATOM     80  C   GLU     5      40.707  37.980  93.514  1.00  0.00           C
ATOM     81  O   GLU     5      40.271  36.817  93.478  1.00  0.00           O
ATOM     82  N   LEU     6      41.046  38.581  92.407  1.00  0.00           N
ATOM     83  H   LEU     6      41.202  39.572  92.516  1.00  0.00           H
ATOM     84  CA  LEU     6      41.121  37.959  91.044  1.00  0.00           C
ATOM     85  HA  LEU     6      40.856  36.905  91.138  1.00  0.00           H
ATOM     86  CB  LEU     6      40.101  38.674  90.083  1.00  0.00           C
ATOM     87  HB2 LEU     6      40.388  39.715  89.937  1.00  0.00           H
ATOM     88  HB3 LEU     6      40.192  38.197  89.107  1.00  0.00           H
ATOM     89  CG  LEU     6      38.669  38.646  90.445  1.00  0.00           C
ATOM     90  HG  LEU     6      38.603  38.978  91.481  1.00  0.00           H
ATOM     91  CD1 LEU     6      37.714  39.512  89.686  1.00  0.00           C
ATOM     92 HD11 LEU     6      37.346  39.125  88.737  1.00  0.00           H
ATOM     93 HD12 LEU     6      38.063  40.528  89.498  1.00  0.00           H
ATOM     94 HD13 LEU     6      36.896  39.600  90.402  1.00  0.00           H
ATOM     95  CD2 LEU     6      38.129  37.256  90.351  1.00  0.00           C
ATOM     96 HD21 LEU     6      38.404  36.789  89.406  1.00  0.00           H
ATOM     97 HD22 LEU     6      38.416  36.693  91.239  1.00  0.00           H
ATOM     98 HD23 LEU     6      37.043  37.249  90.437  1.00  0.00           H
ATOM     99  C   LEU     6      42.592  37.932  90.508  1.00  0.00           C
ATOM    100  O   LEU     6      42.808  37.425  89.380  1.00  0.00           O
ATOM    101  N   MET     7      43.565  38.535  91.297  1.00  0.00           N
ATOM    102  H   MET     7      43.336  38.757  92.255  1.00  0.00           H
ATOM    103  CA  MET     7      44.850  39.008  90.798  1.00  0.00           C
ATOM    104  HA  MET     7      44.813  39.629  89.903  1.00  0.00           H
ATOM    105  CB  MET     7      45.542  39.970  91.697  1.00  0.00           C
ATOM    106  HB2 MET     7      44.965  40.892  91.763  1.00  0.00           H
ATOM    107  HB3 MET     7      45.529  39.560  92.707  1.00  0.00           H
ATOM    108  CG  MET     7      47.000  40.352  91.469  1.00  0.00           C
ATOM    109  HG2 MET     7      47.701  39.527  91.597  1.00  0.00           H
ATOM    110  HG3 MET     7      47.114  40.708  90.444  1.00  0.00           H
ATOM    111  SD  MET     7      47.385  41.698  92.627  1.00  0.00           S
ATOM    112  CE  MET     7      48.042  40.699  93.981  1.00  0.00           C
ATOM    113  HE1 MET     7      48.698  39.963  93.516  1.00  0.00           H
ATOM    114  HE2 MET     7      48.617  41.360  94.630  1.00  0.00           H
ATOM    115  HE3 MET     7      47.189  40.342  94.557  1.00  0.00           H
ATOM    116  C   MET     7      45.724  37.775  90.323  1.00  0.00           C
ATOM    117  O   MET     7      46.195  37.821  89.199  1.00  0.00           O
ATOM    118  N   GLN     8      45.762  36.724  91.138  1.00  0.00           N
ATOM    119  H   GLN     8      45.301  36.751  92.036  1.00  0.00           H
ATOM    120  CA  GLN     8      46.576  35.508  90.834  1.00  0.00           C
ATOM    121  HA  GLN     8      47.592  35.749  90.519  1.00  0.00           H
ATOM    122  CB  GLN     8      46.803  34.712  92.118  1.00  0.00           C
ATOM    123  HB2 GLN     8      45.866  34.612  92.666  1.00  0.00           H
ATOM    124  HB3 GLN     8      47.154  33.712  91.863  1.00  0.00           H
ATOM    125  CG  GLN     8      47.878  35.259  93.054  1.00  0.00           C
ATOM    126  HG2 GLN     8      48.817  35.063  92.537  1.00  0.00           H
ATOM    127  HG3 GLN     8      47.729  36.311  93.297  1.00  0.00           H
ATOM    128  CD  GLN     8      47.948  34.486  94.354  1.00  0.00           C
ATOM    129  OE1 GLN     8      48.376  33.326  94.406  1.00  0.00           O
ATOM    130  NE2 GLN     8      47.419  35.064  95.406  1.00  0.00           N
ATOM    131 HE21 GLN     8      47.283  34.467  96.210  1.00  0.00           H
ATOM    132 HE22 GLN     8      47.003  35.983  95.345  1.00  0.00           H
ATOM    133  C   GLN     8      46.037  34.660  89.709  1.00  0.00           C
ATOM    134  O   GLN     8      46.643  33.803  89.031  1.00  0.00           O
ATOM    135  N   GLN     9      44.775  34.897  89.376  1.00  0.00           N
ATOM    136  H   GLN     9      44.250  35.477  90.016  1.00  0.00           H
ATOM    137  CA  GLN     9      44.136  34.142  88.310  1.00  0.00           C
ATOM    138  HA  GLN     9      44.475  33.127  88.098  1.00  0.00           H
ATOM    139  CB  GLN     9      42.628  33.964  88.720  1.00  0.00           C
ATOM    140  HB2 GLN     9      42.308  35.003  88.800  1.00  0.00           H
ATOM    141  HB3 GLN     9      42.009  33.644  87.881  1.00  0.00           H
ATOM    142  CG  GLN     9      42.315  33.265  90.029  1.00  0.00           C
ATOM    143  HG2 GLN     9      41.374  32.729  89.908  1.00  0.00           H
ATOM    144  HG3 GLN     9      42.994  32.439  90.243  1.00  0.00           H
ATOM    145  CD  GLN     9      42.205  34.229  91.189  1.00  0.00           C
ATOM    146  OE1 GLN     9      43.037  35.060  91.547  1.00  0.00           O
ATOM    147  NE2 GLN     9      41.121  34.193  91.866  1.00  0.00           N
ATOM    148 HE21 GLN     9      40.931  34.927  92.533  1.00  0.00           H
ATOM    149 HE22 GLN     9      40.326  33.671  91.526  1.00  0.00           H
ATOM    150  C   GLN     9      44.304  34.862  87.001  1.00  0.00           C
ATOM    151  O   GLN     9      44.552  34.174  85.996  1.00  0.00           O
ATOM    152  N   ILE    10      44.335  36.213  87.011  1.00  0.00           N
ATOM    153  H   ILE    10      44.299  36.584  87.949  1.00  0.00           H
ATOM    154  CA  ILE    10      44.863  37.041  85.963  1.00  0.00           C
ATOM    155  HA  ILE    10      44.521  36.803  84.956  1.00  0.00           H
ATOM    156  CB  ILE    10      44.628  38.495  86.340  1.00  0.00           C
ATOM    157  HB  ILE    10      44.869  38.739  87.374  1.00  0.00           H
ATOM    158  CG2 ILE    10      45.563  39.420  85.519  1.00  0.00           C
ATOM    159 HG21 ILE    10      45.682  39.243  84.450  1.00  0.00           H
ATOM    160 HG22 ILE    10      46.597  39.409  85.865  1.00  0.00           H
ATOM    161 HG23 ILE    10      45.026  40.359  85.645  1.00  0.00           H
ATOM    162  CG1 ILE    10      43.113  38.861  86.120  1.00  0.00           C
ATOM    163 HG12 ILE    10      42.790  39.016  85.091  1.00  0.00           H
ATOM    164 HG13 ILE    10      42.557  37.997  86.483  1.00  0.00           H
ATOM    165  CD1 ILE    10      42.585  40.132  86.886  1.00  0.00           C
ATOM    166 HD11 ILE    10      43.240  40.971  86.650  1.00  0.00           H
ATOM    167 HD12 ILE    10      42.617  39.921  87.954  1.00  0.00           H
ATOM    168 HD13 ILE    10      41.577  40.461  86.629  1.00  0.00           H
ATOM    169  C   ILE    10      46.367  36.817  85.677  1.00  0.00           C
ATOM    170  O   ILE    10      46.724  36.777  84.496  1.00  0.00           O
ATOM    171  N   GLU    11      47.160  36.495  86.696  1.00  0.00           N
ATOM    172  H   GLU    11      46.664  36.323  87.559  1.00  0.00           H
ATOM    173  CA  GLU    11      48.547  36.021  86.555  1.00  0.00           C
ATOM    174  HA  GLU    11      48.992  36.776  85.907  1.00  0.00           H
ATOM    175  CB  GLU    11      49.310  36.063  87.879  1.00  0.00           C
ATOM    176  HB2 GLU    11      48.981  35.297  88.582  1.00  0.00           H
ATOM    177  HB3 GLU    11      50.298  35.643  87.691  1.00  0.00           H
ATOM    178  CG  GLU    11      49.523  37.469  88.498  1.00  0.00           C
ATOM    179  HG2 GLU    11      48.489  37.785  88.634  1.00  0.00           H
ATOM    180  HG3 GLU    11      50.016  37.354  89.463  1.00  0.00           H
ATOM    181  CD  GLU    11      50.291  38.469  87.596  1.00  0.00           C
ATOM    182  OE1 GLU    11      49.945  39.651  87.600  1.00  0.00           O
ATOM    183  OE2 GLU    11      51.273  38.049  86.892  1.00  0.00           O
ATOM    184  C   GLU    11      48.646  34.548  85.998  1.00  0.00           C
ATOM    185  O   GLU    11      49.600  34.227  85.223  1.00  0.00           O
ATOM    186  N   ASN    12      47.655  33.653  86.226  1.00  0.00           N
ATOM    187  H   ASN    12      46.873  34.031  86.741  1.00  0.00           H
ATOM    188  CA  ASN    12      47.554  32.383  85.502  1.00  0.00           C
ATOM    189  HA  ASN    12      48.547  31.944  85.415  1.00  0.00           H
ATOM    190  CB  ASN    12      46.717  31.340  86.376  1.00  0.00           C
ATOM    191  HB2 ASN    12      45.761  31.816  86.596  1.00  0.00           H
ATOM    192  HB3 ASN    12      46.397  30.504  85.753  1.00  0.00           H
ATOM    193  CG  ASN    12      47.354  30.843  87.710  1.00  0.00           C
ATOM    194  OD1 ASN    12      48.617  30.906  87.896  1.00  0.00           O
ATOM    195  ND2 ASN    12      46.600  30.175  88.603  1.00  0.00           N
ATOM    196 HD21 ASN    12      45.604  30.154  88.428  1.00  0.00           H
ATOM    197 HD22 ASN    12      47.075  29.961  89.469  1.00  0.00           H
ATOM    198  C   ASN    12      46.917  32.445  84.111  1.00  0.00           C
ATOM    199  O   ASN    12      47.392  31.823  83.152  1.00  0.00           O
ATOM    200  N   PHE    13      46.062  33.470  83.839  1.00  0.00           N
ATOM    201  H   PHE    13      45.845  33.971  84.689  1.00  0.00           H
ATOM    202  CA  PHE    13      45.681  33.977  82.451  1.00  0.00           C
ATOM    203  HA  PHE    13      45.354  33.106  81.883  1.00  0.00           H
ATOM    204  CB  PHE    13      44.510  34.905  82.472  1.00  0.00           C
ATOM    205  HB2 PHE    13      44.710  35.864  82.949  1.00  0.00           H
ATOM    206  HB3 PHE    13      44.337  35.170  81.428  1.00  0.00           H
ATOM    207  CG  PHE    13      43.188  34.363  82.897  1.00  0.00           C
ATOM    208  CD1 PHE    13      42.437  34.950  83.953  1.00  0.00           C
ATOM    209  HD1 PHE    13      42.722  35.913  84.347  1.00  0.00           H
ATOM    210  CE1 PHE    13      41.182  34.480  84.312  1.00  0.00           C
ATOM    211  HE1 PHE    13      40.553  34.974  85.038  1.00  0.00           H
ATOM    212  CZ  PHE    13      40.729  33.356  83.594  1.00  0.00           C
ATOM    213  HZ  PHE    13      39.761  32.960  83.857  1.00  0.00           H
ATOM    214  CE2 PHE    13      41.398  32.816  82.511  1.00  0.00           C
ATOM    215  HE2 PHE    13      40.928  31.942  82.085  1.00  0.00           H
ATOM    216  CD2 PHE    13      42.623  33.315  82.184  1.00  0.00           C
ATOM    217  HD2 PHE    13      43.206  32.925  81.361  1.00  0.00           H
ATOM    218  C   PHE    13      46.792  34.519  81.582  1.00  0.00           C
ATOM    219  O   PHE    13      46.879  34.158  80.361  1.00  0.00           O
ATOM    220  N   GLU    14      47.786  35.269  82.171  1.00  0.00           N
ATOM    221  H   GLU    14      47.661  35.530  83.137  1.00  0.00           H
ATOM    222  CA  GLU    14      49.024  35.635  81.527  1.00  0.00           C
ATOM    223  HA  GLU    14      48.831  36.136  80.579  1.00  0.00           H
ATOM    224  CB  GLU    14      50.001  36.376  82.380  1.00  0.00           C
ATOM    225  HB2 GLU    14      50.052  35.908  83.362  1.00  0.00           H
ATOM    226  HB3 GLU    14      50.992  36.155  81.986  1.00  0.00           H
ATOM    227  CG  GLU    14      49.630  37.816  82.454  1.00  0.00           C
ATOM    228  HG2 GLU    14      49.709  38.194  81.434  1.00  0.00           H
ATOM    229  HG3 GLU    14      48.602  37.902  82.806  1.00  0.00           H
ATOM    230  CD  GLU    14      50.508  38.614  83.385  1.00  0.00           C
ATOM    231  OE1 GLU    14      50.146  39.749  83.747  1.00  0.00           O
ATOM    232  OE2 GLU    14      51.670  38.208  83.538  1.00  0.00           O
ATOM    233  C   GLU    14      49.623  34.333  81.053  1.00  0.00           C
ATOM    234  O   GLU    14      49.851  34.045  79.868  1.00  0.00           O
ATOM    235  N   LYS    15      49.936  33.437  82.026  1.00  0.00           N
ATOM    236  H   LYS    15      49.853  33.686  83.001  1.00  0.00           H
ATOM    237  CA  LYS    15      50.651  32.132  81.802  1.00  0.00           C
ATOM    238  HA  LYS    15      51.600  32.472  81.387  1.00  0.00           H
ATOM    239  CB  LYS    15      50.849  31.489  83.148  1.00  0.00           C
ATOM    240  HB2 LYS    15      49.955  31.265  83.729  1.00  0.00           H
ATOM    241  HB3 LYS    15      51.320  30.524  82.959  1.00  0.00           H
ATOM    242  CG  LYS    15      51.915  32.322  83.996  1.00  0.00           C
ATOM    243  HG2 LYS    15      52.894  32.264  83.521  1.00  0.00           H
ATOM    244  HG3 LYS    15      51.623  33.369  84.072  1.00  0.00           H
ATOM    245  CD  LYS    15      51.988  31.787  85.371  1.00  0.00           C
ATOM    246  HD2 LYS    15      51.066  32.026  85.902  1.00  0.00           H
ATOM    247  HD3 LYS    15      52.184  30.729  85.196  1.00  0.00           H
ATOM    248  CE  LYS    15      53.165  32.467  85.983  1.00  0.00           C
ATOM    249  HE2 LYS    15      54.044  32.255  85.374  1.00  0.00           H
ATOM    250  HE3 LYS    15      52.941  33.531  85.910  1.00  0.00           H
ATOM    251  NZ  LYS    15      53.412  32.206  87.468  1.00  0.00           N
ATOM    252  HZ1 LYS    15      53.701  31.252  87.630  1.00  0.00           H
ATOM    253  HZ2 LYS    15      52.685  32.479  88.115  1.00  0.00           H
ATOM    254  HZ3 LYS    15      54.269  32.704  87.661  1.00  0.00           H
ATOM    255  C   LYS    15      49.976  31.184  80.757  1.00  0.00           C
ATOM    256  O   LYS    15      50.675  30.307  80.205  1.00  0.00           O
ATOM    257  N   ILE    16      48.680  31.364  80.570  1.00  0.00           N
ATOM    258  H   ILE    16      48.094  31.813  81.258  1.00  0.00           H
ATOM    259  CA  ILE    16      47.869  30.698  79.567  1.00  0.00           C
ATOM    260  HA  ILE    16      48.322  29.726  79.369  1.00  0.00           H
ATOM    261  CB  ILE    16      46.415  30.641  80.111  1.00  0.00           C
ATOM    262  HB  ILE    16      46.224  31.596  80.600  1.00  0.00           H
ATOM    263  CG2 ILE    16      45.384  30.266  79.037  1.00  0.00           C
ATOM    264 HG21 ILE    16      45.134  31.146  78.443  1.00  0.00           H
ATOM    265 HG22 ILE    16      44.380  29.964  79.335  1.00  0.00           H
ATOM    266 HG23 ILE    16      45.923  29.483  78.505  1.00  0.00           H
ATOM    267  CG1 ILE    16      46.491  29.552  81.261  1.00  0.00           C
ATOM    268 HG12 ILE    16      46.609  28.548  80.853  1.00  0.00           H
ATOM    269 HG13 ILE    16      47.377  29.643  81.890  1.00  0.00           H
ATOM    270  CD1 ILE    16      45.259  29.579  82.177  1.00  0.00           C
ATOM    271 HD11 ILE    16      45.050  30.589  82.532  1.00  0.00           H
ATOM    272 HD12 ILE    16      45.372  28.834  82.963  1.00  0.00           H
ATOM    273 HD13 ILE    16      44.341  29.291  81.664  1.00  0.00           H
ATOM    274  C   ILE    16      47.987  31.448  78.229  1.00  0.00           C
ATOM    275  O   ILE    16      48.434  30.783  77.264  1.00  0.00           O
ATOM    276  N   PHE    17      47.851  32.727  78.046  1.00  0.00           N
ATOM    277  H   PHE    17      47.698  33.259  78.891  1.00  0.00           H
ATOM    278  CA  PHE    17      47.959  33.537  76.755  1.00  0.00           C
ATOM    279  HA  PHE    17      47.748  32.875  75.915  1.00  0.00           H
ATOM    280  CB  PHE    17      46.765  34.521  76.821  1.00  0.00           C
ATOM    281  HB2 PHE    17      46.995  35.280  77.568  1.00  0.00           H
ATOM    282  HB3 PHE    17      46.644  35.034  75.868  1.00  0.00           H
ATOM    283  CG  PHE    17      45.415  33.850  76.981  1.00  0.00           C
ATOM    284  CD1 PHE    17      44.637  34.134  78.151  1.00  0.00           C
ATOM    285  HD1 PHE    17      44.887  34.817  78.950  1.00  0.00           H
ATOM    286  CE1 PHE    17      43.370  33.502  78.221  1.00  0.00           C
ATOM    287  HE1 PHE    17      42.699  33.852  78.991  1.00  0.00           H
ATOM    288  CZ  PHE    17      42.852  32.647  77.200  1.00  0.00           C
ATOM    289  HZ  PHE    17      41.905  32.148  77.338  1.00  0.00           H
ATOM    290  CE2 PHE    17      43.598  32.423  76.060  1.00  0.00           C
ATOM    291  HE2 PHE    17      43.184  31.754  75.320  1.00  0.00           H
ATOM    292  CD2 PHE    17      44.926  32.992  75.959  1.00  0.00           C
ATOM    293  HD2 PHE    17      45.625  32.718  75.182  1.00  0.00           H
ATOM    294  C   PHE    17      49.256  34.269  76.493  1.00  0.00           C
ATOM    295  O   PHE    17      49.294  35.102  75.547  1.00  0.00           O
ATOM    296  N   THR    18      50.300  33.937  77.220  1.00  0.00           N
ATOM    297  H   THR    18      49.993  33.564  78.107  1.00  0.00           H
ATOM    298  CA  THR    18      51.720  34.330  76.998  1.00  0.00           C
ATOM    299  HA  THR    18      51.697  35.407  76.830  1.00  0.00           H
ATOM    300  CB  THR    18      52.510  34.134  78.241  1.00  0.00           C
ATOM    301  HB  THR    18      53.549  33.964  77.960  1.00  0.00           H
ATOM    302  CG2 THR    18      52.534  35.278  79.260  1.00  0.00           C
ATOM    303 HG21 THR    18      52.465  35.008  80.314  1.00  0.00           H
ATOM    304 HG22 THR    18      51.695  35.934  79.027  1.00  0.00           H
ATOM    305 HG23 THR    18      53.417  35.914  79.189  1.00  0.00           H
ATOM    306  OG1 THR    18      52.178  32.832  78.925  1.00  0.00           O
ATOM    307  HG1 THR    18      51.293  32.954  79.276  1.00  0.00           H
ATOM    308  C   THR    18      52.304  33.558  75.727  1.00  0.00           C
ATOM    309  O   THR    18      52.203  32.316  75.577  1.00  0.00           O
ATOM    310  N   VAL    19      53.126  34.277  74.920  1.00  0.00           N
ATOM    311  H   VAL    19      53.143  35.282  75.019  1.00  0.00           H
ATOM    312  CA  VAL    19      54.049  33.573  73.963  1.00  0.00           C
ATOM    313  HA  VAL    19      54.169  32.543  74.298  1.00  0.00           H
ATOM    314  CB  VAL    19      53.436  33.498  72.568  1.00  0.00           C
ATOM    315  HB  VAL    19      53.337  34.511  72.177  1.00  0.00           H
ATOM    316  CG1 VAL    19      54.194  32.621  71.618  1.00  0.00           C
ATOM    317 HG11 VAL    19      55.179  33.086  71.567  1.00  0.00           H
ATOM    318 HG12 VAL    19      54.233  31.594  71.981  1.00  0.00           H
ATOM    319 HG13 VAL    19      53.833  32.614  70.589  1.00  0.00           H
ATOM    320  CG2 VAL    19      51.981  33.021  72.561  1.00  0.00           C
ATOM    321 HG21 VAL    19      51.684  32.915  71.518  1.00  0.00           H
ATOM    322 HG22 VAL    19      51.334  33.801  72.963  1.00  0.00           H
ATOM    323 HG23 VAL    19      51.906  32.103  73.144  1.00  0.00           H
ATOM    324  C   VAL    19      55.351  34.266  73.909  1.00  0.00           C
ATOM    325  O   VAL    19      55.436  35.369  73.333  1.00  0.00           O
ATOM    326  N   PRO    20      56.474  33.674  74.540  1.00  0.00           N
ATOM    327  CD  PRO    20      56.348  32.604  75.516  1.00  0.00           C
ATOM    328  HD2 PRO    20      56.282  31.667  74.963  1.00  0.00           H
ATOM    329  HD3 PRO    20      55.448  32.692  76.125  1.00  0.00           H
ATOM    330  CG  PRO    20      57.557  32.632  76.406  1.00  0.00           C
ATOM    331  HG2 PRO    20      57.967  31.624  76.477  1.00  0.00           H
ATOM    332  HG3 PRO    20      57.287  33.077  77.364  1.00  0.00           H
ATOM    333  CB  PRO    20      58.609  33.448  75.553  1.00  0.00           C
ATOM    334  HB2 PRO    20      59.193  32.750  74.954  1.00  0.00           H
ATOM    335  HB3 PRO    20      59.248  34.117  76.128  1.00  0.00           H
ATOM    336  CA  PRO    20      57.811  34.299  74.646  1.00  0.00           C
ATOM    337  HA  PRO    20      57.739  35.302  75.069  1.00  0.00           H
ATOM    338  C   PRO    20      58.542  34.465  73.291  1.00  0.00           C
ATOM    339  O   PRO    20      58.437  33.570  72.467  1.00  0.00           O
ATOM    340  N   THR    21      59.414  35.527  73.124  1.00  0.00           N
ATOM    341  H   THR    21      59.427  36.250  73.830  1.00  0.00           H
ATOM    342  CA  THR    21      60.465  35.653  72.024  1.00  0.00           C
ATOM    343  HA  THR    21      60.023  36.219  71.204  1.00  0.00           H
ATOM    344  CB  THR    21      61.675  36.460  72.645  1.00  0.00           C
ATOM    345  HB  THR    21      62.107  35.948  73.504  1.00  0.00           H
ATOM    346  CG2 THR    21      62.860  36.522  71.689  1.00  0.00           C
ATOM    347 HG21 THR    21      62.606  36.845  70.680  1.00  0.00           H
ATOM    348 HG22 THR    21      63.258  35.507  71.697  1.00  0.00           H
ATOM    349 HG23 THR    21      63.581  37.169  72.188  1.00  0.00           H
ATOM    350  OG1 THR    21      61.472  37.808  73.013  1.00  0.00           O
ATOM    351  HG1 THR    21      60.985  37.817  73.840  1.00  0.00           H
ATOM    352  C   THR    21      60.929  34.275  71.526  1.00  0.00           C
ATOM    353  O   THR    21      60.824  33.962  70.290  1.00  0.00           O
ATOM    354  N   GLU    22      61.455  33.434  72.391  1.00  0.00           N
ATOM    355  H   GLU    22      61.317  33.655  73.366  1.00  0.00           H
ATOM    356  CA  GLU    22      62.144  32.179  72.000  1.00  0.00           C
ATOM    357  HA  GLU    22      62.785  32.318  71.129  1.00  0.00           H
ATOM    358  CB  GLU    22      62.933  31.529  73.140  1.00  0.00           C
ATOM    359  HB2 GLU    22      62.347  31.665  74.050  1.00  0.00           H
ATOM    360  HB3 GLU    22      62.976  30.458  72.941  1.00  0.00           H
ATOM    361  CG  GLU    22      64.306  32.092  73.535  1.00  0.00           C
ATOM    362  HG2 GLU    22      64.319  33.175  73.663  1.00  0.00           H
ATOM    363  HG3 GLU    22      64.732  31.643  74.434  1.00  0.00           H
ATOM    364  CD  GLU    22      65.289  31.789  72.387  1.00  0.00           C
ATOM    365  OE1 GLU    22      65.200  30.738  71.714  1.00  0.00           O
ATOM    366  OE2 GLU    22      66.294  32.502  72.361  1.00  0.00           O
ATOM    367  C   GLU    22      61.118  31.101  71.470  1.00  0.00           C
ATOM    368  O   GLU    22      61.432  30.367  70.578  1.00  0.00           O
ATOM    369  N   THR    23      59.811  31.158  71.962  1.00  0.00           N
ATOM    370  H   THR    23      59.553  31.754  72.736  1.00  0.00           H
ATOM    371  CA  THR    23      58.651  30.373  71.448  1.00  0.00           C
ATOM    372  HA  THR    23      58.976  29.347  71.282  1.00  0.00           H
ATOM    373  CB  THR    23      57.605  30.339  72.566  1.00  0.00           C
ATOM    374  HB  THR    23      57.457  31.292  73.076  1.00  0.00           H
ATOM    375  CG2 THR    23      56.273  29.850  72.009  1.00  0.00           C
ATOM    376 HG21 THR    23      55.584  29.856  72.853  1.00  0.00           H
ATOM    377 HG22 THR    23      56.436  28.848  71.612  1.00  0.00           H
ATOM    378 HG23 THR    23      55.948  30.552  71.240  1.00  0.00           H
ATOM    379  OG1 THR    23      58.013  29.298  73.376  1.00  0.00           O
ATOM    380  HG1 THR    23      58.720  29.519  73.988  1.00  0.00           H
ATOM    381  C   THR    23      58.247  30.977  70.062  1.00  0.00           C
ATOM    382  O   THR    23      58.098  30.191  69.094  1.00  0.00           O
ATOM    383  N   LEU    24      58.138  32.278  69.853  1.00  0.00           N
ATOM    384  H   LEU    24      58.420  32.863  70.626  1.00  0.00           H
ATOM    385  CA  LEU    24      57.851  32.914  68.558  1.00  0.00           C
ATOM    386  HA  LEU    24      56.856  32.704  68.166  1.00  0.00           H
ATOM    387  CB  LEU    24      57.631  34.388  68.640  1.00  0.00           C
ATOM    388  HB2 LEU    24      58.511  35.000  68.833  1.00  0.00           H
ATOM    389  HB3 LEU    24      57.340  34.665  67.626  1.00  0.00           H
ATOM    390  CG  LEU    24      56.572  34.939  69.602  1.00  0.00           C
ATOM    391  HG  LEU    24      56.684  34.488  70.587  1.00  0.00           H
ATOM    392  CD1 LEU    24      56.675  36.445  69.528  1.00  0.00           C
ATOM    393 HD11 LEU    24      55.934  37.019  70.084  1.00  0.00           H
ATOM    394 HD12 LEU    24      56.509  36.697  68.482  1.00  0.00           H
ATOM    395 HD13 LEU    24      57.641  36.703  69.962  1.00  0.00           H
ATOM    396  CD2 LEU    24      55.189  34.632  69.098  1.00  0.00           C
ATOM    397 HD21 LEU    24      54.441  35.119  69.724  1.00  0.00           H
ATOM    398 HD22 LEU    24      55.112  34.923  68.051  1.00  0.00           H
ATOM    399 HD23 LEU    24      55.159  33.550  69.226  1.00  0.00           H
ATOM    400  C   LEU    24      58.822  32.565  67.470  1.00  0.00           C
ATOM    401  O   LEU    24      58.418  32.267  66.342  1.00  0.00           O
ATOM    402  N   GLN    25      60.082  32.542  67.741  1.00  0.00           N
ATOM    403  H   GLN    25      60.322  32.640  68.718  1.00  0.00           H
ATOM    404  CA  GLN    25      61.161  31.993  66.880  1.00  0.00           C
ATOM    405  HA  GLN    25      61.041  32.465  65.904  1.00  0.00           H
ATOM    406  CB  GLN    25      62.560  32.529  67.431  1.00  0.00           C
ATOM    407  HB2 GLN    25      62.545  32.258  68.486  1.00  0.00           H
ATOM    408  HB3 GLN    25      63.370  32.008  66.920  1.00  0.00           H
ATOM    409  CG  GLN    25      62.702  34.045  67.327  1.00  0.00           C
ATOM    410  HG2 GLN    25      62.823  34.264  66.267  1.00  0.00           H
ATOM    411  HG3 GLN    25      61.750  34.476  67.636  1.00  0.00           H
ATOM    412  CD  GLN    25      63.833  34.557  68.236  1.00  0.00           C
ATOM    413  OE1 GLN    25      64.544  33.734  68.785  1.00  0.00           O
ATOM    414  NE2 GLN    25      63.929  35.845  68.417  1.00  0.00           N
ATOM    415 HE21 GLN    25      64.590  36.246  69.067  1.00  0.00           H
ATOM    416 HE22 GLN    25      63.201  36.360  67.944  1.00  0.00           H
ATOM    417  C   GLN    25      60.872  30.458  66.647  1.00  0.00           C
ATOM    418  O   GLN    25      60.823  30.067  65.472  1.00  0.00           O
ATOM    419  N   ALA    26      60.725  29.638  67.643  1.00  0.00           N
ATOM    420  H   ALA    26      60.807  29.993  68.584  1.00  0.00           H
ATOM    421  CA  ALA    26      60.527  28.166  67.486  1.00  0.00           C
ATOM    422  HA  ALA    26      61.415  27.766  66.996  1.00  0.00           H
ATOM    423  CB  ALA    26      60.378  27.607  68.948  1.00  0.00           C
ATOM    424  HB1 ALA    26      61.155  28.087  69.545  1.00  0.00           H
ATOM    425  HB2 ALA    26      60.608  26.544  68.883  1.00  0.00           H
ATOM    426  HB3 ALA    26      59.371  27.779  69.327  1.00  0.00           H
ATOM    427  C   ALA    26      59.228  27.804  66.643  1.00  0.00           C
ATOM    428  O   ALA    26      59.242  26.702  66.064  1.00  0.00           O
ATOM    429  N   VAL    27      58.243  28.650  66.656  1.00  0.00           N
ATOM    430  H   VAL    27      58.361  29.409  67.313  1.00  0.00           H
ATOM    431  CA  VAL    27      57.114  28.564  65.744  1.00  0.00           C
ATOM    432  HA  VAL    27      56.792  27.532  65.881  1.00  0.00           H
ATOM    433  CB  VAL    27      55.958  29.493  66.301  1.00  0.00           C
ATOM    434  HB  VAL    27      56.244  30.542  66.382  1.00  0.00           H
ATOM    435  CG1 VAL    27      54.814  29.375  65.278  1.00  0.00           C
ATOM    436 HG11 VAL    27      55.185  29.721  64.314  1.00  0.00           H
ATOM    437 HG12 VAL    27      54.563  28.317  65.209  1.00  0.00           H
ATOM    438 HG13 VAL    27      53.937  29.976  65.518  1.00  0.00           H
ATOM    439  CG2 VAL    27      55.410  28.962  67.677  1.00  0.00           C
ATOM    440 HG21 VAL    27      56.204  29.028  68.421  1.00  0.00           H
ATOM    441 HG22 VAL    27      55.061  27.944  67.511  1.00  0.00           H
ATOM    442 HG23 VAL    27      54.636  29.671  67.971  1.00  0.00           H
ATOM    443  C   VAL    27      57.618  28.927  64.289  1.00  0.00           C
ATOM    444  O   VAL    27      57.592  28.032  63.476  1.00  0.00           O
ATOM    445  N   THR    28      57.969  30.203  64.010  1.00  0.00           N
ATOM    446  H   THR    28      57.760  30.883  64.727  1.00  0.00           H
ATOM    447  CA  THR    28      58.469  30.723  62.742  1.00  0.00           C
ATOM    448  HA  THR    28      57.705  30.800  61.968  1.00  0.00           H
ATOM    449  CB  THR    28      59.170  32.169  63.001  1.00  0.00           C
ATOM    450  HB  THR    28      60.110  32.153  63.550  1.00  0.00           H
ATOM    451  CG2 THR    28      59.562  32.880  61.745  1.00  0.00           C
ATOM    452 HG21 THR    28      60.013  33.864  61.881  1.00  0.00           H
ATOM    453 HG22 THR    28      58.595  33.041  61.266  1.00  0.00           H
ATOM    454 HG23 THR    28      60.147  32.223  61.102  1.00  0.00           H
ATOM    455  OG1 THR    28      58.232  32.933  63.688  1.00  0.00           O
ATOM    456  HG1 THR    28      58.525  32.896  64.603  1.00  0.00           H
ATOM    457  C   THR    28      59.541  29.786  62.084  1.00  0.00           C
ATOM    458  O   THR    28      59.559  29.595  60.843  1.00  0.00           O
ATOM    459  N   LYS    29      60.415  29.138  62.913  1.00  0.00           N
ATOM    460  H   LYS    29      60.459  29.567  63.827  1.00  0.00           H
ATOM    461  CA  LYS    29      61.472  28.294  62.482  1.00  0.00           C
ATOM    462  HA  LYS    29      62.098  28.871  61.801  1.00  0.00           H
ATOM    463  CB  LYS    29      62.297  28.050  63.803  1.00  0.00           C
ATOM    464  HB2 LYS    29      62.829  28.927  64.170  1.00  0.00           H
ATOM    465  HB3 LYS    29      61.514  27.942  64.553  1.00  0.00           H
ATOM    466  CG  LYS    29      63.275  26.821  63.914  1.00  0.00           C
ATOM    467  HG2 LYS    29      62.636  25.938  63.892  1.00  0.00           H
ATOM    468  HG3 LYS    29      63.876  26.880  63.006  1.00  0.00           H
ATOM    469  CD  LYS    29      64.247  26.672  65.077  1.00  0.00           C
ATOM    470  HD2 LYS    29      64.887  27.554  65.079  1.00  0.00           H
ATOM    471  HD3 LYS    29      63.647  26.632  65.987  1.00  0.00           H
ATOM    472  CE  LYS    29      65.190  25.504  64.966  1.00  0.00           C
ATOM    473  HE2 LYS    29      65.573  25.322  63.962  1.00  0.00           H
ATOM    474  HE3 LYS    29      66.021  25.756  65.626  1.00  0.00           H
ATOM    475  NZ  LYS    29      64.548  24.213  65.432  1.00  0.00           N
ATOM    476  HZ1 LYS    29      65.076  23.351  65.456  1.00  0.00           H
ATOM    477  HZ2 LYS    29      63.781  23.863  64.874  1.00  0.00           H
ATOM    478  HZ3 LYS    29      64.272  24.443  66.377  1.00  0.00           H
ATOM    479  C   LYS    29      61.015  27.011  61.799  1.00  0.00           C
ATOM    480  O   LYS    29      61.414  26.547  60.737  1.00  0.00           O
ATOM    481  N   HIE    30      59.952  26.509  62.381  1.00  0.00           N
ATOM    482  H   HIE    30      59.802  26.881  63.308  1.00  0.00           H
ATOM    483  CA  HIE    30      59.119  25.437  61.903  1.00  0.00           C
ATOM    484  HA  HIE    30      59.589  24.634  61.334  1.00  0.00           H
ATOM    485  CB  HIE    30      58.514  24.675  63.116  1.00  0.00           C
ATOM    486  HB2 HIE    30      59.382  24.472  63.742  1.00  0.00           H
ATOM    487  HB3 HIE    30      57.895  25.340  63.719  1.00  0.00           H
ATOM    488  CG  HIE    30      57.837  23.390  62.871  1.00  0.00           C
ATOM    489  ND1 HIE    30      58.559  22.286  62.456  1.00  0.00           N
ATOM    490  CE1 HIE    30      57.584  21.404  62.398  1.00  0.00           C
ATOM    491  HE1 HIE    30      57.634  20.410  61.982  1.00  0.00           H
ATOM    492  NE2 HIE    30      56.362  21.824  62.638  1.00  0.00           N
ATOM    493  HE2 HIE    30      55.512  21.304  62.472  1.00  0.00           H
ATOM    494  CD2 HIE    30      56.492  23.152  62.990  1.00  0.00           C
ATOM    495  HD2 HIE    30      55.613  23.719  63.260  1.00  0.00           H
ATOM    496  C   HIE    30      58.065  25.912  60.932  1.00  0.00           C
ATOM    497  O   HIE    30      57.765  25.164  60.006  1.00  0.00           O
ATOM    498  N   PHE    31      57.716  27.232  60.851  1.00  0.00           N
ATOM    499  H   PHE    31      57.953  27.810  61.646  1.00  0.00           H
ATOM    500  CA  PHE    31      56.832  27.855  59.829  1.00  0.00           C
ATOM    501  HA  PHE    31      56.049  27.098  59.805  1.00  0.00           H
ATOM    502  CB  PHE    31      56.317  29.270  60.309  1.00  0.00           C
ATOM    503  HB2 PHE    31      56.350  29.138  61.390  1.00  0.00           H
ATOM    504  HB3 PHE    31      56.967  30.087  59.995  1.00  0.00           H
ATOM    505  CG  PHE    31      54.945  29.560  59.825  1.00  0.00           C
ATOM    506  CD1 PHE    31      54.556  29.463  58.482  1.00  0.00           C
ATOM    507  HD1 PHE    31      55.266  29.169  57.722  1.00  0.00           H
ATOM    508  CE1 PHE    31      53.224  29.845  58.046  1.00  0.00           C
ATOM    509  HE1 PHE    31      52.930  29.853  57.007  1.00  0.00           H
ATOM    510  CZ  PHE    31      52.424  30.404  59.023  1.00  0.00           C
ATOM    511  HZ  PHE    31      51.462  30.803  58.740  1.00  0.00           H
ATOM    512  CE2 PHE    31      52.798  30.528  60.372  1.00  0.00           C
ATOM    513  HE2 PHE    31      52.099  30.966  61.070  1.00  0.00           H
ATOM    514  CD2 PHE    31      54.049  30.052  60.792  1.00  0.00           C
ATOM    515  HD2 PHE    31      54.321  30.172  61.830  1.00  0.00           H
ATOM    516  C   PHE    31      57.583  27.775  58.442  1.00  0.00           C
ATOM    517  O   PHE    31      56.998  27.207  57.532  1.00  0.00           O
ATOM    518  N   ILE    32      58.774  28.350  58.327  1.00  0.00           N
ATOM    519  H   ILE    32      59.091  28.712  59.216  1.00  0.00           H
ATOM    520  CA  ILE    32      59.501  28.302  57.090  1.00  0.00           C
ATOM    521  HA  ILE    32      58.848  28.759  56.345  1.00  0.00           H
ATOM    522  CB  ILE    32      60.856  29.069  57.102  1.00  0.00           C
ATOM    523  HB  ILE    32      60.531  30.091  57.297  1.00  0.00           H
ATOM    524  CG2 ILE    32      61.790  28.558  58.171  1.00  0.00           C
ATOM    525 HG21 ILE    32      62.630  29.198  58.440  1.00  0.00           H
ATOM    526 HG22 ILE    32      62.116  27.548  57.925  1.00  0.00           H
ATOM    527 HG23 ILE    32      61.178  28.518  59.073  1.00  0.00           H
ATOM    528  CG1 ILE    32      61.659  29.145  55.763  1.00  0.00           C
ATOM    529 HG12 ILE    32      61.945  28.128  55.496  1.00  0.00           H
ATOM    530 HG13 ILE    32      61.051  29.421  54.901  1.00  0.00           H
ATOM    531  CD1 ILE    32      62.803  30.064  55.781  1.00  0.00           C
ATOM    532 HD11 ILE    32      62.551  31.072  56.111  1.00  0.00           H
ATOM    533 HD12 ILE    32      63.137  30.281  54.766  1.00  0.00           H
ATOM    534 HD13 ILE    32      63.570  29.708  56.469  1.00  0.00           H
ATOM    535  C   ILE    32      59.742  26.851  56.700  1.00  0.00           C
ATOM    536  O   ILE    32      59.800  26.632  55.505  1.00  0.00           O
ATOM    537  N   SER    33      60.030  25.914  57.585  1.00  0.00           N
ATOM    538  H   SER    33      59.876  25.968  58.581  1.00  0.00           H
ATOM    539  CA  SER    33      60.225  24.527  57.236  1.00  0.00           C
ATOM    540  HA  SER    33      61.049  24.634  56.530  1.00  0.00           H
ATOM    541  CB  SER    33      60.741  23.746  58.517  1.00  0.00           C
ATOM    542  HB2 SER    33      59.918  23.793  59.231  1.00  0.00           H
ATOM    543  HB3 SER    33      60.945  22.696  58.303  1.00  0.00           H
ATOM    544  OG  SER    33      61.822  24.298  59.198  1.00  0.00           O
ATOM    545  HG  SER    33      61.603  25.181  59.508  1.00  0.00           H
ATOM    546  C   SER    33      58.928  23.879  56.644  1.00  0.00           C
ATOM    547  O   SER    33      58.951  22.900  55.892  1.00  0.00           O
ATOM    548  N   GLU    34      57.748  24.432  57.005  1.00  0.00           N
ATOM    549  H   GLU    34      57.771  25.169  57.696  1.00  0.00           H
ATOM    550  CA  GLU    34      56.491  23.920  56.404  1.00  0.00           C
ATOM    551  HA  GLU    34      56.625  22.861  56.185  1.00  0.00           H
ATOM    552  CB  GLU    34      55.337  24.035  57.412  1.00  0.00           C
ATOM    553  HB2 GLU    34      55.367  25.099  57.646  1.00  0.00           H
ATOM    554  HB3 GLU    34      54.385  23.869  56.906  1.00  0.00           H
ATOM    555  CG  GLU    34      55.444  23.117  58.670  1.00  0.00           C
ATOM    556  HG2 GLU    34      56.332  23.299  59.277  1.00  0.00           H
ATOM    557  HG3 GLU    34      54.503  23.234  59.208  1.00  0.00           H
ATOM    558  CD  GLU    34      55.550  21.657  58.368  1.00  0.00           C
ATOM    559  OE1 GLU    34      55.081  21.139  57.283  1.00  0.00           O
ATOM    560  OE2 GLU    34      56.199  20.936  59.177  1.00  0.00           O
ATOM    561  C   GLU    34      56.077  24.563  55.059  1.00  0.00           C
ATOM    562  O   GLU    34      55.359  23.927  54.272  1.00  0.00           O
ATOM    563  N   LEU    35      56.685  25.708  54.732  1.00  0.00           N
ATOM    564  H   LEU    35      57.236  26.138  55.461  1.00  0.00           H
ATOM    565  CA  LEU    35      56.697  26.390  53.409  1.00  0.00           C
ATOM    566  HA  LEU    35      55.753  26.427  52.866  1.00  0.00           H
ATOM    567  CB  LEU    35      57.129  27.808  53.493  1.00  0.00           C
ATOM    568  HB2 LEU    35      58.183  27.768  53.768  1.00  0.00           H
ATOM    569  HB3 LEU    35      57.087  28.223  52.486  1.00  0.00           H
ATOM    570  CG  LEU    35      56.437  28.776  54.511  1.00  0.00           C
ATOM    571  HG  LEU    35      56.512  28.369  55.519  1.00  0.00           H
ATOM    572  CD1 LEU    35      57.184  30.135  54.592  1.00  0.00           C
ATOM    573 HD11 LEU    35      57.168  30.623  53.616  1.00  0.00           H
ATOM    574 HD12 LEU    35      58.231  29.937  54.823  1.00  0.00           H
ATOM    575 HD13 LEU    35      56.781  30.799  55.356  1.00  0.00           H
ATOM    576  CD2 LEU    35      54.970  29.086  54.211  1.00  0.00           C
ATOM    577 HD21 LEU    35      54.831  29.748  53.355  1.00  0.00           H
ATOM    578 HD22 LEU    35      54.249  28.268  54.233  1.00  0.00           H
ATOM    579 HD23 LEU    35      54.697  29.662  55.095  1.00  0.00           H
ATOM    580  C   LEU    35      57.606  25.576  52.474  1.00  0.00           C
ATOM    581  O   LEU    35      57.265  25.311  51.288  1.00  0.00           O
ATOM    582  N   GLU    36      58.777  25.070  52.933  1.00  0.00           N
ATOM    583  H   GLU    36      58.939  25.141  53.927  1.00  0.00           H
ATOM    584  CA  GLU    36      59.740  24.300  52.165  1.00  0.00           C
ATOM    585  HA  GLU    36      59.696  24.673  51.142  1.00  0.00           H
ATOM    586  CB  GLU    36      61.086  24.524  52.823  1.00  0.00           C
ATOM    587  HB2 GLU    36      61.210  25.603  52.910  1.00  0.00           H
ATOM    588  HB3 GLU    36      60.887  24.170  53.834  1.00  0.00           H
ATOM    589  CG  GLU    36      62.231  23.752  52.037  1.00  0.00           C
ATOM    590  HG2 GLU    36      61.994  23.247  51.101  1.00  0.00           H
ATOM    591  HG3 GLU    36      62.999  24.464  51.735  1.00  0.00           H
ATOM    592  CD  GLU    36      62.870  22.627  52.828  1.00  0.00           C
ATOM    593  OE1 GLU    36      62.148  21.804  53.398  1.00  0.00           O
ATOM    594  OE2 GLU    36      64.113  22.710  52.945  1.00  0.00           O
ATOM    595  C   GLU    36      59.341  22.805  52.104  1.00  0.00           C
ATOM    596  O   GLU    36      59.544  22.256  51.006  1.00  0.00           O
ATOM    597  N   LYS    37      58.653  22.154  53.097  1.00  0.00           N
ATOM    598  H   LYS    37      58.691  22.502  54.044  1.00  0.00           H
ATOM    599  CA  LYS    37      57.829  20.972  52.758  1.00  0.00           C
ATOM    600  HA  LYS    37      58.561  20.301  52.306  1.00  0.00           H
ATOM    601  CB  LYS    37      57.342  20.285  53.997  1.00  0.00           C
ATOM    602  HB2 LYS    37      56.698  20.979  54.536  1.00  0.00           H
ATOM    603  HB3 LYS    37      56.640  19.485  53.759  1.00  0.00           H
ATOM    604  CG  LYS    37      58.573  19.706  54.802  1.00  0.00           C
ATOM    605  HG2 LYS    37      58.848  18.714  54.443  1.00  0.00           H
ATOM    606  HG3 LYS    37      59.411  20.393  54.685  1.00  0.00           H
ATOM    607  CD  LYS    37      58.161  19.561  56.273  1.00  0.00           C
ATOM    608  HD2 LYS    37      59.061  19.607  56.886  1.00  0.00           H
ATOM    609  HD3 LYS    37      57.591  20.458  56.511  1.00  0.00           H
ATOM    610  CE  LYS    37      57.370  18.387  56.681  1.00  0.00           C
ATOM    611  HE2 LYS    37      56.496  18.207  56.054  1.00  0.00           H
ATOM    612  HE3 LYS    37      58.116  17.603  56.550  1.00  0.00           H
ATOM    613  NZ  LYS    37      56.937  18.488  58.129  1.00  0.00           N
ATOM    614  HZ1 LYS    37      56.550  17.665  58.566  1.00  0.00           H
ATOM    615  HZ2 LYS    37      56.420  19.340  58.296  1.00  0.00           H
ATOM    616  HZ3 LYS    37      57.792  18.623  58.649  1.00  0.00           H
ATOM    617  C   LYS    37      56.835  21.337  51.651  1.00  0.00           C
ATOM    618  O   LYS    37      56.935  20.791  50.529  1.00  0.00           O
ATOM    619  N   GLY    38      55.905  22.185  51.912  1.00  0.00           N
ATOM    620  H   GLY    38      55.962  22.640  52.812  1.00  0.00           H
ATOM    621  CA  GLY    38      54.700  22.385  51.095  1.00  0.00           C
ATOM    622  HA2 GLY    38      54.005  21.546  51.146  1.00  0.00           H
ATOM    623  HA3 GLY    38      54.227  23.243  51.571  1.00  0.00           H
ATOM    624  C   GLY    38      54.870  22.823  49.675  1.00  0.00           C
ATOM    625  O   GLY    38      53.937  22.607  48.886  1.00  0.00           O
ATOM    626  N   LEU    39      56.028  23.392  49.249  1.00  0.00           N
ATOM    627  H   LEU    39      56.705  23.422  49.999  1.00  0.00           H
ATOM    628  CA  LEU    39      56.406  23.614  47.841  1.00  0.00           C
ATOM    629  HA  LEU    39      55.511  23.868  47.273  1.00  0.00           H
ATOM    630  CB  LEU    39      57.386  24.831  47.811  1.00  0.00           C
ATOM    631  HB2 LEU    39      58.093  24.707  48.632  1.00  0.00           H
ATOM    632  HB3 LEU    39      57.896  24.870  46.848  1.00  0.00           H
ATOM    633  CG  LEU    39      56.700  26.176  48.101  1.00  0.00           C
ATOM    634  HG  LEU    39      55.994  26.068  48.925  1.00  0.00           H
ATOM    635  CD1 LEU    39      57.736  27.293  48.403  1.00  0.00           C
ATOM    636 HD11 LEU    39      57.116  28.141  48.694  1.00  0.00           H
ATOM    637 HD12 LEU    39      58.321  27.563  47.525  1.00  0.00           H
ATOM    638 HD13 LEU    39      58.329  26.893  49.225  1.00  0.00           H
ATOM    639  CD2 LEU    39      55.840  26.596  46.871  1.00  0.00           C
ATOM    640 HD21 LEU    39      55.449  27.601  47.030  1.00  0.00           H
ATOM    641 HD22 LEU    39      56.510  26.854  46.051  1.00  0.00           H
ATOM    642 HD23 LEU    39      54.983  25.943  46.705  1.00  0.00           H
ATOM    643  C   LEU    39      57.167  22.517  47.162  1.00  0.00           C
ATOM    644  O   LEU    39      57.371  22.538  45.951  1.00  0.00           O
ATOM    645  N   SER    40      57.550  21.454  47.851  1.00  0.00           N
ATOM    646  H   SER    40      57.366  21.420  48.844  1.00  0.00           H
ATOM    647  CA  SER    40      58.088  20.266  47.233  1.00  0.00           C
ATOM    648  HA  SER    40      58.800  20.643  46.499  1.00  0.00           H
ATOM    649  CB  SER    40      58.771  19.437  48.254  1.00  0.00           C
ATOM    650  HB2 SER    40      59.241  18.578  47.777  1.00  0.00           H
ATOM    651  HB3 SER    40      59.402  20.027  48.918  1.00  0.00           H
ATOM    652  OG  SER    40      57.778  18.864  49.026  1.00  0.00           O
ATOM    653  HG  SER    40      57.485  19.593  49.576  1.00  0.00           H
ATOM    654  C   SER    40      57.039  19.448  46.464  1.00  0.00           C
ATOM    655  O   SER    40      55.876  19.799  46.553  1.00  0.00           O
ATOM    656  N   LYS    41      57.528  18.575  45.553  1.00  0.00           N
ATOM    657  H   LYS    41      58.528  18.438  45.554  1.00  0.00           H
ATOM    658  CA  LYS    41      56.607  17.810  44.640  1.00  0.00           C
ATOM    659  HA  LYS    41      55.918  18.396  44.031  1.00  0.00           H
ATOM    660  CB  LYS    41      57.400  16.992  43.621  1.00  0.00           C
ATOM    661  HB2 LYS    41      58.209  17.586  43.195  1.00  0.00           H
ATOM    662  HB3 LYS    41      57.814  16.048  43.974  1.00  0.00           H
ATOM    663  CG  LYS    41      56.464  16.657  42.478  1.00  0.00           C
ATOM    664  HG2 LYS    41      55.531  16.219  42.833  1.00  0.00           H
ATOM    665  HG3 LYS    41      56.221  17.566  41.927  1.00  0.00           H
ATOM    666  CD  LYS    41      57.050  15.716  41.468  1.00  0.00           C
ATOM    667  HD2 LYS    41      58.128  15.847  41.360  1.00  0.00           H
ATOM    668  HD3 LYS    41      56.871  14.700  41.818  1.00  0.00           H
ATOM    669  CE  LYS    41      56.386  15.721  40.115  1.00  0.00           C
ATOM    670  HE2 LYS    41      55.658  14.913  40.034  1.00  0.00           H
ATOM    671  HE3 LYS    41      55.773  16.618  40.036  1.00  0.00           H
ATOM    672  NZ  LYS    41      57.347  15.607  39.039  1.00  0.00           N
ATOM    673  HZ1 LYS    41      56.844  15.648  38.163  1.00  0.00           H
ATOM    674  HZ2 LYS    41      57.805  14.708  39.089  1.00  0.00           H
ATOM    675  HZ3 LYS    41      58.047  16.334  39.051  1.00  0.00           H
ATOM    676  C   LYS    41      55.693  16.886  45.534  1.00  0.00           C
ATOM    677  O   LYS    41      54.491  16.650  45.292  1.00  0.00           O
ATOM    678  N   LYS    42      56.304  16.355  46.542  1.00  0.00           N
ATOM    679  H   LYS    42      57.263  16.642  46.683  1.00  0.00           H
ATOM    680  CA  LYS    42      55.840  15.602  47.707  1.00  0.00           C
ATOM    681  HA  LYS    42      55.266  14.725  47.409  1.00  0.00           H
ATOM    682  CB  LYS    42      57.037  15.019  48.506  1.00  0.00           C
ATOM    683  HB2 LYS    42      57.627  15.914  48.702  1.00  0.00           H
ATOM    684  HB3 LYS    42      56.777  14.590  49.473  1.00  0.00           H
ATOM    685  CG  LYS    42      57.769  13.976  47.636  1.00  0.00           C
ATOM    686  HG2 LYS    42      57.162  13.080  47.498  1.00  0.00           H
ATOM    687  HG3 LYS    42      57.842  14.373  46.624  1.00  0.00           H
ATOM    688  CD  LYS    42      59.232  13.742  48.147  1.00  0.00           C
ATOM    689  HD2 LYS    42      59.577  14.752  48.369  1.00  0.00           H
ATOM    690  HD3 LYS    42      59.129  13.164  49.066  1.00  0.00           H
ATOM    691  CE  LYS    42      60.221  13.006  47.230  1.00  0.00           C
ATOM    692  HE2 LYS    42      59.714  12.160  46.767  1.00  0.00           H
ATOM    693  HE3 LYS    42      60.639  13.712  46.513  1.00  0.00           H
ATOM    694  NZ  LYS    42      61.269  12.600  48.159  1.00  0.00           N
ATOM    695  HZ1 LYS    42      61.880  13.307  48.540  1.00  0.00           H
ATOM    696  HZ2 LYS    42      61.854  11.834  47.857  1.00  0.00           H
ATOM    697  HZ3 LYS    42      60.819  12.279  49.006  1.00  0.00           H
ATOM    698  C   LYS    42      54.814  16.363  48.597  1.00  0.00           C
ATOM    699  O   LYS    42      53.933  15.755  49.174  1.00  0.00           O
ATOM    700  N   GLY    43      54.870  17.745  48.568  1.00  0.00           N
ATOM    701  H   GLY    43      55.711  18.029  48.084  1.00  0.00           H
ATOM    702  CA  GLY    43      54.156  18.721  49.414  1.00  0.00           C
ATOM    703  HA2 GLY    43      54.473  19.744  49.208  1.00  0.00           H
ATOM    704  HA3 GLY    43      53.093  18.719  49.171  1.00  0.00           H
ATOM    705  C   GLY    43      54.216  18.378  50.960  1.00  0.00           C
ATOM    706  O   GLY    43      55.089  17.732  51.442  1.00  0.00           O
ATOM    707  N   GLY    44      53.320  18.870  51.737  1.00  0.00           N
ATOM    708  H   GLY    44      52.605  19.405  51.266  1.00  0.00           H
ATOM    709  CA  GLY    44      53.344  18.849  53.218  1.00  0.00           C
ATOM    710  HA2 GLY    44      53.764  17.891  53.525  1.00  0.00           H
ATOM    711  HA3 GLY    44      53.975  19.666  53.565  1.00  0.00           H
ATOM    712  C   GLY    44      51.954  18.875  53.755  1.00  0.00           C
ATOM    713  O   GLY    44      51.063  18.135  53.264  1.00  0.00           O
ATOM    714  N   ASN    45      51.691  19.787  54.613  1.00  0.00           N
ATOM    715  H   ASN    45      52.498  20.322  54.899  1.00  0.00           H
ATOM    716  CA  ASN    45      50.363  20.232  55.122  1.00  0.00           C
ATOM    717  HA  ASN    45      49.597  19.559  54.738  1.00  0.00           H
ATOM    718  CB  ASN    45      50.535  20.089  56.674  1.00  0.00           C
ATOM    719  HB2 ASN    45      50.858  19.092  56.970  1.00  0.00           H
ATOM    720  HB3 ASN    45      51.359  20.734  56.980  1.00  0.00           H
ATOM    721  CG  ASN    45      49.403  20.599  57.522  1.00  0.00           C
ATOM    722  OD1 ASN    45      48.273  20.305  57.184  1.00  0.00           O
ATOM    723  ND2 ASN    45      49.628  21.349  58.608  1.00  0.00           N
ATOM    724 HD21 ASN    45      50.594  21.495  58.864  1.00  0.00           H
ATOM    725 HD22 ASN    45      48.820  21.746  59.064  1.00  0.00           H
ATOM    726  C   ASN    45      49.932  21.620  54.664  1.00  0.00           C
ATOM    727  O   ASN    45      48.795  21.757  54.252  1.00  0.00           O
ATOM    728  N   ILE    46      50.820  22.626  54.629  1.00  0.00           N
ATOM    729  H   ILE    46      51.746  22.539  55.025  1.00  0.00           H
ATOM    730  CA  ILE    46      50.581  23.831  53.898  1.00  0.00           C
ATOM    731  HA  ILE    46      49.614  24.231  54.208  1.00  0.00           H
ATOM    732  CB  ILE    46      51.617  24.900  54.259  1.00  0.00           C
ATOM    733  HB  ILE    46      52.575  24.570  53.862  1.00  0.00           H
ATOM    734  CG2 ILE    46      51.215  26.250  53.686  1.00  0.00           C
ATOM    735 HG21 ILE    46      51.995  26.994  53.856  1.00  0.00           H
ATOM    736 HG22 ILE    46      50.328  26.608  54.208  1.00  0.00           H
ATOM    737 HG23 ILE    46      51.079  26.083  52.618  1.00  0.00           H
ATOM    738  CG1 ILE    46      51.569  25.116  55.814  1.00  0.00           C
ATOM    739 HG12 ILE    46      50.557  25.370  56.129  1.00  0.00           H
ATOM    740 HG13 ILE    46      51.734  24.160  56.311  1.00  0.00           H
ATOM    741  CD1 ILE    46      52.607  26.095  56.355  1.00  0.00           C
ATOM    742 HD11 ILE    46      52.314  27.108  56.080  1.00  0.00           H
ATOM    743 HD12 ILE    46      53.523  25.864  55.809  1.00  0.00           H
ATOM    744 HD13 ILE    46      52.782  25.976  57.424  1.00  0.00           H
ATOM    745  C   ILE    46      50.440  23.626  52.374  1.00  0.00           C
ATOM    746  O   ILE    46      51.440  23.078  51.792  1.00  0.00           O
ATOM    747  N   PRO    47      49.288  23.962  51.724  1.00  0.00           N
ATOM    748  CD  PRO    47      48.069  24.472  52.280  1.00  0.00           C
ATOM    749  HD2 PRO    47      47.869  25.544  52.279  1.00  0.00           H
ATOM    750  HD3 PRO    47      47.878  24.086  53.280  1.00  0.00           H
ATOM    751  CG  PRO    47      46.954  23.776  51.434  1.00  0.00           C
ATOM    752  HG2 PRO    47      46.031  24.355  51.486  1.00  0.00           H
ATOM    753  HG3 PRO    47      46.782  22.746  51.742  1.00  0.00           H
ATOM    754  CB  PRO    47      47.634  24.011  50.104  1.00  0.00           C
ATOM    755  HB2 PRO    47      47.569  25.083  49.916  1.00  0.00           H
ATOM    756  HB3 PRO    47      47.167  23.402  49.330  1.00  0.00           H
ATOM    757  CA  PRO    47      49.117  23.601  50.323  1.00  0.00           C
ATOM    758  HA  PRO    47      49.271  22.538  50.140  1.00  0.00           H
ATOM    759  C   PRO    47      50.010  24.303  49.255  1.00  0.00           C
ATOM    760  O   PRO    47      50.324  23.656  48.289  1.00  0.00           O
ATOM    761  N   MET    48      50.486  25.575  49.535  1.00  0.00           N
ATOM    762  H   MET    48      50.284  25.891  50.473  1.00  0.00           H
ATOM    763  CA  MET    48      51.375  26.391  48.712  1.00  0.00           C
ATOM    764  HA  MET    48      51.286  27.419  49.060  1.00  0.00           H
ATOM    765  CB  MET    48      52.892  26.068  48.965  1.00  0.00           C
ATOM    766  HB2 MET    48      53.095  25.067  48.584  1.00  0.00           H
ATOM    767  HB3 MET    48      53.494  26.725  48.338  1.00  0.00           H
ATOM    768  CG  MET    48      53.258  26.006  50.400  1.00  0.00           C
ATOM    769  HG2 MET    48      52.590  25.376  50.987  1.00  0.00           H
ATOM    770  HG3 MET    48      54.216  25.491  50.326  1.00  0.00           H
ATOM    771  SD  MET    48      53.365  27.635  51.234  1.00  0.00           S
ATOM    772  CE  MET    48      54.865  28.206  50.422  1.00  0.00           C
ATOM    773  HE1 MET    48      54.714  28.444  49.369  1.00  0.00           H
ATOM    774  HE2 MET    48      55.302  29.088  50.891  1.00  0.00           H
ATOM    775  HE3 MET    48      55.568  27.372  50.427  1.00  0.00           H
ATOM    776  C   MET    48      50.913  26.439  47.183  1.00  0.00           C
ATOM    777  O   MET    48      51.532  25.907  46.323  1.00  0.00           O
ATOM    778  N   ILE    49      49.647  26.957  46.995  1.00  0.00           N
ATOM    779  H   ILE    49      49.204  27.498  47.724  1.00  0.00           H
ATOM    780  CA  ILE    49      48.960  26.977  45.625  1.00  0.00           C
ATOM    781  HA  ILE    49      48.937  25.987  45.170  1.00  0.00           H
ATOM    782  CB  ILE    49      47.485  27.330  45.999  1.00  0.00           C
ATOM    783  HB  ILE    49      47.629  28.196  46.645  1.00  0.00           H
ATOM    784  CG2 ILE    49      46.658  27.717  44.785  1.00  0.00           C
ATOM    785 HG21 ILE    49      46.703  26.906  44.059  1.00  0.00           H
ATOM    786 HG22 ILE    49      47.121  28.545  44.247  1.00  0.00           H
ATOM    787 HG23 ILE    49      45.625  27.969  45.021  1.00  0.00           H
ATOM    788  CG1 ILE    49      46.813  26.249  46.858  1.00  0.00           C
ATOM    789 HG12 ILE    49      46.801  25.318  46.294  1.00  0.00           H
ATOM    790 HG13 ILE    49      47.433  26.041  47.730  1.00  0.00           H
ATOM    791  CD1 ILE    49      45.421  26.610  47.391  1.00  0.00           C
ATOM    792 HD11 ILE    49      45.588  27.356  48.168  1.00  0.00           H
ATOM    793 HD12 ILE    49      44.993  25.718  47.850  1.00  0.00           H
ATOM    794 HD13 ILE    49      44.780  27.045  46.624  1.00  0.00           H
ATOM    795  C   ILE    49      49.517  27.977  44.602  1.00  0.00           C
ATOM    796  O   ILE    49      49.494  29.197  44.863  1.00  0.00           O
ATOM    797  N   PRO    50      50.035  27.534  43.431  1.00  0.00           N
ATOM    798  CD  PRO    50      50.231  26.172  42.898  1.00  0.00           C
ATOM    799  HD2 PRO    50      49.268  25.773  42.574  1.00  0.00           H
ATOM    800  HD3 PRO    50      50.659  25.431  43.573  1.00  0.00           H
ATOM    801  CG  PRO    50      51.376  26.240  41.822  1.00  0.00           C
ATOM    802  HG2 PRO    50      51.253  25.516  41.015  1.00  0.00           H
ATOM    803  HG3 PRO    50      52.348  26.095  42.292  1.00  0.00           H
ATOM    804  CB  PRO    50      51.033  27.612  41.233  1.00  0.00           C
ATOM    805  HB2 PRO    50      50.428  27.524  40.331  1.00  0.00           H
ATOM    806  HB3 PRO    50      51.924  28.137  40.891  1.00  0.00           H
ATOM    807  CA  PRO    50      50.402  28.455  42.341  1.00  0.00           C
ATOM    808  HA  PRO    50      51.260  29.040  42.677  1.00  0.00           H
ATOM    809  C   PRO    50      49.237  29.244  41.777  1.00  0.00           C
ATOM    810  O   PRO    50      48.189  28.719  41.433  1.00  0.00           O
ATOM    811  N   GLY    51      49.370  30.597  41.706  1.00  0.00           N
ATOM    812  H   GLY    51      50.194  30.928  42.187  1.00  0.00           H
ATOM    813  CA  GLY    51      48.376  31.531  41.228  1.00  0.00           C
ATOM    814  HA2 GLY    51      47.394  31.264  41.616  1.00  0.00           H
ATOM    815  HA3 GLY    51      48.567  32.510  41.665  1.00  0.00           H
ATOM    816  C   GLY    51      48.306  31.820  39.750  1.00  0.00           C
ATOM    817  O   GLY    51      47.501  32.591  39.251  1.00  0.00           O
ATOM    818  N   TRP    52      49.179  31.068  39.089  1.00  0.00           N
ATOM    819  H   TRP    52      49.695  30.371  39.609  1.00  0.00           H
ATOM    820  CA  TRP    52      49.481  31.263  37.615  1.00  0.00           C
ATOM    821  HA  TRP    52      50.375  30.709  37.331  1.00  0.00           H
ATOM    822  CB  TRP    52      48.477  30.440  36.766  1.00  0.00           C
ATOM    823  HB2 TRP    52      47.429  30.696  36.928  1.00  0.00           H
ATOM    824  HB3 TRP    52      48.654  30.714  35.726  1.00  0.00           H
ATOM    825  CG  TRP    52      48.633  29.014  36.862  1.00  0.00           C
ATOM    826  CD1 TRP    52      47.751  28.160  37.432  1.00  0.00           C
ATOM    827  HD1 TRP    52      46.868  28.413  38.000  1.00  0.00           H
ATOM    828  NE1 TRP    52      48.349  26.863  37.399  1.00  0.00           N
ATOM    829  HE1 TRP    52      47.989  26.090  37.939  1.00  0.00           H
ATOM    830  CE2 TRP    52      49.563  26.909  36.784  1.00  0.00           C
ATOM    831  CZ2 TRP    52      50.601  25.963  36.645  1.00  0.00           C
ATOM    832  HZ2 TRP    52      50.535  24.958  37.034  1.00  0.00           H
ATOM    833  CH2 TRP    52      51.749  26.392  35.909  1.00  0.00           C
ATOM    834  HH2 TRP    52      52.562  25.696  35.765  1.00  0.00           H
ATOM    835  CZ3 TRP    52      51.855  27.610  35.279  1.00  0.00           C
ATOM    836  HZ3 TRP    52      52.747  27.928  34.761  1.00  0.00           H
ATOM    837  CE3 TRP    52      50.883  28.555  35.565  1.00  0.00           C
ATOM    838  HE3 TRP    52      51.006  29.535  35.128  1.00  0.00           H
ATOM    839  CD2 TRP    52      49.724  28.220  36.308  1.00  0.00           C
ATOM    840  C   TRP    52      49.885  32.662  37.114  1.00  0.00           C
ATOM    841  O   TRP    52      50.068  32.847  35.895  1.00  0.00           O
ATOM    842  N   VAL    53      50.286  33.590  37.996  1.00  0.00           N
ATOM    843  H   VAL    53      50.127  33.503  38.990  1.00  0.00           H
ATOM    844  CA  VAL    53      50.948  34.912  37.652  1.00  0.00           C
ATOM    845  HA  VAL    53      50.475  35.294  36.748  1.00  0.00           H
ATOM    846  CB  VAL    53      50.793  35.814  38.889  1.00  0.00           C
ATOM    847  HB  VAL    53      51.547  35.644  39.658  1.00  0.00           H
ATOM    848  CG1 VAL    53      50.908  37.309  38.393  1.00  0.00           C
ATOM    849 HG11 VAL    53      50.947  37.897  39.309  1.00  0.00           H
ATOM    850 HG12 VAL    53      51.829  37.434  37.822  1.00  0.00           H
ATOM    851 HG13 VAL    53      50.138  37.545  37.659  1.00  0.00           H
ATOM    852  CG2 VAL    53      49.336  35.724  39.518  1.00  0.00           C
ATOM    853 HG21 VAL    53      48.624  35.839  38.701  1.00  0.00           H
ATOM    854 HG22 VAL    53      49.220  36.457  40.316  1.00  0.00           H
ATOM    855 HG23 VAL    53      49.230  34.769  40.033  1.00  0.00           H
ATOM    856  C   VAL    53      52.435  34.667  37.433  1.00  0.00           C
ATOM    857  O   VAL    53      53.113  34.507  38.464  1.00  0.00           O
ATOM    858  N   MET    54      53.044  34.873  36.264  1.00  0.00           N
ATOM    859  H   MET    54      52.497  35.334  35.549  1.00  0.00           H
ATOM    860  CA  MET    54      54.420  34.439  35.998  1.00  0.00           C
ATOM    861  HA  MET    54      54.841  33.868  36.825  1.00  0.00           H
ATOM    862  CB  MET    54      54.392  33.412  34.840  1.00  0.00           C
ATOM    863  HB2 MET    54      53.789  33.890  34.067  1.00  0.00           H
ATOM    864  HB3 MET    54      55.377  33.180  34.437  1.00  0.00           H
ATOM    865  CG  MET    54      53.781  32.053  35.137  1.00  0.00           C
ATOM    866  HG2 MET    54      54.523  31.369  35.548  1.00  0.00           H
ATOM    867  HG3 MET    54      52.964  32.133  35.853  1.00  0.00           H
ATOM    868  SD  MET    54      52.892  31.323  33.679  1.00  0.00           S
ATOM    869  CE  MET    54      54.131  30.386  32.807  1.00  0.00           C
ATOM    870  HE1 MET    54      53.630  30.129  31.874  1.00  0.00           H
ATOM    871  HE2 MET    54      54.955  31.078  32.628  1.00  0.00           H
ATOM    872  HE3 MET    54      54.452  29.510  33.372  1.00  0.00           H
ATOM    873  C   MET    54      55.384  35.670  35.699  1.00  0.00           C
ATOM    874  O   MET    54      56.553  35.471  35.393  1.00  0.00           O
ATOM    875  N   ASP    55      54.810  36.857  35.919  1.00  0.00           N
ATOM    876  H   ASP    55      53.885  36.933  36.317  1.00  0.00           H
ATOM    877  CA  ASP    55      55.405  38.094  35.646  1.00  0.00           C
ATOM    878  HA  ASP    55      56.488  38.011  35.561  1.00  0.00           H
ATOM    879  CB  ASP    55      54.866  38.798  34.407  1.00  0.00           C
ATOM    880  HB2 ASP    55      53.807  39.026  34.527  1.00  0.00           H
ATOM    881  HB3 ASP    55      55.326  39.784  34.347  1.00  0.00           H
ATOM    882  CG  ASP    55      55.051  38.161  32.984  1.00  0.00           C
ATOM    883  OD1 ASP    55      56.171  37.763  32.666  1.00  0.00           O
ATOM    884  OD2 ASP    55      54.112  37.977  32.232  1.00  0.00           O
ATOM    885  C   ASP    55      55.222  39.087  36.858  1.00  0.00           C
ATOM    886  O   ASP    55      54.215  39.142  37.568  1.00  0.00           O
ATOM    887  N   PHE    56      56.279  39.812  37.186  1.00  0.00           N
ATOM    888  H   PHE    56      57.067  39.865  36.556  1.00  0.00           H
ATOM    889  CA  PHE    56      56.154  40.983  38.005  1.00  0.00           C
ATOM    890  HA  PHE    56      55.628  40.812  38.945  1.00  0.00           H
ATOM    891  CB  PHE    56      57.579  41.535  38.392  1.00  0.00           C
ATOM    892  HB2 PHE    56      58.077  41.718  37.440  1.00  0.00           H
ATOM    893  HB3 PHE    56      57.397  42.510  38.845  1.00  0.00           H
ATOM    894  CG  PHE    56      58.542  40.744  39.292  1.00  0.00           C
ATOM    895  CD1 PHE    56      59.924  41.007  39.481  1.00  0.00           C
ATOM    896  HD1 PHE    56      60.284  41.866  38.934  1.00  0.00           H
ATOM    897  CE1 PHE    56      60.680  40.328  40.450  1.00  0.00           C
ATOM    898  HE1 PHE    56      61.719  40.549  40.650  1.00  0.00           H
ATOM    899  CZ  PHE    56      60.137  39.365  41.234  1.00  0.00           C
ATOM    900  HZ  PHE    56      60.759  38.733  41.850  1.00  0.00           H
ATOM    901  CE2 PHE    56      58.780  39.026  40.992  1.00  0.00           C
ATOM    902  HE2 PHE    56      58.400  38.086  41.361  1.00  0.00           H
ATOM    903  CD2 PHE    56      57.951  39.757  40.149  1.00  0.00           C
ATOM    904  HD2 PHE    56      56.889  39.557  40.168  1.00  0.00           H
ATOM    905  C   PHE    56      55.432  42.079  37.176  1.00  0.00           C
ATOM    906  O   PHE    56      55.602  42.068  35.967  1.00  0.00           O
ATOM    907  N   PRO    57      54.812  43.081  37.846  1.00  0.00           N
ATOM    908  CD  PRO    57      54.453  43.114  39.280  1.00  0.00           C
ATOM    909  HD2 PRO    57      55.377  43.092  39.857  1.00  0.00           H
ATOM    910  HD3 PRO    57      53.890  42.226  39.568  1.00  0.00           H
ATOM    911  CG  PRO    57      53.757  44.451  39.617  1.00  0.00           C
ATOM    912  HG2 PRO    57      54.509  45.071  40.105  1.00  0.00           H
ATOM    913  HG3 PRO    57      52.947  44.350  40.339  1.00  0.00           H
ATOM    914  CB  PRO    57      53.377  44.929  38.232  1.00  0.00           C
ATOM    915  HB2 PRO    57      53.370  46.018  38.236  1.00  0.00           H
ATOM    916  HB3 PRO    57      52.435  44.533  37.853  1.00  0.00           H
ATOM    917  CA  PRO    57      54.435  44.361  37.286  1.00  0.00           C
ATOM    918  HA  PRO    57      54.005  44.381  36.285  1.00  0.00           H
ATOM    919  C   PRO    57      55.732  45.249  37.130  1.00  0.00           C
ATOM    920  O   PRO    57      56.853  44.820  37.498  1.00  0.00           O
ATOM    921  N   THR    58      55.517  46.508  36.661  1.00  0.00           N
ATOM    922  H   THR    58      54.574  46.591  36.310  1.00  0.00           H
ATOM    923  CA  THR    58      56.453  47.609  36.609  1.00  0.00           C
ATOM    924  HA  THR    58      57.343  47.409  37.205  1.00  0.00           H
ATOM    925  CB  THR    58      56.951  47.778  35.249  1.00  0.00           C
ATOM    926  HB  THR    58      57.576  48.669  35.294  1.00  0.00           H
ATOM    927  CG2 THR    58      57.789  46.653  34.560  1.00  0.00           C
ATOM    928 HG21 THR    58      58.277  47.044  33.666  1.00  0.00           H
ATOM    929 HG22 THR    58      57.184  45.833  34.171  1.00  0.00           H
ATOM    930 HG23 THR    58      58.538  46.354  35.293  1.00  0.00           H
ATOM    931  OG1 THR    58      55.828  48.135  34.407  1.00  0.00           O
ATOM    932  HG1 THR    58      55.166  47.440  34.413  1.00  0.00           H
ATOM    933  C   THR    58      55.886  48.949  37.020  1.00  0.00           C
ATOM    934  O   THR    58      56.681  49.847  37.127  1.00  0.00           O
ATOM    935  N   GLY    59      54.594  49.201  37.079  1.00  0.00           N
ATOM    936  H   GLY    59      53.946  48.504  36.740  1.00  0.00           H
ATOM    937  CA  GLY    59      53.938  50.487  36.976  1.00  0.00           C
ATOM    938  HA2 GLY    59      53.064  50.485  37.629  1.00  0.00           H
ATOM    939  HA3 GLY    59      54.607  51.197  37.463  1.00  0.00           H
ATOM    940  C   GLY    59      53.512  51.025  35.595  1.00  0.00           C
ATOM    941  O   GLY    59      52.530  51.822  35.532  1.00  0.00           O
ATOM    942  N   LYS    60      54.111  50.613  34.512  1.00  0.00           N
ATOM    943  H   LYS    60      54.785  49.863  34.549  1.00  0.00           H
ATOM    944  CA  LYS    60      53.757  50.991  33.074  1.00  0.00           C
ATOM    945  HA  LYS    60      53.628  52.071  33.018  1.00  0.00           H
ATOM    946  CB  LYS    60      54.996  50.819  32.157  1.00  0.00           C
ATOM    947  HB2 LYS    60      55.264  49.782  32.359  1.00  0.00           H
ATOM    948  HB3 LYS    60      54.765  50.781  31.092  1.00  0.00           H
ATOM    949  CG  LYS    60      56.229  51.791  32.347  1.00  0.00           C
ATOM    950  HG2 LYS    60      56.069  52.822  32.031  1.00  0.00           H
ATOM    951  HG3 LYS    60      56.471  51.774  33.410  1.00  0.00           H
ATOM    952  CD  LYS    60      57.368  51.272  31.534  1.00  0.00           C
ATOM    953  HD2 LYS    60      57.736  50.328  31.935  1.00  0.00           H
ATOM    954  HD3 LYS    60      57.071  51.182  30.490  1.00  0.00           H
ATOM    955  CE  LYS    60      58.538  52.307  31.715  1.00  0.00           C
ATOM    956  HE2 LYS    60      58.223  53.307  31.418  1.00  0.00           H
ATOM    957  HE3 LYS    60      58.773  52.372  32.778  1.00  0.00           H
ATOM    958  NZ  LYS    60      59.696  51.829  30.967  1.00  0.00           N
ATOM    959  HZ1 LYS    60      59.479  51.865  29.981  1.00  0.00           H
ATOM    960  HZ2 LYS    60      59.960  50.867  31.125  1.00  0.00           H
ATOM    961  HZ3 LYS    60      60.541  52.325  31.211  1.00  0.00           H
ATOM    962  C   LYS    60      52.539  50.237  32.617  1.00  0.00           C
ATOM    963  O   LYS    60      52.090  50.484  31.471  1.00  0.00           O
ATOM    964  N   GLU    61      52.010  49.313  33.377  1.00  0.00           N
ATOM    965  H   GLU    61      52.429  49.217  34.291  1.00  0.00           H
ATOM    966  CA  GLU    61      50.896  48.433  33.032  1.00  0.00           C
ATOM    967  HA  GLU    61      51.114  47.901  32.106  1.00  0.00           H
ATOM    968  CB  GLU    61      50.622  47.409  34.125  1.00  0.00           C
ATOM    969  HB2 GLU    61      50.653  48.003  35.038  1.00  0.00           H
ATOM    970  HB3 GLU    61      49.626  47.020  33.912  1.00  0.00           H
ATOM    971  CG  GLU    61      51.486  46.207  34.394  1.00  0.00           C
ATOM    972  HG2 GLU    61      51.156  45.558  35.204  1.00  0.00           H
ATOM    973  HG3 GLU    61      51.561  45.659  33.454  1.00  0.00           H
ATOM    974  CD  GLU    61      52.893  46.769  34.783  1.00  0.00           C
ATOM    975  OE1 GLU    61      52.964  47.663  35.663  1.00  0.00           O
ATOM    976  OE2 GLU    61      53.904  46.348  34.191  1.00  0.00           O
ATOM    977  C   GLU    61      49.723  49.390  32.880  1.00  0.00           C
ATOM    978  O   GLU    61      49.572  50.293  33.688  1.00  0.00           O
ATOM    979  N   SER    62      48.988  49.290  31.788  1.00  0.00           N
ATOM    980  H   SER    62      49.026  48.376  31.358  1.00  0.00           H
ATOM    981  CA  SER    62      48.183  50.373  31.231  1.00  0.00           C
ATOM    982  HA  SER    62      47.769  50.983  32.033  1.00  0.00           H
ATOM    983  CB  SER    62      48.964  51.401  30.400  1.00  0.00           C
ATOM    984  HB2 SER    62      48.318  52.271  30.282  1.00  0.00           H
ATOM    985  HB3 SER    62      49.705  51.724  31.133  1.00  0.00           H
ATOM    986  OG  SER    62      49.538  50.852  29.206  1.00  0.00           O
ATOM    987  HG  SER    62      48.861  50.966  28.535  1.00  0.00           H
ATOM    988  C   SER    62      47.045  49.803  30.357  1.00  0.00           C
ATOM    989  O   SER    62      47.180  48.708  29.819  1.00  0.00           O
ATOM    990  N   GLY    63      45.929  50.483  30.317  1.00  0.00           N
ATOM    991  H   GLY    63      45.929  51.456  30.586  1.00  0.00           H
ATOM    992  CA  GLY    63      44.707  49.960  29.628  1.00  0.00           C
ATOM    993  HA2 GLY    63      44.456  50.615  28.795  1.00  0.00           H
ATOM    994  HA3 GLY    63      44.798  48.895  29.410  1.00  0.00           H
ATOM    995  C   GLY    63      43.392  50.089  30.556  1.00  0.00           C
ATOM    996  O   GLY    63      43.497  50.036  31.777  1.00  0.00           O
ATOM    997  N   ASP    64      42.162  50.125  29.923  1.00  0.00           N
ATOM    998  H   ASP    64      42.061  50.144  28.919  1.00  0.00           H
ATOM    999  CA  ASP    64      40.917  49.827  30.598  1.00  0.00           C
ATOM   1000  HA  ASP    64      40.965  50.301  31.578  1.00  0.00           H
ATOM   1001  CB  ASP    64      39.607  50.367  29.940  1.00  0.00           C
ATOM   1002  HB2 ASP    64      39.321  49.602  29.218  1.00  0.00           H
ATOM   1003  HB3 ASP    64      38.798  50.418  30.668  1.00  0.00           H
ATOM   1004  CG  ASP    64      39.667  51.783  29.297  1.00  0.00           C
ATOM   1005  OD1 ASP    64      40.741  52.350  29.039  1.00  0.00           O
ATOM   1006  OD2 ASP    64      38.568  52.377  28.995  1.00  0.00           O
ATOM   1007  C   ASP    64      40.660  48.337  30.871  1.00  0.00           C
ATOM   1008  O   ASP    64      40.918  47.562  29.937  1.00  0.00           O
ATOM   1009  N   PHE    65      40.361  47.963  32.091  1.00  0.00           N
ATOM   1010  H   PHE    65      40.361  48.720  32.758  1.00  0.00           H
ATOM   1011  CA  PHE    65      40.078  46.614  32.493  1.00  0.00           C
ATOM   1012  HA  PHE    65      39.839  46.074  31.577  1.00  0.00           H
ATOM   1013  CB  PHE    65      41.351  46.049  33.067  1.00  0.00           C
ATOM   1014  HB2 PHE    65      41.623  46.880  33.719  1.00  0.00           H
ATOM   1015  HB3 PHE    65      41.176  45.148  33.654  1.00  0.00           H
ATOM   1016  CG  PHE    65      42.484  45.745  32.116  1.00  0.00           C
ATOM   1017  CD1 PHE    65      42.613  44.480  31.532  1.00  0.00           C
ATOM   1018  HD1 PHE    65      41.873  43.706  31.667  1.00  0.00           H
ATOM   1019  CE1 PHE    65      43.716  44.159  30.671  1.00  0.00           C
ATOM   1020  HE1 PHE    65      43.747  43.170  30.238  1.00  0.00           H
ATOM   1021  CZ  PHE    65      44.693  45.129  30.276  1.00  0.00           C
ATOM   1022  HZ  PHE    65      45.433  44.869  29.533  1.00  0.00           H
ATOM   1023  CE2 PHE    65      44.609  46.377  30.952  1.00  0.00           C
ATOM   1024  HE2 PHE    65      45.261  47.203  30.711  1.00  0.00           H
ATOM   1025  CD2 PHE    65      43.554  46.619  31.865  1.00  0.00           C
ATOM   1026  HD2 PHE    65      43.486  47.586  32.342  1.00  0.00           H
ATOM   1027  C   PHE    65      39.027  46.548  33.600  1.00  0.00           C
ATOM   1028  O   PHE    65      38.947  47.429  34.473  1.00  0.00           O
ATOM   1029  N   LEU    66      38.279  45.415  33.562  1.00  0.00           N
ATOM   1030  H   LEU    66      38.493  44.873  32.737  1.00  0.00           H
ATOM   1031  CA  LEU    66      37.199  45.012  34.540  1.00  0.00           C
ATOM   1032  HA  LEU    66      36.782  45.844  35.105  1.00  0.00           H
ATOM   1033  CB  LEU    66      35.955  44.533  33.728  1.00  0.00           C
ATOM   1034  HB2 LEU    66      36.336  43.705  33.132  1.00  0.00           H
ATOM   1035  HB3 LEU    66      35.198  44.187  34.432  1.00  0.00           H
ATOM   1036  CG  LEU    66      35.309  45.576  32.786  1.00  0.00           C
ATOM   1037  HG  LEU    66      36.131  46.089  32.286  1.00  0.00           H
ATOM   1038  CD1 LEU    66      34.376  44.850  31.832  1.00  0.00           C
ATOM   1039 HD11 LEU    66      33.502  44.368  32.270  1.00  0.00           H
ATOM   1040 HD12 LEU    66      34.971  44.105  31.303  1.00  0.00           H
ATOM   1041 HD13 LEU    66      34.046  45.603  31.117  1.00  0.00           H
ATOM   1042  CD2 LEU    66      34.510  46.666  33.492  1.00  0.00           C
ATOM   1043 HD21 LEU    66      34.998  47.015  34.404  1.00  0.00           H
ATOM   1044 HD22 LEU    66      34.269  47.503  32.837  1.00  0.00           H
ATOM   1045 HD23 LEU    66      33.562  46.281  33.869  1.00  0.00           H
ATOM   1046  C   LEU    66      37.567  43.945  35.569  1.00  0.00           C
ATOM   1047  O   LEU    66      38.438  43.121  35.454  1.00  0.00           O
ATOM   1048  N   ALA    67      36.829  43.936  36.724  1.00  0.00           N
ATOM   1049  H   ALA    67      36.211  44.717  36.889  1.00  0.00           H
ATOM   1050  CA  ALA    67      36.893  42.950  37.779  1.00  0.00           C
ATOM   1051  HA  ALA    67      37.097  41.957  37.378  1.00  0.00           H
ATOM   1052  CB  ALA    67      38.048  43.341  38.817  1.00  0.00           C
ATOM   1053  HB1 ALA    67      38.932  42.893  38.365  1.00  0.00           H
ATOM   1054  HB2 ALA    67      37.847  42.929  39.806  1.00  0.00           H
ATOM   1055  HB3 ALA    67      38.058  44.424  38.939  1.00  0.00           H
ATOM   1056  C   ALA    67      35.565  42.723  38.476  1.00  0.00           C
ATOM   1057  O   ALA    67      34.691  43.573  38.484  1.00  0.00           O
ATOM   1058  N   ILE    68      35.448  41.520  39.082  1.00  0.00           N
ATOM   1059  H   ILE    68      36.277  40.948  39.014  1.00  0.00           H
ATOM   1060  CA  ILE    68      34.348  41.095  39.874  1.00  0.00           C
ATOM   1061  HA  ILE    68      33.804  41.959  40.255  1.00  0.00           H
ATOM   1062  CB  ILE    68      33.292  40.209  39.013  1.00  0.00           C
ATOM   1063  HB  ILE    68      32.548  40.008  39.783  1.00  0.00           H
ATOM   1064  CG2 ILE    68      32.705  41.102  37.946  1.00  0.00           C
ATOM   1065 HG21 ILE    68      32.422  42.063  38.375  1.00  0.00           H
ATOM   1066 HG22 ILE    68      31.844  40.591  37.514  1.00  0.00           H
ATOM   1067 HG23 ILE    68      33.299  41.335  37.063  1.00  0.00           H
ATOM   1068  CG1 ILE    68      33.922  38.927  38.456  1.00  0.00           C
ATOM   1069 HG12 ILE    68      34.712  39.177  37.748  1.00  0.00           H
ATOM   1070 HG13 ILE    68      34.330  38.269  39.222  1.00  0.00           H
ATOM   1071  CD1 ILE    68      32.890  38.098  37.567  1.00  0.00           C
ATOM   1072 HD11 ILE    68      32.555  38.715  36.734  1.00  0.00           H
ATOM   1073 HD12 ILE    68      32.043  37.805  38.188  1.00  0.00           H
ATOM   1074 HD13 ILE    68      33.292  37.169  37.165  1.00  0.00           H
ATOM   1075  C   ILE    68      34.708  40.228  41.109  1.00  0.00           C
ATOM   1076  O   ILE    68      35.763  39.627  41.087  1.00  0.00           O
ATOM   1077  N   ASP    69      33.852  40.265  42.114  1.00  0.00           N
ATOM   1078  H   ASP    69      33.023  40.840  42.076  1.00  0.00           H
ATOM   1079  CA  ASP    69      33.890  39.354  43.247  1.00  0.00           C
ATOM   1080  HA  ASP    69      34.203  38.378  42.876  1.00  0.00           H
ATOM   1081  CB  ASP    69      34.905  39.817  44.298  1.00  0.00           C
ATOM   1082  HB2 ASP    69      35.918  39.800  43.895  1.00  0.00           H
ATOM   1083  HB3 ASP    69      34.649  40.854  44.515  1.00  0.00           H
ATOM   1084  CG  ASP    69      34.891  38.989  45.573  1.00  0.00           C
ATOM   1085  OD1 ASP    69      34.904  39.561  46.672  1.00  0.00           O
ATOM   1086  OD2 ASP    69      34.637  37.770  45.527  1.00  0.00           O
ATOM   1087  C   ASP    69      32.554  39.164  43.938  1.00  0.00           C
ATOM   1088  O   ASP    69      31.919  40.143  44.271  1.00  0.00           O
ATOM   1089  N   LEU    70      32.127  37.908  44.059  1.00  0.00           N
ATOM   1090  H   LEU    70      32.735  37.143  43.802  1.00  0.00           H
ATOM   1091  CA  LEU    70      30.797  37.679  44.540  1.00  0.00           C
ATOM   1092  HA  LEU    70      30.086  38.253  43.947  1.00  0.00           H
ATOM   1093  CB  LEU    70      30.581  36.159  44.397  1.00  0.00           C
ATOM   1094  HB2 LEU    70      30.964  35.830  43.431  1.00  0.00           H
ATOM   1095  HB3 LEU    70      31.059  35.525  45.144  1.00  0.00           H
ATOM   1096  CG  LEU    70      29.131  35.638  44.371  1.00  0.00           C
ATOM   1097  HG  LEU    70      28.801  35.673  45.410  1.00  0.00           H
ATOM   1098  CD1 LEU    70      28.282  36.529  43.610  1.00  0.00           C
ATOM   1099 HD11 LEU    70      27.355  35.983  43.436  1.00  0.00           H
ATOM   1100 HD12 LEU    70      28.730  36.813  42.658  1.00  0.00           H
ATOM   1101 HD13 LEU    70      27.871  37.342  44.210  1.00  0.00           H
ATOM   1102  CD2 LEU    70      29.053  34.175  43.900  1.00  0.00           C
ATOM   1103 HD21 LEU    70      29.608  33.541  44.592  1.00  0.00           H
ATOM   1104 HD22 LEU    70      28.022  33.836  43.983  1.00  0.00           H
ATOM   1105 HD23 LEU    70      29.431  34.056  42.883  1.00  0.00           H
ATOM   1106  C   LEU    70      30.576  38.063  45.997  1.00  0.00           C
ATOM   1107  O   LEU    70      29.442  38.086  46.468  1.00  0.00           O
ATOM   1108  N   GLY    71      31.676  38.455  46.682  1.00  0.00           N
ATOM   1109  H   GLY    71      32.567  38.356  46.217  1.00  0.00           H
ATOM   1110  CA  GLY    71      31.746  39.003  48.034  1.00  0.00           C
ATOM   1111  HA2 GLY    71      32.788  39.214  48.275  1.00  0.00           H
ATOM   1112  HA3 GLY    71      31.298  39.998  48.033  1.00  0.00           H
ATOM   1113  C   GLY    71      31.037  38.194  49.080  1.00  0.00           C
ATOM   1114  O   GLY    71      31.093  36.977  49.016  1.00  0.00           O
ATOM   1115  N   GLY    72      30.460  38.785  50.123  1.00  0.00           N
ATOM   1116  H   GLY    72      30.531  39.790  50.050  1.00  0.00           H
ATOM   1117  CA  GLY    72      29.810  38.181  51.235  1.00  0.00           C
ATOM   1118  HA2 GLY    72      30.321  37.248  51.475  1.00  0.00           H
ATOM   1119  HA3 GLY    72      29.924  38.837  52.098  1.00  0.00           H
ATOM   1120  C   GLY    72      28.379  37.855  50.956  1.00  0.00           C
ATOM   1121  O   GLY    72      28.053  36.677  50.881  1.00  0.00           O
ATOM   1122  N   THR    73      27.582  38.891  50.648  1.00  0.00           N
ATOM   1123  H   THR    73      27.953  39.780  50.951  1.00  0.00           H
ATOM   1124  CA  THR    73      26.193  38.784  50.186  1.00  0.00           C
ATOM   1125  HA  THR    73      26.077  37.834  49.663  1.00  0.00           H
ATOM   1126  CB  THR    73      25.238  38.994  51.389  1.00  0.00           C
ATOM   1127  HB  THR    73      24.239  39.100  50.967  1.00  0.00           H
ATOM   1128  CG2 THR    73      25.227  37.861  52.390  1.00  0.00           C
ATOM   1129 HG21 THR    73      25.384  36.936  51.833  1.00  0.00           H
ATOM   1130 HG22 THR    73      24.272  37.816  52.915  1.00  0.00           H
ATOM   1131 HG23 THR    73      26.008  38.027  53.132  1.00  0.00           H
ATOM   1132  OG1 THR    73      25.515  40.265  51.934  1.00  0.00           O
ATOM   1133  HG1 THR    73      24.686  40.691  52.164  1.00  0.00           H
ATOM   1134  C   THR    73      25.884  39.765  49.065  1.00  0.00           C
ATOM   1135  O   THR    73      24.935  39.483  48.333  1.00  0.00           O
ATOM   1136  N   ASN    74      26.641  40.797  48.875  1.00  0.00           N
ATOM   1137  H   ASN    74      27.560  40.746  49.290  1.00  0.00           H
ATOM   1138  CA  ASN    74      26.676  41.530  47.574  1.00  0.00           C
ATOM   1139  HA  ASN    74      25.721  41.356  47.078  1.00  0.00           H
ATOM   1140  CB  ASN    74      26.649  43.029  48.083  1.00  0.00           C
ATOM   1141  HB2 ASN    74      27.381  43.246  48.861  1.00  0.00           H
ATOM   1142  HB3 ASN    74      26.839  43.727  47.268  1.00  0.00           H
ATOM   1143  CG  ASN    74      25.241  43.380  48.476  1.00  0.00           C
ATOM   1144  OD1 ASN    74      24.326  43.322  47.674  1.00  0.00           O
ATOM   1145  ND2 ASN    74      25.073  43.918  49.643  1.00  0.00           N
ATOM   1146 HD21 ASN    74      25.861  44.085  50.252  1.00  0.00           H
ATOM   1147 HD22 ASN    74      24.101  44.130  49.815  1.00  0.00           H
ATOM   1148  C   ASN    74      27.909  41.207  46.728  1.00  0.00           C
ATOM   1149  O   ASN    74      29.025  41.275  47.235  1.00  0.00           O
ATOM   1150  N   LEU    75      27.720  40.816  45.473  1.00  0.00           N
ATOM   1151  H   LEU    75      26.740  40.753  45.238  1.00  0.00           H
ATOM   1152  CA  LEU    75      28.613  40.885  44.331  1.00  0.00           C
ATOM   1153  HA  LEU    75      29.539  40.356  44.558  1.00  0.00           H
ATOM   1154  CB  LEU    75      27.861  40.357  43.070  1.00  0.00           C
ATOM   1155  HB2 LEU    75      27.752  39.273  43.070  1.00  0.00           H
ATOM   1156  HB3 LEU    75      26.844  40.731  42.954  1.00  0.00           H
ATOM   1157  CG  LEU    75      28.552  40.725  41.826  1.00  0.00           C
ATOM   1158  HG  LEU    75      28.920  41.750  41.837  1.00  0.00           H
ATOM   1159  CD1 LEU    75      29.784  39.785  41.568  1.00  0.00           C
ATOM   1160 HD11 LEU    75      30.223  40.216  40.669  1.00  0.00           H
ATOM   1161 HD12 LEU    75      29.384  38.829  41.234  1.00  0.00           H
ATOM   1162 HD13 LEU    75      30.371  39.822  42.486  1.00  0.00           H
ATOM   1163  CD2 LEU    75      27.575  40.643  40.639  1.00  0.00           C
ATOM   1164 HD21 LEU    75      26.684  41.258  40.761  1.00  0.00           H
ATOM   1165 HD22 LEU    75      27.979  40.868  39.653  1.00  0.00           H
ATOM   1166 HD23 LEU    75      27.226  39.611  40.690  1.00  0.00           H
ATOM   1167  C   LEU    75      29.002  42.387  44.218  1.00  0.00           C
ATOM   1168  O   LEU    75      28.066  43.241  44.028  1.00  0.00           O
ATOM   1169  N   ARG    76      30.323  42.571  43.983  1.00  0.00           N
ATOM   1170  H   ARG    76      30.933  41.770  44.058  1.00  0.00           H
ATOM   1171  CA  ARG    76      30.902  43.775  43.458  1.00  0.00           C
ATOM   1172  HA  ARG    76      30.041  44.443  43.425  1.00  0.00           H
ATOM   1173  CB  ARG    76      31.910  44.422  44.442  1.00  0.00           C
ATOM   1174  HB2 ARG    76      32.057  45.489  44.277  1.00  0.00           H
ATOM   1175  HB3 ARG    76      31.539  44.436  45.467  1.00  0.00           H
ATOM   1176  CG  ARG    76      33.243  43.748  44.307  1.00  0.00           C
ATOM   1177  HG2 ARG    76      33.078  42.679  44.435  1.00  0.00           H
ATOM   1178  HG3 ARG    76      33.618  43.889  43.292  1.00  0.00           H
ATOM   1179  CD  ARG    76      34.386  44.342  45.251  1.00  0.00           C
ATOM   1180  HD2 ARG    76      34.071  44.213  46.286  1.00  0.00           H
ATOM   1181  HD3 ARG    76      35.268  43.703  45.203  1.00  0.00           H
ATOM   1182  NE  ARG    76      34.751  45.719  44.970  1.00  0.00           N
ATOM   1183  HE  ARG    76      33.996  46.375  44.830  1.00  0.00           H
ATOM   1184  CZ  ARG    76      35.956  46.268  45.000  1.00  0.00           C
ATOM   1185  NH1 ARG    76      37.069  45.636  45.223  1.00  0.00           N
ATOM   1186 HH11 ARG    76      37.116  44.628  45.243  1.00  0.00           H
ATOM   1187 HH12 ARG    76      37.921  46.171  45.312  1.00  0.00           H
ATOM   1188  NH2 ARG    76      36.082  47.550  44.956  1.00  0.00           N
ATOM   1189 HH21 ARG    76      35.258  48.091  45.179  1.00  0.00           H
ATOM   1190 HH22 ARG    76      37.007  47.905  45.145  1.00  0.00           H
ATOM   1191  C   ARG    76      31.235  43.621  42.004  1.00  0.00           C
ATOM   1192  O   ARG    76      31.676  42.538  41.603  1.00  0.00           O
ATOM   1193  N   VAL    77      31.075  44.652  41.250  1.00  0.00           N
ATOM   1194  H   VAL    77      30.688  45.438  41.754  1.00  0.00           H
ATOM   1195  CA  VAL    77      31.344  44.771  39.813  1.00  0.00           C
ATOM   1196  HA  VAL    77      31.894  43.959  39.337  1.00  0.00           H
ATOM   1197  CB  VAL    77      29.996  44.803  38.989  1.00  0.00           C
ATOM   1198  HB  VAL    77      29.452  45.736  39.142  1.00  0.00           H
ATOM   1199  CG1 VAL    77      30.268  44.828  37.442  1.00  0.00           C
ATOM   1200 HG11 VAL    77      29.283  44.707  36.992  1.00  0.00           H
ATOM   1201 HG12 VAL    77      30.631  45.830  37.213  1.00  0.00           H
ATOM   1202 HG13 VAL    77      31.022  44.058  37.274  1.00  0.00           H
ATOM   1203  CG2 VAL    77      29.050  43.664  39.407  1.00  0.00           C
ATOM   1204 HG21 VAL    77      28.733  43.747  40.446  1.00  0.00           H
ATOM   1205 HG22 VAL    77      29.562  42.713  39.267  1.00  0.00           H
ATOM   1206 HG23 VAL    77      28.129  43.747  38.830  1.00  0.00           H
ATOM   1207  C   VAL    77      32.173  46.054  39.544  1.00  0.00           C
ATOM   1208  O   VAL    77      31.668  47.082  39.984  1.00  0.00           O
ATOM   1209  N   VAL    78      33.311  45.997  38.889  1.00  0.00           N
ATOM   1210  H   VAL    78      33.608  45.072  38.615  1.00  0.00           H
ATOM   1211  CA  VAL    78      34.369  47.098  39.039  1.00  0.00           C
ATOM   1212  HA  VAL    78      33.853  47.950  39.482  1.00  0.00           H
ATOM   1213  CB  VAL    78      35.435  46.767  40.026  1.00  0.00           C
ATOM   1214  HB  VAL    78      35.861  45.827  39.676  1.00  0.00           H
ATOM   1215  CG1 VAL    78      36.543  47.850  40.110  1.00  0.00           C
ATOM   1216 HG11 VAL    78      36.149  48.842  40.331  1.00  0.00           H
ATOM   1217 HG12 VAL    78      37.219  47.504  40.891  1.00  0.00           H
ATOM   1218 HG13 VAL    78      37.048  47.891  39.145  1.00  0.00           H
ATOM   1219  CG2 VAL    78      34.883  46.400  41.397  1.00  0.00           C
ATOM   1220 HG21 VAL    78      35.640  46.483  42.176  1.00  0.00           H
ATOM   1221 HG22 VAL    78      34.462  45.395  41.416  1.00  0.00           H
ATOM   1222 HG23 VAL    78      34.079  47.084  41.668  1.00  0.00           H
ATOM   1223  C   VAL    78      34.899  47.427  37.688  1.00  0.00           C
ATOM   1224  O   VAL    78      35.428  46.464  37.082  1.00  0.00           O
ATOM   1225  N   LEU    79      34.866  48.724  37.314  1.00  0.00           N
ATOM   1226  H   LEU    79      34.485  49.411  37.949  1.00  0.00           H
ATOM   1227  CA  LEU    79      35.726  49.264  36.246  1.00  0.00           C
ATOM   1228  HA  LEU    79      36.088  48.448  35.621  1.00  0.00           H
ATOM   1229  CB  LEU    79      34.925  50.221  35.439  1.00  0.00           C
ATOM   1230  HB2 LEU    79      34.053  49.693  35.054  1.00  0.00           H
ATOM   1231  HB3 LEU    79      34.543  51.085  35.983  1.00  0.00           H
ATOM   1232  CG  LEU    79      35.545  50.841  34.189  1.00  0.00           C
ATOM   1233  HG  LEU    79      36.259  51.583  34.546  1.00  0.00           H
ATOM   1234  CD1 LEU    79      36.188  49.837  33.205  1.00  0.00           C
ATOM   1235 HD11 LEU    79      36.622  50.443  32.410  1.00  0.00           H
ATOM   1236 HD12 LEU    79      35.458  49.142  32.790  1.00  0.00           H
ATOM   1237 HD13 LEU    79      36.914  49.186  33.693  1.00  0.00           H
ATOM   1238  CD2 LEU    79      34.524  51.763  33.537  1.00  0.00           C
ATOM   1239 HD21 LEU    79      34.103  52.369  34.340  1.00  0.00           H
ATOM   1240 HD22 LEU    79      35.115  52.382  32.863  1.00  0.00           H
ATOM   1241 HD23 LEU    79      33.755  51.211  32.996  1.00  0.00           H
ATOM   1242  C   LEU    79      37.023  49.900  36.742  1.00  0.00           C
ATOM   1243  O   LEU    79      37.069  50.589  37.781  1.00  0.00           O
ATOM   1244  N   VAL    80      38.083  49.706  35.988  1.00  0.00           N
ATOM   1245  H   VAL    80      38.121  48.922  35.353  1.00  0.00           H
ATOM   1246  CA  VAL    80      39.415  50.271  36.313  1.00  0.00           C
ATOM   1247  HA  VAL    80      39.297  51.145  36.953  1.00  0.00           H
ATOM   1248  CB  VAL    80      40.279  49.115  36.913  1.00  0.00           C
ATOM   1249  HB  VAL    80      40.505  48.402  36.121  1.00  0.00           H
ATOM   1250  CG1 VAL    80      41.559  49.722  37.569  1.00  0.00           C
ATOM   1251 HG11 VAL    80      42.090  50.361  36.863  1.00  0.00           H
ATOM   1252 HG12 VAL    80      41.454  50.239  38.522  1.00  0.00           H
ATOM   1253 HG13 VAL    80      42.285  48.954  37.841  1.00  0.00           H
ATOM   1254  CG2 VAL    80      39.637  48.223  37.985  1.00  0.00           C
ATOM   1255 HG21 VAL    80      39.349  48.666  38.939  1.00  0.00           H
ATOM   1256 HG22 VAL    80      40.367  47.473  38.289  1.00  0.00           H
ATOM   1257 HG23 VAL    80      38.740  47.806  37.526  1.00  0.00           H
ATOM   1258  C   VAL    80      40.019  50.862  34.984  1.00  0.00           C
ATOM   1259  O   VAL    80      39.755  50.324  33.938  1.00  0.00           O
ATOM   1260  N   LYS    81      40.909  51.812  35.075  1.00  0.00           N
ATOM   1261  H   LYS    81      41.103  52.444  35.839  1.00  0.00           H
ATOM   1262  CA  LYS    81      41.582  52.259  33.899  1.00  0.00           C
ATOM   1263  HA  LYS    81      41.591  51.462  33.155  1.00  0.00           H
ATOM   1264  CB  LYS    81      40.786  53.463  33.442  1.00  0.00           C
ATOM   1265  HB2 LYS    81      39.729  53.193  33.450  1.00  0.00           H
ATOM   1266  HB3 LYS    81      40.973  54.257  34.165  1.00  0.00           H
ATOM   1267  CG  LYS    81      41.245  53.946  32.038  1.00  0.00           C
ATOM   1268  HG2 LYS    81      42.220  54.432  32.068  1.00  0.00           H
ATOM   1269  HG3 LYS    81      41.222  53.157  31.285  1.00  0.00           H
ATOM   1270  CD  LYS    81      40.276  55.091  31.719  1.00  0.00           C
ATOM   1271  HD2 LYS    81      39.237  54.781  31.605  1.00  0.00           H
ATOM   1272  HD3 LYS    81      40.345  55.850  32.498  1.00  0.00           H
ATOM   1273  CE  LYS    81      40.751  55.814  30.489  1.00  0.00           C
ATOM   1274  HE2 LYS    81      40.384  56.840  30.488  1.00  0.00           H
ATOM   1275  HE3 LYS    81      41.840  55.853  30.479  1.00  0.00           H
ATOM   1276  NZ  LYS    81      40.180  55.033  29.365  1.00  0.00           N
ATOM   1277  HZ1 LYS    81      39.201  54.911  29.581  1.00  0.00           H
ATOM   1278  HZ2 LYS    81      40.601  54.116  29.309  1.00  0.00           H
ATOM   1279  HZ3 LYS    81      40.208  55.468  28.453  1.00  0.00           H
ATOM   1280  C   LYS    81      43.006  52.651  34.305  1.00  0.00           C
ATOM   1281  O   LYS    81      43.279  53.674  34.893  1.00  0.00           O
ATOM   1282  N   LEU    82      43.931  51.752  33.917  1.00  0.00           N
ATOM   1283  H   LEU    82      43.648  51.034  33.267  1.00  0.00           H
ATOM   1284  CA  LEU    82      45.336  51.849  34.414  1.00  0.00           C
ATOM   1285  HA  LEU    82      45.290  52.181  35.451  1.00  0.00           H
ATOM   1286  CB  LEU    82      46.107  50.545  34.345  1.00  0.00           C
ATOM   1287  HB2 LEU    82      46.104  50.377  33.267  1.00  0.00           H
ATOM   1288  HB3 LEU    82      47.113  50.715  34.727  1.00  0.00           H
ATOM   1289  CG  LEU    82      45.417  49.348  34.954  1.00  0.00           C
ATOM   1290  HG  LEU    82      44.472  49.217  34.428  1.00  0.00           H
ATOM   1291  CD1 LEU    82      46.321  48.127  34.675  1.00  0.00           C
ATOM   1292 HD11 LEU    82      45.907  47.318  35.278  1.00  0.00           H
ATOM   1293 HD12 LEU    82      47.312  48.385  35.048  1.00  0.00           H
ATOM   1294 HD13 LEU    82      46.338  47.688  33.677  1.00  0.00           H
ATOM   1295  CD2 LEU    82      45.275  49.399  36.397  1.00  0.00           C
ATOM   1296 HD21 LEU    82      44.821  48.498  36.808  1.00  0.00           H
ATOM   1297 HD22 LEU    82      46.273  49.584  36.792  1.00  0.00           H
ATOM   1298 HD23 LEU    82      44.585  50.192  36.684  1.00  0.00           H
ATOM   1299  C   LEU    82      46.005  53.004  33.739  1.00  0.00           C
ATOM   1300  O   LEU    82      45.951  53.110  32.504  1.00  0.00           O
ATOM   1301  N   GLY    83      46.585  53.903  34.457  1.00  0.00           N
ATOM   1302  H   GLY    83      46.412  53.892  35.452  1.00  0.00           H
ATOM   1303  CA  GLY    83      47.302  55.079  33.893  1.00  0.00           C
ATOM   1304  HA2 GLY    83      46.604  55.611  33.247  1.00  0.00           H
ATOM   1305  HA3 GLY    83      47.511  55.691  34.771  1.00  0.00           H
ATOM   1306  C   GLY    83      48.586  54.945  33.092  1.00  0.00           C
ATOM   1307  O   GLY    83      48.772  55.725  32.221  1.00  0.00           O
ATOM   1308  N   GLY    84      49.348  53.851  33.369  1.00  0.00           N
ATOM   1309  H   GLY    84      49.057  53.281  34.149  1.00  0.00           H
ATOM   1310  CA  GLY    84      50.679  53.612  32.829  1.00  0.00           C
ATOM   1311  HA2 GLY    84      50.907  52.547  32.851  1.00  0.00           H
ATOM   1312  HA3 GLY    84      50.681  53.905  31.779  1.00  0.00           H
ATOM   1313  C   GLY    84      51.794  54.385  33.619  1.00  0.00           C
ATOM   1314  O   GLY    84      52.783  54.636  32.967  1.00  0.00           O
ATOM   1315  N   ASP    85      51.593  54.668  34.951  1.00  0.00           N
ATOM   1316  H   ASP    85      50.633  54.559  35.246  1.00  0.00           H
ATOM   1317  CA  ASP    85      52.325  55.745  35.663  1.00  0.00           C
ATOM   1318  HA  ASP    85      53.356  55.572  35.355  1.00  0.00           H
ATOM   1319  CB  ASP    85      51.859  57.152  35.211  1.00  0.00           C
ATOM   1320  HB2 ASP    85      52.387  57.937  35.754  1.00  0.00           H
ATOM   1321  HB3 ASP    85      52.099  57.204  34.149  1.00  0.00           H
ATOM   1322  CG  ASP    85      50.294  57.410  35.294  1.00  0.00           C
ATOM   1323  OD1 ASP    85      49.896  58.484  34.812  1.00  0.00           O
ATOM   1324  OD2 ASP    85      49.546  56.592  35.878  1.00  0.00           O
ATOM   1325  C   ASP    85      52.101  55.567  37.230  1.00  0.00           C
ATOM   1326  O   ASP    85      52.388  56.466  38.024  1.00  0.00           O
ATOM   1327  N   ARG    86      51.591  54.476  37.642  1.00  0.00           N
ATOM   1328  H   ARG    86      51.219  53.883  36.913  1.00  0.00           H
ATOM   1329  CA  ARG    86      51.137  54.127  38.994  1.00  0.00           C
ATOM   1330  HA  ARG    86      50.865  53.072  38.974  1.00  0.00           H
ATOM   1331  CB  ARG    86      52.267  54.212  40.039  1.00  0.00           C
ATOM   1332  HB2 ARG    86      52.729  55.198  40.078  1.00  0.00           H
ATOM   1333  HB3 ARG    86      51.808  54.002  41.005  1.00  0.00           H
ATOM   1334  CG  ARG    86      53.339  53.090  39.830  1.00  0.00           C
ATOM   1335  HG2 ARG    86      52.773  52.160  39.891  1.00  0.00           H
ATOM   1336  HG3 ARG    86      53.796  53.213  38.848  1.00  0.00           H
ATOM   1337  CD  ARG    86      54.315  53.125  41.073  1.00  0.00           C
ATOM   1338  HD2 ARG    86      54.372  54.069  41.616  1.00  0.00           H
ATOM   1339  HD3 ARG    86      53.974  52.438  41.846  1.00  0.00           H
ATOM   1340  NE  ARG    86      55.714  52.724  40.620  1.00  0.00           N
ATOM   1341  HE  ARG    86      56.395  53.464  40.536  1.00  0.00           H
ATOM   1342  CZ  ARG    86      56.108  51.577  40.173  1.00  0.00           C
ATOM   1343  NH1 ARG    86      55.360  50.528  40.050  1.00  0.00           N
ATOM   1344 HH11 ARG    86      54.400  50.622  40.350  1.00  0.00           H
ATOM   1345 HH12 ARG    86      55.696  49.594  39.867  1.00  0.00           H
ATOM   1346  NH2 ARG    86      57.251  51.555  39.550  1.00  0.00           N
ATOM   1347 HH21 ARG    86      57.761  52.426  39.525  1.00  0.00           H
ATOM   1348 HH22 ARG    86      57.612  50.746  39.063  1.00  0.00           H
ATOM   1349  C   ARG    86      49.826  54.720  39.509  1.00  0.00           C
ATOM   1350  O   ARG    86      49.510  54.505  40.702  1.00  0.00           O
ATOM   1351  N   THR    87      49.090  55.489  38.657  1.00  0.00           N
ATOM   1352  H   THR    87      49.530  55.675  37.767  1.00  0.00           H
ATOM   1353  CA  THR    87      47.715  55.990  38.965  1.00  0.00           C
ATOM   1354  HA  THR    87      47.657  56.071  40.050  1.00  0.00           H
ATOM   1355  CB  THR    87      47.463  57.469  38.559  1.00  0.00           C
ATOM   1356  HB  THR    87      46.514  57.775  39.002  1.00  0.00           H
ATOM   1357  CG2 THR    87      48.485  58.411  39.113  1.00  0.00           C
ATOM   1358 HG21 THR    87      48.490  58.445  40.203  1.00  0.00           H
ATOM   1359 HG22 THR    87      48.439  59.404  38.666  1.00  0.00           H
ATOM   1360 HG23 THR    87      49.471  58.136  38.738  1.00  0.00           H
ATOM   1361  OG1 THR    87      47.404  57.571  37.163  1.00  0.00           O
ATOM   1362  HG1 THR    87      48.179  57.220  36.718  1.00  0.00           H
ATOM   1363  C   THR    87      46.643  55.155  38.291  1.00  0.00           C
ATOM   1364  O   THR    87      46.902  54.215  37.496  1.00  0.00           O
ATOM   1365  N   PHE    88      45.356  55.385  38.637  1.00  0.00           N
ATOM   1366  H   PHE    88      45.261  55.964  39.459  1.00  0.00           H
ATOM   1367  CA  PHE    88      44.223  54.809  37.976  1.00  0.00           C
ATOM   1368  HA  PHE    88      44.382  54.894  36.902  1.00  0.00           H
ATOM   1369  CB  PHE    88      44.055  53.297  38.232  1.00  0.00           C
ATOM   1370  HB2 PHE    88      43.095  52.904  37.896  1.00  0.00           H
ATOM   1371  HB3 PHE    88      44.741  52.811  37.537  1.00  0.00           H
ATOM   1372  CG  PHE    88      44.253  52.777  39.645  1.00  0.00           C
ATOM   1373  CD1 PHE    88      43.090  52.385  40.340  1.00  0.00           C
ATOM   1374  HD1 PHE    88      42.124  52.352  39.858  1.00  0.00           H
ATOM   1375  CE1 PHE    88      43.142  51.774  41.629  1.00  0.00           C
ATOM   1376  HE1 PHE    88      42.190  51.555  42.090  1.00  0.00           H
ATOM   1377  CZ  PHE    88      44.390  51.649  42.200  1.00  0.00           C
ATOM   1378  HZ  PHE    88      44.563  51.315  43.213  1.00  0.00           H
ATOM   1379  CE2 PHE    88      45.611  52.063  41.540  1.00  0.00           C
ATOM   1380  HE2 PHE    88      46.483  51.812  42.128  1.00  0.00           H
ATOM   1381  CD2 PHE    88      45.560  52.513  40.197  1.00  0.00           C
ATOM   1382  HD2 PHE    88      46.454  52.865  39.703  1.00  0.00           H
ATOM   1383  C   PHE    88      42.888  55.425  38.301  1.00  0.00           C
ATOM   1384  O   PHE    88      42.646  55.795  39.443  1.00  0.00           O
ATOM   1385  N   ASP    89      42.006  55.512  37.374  1.00  0.00           N
ATOM   1386  H   ASP    89      42.289  55.224  36.450  1.00  0.00           H
ATOM   1387  CA  ASP    89      40.622  55.835  37.636  1.00  0.00           C
ATOM   1388  HA  ASP    89      40.511  56.412  38.554  1.00  0.00           H
ATOM   1389  CB  ASP    89      40.039  56.552  36.419  1.00  0.00           C
ATOM   1390  HB2 ASP    89      40.097  55.818  35.616  1.00  0.00           H
ATOM   1391  HB3 ASP    89      38.967  56.659  36.584  1.00  0.00           H
ATOM   1392  CG  ASP    89      40.650  57.892  36.032  1.00  0.00           C
ATOM   1393  OD1 ASP    89      41.683  57.867  35.340  1.00  0.00           O
ATOM   1394  OD2 ASP    89      40.080  58.939  36.367  1.00  0.00           O
ATOM   1395  C   ASP    89      39.841  54.515  37.811  1.00  0.00           C
ATOM   1396  O   ASP    89      40.128  53.481  37.115  1.00  0.00           O
ATOM   1397  N   THR    90      38.844  54.506  38.774  1.00  0.00           N
ATOM   1398  H   THR    90      38.823  55.291  39.410  1.00  0.00           H
ATOM   1399  CA  THR    90      38.047  53.338  39.127  1.00  0.00           C
ATOM   1400  HA  THR    90      37.771  52.908  38.164  1.00  0.00           H
ATOM   1401  CB  THR    90      38.828  52.219  39.879  1.00  0.00           C
ATOM   1402  HB  THR    90      39.657  51.814  39.296  1.00  0.00           H
ATOM   1403  CG2 THR    90      39.448  52.700  41.148  1.00  0.00           C
ATOM   1404 HG21 THR    90      38.574  52.886  41.771  1.00  0.00           H
ATOM   1405 HG22 THR    90      40.137  53.543  41.084  1.00  0.00           H
ATOM   1406 HG23 THR    90      40.029  51.945  41.677  1.00  0.00           H
ATOM   1407  OG1 THR    90      38.007  51.193  40.275  1.00  0.00           O
ATOM   1408  HG1 THR    90      37.609  50.817  39.486  1.00  0.00           H
ATOM   1409  C   THR    90      36.709  53.629  39.823  1.00  0.00           C
ATOM   1410  O   THR    90      36.511  54.607  40.570  1.00  0.00           O
ATOM   1411  N   THR    91      35.738  52.694  39.686  1.00  0.00           N
ATOM   1412  H   THR    91      35.898  51.876  39.115  1.00  0.00           H
ATOM   1413  CA  THR    91      34.327  52.831  40.171  1.00  0.00           C
ATOM   1414  HA  THR    91      34.282  53.085  41.229  1.00  0.00           H
ATOM   1415  CB  THR    91      33.582  53.879  39.311  1.00  0.00           C
ATOM   1416  HB  THR    91      34.091  54.843  39.320  1.00  0.00           H
ATOM   1417  CG2 THR    91      33.169  53.531  37.834  1.00  0.00           C
ATOM   1418 HG21 THR    91      32.316  52.854  37.800  1.00  0.00           H
ATOM   1419 HG22 THR    91      34.054  52.987  37.508  1.00  0.00           H
ATOM   1420 HG23 THR    91      32.850  54.312  37.145  1.00  0.00           H
ATOM   1421  OG1 THR    91      32.367  54.196  39.942  1.00  0.00           O
ATOM   1422  HG1 THR    91      32.430  54.080  40.892  1.00  0.00           H
ATOM   1423  C   THR    91      33.581  51.518  39.994  1.00  0.00           C
ATOM   1424  O   THR    91      34.017  50.654  39.257  1.00  0.00           O
ATOM   1425  N   GLN    92      32.442  51.332  40.696  1.00  0.00           N
ATOM   1426  H   GLN    92      31.968  52.149  41.052  1.00  0.00           H
ATOM   1427  CA  GLN    92      31.756  50.006  40.855  1.00  0.00           C
ATOM   1428  HA  GLN    92      32.047  49.473  39.950  1.00  0.00           H
ATOM   1429  CB  GLN    92      32.310  49.285  42.083  1.00  0.00           C
ATOM   1430  HB2 GLN    92      31.755  48.353  42.177  1.00  0.00           H
ATOM   1431  HB3 GLN    92      33.384  49.128  41.977  1.00  0.00           H
ATOM   1432  CG  GLN    92      31.979  49.921  43.473  1.00  0.00           C
ATOM   1433  HG2 GLN    92      32.327  50.952  43.516  1.00  0.00           H
ATOM   1434  HG3 GLN    92      30.907  50.014  43.652  1.00  0.00           H
ATOM   1435  CD  GLN    92      32.609  49.135  44.661  1.00  0.00           C
ATOM   1436  OE1 GLN    92      33.088  48.046  44.610  1.00  0.00           O
ATOM   1437  NE2 GLN    92      32.584  49.679  45.863  1.00  0.00           N
ATOM   1438 HE21 GLN    92      32.983  49.117  46.603  1.00  0.00           H
ATOM   1439 HE22 GLN    92      32.112  50.538  46.105  1.00  0.00           H
ATOM   1440  C   GLN    92      30.243  50.061  40.988  1.00  0.00           C
ATOM   1441  O   GLN    92      29.694  51.041  41.419  1.00  0.00           O
ATOM   1442  N   SER    93      29.554  48.967  40.860  1.00  0.00           N
ATOM   1443  H   SER    93      30.091  48.121  40.727  1.00  0.00           H
ATOM   1444  CA  SER    93      28.144  48.711  41.328  1.00  0.00           C
ATOM   1445  HA  SER    93      27.880  49.424  42.107  1.00  0.00           H
ATOM   1446  CB  SER    93      27.120  49.005  40.192  1.00  0.00           C
ATOM   1447  HB2 SER    93      27.205  50.069  39.968  1.00  0.00           H
ATOM   1448  HB3 SER    93      27.499  48.466  39.324  1.00  0.00           H
ATOM   1449  OG  SER    93      25.773  48.598  40.582  1.00  0.00           O
ATOM   1450  HG  SER    93      25.467  49.076  41.356  1.00  0.00           H
ATOM   1451  C   SER    93      27.956  47.378  42.012  1.00  0.00           C
ATOM   1452  O   SER    93      28.715  46.387  41.911  1.00  0.00           O
ATOM   1453  N   LYS    94      26.930  47.206  42.833  1.00  0.00           N
ATOM   1454  H   LYS    94      26.299  47.995  42.836  1.00  0.00           H
ATOM   1455  CA  LYS    94      26.656  46.069  43.730  1.00  0.00           C
ATOM   1456  HA  LYS    94      27.191  45.268  43.220  1.00  0.00           H
ATOM   1457  CB  LYS    94      27.075  46.371  45.169  1.00  0.00           C
ATOM   1458  HB2 LYS    94      26.585  47.242  45.602  1.00  0.00           H
ATOM   1459  HB3 LYS    94      26.770  45.504  45.754  1.00  0.00           H
ATOM   1460  CG  LYS    94      28.606  46.448  45.422  1.00  0.00           C
ATOM   1461  HG2 LYS    94      29.054  45.612  44.885  1.00  0.00           H
ATOM   1462  HG3 LYS    94      28.846  47.414  44.978  1.00  0.00           H
ATOM   1463  CD  LYS    94      28.958  46.478  46.909  1.00  0.00           C
ATOM   1464  HD2 LYS    94      28.342  47.240  47.385  1.00  0.00           H
ATOM   1465  HD3 LYS    94      28.841  45.488  47.349  1.00  0.00           H
ATOM   1466  CE  LYS    94      30.482  46.742  46.933  1.00  0.00           C
ATOM   1467  HE2 LYS    94      31.049  45.815  47.016  1.00  0.00           H
ATOM   1468  HE3 LYS    94      30.748  47.330  46.056  1.00  0.00           H
ATOM   1469  NZ  LYS    94      30.829  47.728  48.066  1.00  0.00           N
ATOM   1470  HZ1 LYS    94      30.462  47.418  48.954  1.00  0.00           H
ATOM   1471  HZ2 LYS    94      30.426  48.638  47.892  1.00  0.00           H
ATOM   1472  HZ3 LYS    94      31.827  47.798  48.205  1.00  0.00           H
ATOM   1473  C   LYS    94      25.160  45.610  43.684  1.00  0.00           C
ATOM   1474  O   LYS    94      24.208  46.389  43.595  1.00  0.00           O
ATOM   1475  N   TYR    95      25.061  44.256  43.684  1.00  0.00           N
ATOM   1476  H   TYR    95      25.980  43.848  43.779  1.00  0.00           H
ATOM   1477  CA  TYR    95      23.806  43.512  43.567  1.00  0.00           C
ATOM   1478  HA  TYR    95      22.976  44.171  43.826  1.00  0.00           H
ATOM   1479  CB  TYR    95      23.529  43.043  42.152  1.00  0.00           C
ATOM   1480  HB2 TYR    95      24.288  42.423  41.676  1.00  0.00           H
ATOM   1481  HB3 TYR    95      22.607  42.462  42.116  1.00  0.00           H
ATOM   1482  CG  TYR    95      23.247  44.208  41.127  1.00  0.00           C
ATOM   1483  CD1 TYR    95      21.877  44.699  40.977  1.00  0.00           C
ATOM   1484  HD1 TYR    95      21.080  44.366  41.625  1.00  0.00           H
ATOM   1485  CE1 TYR    95      21.567  45.597  39.982  1.00  0.00           C
ATOM   1486  HE1 TYR    95      20.556  45.936  39.814  1.00  0.00           H
ATOM   1487  CZ  TYR    95      22.672  46.186  39.274  1.00  0.00           C
ATOM   1488  OH  TYR    95      22.402  47.262  38.522  1.00  0.00           O
ATOM   1489  HH  TYR    95      21.482  47.532  38.564  1.00  0.00           H
ATOM   1490  CE2 TYR    95      24.011  45.791  39.489  1.00  0.00           C
ATOM   1491  HE2 TYR    95      24.665  46.384  38.867  1.00  0.00           H
ATOM   1492  CD2 TYR    95      24.292  44.743  40.353  1.00  0.00           C
ATOM   1493  HD2 TYR    95      25.316  44.426  40.483  1.00  0.00           H
ATOM   1494  C   TYR    95      23.788  42.317  44.557  1.00  0.00           C
ATOM   1495  O   TYR    95      24.784  41.649  44.806  1.00  0.00           O
ATOM   1496  N   ARG    96      22.618  42.008  45.148  1.00  0.00           N
ATOM   1497  H   ARG    96      21.854  42.636  44.943  1.00  0.00           H
ATOM   1498  CA  ARG    96      22.526  41.155  46.359  1.00  0.00           C
ATOM   1499  HA  ARG    96      23.438  41.095  46.954  1.00  0.00           H
ATOM   1500  CB  ARG    96      21.425  41.637  47.336  1.00  0.00           C
ATOM   1501  HB2 ARG    96      21.346  42.722  47.263  1.00  0.00           H
ATOM   1502  HB3 ARG    96      20.454  41.401  46.903  1.00  0.00           H
ATOM   1503  CG  ARG    96      21.652  41.368  48.796  1.00  0.00           C
ATOM   1504  HG2 ARG    96      22.614  41.780  49.103  1.00  0.00           H
ATOM   1505  HG3 ARG    96      20.826  41.872  49.298  1.00  0.00           H
ATOM   1506  CD  ARG    96      21.609  39.891  49.242  1.00  0.00           C
ATOM   1507  HD2 ARG    96      20.749  39.326  48.885  1.00  0.00           H
ATOM   1508  HD3 ARG    96      22.443  39.326  48.826  1.00  0.00           H
ATOM   1509  NE  ARG    96      21.740  39.828  50.665  1.00  0.00           N
ATOM   1510  HE  ARG    96      22.115  40.678  51.061  1.00  0.00           H
ATOM   1511  CZ  ARG    96      21.723  38.826  51.510  1.00  0.00           C
ATOM   1512  NH1 ARG    96      21.464  37.585  51.171  1.00  0.00           N
ATOM   1513 HH11 ARG    96      21.542  37.385  50.183  1.00  0.00           H
ATOM   1514 HH12 ARG    96      21.727  36.791  51.737  1.00  0.00           H
ATOM   1515  NH2 ARG    96      21.803  39.181  52.761  1.00  0.00           N
ATOM   1516 HH21 ARG    96      22.023  40.119  53.067  1.00  0.00           H
ATOM   1517 HH22 ARG    96      21.675  38.415  53.405  1.00  0.00           H
ATOM   1518  C   ARG    96      22.232  39.702  45.859  1.00  0.00           C
ATOM   1519  O   ARG    96      21.172  39.462  45.249  1.00  0.00           O
ATOM   1520  N   LEU    97      23.058  38.699  46.239  1.00  0.00           N
ATOM   1521  H   LEU    97      23.886  39.018  46.722  1.00  0.00           H
ATOM   1522  CA  LEU    97      22.852  37.271  46.016  1.00  0.00           C
ATOM   1523  HA  LEU    97      22.402  37.139  45.033  1.00  0.00           H
ATOM   1524  CB  LEU    97      24.255  36.626  46.040  1.00  0.00           C
ATOM   1525  HB2 LEU    97      24.927  37.020  45.277  1.00  0.00           H
ATOM   1526  HB3 LEU    97      24.738  36.960  46.959  1.00  0.00           H
ATOM   1527  CG  LEU    97      24.312  35.116  46.125  1.00  0.00           C
ATOM   1528  HG  LEU    97      23.643  34.797  46.924  1.00  0.00           H
ATOM   1529  CD1 LEU    97      23.814  34.536  44.802  1.00  0.00           C
ATOM   1530 HD11 LEU    97      22.840  34.967  44.567  1.00  0.00           H
ATOM   1531 HD12 LEU    97      23.787  33.449  44.860  1.00  0.00           H
ATOM   1532 HD13 LEU    97      24.383  34.947  43.968  1.00  0.00           H
ATOM   1533  CD2 LEU    97      25.702  34.553  46.327  1.00  0.00           C
ATOM   1534 HD21 LEU    97      26.363  34.817  45.501  1.00  0.00           H
ATOM   1535 HD22 LEU    97      26.160  34.794  47.286  1.00  0.00           H
ATOM   1536 HD23 LEU    97      25.578  33.473  46.246  1.00  0.00           H
ATOM   1537  C   LEU    97      21.849  36.845  47.164  1.00  0.00           C
ATOM   1538  O   LEU    97      22.062  36.989  48.360  1.00  0.00           O
ATOM   1539  N   PRO    98      20.637  36.388  46.836  1.00  0.00           N
ATOM   1540  CD  PRO    98      20.014  36.391  45.508  1.00  0.00           C
ATOM   1541  HD2 PRO    98      20.295  35.569  44.849  1.00  0.00           H
ATOM   1542  HD3 PRO    98      20.190  37.313  44.954  1.00  0.00           H
ATOM   1543  CG  PRO    98      18.568  36.332  45.700  1.00  0.00           C
ATOM   1544  HG2 PRO    98      18.065  35.889  44.841  1.00  0.00           H
ATOM   1545  HG3 PRO    98      18.198  37.333  45.924  1.00  0.00           H
ATOM   1546  CB  PRO    98      18.333  35.644  47.043  1.00  0.00           C
ATOM   1547  HB2 PRO    98      18.139  34.579  46.916  1.00  0.00           H
ATOM   1548  HB3 PRO    98      17.536  36.091  47.638  1.00  0.00           H
ATOM   1549  CA  PRO    98      19.688  35.812  47.729  1.00  0.00           C
ATOM   1550  HA  PRO    98      19.643  36.555  48.524  1.00  0.00           H
ATOM   1551  C   PRO    98      20.238  34.525  48.384  1.00  0.00           C
ATOM   1552  O   PRO    98      20.916  33.739  47.690  1.00  0.00           O
ATOM   1553  N   ASP    99      19.901  34.204  49.623  1.00  0.00           N
ATOM   1554  H   ASP    99      19.514  34.955  50.176  1.00  0.00           H
ATOM   1555  CA  ASP    99      20.310  32.991  50.294  1.00  0.00           C
ATOM   1556  HA  ASP    99      21.395  33.074  50.228  1.00  0.00           H
ATOM   1557  CB  ASP    99      19.969  33.043  51.793  1.00  0.00           C
ATOM   1558  HB2 ASP    99      18.896  33.127  51.968  1.00  0.00           H
ATOM   1559  HB3 ASP    99      20.240  32.045  52.139  1.00  0.00           H
ATOM   1560  CG  ASP    99      20.667  34.131  52.643  1.00  0.00           C
ATOM   1561  OD1 ASP    99      21.422  34.950  52.092  1.00  0.00           O
ATOM   1562  OD2 ASP    99      20.382  34.261  53.848  1.00  0.00           O
ATOM   1563  C   ASP    99      19.768  31.675  49.617  1.00  0.00           C
ATOM   1564  O   ASP    99      20.488  30.680  49.592  1.00  0.00           O
ATOM   1565  N   ALA   100      18.562  31.620  49.096  1.00  0.00           N
ATOM   1566  H   ALA   100      18.015  32.468  49.035  1.00  0.00           H
ATOM   1567  CA  ALA   100      18.072  30.476  48.251  1.00  0.00           C
ATOM   1568  HA  ALA   100      18.179  29.597  48.886  1.00  0.00           H
ATOM   1569  CB  ALA   100      16.595  30.858  47.858  1.00  0.00           C
ATOM   1570  HB1 ALA   100      16.166  29.916  47.515  1.00  0.00           H
ATOM   1571  HB2 ALA   100      16.630  31.705  47.174  1.00  0.00           H
ATOM   1572  HB3 ALA   100      16.007  31.183  48.717  1.00  0.00           H
ATOM   1573  C   ALA   100      18.902  30.247  46.926  1.00  0.00           C
ATOM   1574  O   ALA   100      19.011  29.028  46.605  1.00  0.00           O
ATOM   1575  N   MET   101      19.419  31.324  46.227  1.00  0.00           N
ATOM   1576  H   MET   101      19.023  32.241  46.380  1.00  0.00           H
ATOM   1577  CA  MET   101      20.219  31.228  45.037  1.00  0.00           C
ATOM   1578  HA  MET   101      19.719  30.527  44.369  1.00  0.00           H
ATOM   1579  CB  MET   101      20.287  32.539  44.363  1.00  0.00           C
ATOM   1580  HB2 MET   101      19.255  32.740  44.081  1.00  0.00           H
ATOM   1581  HB3 MET   101      20.656  33.291  45.060  1.00  0.00           H
ATOM   1582  CG  MET   101      20.978  32.457  42.988  1.00  0.00           C
ATOM   1583  HG2 MET   101      22.032  32.316  43.231  1.00  0.00           H
ATOM   1584  HG3 MET   101      20.692  31.560  42.439  1.00  0.00           H
ATOM   1585  SD  MET   101      21.072  34.043  42.122  1.00  0.00           S
ATOM   1586  CE  MET   101      19.277  34.393  41.792  1.00  0.00           C
ATOM   1587  HE1 MET   101      19.247  35.092  40.957  1.00  0.00           H
ATOM   1588  HE2 MET   101      18.839  33.484  41.377  1.00  0.00           H
ATOM   1589  HE3 MET   101      18.844  34.742  42.730  1.00  0.00           H
ATOM   1590  C   MET   101      21.579  30.636  45.303  1.00  0.00           C
ATOM   1591  O   MET   101      22.056  29.725  44.596  1.00  0.00           O
ATOM   1592  N   ARG   102      22.270  31.126  46.337  1.00  0.00           N
ATOM   1593  H   ARG   102      21.865  31.966  46.722  1.00  0.00           H
ATOM   1594  CA  ARG   102      23.485  30.626  46.934  1.00  0.00           C
ATOM   1595  HA  ARG   102      24.223  30.777  46.147  1.00  0.00           H
ATOM   1596  CB  ARG   102      23.853  31.493  48.168  1.00  0.00           C
ATOM   1597  HB2 ARG   102      23.826  32.554  47.918  1.00  0.00           H
ATOM   1598  HB3 ARG   102      23.133  31.268  48.955  1.00  0.00           H
ATOM   1599  CG  ARG   102      25.221  31.158  48.771  1.00  0.00           C
ATOM   1600  HG2 ARG   102      25.211  30.075  48.889  1.00  0.00           H
ATOM   1601  HG3 ARG   102      26.083  31.460  48.176  1.00  0.00           H
ATOM   1602  CD  ARG   102      25.359  31.796  50.163  1.00  0.00           C
ATOM   1603  HD2 ARG   102      24.667  32.631  50.276  1.00  0.00           H
ATOM   1604  HD3 ARG   102      24.827  31.085  50.795  1.00  0.00           H
ATOM   1605  NE  ARG   102      26.649  32.233  50.613  1.00  0.00           N
ATOM   1606  HE  ARG   102      27.237  31.500  50.981  1.00  0.00           H
ATOM   1607  CZ  ARG   102      27.176  33.387  50.544  1.00  0.00           C
ATOM   1608  NH1 ARG   102      26.698  34.430  49.925  1.00  0.00           N
ATOM   1609 HH11 ARG   102      25.740  34.572  49.640  1.00  0.00           H
ATOM   1610 HH12 ARG   102      27.231  35.289  49.914  1.00  0.00           H
ATOM   1611  NH2 ARG   102      28.363  33.488  51.098  1.00  0.00           N
ATOM   1612 HH21 ARG   102      28.730  32.694  51.603  1.00  0.00           H
ATOM   1613 HH22 ARG   102      28.954  34.288  50.923  1.00  0.00           H
ATOM   1614  C   ARG   102      23.427  29.054  47.098  1.00  0.00           C
ATOM   1615  O   ARG   102      24.448  28.406  46.985  1.00  0.00           O
ATOM   1616  N   THR   103      22.254  28.488  47.478  1.00  0.00           N
ATOM   1617  H   THR   103      21.497  29.141  47.622  1.00  0.00           H
ATOM   1618  CA  THR   103      22.093  27.082  47.611  1.00  0.00           C
ATOM   1619  HA  THR   103      23.000  26.507  47.427  1.00  0.00           H
ATOM   1620  CB  THR   103      21.407  26.791  49.033  1.00  0.00           C
ATOM   1621  HB  THR   103      21.049  25.762  49.031  1.00  0.00           H
ATOM   1622  CG2 THR   103      22.362  26.873  50.264  1.00  0.00           C
ATOM   1623 HG21 THR   103      22.994  27.761  50.252  1.00  0.00           H
ATOM   1624 HG22 THR   103      23.069  26.043  50.245  1.00  0.00           H
ATOM   1625 HG23 THR   103      21.895  26.903  51.247  1.00  0.00           H
ATOM   1626  OG1 THR   103      20.286  27.593  49.249  1.00  0.00           O
ATOM   1627  HG1 THR   103      20.567  28.463  49.541  1.00  0.00           H
ATOM   1628  C   THR   103      21.155  26.530  46.482  1.00  0.00           C
ATOM   1629  O   THR   103      20.502  25.531  46.685  1.00  0.00           O
ATOM   1630  N   THR   104      21.065  27.069  45.308  1.00  0.00           N
ATOM   1631  H   THR   104      21.682  27.846  45.119  1.00  0.00           H
ATOM   1632  CA  THR   104      20.134  26.694  44.163  1.00  0.00           C
ATOM   1633  HA  THR   104      19.094  26.653  44.488  1.00  0.00           H
ATOM   1634  CB  THR   104      20.067  27.803  43.087  1.00  0.00           C
ATOM   1635  HB  THR   104      19.966  28.734  43.645  1.00  0.00           H
ATOM   1636  CG2 THR   104      21.177  27.878  42.082  1.00  0.00           C
ATOM   1637 HG21 THR   104      21.093  27.091  41.333  1.00  0.00           H
ATOM   1638 HG22 THR   104      22.135  27.789  42.596  1.00  0.00           H
ATOM   1639 HG23 THR   104      21.147  28.907  41.724  1.00  0.00           H
ATOM   1640  OG1 THR   104      18.949  27.573  42.293  1.00  0.00           O
ATOM   1641  HG1 THR   104      18.892  28.300  41.668  1.00  0.00           H
ATOM   1642  C   THR   104      20.432  25.303  43.497  1.00  0.00           C
ATOM   1643  O   THR   104      21.568  24.899  43.617  1.00  0.00           O
ATOM   1644  N   GLN   105      19.505  24.592  42.851  1.00  0.00           N
ATOM   1645  H   GLN   105      18.546  24.794  43.100  1.00  0.00           H
ATOM   1646  CA  GLN   105      19.650  23.350  42.119  1.00  0.00           C
ATOM   1647  HA  GLN   105      20.552  22.903  42.538  1.00  0.00           H
ATOM   1648  CB  GLN   105      18.595  22.341  42.543  1.00  0.00           C
ATOM   1649  HB2 GLN   105      18.432  22.482  43.610  1.00  0.00           H
ATOM   1650  HB3 GLN   105      17.681  22.496  41.968  1.00  0.00           H
ATOM   1651  CG  GLN   105      18.965  20.895  42.282  1.00  0.00           C
ATOM   1652  HG2 GLN   105      19.642  20.768  41.437  1.00  0.00           H
ATOM   1653  HG3 GLN   105      19.583  20.604  43.131  1.00  0.00           H
ATOM   1654  CD  GLN   105      17.741  19.961  42.089  1.00  0.00           C
ATOM   1655  OE1 GLN   105      17.035  19.706  43.094  1.00  0.00           O
ATOM   1656  NE2 GLN   105      17.548  19.394  40.916  1.00  0.00           N
ATOM   1657 HE21 GLN   105      16.731  18.807  40.821  1.00  0.00           H
ATOM   1658 HE22 GLN   105      18.112  19.578  40.098  1.00  0.00           H
ATOM   1659  C   GLN   105      19.766  23.590  40.550  1.00  0.00           C
ATOM   1660  O   GLN   105      19.515  22.724  39.751  1.00  0.00           O
ATOM   1661  N   ASN   106      20.123  24.775  40.187  1.00  0.00           N
ATOM   1662  H   ASN   106      20.290  25.440  40.929  1.00  0.00           H
ATOM   1663  CA  ASN   106      20.402  25.175  38.795  1.00  0.00           C
ATOM   1664  HA  ASN   106      20.398  24.262  38.200  1.00  0.00           H
ATOM   1665  CB  ASN   106      19.281  26.150  38.302  1.00  0.00           C
ATOM   1666  HB2 ASN   106      19.037  26.960  38.989  1.00  0.00           H
ATOM   1667  HB3 ASN   106      19.516  26.477  37.289  1.00  0.00           H
ATOM   1668  CG  ASN   106      18.031  25.341  38.000  1.00  0.00           C
ATOM   1669  OD1 ASN   106      17.992  24.616  37.009  1.00  0.00           O
ATOM   1670  ND2 ASN   106      16.948  25.347  38.770  1.00  0.00           N
ATOM   1671 HD21 ASN   106      16.781  26.090  39.433  1.00  0.00           H
ATOM   1672 HD22 ASN   106      16.225  24.719  38.450  1.00  0.00           H
ATOM   1673  C   ASN   106      21.854  25.698  38.524  1.00  0.00           C
ATOM   1674  O   ASN   106      22.199  26.724  39.045  1.00  0.00           O
ATOM   1675  N   PRO   107      22.637  24.964  37.707  1.00  0.00           N
ATOM   1676  CD  PRO   107      22.287  23.782  36.893  1.00  0.00           C
ATOM   1677  HD2 PRO   107      21.863  24.163  35.963  1.00  0.00           H
ATOM   1678  HD3 PRO   107      21.584  23.117  37.393  1.00  0.00           H
ATOM   1679  CG  PRO   107      23.637  23.010  36.677  1.00  0.00           C
ATOM   1680  HG2 PRO   107      23.718  22.392  35.783  1.00  0.00           H
ATOM   1681  HG3 PRO   107      23.858  22.499  37.613  1.00  0.00           H
ATOM   1682  CB  PRO   107      24.620  24.184  36.582  1.00  0.00           C
ATOM   1683  HB2 PRO   107      24.635  24.510  35.542  1.00  0.00           H
ATOM   1684  HB3 PRO   107      25.603  23.817  36.876  1.00  0.00           H
ATOM   1685  CA  PRO   107      24.058  25.349  37.418  1.00  0.00           C
ATOM   1686  HA  PRO   107      24.660  25.484  38.317  1.00  0.00           H
ATOM   1687  C   PRO   107      24.310  26.572  36.562  1.00  0.00           C
ATOM   1688  O   PRO   107      25.474  27.027  36.538  1.00  0.00           O
ATOM   1689  N   ASP   108      23.326  27.156  35.881  1.00  0.00           N
ATOM   1690  H   ASP   108      22.354  26.896  35.968  1.00  0.00           H
ATOM   1691  CA  ASP   108      23.498  28.277  34.995  1.00  0.00           C
ATOM   1692  HA  ASP   108      24.566  28.309  34.783  1.00  0.00           H
ATOM   1693  CB  ASP   108      22.723  28.033  33.691  1.00  0.00           C
ATOM   1694  HB2 ASP   108      22.938  28.814  32.961  1.00  0.00           H
ATOM   1695  HB3 ASP   108      23.074  27.149  33.161  1.00  0.00           H
ATOM   1696  CG  ASP   108      21.228  27.930  33.898  1.00  0.00           C
ATOM   1697  OD1 ASP   108      20.417  28.216  32.970  1.00  0.00           O
ATOM   1698  OD2 ASP   108      20.706  27.578  34.975  1.00  0.00           O
ATOM   1699  C   ASP   108      23.030  29.611  35.641  1.00  0.00           C
ATOM   1700  O   ASP   108      23.642  30.594  35.294  1.00  0.00           O
ATOM   1701  N   GLU   109      22.114  29.480  36.646  1.00  0.00           N
ATOM   1702  H   GLU   109      21.629  28.596  36.717  1.00  0.00           H
ATOM   1703  CA  GLU   109      21.515  30.556  37.499  1.00  0.00           C
ATOM   1704  HA  GLU   109      20.821  31.189  36.946  1.00  0.00           H
ATOM   1705  CB  GLU   109      20.637  30.014  38.643  1.00  0.00           C
ATOM   1706  HB2 GLU   109      19.770  29.495  38.232  1.00  0.00           H
ATOM   1707  HB3 GLU   109      21.204  29.327  39.271  1.00  0.00           H
ATOM   1708  CG  GLU   109      19.990  31.123  39.579  1.00  0.00           C
ATOM   1709  HG2 GLU   109      20.716  31.278  40.379  1.00  0.00           H
ATOM   1710  HG3 GLU   109      19.842  32.017  38.972  1.00  0.00           H
ATOM   1711  CD  GLU   109      18.649  30.676  40.165  1.00  0.00           C
ATOM   1712  OE1 GLU   109      18.582  29.635  40.872  1.00  0.00           O
ATOM   1713  OE2 GLU   109      17.617  31.350  39.942  1.00  0.00           O
ATOM   1714  C   GLU   109      22.527  31.612  38.002  1.00  0.00           C
ATOM   1715  O   GLU   109      22.315  32.794  37.894  1.00  0.00           O
ATOM   1716  N   LEU   110      23.599  31.173  38.630  1.00  0.00           N
ATOM   1717  H   LEU   110      23.795  30.182  38.603  1.00  0.00           H
ATOM   1718  CA  LEU   110      24.509  32.137  39.280  1.00  0.00           C
ATOM   1719  HA  LEU   110      23.861  32.745  39.911  1.00  0.00           H
ATOM   1720  CB  LEU   110      25.377  31.251  40.200  1.00  0.00           C
ATOM   1721  HB2 LEU   110      24.673  30.735  40.852  1.00  0.00           H
ATOM   1722  HB3 LEU   110      25.836  30.553  39.500  1.00  0.00           H
ATOM   1723  CG  LEU   110      26.355  32.027  41.026  1.00  0.00           C
ATOM   1724  HG  LEU   110      26.825  32.783  40.397  1.00  0.00           H
ATOM   1725  CD1 LEU   110      25.690  32.788  42.134  1.00  0.00           C
ATOM   1726 HD11 LEU   110      25.484  32.078  42.936  1.00  0.00           H
ATOM   1727 HD12 LEU   110      24.750  33.251  41.834  1.00  0.00           H
ATOM   1728 HD13 LEU   110      26.371  33.461  42.655  1.00  0.00           H
ATOM   1729  CD2 LEU   110      27.530  31.169  41.623  1.00  0.00           C
ATOM   1730 HD21 LEU   110      28.023  30.599  40.837  1.00  0.00           H
ATOM   1731 HD22 LEU   110      28.177  31.977  41.966  1.00  0.00           H
ATOM   1732 HD23 LEU   110      27.109  30.631  42.472  1.00  0.00           H
ATOM   1733  C   LEU   110      25.232  33.034  38.263  1.00  0.00           C
ATOM   1734  O   LEU   110      25.493  34.253  38.563  1.00  0.00           O
ATOM   1735  N   TRP   111      25.574  32.504  37.113  1.00  0.00           N
ATOM   1736  H   TRP   111      25.365  31.536  36.916  1.00  0.00           H
ATOM   1737  CA  TRP   111      26.280  33.186  36.028  1.00  0.00           C
ATOM   1738  HA  TRP   111      27.065  33.843  36.401  1.00  0.00           H
ATOM   1739  CB  TRP   111      26.805  32.092  35.093  1.00  0.00           C
ATOM   1740  HB2 TRP   111      25.983  31.685  34.503  1.00  0.00           H
ATOM   1741  HB3 TRP   111      27.438  32.577  34.349  1.00  0.00           H
ATOM   1742  CG  TRP   111      27.359  30.902  35.756  1.00  0.00           C
ATOM   1743  CD1 TRP   111      27.082  29.662  35.447  1.00  0.00           C
ATOM   1744  HD1 TRP   111      26.427  29.296  34.671  1.00  0.00           H
ATOM   1745  NE1 TRP   111      27.876  28.816  36.126  1.00  0.00           N
ATOM   1746  HE1 TRP   111      27.666  27.843  36.293  1.00  0.00           H
ATOM   1747  CE2 TRP   111      28.741  29.474  36.991  1.00  0.00           C
ATOM   1748  CZ2 TRP   111      29.717  29.073  37.987  1.00  0.00           C
ATOM   1749  HZ2 TRP   111      29.890  28.011  38.080  1.00  0.00           H
ATOM   1750  CH2 TRP   111      30.504  30.006  38.652  1.00  0.00           C
ATOM   1751  HH2 TRP   111      31.307  29.609  39.254  1.00  0.00           H
ATOM   1752  CZ3 TRP   111      30.234  31.334  38.432  1.00  0.00           C
ATOM   1753  HZ3 TRP   111      30.760  32.129  38.940  1.00  0.00           H
ATOM   1754  CE3 TRP   111      29.280  31.761  37.490  1.00  0.00           C
ATOM   1755  HE3 TRP   111      29.139  32.826  37.376  1.00  0.00           H
ATOM   1756  CD2 TRP   111      28.460  30.854  36.759  1.00  0.00           C
ATOM   1757  C   TRP   111      25.289  34.040  35.278  1.00  0.00           C
ATOM   1758  O   TRP   111      25.708  34.935  34.530  1.00  0.00           O
ATOM   1759  N   GLU   112      23.972  33.724  35.365  1.00  0.00           N
ATOM   1760  H   GLU   112      23.671  32.860  35.792  1.00  0.00           H
ATOM   1761  CA  GLU   112      22.918  34.610  34.930  1.00  0.00           C
ATOM   1762  HA  GLU   112      23.102  34.960  33.915  1.00  0.00           H
ATOM   1763  CB  GLU   112      21.447  34.012  34.970  1.00  0.00           C
ATOM   1764  HB2 GLU   112      21.036  33.708  35.933  1.00  0.00           H
ATOM   1765  HB3 GLU   112      20.715  34.758  34.661  1.00  0.00           H
ATOM   1766  CG  GLU   112      21.283  32.795  34.064  1.00  0.00           C
ATOM   1767  HG2 GLU   112      21.653  31.805  34.337  1.00  0.00           H
ATOM   1768  HG3 GLU   112      20.245  32.564  34.304  1.00  0.00           H
ATOM   1769  CD  GLU   112      21.506  32.927  32.585  1.00  0.00           C
ATOM   1770  OE1 GLU   112      21.169  32.097  31.726  1.00  0.00           O
ATOM   1771  OE2 GLU   112      21.984  33.992  32.170  1.00  0.00           O
ATOM   1772  C   GLU   112      22.808  35.884  35.822  1.00  0.00           C
ATOM   1773  O   GLU   112      22.706  37.010  35.363  1.00  0.00           O
ATOM   1774  N   PHE   113      22.980  35.724  37.118  1.00  0.00           N
ATOM   1775  H   PHE   113      23.101  34.791  37.486  1.00  0.00           H
ATOM   1776  CA  PHE   113      22.984  36.839  38.050  1.00  0.00           C
ATOM   1777  HA  PHE   113      22.125  37.507  37.978  1.00  0.00           H
ATOM   1778  CB  PHE   113      22.915  36.257  39.508  1.00  0.00           C
ATOM   1779  HB2 PHE   113      21.888  35.938  39.685  1.00  0.00           H
ATOM   1780  HB3 PHE   113      23.529  35.357  39.544  1.00  0.00           H
ATOM   1781  CG  PHE   113      23.307  37.043  40.686  1.00  0.00           C
ATOM   1782  CD1 PHE   113      22.329  37.936  41.220  1.00  0.00           C
ATOM   1783  HD1 PHE   113      21.350  37.983  40.768  1.00  0.00           H
ATOM   1784  CE1 PHE   113      22.737  38.850  42.253  1.00  0.00           C
ATOM   1785  HE1 PHE   113      22.084  39.621  42.633  1.00  0.00           H
ATOM   1786  CZ  PHE   113      24.020  38.733  42.845  1.00  0.00           C
ATOM   1787  HZ  PHE   113      24.364  39.379  43.639  1.00  0.00           H
ATOM   1788  CE2 PHE   113      24.933  37.848  42.285  1.00  0.00           C
ATOM   1789  HE2 PHE   113      25.898  37.626  42.715  1.00  0.00           H
ATOM   1790  CD2 PHE   113      24.476  36.883  41.314  1.00  0.00           C
ATOM   1791  HD2 PHE   113      25.161  36.097  41.033  1.00  0.00           H
ATOM   1792  C   PHE   113      24.214  37.675  37.793  1.00  0.00           C
ATOM   1793  O   PHE   113      24.076  38.900  37.546  1.00  0.00           O
ATOM   1794  N   ILE   114      25.366  37.062  37.804  1.00  0.00           N
ATOM   1795  H   ILE   114      25.385  36.078  38.032  1.00  0.00           H
ATOM   1796  CA  ILE   114      26.659  37.803  37.677  1.00  0.00           C
ATOM   1797  HA  ILE   114      26.755  38.516  38.495  1.00  0.00           H
ATOM   1798  CB  ILE   114      27.931  36.966  37.849  1.00  0.00           C
ATOM   1799  HB  ILE   114      27.701  36.181  37.129  1.00  0.00           H
ATOM   1800  CG2 ILE   114      29.217  37.627  37.387  1.00  0.00           C
ATOM   1801 HG21 ILE   114      29.499  38.614  37.753  1.00  0.00           H
ATOM   1802 HG22 ILE   114      29.046  37.888  36.342  1.00  0.00           H
ATOM   1803 HG23 ILE   114      30.131  37.053  37.536  1.00  0.00           H
ATOM   1804  CG1 ILE   114      28.080  36.366  39.308  1.00  0.00           C
ATOM   1805 HG12 ILE   114      28.253  37.172  40.021  1.00  0.00           H
ATOM   1806 HG13 ILE   114      27.185  35.819  39.605  1.00  0.00           H
ATOM   1807  CD1 ILE   114      29.276  35.430  39.375  1.00  0.00           C
ATOM   1808 HD11 ILE   114      29.323  34.814  38.476  1.00  0.00           H
ATOM   1809 HD12 ILE   114      29.078  34.904  40.309  1.00  0.00           H
ATOM   1810 HD13 ILE   114      30.228  35.958  39.431  1.00  0.00           H
ATOM   1811  C   ILE   114      26.645  38.584  36.358  1.00  0.00           C
ATOM   1812  O   ILE   114      26.950  39.790  36.284  1.00  0.00           O
ATOM   1813  N   ALA   115      26.095  38.009  35.318  1.00  0.00           N
ATOM   1814  H   ALA   115      25.586  37.145  35.440  1.00  0.00           H
ATOM   1815  CA  ALA   115      26.116  38.624  33.963  1.00  0.00           C
ATOM   1816  HA  ALA   115      27.141  38.977  33.850  1.00  0.00           H
ATOM   1817  CB  ALA   115      25.982  37.507  32.845  1.00  0.00           C
ATOM   1818  HB1 ALA   115      25.028  36.982  32.882  1.00  0.00           H
ATOM   1819  HB2 ALA   115      26.726  36.724  32.986  1.00  0.00           H
ATOM   1820  HB3 ALA   115      26.246  37.910  31.867  1.00  0.00           H
ATOM   1821  C   ALA   115      25.071  39.751  33.788  1.00  0.00           C
ATOM   1822  O   ALA   115      25.409  40.765  33.137  1.00  0.00           O
ATOM   1823  N   ASP   116      23.890  39.574  34.449  1.00  0.00           N
ATOM   1824  H   ASP   116      23.668  38.692  34.889  1.00  0.00           H
ATOM   1825  CA  ASP   116      22.894  40.760  34.402  1.00  0.00           C
ATOM   1826  HA  ASP   116      22.772  41.074  33.366  1.00  0.00           H
ATOM   1827  CB  ASP   116      21.575  40.182  35.001  1.00  0.00           C
ATOM   1828  HB2 ASP   116      21.881  39.412  35.710  1.00  0.00           H
ATOM   1829  HB3 ASP   116      20.979  40.976  35.452  1.00  0.00           H
ATOM   1830  CG  ASP   116      20.737  39.612  33.880  1.00  0.00           C
ATOM   1831  OD1 ASP   116      19.904  38.701  34.125  1.00  0.00           O
ATOM   1832  OD2 ASP   116      20.662  40.170  32.778  1.00  0.00           O
ATOM   1833  C   ASP   116      23.360  41.937  35.239  1.00  0.00           C
ATOM   1834  O   ASP   116      23.215  43.143  34.892  1.00  0.00           O
ATOM   1835  N   SER   117      24.072  41.625  36.380  1.00  0.00           N
ATOM   1836  H   SER   117      24.219  40.673  36.681  1.00  0.00           H
ATOM   1837  CA  SER   117      24.609  42.643  37.276  1.00  0.00           C
ATOM   1838  HA  SER   117      23.777  43.211  37.691  1.00  0.00           H
ATOM   1839  CB  SER   117      25.413  42.070  38.381  1.00  0.00           C
ATOM   1840  HB2 SER   117      26.293  41.604  37.941  1.00  0.00           H
ATOM   1841  HB3 SER   117      25.730  42.898  39.015  1.00  0.00           H
ATOM   1842  OG  SER   117      24.659  41.219  39.187  1.00  0.00           O
ATOM   1843  HG  SER   117      24.306  40.512  38.643  1.00  0.00           H
ATOM   1844  C   SER   117      25.607  43.562  36.538  1.00  0.00           C
ATOM   1845  O   SER   117      25.595  44.758  36.717  1.00  0.00           O
ATOM   1846  N   LEU   118      26.409  42.893  35.692  1.00  0.00           N
ATOM   1847  H   LEU   118      26.248  41.905  35.558  1.00  0.00           H
ATOM   1848  CA  LEU   118      27.414  43.583  34.968  1.00  0.00           C
ATOM   1849  HA  LEU   118      27.946  44.332  35.553  1.00  0.00           H
ATOM   1850  CB  LEU   118      28.487  42.554  34.636  1.00  0.00           C
ATOM   1851  HB2 LEU   118      29.100  42.469  35.532  1.00  0.00           H
ATOM   1852  HB3 LEU   118      27.900  41.645  34.507  1.00  0.00           H
ATOM   1853  CG  LEU   118      29.581  42.728  33.560  1.00  0.00           C
ATOM   1854  HG  LEU   118      29.089  42.932  32.609  1.00  0.00           H
ATOM   1855  CD1 LEU   118      30.453  43.916  33.801  1.00  0.00           C
ATOM   1856 HD11 LEU   118      31.050  43.756  34.699  1.00  0.00           H
ATOM   1857 HD12 LEU   118      29.821  44.803  33.837  1.00  0.00           H
ATOM   1858 HD13 LEU   118      31.104  44.176  32.967  1.00  0.00           H
ATOM   1859  CD2 LEU   118      30.529  41.526  33.604  1.00  0.00           C
ATOM   1860 HD21 LEU   118      29.920  40.678  33.918  1.00  0.00           H
ATOM   1861 HD22 LEU   118      31.126  41.312  32.718  1.00  0.00           H
ATOM   1862 HD23 LEU   118      31.311  41.672  34.349  1.00  0.00           H
ATOM   1863  C   LEU   118      26.846  44.393  33.807  1.00  0.00           C
ATOM   1864  O   LEU   118      27.164  45.501  33.607  1.00  0.00           O
ATOM   1865  N   LYS   119      25.877  43.781  33.115  1.00  0.00           N
ATOM   1866  H   LYS   119      25.662  42.844  33.426  1.00  0.00           H
ATOM   1867  CA  LYS   119      25.127  44.390  31.961  1.00  0.00           C
ATOM   1868  HA  LYS   119      25.871  44.479  31.169  1.00  0.00           H
ATOM   1869  CB  LYS   119      24.109  43.385  31.416  1.00  0.00           C
ATOM   1870  HB2 LYS   119      24.632  42.443  31.253  1.00  0.00           H
ATOM   1871  HB3 LYS   119      23.416  43.084  32.201  1.00  0.00           H
ATOM   1872  CG  LYS   119      23.546  43.812  29.998  1.00  0.00           C
ATOM   1873  HG2 LYS   119      24.374  44.016  29.319  1.00  0.00           H
ATOM   1874  HG3 LYS   119      23.163  42.882  29.578  1.00  0.00           H
ATOM   1875  CD  LYS   119      22.476  44.902  30.023  1.00  0.00           C
ATOM   1876  HD2 LYS   119      21.687  44.638  30.726  1.00  0.00           H
ATOM   1877  HD3 LYS   119      22.851  45.903  30.237  1.00  0.00           H
ATOM   1878  CE  LYS   119      21.906  45.076  28.644  1.00  0.00           C
ATOM   1879  HE2 LYS   119      22.635  45.103  27.834  1.00  0.00           H
ATOM   1880  HE3 LYS   119      21.354  44.154  28.457  1.00  0.00           H
ATOM   1881  NZ  LYS   119      20.914  46.143  28.648  1.00  0.00           N
ATOM   1882  HZ1 LYS   119      21.136  46.998  29.136  1.00  0.00           H
ATOM   1883  HZ2 LYS   119      20.087  45.763  29.085  1.00  0.00           H
ATOM   1884  HZ3 LYS   119      20.675  46.408  27.703  1.00  0.00           H
ATOM   1885  C   LYS   119      24.591  45.808  32.235  1.00  0.00           C
ATOM   1886  O   LYS   119      24.954  46.756  31.586  1.00  0.00           O
ATOM   1887  N   ALA   120      23.837  45.922  33.295  1.00  0.00           N
ATOM   1888  H   ALA   120      23.519  45.030  33.646  1.00  0.00           H
ATOM   1889  CA  ALA   120      23.329  47.163  33.977  1.00  0.00           C
ATOM   1890  HA  ALA   120      22.509  47.637  33.437  1.00  0.00           H
ATOM   1891  CB  ALA   120      22.790  46.731  35.301  1.00  0.00           C
ATOM   1892  HB1 ALA   120      22.477  47.635  35.825  1.00  0.00           H
ATOM   1893  HB2 ALA   120      23.667  46.465  35.892  1.00  0.00           H
ATOM   1894  HB3 ALA   120      22.021  45.958  35.299  1.00  0.00           H
ATOM   1895  C   ALA   120      24.547  48.137  34.145  1.00  0.00           C
ATOM   1896  O   ALA   120      24.485  49.254  33.593  1.00  0.00           O
ATOM   1897  N   PHE   121      25.657  47.750  34.759  1.00  0.00           N
ATOM   1898  H   PHE   121      25.769  46.755  34.888  1.00  0.00           H
ATOM   1899  CA  PHE   121      26.801  48.633  34.989  1.00  0.00           C
ATOM   1900  HA  PHE   121      26.304  49.533  35.354  1.00  0.00           H
ATOM   1901  CB  PHE   121      27.723  47.973  35.951  1.00  0.00           C
ATOM   1902  HB2 PHE   121      27.150  47.820  36.865  1.00  0.00           H
ATOM   1903  HB3 PHE   121      27.995  46.966  35.632  1.00  0.00           H
ATOM   1904  CG  PHE   121      29.064  48.711  36.330  1.00  0.00           C
ATOM   1905  CD1 PHE   121      28.916  49.938  37.027  1.00  0.00           C
ATOM   1906  HD1 PHE   121      27.944  50.342  37.269  1.00  0.00           H
ATOM   1907  CE1 PHE   121      30.066  50.519  37.577  1.00  0.00           C
ATOM   1908  HE1 PHE   121      29.906  51.404  38.175  1.00  0.00           H
ATOM   1909  CZ  PHE   121      31.334  50.034  37.230  1.00  0.00           C
ATOM   1910  HZ  PHE   121      32.216  50.555  37.570  1.00  0.00           H
ATOM   1911  CE2 PHE   121      31.457  48.887  36.494  1.00  0.00           C
ATOM   1912  HE2 PHE   121      32.410  48.495  36.174  1.00  0.00           H
ATOM   1913  CD2 PHE   121      30.312  48.197  36.062  1.00  0.00           C
ATOM   1914  HD2 PHE   121      30.406  47.232  35.587  1.00  0.00           H
ATOM   1915  C   PHE   121      27.532  49.060  33.698  1.00  0.00           C
ATOM   1916  O   PHE   121      27.814  50.228  33.489  1.00  0.00           O
ATOM   1917  N   ILE   122      27.618  48.156  32.778  1.00  0.00           N
ATOM   1918  H   ILE   122      27.198  47.271  33.024  1.00  0.00           H
ATOM   1919  CA  ILE   122      28.074  48.430  31.436  1.00  0.00           C
ATOM   1920  HA  ILE   122      28.907  49.110  31.612  1.00  0.00           H
ATOM   1921  CB  ILE   122      28.585  47.224  30.637  1.00  0.00           C
ATOM   1922  HB  ILE   122      27.795  46.505  30.415  1.00  0.00           H
ATOM   1923  CG2 ILE   122      29.113  47.433  29.172  1.00  0.00           C
ATOM   1924 HG21 ILE   122      28.311  47.577  28.449  1.00  0.00           H
ATOM   1925 HG22 ILE   122      29.733  46.604  28.832  1.00  0.00           H
ATOM   1926 HG23 ILE   122      29.662  48.373  29.242  1.00  0.00           H
ATOM   1927  CG1 ILE   122      29.721  46.551  31.394  1.00  0.00           C
ATOM   1928 HG12 ILE   122      29.301  46.156  32.319  1.00  0.00           H
ATOM   1929 HG13 ILE   122      29.987  45.687  30.784  1.00  0.00           H
ATOM   1930  CD1 ILE   122      30.910  47.450  31.767  1.00  0.00           C
ATOM   1931 HD11 ILE   122      31.361  47.896  30.880  1.00  0.00           H
ATOM   1932 HD12 ILE   122      31.669  46.804  32.208  1.00  0.00           H
ATOM   1933 HD13 ILE   122      30.794  48.191  32.556  1.00  0.00           H
ATOM   1934  C   ILE   122      27.153  49.382  30.582  1.00  0.00           C
ATOM   1935  O   ILE   122      27.582  49.963  29.585  1.00  0.00           O
ATOM   1936  N   ASP   123      25.894  49.428  30.874  1.00  0.00           N
ATOM   1937  H   ASP   123      25.524  48.874  31.633  1.00  0.00           H
ATOM   1938  CA  ASP   123      25.031  50.355  30.062  1.00  0.00           C
ATOM   1939  HA  ASP   123      25.362  50.378  29.023  1.00  0.00           H
ATOM   1940  CB  ASP   123      23.592  49.963  30.280  1.00  0.00           C
ATOM   1941  HB2 ASP   123      23.545  49.466  31.249  1.00  0.00           H
ATOM   1942  HB3 ASP   123      22.999  50.870  30.158  1.00  0.00           H
ATOM   1943  CG  ASP   123      23.099  48.917  29.324  1.00  0.00           C
ATOM   1944  OD1 ASP   123      21.961  48.455  29.654  1.00  0.00           O
ATOM   1945  OD2 ASP   123      23.778  48.538  28.374  1.00  0.00           O
ATOM   1946  C   ASP   123      25.164  51.763  30.664  1.00  0.00           C
ATOM   1947  O   ASP   123      25.172  52.757  29.966  1.00  0.00           O
ATOM   1948  N   GLU   124      25.303  51.857  31.987  1.00  0.00           N
ATOM   1949  H   GLU   124      25.138  51.032  32.546  1.00  0.00           H
ATOM   1950  CA  GLU   124      25.745  53.034  32.630  1.00  0.00           C
ATOM   1951  HA  GLU   124      25.012  53.813  32.422  1.00  0.00           H
ATOM   1952  CB  GLU   124      25.646  52.815  34.150  1.00  0.00           C
ATOM   1953  HB2 GLU   124      24.661  52.431  34.417  1.00  0.00           H
ATOM   1954  HB3 GLU   124      26.274  51.994  34.492  1.00  0.00           H
ATOM   1955  CG  GLU   124      25.757  54.079  35.089  1.00  0.00           C
ATOM   1956  HG2 GLU   124      25.277  53.868  36.044  1.00  0.00           H
ATOM   1957  HG3 GLU   124      26.811  54.354  35.128  1.00  0.00           H
ATOM   1958  CD  GLU   124      24.959  55.242  34.574  1.00  0.00           C
ATOM   1959  OE1 GLU   124      25.291  56.420  34.829  1.00  0.00           O
ATOM   1960  OE2 GLU   124      23.871  54.952  34.071  1.00  0.00           O
ATOM   1961  C   GLU   124      27.120  53.536  32.177  1.00  0.00           C
ATOM   1962  O   GLU   124      27.186  54.711  31.807  1.00  0.00           O
ATOM   1963  N   GLN   125      28.175  52.769  32.271  1.00  0.00           N
ATOM   1964  H   GLN   125      28.086  51.827  32.628  1.00  0.00           H
ATOM   1965  CA  GLN   125      29.523  53.186  32.057  1.00  0.00           C
ATOM   1966  HA  GLN   125      29.758  54.124  32.558  1.00  0.00           H
ATOM   1967  CB  GLN   125      30.540  52.157  32.572  1.00  0.00           C
ATOM   1968  HB2 GLN   125      30.365  51.216  32.050  1.00  0.00           H
ATOM   1969  HB3 GLN   125      31.530  52.516  32.291  1.00  0.00           H
ATOM   1970  CG  GLN   125      30.658  51.949  34.072  1.00  0.00           C
ATOM   1971  HG2 GLN   125      29.828  51.293  34.335  1.00  0.00           H
ATOM   1972  HG3 GLN   125      31.560  51.424  34.388  1.00  0.00           H
ATOM   1973  CD  GLN   125      30.554  53.208  34.919  1.00  0.00           C
ATOM   1974  OE1 GLN   125      31.302  54.182  34.817  1.00  0.00           O
ATOM   1975  NE2 GLN   125      29.626  53.150  35.854  1.00  0.00           N
ATOM   1976 HE21 GLN   125      29.577  53.973  36.439  1.00  0.00           H
ATOM   1977 HE22 GLN   125      29.007  52.363  35.987  1.00  0.00           H
ATOM   1978  C   GLN   125      29.781  53.643  30.614  1.00  0.00           C
ATOM   1979  O   GLN   125      30.622  54.493  30.395  1.00  0.00           O
ATOM   1980  N   PHE   126      29.213  52.995  29.592  1.00  0.00           N
ATOM   1981  H   PHE   126      28.678  52.164  29.796  1.00  0.00           H
ATOM   1982  CA  PHE   126      29.381  53.195  28.155  1.00  0.00           C
ATOM   1983  HA  PHE   126      29.938  54.128  28.075  1.00  0.00           H
ATOM   1984  CB  PHE   126      30.261  52.050  27.673  1.00  0.00           C
ATOM   1985  HB2 PHE   126      29.755  51.131  27.969  1.00  0.00           H
ATOM   1986  HB3 PHE   126      30.149  52.169  26.595  1.00  0.00           H
ATOM   1987  CG  PHE   126      31.774  51.911  28.088  1.00  0.00           C
ATOM   1988  CD1 PHE   126      32.222  51.111  29.131  1.00  0.00           C
ATOM   1989  HD1 PHE   126      31.485  50.454  29.569  1.00  0.00           H
ATOM   1990  CE1 PHE   126      33.566  51.084  29.491  1.00  0.00           C
ATOM   1991  HE1 PHE   126      33.910  50.413  30.264  1.00  0.00           H
ATOM   1992  CZ  PHE   126      34.495  51.854  28.842  1.00  0.00           C
ATOM   1993  HZ  PHE   126      35.556  51.739  29.009  1.00  0.00           H
ATOM   1994  CE2 PHE   126      34.060  52.611  27.746  1.00  0.00           C
ATOM   1995  HE2 PHE   126      34.769  53.218  27.201  1.00  0.00           H
ATOM   1996  CD2 PHE   126      32.711  52.693  27.399  1.00  0.00           C
ATOM   1997  HD2 PHE   126      32.391  53.307  26.570  1.00  0.00           H
ATOM   1998  C   PHE   126      28.046  53.311  27.367  1.00  0.00           C
ATOM   1999  O   PHE   126      27.676  52.416  26.603  1.00  0.00           O
ATOM   2000  N   PRO   127      27.203  54.442  27.565  1.00  0.00           N
ATOM   2001  CD  PRO   127      27.586  55.619  28.425  1.00  0.00           C
ATOM   2002  HD2 PRO   127      28.644  55.846  28.291  1.00  0.00           H
ATOM   2003  HD3 PRO   127      27.415  55.427  29.484  1.00  0.00           H
ATOM   2004  CG  PRO   127      26.757  56.741  27.914  1.00  0.00           C
ATOM   2005  HG2 PRO   127      27.348  57.173  27.107  1.00  0.00           H
ATOM   2006  HG3 PRO   127      26.528  57.427  28.731  1.00  0.00           H
ATOM   2007  CB  PRO   127      25.472  56.091  27.364  1.00  0.00           C
ATOM   2008  HB2 PRO   127      24.958  56.728  26.643  1.00  0.00           H
ATOM   2009  HB3 PRO   127      24.860  56.007  28.263  1.00  0.00           H
ATOM   2010  CA  PRO   127      25.907  54.662  26.862  1.00  0.00           C
ATOM   2011  HA  PRO   127      25.120  53.959  27.140  1.00  0.00           H
ATOM   2012  C   PRO   127      26.162  54.681  25.325  1.00  0.00           C
ATOM   2013  O   PRO   127      25.284  54.222  24.582  1.00  0.00           O
ATOM   2014  N   GLN   128      27.310  55.107  24.833  1.00  0.00           N
ATOM   2015  H   GLN   128      27.995  55.508  25.458  1.00  0.00           H
ATOM   2016  CA  GLN   128      27.699  54.974  23.486  1.00  0.00           C
ATOM   2017  HA  GLN   128      26.779  55.279  22.990  1.00  0.00           H
ATOM   2018  CB  GLN   128      28.947  55.830  23.248  1.00  0.00           C
ATOM   2019  HB2 GLN   128      29.045  55.723  22.168  1.00  0.00           H
ATOM   2020  HB3 GLN   128      28.706  56.856  23.528  1.00  0.00           H
ATOM   2021  CG  GLN   128      30.238  55.292  23.855  1.00  0.00           C
ATOM   2022  HG2 GLN   128      30.370  54.224  23.687  1.00  0.00           H
ATOM   2023  HG3 GLN   128      31.002  55.864  23.326  1.00  0.00           H
ATOM   2024  CD  GLN   128      30.518  55.606  25.314  1.00  0.00           C
ATOM   2025  OE1 GLN   128      29.580  55.826  26.074  1.00  0.00           O
ATOM   2026  NE2 GLN   128      31.721  55.691  25.839  1.00  0.00           N
ATOM   2027 HE21 GLN   128      31.838  55.999  26.794  1.00  0.00           H
ATOM   2028 HE22 GLN   128      32.519  55.672  25.222  1.00  0.00           H
ATOM   2029  C   GLN   128      27.940  53.542  22.988  1.00  0.00           C
ATOM   2030  O   GLN   128      28.159  53.357  21.764  1.00  0.00           O
ATOM   2031  N   GLY   129      28.061  52.425  23.792  1.00  0.00           N
ATOM   2032  H   GLY   129      27.983  52.601  24.783  1.00  0.00           H
ATOM   2033  CA  GLY   129      28.430  51.114  23.399  1.00  0.00           C
ATOM   2034  HA2 GLY   129      28.157  50.461  24.230  1.00  0.00           H
ATOM   2035  HA3 GLY   129      28.051  50.876  22.405  1.00  0.00           H
ATOM   2036  C   GLY   129      30.014  50.996  23.364  1.00  0.00           C
ATOM   2037  O   GLY   129      30.784  51.873  23.717  1.00  0.00           O
ATOM   2038  N   ILE   130      30.475  49.833  22.978  1.00  0.00           N
ATOM   2039  H   ILE   130      29.830  49.205  22.520  1.00  0.00           H
ATOM   2040  CA  ILE   130      31.930  49.496  23.038  1.00  0.00           C
ATOM   2041  HA  ILE   130      32.634  50.313  23.195  1.00  0.00           H
ATOM   2042  CB  ILE   130      32.028  48.495  24.185  1.00  0.00           C
ATOM   2043  HB  ILE   130      31.435  47.591  24.048  1.00  0.00           H
ATOM   2044  CG2 ILE   130      33.504  47.959  24.174  1.00  0.00           C
ATOM   2045 HG21 ILE   130      34.232  48.770  24.160  1.00  0.00           H
ATOM   2046 HG22 ILE   130      33.550  47.175  23.418  1.00  0.00           H
ATOM   2047 HG23 ILE   130      33.767  47.387  25.065  1.00  0.00           H
ATOM   2048  CG1 ILE   130      31.623  49.183  25.578  1.00  0.00           C
ATOM   2049 HG12 ILE   130      32.049  50.180  25.684  1.00  0.00           H
ATOM   2050 HG13 ILE   130      30.542  49.323  25.542  1.00  0.00           H
ATOM   2051  CD1 ILE   130      31.923  48.292  26.816  1.00  0.00           C
ATOM   2052 HD11 ILE   130      31.770  47.233  26.608  1.00  0.00           H
ATOM   2053 HD12 ILE   130      31.169  48.490  27.579  1.00  0.00           H
ATOM   2054 HD13 ILE   130      32.889  48.441  27.298  1.00  0.00           H
ATOM   2055  C   ILE   130      32.401  48.868  21.660  1.00  0.00           C
ATOM   2056  O   ILE   130      31.647  48.054  21.101  1.00  0.00           O
ATOM   2057  N   SER   131      33.644  49.066  21.089  1.00  0.00           N
ATOM   2058  H   SER   131      34.287  49.717  21.517  1.00  0.00           H
ATOM   2059  CA  SER   131      34.066  48.533  19.778  1.00  0.00           C
ATOM   2060  HA  SER   131      33.171  48.343  19.185  1.00  0.00           H
ATOM   2061  CB  SER   131      34.897  49.634  19.040  1.00  0.00           C
ATOM   2062  HB2 SER   131      35.300  49.267  18.096  1.00  0.00           H
ATOM   2063  HB3 SER   131      34.186  50.441  18.867  1.00  0.00           H
ATOM   2064  OG  SER   131      36.106  50.017  19.765  1.00  0.00           O
ATOM   2065  HG  SER   131      35.872  50.541  20.535  1.00  0.00           H
ATOM   2066  C   SER   131      34.858  47.199  19.796  1.00  0.00           C
ATOM   2067  O   SER   131      34.912  46.578  18.704  1.00  0.00           O
ATOM   2068  N   GLU   132      35.404  46.703  20.875  1.00  0.00           N
ATOM   2069  H   GLU   132      35.362  47.235  21.732  1.00  0.00           H
ATOM   2070  CA  GLU   132      36.399  45.629  20.966  1.00  0.00           C
ATOM   2071  HA  GLU   132      36.145  44.791  20.317  1.00  0.00           H
ATOM   2072  CB  GLU   132      37.760  46.143  20.506  1.00  0.00           C
ATOM   2073  HB2 GLU   132      37.766  46.628  19.529  1.00  0.00           H
ATOM   2074  HB3 GLU   132      38.059  46.884  21.247  1.00  0.00           H
ATOM   2075  CG  GLU   132      38.947  45.206  20.478  1.00  0.00           C
ATOM   2076  HG2 GLU   132      39.182  44.684  21.405  1.00  0.00           H
ATOM   2077  HG3 GLU   132      38.731  44.333  19.863  1.00  0.00           H
ATOM   2078  CD  GLU   132      40.209  45.887  19.962  1.00  0.00           C
ATOM   2079  OE1 GLU   132      40.133  46.883  19.275  1.00  0.00           O
ATOM   2080  OE2 GLU   132      41.298  45.337  20.159  1.00  0.00           O
ATOM   2081  C   GLU   132      36.419  45.164  22.390  1.00  0.00           C
ATOM   2082  O   GLU   132      36.509  46.106  23.207  1.00  0.00           O
ATOM   2083  N   PRO   133      36.441  43.910  22.756  1.00  0.00           N
ATOM   2084  CD  PRO   133      36.326  42.764  21.863  1.00  0.00           C
ATOM   2085  HD2 PRO   133      37.318  42.503  21.494  1.00  0.00           H
ATOM   2086  HD3 PRO   133      35.608  42.938  21.061  1.00  0.00           H
ATOM   2087  CG  PRO   133      35.774  41.597  22.693  1.00  0.00           C
ATOM   2088  HG2 PRO   133      36.148  40.628  22.364  1.00  0.00           H
ATOM   2089  HG3 PRO   133      34.709  41.731  22.505  1.00  0.00           H
ATOM   2090  CB  PRO   133      36.107  42.041  24.151  1.00  0.00           C
ATOM   2091  HB2 PRO   133      37.012  41.558  24.520  1.00  0.00           H
ATOM   2092  HB3 PRO   133      35.246  41.729  24.743  1.00  0.00           H
ATOM   2093  CA  PRO   133      36.114  43.560  24.118  1.00  0.00           C
ATOM   2094  HA  PRO   133      35.108  43.936  24.306  1.00  0.00           H
ATOM   2095  C   PRO   133      37.191  43.954  25.143  1.00  0.00           C
ATOM   2096  O   PRO   133      38.417  43.970  24.854  1.00  0.00           O
ATOM   2097  N   ILE   134      36.744  44.358  26.340  1.00  0.00           N
ATOM   2098  H   ILE   134      35.735  44.391  26.390  1.00  0.00           H
ATOM   2099  CA  ILE   134      37.570  44.614  27.472  1.00  0.00           C
ATOM   2100  HA  ILE   134      38.371  45.221  27.051  1.00  0.00           H
ATOM   2101  CB  ILE   134      36.820  45.605  28.389  1.00  0.00           C
ATOM   2102  HB  ILE   134      35.950  45.137  28.851  1.00  0.00           H
ATOM   2103  CG2 ILE   134      37.830  45.905  29.467  1.00  0.00           C
ATOM   2104 HG21 ILE   134      38.807  46.248  29.126  1.00  0.00           H
ATOM   2105 HG22 ILE   134      37.714  45.128  30.223  1.00  0.00           H
ATOM   2106 HG23 ILE   134      37.478  46.776  30.017  1.00  0.00           H
ATOM   2107  CG1 ILE   134      36.384  46.908  27.737  1.00  0.00           C
ATOM   2108 HG12 ILE   134      37.216  47.509  27.370  1.00  0.00           H
ATOM   2109 HG13 ILE   134      35.805  46.716  26.834  1.00  0.00           H
ATOM   2110  CD1 ILE   134      35.541  47.849  28.663  1.00  0.00           C
ATOM   2111 HD11 ILE   134      34.491  47.563  28.725  1.00  0.00           H
ATOM   2112 HD12 ILE   134      35.604  48.882  28.321  1.00  0.00           H
ATOM   2113 HD13 ILE   134      35.778  47.824  29.726  1.00  0.00           H
ATOM   2114  C   ILE   134      37.946  43.348  28.253  1.00  0.00           C
ATOM   2115  O   ILE   134      37.085  42.491  28.506  1.00  0.00           O
ATOM   2116  N   PRO   135      39.240  43.170  28.659  1.00  0.00           N
ATOM   2117  CD  PRO   135      40.320  43.872  28.012  1.00  0.00           C
ATOM   2118  HD2 PRO   135      40.527  44.795  28.554  1.00  0.00           H
ATOM   2119  HD3 PRO   135      40.082  44.103  26.974  1.00  0.00           H
ATOM   2120  CG  PRO   135      41.556  42.979  28.061  1.00  0.00           C
ATOM   2121  HG2 PRO   135      42.491  43.535  28.142  1.00  0.00           H
ATOM   2122  HG3 PRO   135      41.539  42.433  27.118  1.00  0.00           H
ATOM   2123  CB  PRO   135      41.280  41.975  29.141  1.00  0.00           C
ATOM   2124  HB2 PRO   135      41.774  42.205  30.085  1.00  0.00           H
ATOM   2125  HB3 PRO   135      41.550  40.979  28.789  1.00  0.00           H
ATOM   2126  CA  PRO   135      39.738  42.039  29.375  1.00  0.00           C
ATOM   2127  HA  PRO   135      39.336  41.122  28.946  1.00  0.00           H
ATOM   2128  C   PRO   135      39.491  42.114  30.915  1.00  0.00           C
ATOM   2129  O   PRO   135      39.656  43.158  31.559  1.00  0.00           O
ATOM   2130  N   LEU   136      38.925  41.067  31.566  1.00  0.00           N
ATOM   2131  H   LEU   136      38.734  40.236  31.027  1.00  0.00           H
ATOM   2132  CA  LEU   136      38.255  41.177  32.886  1.00  0.00           C
ATOM   2133  HA  LEU   136      38.514  42.133  33.343  1.00  0.00           H
ATOM   2134  CB  LEU   136      36.739  41.010  32.549  1.00  0.00           C
ATOM   2135  HB2 LEU   136      36.548  41.826  31.852  1.00  0.00           H
ATOM   2136  HB3 LEU   136      36.585  40.147  31.902  1.00  0.00           H
ATOM   2137  CG  LEU   136      35.852  41.039  33.853  1.00  0.00           C
ATOM   2138  HG  LEU   136      36.082  41.906  34.472  1.00  0.00           H
ATOM   2139  CD1 LEU   136      34.332  41.150  33.550  1.00  0.00           C
ATOM   2140 HD11 LEU   136      33.855  41.729  34.342  1.00  0.00           H
ATOM   2141 HD12 LEU   136      33.813  40.194  33.478  1.00  0.00           H
ATOM   2142 HD13 LEU   136      34.281  41.640  32.578  1.00  0.00           H
ATOM   2143  CD2 LEU   136      35.893  39.755  34.633  1.00  0.00           C
ATOM   2144 HD21 LEU   136      35.021  39.566  35.260  1.00  0.00           H
ATOM   2145 HD22 LEU   136      35.800  38.945  33.909  1.00  0.00           H
ATOM   2146 HD23 LEU   136      36.768  39.788  35.282  1.00  0.00           H
ATOM   2147  C   LEU   136      38.901  40.103  33.766  1.00  0.00           C
ATOM   2148  O   LEU   136      39.039  38.998  33.261  1.00  0.00           O
ATOM   2149  N   GLY   137      39.149  40.454  35.032  1.00  0.00           N
ATOM   2150  H   GLY   137      38.803  41.321  35.417  1.00  0.00           H
ATOM   2151  CA  GLY   137      39.758  39.505  36.055  1.00  0.00           C
ATOM   2152  HA2 GLY   137      40.239  38.662  35.558  1.00  0.00           H
ATOM   2153  HA3 GLY   137      40.502  40.043  36.642  1.00  0.00           H
ATOM   2154  C   GLY   137      38.657  39.005  37.008  1.00  0.00           C
ATOM   2155  O   GLY   137      37.968  39.810  37.675  1.00  0.00           O
ATOM   2156  N   PHE   138      38.466  37.674  37.163  1.00  0.00           N
ATOM   2157  H   PHE   138      39.035  37.045  36.615  1.00  0.00           H
ATOM   2158  CA  PHE   138      37.484  37.100  38.151  1.00  0.00           C
ATOM   2159  HA  PHE   138      36.658  37.796  38.299  1.00  0.00           H
ATOM   2160  CB  PHE   138      36.830  35.891  37.532  1.00  0.00           C
ATOM   2161  HB2 PHE   138      36.357  36.135  36.580  1.00  0.00           H
ATOM   2162  HB3 PHE   138      37.628  35.207  37.241  1.00  0.00           H
ATOM   2163  CG  PHE   138      35.841  35.105  38.285  1.00  0.00           C
ATOM   2164  CD1 PHE   138      35.482  33.868  37.824  1.00  0.00           C
ATOM   2165  HD1 PHE   138      35.943  33.388  36.974  1.00  0.00           H
ATOM   2166  CE1 PHE   138      34.472  33.093  38.458  1.00  0.00           C
ATOM   2167  HE1 PHE   138      34.350  32.168  37.914  1.00  0.00           H
ATOM   2168  CZ  PHE   138      33.659  33.505  39.479  1.00  0.00           C
ATOM   2169  HZ  PHE   138      32.817  32.908  39.797  1.00  0.00           H
ATOM   2170  CE2 PHE   138      34.043  34.777  40.011  1.00  0.00           C
ATOM   2171  HE2 PHE   138      33.332  35.237  40.681  1.00  0.00           H
ATOM   2172  CD2 PHE   138      35.216  35.520  39.487  1.00  0.00           C
ATOM   2173  HD2 PHE   138      35.462  36.477  39.924  1.00  0.00           H
ATOM   2174  C   PHE   138      38.106  36.801  39.499  1.00  0.00           C
ATOM   2175  O   PHE   138      38.722  35.814  39.565  1.00  0.00           O
ATOM   2176  N   THR   139      37.978  37.702  40.504  1.00  0.00           N
ATOM   2177  H   THR   139      37.445  38.546  40.351  1.00  0.00           H
ATOM   2178  CA  THR   139      38.352  37.302  41.897  1.00  0.00           C
ATOM   2179  HA  THR   139      39.299  36.766  41.834  1.00  0.00           H
ATOM   2180  CB  THR   139      38.537  38.413  42.892  1.00  0.00           C
ATOM   2181  HB  THR   139      37.711  39.123  42.835  1.00  0.00           H
ATOM   2182  CG2 THR   139      38.724  37.969  44.355  1.00  0.00           C
ATOM   2183 HG21 THR   139      38.849  38.842  44.996  1.00  0.00           H
ATOM   2184 HG22 THR   139      39.622  37.356  44.414  1.00  0.00           H
ATOM   2185 HG23 THR   139      37.891  37.356  44.701  1.00  0.00           H
ATOM   2186  OG1 THR   139      39.674  39.150  42.520  1.00  0.00           O
ATOM   2187  HG1 THR   139      39.207  39.683  41.872  1.00  0.00           H
ATOM   2188  C   THR   139      37.362  36.272  42.448  1.00  0.00           C
ATOM   2189  O   THR   139      36.204  36.543  42.691  1.00  0.00           O
ATOM   2190  N   PHE   140      37.813  35.041  42.751  1.00  0.00           N
ATOM   2191  H   PHE   140      38.784  34.883  42.522  1.00  0.00           H
ATOM   2192  CA  PHE   140      37.057  33.878  43.134  1.00  0.00           C
ATOM   2193  HA  PHE   140      36.189  34.194  43.713  1.00  0.00           H
ATOM   2194  CB  PHE   140      36.767  33.012  41.864  1.00  0.00           C
ATOM   2195  HB2 PHE   140      36.241  33.731  41.236  1.00  0.00           H
ATOM   2196  HB3 PHE   140      37.748  32.803  41.439  1.00  0.00           H
ATOM   2197  CG  PHE   140      35.788  31.860  42.065  1.00  0.00           C
ATOM   2198  CD1 PHE   140      34.402  32.050  42.202  1.00  0.00           C
ATOM   2199  HD1 PHE   140      34.021  33.060  42.176  1.00  0.00           H
ATOM   2200  CE1 PHE   140      33.525  31.000  42.264  1.00  0.00           C
ATOM   2201  HE1 PHE   140      32.450  31.094  42.327  1.00  0.00           H
ATOM   2202  CZ  PHE   140      33.988  29.711  42.352  1.00  0.00           C
ATOM   2203  HZ  PHE   140      33.287  28.892  42.426  1.00  0.00           H
ATOM   2204  CE2 PHE   140      35.414  29.385  42.129  1.00  0.00           C
ATOM   2205  HE2 PHE   140      35.797  28.375  42.130  1.00  0.00           H
ATOM   2206  CD2 PHE   140      36.255  30.504  42.002  1.00  0.00           C
ATOM   2207  HD2 PHE   140      37.325  30.409  41.888  1.00  0.00           H
ATOM   2208  C   PHE   140      37.760  32.918  44.117  1.00  0.00           C
ATOM   2209  O   PHE   140      38.555  32.068  43.764  1.00  0.00           O
ATOM   2210  N   SER   141      37.672  33.303  45.381  1.00  0.00           N
ATOM   2211  H   SER   141      37.101  34.081  45.678  1.00  0.00           H
ATOM   2212  CA  SER   141      38.561  32.794  46.431  1.00  0.00           C
ATOM   2213  HA  SER   141      39.492  32.471  45.964  1.00  0.00           H
ATOM   2214  CB  SER   141      38.756  33.929  47.425  1.00  0.00           C
ATOM   2215  HB2 SER   141      37.816  34.054  47.963  1.00  0.00           H
ATOM   2216  HB3 SER   141      39.596  33.666  48.068  1.00  0.00           H
ATOM   2217  OG  SER   141      39.110  35.107  46.743  1.00  0.00           O
ATOM   2218  HG  SER   141      38.324  35.523  46.381  1.00  0.00           H
ATOM   2219  C   SER   141      38.114  31.503  47.101  1.00  0.00           C
ATOM   2220  O   SER   141      38.503  31.269  48.194  1.00  0.00           O
ATOM   2221  N   PHE   142      37.272  30.715  46.460  1.00  0.00           N
ATOM   2222  H   PHE   142      36.898  31.109  45.608  1.00  0.00           H
ATOM   2223  CA  PHE   142      36.878  29.405  46.908  1.00  0.00           C
ATOM   2224  HA  PHE   142      36.746  29.557  47.979  1.00  0.00           H
ATOM   2225  CB  PHE   142      35.561  29.199  46.151  1.00  0.00           C
ATOM   2226  HB2 PHE   142      35.681  29.032  45.080  1.00  0.00           H
ATOM   2227  HB3 PHE   142      35.168  28.299  46.621  1.00  0.00           H
ATOM   2228  CG  PHE   142      34.408  30.165  46.366  1.00  0.00           C
ATOM   2229  CD1 PHE   142      34.356  31.376  45.679  1.00  0.00           C
ATOM   2230  HD1 PHE   142      34.964  31.474  44.791  1.00  0.00           H
ATOM   2231  CE1 PHE   142      33.333  32.362  45.927  1.00  0.00           C
ATOM   2232  HE1 PHE   142      33.220  33.282  45.373  1.00  0.00           H
ATOM   2233  CZ  PHE   142      32.314  32.048  46.874  1.00  0.00           C
ATOM   2234  HZ  PHE   142      31.438  32.671  46.975  1.00  0.00           H
ATOM   2235  CE2 PHE   142      32.379  30.829  47.536  1.00  0.00           C
ATOM   2236  HE2 PHE   142      31.577  30.546  48.202  1.00  0.00           H
ATOM   2237  CD2 PHE   142      33.390  29.943  47.412  1.00  0.00           C
ATOM   2238  HD2 PHE   142      33.381  29.132  48.125  1.00  0.00           H
ATOM   2239  C   PHE   142      38.003  28.321  46.568  1.00  0.00           C
ATOM   2240  O   PHE   142      38.743  28.546  45.602  1.00  0.00           O
ATOM   2241  N   PRO   143      37.955  27.148  47.233  1.00  0.00           N
ATOM   2242  CD  PRO   143      37.131  26.878  48.434  1.00  0.00           C
ATOM   2243  HD2 PRO   143      36.098  26.580  48.250  1.00  0.00           H
ATOM   2244  HD3 PRO   143      37.089  27.664  49.188  1.00  0.00           H
ATOM   2245  CG  PRO   143      37.895  25.663  48.967  1.00  0.00           C
ATOM   2246  HG2 PRO   143      37.204  25.056  49.549  1.00  0.00           H
ATOM   2247  HG3 PRO   143      38.781  25.977  49.517  1.00  0.00           H
ATOM   2248  CB  PRO   143      38.279  24.852  47.782  1.00  0.00           C
ATOM   2249  HB2 PRO   143      37.474  24.290  47.308  1.00  0.00           H
ATOM   2250  HB3 PRO   143      39.073  24.134  47.983  1.00  0.00           H
ATOM   2251  CA  PRO   143      38.860  25.987  46.929  1.00  0.00           C
ATOM   2252  HA  PRO   143      39.880  26.214  47.239  1.00  0.00           H
ATOM   2253  C   PRO   143      38.792  25.574  45.399  1.00  0.00           C
ATOM   2254  O   PRO   143      37.786  25.108  44.961  1.00  0.00           O
ATOM   2255  N   ALA   144      39.878  25.647  44.659  1.00  0.00           N
ATOM   2256  H   ALA   144      40.755  25.993  45.019  1.00  0.00           H
ATOM   2257  CA  ALA   144      39.846  25.378  43.215  1.00  0.00           C
ATOM   2258  HA  ALA   144      39.035  24.779  42.800  1.00  0.00           H
ATOM   2259  CB  ALA   144      39.731  26.794  42.594  1.00  0.00           C
ATOM   2260  HB1 ALA   144      40.582  27.466  42.696  1.00  0.00           H
ATOM   2261  HB2 ALA   144      38.846  27.278  43.007  1.00  0.00           H
ATOM   2262  HB3 ALA   144      39.640  26.751  41.508  1.00  0.00           H
ATOM   2263  C   ALA   144      41.125  24.607  42.816  1.00  0.00           C
ATOM   2264  O   ALA   144      42.140  24.709  43.558  1.00  0.00           O
ATOM   2265  N   SER   145      41.185  24.037  41.605  1.00  0.00           N
ATOM   2266  H   SER   145      40.283  23.981  41.155  1.00  0.00           H
ATOM   2267  CA  SER   145      42.380  23.446  40.884  1.00  0.00           C
ATOM   2268  HA  SER   145      43.215  23.611  41.565  1.00  0.00           H
ATOM   2269  CB  SER   145      42.107  21.995  40.453  1.00  0.00           C
ATOM   2270  HB2 SER   145      42.183  21.410  41.369  1.00  0.00           H
ATOM   2271  HB3 SER   145      41.092  21.837  40.091  1.00  0.00           H
ATOM   2272  OG  SER   145      43.044  21.523  39.565  1.00  0.00           O
ATOM   2273  HG  SER   145      42.864  21.725  38.643  1.00  0.00           H
ATOM   2274  C   SER   145      42.651  24.351  39.666  1.00  0.00           C
ATOM   2275  O   SER   145      41.680  24.792  38.932  1.00  0.00           O
ATOM   2276  N   GLN   146      43.961  24.615  39.358  1.00  0.00           N
ATOM   2277  H   GLN   146      44.704  24.247  39.933  1.00  0.00           H
ATOM   2278  CA  GLN   146      44.364  25.219  38.094  1.00  0.00           C
ATOM   2279  HA  GLN   146      43.531  25.159  37.395  1.00  0.00           H
ATOM   2280  CB  GLN   146      44.658  26.712  38.398  1.00  0.00           C
ATOM   2281  HB2 GLN   146      45.525  26.869  39.039  1.00  0.00           H
ATOM   2282  HB3 GLN   146      45.046  27.146  37.477  1.00  0.00           H
ATOM   2283  CG  GLN   146      43.444  27.650  38.900  1.00  0.00           C
ATOM   2284  HG2 GLN   146      42.597  27.536  38.223  1.00  0.00           H
ATOM   2285  HG3 GLN   146      43.106  27.361  39.896  1.00  0.00           H
ATOM   2286  CD  GLN   146      43.904  29.173  38.847  1.00  0.00           C
ATOM   2287  OE1 GLN   146      44.967  29.480  39.262  1.00  0.00           O
ATOM   2288  NE2 GLN   146      43.307  30.038  38.083  1.00  0.00           N
ATOM   2289 HE21 GLN   146      43.669  30.926  37.763  1.00  0.00           H
ATOM   2290 HE22 GLN   146      42.574  29.680  37.487  1.00  0.00           H
ATOM   2291  C   GLN   146      45.598  24.597  37.378  1.00  0.00           C
ATOM   2292  O   GLN   146      46.672  24.567  37.990  1.00  0.00           O
ATOM   2293  N   ASN   147      45.418  24.381  36.094  1.00  0.00           N
ATOM   2294  H   ASN   147      44.468  24.367  35.749  1.00  0.00           H
ATOM   2295  CA  ASN   147      46.462  24.175  35.065  1.00  0.00           C
ATOM   2296  HA  ASN   147      47.283  23.594  35.487  1.00  0.00           H
ATOM   2297  CB  ASN   147      45.815  23.457  33.854  1.00  0.00           C
ATOM   2298  HB2 ASN   147      44.928  23.968  33.482  1.00  0.00           H
ATOM   2299  HB3 ASN   147      46.569  23.479  33.068  1.00  0.00           H
ATOM   2300  CG  ASN   147      45.514  21.995  34.214  1.00  0.00           C
ATOM   2301  OD1 ASN   147      46.366  21.216  34.489  1.00  0.00           O
ATOM   2302  ND2 ASN   147      44.282  21.745  34.457  1.00  0.00           N
ATOM   2303 HD21 ASN   147      43.546  22.408  34.252  1.00  0.00           H
ATOM   2304 HD22 ASN   147      44.050  20.821  34.795  1.00  0.00           H
ATOM   2305  C   ASN   147      47.117  25.461  34.450  1.00  0.00           C
ATOM   2306  O   ASN   147      48.203  25.359  33.828  1.00  0.00           O
ATOM   2307  N   LYS   148      46.458  26.597  34.552  1.00  0.00           N
ATOM   2308  H   LYS   148      45.587  26.549  35.062  1.00  0.00           H
ATOM   2309  CA  LYS   148      46.830  27.915  33.991  1.00  0.00           C
ATOM   2310  HA  LYS   148      47.862  28.144  34.257  1.00  0.00           H
ATOM   2311  CB  LYS   148      46.728  27.900  32.433  1.00  0.00           C
ATOM   2312  HB2 LYS   148      47.401  28.692  32.105  1.00  0.00           H
ATOM   2313  HB3 LYS   148      47.255  27.004  32.104  1.00  0.00           H
ATOM   2314  CG  LYS   148      45.482  27.959  31.537  1.00  0.00           C
ATOM   2315  HG2 LYS   148      44.848  28.788  31.849  1.00  0.00           H
ATOM   2316  HG3 LYS   148      45.801  28.119  30.507  1.00  0.00           H
ATOM   2317  CD  LYS   148      44.732  26.610  31.638  1.00  0.00           C
ATOM   2318  HD2 LYS   148      45.361  25.805  31.261  1.00  0.00           H
ATOM   2319  HD3 LYS   148      44.421  26.369  32.655  1.00  0.00           H
ATOM   2320  CE  LYS   148      43.453  26.772  30.825  1.00  0.00           C
ATOM   2321  HE2 LYS   148      42.792  27.444  31.370  1.00  0.00           H
ATOM   2322  HE3 LYS   148      43.656  27.368  29.935  1.00  0.00           H
ATOM   2323  NZ  LYS   148      42.793  25.473  30.541  1.00  0.00           N
ATOM   2324  HZ1 LYS   148      42.791  24.957  31.409  1.00  0.00           H
ATOM   2325  HZ2 LYS   148      43.301  25.065  29.768  1.00  0.00           H
ATOM   2326  HZ3 LYS   148      41.843  25.580  30.215  1.00  0.00           H
ATOM   2327  C   LYS   148      45.885  28.984  34.604  1.00  0.00           C
ATOM   2328  O   LYS   148      44.828  28.537  35.119  1.00  0.00           O
ATOM   2329  N   ILE   149      46.133  30.224  34.323  1.00  0.00           N
ATOM   2330  H   ILE   149      47.001  30.422  33.846  1.00  0.00           H
ATOM   2331  CA  ILE   149      45.457  31.306  35.090  1.00  0.00           C
ATOM   2332  HA  ILE   149      45.559  31.053  36.145  1.00  0.00           H
ATOM   2333  CB  ILE   149      46.281  32.570  34.965  1.00  0.00           C
ATOM   2334  HB  ILE   149      47.341  32.321  35.020  1.00  0.00           H
ATOM   2335  CG2 ILE   149      45.991  33.154  33.578  1.00  0.00           C
ATOM   2336 HG21 ILE   149      46.123  32.496  32.718  1.00  0.00           H
ATOM   2337 HG22 ILE   149      46.789  33.884  33.442  1.00  0.00           H
ATOM   2338 HG23 ILE   149      45.060  33.709  33.468  1.00  0.00           H
ATOM   2339  CG1 ILE   149      45.990  33.605  36.100  1.00  0.00           C
ATOM   2340 HG12 ILE   149      44.992  34.036  36.026  1.00  0.00           H
ATOM   2341 HG13 ILE   149      46.172  33.178  37.086  1.00  0.00           H
ATOM   2342  CD1 ILE   149      46.911  34.804  36.076  1.00  0.00           C
ATOM   2343 HD11 ILE   149      47.922  34.457  35.864  1.00  0.00           H
ATOM   2344 HD12 ILE   149      46.660  35.356  36.981  1.00  0.00           H
ATOM   2345 HD13 ILE   149      46.582  35.457  35.268  1.00  0.00           H
ATOM   2346  C   ILE   149      43.988  31.444  34.669  1.00  0.00           C
ATOM   2347  O   ILE   149      43.137  31.748  35.457  1.00  0.00           O
ATOM   2348  N   ASN   150      43.632  31.112  33.459  1.00  0.00           N
ATOM   2349  H   ASN   150      44.311  30.736  32.814  1.00  0.00           H
ATOM   2350  CA  ASN   150      42.363  31.400  32.789  1.00  0.00           C
ATOM   2351  HA  ASN   150      41.874  32.146  33.415  1.00  0.00           H
ATOM   2352  CB  ASN   150      42.621  31.932  31.433  1.00  0.00           C
ATOM   2353  HB2 ASN   150      41.732  32.459  31.088  1.00  0.00           H
ATOM   2354  HB3 ASN   150      43.441  32.649  31.460  1.00  0.00           H
ATOM   2355  CG  ASN   150      43.051  30.893  30.419  1.00  0.00           C
ATOM   2356  OD1 ASN   150      44.169  30.504  30.223  1.00  0.00           O
ATOM   2357  ND2 ASN   150      42.122  30.466  29.585  1.00  0.00           N
ATOM   2358 HD21 ASN   150      41.145  30.671  29.738  1.00  0.00           H
ATOM   2359 HD22 ASN   150      42.292  29.752  28.892  1.00  0.00           H
ATOM   2360  C   ASN   150      41.342  30.265  32.971  1.00  0.00           C
ATOM   2361  O   ASN   150      40.546  29.907  32.090  1.00  0.00           O
ATOM   2362  N   GLU   151      41.418  29.664  34.179  1.00  0.00           N
ATOM   2363  H   GLU   151      41.990  30.167  34.841  1.00  0.00           H
ATOM   2364  CA  GLU   151      40.679  28.500  34.588  1.00  0.00           C
ATOM   2365  HA  GLU   151      39.732  28.389  34.062  1.00  0.00           H
ATOM   2366  CB  GLU   151      41.495  27.309  34.230  1.00  0.00           C
ATOM   2367  HB2 GLU   151      41.421  27.134  33.158  1.00  0.00           H
ATOM   2368  HB3 GLU   151      42.541  27.439  34.510  1.00  0.00           H
ATOM   2369  CG  GLU   151      41.058  25.912  34.860  1.00  0.00           C
ATOM   2370  HG2 GLU   151      41.167  26.008  35.940  1.00  0.00           H
ATOM   2371  HG3 GLU   151      40.036  25.647  34.591  1.00  0.00           H
ATOM   2372  CD  GLU   151      41.945  24.743  34.290  1.00  0.00           C
ATOM   2373  OE1 GLU   151      42.550  23.931  35.035  1.00  0.00           O
ATOM   2374  OE2 GLU   151      42.050  24.556  33.061  1.00  0.00           O
ATOM   2375  C   GLU   151      40.374  28.491  36.066  1.00  0.00           C
ATOM   2376  O   GLU   151      41.057  29.053  36.803  1.00  0.00           O
ATOM   2377  N   GLY   152      39.296  27.846  36.503  1.00  0.00           N
ATOM   2378  H   GLY   152      38.796  27.263  35.847  1.00  0.00           H
ATOM   2379  CA  GLY   152      39.001  27.763  37.955  1.00  0.00           C
ATOM   2380  HA2 GLY   152      39.946  27.577  38.467  1.00  0.00           H
ATOM   2381  HA3 GLY   152      38.414  28.609  38.310  1.00  0.00           H
ATOM   2382  C   GLY   152      38.125  26.508  38.099  1.00  0.00           C
ATOM   2383  O   GLY   152      36.888  26.639  38.140  1.00  0.00           O
ATOM   2384  N   ILE   153      38.718  25.333  38.410  1.00  0.00           N
ATOM   2385  H   ILE   153      39.726  25.376  38.351  1.00  0.00           H
ATOM   2386  CA  ILE   153      38.050  24.017  38.503  1.00  0.00           C
ATOM   2387  HA  ILE   153      37.151  24.086  37.889  1.00  0.00           H
ATOM   2388  CB  ILE   153      38.855  22.799  37.862  1.00  0.00           C
ATOM   2389  HB  ILE   153      39.711  22.543  38.486  1.00  0.00           H
ATOM   2390  CG2 ILE   153      37.928  21.527  37.867  1.00  0.00           C
ATOM   2391 HG21 ILE   153      36.945  21.745  37.447  1.00  0.00           H
ATOM   2392 HG22 ILE   153      37.764  21.381  38.934  1.00  0.00           H
ATOM   2393 HG23 ILE   153      38.335  20.627  37.407  1.00  0.00           H
ATOM   2394  CG1 ILE   153      39.346  23.095  36.443  1.00  0.00           C
ATOM   2395 HG12 ILE   153      38.485  23.445  35.873  1.00  0.00           H
ATOM   2396 HG13 ILE   153      40.175  23.802  36.480  1.00  0.00           H
ATOM   2397  CD1 ILE   153      39.780  21.899  35.595  1.00  0.00           C
ATOM   2398 HD11 ILE   153      40.521  21.302  36.128  1.00  0.00           H
ATOM   2399 HD12 ILE   153      40.204  22.183  34.632  1.00  0.00           H
ATOM   2400 HD13 ILE   153      39.056  21.164  35.244  1.00  0.00           H
ATOM   2401  C   ILE   153      37.722  23.797  39.919  1.00  0.00           C
ATOM   2402  O   ILE   153      38.573  23.322  40.666  1.00  0.00           O
ATOM   2403  N   LEU   154      36.533  24.229  40.401  1.00  0.00           N
ATOM   2404  H   LEU   154      35.842  24.492  39.712  1.00  0.00           H
ATOM   2405  CA  LEU   154      36.171  24.301  41.801  1.00  0.00           C
ATOM   2406  HA  LEU   154      36.795  24.930  42.435  1.00  0.00           H
ATOM   2407  CB  LEU   154      34.756  24.847  41.810  1.00  0.00           C
ATOM   2408  HB2 LEU   154      34.793  25.852  41.388  1.00  0.00           H
ATOM   2409  HB3 LEU   154      34.007  24.274  41.262  1.00  0.00           H
ATOM   2410  CG  LEU   154      34.201  24.990  43.225  1.00  0.00           C
ATOM   2411  HG  LEU   154      34.457  24.078  43.764  1.00  0.00           H
ATOM   2412  CD1 LEU   154      34.613  26.250  44.049  1.00  0.00           C
ATOM   2413 HD11 LEU   154      34.317  27.165  43.536  1.00  0.00           H
ATOM   2414 HD12 LEU   154      35.690  26.361  44.172  1.00  0.00           H
ATOM   2415 HD13 LEU   154      34.006  26.115  44.944  1.00  0.00           H
ATOM   2416  CD2 LEU   154      32.647  24.929  43.152  1.00  0.00           C
ATOM   2417 HD21 LEU   154      32.208  24.854  44.147  1.00  0.00           H
ATOM   2418 HD22 LEU   154      32.377  25.895  42.725  1.00  0.00           H
ATOM   2419 HD23 LEU   154      32.130  24.143  42.602  1.00  0.00           H
ATOM   2420  C   LEU   154      36.284  22.857  42.421  1.00  0.00           C
ATOM   2421  O   LEU   154      35.744  21.899  41.881  1.00  0.00           O
ATOM   2422  N   GLN   155      36.876  22.810  43.593  1.00  0.00           N
ATOM   2423  H   GLN   155      37.371  23.619  43.941  1.00  0.00           H
ATOM   2424  CA  GLN   155      37.052  21.656  44.439  1.00  0.00           C
ATOM   2425  HA  GLN   155      37.115  20.746  43.842  1.00  0.00           H
ATOM   2426  CB  GLN   155      38.386  21.638  45.336  1.00  0.00           C
ATOM   2427  HB2 GLN   155      38.377  22.554  45.926  1.00  0.00           H
ATOM   2428  HB3 GLN   155      38.380  20.740  45.953  1.00  0.00           H
ATOM   2429  CG  GLN   155      39.635  21.615  44.384  1.00  0.00           C
ATOM   2430  HG2 GLN   155      39.625  22.530  43.791  1.00  0.00           H
ATOM   2431  HG3 GLN   155      40.522  21.479  45.003  1.00  0.00           H
ATOM   2432  CD  GLN   155      39.618  20.338  43.476  1.00  0.00           C
ATOM   2433  OE1 GLN   155      39.937  19.285  43.984  1.00  0.00           O
ATOM   2434  NE2 GLN   155      39.381  20.476  42.177  1.00  0.00           N
ATOM   2435 HE21 GLN   155      39.497  19.674  41.575  1.00  0.00           H
ATOM   2436 HE22 GLN   155      39.235  21.320  41.640  1.00  0.00           H
ATOM   2437  C   GLN   155      35.780  21.433  45.296  1.00  0.00           C
ATOM   2438  O   GLN   155      35.320  20.337  45.395  1.00  0.00           O
ATOM   2439  N   ARG   156      35.363  22.544  45.995  1.00  0.00           N
ATOM   2440  H   ARG   156      35.800  23.397  45.677  1.00  0.00           H
ATOM   2441  CA  ARG   156      34.371  22.644  47.036  1.00  0.00           C
ATOM   2442  HA  ARG   156      33.689  21.813  46.859  1.00  0.00           H
ATOM   2443  CB  ARG   156      35.108  22.396  48.395  1.00  0.00           C
ATOM   2444  HB2 ARG   156      36.117  22.789  48.268  1.00  0.00           H
ATOM   2445  HB3 ARG   156      34.585  23.024  49.116  1.00  0.00           H
ATOM   2446  CG  ARG   156      35.239  20.885  48.769  1.00  0.00           C
ATOM   2447  HG2 ARG   156      34.228  20.499  48.891  1.00  0.00           H
ATOM   2448  HG3 ARG   156      35.747  20.377  47.949  1.00  0.00           H
ATOM   2449  CD  ARG   156      36.029  20.472  50.006  1.00  0.00           C
ATOM   2450  HD2 ARG   156      35.506  20.831  50.891  1.00  0.00           H
ATOM   2451  HD3 ARG   156      36.120  19.421  50.281  1.00  0.00           H
ATOM   2452  NE  ARG   156      37.447  20.988  49.951  1.00  0.00           N
ATOM   2453  HE  ARG   156      38.109  20.458  49.403  1.00  0.00           H
ATOM   2454  CZ  ARG   156      37.897  21.994  50.691  1.00  0.00           C
ATOM   2455  NH1 ARG   156      37.156  22.623  51.616  1.00  0.00           N
ATOM   2456 HH11 ARG   156      36.335  22.204  52.031  1.00  0.00           H
ATOM   2457 HH12 ARG   156      37.663  23.432  51.943  1.00  0.00           H
ATOM   2458  NH2 ARG   156      39.052  22.593  50.456  1.00  0.00           N
ATOM   2459 HH21 ARG   156      39.719  22.124  49.860  1.00  0.00           H
ATOM   2460 HH22 ARG   156      39.257  23.384  51.051  1.00  0.00           H
ATOM   2461  C   ARG   156      33.677  23.968  47.025  1.00  0.00           C
ATOM   2462  O   ARG   156      34.367  24.967  47.294  1.00  0.00           O
ATOM   2463  N   TRP   157      32.420  24.010  47.002  1.00  0.00           N
ATOM   2464  H   TRP   157      31.931  23.146  46.823  1.00  0.00           H
ATOM   2465  CA  TRP   157      31.631  25.162  47.434  1.00  0.00           C
ATOM   2466  HA  TRP   157      32.066  26.067  47.010  1.00  0.00           H
ATOM   2467  CB  TRP   157      30.226  25.025  47.027  1.00  0.00           C
ATOM   2468  HB2 TRP   157      29.886  24.053  47.386  1.00  0.00           H
ATOM   2469  HB3 TRP   157      29.737  25.776  47.648  1.00  0.00           H
ATOM   2470  CG  TRP   157      29.823  25.257  45.590  1.00  0.00           C
ATOM   2471  CD1 TRP   157      29.051  24.428  44.799  1.00  0.00           C
ATOM   2472  HD1 TRP   157      28.752  23.461  45.177  1.00  0.00           H
ATOM   2473  NE1 TRP   157      28.938  24.968  43.501  1.00  0.00           N
ATOM   2474  HE1 TRP   157      28.311  24.503  42.860  1.00  0.00           H
ATOM   2475  CE2 TRP   157      29.285  26.279  43.549  1.00  0.00           C
ATOM   2476  CZ2 TRP   157      29.163  27.312  42.571  1.00  0.00           C
ATOM   2477  HZ2 TRP   157      28.649  27.038  41.662  1.00  0.00           H
ATOM   2478  CH2 TRP   157      29.883  28.498  42.789  1.00  0.00           C
ATOM   2479  HH2 TRP   157      29.752  29.298  42.074  1.00  0.00           H
ATOM   2480  CZ3 TRP   157      30.529  28.799  44.036  1.00  0.00           C
ATOM   2481  HZ3 TRP   157      30.879  29.802  44.234  1.00  0.00           H
ATOM   2482  CE3 TRP   157      30.504  27.848  45.018  1.00  0.00           C
ATOM   2483  HE3 TRP   157      30.939  28.074  45.981  1.00  0.00           H
ATOM   2484  CD2 TRP   157      29.994  26.513  44.800  1.00  0.00           C
ATOM   2485  C   TRP   157      31.644  25.227  48.984  1.00  0.00           C
ATOM   2486  O   TRP   157      30.997  24.458  49.702  1.00  0.00           O
ATOM   2487  N   THR   158      32.343  26.257  49.447  1.00  0.00           N
ATOM   2488  H   THR   158      32.854  26.786  48.754  1.00  0.00           H
ATOM   2489  CA  THR   158      32.491  26.775  50.812  1.00  0.00           C
ATOM   2490  HA  THR   158      32.071  26.171  51.617  1.00  0.00           H
ATOM   2491  CB  THR   158      33.973  27.044  51.073  1.00  0.00           C
ATOM   2492  HB  THR   158      33.992  27.358  52.116  1.00  0.00           H
ATOM   2493  CG2 THR   158      34.667  25.640  50.974  1.00  0.00           C
ATOM   2494 HG21 THR   158      34.738  25.339  49.929  1.00  0.00           H
ATOM   2495 HG22 THR   158      34.139  24.893  51.566  1.00  0.00           H
ATOM   2496 HG23 THR   158      35.587  25.689  51.556  1.00  0.00           H
ATOM   2497  OG1 THR   158      34.468  28.055  50.199  1.00  0.00           O
ATOM   2498  HG1 THR   158      35.365  28.250  50.480  1.00  0.00           H
ATOM   2499  C   THR   158      31.712  28.073  50.986  1.00  0.00           C
ATOM   2500  O   THR   158      31.304  28.630  49.948  1.00  0.00           O
ATOM   2501  N   LYS   159      31.711  28.590  52.248  1.00  0.00           N
ATOM   2502  H   LYS   159      31.870  27.942  53.007  1.00  0.00           H
ATOM   2503  CA  LYS   159      30.951  29.830  52.580  1.00  0.00           C
ATOM   2504  HA  LYS   159      31.123  30.030  53.637  1.00  0.00           H
ATOM   2505  CB  LYS   159      31.579  31.126  51.994  1.00  0.00           C
ATOM   2506  HB2 LYS   159      31.460  31.077  50.912  1.00  0.00           H
ATOM   2507  HB3 LYS   159      31.088  32.023  52.370  1.00  0.00           H
ATOM   2508  CG  LYS   159      33.062  31.231  52.392  1.00  0.00           C
ATOM   2509  HG2 LYS   159      33.021  31.758  53.346  1.00  0.00           H
ATOM   2510  HG3 LYS   159      33.460  30.216  52.357  1.00  0.00           H
ATOM   2511  CD  LYS   159      33.782  32.193  51.384  1.00  0.00           C
ATOM   2512  HD2 LYS   159      33.915  31.687  50.427  1.00  0.00           H
ATOM   2513  HD3 LYS   159      33.362  33.189  51.244  1.00  0.00           H
ATOM   2514  CE  LYS   159      35.220  32.460  51.962  1.00  0.00           C
ATOM   2515  HE2 LYS   159      35.357  33.032  52.880  1.00  0.00           H
ATOM   2516  HE3 LYS   159      35.722  31.519  52.187  1.00  0.00           H
ATOM   2517  NZ  LYS   159      36.038  33.188  50.959  1.00  0.00           N
ATOM   2518  HZ1 LYS   159      37.000  32.890  51.025  1.00  0.00           H
ATOM   2519  HZ2 LYS   159      36.044  34.158  51.241  1.00  0.00           H
ATOM   2520  HZ3 LYS   159      35.782  33.062  49.991  1.00  0.00           H
ATOM   2521  C   LYS   159      29.444  29.710  52.517  1.00  0.00           C
ATOM   2522  O   LYS   159      28.766  30.684  52.197  1.00  0.00           O
ATOM   2523  N   GLY   160      28.921  28.454  52.568  1.00  0.00           N
ATOM   2524  H   GLY   160      29.613  27.739  52.744  1.00  0.00           H
ATOM   2525  CA  GLY   160      27.469  28.219  52.391  1.00  0.00           C
ATOM   2526  HA2 GLY   160      27.154  27.368  52.994  1.00  0.00           H
ATOM   2527  HA3 GLY   160      26.939  29.054  52.848  1.00  0.00           H
ATOM   2528  C   GLY   160      26.932  28.004  51.034  1.00  0.00           C
ATOM   2529  O   GLY   160      25.735  27.917  50.847  1.00  0.00           O
ATOM   2530  N   PHE   161      27.746  27.989  49.951  1.00  0.00           N
ATOM   2531  H   PHE   161      28.705  28.259  50.119  1.00  0.00           H
ATOM   2532  CA  PHE   161      27.300  27.758  48.559  1.00  0.00           C
ATOM   2533  HA  PHE   161      26.416  28.357  48.345  1.00  0.00           H
ATOM   2534  CB  PHE   161      28.486  28.190  47.657  1.00  0.00           C
ATOM   2535  HB2 PHE   161      29.475  27.924  48.030  1.00  0.00           H
ATOM   2536  HB3 PHE   161      28.384  27.674  46.703  1.00  0.00           H
ATOM   2537  CG  PHE   161      28.500  29.668  47.227  1.00  0.00           C
ATOM   2538  CD1 PHE   161      28.942  30.651  48.080  1.00  0.00           C
ATOM   2539  HD1 PHE   161      29.512  30.352  48.947  1.00  0.00           H
ATOM   2540  CE1 PHE   161      28.945  32.003  47.677  1.00  0.00           C
ATOM   2541  HE1 PHE   161      29.476  32.793  48.186  1.00  0.00           H
ATOM   2542  CZ  PHE   161      28.287  32.454  46.526  1.00  0.00           C
ATOM   2543  HZ  PHE   161      28.238  33.479  46.194  1.00  0.00           H
ATOM   2544  CE2 PHE   161      27.725  31.491  45.738  1.00  0.00           C
ATOM   2545  HE2 PHE   161      27.353  31.745  44.755  1.00  0.00           H
ATOM   2546  CD2 PHE   161      27.807  30.085  46.047  1.00  0.00           C
ATOM   2547  HD2 PHE   161      27.483  29.311  45.367  1.00  0.00           H
ATOM   2548  C   PHE   161      26.923  26.269  48.356  1.00  0.00           C
ATOM   2549  O   PHE   161      27.486  25.346  48.941  1.00  0.00           O
ATOM   2550  N   ASP   162      25.952  25.883  47.470  1.00  0.00           N
ATOM   2551  H   ASP   162      25.585  26.646  46.920  1.00  0.00           H
ATOM   2552  CA  ASP   162      25.515  24.505  47.179  1.00  0.00           C
ATOM   2553  HA  ASP   162      26.437  23.951  47.002  1.00  0.00           H
ATOM   2554  CB  ASP   162      24.586  24.060  48.347  1.00  0.00           C
ATOM   2555  HB2 ASP   162      25.171  24.013  49.266  1.00  0.00           H
ATOM   2556  HB3 ASP   162      23.838  24.822  48.565  1.00  0.00           H
ATOM   2557  CG  ASP   162      23.913  22.713  48.136  1.00  0.00           C
ATOM   2558  OD1 ASP   162      24.584  21.679  48.163  1.00  0.00           O
ATOM   2559  OD2 ASP   162      22.771  22.792  47.668  1.00  0.00           O
ATOM   2560  C   ASP   162      24.762  24.482  45.877  1.00  0.00           C
ATOM   2561  O   ASP   162      23.597  24.755  45.780  1.00  0.00           O
ATOM   2562  N   ILE   163      25.517  24.213  44.748  1.00  0.00           N
ATOM   2563  H   ILE   163      26.520  24.153  44.850  1.00  0.00           H
ATOM   2564  CA  ILE   163      24.983  24.294  43.316  1.00  0.00           C
ATOM   2565  HA  ILE   163      23.901  24.175  43.377  1.00  0.00           H
ATOM   2566  CB  ILE   163      25.407  25.634  42.587  1.00  0.00           C
ATOM   2567  HB  ILE   163      26.493  25.678  42.506  1.00  0.00           H
ATOM   2568  CG2 ILE   163      24.974  25.648  41.123  1.00  0.00           C
ATOM   2569 HG21 ILE   163      25.099  24.731  40.547  1.00  0.00           H
ATOM   2570 HG22 ILE   163      25.378  26.516  40.605  1.00  0.00           H
ATOM   2571 HG23 ILE   163      23.888  25.707  41.179  1.00  0.00           H
ATOM   2572  CG1 ILE   163      25.081  26.858  43.407  1.00  0.00           C
ATOM   2573 HG12 ILE   163      24.081  26.900  43.839  1.00  0.00           H
ATOM   2574 HG13 ILE   163      25.828  26.894  44.199  1.00  0.00           H
ATOM   2575  CD1 ILE   163      25.382  28.126  42.711  1.00  0.00           C
ATOM   2576 HD11 ILE   163      24.741  28.246  41.838  1.00  0.00           H
ATOM   2577 HD12 ILE   163      26.449  28.254  42.527  1.00  0.00           H
ATOM   2578 HD13 ILE   163      25.137  28.933  43.402  1.00  0.00           H
ATOM   2579  C   ILE   163      25.619  23.121  42.604  1.00  0.00           C
ATOM   2580  O   ILE   163      26.826  23.023  42.604  1.00  0.00           O
ATOM   2581  N   PRO   164      24.816  22.327  41.818  1.00  0.00           N
ATOM   2582  CD  PRO   164      23.390  22.401  41.729  1.00  0.00           C
ATOM   2583  HD2 PRO   164      23.070  23.394  41.411  1.00  0.00           H
ATOM   2584  HD3 PRO   164      22.969  22.281  42.727  1.00  0.00           H
ATOM   2585  CG  PRO   164      22.804  21.322  40.732  1.00  0.00           C
ATOM   2586  HG2 PRO   164      22.679  21.756  39.740  1.00  0.00           H
ATOM   2587  HG3 PRO   164      21.913  20.921  41.215  1.00  0.00           H
ATOM   2588  CB  PRO   164      23.995  20.320  40.712  1.00  0.00           C
ATOM   2589  HB2 PRO   164      24.071  19.735  39.796  1.00  0.00           H
ATOM   2590  HB3 PRO   164      23.834  19.578  41.495  1.00  0.00           H
ATOM   2591  CA  PRO   164      25.253  21.121  41.055  1.00  0.00           C
ATOM   2592  HA  PRO   164      25.908  20.515  41.680  1.00  0.00           H
ATOM   2593  C   PRO   164      26.107  21.331  39.840  1.00  0.00           C
ATOM   2594  O   PRO   164      26.005  22.398  39.188  1.00  0.00           O
ATOM   2595  N   ASN   165      26.831  20.352  39.373  1.00  0.00           N
ATOM   2596  H   ASN   165      26.824  19.493  39.905  1.00  0.00           H
ATOM   2597  CA  ASN   165      27.621  20.479  38.083  1.00  0.00           C
ATOM   2598  HA  ASN   165      28.243  19.584  38.087  1.00  0.00           H
ATOM   2599  CB  ASN   165      26.669  20.439  36.900  1.00  0.00           C
ATOM   2600  HB2 ASN   165      26.202  21.423  36.853  1.00  0.00           H
ATOM   2601  HB3 ASN   165      27.180  20.379  35.940  1.00  0.00           H
ATOM   2602  CG  ASN   165      25.679  19.344  37.014  1.00  0.00           C
ATOM   2603  OD1 ASN   165      24.436  19.576  37.095  1.00  0.00           O
ATOM   2604  ND2 ASN   165      26.199  18.182  36.848  1.00  0.00           N
ATOM   2605 HD21 ASN   165      27.200  18.084  36.747  1.00  0.00           H
ATOM   2606 HD22 ASN   165      25.645  17.338  36.844  1.00  0.00           H
ATOM   2607  C   ASN   165      28.682  21.675  38.018  1.00  0.00           C
ATOM   2608  O   ASN   165      29.040  22.078  36.959  1.00  0.00           O
ATOM   2609  N   ILE   166      29.214  22.180  39.140  1.00  0.00           N
ATOM   2610  H   ILE   166      28.941  21.737  40.005  1.00  0.00           H
ATOM   2611  CA  ILE   166      30.184  23.318  39.177  1.00  0.00           C
ATOM   2612  HA  ILE   166      30.435  23.576  38.147  1.00  0.00           H
ATOM   2613  CB  ILE   166      29.578  24.498  40.023  1.00  0.00           C
ATOM   2614  HB  ILE   166      29.538  24.203  41.071  1.00  0.00           H
ATOM   2615  CG2 ILE   166      30.483  25.672  39.982  1.00  0.00           C
ATOM   2616 HG21 ILE   166      31.161  25.720  40.834  1.00  0.00           H
ATOM   2617 HG22 ILE   166      29.887  26.585  39.953  1.00  0.00           H
ATOM   2618 HG23 ILE   166      31.178  25.574  39.147  1.00  0.00           H
ATOM   2619  CG1 ILE   166      28.155  24.902  39.656  1.00  0.00           C
ATOM   2620 HG12 ILE   166      27.558  24.010  39.851  1.00  0.00           H
ATOM   2621 HG13 ILE   166      27.756  25.665  40.323  1.00  0.00           H
ATOM   2622  CD1 ILE   166      27.907  25.316  38.181  1.00  0.00           C
ATOM   2623 HD11 ILE   166      28.173  26.368  38.085  1.00  0.00           H
ATOM   2624 HD12 ILE   166      26.931  25.064  37.767  1.00  0.00           H
ATOM   2625 HD13 ILE   166      28.666  24.903  37.518  1.00  0.00           H
ATOM   2626  C   ILE   166      31.502  22.821  39.939  1.00  0.00           C
ATOM   2627  O   ILE   166      32.626  23.126  39.510  1.00  0.00           O
ATOM   2628  N   GLU   167      31.438  21.997  40.956  1.00  0.00           N
ATOM   2629  H   GLU   167      30.517  21.877  41.351  1.00  0.00           H
ATOM   2630  CA  GLU   167      32.577  21.311  41.443  1.00  0.00           C
ATOM   2631  HA  GLU   167      33.371  22.017  41.690  1.00  0.00           H
ATOM   2632  CB  GLU   167      32.159  20.594  42.759  1.00  0.00           C
ATOM   2633  HB2 GLU   167      31.360  19.910  42.470  1.00  0.00           H
ATOM   2634  HB3 GLU   167      32.927  19.906  43.110  1.00  0.00           H
ATOM   2635  CG  GLU   167      31.733  21.596  43.906  1.00  0.00           C
ATOM   2636  HG2 GLU   167      32.559  22.266  44.146  1.00  0.00           H
ATOM   2637  HG3 GLU   167      30.969  22.297  43.569  1.00  0.00           H
ATOM   2638  CD  GLU   167      31.174  20.849  45.119  1.00  0.00           C
ATOM   2639  OE1 GLU   167      30.683  19.714  45.006  1.00  0.00           O
ATOM   2640  OE2 GLU   167      31.157  21.396  46.250  1.00  0.00           O
ATOM   2641  C   GLU   167      33.163  20.380  40.375  1.00  0.00           C
ATOM   2642  O   GLU   167      32.348  19.749  39.665  1.00  0.00           O
ATOM   2643  N   ASN   168      34.456  20.078  40.318  1.00  0.00           N
ATOM   2644  H   ASN   168      35.077  20.563  40.950  1.00  0.00           H
ATOM   2645  CA  ASN   168      35.055  19.385  39.206  1.00  0.00           C
ATOM   2646  HA  ASN   168      36.096  19.689  39.309  1.00  0.00           H
ATOM   2647  CB  ASN   168      34.961  17.821  39.415  1.00  0.00           C
ATOM   2648  HB2 ASN   168      33.914  17.535  39.331  1.00  0.00           H
ATOM   2649  HB3 ASN   168      35.376  17.199  38.621  1.00  0.00           H
ATOM   2650  CG  ASN   168      35.641  17.326  40.747  1.00  0.00           C
ATOM   2651  OD1 ASN   168      36.603  17.902  41.175  1.00  0.00           O
ATOM   2652  ND2 ASN   168      35.142  16.337  41.396  1.00  0.00           N
ATOM   2653 HD21 ASN   168      34.696  15.592  40.879  1.00  0.00           H
ATOM   2654 HD22 ASN   168      35.525  16.248  42.326  1.00  0.00           H
ATOM   2655  C   ASN   168      34.630  19.852  37.774  1.00  0.00           C
ATOM   2656  O   ASN   168      34.707  19.077  36.848  1.00  0.00           O
ATOM   2657  N   HID   169      34.342  21.091  37.581  1.00  0.00           N
ATOM   2658  H   HID   169      34.422  21.732  38.358  1.00  0.00           H
ATOM   2659  CA  HID   169      34.047  21.774  36.351  1.00  0.00           C
ATOM   2660  HA  HID   169      34.534  21.223  35.547  1.00  0.00           H
ATOM   2661  CB  HID   169      32.505  21.950  36.070  1.00  0.00           C
ATOM   2662  HB2 HID   169      32.024  22.554  36.839  1.00  0.00           H
ATOM   2663  HB3 HID   169      32.439  22.391  35.075  1.00  0.00           H
ATOM   2664  CG  HID   169      31.663  20.654  35.898  1.00  0.00           C
ATOM   2665  ND1 HID   169      31.266  19.952  37.050  1.00  0.00           N
ATOM   2666  HD1 HID   169      31.535  20.164  37.999  1.00  0.00           H
ATOM   2667  CE1 HID   169      30.572  18.885  36.579  1.00  0.00           C
ATOM   2668  HE1 HID   169      30.230  18.089  37.223  1.00  0.00           H
ATOM   2669  NE2 HID   169      30.472  18.873  35.254  1.00  0.00           N
ATOM   2670  CD2 HID   169      31.120  20.008  34.775  1.00  0.00           C
ATOM   2671  HD2 HID   169      31.391  20.234  33.754  1.00  0.00           H
ATOM   2672  C   HID   169      34.797  23.137  36.438  1.00  0.00           C
ATOM   2673  O   HID   169      34.865  23.677  37.586  1.00  0.00           O
ATOM   2674  N   ASP   170      35.159  23.661  35.271  1.00  0.00           N
ATOM   2675  H   ASP   170      35.126  23.020  34.491  1.00  0.00           H
ATOM   2676  CA  ASP   170      35.717  25.041  35.214  1.00  0.00           C
ATOM   2677  HA  ASP   170      36.394  25.116  36.065  1.00  0.00           H
ATOM   2678  CB  ASP   170      36.541  25.113  33.943  1.00  0.00           C
ATOM   2679  HB2 ASP   170      37.204  24.247  33.952  1.00  0.00           H
ATOM   2680  HB3 ASP   170      35.900  25.132  33.061  1.00  0.00           H
ATOM   2681  CG  ASP   170      37.392  26.378  33.864  1.00  0.00           C
ATOM   2682  OD1 ASP   170      37.247  27.216  34.704  1.00  0.00           O
ATOM   2683  OD2 ASP   170      38.187  26.498  32.912  1.00  0.00           O
ATOM   2684  C   ASP   170      34.590  26.077  35.211  1.00  0.00           C
ATOM   2685  O   ASP   170      33.622  25.993  34.391  1.00  0.00           O
ATOM   2686  N   VAL   171      34.728  27.040  36.112  1.00  0.00           N
ATOM   2687  H   VAL   171      35.609  27.063  36.604  1.00  0.00           H
ATOM   2688  CA  VAL   171      33.833  28.190  36.181  1.00  0.00           C
ATOM   2689  HA  VAL   171      32.844  27.733  36.144  1.00  0.00           H
ATOM   2690  CB  VAL   171      34.024  28.981  37.589  1.00  0.00           C
ATOM   2691  HB  VAL   171      33.188  29.671  37.717  1.00  0.00           H
ATOM   2692  CG1 VAL   171      33.850  27.987  38.757  1.00  0.00           C
ATOM   2693 HG11 VAL   171      34.259  28.403  39.677  1.00  0.00           H
ATOM   2694 HG12 VAL   171      32.875  27.502  38.697  1.00  0.00           H
ATOM   2695 HG13 VAL   171      34.474  27.103  38.621  1.00  0.00           H
ATOM   2696  CG2 VAL   171      35.348  29.655  37.560  1.00  0.00           C
ATOM   2697 HG21 VAL   171      35.433  30.248  38.471  1.00  0.00           H
ATOM   2698 HG22 VAL   171      35.377  30.413  36.777  1.00  0.00           H
ATOM   2699 HG23 VAL   171      36.187  28.962  37.505  1.00  0.00           H
ATOM   2700  C   VAL   171      33.908  29.120  35.032  1.00  0.00           C
ATOM   2701  O   VAL   171      32.905  29.664  34.624  1.00  0.00           O
ATOM   2702  N   VAL   172      35.033  29.372  34.369  1.00  0.00           N
ATOM   2703  H   VAL   172      35.844  28.876  34.710  1.00  0.00           H
ATOM   2704  CA  VAL   172      35.202  30.452  33.380  1.00  0.00           C
ATOM   2705  HA  VAL   172      34.901  31.365  33.894  1.00  0.00           H
ATOM   2706  CB  VAL   172      36.657  30.697  33.109  1.00  0.00           C
ATOM   2707  HB  VAL   172      36.827  29.846  32.449  1.00  0.00           H
ATOM   2708  CG1 VAL   172      36.995  31.911  32.305  1.00  0.00           C
ATOM   2709 HG11 VAL   172      38.078  32.026  32.355  1.00  0.00           H
ATOM   2710 HG12 VAL   172      36.800  31.629  31.270  1.00  0.00           H
ATOM   2711 HG13 VAL   172      36.500  32.861  32.511  1.00  0.00           H
ATOM   2712  CG2 VAL   172      37.456  30.771  34.406  1.00  0.00           C
ATOM   2713 HG21 VAL   172      38.505  30.973  34.193  1.00  0.00           H
ATOM   2714 HG22 VAL   172      37.437  29.838  34.968  1.00  0.00           H
ATOM   2715 HG23 VAL   172      37.084  31.586  35.026  1.00  0.00           H
ATOM   2716  C   VAL   172      34.317  30.283  32.111  1.00  0.00           C
ATOM   2717  O   VAL   172      33.591  31.232  31.808  1.00  0.00           O
ATOM   2718  N   PRO   173      34.338  29.141  31.420  1.00  0.00           N
ATOM   2719  CD  PRO   173      34.964  27.847  31.783  1.00  0.00           C
ATOM   2720  HD2 PRO   173      34.466  27.284  32.572  1.00  0.00           H
ATOM   2721  HD3 PRO   173      36.028  27.971  31.990  1.00  0.00           H
ATOM   2722  CG  PRO   173      34.866  26.912  30.576  1.00  0.00           C
ATOM   2723  HG2 PRO   173      34.581  25.938  30.976  1.00  0.00           H
ATOM   2724  HG3 PRO   173      35.859  26.935  30.127  1.00  0.00           H
ATOM   2725  CB  PRO   173      33.737  27.544  29.673  1.00  0.00           C
ATOM   2726  HB2 PRO   173      32.799  27.002  29.798  1.00  0.00           H
ATOM   2727  HB3 PRO   173      33.990  27.595  28.614  1.00  0.00           H
ATOM   2728  CA  PRO   173      33.506  28.962  30.286  1.00  0.00           C
ATOM   2729  HA  PRO   173      33.822  29.758  29.611  1.00  0.00           H
ATOM   2730  C   PRO   173      32.012  29.168  30.590  1.00  0.00           C
ATOM   2731  O   PRO   173      31.325  29.642  29.729  1.00  0.00           O
ATOM   2732  N   MET   174      31.428  28.728  31.759  1.00  0.00           N
ATOM   2733  H   MET   174      31.967  28.192  32.424  1.00  0.00           H
ATOM   2734  CA  MET   174      29.995  28.832  31.971  1.00  0.00           C
ATOM   2735  HA  MET   174      29.425  28.627  31.066  1.00  0.00           H
ATOM   2736  CB  MET   174      29.554  27.937  33.137  1.00  0.00           C
ATOM   2737  HB2 MET   174      30.006  28.132  34.109  1.00  0.00           H
ATOM   2738  HB3 MET   174      28.472  27.987  33.255  1.00  0.00           H
ATOM   2739  CG  MET   174      29.899  26.537  32.867  1.00  0.00           C
ATOM   2740  HG2 MET   174      29.366  26.280  31.952  1.00  0.00           H
ATOM   2741  HG3 MET   174      30.980  26.402  32.855  1.00  0.00           H
ATOM   2742  SD  MET   174      29.385  25.422  34.305  1.00  0.00           S
ATOM   2743  CE  MET   174      27.593  25.164  33.910  1.00  0.00           C
ATOM   2744  HE1 MET   174      27.027  24.454  34.513  1.00  0.00           H
ATOM   2745  HE2 MET   174      27.080  26.100  33.694  1.00  0.00           H
ATOM   2746  HE3 MET   174      27.581  24.698  32.924  1.00  0.00           H
ATOM   2747  C   MET   174      29.628  30.264  32.425  1.00  0.00           C
ATOM   2748  O   MET   174      28.533  30.740  32.057  1.00  0.00           O
ATOM   2749  N   LEU   175      30.545  30.944  33.148  1.00  0.00           N
ATOM   2750  H   LEU   175      31.384  30.431  33.375  1.00  0.00           H
ATOM   2751  CA  LEU   175      30.436  32.391  33.249  1.00  0.00           C
ATOM   2752  HA  LEU   175      29.500  32.690  33.721  1.00  0.00           H
ATOM   2753  CB  LEU   175      31.515  32.954  34.169  1.00  0.00           C
ATOM   2754  HB2 LEU   175      31.420  32.551  35.177  1.00  0.00           H
ATOM   2755  HB3 LEU   175      32.479  32.554  33.854  1.00  0.00           H
ATOM   2756  CG  LEU   175      31.574  34.519  34.269  1.00  0.00           C
ATOM   2757  HG  LEU   175      31.793  35.014  33.323  1.00  0.00           H
ATOM   2758  CD1 LEU   175      30.235  35.078  34.681  1.00  0.00           C
ATOM   2759 HD11 LEU   175      29.474  35.072  33.901  1.00  0.00           H
ATOM   2760 HD12 LEU   175      30.283  36.139  34.923  1.00  0.00           H
ATOM   2761 HD13 LEU   175      29.756  34.536  35.496  1.00  0.00           H
ATOM   2762  CD2 LEU   175      32.740  35.020  35.202  1.00  0.00           C
ATOM   2763 HD21 LEU   175      32.677  34.584  36.199  1.00  0.00           H
ATOM   2764 HD22 LEU   175      33.678  34.640  34.800  1.00  0.00           H
ATOM   2765 HD23 LEU   175      32.762  36.109  35.235  1.00  0.00           H
ATOM   2766  C   LEU   175      30.462  33.096  31.891  1.00  0.00           C
ATOM   2767  O   LEU   175      29.536  33.902  31.603  1.00  0.00           O
ATOM   2768  N   GLN   176      31.510  32.874  31.053  1.00  0.00           N
ATOM   2769  H   GLN   176      32.251  32.267  31.375  1.00  0.00           H
ATOM   2770  CA  GLN   176      31.606  33.609  29.748  1.00  0.00           C
ATOM   2771  HA  GLN   176      31.605  34.669  30.002  1.00  0.00           H
ATOM   2772  CB  GLN   176      32.976  33.226  29.198  1.00  0.00           C
ATOM   2773  HB2 GLN   176      33.702  33.496  29.964  1.00  0.00           H
ATOM   2774  HB3 GLN   176      33.031  32.146  29.061  1.00  0.00           H
ATOM   2775  CG  GLN   176      33.277  33.918  27.933  1.00  0.00           C
ATOM   2776  HG2 GLN   176      34.193  33.527  27.490  1.00  0.00           H
ATOM   2777  HG3 GLN   176      32.605  33.704  27.102  1.00  0.00           H
ATOM   2778  CD  GLN   176      33.442  35.455  28.009  1.00  0.00           C
ATOM   2779  OE1 GLN   176      33.303  36.020  29.098  1.00  0.00           O
ATOM   2780  NE2 GLN   176      33.738  36.103  26.916  1.00  0.00           N
ATOM   2781 HE21 GLN   176      33.795  37.110  26.857  1.00  0.00           H
ATOM   2782 HE22 GLN   176      34.094  35.536  26.161  1.00  0.00           H
ATOM   2783  C   GLN   176      30.423  33.245  28.801  1.00  0.00           C
ATOM   2784  O   GLN   176      30.127  34.093  27.929  1.00  0.00           O
ATOM   2785  N   LYS   177      29.770  32.146  29.049  1.00  0.00           N
ATOM   2786  H   LYS   177      30.281  31.493  29.623  1.00  0.00           H
ATOM   2787  CA  LYS   177      28.618  31.772  28.233  1.00  0.00           C
ATOM   2788  HA  LYS   177      28.740  32.006  27.176  1.00  0.00           H
ATOM   2789  CB  LYS   177      28.403  30.249  28.372  1.00  0.00           C
ATOM   2790  HB2 LYS   177      29.370  29.749  28.318  1.00  0.00           H
ATOM   2791  HB3 LYS   177      27.925  30.092  29.338  1.00  0.00           H
ATOM   2792  CG  LYS   177      27.381  29.685  27.332  1.00  0.00           C
ATOM   2793  HG2 LYS   177      26.425  30.208  27.380  1.00  0.00           H
ATOM   2794  HG3 LYS   177      27.742  29.957  26.341  1.00  0.00           H
ATOM   2795  CD  LYS   177      27.152  28.164  27.368  1.00  0.00           C
ATOM   2796  HD2 LYS   177      26.546  27.791  26.543  1.00  0.00           H
ATOM   2797  HD3 LYS   177      28.126  27.694  27.237  1.00  0.00           H
ATOM   2798  CE  LYS   177      26.493  27.810  28.740  1.00  0.00           C
ATOM   2799  HE2 LYS   177      27.043  28.217  29.587  1.00  0.00           H
ATOM   2800  HE3 LYS   177      25.504  28.248  28.875  1.00  0.00           H
ATOM   2801  NZ  LYS   177      26.447  26.357  28.911  1.00  0.00           N
ATOM   2802  HZ1 LYS   177      26.228  25.905  28.035  1.00  0.00           H
ATOM   2803  HZ2 LYS   177      25.853  26.177  29.708  1.00  0.00           H
ATOM   2804  HZ3 LYS   177      27.337  25.987  29.214  1.00  0.00           H
ATOM   2805  C   LYS   177      27.354  32.603  28.473  1.00  0.00           C
ATOM   2806  O   LYS   177      26.568  32.748  27.485  1.00  0.00           O
ATOM   2807  N   GLN   178      27.089  33.029  29.706  1.00  0.00           N
ATOM   2808  H   GLN   178      27.698  32.718  30.448  1.00  0.00           H
ATOM   2809  CA  GLN   178      25.956  33.872  29.999  1.00  0.00           C
ATOM   2810  HA  GLN   178      25.190  33.578  29.280  1.00  0.00           H
ATOM   2811  CB  GLN   178      25.451  33.533  31.396  1.00  0.00           C
ATOM   2812  HB2 GLN   178      26.130  33.992  32.115  1.00  0.00           H
ATOM   2813  HB3 GLN   178      24.506  34.060  31.531  1.00  0.00           H
ATOM   2814  CG  GLN   178      25.182  32.025  31.730  1.00  0.00           C
ATOM   2815  HG2 GLN   178      26.091  31.485  32.000  1.00  0.00           H
ATOM   2816  HG3 GLN   178      24.571  31.984  32.632  1.00  0.00           H
ATOM   2817  CD  GLN   178      24.485  31.120  30.732  1.00  0.00           C
ATOM   2818  OE1 GLN   178      25.051  30.084  30.314  1.00  0.00           O
ATOM   2819  NE2 GLN   178      23.404  31.494  30.103  1.00  0.00           N
ATOM   2820 HE21 GLN   178      23.041  30.846  29.418  1.00  0.00           H
ATOM   2821 HE22 GLN   178      22.855  32.206  30.565  1.00  0.00           H
ATOM   2822  C   GLN   178      26.185  35.356  29.681  1.00  0.00           C
ATOM   2823  O   GLN   178      25.250  36.104  29.262  1.00  0.00           O
ATOM   2824  N   ILE   179      27.448  35.786  29.797  1.00  0.00           N
ATOM   2825  H   ILE   179      28.100  35.101  30.153  1.00  0.00           H
ATOM   2826  CA  ILE   179      27.981  37.106  29.332  1.00  0.00           C
ATOM   2827  HA  ILE   179      27.387  37.863  29.845  1.00  0.00           H
ATOM   2828  CB  ILE   179      29.409  37.322  29.839  1.00  0.00           C
ATOM   2829  HB  ILE   179      29.984  36.462  29.498  1.00  0.00           H
ATOM   2830  CG2 ILE   179      30.019  38.555  29.135  1.00  0.00           C
ATOM   2831 HG21 ILE   179      29.485  39.482  29.343  1.00  0.00           H
ATOM   2832 HG22 ILE   179      30.079  38.410  28.057  1.00  0.00           H
ATOM   2833 HG23 ILE   179      31.068  38.664  29.408  1.00  0.00           H
ATOM   2834  CG1 ILE   179      29.545  37.360  31.357  1.00  0.00           C
ATOM   2835 HG12 ILE   179      28.856  38.052  31.838  1.00  0.00           H
ATOM   2836 HG13 ILE   179      29.236  36.338  31.580  1.00  0.00           H
ATOM   2837  CD1 ILE   179      30.975  37.695  31.875  1.00  0.00           C
ATOM   2838 HD11 ILE   179      31.735  37.341  31.179  1.00  0.00           H
ATOM   2839 HD12 ILE   179      31.049  37.088  32.777  1.00  0.00           H
ATOM   2840 HD13 ILE   179      30.993  38.756  32.126  1.00  0.00           H
ATOM   2841  C   ILE   179      27.789  37.206  27.791  1.00  0.00           C
ATOM   2842  O   ILE   179      27.386  38.262  27.253  1.00  0.00           O
ATOM   2843  N   THR   180      28.252  36.167  27.142  1.00  0.00           N
ATOM   2844  H   THR   180      28.684  35.357  27.566  1.00  0.00           H
ATOM   2845  CA  THR   180      28.138  36.140  25.645  1.00  0.00           C
ATOM   2846  HA  THR   180      28.619  37.005  25.186  1.00  0.00           H
ATOM   2847  CB  THR   180      28.897  34.908  25.121  1.00  0.00           C
ATOM   2848  HB  THR   180      28.592  33.982  25.610  1.00  0.00           H
ATOM   2849  CG2 THR   180      28.789  34.776  23.612  1.00  0.00           C
ATOM   2850 HG21 THR   180      29.461  33.968  23.324  1.00  0.00           H
ATOM   2851 HG22 THR   180      29.075  35.743  23.196  1.00  0.00           H
ATOM   2852 HG23 THR   180      27.752  34.575  23.343  1.00  0.00           H
ATOM   2853  OG1 THR   180      30.235  35.029  25.403  1.00  0.00           O
ATOM   2854  HG1 THR   180      30.398  34.760  26.309  1.00  0.00           H
ATOM   2855  C   THR   180      26.665  36.074  25.101  1.00  0.00           C
ATOM   2856  O   THR   180      26.322  36.775  24.105  1.00  0.00           O
ATOM   2857  N   LYS   181      25.758  35.312  25.792  1.00  0.00           N
ATOM   2858  H   LYS   181      26.089  34.764  26.573  1.00  0.00           H
ATOM   2859  CA  LYS   181      24.288  35.461  25.785  1.00  0.00           C
ATOM   2860  HA  LYS   181      23.950  35.104  24.811  1.00  0.00           H
ATOM   2861  CB  LYS   181      23.693  34.429  26.696  1.00  0.00           C
ATOM   2862  HB2 LYS   181      23.832  33.464  26.207  1.00  0.00           H
ATOM   2863  HB3 LYS   181      24.208  34.307  27.649  1.00  0.00           H
ATOM   2864  CG  LYS   181      22.241  34.607  27.120  1.00  0.00           C
ATOM   2865  HG2 LYS   181      22.384  35.488  27.745  1.00  0.00           H
ATOM   2866  HG3 LYS   181      21.646  34.966  26.281  1.00  0.00           H
ATOM   2867  CD  LYS   181      21.724  33.344  27.865  1.00  0.00           C
ATOM   2868  HD2 LYS   181      21.481  32.564  27.143  1.00  0.00           H
ATOM   2869  HD3 LYS   181      22.441  33.076  28.640  1.00  0.00           H
ATOM   2870  CE  LYS   181      20.437  33.826  28.571  1.00  0.00           C
ATOM   2871  HE2 LYS   181      20.667  34.619  29.281  1.00  0.00           H
ATOM   2872  HE3 LYS   181      19.784  34.151  27.761  1.00  0.00           H
ATOM   2873  NZ  LYS   181      19.700  32.768  29.296  1.00  0.00           N
ATOM   2874  HZ1 LYS   181      20.089  32.369  30.139  1.00  0.00           H
ATOM   2875  HZ2 LYS   181      19.555  32.052  28.599  1.00  0.00           H
ATOM   2876  HZ3 LYS   181      18.804  33.120  29.599  1.00  0.00           H
ATOM   2877  C   LYS   181      23.770  36.870  25.919  1.00  0.00           C
ATOM   2878  O   LYS   181      22.991  37.396  25.135  1.00  0.00           O
ATOM   2879  N   ARG   182      24.289  37.604  26.857  1.00  0.00           N
ATOM   2880  H   ARG   182      24.913  37.114  27.481  1.00  0.00           H
ATOM   2881  CA  ARG   182      24.155  39.079  27.072  1.00  0.00           C
ATOM   2882  HA  ARG   182      23.148  39.431  26.849  1.00  0.00           H
ATOM   2883  CB  ARG   182      24.358  39.565  28.499  1.00  0.00           C
ATOM   2884  HB2 ARG   182      25.233  39.134  28.987  1.00  0.00           H
ATOM   2885  HB3 ARG   182      24.437  40.647  28.594  1.00  0.00           H
ATOM   2886  CG  ARG   182      23.154  39.270  29.333  1.00  0.00           C
ATOM   2887  HG2 ARG   182      22.393  39.999  29.059  1.00  0.00           H
ATOM   2888  HG3 ARG   182      22.817  38.244  29.188  1.00  0.00           H
ATOM   2889  CD  ARG   182      23.435  39.264  30.869  1.00  0.00           C
ATOM   2890  HD2 ARG   182      24.401  38.786  31.028  1.00  0.00           H
ATOM   2891  HD3 ARG   182      23.477  40.286  31.246  1.00  0.00           H
ATOM   2892  NE  ARG   182      22.400  38.455  31.583  1.00  0.00           N
ATOM   2893  HE  ARG   182      21.648  39.028  31.942  1.00  0.00           H
ATOM   2894  CZ  ARG   182      22.322  37.198  31.774  1.00  0.00           C
ATOM   2895  NH1 ARG   182      21.388  36.654  32.535  1.00  0.00           N
ATOM   2896 HH11 ARG   182      20.832  37.341  33.024  1.00  0.00           H
ATOM   2897 HH12 ARG   182      21.386  35.662  32.715  1.00  0.00           H
ATOM   2898  NH2 ARG   182      23.026  36.252  31.098  1.00  0.00           N
ATOM   2899 HH21 ARG   182      23.750  36.439  30.419  1.00  0.00           H
ATOM   2900 HH22 ARG   182      22.756  35.295  31.273  1.00  0.00           H
ATOM   2901  C   ARG   182      24.836  39.963  26.082  1.00  0.00           C
ATOM   2902  O   ARG   182      24.660  41.191  26.152  1.00  0.00           O
ATOM   2903  N   ASN   183      25.447  39.421  24.973  1.00  0.00           N
ATOM   2904  H   ASN   183      25.445  38.418  24.852  1.00  0.00           H
ATOM   2905  CA  ASN   183      26.233  40.023  23.891  1.00  0.00           C
ATOM   2906  HA  ASN   183      26.925  39.257  23.538  1.00  0.00           H
ATOM   2907  CB  ASN   183      25.243  40.244  22.741  1.00  0.00           C
ATOM   2908  HB2 ASN   183      24.797  39.306  22.412  1.00  0.00           H
ATOM   2909  HB3 ASN   183      24.528  40.997  23.071  1.00  0.00           H
ATOM   2910  CG  ASN   183      25.802  40.866  21.401  1.00  0.00           C
ATOM   2911  OD1 ASN   183      26.787  40.319  20.902  1.00  0.00           O
ATOM   2912  ND2 ASN   183      25.122  41.742  20.736  1.00  0.00           N
ATOM   2913 HD21 ASN   183      24.242  42.112  21.065  1.00  0.00           H
ATOM   2914 HD22 ASN   183      25.474  42.232  19.926  1.00  0.00           H
ATOM   2915  C   ASN   183      26.976  41.224  24.332  1.00  0.00           C
ATOM   2916  O   ASN   183      27.076  42.147  23.549  1.00  0.00           O
ATOM   2917  N   ILE   184      27.624  41.209  25.472  1.00  0.00           N
ATOM   2918  H   ILE   184      27.421  40.429  26.079  1.00  0.00           H
ATOM   2919  CA  ILE   184      28.560  42.277  25.879  1.00  0.00           C
ATOM   2920  HA  ILE   184      28.224  43.216  25.437  1.00  0.00           H
ATOM   2921  CB  ILE   184      28.636  42.438  27.404  1.00  0.00           C
ATOM   2922  HB  ILE   184      29.314  41.728  27.877  1.00  0.00           H
ATOM   2923  CG2 ILE   184      29.109  43.899  27.523  1.00  0.00           C
ATOM   2924 HG21 ILE   184      29.233  44.245  28.549  1.00  0.00           H
ATOM   2925 HG22 ILE   184      28.409  44.620  27.101  1.00  0.00           H
ATOM   2926 HG23 ILE   184      30.097  43.994  27.072  1.00  0.00           H
ATOM   2927  CG1 ILE   184      27.297  42.338  28.097  1.00  0.00           C
ATOM   2928 HG12 ILE   184      26.761  43.220  27.746  1.00  0.00           H
ATOM   2929 HG13 ILE   184      26.877  41.392  27.754  1.00  0.00           H
ATOM   2930  CD1 ILE   184      27.256  42.311  29.607  1.00  0.00           C
ATOM   2931 HD11 ILE   184      27.345  43.354  29.909  1.00  0.00           H
ATOM   2932 HD12 ILE   184      28.085  41.748  30.034  1.00  0.00           H
ATOM   2933 HD13 ILE   184      26.316  41.911  29.989  1.00  0.00           H
ATOM   2934  C   ILE   184      29.927  42.004  25.231  1.00  0.00           C
ATOM   2935  O   ILE   184      30.412  40.914  25.378  1.00  0.00           O
ATOM   2936  N   PRO   185      30.678  43.046  24.713  1.00  0.00           N
ATOM   2937  CD  PRO   185      30.071  44.200  24.102  1.00  0.00           C
ATOM   2938  HD2 PRO   185      30.026  44.987  24.853  1.00  0.00           H
ATOM   2939  HD3 PRO   185      29.079  44.059  23.674  1.00  0.00           H
ATOM   2940  CG  PRO   185      31.093  44.577  23.045  1.00  0.00           C
ATOM   2941  HG2 PRO   185      30.907  45.615  22.767  1.00  0.00           H
ATOM   2942  HG3 PRO   185      31.064  43.957  22.148  1.00  0.00           H
ATOM   2943  CB  PRO   185      32.427  44.322  23.780  1.00  0.00           C
ATOM   2944  HB2 PRO   185      32.602  45.199  24.403  1.00  0.00           H
ATOM   2945  HB3 PRO   185      33.325  44.150  23.185  1.00  0.00           H
ATOM   2946  CA  PRO   185      32.063  42.993  24.498  1.00  0.00           C
ATOM   2947  HA  PRO   185      32.215  42.216  23.749  1.00  0.00           H
ATOM   2948  C   PRO   185      32.917  42.832  25.742  1.00  0.00           C
ATOM   2949  O   PRO   185      33.479  43.804  26.242  1.00  0.00           O
ATOM   2950  N   ILE   186      33.066  41.592  26.276  1.00  0.00           N
ATOM   2951  H   ILE   186      32.449  40.869  25.934  1.00  0.00           H
ATOM   2952  CA  ILE   186      33.747  41.258  27.565  1.00  0.00           C
ATOM   2953  HA  ILE   186      34.512  42.009  27.764  1.00  0.00           H
ATOM   2954  CB  ILE   186      32.829  41.317  28.788  1.00  0.00           C
ATOM   2955  HB  ILE   186      31.945  40.772  28.452  1.00  0.00           H
ATOM   2956  CG2 ILE   186      33.341  40.428  29.947  1.00  0.00           C
ATOM   2957 HG21 ILE   186      34.369  40.747  30.120  1.00  0.00           H
ATOM   2958 HG22 ILE   186      33.415  39.383  29.644  1.00  0.00           H
ATOM   2959 HG23 ILE   186      32.839  40.548  30.907  1.00  0.00           H
ATOM   2960  CG1 ILE   186      32.571  42.778  29.198  1.00  0.00           C
ATOM   2961 HG12 ILE   186      33.517  43.219  29.511  1.00  0.00           H
ATOM   2962 HG13 ILE   186      32.204  43.277  28.301  1.00  0.00           H
ATOM   2963  CD1 ILE   186      31.584  42.927  30.363  1.00  0.00           C
ATOM   2964 HD11 ILE   186      31.306  43.952  30.604  1.00  0.00           H
ATOM   2965 HD12 ILE   186      32.066  42.701  31.314  1.00  0.00           H
ATOM   2966 HD13 ILE   186      30.655  42.357  30.347  1.00  0.00           H
ATOM   2967  C   ILE   186      34.491  39.902  27.297  1.00  0.00           C
ATOM   2968  O   ILE   186      33.888  38.992  26.654  1.00  0.00           O
ATOM   2969  N   GLU   187      35.696  39.819  27.813  1.00  0.00           N
ATOM   2970  H   GLU   187      36.104  40.652  28.211  1.00  0.00           H
ATOM   2971  CA  GLU   187      36.482  38.589  27.934  1.00  0.00           C
ATOM   2972  HA  GLU   187      35.828  37.739  27.738  1.00  0.00           H
ATOM   2973  CB  GLU   187      37.662  38.617  26.968  1.00  0.00           C
ATOM   2974  HB2 GLU   187      37.277  38.661  25.949  1.00  0.00           H
ATOM   2975  HB3 GLU   187      38.283  39.512  27.016  1.00  0.00           H
ATOM   2976  CG  GLU   187      38.512  37.305  26.831  1.00  0.00           C
ATOM   2977  HG2 GLU   187      39.244  37.561  26.066  1.00  0.00           H
ATOM   2978  HG3 GLU   187      39.037  37.015  27.741  1.00  0.00           H
ATOM   2979  CD  GLU   187      37.621  36.160  26.282  1.00  0.00           C
ATOM   2980  OE1 GLU   187      36.679  36.462  25.524  1.00  0.00           O
ATOM   2981  OE2 GLU   187      37.909  34.968  26.459  1.00  0.00           O
ATOM   2982  C   GLU   187      37.057  38.362  29.305  1.00  0.00           C
ATOM   2983  O   GLU   187      37.838  39.241  29.734  1.00  0.00           O
ATOM   2984  N   VAL   188      36.603  37.322  30.012  1.00  0.00           N
ATOM   2985  H   VAL   188      35.786  36.847  29.654  1.00  0.00           H
ATOM   2986  CA  VAL   188      37.383  36.861  31.184  1.00  0.00           C
ATOM   2987  HA  VAL   188      37.663  37.690  31.833  1.00  0.00           H
ATOM   2988  CB  VAL   188      36.498  35.957  32.074  1.00  0.00           C
ATOM   2989  HB  VAL   188      36.316  34.987  31.612  1.00  0.00           H
ATOM   2990  CG1 VAL   188      37.149  35.789  33.478  1.00  0.00           C
ATOM   2991 HG11 VAL   188      36.579  35.013  33.989  1.00  0.00           H
ATOM   2992 HG12 VAL   188      38.166  35.403  33.403  1.00  0.00           H
ATOM   2993 HG13 VAL   188      37.106  36.678  34.106  1.00  0.00           H
ATOM   2994  CG2 VAL   188      35.089  36.495  32.335  1.00  0.00           C
ATOM   2995 HG21 VAL   188      34.705  35.885  33.153  1.00  0.00           H
ATOM   2996 HG22 VAL   188      34.463  36.315  31.462  1.00  0.00           H
ATOM   2997 HG23 VAL   188      35.102  37.577  32.470  1.00  0.00           H
ATOM   2998  C   VAL   188      38.731  36.136  30.731  1.00  0.00           C
ATOM   2999  O   VAL   188      38.819  34.974  30.287  1.00  0.00           O
ATOM   3000  N   VAL   189      39.817  36.855  30.943  1.00  0.00           N
ATOM   3001  H   VAL   189      39.670  37.802  31.261  1.00  0.00           H
ATOM   3002  CA  VAL   189      41.241  36.524  30.594  1.00  0.00           C
ATOM   3003  HA  VAL   189      41.331  35.727  29.855  1.00  0.00           H
ATOM   3004  CB  VAL   189      42.030  37.733  29.978  1.00  0.00           C
ATOM   3005  HB  VAL   189      42.990  37.312  29.673  1.00  0.00           H
ATOM   3006  CG1 VAL   189      41.429  38.259  28.631  1.00  0.00           C
ATOM   3007 HG11 VAL   189      42.207  38.862  28.164  1.00  0.00           H
ATOM   3008 HG12 VAL   189      41.280  37.383  28.002  1.00  0.00           H
ATOM   3009 HG13 VAL   189      40.590  38.942  28.776  1.00  0.00           H
ATOM   3010  CG2 VAL   189      42.315  38.868  30.908  1.00  0.00           C
ATOM   3011 HG21 VAL   189      42.958  38.542  31.726  1.00  0.00           H
ATOM   3012 HG22 VAL   189      41.333  39.167  31.274  1.00  0.00           H
ATOM   3013 HG23 VAL   189      42.749  39.735  30.411  1.00  0.00           H
ATOM   3014  C   VAL   189      42.026  35.990  31.817  1.00  0.00           C
ATOM   3015  O   VAL   189      43.050  35.431  31.635  1.00  0.00           O
ATOM   3016  N   ALA   190      41.588  36.176  33.031  1.00  0.00           N
ATOM   3017  H   ALA   190      40.730  36.707  33.091  1.00  0.00           H
ATOM   3018  CA  ALA   190      42.153  35.538  34.237  1.00  0.00           C
ATOM   3019  HA  ALA   190      42.739  34.641  34.036  1.00  0.00           H
ATOM   3020  CB  ALA   190      43.239  36.512  34.811  1.00  0.00           C
ATOM   3021  HB1 ALA   190      42.750  37.423  35.157  1.00  0.00           H
ATOM   3022  HB2 ALA   190      44.090  36.659  34.147  1.00  0.00           H
ATOM   3023  HB3 ALA   190      43.702  35.968  35.634  1.00  0.00           H
ATOM   3024  C   ALA   190      41.114  35.177  35.326  1.00  0.00           C
ATOM   3025  O   ALA   190      40.066  35.792  35.332  1.00  0.00           O
ATOM   3026  N   LEU   191      41.613  34.314  36.234  1.00  0.00           N
ATOM   3027  H   LEU   191      42.525  33.903  36.094  1.00  0.00           H
ATOM   3028  CA  LEU   191      41.001  34.116  37.626  1.00  0.00           C
ATOM   3029  HA  LEU   191      40.120  34.758  37.642  1.00  0.00           H
ATOM   3030  CB  LEU   191      40.516  32.694  37.789  1.00  0.00           C
ATOM   3031  HB2 LEU   191      40.092  32.391  36.831  1.00  0.00           H
ATOM   3032  HB3 LEU   191      41.442  32.158  38.000  1.00  0.00           H
ATOM   3033  CG  LEU   191      39.503  32.387  38.876  1.00  0.00           C
ATOM   3034  HG  LEU   191      39.254  33.323  39.373  1.00  0.00           H
ATOM   3035  CD1 LEU   191      38.308  31.714  38.326  1.00  0.00           C
ATOM   3036 HD11 LEU   191      38.760  30.802  37.936  1.00  0.00           H
ATOM   3037 HD12 LEU   191      37.859  32.435  37.644  1.00  0.00           H
ATOM   3038 HD13 LEU   191      37.481  31.628  39.030  1.00  0.00           H
ATOM   3039  CD2 LEU   191      40.090  31.561  40.023  1.00  0.00           C
ATOM   3040 HD21 LEU   191      40.758  32.206  40.593  1.00  0.00           H
ATOM   3041 HD22 LEU   191      39.328  31.364  40.778  1.00  0.00           H
ATOM   3042 HD23 LEU   191      40.587  30.667  39.644  1.00  0.00           H
ATOM   3043  C   LEU   191      41.940  34.645  38.733  1.00  0.00           C
ATOM   3044  O   LEU   191      43.164  34.411  38.668  1.00  0.00           O
ATOM   3045  N   ILE   192      41.424  35.194  39.842  1.00  0.00           N
ATOM   3046  H   ILE   192      40.416  35.266  39.857  1.00  0.00           H
ATOM   3047  CA  ILE   192      42.214  35.766  40.972  1.00  0.00           C
ATOM   3048  HA  ILE   192      43.205  35.328  40.856  1.00  0.00           H
ATOM   3049  CB  ILE   192      42.241  37.310  40.846  1.00  0.00           C
ATOM   3050  HB  ILE   192      41.258  37.775  40.927  1.00  0.00           H
ATOM   3051  CG2 ILE   192      43.109  37.878  42.068  1.00  0.00           C
ATOM   3052 HG21 ILE   192      43.239  38.953  41.940  1.00  0.00           H
ATOM   3053 HG22 ILE   192      44.138  37.532  42.164  1.00  0.00           H
ATOM   3054 HG23 ILE   192      42.686  37.633  43.043  1.00  0.00           H
ATOM   3055  CG1 ILE   192      42.934  37.781  39.559  1.00  0.00           C
ATOM   3056 HG12 ILE   192      43.598  38.637  39.684  1.00  0.00           H
ATOM   3057 HG13 ILE   192      43.632  37.057  39.138  1.00  0.00           H
ATOM   3058  CD1 ILE   192      42.007  38.261  38.475  1.00  0.00           C
ATOM   3059 HD11 ILE   192      41.168  38.859  38.832  1.00  0.00           H
ATOM   3060 HD12 ILE   192      41.424  37.455  38.028  1.00  0.00           H
ATOM   3061 HD13 ILE   192      42.637  38.742  37.728  1.00  0.00           H
ATOM   3062  C   ILE   192      41.686  35.223  42.330  1.00  0.00           C
ATOM   3063  O   ILE   192      40.500  35.117  42.641  1.00  0.00           O
ATOM   3064  N   ASN   193      42.630  34.806  43.187  1.00  0.00           N
ATOM   3065  H   ASN   193      43.602  34.811  42.914  1.00  0.00           H
ATOM   3066  CA  ASN   193      42.437  34.621  44.614  1.00  0.00           C
ATOM   3067  HA  ASN   193      41.441  34.276  44.892  1.00  0.00           H
ATOM   3068  CB  ASN   193      43.507  33.535  45.079  1.00  0.00           C
ATOM   3069  HB2 ASN   193      42.985  32.578  45.099  1.00  0.00           H
ATOM   3070  HB3 ASN   193      44.243  33.465  44.278  1.00  0.00           H
ATOM   3071  CG  ASN   193      44.093  33.828  46.428  1.00  0.00           C
ATOM   3072  OD1 ASN   193      45.181  34.241  46.563  1.00  0.00           O
ATOM   3073  ND2 ASN   193      43.289  33.780  47.412  1.00  0.00           N
ATOM   3074 HD21 ASN   193      42.432  33.248  47.361  1.00  0.00           H
ATOM   3075 HD22 ASN   193      43.829  33.719  48.263  1.00  0.00           H
ATOM   3076  C   ASN   193      42.654  35.968  45.269  1.00  0.00           C
ATOM   3077  O   ASN   193      43.694  36.664  45.052  1.00  0.00           O
ATOM   3078  N   ASP   194      41.718  36.384  46.107  1.00  0.00           N
ATOM   3079  H   ASP   194      40.913  35.791  46.258  1.00  0.00           H
ATOM   3080  CA  ASP   194      41.729  37.712  46.722  1.00  0.00           C
ATOM   3081  HA  ASP   194      41.595  38.506  45.987  1.00  0.00           H
ATOM   3082  CB  ASP   194      40.618  37.688  47.792  1.00  0.00           C
ATOM   3083  HB2 ASP   194      40.338  38.599  48.322  1.00  0.00           H
ATOM   3084  HB3 ASP   194      39.715  37.448  47.233  1.00  0.00           H
ATOM   3085  CG  ASP   194      40.665  36.635  48.849  1.00  0.00           C
ATOM   3086  OD1 ASP   194      41.699  35.900  49.068  1.00  0.00           O
ATOM   3087  OD2 ASP   194      39.690  36.540  49.620  1.00  0.00           O
ATOM   3088  C   ASP   194      43.014  38.070  47.514  1.00  0.00           C
ATOM   3089  O   ASP   194      43.345  39.241  47.607  1.00  0.00           O
ATOM   3090  N   THR   195      43.874  37.070  47.912  1.00  0.00           N
ATOM   3091  H   THR   195      43.409  36.173  47.901  1.00  0.00           H
ATOM   3092  CA  THR   195      45.147  37.273  48.613  1.00  0.00           C
ATOM   3093  HA  THR   195      45.029  38.112  49.298  1.00  0.00           H
ATOM   3094  CB  THR   195      45.442  35.970  49.405  1.00  0.00           C
ATOM   3095  HB  THR   195      45.668  35.117  48.764  1.00  0.00           H
ATOM   3096  CG2 THR   195      46.566  36.283  50.460  1.00  0.00           C
ATOM   3097 HG21 THR   195      47.438  36.725  49.977  1.00  0.00           H
ATOM   3098 HG22 THR   195      46.806  35.383  51.027  1.00  0.00           H
ATOM   3099 HG23 THR   195      46.256  37.079  51.137  1.00  0.00           H
ATOM   3100  OG1 THR   195      44.328  35.604  50.274  1.00  0.00           O
ATOM   3101  HG1 THR   195      43.515  35.754  49.787  1.00  0.00           H
ATOM   3102  C   THR   195      46.263  37.583  47.552  1.00  0.00           C
ATOM   3103  O   THR   195      47.050  38.468  47.845  1.00  0.00           O
ATOM   3104  N   THR   196      46.279  36.938  46.390  1.00  0.00           N
ATOM   3105  H   THR   196      45.560  36.253  46.209  1.00  0.00           H
ATOM   3106  CA  THR   196      47.196  37.284  45.266  1.00  0.00           C
ATOM   3107  HA  THR   196      48.244  37.470  45.504  1.00  0.00           H
ATOM   3108  CB  THR   196      47.201  36.070  44.327  1.00  0.00           C
ATOM   3109  HB  THR   196      46.152  35.982  44.043  1.00  0.00           H
ATOM   3110  CG2 THR   196      48.041  36.150  43.068  1.00  0.00           C
ATOM   3111 HG21 THR   196      47.577  36.711  42.255  1.00  0.00           H
ATOM   3112 HG22 THR   196      48.101  35.117  42.727  1.00  0.00           H
ATOM   3113 HG23 THR   196      49.056  36.505  43.241  1.00  0.00           H
ATOM   3114  OG1 THR   196      47.617  34.868  45.089  1.00  0.00           O
ATOM   3115  HG1 THR   196      46.960  34.598  45.733  1.00  0.00           H
ATOM   3116  C   THR   196      46.737  38.591  44.683  1.00  0.00           C
ATOM   3117  O   THR   196      47.622  39.263  44.310  1.00  0.00           O
ATOM   3118  N   GLY   197      45.452  38.877  44.635  1.00  0.00           N
ATOM   3119  H   GLY   197      44.824  38.186  45.020  1.00  0.00           H
ATOM   3120  CA  GLY   197      44.915  40.200  44.200  1.00  0.00           C
ATOM   3121  HA2 GLY   197      45.071  40.329  43.129  1.00  0.00           H
ATOM   3122  HA3 GLY   197      43.871  40.321  44.491  1.00  0.00           H
ATOM   3123  C   GLY   197      45.621  41.244  45.102  1.00  0.00           C
ATOM   3124  O   GLY   197      46.277  42.134  44.649  1.00  0.00           O
ATOM   3125  N   THR   198      45.568  41.106  46.443  1.00  0.00           N
ATOM   3126  H   THR   198      45.070  40.272  46.718  1.00  0.00           H
ATOM   3127  CA  THR   198      46.023  42.049  47.487  1.00  0.00           C
ATOM   3128  HA  THR   198      45.497  42.956  47.193  1.00  0.00           H
ATOM   3129  CB  THR   198      45.593  41.488  48.871  1.00  0.00           C
ATOM   3130  HB  THR   198      45.839  40.447  49.082  1.00  0.00           H
ATOM   3131  CG2 THR   198      46.051  42.420  49.993  1.00  0.00           C
ATOM   3132 HG21 THR   198      45.433  42.302  50.883  1.00  0.00           H
ATOM   3133 HG22 THR   198      46.133  43.466  49.696  1.00  0.00           H
ATOM   3134 HG23 THR   198      47.051  42.099  50.286  1.00  0.00           H
ATOM   3135  OG1 THR   198      44.156  41.536  48.937  1.00  0.00           O
ATOM   3136  HG1 THR   198      43.959  40.654  48.616  1.00  0.00           H
ATOM   3137  C   THR   198      47.545  42.348  47.411  1.00  0.00           C
ATOM   3138  O   THR   198      47.990  43.451  47.610  1.00  0.00           O
ATOM   3139  N   LEU   199      48.324  41.293  47.184  1.00  0.00           N
ATOM   3140  H   LEU   199      47.820  40.421  47.251  1.00  0.00           H
ATOM   3141  CA  LEU   199      49.741  41.263  46.837  1.00  0.00           C
ATOM   3142  HA  LEU   199      50.379  41.602  47.653  1.00  0.00           H
ATOM   3143  CB  LEU   199      50.116  39.747  46.584  1.00  0.00           C
ATOM   3144  HB2 LEU   199      50.172  39.277  47.566  1.00  0.00           H
ATOM   3145  HB3 LEU   199      49.277  39.333  46.026  1.00  0.00           H
ATOM   3146  CG  LEU   199      51.522  39.541  45.780  1.00  0.00           C
ATOM   3147  HG  LEU   199      51.429  40.055  44.822  1.00  0.00           H
ATOM   3148  CD1 LEU   199      52.693  40.067  46.606  1.00  0.00           C
ATOM   3149 HD11 LEU   199      52.890  39.242  47.290  1.00  0.00           H
ATOM   3150 HD12 LEU   199      52.472  41.028  47.072  1.00  0.00           H
ATOM   3151 HD13 LEU   199      53.646  40.210  46.098  1.00  0.00           H
ATOM   3152  CD2 LEU   199      51.653  37.972  45.524  1.00  0.00           C
ATOM   3153 HD21 LEU   199      50.879  37.582  44.864  1.00  0.00           H
ATOM   3154 HD22 LEU   199      52.662  37.794  45.152  1.00  0.00           H
ATOM   3155 HD23 LEU   199      51.624  37.396  46.450  1.00  0.00           H
ATOM   3156  C   LEU   199      50.089  42.056  45.613  1.00  0.00           C
ATOM   3157  O   LEU   199      50.933  42.900  45.736  1.00  0.00           O
ATOM   3158  N   VAL   200      49.463  41.876  44.482  1.00  0.00           N
ATOM   3159  H   VAL   200      48.594  41.365  44.523  1.00  0.00           H
ATOM   3160  CA  VAL   200      49.972  42.521  43.196  1.00  0.00           C
ATOM   3161  HA  VAL   200      51.056  42.555  43.310  1.00  0.00           H
ATOM   3162  CB  VAL   200      49.791  41.723  41.873  1.00  0.00           C
ATOM   3163  HB  VAL   200      48.734  41.811  41.620  1.00  0.00           H
ATOM   3164  CG1 VAL   200      50.648  42.339  40.754  1.00  0.00           C
ATOM   3165 HG11 VAL   200      50.274  43.360  40.692  1.00  0.00           H
ATOM   3166 HG12 VAL   200      51.607  42.476  41.254  1.00  0.00           H
ATOM   3167 HG13 VAL   200      50.592  41.765  39.829  1.00  0.00           H
ATOM   3168  CG2 VAL   200      50.190  40.278  42.053  1.00  0.00           C
ATOM   3169 HG21 VAL   200      50.178  39.834  41.057  1.00  0.00           H
ATOM   3170 HG22 VAL   200      49.492  39.805  42.742  1.00  0.00           H
ATOM   3171 HG23 VAL   200      51.260  40.315  42.259  1.00  0.00           H
ATOM   3172  C   VAL   200      49.383  43.877  43.069  1.00  0.00           C
ATOM   3173  O   VAL   200      50.071  44.820  42.723  1.00  0.00           O
ATOM   3174  N   ALA   201      48.063  44.111  43.364  1.00  0.00           N
ATOM   3175  H   ALA   201      47.527  43.311  43.667  1.00  0.00           H
ATOM   3176  CA  ALA   201      47.513  45.425  43.641  1.00  0.00           C
ATOM   3177  HA  ALA   201      47.172  45.862  42.702  1.00  0.00           H
ATOM   3178  CB  ALA   201      46.249  45.295  44.498  1.00  0.00           C
ATOM   3179  HB1 ALA   201      45.471  44.634  44.119  1.00  0.00           H
ATOM   3180  HB2 ALA   201      45.720  46.240  44.366  1.00  0.00           H
ATOM   3181  HB3 ALA   201      46.377  45.027  45.547  1.00  0.00           H
ATOM   3182  C   ALA   201      48.519  46.400  44.333  1.00  0.00           C
ATOM   3183  O   ALA   201      48.758  47.482  43.887  1.00  0.00           O
ATOM   3184  N   SER   202      49.052  45.955  45.554  1.00  0.00           N
ATOM   3185  H   SER   202      48.739  45.058  45.896  1.00  0.00           H
ATOM   3186  CA  SER   202      50.005  46.722  46.398  1.00  0.00           C
ATOM   3187  HA  SER   202      49.621  47.733  46.540  1.00  0.00           H
ATOM   3188  CB  SER   202      50.045  46.186  47.852  1.00  0.00           C
ATOM   3189  HB2 SER   202      50.543  45.226  47.983  1.00  0.00           H
ATOM   3190  HB3 SER   202      50.488  47.020  48.396  1.00  0.00           H
ATOM   3191  OG  SER   202      48.693  46.025  48.303  1.00  0.00           O
ATOM   3192  HG  SER   202      48.443  45.105  48.190  1.00  0.00           H
ATOM   3193  C   SER   202      51.418  46.862  45.746  1.00  0.00           C
ATOM   3194  O   SER   202      51.908  47.945  45.605  1.00  0.00           O
ATOM   3195  N   TYR   203      51.850  45.775  45.093  1.00  0.00           N
ATOM   3196  H   TYR   203      51.428  44.864  45.198  1.00  0.00           H
ATOM   3197  CA  TYR   203      53.169  45.799  44.465  1.00  0.00           C
ATOM   3198  HA  TYR   203      53.855  46.216  45.203  1.00  0.00           H
ATOM   3199  CB  TYR   203      53.430  44.365  44.167  1.00  0.00           C
ATOM   3200  HB2 TYR   203      53.111  43.757  45.013  1.00  0.00           H
ATOM   3201  HB3 TYR   203      52.817  44.019  43.335  1.00  0.00           H
ATOM   3202  CG  TYR   203      54.823  43.952  43.765  1.00  0.00           C
ATOM   3203  CD1 TYR   203      55.954  44.424  44.497  1.00  0.00           C
ATOM   3204  HD1 TYR   203      55.717  45.159  45.252  1.00  0.00           H
ATOM   3205  CE1 TYR   203      57.309  44.108  44.140  1.00  0.00           C
ATOM   3206  HE1 TYR   203      58.134  44.535  44.691  1.00  0.00           H
ATOM   3207  CZ  TYR   203      57.486  43.170  43.108  1.00  0.00           C
ATOM   3208  OH  TYR   203      58.748  42.813  42.764  1.00  0.00           O
ATOM   3209  HH  TYR   203      58.718  41.880  42.534  1.00  0.00           H
ATOM   3210  CE2 TYR   203      56.376  42.667  42.344  1.00  0.00           C
ATOM   3211  HE2 TYR   203      56.607  41.997  41.529  1.00  0.00           H
ATOM   3212  CD2 TYR   203      55.057  43.066  42.686  1.00  0.00           C
ATOM   3213  HD2 TYR   203      54.275  42.702  42.037  1.00  0.00           H
ATOM   3214  C   TYR   203      53.314  46.595  43.134  1.00  0.00           C
ATOM   3215  O   TYR   203      54.374  46.935  42.598  1.00  0.00           O
ATOM   3216  N   TYR   204      52.182  46.900  42.495  1.00  0.00           N
ATOM   3217  H   TYR   204      51.336  46.566  42.936  1.00  0.00           H
ATOM   3218  CA  TYR   204      52.033  47.712  41.302  1.00  0.00           C
ATOM   3219  HA  TYR   204      52.900  47.519  40.669  1.00  0.00           H
ATOM   3220  CB  TYR   204      50.750  47.319  40.620  1.00  0.00           C
ATOM   3221  HB2 TYR   204      51.005  46.333  40.234  1.00  0.00           H
ATOM   3222  HB3 TYR   204      49.977  47.215  41.382  1.00  0.00           H
ATOM   3223  CG  TYR   204      50.297  48.236  39.442  1.00  0.00           C
ATOM   3224  CD1 TYR   204      51.095  48.487  38.357  1.00  0.00           C
ATOM   3225  HD1 TYR   204      51.978  47.866  38.330  1.00  0.00           H
ATOM   3226  CE1 TYR   204      50.799  49.294  37.313  1.00  0.00           C
ATOM   3227  HE1 TYR   204      51.466  49.387  36.470  1.00  0.00           H
ATOM   3228  CZ  TYR   204      49.572  50.062  37.379  1.00  0.00           C
ATOM   3229  OH  TYR   204      49.076  50.809  36.391  1.00  0.00           O
ATOM   3230  HH  TYR   204      49.484  50.668  35.533  1.00  0.00           H
ATOM   3231  CE2 TYR   204      48.850  49.946  38.584  1.00  0.00           C
ATOM   3232  HE2 TYR   204      48.005  50.618  38.623  1.00  0.00           H
ATOM   3233  CD2 TYR   204      49.176  49.073  39.576  1.00  0.00           C
ATOM   3234  HD2 TYR   204      48.592  49.008  40.484  1.00  0.00           H
ATOM   3235  C   TYR   204      52.066  49.223  41.647  1.00  0.00           C
ATOM   3236  O   TYR   204      52.835  49.898  41.019  1.00  0.00           O
ATOM   3237  N   THR   205      51.466  49.663  42.786  1.00  0.00           N
ATOM   3238  H   THR   205      50.850  49.020  43.261  1.00  0.00           H
ATOM   3239  CA  THR   205      51.548  50.998  43.377  1.00  0.00           C
ATOM   3240  HA  THR   205      51.630  51.636  42.497  1.00  0.00           H
ATOM   3241  CB  THR   205      50.291  51.365  44.167  1.00  0.00           C
ATOM   3242  HB  THR   205      50.450  52.253  44.778  1.00  0.00           H
ATOM   3243  CG2 THR   205      49.033  51.766  43.320  1.00  0.00           C
ATOM   3244 HG21 THR   205      48.492  50.877  42.996  1.00  0.00           H
ATOM   3245 HG22 THR   205      49.324  52.490  42.560  1.00  0.00           H
ATOM   3246 HG23 THR   205      48.256  52.202  43.949  1.00  0.00           H
ATOM   3247  OG1 THR   205      49.662  50.402  44.937  1.00  0.00           O
ATOM   3248  HG1 THR   205      49.159  49.729  44.473  1.00  0.00           H
ATOM   3249  C   THR   205      52.703  51.242  44.303  1.00  0.00           C
ATOM   3250  O   THR   205      53.140  52.415  44.413  1.00  0.00           O
ATOM   3251  N   ASP   206      53.377  50.223  44.848  1.00  0.00           N
ATOM   3252  H   ASP   206      52.905  49.330  44.834  1.00  0.00           H
ATOM   3253  CA  ASP   206      54.321  50.332  45.883  1.00  0.00           C
ATOM   3254  HA  ASP   206      54.897  51.247  45.742  1.00  0.00           H
ATOM   3255  CB  ASP   206      53.639  50.466  47.225  1.00  0.00           C
ATOM   3256  HB2 ASP   206      52.972  51.323  47.132  1.00  0.00           H
ATOM   3257  HB3 ASP   206      52.944  49.669  47.490  1.00  0.00           H
ATOM   3258  CG  ASP   206      54.539  50.675  48.461  1.00  0.00           C
ATOM   3259  OD1 ASP   206      54.031  50.521  49.628  1.00  0.00           O
ATOM   3260  OD2 ASP   206      55.740  51.056  48.309  1.00  0.00           O
ATOM   3261  C   ASP   206      55.338  49.180  45.703  1.00  0.00           C
ATOM   3262  O   ASP   206      55.137  48.074  46.165  1.00  0.00           O
ATOM   3263  N   PRO   207      56.509  49.454  45.059  1.00  0.00           N
ATOM   3264  CD  PRO   207      56.903  50.629  44.302  1.00  0.00           C
ATOM   3265  HD2 PRO   207      57.580  51.142  44.987  1.00  0.00           H
ATOM   3266  HD3 PRO   207      55.981  51.196  44.182  1.00  0.00           H
ATOM   3267  CG  PRO   207      57.507  50.185  42.996  1.00  0.00           C
ATOM   3268  HG2 PRO   207      58.180  50.948  42.604  1.00  0.00           H
ATOM   3269  HG3 PRO   207      56.852  49.744  42.246  1.00  0.00           H
ATOM   3270  CB  PRO   207      58.291  49.025  43.565  1.00  0.00           C
ATOM   3271  HB2 PRO   207      59.178  49.484  44.001  1.00  0.00           H
ATOM   3272  HB3 PRO   207      58.656  48.337  42.803  1.00  0.00           H
ATOM   3273  CA  PRO   207      57.394  48.403  44.612  1.00  0.00           C
ATOM   3274  HA  PRO   207      56.834  47.612  44.112  1.00  0.00           H
ATOM   3275  C   PRO   207      58.265  47.763  45.787  1.00  0.00           C
ATOM   3276  O   PRO   207      58.877  46.734  45.611  1.00  0.00           O
ATOM   3277  N   GLU   208      58.320  48.534  46.871  1.00  0.00           N
ATOM   3278  H   GLU   208      57.711  49.339  46.898  1.00  0.00           H
ATOM   3279  CA  GLU   208      58.853  48.023  48.113  1.00  0.00           C
ATOM   3280  HA  GLU   208      59.832  47.589  47.913  1.00  0.00           H
ATOM   3281  CB  GLU   208      59.188  49.244  49.049  1.00  0.00           C
ATOM   3282  HB2 GLU   208      58.306  49.825  49.318  1.00  0.00           H
ATOM   3283  HB3 GLU   208      59.584  48.762  49.942  1.00  0.00           H
ATOM   3284  CG  GLU   208      60.274  50.198  48.544  1.00  0.00           C
ATOM   3285  HG2 GLU   208      59.797  51.035  48.035  1.00  0.00           H
ATOM   3286  HG3 GLU   208      60.738  50.634  49.427  1.00  0.00           H
ATOM   3287  CD  GLU   208      61.328  49.505  47.705  1.00  0.00           C
ATOM   3288  OE1 GLU   208      61.411  49.646  46.502  1.00  0.00           O
ATOM   3289  OE2 GLU   208      62.007  48.606  48.247  1.00  0.00           O
ATOM   3290  C   GLU   208      57.983  46.960  48.842  1.00  0.00           C
ATOM   3291  O   GLU   208      58.418  46.374  49.869  1.00  0.00           O
ATOM   3292  N   THR   209      56.819  46.607  48.210  1.00  0.00           N
ATOM   3293  H   THR   209      56.520  47.111  47.388  1.00  0.00           H
ATOM   3294  CA  THR   209      56.047  45.460  48.762  1.00  0.00           C
ATOM   3295  HA  THR   209      56.041  45.603  49.843  1.00  0.00           H
ATOM   3296  CB  THR   209      54.577  45.508  48.204  1.00  0.00           C
ATOM   3297  HB  THR   209      54.628  45.384  47.123  1.00  0.00           H
ATOM   3298  CG2 THR   209      53.747  44.313  48.775  1.00  0.00           C
ATOM   3299 HG21 THR   209      52.683  44.411  48.557  1.00  0.00           H
ATOM   3300 HG22 THR   209      53.728  44.327  49.865  1.00  0.00           H
ATOM   3301 HG23 THR   209      54.202  43.419  48.347  1.00  0.00           H
ATOM   3302  OG1 THR   209      54.001  46.782  48.527  1.00  0.00           O
ATOM   3303  HG1 THR   209      54.470  47.421  47.986  1.00  0.00           H
ATOM   3304  C   THR   209      56.736  44.101  48.560  1.00  0.00           C
ATOM   3305  O   THR   209      57.291  43.895  47.476  1.00  0.00           O
ATOM   3306  N   LYS   210      56.727  43.213  49.534  1.00  0.00           N
ATOM   3307  H   LYS   210      56.323  43.626  50.362  1.00  0.00           H
ATOM   3308  CA  LYS   210      57.373  41.893  49.633  1.00  0.00           C
ATOM   3309  HA  LYS   210      58.012  41.767  48.760  1.00  0.00           H
ATOM   3310  CB  LYS   210      58.184  41.807  50.983  1.00  0.00           C
ATOM   3311  HB2 LYS   210      57.490  41.611  51.801  1.00  0.00           H
ATOM   3312  HB3 LYS   210      58.856  40.950  50.972  1.00  0.00           H
ATOM   3313  CG  LYS   210      59.163  43.051  51.252  1.00  0.00           C
ATOM   3314  HG2 LYS   210      58.612  43.954  51.513  1.00  0.00           H
ATOM   3315  HG3 LYS   210      59.614  42.802  52.213  1.00  0.00           H
ATOM   3316  CD  LYS   210      60.199  43.132  50.043  1.00  0.00           C
ATOM   3317  HD2 LYS   210      60.887  42.292  50.141  1.00  0.00           H
ATOM   3318  HD3 LYS   210      59.642  43.024  49.113  1.00  0.00           H
ATOM   3319  CE  LYS   210      60.873  44.495  49.980  1.00  0.00           C
ATOM   3320  HE2 LYS   210      60.125  45.221  49.656  1.00  0.00           H
ATOM   3321  HE3 LYS   210      61.322  44.857  50.904  1.00  0.00           H
ATOM   3322  NZ  LYS   210      61.902  44.477  49.000  1.00  0.00           N
ATOM   3323  HZ1 LYS   210      61.480  44.432  48.084  1.00  0.00           H
ATOM   3324  HZ2 LYS   210      62.562  43.761  49.266  1.00  0.00           H
ATOM   3325  HZ3 LYS   210      62.322  45.394  48.981  1.00  0.00           H
ATOM   3326  C   LYS   210      56.340  40.775  49.611  1.00  0.00           C
ATOM   3327  O   LYS   210      56.552  39.761  48.936  1.00  0.00           O
ATOM   3328  N   MET   211      55.211  41.031  50.305  1.00  0.00           N
ATOM   3329  H   MET   211      55.219  41.826  50.928  1.00  0.00           H
ATOM   3330  CA  MET   211      54.017  40.219  50.375  1.00  0.00           C
ATOM   3331  HA  MET   211      53.877  39.679  49.439  1.00  0.00           H
ATOM   3332  CB  MET   211      54.186  39.141  51.413  1.00  0.00           C
ATOM   3333  HB2 MET   211      53.371  38.441  51.228  1.00  0.00           H
ATOM   3334  HB3 MET   211      55.144  38.633  51.297  1.00  0.00           H
ATOM   3335  CG  MET   211      54.253  39.666  52.829  1.00  0.00           C
ATOM   3336  HG2 MET   211      55.083  40.339  53.042  1.00  0.00           H
ATOM   3337  HG3 MET   211      53.342  40.261  52.903  1.00  0.00           H
ATOM   3338  SD  MET   211      54.134  38.338  53.974  1.00  0.00           S
ATOM   3339  CE  MET   211      52.343  38.258  54.359  1.00  0.00           C
ATOM   3340  HE1 MET   211      51.999  39.041  55.034  1.00  0.00           H
ATOM   3341  HE2 MET   211      51.680  38.122  53.504  1.00  0.00           H
ATOM   3342  HE3 MET   211      52.275  37.350  54.958  1.00  0.00           H
ATOM   3343  C   MET   211      52.720  40.979  50.639  1.00  0.00           C
ATOM   3344  O   MET   211      52.706  42.050  51.297  1.00  0.00           O
ATOM   3345  N   GLY   212      51.562  40.404  50.210  1.00  0.00           N
ATOM   3346  H   GLY   212      51.632  39.456  49.871  1.00  0.00           H
ATOM   3347  CA  GLY   212      50.214  40.708  50.829  1.00  0.00           C
ATOM   3348  HA2 GLY   212      50.270  41.629  51.409  1.00  0.00           H
ATOM   3349  HA3 GLY   212      49.465  40.806  50.043  1.00  0.00           H
ATOM   3350  C   GLY   212      49.694  39.660  51.896  1.00  0.00           C
ATOM   3351  O   GLY   212      50.163  38.538  51.830  1.00  0.00           O
ATOM   3352  N   VAL   213      48.830  40.081  52.842  1.00  0.00           N
ATOM   3353  H   VAL   213      48.523  41.043  52.854  1.00  0.00           H
ATOM   3354  CA  VAL   213      48.155  39.267  53.853  1.00  0.00           C
ATOM   3355  HA  VAL   213      48.053  38.251  53.470  1.00  0.00           H
ATOM   3356  CB  VAL   213      49.050  39.175  55.135  1.00  0.00           C
ATOM   3357  HB  VAL   213      49.935  38.559  54.973  1.00  0.00           H
ATOM   3358  CG1 VAL   213      49.591  40.582  55.606  1.00  0.00           C
ATOM   3359 HG11 VAL   213      50.208  40.477  56.497  1.00  0.00           H
ATOM   3360 HG12 VAL   213      50.275  41.085  54.922  1.00  0.00           H
ATOM   3361 HG13 VAL   213      48.708  41.181  55.827  1.00  0.00           H
ATOM   3362  CG2 VAL   213      48.329  38.471  56.320  1.00  0.00           C
ATOM   3363 HG21 VAL   213      48.904  38.436  57.245  1.00  0.00           H
ATOM   3364 HG22 VAL   213      48.082  37.444  56.048  1.00  0.00           H
ATOM   3365 HG23 VAL   213      47.426  39.045  56.531  1.00  0.00           H
ATOM   3366  C   VAL   213      46.772  39.857  54.099  1.00  0.00           C
ATOM   3367  O   VAL   213      46.540  41.047  53.908  1.00  0.00           O
ATOM   3368  N   ILE   214      45.836  39.009  54.498  1.00  0.00           N
ATOM   3369  H   ILE   214      46.111  38.066  54.735  1.00  0.00           H
ATOM   3370  CA  ILE   214      44.458  39.472  54.875  1.00  0.00           C
ATOM   3371  HA  ILE   214      44.454  40.562  54.918  1.00  0.00           H
ATOM   3372  CB  ILE   214      43.375  39.132  53.842  1.00  0.00           C
ATOM   3373  HB  ILE   214      43.290  38.047  53.888  1.00  0.00           H
ATOM   3374  CG2 ILE   214      42.023  39.711  54.155  1.00  0.00           C
ATOM   3375 HG21 ILE   214      41.642  39.318  55.098  1.00  0.00           H
ATOM   3376 HG22 ILE   214      41.238  39.295  53.523  1.00  0.00           H
ATOM   3377 HG23 ILE   214      42.086  40.795  54.065  1.00  0.00           H
ATOM   3378  CG1 ILE   214      43.840  39.536  52.466  1.00  0.00           C
ATOM   3379 HG12 ILE   214      44.039  40.607  52.459  1.00  0.00           H
ATOM   3380 HG13 ILE   214      44.843  39.154  52.276  1.00  0.00           H
ATOM   3381  CD1 ILE   214      42.856  39.323  51.300  1.00  0.00           C
ATOM   3382 HD11 ILE   214      42.021  40.017  51.383  1.00  0.00           H
ATOM   3383 HD12 ILE   214      42.695  38.246  51.328  1.00  0.00           H
ATOM   3384 HD13 ILE   214      43.409  39.525  50.383  1.00  0.00           H
ATOM   3385  C   ILE   214      44.183  39.011  56.304  1.00  0.00           C
ATOM   3386  O   ILE   214      43.884  37.922  56.624  1.00  0.00           O
ATOM   3387  N   PHE   215      44.257  39.979  57.208  1.00  0.00           N
ATOM   3388  H   PHE   215      44.273  40.941  56.900  1.00  0.00           H
ATOM   3389  CA  PHE   215      43.803  39.913  58.646  1.00  0.00           C
ATOM   3390  HA  PHE   215      43.977  38.875  58.930  1.00  0.00           H
ATOM   3391  CB  PHE   215      44.684  40.907  59.493  1.00  0.00           C
ATOM   3392  HB2 PHE   215      44.437  41.899  59.117  1.00  0.00           H
ATOM   3393  HB3 PHE   215      44.389  40.951  60.541  1.00  0.00           H
ATOM   3394  CG  PHE   215      46.186  40.657  59.488  1.00  0.00           C
ATOM   3395  CD1 PHE   215      46.695  39.721  60.380  1.00  0.00           C
ATOM   3396  HD1 PHE   215      45.979  39.122  60.924  1.00  0.00           H
ATOM   3397  CE1 PHE   215      48.070  39.516  60.397  1.00  0.00           C
ATOM   3398  HE1 PHE   215      48.485  38.664  60.914  1.00  0.00           H
ATOM   3399  CZ  PHE   215      48.968  40.332  59.625  1.00  0.00           C
ATOM   3400  HZ  PHE   215      50.032  40.187  59.742  1.00  0.00           H
ATOM   3401  CE2 PHE   215      48.444  41.332  58.759  1.00  0.00           C
ATOM   3402  HE2 PHE   215      49.095  41.754  58.006  1.00  0.00           H
ATOM   3403  CD2 PHE   215      47.024  41.498  58.757  1.00  0.00           C
ATOM   3404  HD2 PHE   215      46.593  42.126  57.990  1.00  0.00           H
ATOM   3405  C   PHE   215      42.293  40.116  58.656  1.00  0.00           C
ATOM   3406  O   PHE   215      41.816  41.061  59.309  1.00  0.00           O
ATOM   3407  N   GLY   216      41.477  39.224  58.084  1.00  0.00           N
ATOM   3408  H   GLY   216      41.910  38.481  57.554  1.00  0.00           H
ATOM   3409  CA  GLY   216      40.025  39.447  57.972  1.00  0.00           C
ATOM   3410  HA2 GLY   216      39.769  40.468  58.253  1.00  0.00           H
ATOM   3411  HA3 GLY   216      39.710  39.105  56.986  1.00  0.00           H
ATOM   3412  C   GLY   216      39.346  38.447  58.898  1.00  0.00           C
ATOM   3413  O   GLY   216      39.412  38.516  60.162  1.00  0.00           O
ATOM   3414  N   THR   217      38.586  37.470  58.371  1.00  0.00           N
ATOM   3415  H   THR   217      38.597  37.473  57.361  1.00  0.00           H
ATOM   3416  CA  THR   217      38.237  36.239  59.033  1.00  0.00           C
ATOM   3417  HA  THR   217      38.072  36.483  60.082  1.00  0.00           H
ATOM   3418  CB  THR   217      36.980  35.719  58.317  1.00  0.00           C
ATOM   3419  HB  THR   217      37.269  35.372  57.325  1.00  0.00           H
ATOM   3420  CG2 THR   217      36.184  34.565  59.055  1.00  0.00           C
ATOM   3421 HG21 THR   217      35.116  34.785  59.035  1.00  0.00           H
ATOM   3422 HG22 THR   217      36.414  34.560  60.121  1.00  0.00           H
ATOM   3423 HG23 THR   217      36.525  33.597  58.687  1.00  0.00           H
ATOM   3424  OG1 THR   217      36.067  36.728  58.143  1.00  0.00           O
ATOM   3425  HG1 THR   217      35.739  37.039  58.989  1.00  0.00           H
ATOM   3426  C   THR   217      39.323  35.154  59.088  1.00  0.00           C
ATOM   3427  O   THR   217      39.235  34.233  59.906  1.00  0.00           O
ATOM   3428  N   GLY   218      40.310  35.178  58.197  1.00  0.00           N
ATOM   3429  H   GLY   218      40.192  35.971  57.582  1.00  0.00           H
ATOM   3430  CA  GLY   218      41.472  34.310  58.114  1.00  0.00           C
ATOM   3431  HA2 GLY   218      41.249  33.403  58.676  1.00  0.00           H
ATOM   3432  HA3 GLY   218      41.587  34.072  57.056  1.00  0.00           H
ATOM   3433  C   GLY   218      42.807  34.969  58.516  1.00  0.00           C
ATOM   3434  O   GLY   218      42.693  36.087  59.062  1.00  0.00           O
ATOM   3435  N   VAL   219      43.918  34.336  58.225  1.00  0.00           N
ATOM   3436  H   VAL   219      43.829  33.581  57.559  1.00  0.00           H
ATOM   3437  CA  VAL   219      45.294  34.851  58.573  1.00  0.00           C
ATOM   3438  HA  VAL   219      45.088  35.906  58.754  1.00  0.00           H
ATOM   3439  CB  VAL   219      45.775  34.349  60.061  1.00  0.00           C
ATOM   3440  HB  VAL   219      44.990  34.692  60.735  1.00  0.00           H
ATOM   3441  CG1 VAL   219      45.890  32.890  60.313  1.00  0.00           C
ATOM   3442 HG11 VAL   219      44.910  32.426  60.218  1.00  0.00           H
ATOM   3443 HG12 VAL   219      46.578  32.479  59.573  1.00  0.00           H
ATOM   3444 HG13 VAL   219      46.344  32.768  61.296  1.00  0.00           H
ATOM   3445  CG2 VAL   219      47.071  34.992  60.563  1.00  0.00           C
ATOM   3446 HG21 VAL   219      47.867  34.492  60.012  1.00  0.00           H
ATOM   3447 HG22 VAL   219      47.244  34.950  61.639  1.00  0.00           H
ATOM   3448 HG23 VAL   219      46.917  36.049  60.352  1.00  0.00           H
ATOM   3449  C   VAL   219      46.338  34.849  57.490  1.00  0.00           C
ATOM   3450  O   VAL   219      47.474  35.222  57.695  1.00  0.00           O
ATOM   3451  N   ASN   220      46.019  34.235  56.342  1.00  0.00           N
ATOM   3452  H   ASN   220      45.061  33.951  56.196  1.00  0.00           H
ATOM   3453  CA  ASN   220      46.975  33.697  55.313  1.00  0.00           C
ATOM   3454  HA  ASN   220      47.845  33.198  55.743  1.00  0.00           H
ATOM   3455  CB  ASN   220      46.131  32.675  54.617  1.00  0.00           C
ATOM   3456  HB2 ASN   220      46.148  31.766  55.218  1.00  0.00           H
ATOM   3457  HB3 ASN   220      45.131  33.048  54.393  1.00  0.00           H
ATOM   3458  CG  ASN   220      46.838  32.133  53.357  1.00  0.00           C
ATOM   3459  OD1 ASN   220      47.916  31.673  53.375  1.00  0.00           O
ATOM   3460  ND2 ASN   220      46.326  32.496  52.227  1.00  0.00           N
ATOM   3461 HD21 ASN   220      45.438  32.960  52.355  1.00  0.00           H
ATOM   3462 HD22 ASN   220      46.864  32.526  51.373  1.00  0.00           H
ATOM   3463  C   ASN   220      47.551  34.787  54.381  1.00  0.00           C
ATOM   3464  O   ASN   220      46.841  35.847  54.271  1.00  0.00           O
ATOM   3465  N   GLY   221      48.689  34.519  53.682  1.00  0.00           N
ATOM   3466  H   GLY   221      49.197  33.647  53.742  1.00  0.00           H
ATOM   3467  CA  GLY   221      49.261  35.552  52.787  1.00  0.00           C
ATOM   3468  HA2 GLY   221      48.553  36.300  52.430  1.00  0.00           H
ATOM   3469  HA3 GLY   221      50.016  36.128  53.324  1.00  0.00           H
ATOM   3470  C   GLY   221      49.925  34.906  51.592  1.00  0.00           C
ATOM   3471  O   GLY   221      49.982  33.698  51.435  1.00  0.00           O
ATOM   3472  N   ALA   222      50.360  35.756  50.630  1.00  0.00           N
ATOM   3473  H   ALA   222      50.182  36.734  50.808  1.00  0.00           H
ATOM   3474  CA  ALA   222      50.761  35.357  49.242  1.00  0.00           C
ATOM   3475  HA  ALA   222      51.198  34.359  49.287  1.00  0.00           H
ATOM   3476  CB  ALA   222      49.561  35.485  48.279  1.00  0.00           C
ATOM   3477  HB1 ALA   222      49.283  36.538  48.234  1.00  0.00           H
ATOM   3478  HB2 ALA   222      48.708  34.885  48.596  1.00  0.00           H
ATOM   3479  HB3 ALA   222      49.866  35.137  47.292  1.00  0.00           H
ATOM   3480  C   ALA   222      51.991  36.195  48.743  1.00  0.00           C
ATOM   3481  O   ALA   222      52.077  37.358  49.070  1.00  0.00           O
ATOM   3482  N   TYR   223      52.884  35.549  48.049  1.00  0.00           N
ATOM   3483  H   TYR   223      52.729  34.568  47.868  1.00  0.00           H
ATOM   3484  CA  TYR   223      54.224  36.017  47.693  1.00  0.00           C
ATOM   3485  HA  TYR   223      54.143  37.098  47.564  1.00  0.00           H
ATOM   3486  CB  TYR   223      55.228  35.810  48.906  1.00  0.00           C
ATOM   3487  HB2 TYR   223      56.006  36.565  48.795  1.00  0.00           H
ATOM   3488  HB3 TYR   223      54.679  35.981  49.833  1.00  0.00           H
ATOM   3489  CG  TYR   223      55.749  34.426  49.034  1.00  0.00           C
ATOM   3490  CD1 TYR   223      54.937  33.318  49.201  1.00  0.00           C
ATOM   3491  HD1 TYR   223      53.874  33.502  49.235  1.00  0.00           H
ATOM   3492  CE1 TYR   223      55.526  32.041  49.313  1.00  0.00           C
ATOM   3493  HE1 TYR   223      54.861  31.210  49.492  1.00  0.00           H
ATOM   3494  CZ  TYR   223      56.923  31.825  49.224  1.00  0.00           C
ATOM   3495  OH  TYR   223      57.591  30.659  49.361  1.00  0.00           O
ATOM   3496  HH  TYR   223      58.197  30.574  48.622  1.00  0.00           H
ATOM   3497  CE2 TYR   223      57.708  32.940  48.952  1.00  0.00           C
ATOM   3498  HE2 TYR   223      58.766  32.775  48.810  1.00  0.00           H
ATOM   3499  CD2 TYR   223      57.103  34.243  48.758  1.00  0.00           C
ATOM   3500  HD2 TYR   223      57.711  35.101  48.512  1.00  0.00           H
ATOM   3501  C   TYR   223      54.726  35.478  46.327  1.00  0.00           C
ATOM   3502  O   TYR   223      54.320  34.392  45.984  1.00  0.00           O
ATOM   3503  N   TYR   224      55.724  36.157  45.710  1.00  0.00           N
ATOM   3504  H   TYR   224      55.991  36.982  46.226  1.00  0.00           H
ATOM   3505  CA  TYR   224      56.591  35.594  44.700  1.00  0.00           C
ATOM   3506  HA  TYR   224      55.930  34.907  44.172  1.00  0.00           H
ATOM   3507  CB  TYR   224      57.108  36.716  43.744  1.00  0.00           C
ATOM   3508  HB2 TYR   224      57.679  37.443  44.321  1.00  0.00           H
ATOM   3509  HB3 TYR   224      57.864  36.218  43.138  1.00  0.00           H
ATOM   3510  CG  TYR   224      56.228  37.401  42.776  1.00  0.00           C
ATOM   3511  CD1 TYR   224      55.761  36.754  41.577  1.00  0.00           C
ATOM   3512  HD1 TYR   224      56.146  35.799  41.255  1.00  0.00           H
ATOM   3513  CE1 TYR   224      54.756  37.494  40.784  1.00  0.00           C
ATOM   3514  HE1 TYR   224      54.258  37.122  39.901  1.00  0.00           H
ATOM   3515  CZ  TYR   224      54.290  38.750  41.213  1.00  0.00           C
ATOM   3516  OH  TYR   224      53.525  39.511  40.363  1.00  0.00           O
ATOM   3517  HH  TYR   224      53.624  39.347  39.423  1.00  0.00           H
ATOM   3518  CE2 TYR   224      54.893  39.431  42.283  1.00  0.00           C
ATOM   3519  HE2 TYR   224      54.643  40.441  42.569  1.00  0.00           H
ATOM   3520  CD2 TYR   224      55.826  38.713  43.049  1.00  0.00           C
ATOM   3521  HD2 TYR   224      56.177  39.156  43.969  1.00  0.00           H
ATOM   3522  C   TYR   224      57.699  34.703  45.313  1.00  0.00           C
ATOM   3523  O   TYR   224      58.476  35.212  46.130  1.00  0.00           O
ATOM   3524  N   ASP   225      57.873  33.564  44.742  1.00  0.00           N
ATOM   3525  H   ASP   225      57.269  33.358  43.960  1.00  0.00           H
ATOM   3526  CA  ASP   225      59.005  32.669  44.863  1.00  0.00           C
ATOM   3527  HA  ASP   225      59.836  33.198  45.328  1.00  0.00           H
ATOM   3528  CB  ASP   225      58.690  31.408  45.734  1.00  0.00           C
ATOM   3529  HB2 ASP   225      57.847  31.648  46.383  1.00  0.00           H
ATOM   3530  HB3 ASP   225      58.407  30.561  45.110  1.00  0.00           H
ATOM   3531  CG  ASP   225      59.777  30.974  46.600  1.00  0.00           C
ATOM   3532  OD1 ASP   225      60.947  31.357  46.222  1.00  0.00           O
ATOM   3533  OD2 ASP   225      59.523  30.264  47.609  1.00  0.00           O
ATOM   3534  C   ASP   225      59.543  32.265  43.429  1.00  0.00           C
ATOM   3535  O   ASP   225      58.857  32.571  42.438  1.00  0.00           O
ATOM   3536  N   VAL   226      60.706  31.548  43.356  1.00  0.00           N
ATOM   3537  H   VAL   226      61.182  31.170  44.162  1.00  0.00           H
ATOM   3538  CA  VAL   226      61.296  31.212  42.053  1.00  0.00           C
ATOM   3539  HA  VAL   226      60.629  31.663  41.317  1.00  0.00           H
ATOM   3540  CB  VAL   226      62.716  31.796  41.782  1.00  0.00           C
ATOM   3541  HB  VAL   226      63.015  31.514  40.772  1.00  0.00           H
ATOM   3542  CG1 VAL   226      62.591  33.341  41.722  1.00  0.00           C
ATOM   3543 HG11 VAL   226      62.162  33.752  42.635  1.00  0.00           H
ATOM   3544 HG12 VAL   226      63.561  33.784  41.496  1.00  0.00           H
ATOM   3545 HG13 VAL   226      61.962  33.648  40.888  1.00  0.00           H
ATOM   3546  CG2 VAL   226      63.825  31.378  42.741  1.00  0.00           C
ATOM   3547 HG21 VAL   226      63.355  31.362  43.724  1.00  0.00           H
ATOM   3548 HG22 VAL   226      64.648  32.092  42.776  1.00  0.00           H
ATOM   3549 HG23 VAL   226      64.153  30.361  42.527  1.00  0.00           H
ATOM   3550  C   VAL   226      61.219  29.726  41.885  1.00  0.00           C
ATOM   3551  O   VAL   226      61.181  28.963  42.885  1.00  0.00           O
ATOM   3552  N   CYS   227      61.053  29.279  40.608  1.00  0.00           N
ATOM   3553  H   CYS   227      61.284  29.920  39.862  1.00  0.00           H
ATOM   3554  CA  CYS   227      60.772  27.888  40.275  1.00  0.00           C
ATOM   3555  HA  CYS   227      59.976  27.585  40.954  1.00  0.00           H
ATOM   3556  CB  CYS   227      60.442  27.758  38.777  1.00  0.00           C
ATOM   3557  HB2 CYS   227      61.296  27.963  38.132  1.00  0.00           H
ATOM   3558  HB3 CYS   227      60.340  26.680  38.654  1.00  0.00           H
ATOM   3559  SG  CYS   227      58.961  28.642  38.305  1.00  0.00           S
ATOM   3560  HG  CYS   227      59.111  29.782  38.985  1.00  0.00           H
ATOM   3561  C   CYS   227      61.877  26.851  40.654  1.00  0.00           C
ATOM   3562  O   CYS   227      61.652  25.656  40.549  1.00  0.00           O
ATOM   3563  N   SER   228      63.095  27.238  41.042  1.00  0.00           N
ATOM   3564  H   SER   228      63.410  28.193  40.940  1.00  0.00           H
ATOM   3565  CA  SER   228      64.005  26.268  41.595  1.00  0.00           C
ATOM   3566  HA  SER   228      64.231  25.502  40.853  1.00  0.00           H
ATOM   3567  CB  SER   228      65.278  26.941  42.053  1.00  0.00           C
ATOM   3568  HB2 SER   228      66.020  26.221  42.398  1.00  0.00           H
ATOM   3569  HB3 SER   228      65.725  27.492  41.227  1.00  0.00           H
ATOM   3570  OG  SER   228      65.135  27.852  43.203  1.00  0.00           O
ATOM   3571  HG  SER   228      64.807  27.410  43.989  1.00  0.00           H
ATOM   3572  C   SER   228      63.454  25.523  42.806  1.00  0.00           C
ATOM   3573  O   SER   228      63.753  24.359  43.057  1.00  0.00           O
ATOM   3574  N   ASP   229      62.663  26.196  43.674  1.00  0.00           N
ATOM   3575  H   ASP   229      62.566  27.199  43.592  1.00  0.00           H
ATOM   3576  CA  ASP   229      62.128  25.643  44.943  1.00  0.00           C
ATOM   3577  HA  ASP   229      62.873  24.938  45.313  1.00  0.00           H
ATOM   3578  CB  ASP   229      62.185  26.696  46.010  1.00  0.00           C
ATOM   3579  HB2 ASP   229      61.571  27.539  45.693  1.00  0.00           H
ATOM   3580  HB3 ASP   229      61.826  26.174  46.897  1.00  0.00           H
ATOM   3581  CG  ASP   229      63.603  27.245  46.223  1.00  0.00           C
ATOM   3582  OD1 ASP   229      64.589  26.801  45.641  1.00  0.00           O
ATOM   3583  OD2 ASP   229      63.681  28.113  47.152  1.00  0.00           O
ATOM   3584  C   ASP   229      60.816  25.016  44.734  1.00  0.00           C
ATOM   3585  O   ASP   229      60.347  24.165  45.488  1.00  0.00           O
ATOM   3586  N   ILE   230      60.035  25.549  43.731  1.00  0.00           N
ATOM   3587  H   ILE   230      60.465  26.137  43.032  1.00  0.00           H
ATOM   3588  CA  ILE   230      58.712  25.056  43.402  1.00  0.00           C
ATOM   3589  HA  ILE   230      58.235  24.747  44.333  1.00  0.00           H
ATOM   3590  CB  ILE   230      57.842  26.189  42.750  1.00  0.00           C
ATOM   3591  HB  ILE   230      58.232  26.333  41.743  1.00  0.00           H
ATOM   3592  CG2 ILE   230      56.388  25.706  42.901  1.00  0.00           C
ATOM   3593 HG21 ILE   230      55.709  26.485  42.555  1.00  0.00           H
ATOM   3594 HG22 ILE   230      56.145  25.632  43.961  1.00  0.00           H
ATOM   3595 HG23 ILE   230      56.258  24.948  42.129  1.00  0.00           H
ATOM   3596  CG1 ILE   230      57.912  27.589  43.372  1.00  0.00           C
ATOM   3597 HG12 ILE   230      57.256  27.650  44.240  1.00  0.00           H
ATOM   3598 HG13 ILE   230      58.961  27.815  43.571  1.00  0.00           H
ATOM   3599  CD1 ILE   230      57.419  28.773  42.472  1.00  0.00           C
ATOM   3600 HD11 ILE   230      56.378  28.549  42.240  1.00  0.00           H
ATOM   3601 HD12 ILE   230      58.012  28.929  41.571  1.00  0.00           H
ATOM   3602 HD13 ILE   230      57.425  29.708  43.032  1.00  0.00           H
ATOM   3603  C   ILE   230      58.793  23.764  42.550  1.00  0.00           C
ATOM   3604  O   ILE   230      58.463  23.749  41.343  1.00  0.00           O
ATOM   3605  N   GLU   231      59.233  22.678  43.179  1.00  0.00           N
ATOM   3606  H   GLU   231      59.521  22.722  44.146  1.00  0.00           H
ATOM   3607  CA  GLU   231      59.419  21.360  42.552  1.00  0.00           C
ATOM   3608  HA  GLU   231      60.050  21.446  41.667  1.00  0.00           H
ATOM   3609  CB  GLU   231      59.955  20.286  43.545  1.00  0.00           C
ATOM   3610  HB2 GLU   231      59.264  20.210  44.384  1.00  0.00           H
ATOM   3611  HB3 GLU   231      59.966  19.300  43.079  1.00  0.00           H
ATOM   3612  CG  GLU   231      61.352  20.610  44.109  1.00  0.00           C
ATOM   3613  HG2 GLU   231      62.011  20.807  43.264  1.00  0.00           H
ATOM   3614  HG3 GLU   231      61.362  21.545  44.670  1.00  0.00           H
ATOM   3615  CD  GLU   231      61.882  19.499  44.953  1.00  0.00           C
ATOM   3616  OE1 GLU   231      63.077  19.664  45.264  1.00  0.00           O
ATOM   3617  OE2 GLU   231      61.146  18.519  45.316  1.00  0.00           O
ATOM   3618  C   GLU   231      58.112  20.731  42.086  1.00  0.00           C
ATOM   3619  O   GLU   231      58.044  20.152  40.937  1.00  0.00           O
ATOM   3620  N   LYS   232      57.014  21.171  42.730  1.00  0.00           N
ATOM   3621  H   LYS   232      57.080  21.679  43.601  1.00  0.00           H
ATOM   3622  CA  LYS   232      55.613  20.837  42.309  1.00  0.00           C
ATOM   3623  HA  LYS   232      55.547  19.750  42.295  1.00  0.00           H
ATOM   3624  CB  LYS   232      54.591  21.334  43.321  1.00  0.00           C
ATOM   3625  HB2 LYS   232      53.621  21.041  42.920  1.00  0.00           H
ATOM   3626  HB3 LYS   232      54.737  20.781  44.249  1.00  0.00           H
ATOM   3627  CG  LYS   232      54.525  22.893  43.516  1.00  0.00           C
ATOM   3628  HG2 LYS   232      55.543  23.187  43.773  1.00  0.00           H
ATOM   3629  HG3 LYS   232      54.241  23.343  42.565  1.00  0.00           H
ATOM   3630  CD  LYS   232      53.613  23.246  44.625  1.00  0.00           C
ATOM   3631  HD2 LYS   232      54.035  22.940  45.581  1.00  0.00           H
ATOM   3632  HD3 LYS   232      53.602  24.335  44.679  1.00  0.00           H
ATOM   3633  CE  LYS   232      52.167  22.723  44.511  1.00  0.00           C
ATOM   3634  HE2 LYS   232      51.644  23.364  43.803  1.00  0.00           H
ATOM   3635  HE3 LYS   232      52.063  21.693  44.171  1.00  0.00           H
ATOM   3636  NZ  LYS   232      51.565  22.974  45.809  1.00  0.00           N
ATOM   3637  HZ1 LYS   232      51.627  23.948  46.070  1.00  0.00           H
ATOM   3638  HZ2 LYS   232      51.931  22.303  46.469  1.00  0.00           H
ATOM   3639  HZ3 LYS   232      50.573  22.809  45.714  1.00  0.00           H
ATOM   3640  C   LYS   232      55.136  21.404  40.885  1.00  0.00           C
ATOM   3641  O   LYS   232      54.003  21.134  40.448  1.00  0.00           O
ATOM   3642  N   LEU   233      55.985  22.220  40.150  1.00  0.00           N
ATOM   3643  H   LEU   233      56.912  22.274  40.548  1.00  0.00           H
ATOM   3644  CA  LEU   233      55.751  22.755  38.783  1.00  0.00           C
ATOM   3645  HA  LEU   233      54.771  22.569  38.343  1.00  0.00           H
ATOM   3646  CB  LEU   233      55.923  24.293  38.817  1.00  0.00           C
ATOM   3647  HB2 LEU   233      56.847  24.495  39.358  1.00  0.00           H
ATOM   3648  HB3 LEU   233      56.156  24.609  37.800  1.00  0.00           H
ATOM   3649  CG  LEU   233      54.836  25.029  39.583  1.00  0.00           C
ATOM   3650  HG  LEU   233      54.694  24.664  40.601  1.00  0.00           H
ATOM   3651  CD1 LEU   233      55.109  26.530  39.592  1.00  0.00           C
ATOM   3652 HD11 LEU   233      54.715  27.104  40.430  1.00  0.00           H
ATOM   3653 HD12 LEU   233      54.746  26.932  38.646  1.00  0.00           H
ATOM   3654 HD13 LEU   233      56.194  26.632  39.638  1.00  0.00           H
ATOM   3655  CD2 LEU   233      53.457  24.838  39.009  1.00  0.00           C
ATOM   3656 HD21 LEU   233      53.367  24.943  37.927  1.00  0.00           H
ATOM   3657 HD22 LEU   233      53.061  23.848  39.234  1.00  0.00           H
ATOM   3658 HD23 LEU   233      52.788  25.554  39.485  1.00  0.00           H
ATOM   3659  C   LEU   233      56.839  22.409  37.821  1.00  0.00           C
ATOM   3660  O   LEU   233      56.554  22.350  36.606  1.00  0.00           O
ATOM   3661  N   GLN   234      57.987  21.906  38.248  1.00  0.00           N
ATOM   3662  H   GLN   234      58.024  21.649  39.224  1.00  0.00           H
ATOM   3663  CA  GLN   234      59.073  21.387  37.403  1.00  0.00           C
ATOM   3664  HA  GLN   234      59.365  22.234  36.781  1.00  0.00           H
ATOM   3665  CB  GLN   234      60.246  21.037  38.306  1.00  0.00           C
ATOM   3666  HB2 GLN   234      59.950  20.375  39.121  1.00  0.00           H
ATOM   3667  HB3 GLN   234      61.054  20.511  37.799  1.00  0.00           H
ATOM   3668  CG  GLN   234      60.876  22.336  38.870  1.00  0.00           C
ATOM   3669  HG2 GLN   234      61.031  23.096  38.103  1.00  0.00           H
ATOM   3670  HG3 GLN   234      60.203  22.723  39.634  1.00  0.00           H
ATOM   3671  CD  GLN   234      62.234  22.038  39.403  1.00  0.00           C
ATOM   3672  OE1 GLN   234      62.846  20.964  39.237  1.00  0.00           O
ATOM   3673  NE2 GLN   234      62.863  22.950  40.100  1.00  0.00           N
ATOM   3674 HE21 GLN   234      63.807  22.822  40.436  1.00  0.00           H
ATOM   3675 HE22 GLN   234      62.312  23.733  40.420  1.00  0.00           H
ATOM   3676  C   GLN   234      58.562  20.248  36.485  1.00  0.00           C
ATOM   3677  O   GLN   234      57.582  19.608  36.819  1.00  0.00           O
ATOM   3678  N   GLY   235      59.116  20.206  35.269  1.00  0.00           N
ATOM   3679  H   GLY   235      59.809  20.899  35.020  1.00  0.00           H
ATOM   3680  CA  GLY   235      58.849  19.230  34.231  1.00  0.00           C
ATOM   3681  HA2 GLY   235      59.699  19.273  33.550  1.00  0.00           H
ATOM   3682  HA3 GLY   235      58.767  18.274  34.751  1.00  0.00           H
ATOM   3683  C   GLY   235      57.555  19.549  33.466  1.00  0.00           C
ATOM   3684  O   GLY   235      57.562  19.655  32.271  1.00  0.00           O
ATOM   3685  N   LYS   236      56.470  19.856  34.196  1.00  0.00           N
ATOM   3686  H   LYS   236      56.626  19.691  35.181  1.00  0.00           H
ATOM   3687  CA  LYS   236      55.088  20.405  33.757  1.00  0.00           C
ATOM   3688  HA  LYS   236      54.696  19.670  33.055  1.00  0.00           H
ATOM   3689  CB  LYS   236      54.113  20.649  34.944  1.00  0.00           C
ATOM   3690  HB2 LYS   236      54.275  21.624  35.405  1.00  0.00           H
ATOM   3691  HB3 LYS   236      53.132  20.700  34.470  1.00  0.00           H
ATOM   3692  CG  LYS   236      53.973  19.516  35.957  1.00  0.00           C
ATOM   3693  HG2 LYS   236      53.575  18.703  35.349  1.00  0.00           H
ATOM   3694  HG3 LYS   236      54.965  19.335  36.371  1.00  0.00           H
ATOM   3695  CD  LYS   236      52.922  19.668  37.101  1.00  0.00           C
ATOM   3696  HD2 LYS   236      53.043  20.630  37.595  1.00  0.00           H
ATOM   3697  HD3 LYS   236      51.892  19.749  36.753  1.00  0.00           H
ATOM   3698  CE  LYS   236      53.071  18.723  38.240  1.00  0.00           C
ATOM   3699  HE2 LYS   236      53.027  17.712  37.833  1.00  0.00           H
ATOM   3700  HE3 LYS   236      54.068  18.726  38.680  1.00  0.00           H
ATOM   3701  NZ  LYS   236      52.026  18.832  39.318  1.00  0.00           N
ATOM   3702  HZ1 LYS   236      51.973  19.762  39.710  1.00  0.00           H
ATOM   3703  HZ2 LYS   236      52.379  18.296  40.097  1.00  0.00           H
ATOM   3704  HZ3 LYS   236      51.134  18.538  38.945  1.00  0.00           H
ATOM   3705  C   LYS   236      55.177  21.610  32.818  1.00  0.00           C
ATOM   3706  O   LYS   236      54.387  21.670  31.921  1.00  0.00           O
ATOM   3707  N   LEU   237      56.006  22.634  33.160  1.00  0.00           N
ATOM   3708  H   LEU   237      56.392  22.509  34.085  1.00  0.00           H
ATOM   3709  CA  LEU   237      56.174  23.927  32.346  1.00  0.00           C
ATOM   3710  HA  LEU   237      55.184  24.367  32.224  1.00  0.00           H
ATOM   3711  CB  LEU   237      56.981  24.880  33.298  1.00  0.00           C
ATOM   3712  HB2 LEU   237      57.888  24.361  33.606  1.00  0.00           H
ATOM   3713  HB3 LEU   237      57.088  25.823  32.762  1.00  0.00           H
ATOM   3714  CG  LEU   237      56.260  25.368  34.597  1.00  0.00           C
ATOM   3715  HG  LEU   237      56.033  24.557  35.289  1.00  0.00           H
ATOM   3716  CD1 LEU   237      57.208  26.267  35.388  1.00  0.00           C
ATOM   3717 HD11 LEU   237      57.587  27.118  34.822  1.00  0.00           H
ATOM   3718 HD12 LEU   237      58.056  25.662  35.709  1.00  0.00           H
ATOM   3719 HD13 LEU   237      56.804  26.686  36.308  1.00  0.00           H
ATOM   3720  CD2 LEU   237      54.981  26.194  34.281  1.00  0.00           C
ATOM   3721 HD21 LEU   237      54.804  26.968  35.029  1.00  0.00           H
ATOM   3722 HD22 LEU   237      55.215  26.746  33.372  1.00  0.00           H
ATOM   3723 HD23 LEU   237      54.021  25.689  34.176  1.00  0.00           H
ATOM   3724  C   LEU   237      56.782  23.720  30.974  1.00  0.00           C
ATOM   3725  O   LEU   237      57.558  22.809  30.727  1.00  0.00           O
ATOM   3726  N   SER   238      56.548  24.731  30.141  1.00  0.00           N
ATOM   3727  H   SER   238      56.003  25.486  30.533  1.00  0.00           H
ATOM   3728  CA  SER   238      57.229  24.816  28.827  1.00  0.00           C
ATOM   3729  HA  SER   238      56.827  23.977  28.258  1.00  0.00           H
ATOM   3730  CB  SER   238      56.713  26.019  28.062  1.00  0.00           C
ATOM   3731  HB2 SER   238      55.657  25.833  27.868  1.00  0.00           H
ATOM   3732  HB3 SER   238      56.815  26.976  28.575  1.00  0.00           H
ATOM   3733  OG  SER   238      57.302  26.074  26.855  1.00  0.00           O
ATOM   3734  HG  SER   238      58.007  26.726  26.865  1.00  0.00           H
ATOM   3735  C   SER   238      58.722  24.939  29.041  1.00  0.00           C
ATOM   3736  O   SER   238      59.172  25.593  29.980  1.00  0.00           O
ATOM   3737  N   ASP   239      59.442  24.187  28.225  1.00  0.00           N
ATOM   3738  H   ASP   239      58.963  23.636  27.527  1.00  0.00           H
ATOM   3739  CA  ASP   239      60.834  23.759  28.471  1.00  0.00           C
ATOM   3740  HA  ASP   239      60.857  23.343  29.479  1.00  0.00           H
ATOM   3741  CB  ASP   239      61.217  22.744  27.484  1.00  0.00           C
ATOM   3742  HB2 ASP   239      60.987  23.068  26.468  1.00  0.00           H
ATOM   3743  HB3 ASP   239      62.283  22.543  27.598  1.00  0.00           H
ATOM   3744  CG  ASP   239      60.450  21.423  27.654  1.00  0.00           C
ATOM   3745  OD1 ASP   239      60.751  20.504  26.851  1.00  0.00           O
ATOM   3746  OD2 ASP   239      59.537  21.286  28.503  1.00  0.00           O
ATOM   3747  C   ASP   239      61.896  24.913  28.517  1.00  0.00           C
ATOM   3748  O   ASP   239      62.920  24.768  29.111  1.00  0.00           O
ATOM   3749  N   ASP   240      61.529  25.991  27.776  1.00  0.00           N
ATOM   3750  H   ASP   240      60.607  25.872  27.382  1.00  0.00           H
ATOM   3751  CA  ASP   240      62.175  27.260  27.635  1.00  0.00           C
ATOM   3752  HA  ASP   240      63.240  27.026  27.647  1.00  0.00           H
ATOM   3753  CB  ASP   240      61.730  28.011  26.401  1.00  0.00           C
ATOM   3754  HB2 ASP   240      62.338  28.913  26.467  1.00  0.00           H
ATOM   3755  HB3 ASP   240      62.035  27.501  25.486  1.00  0.00           H
ATOM   3756  CG  ASP   240      60.224  28.356  26.503  1.00  0.00           C
ATOM   3757  OD1 ASP   240      59.426  27.377  26.657  1.00  0.00           O
ATOM   3758  OD2 ASP   240      59.846  29.488  26.235  1.00  0.00           O
ATOM   3759  C   ASP   240      62.018  28.057  28.942  1.00  0.00           C
ATOM   3760  O   ASP   240      62.779  29.007  28.925  1.00  0.00           O
ATOM   3761  N   ILE   241      61.087  27.807  29.893  1.00  0.00           N
ATOM   3762  H   ILE   241      60.639  26.901  29.873  1.00  0.00           H
ATOM   3763  CA  ILE   241      61.044  28.726  31.076  1.00  0.00           C
ATOM   3764  HA  ILE   241      61.197  29.750  30.733  1.00  0.00           H
ATOM   3765  CB  ILE   241      59.597  28.730  31.665  1.00  0.00           C
ATOM   3766  HB  ILE   241      59.422  27.697  31.964  1.00  0.00           H
ATOM   3767  CG2 ILE   241      59.608  29.458  33.057  1.00  0.00           C
ATOM   3768 HG21 ILE   241      59.745  30.530  32.916  1.00  0.00           H
ATOM   3769 HG22 ILE   241      60.390  29.136  33.743  1.00  0.00           H
ATOM   3770 HG23 ILE   241      58.680  29.301  33.608  1.00  0.00           H
ATOM   3771  CG1 ILE   241      58.458  29.329  30.808  1.00  0.00           C
ATOM   3772 HG12 ILE   241      58.666  30.395  30.902  1.00  0.00           H
ATOM   3773 HG13 ILE   241      58.646  29.050  29.770  1.00  0.00           H
ATOM   3774  CD1 ILE   241      57.111  28.849  31.273  1.00  0.00           C
ATOM   3775 HD11 ILE   241      57.021  27.798  30.998  1.00  0.00           H
ATOM   3776 HD12 ILE   241      56.422  29.409  30.641  1.00  0.00           H
ATOM   3777 HD13 ILE   241      56.898  28.973  32.334  1.00  0.00           H
ATOM   3778  C   ILE   241      62.089  28.316  32.106  1.00  0.00           C
ATOM   3779  O   ILE   241      62.134  27.092  32.431  1.00  0.00           O
ATOM   3780  N   PRO   242      62.953  29.217  32.679  1.00  0.00           N
ATOM   3781  CD  PRO   242      63.114  30.593  32.158  1.00  0.00           C
ATOM   3782  HD2 PRO   242      62.249  31.240  32.306  1.00  0.00           H
ATOM   3783  HD3 PRO   242      63.378  30.408  31.117  1.00  0.00           H
ATOM   3784  CG  PRO   242      64.320  31.193  32.865  1.00  0.00           C
ATOM   3785  HG2 PRO   242      63.930  31.726  33.733  1.00  0.00           H
ATOM   3786  HG3 PRO   242      64.956  31.851  32.273  1.00  0.00           H
ATOM   3787  CB  PRO   242      65.100  30.008  33.253  1.00  0.00           C
ATOM   3788  HB2 PRO   242      65.794  30.160  34.080  1.00  0.00           H
ATOM   3789  HB3 PRO   242      65.675  29.718  32.373  1.00  0.00           H
ATOM   3790  CA  PRO   242      64.120  28.831  33.539  1.00  0.00           C
ATOM   3791  HA  PRO   242      64.516  27.890  33.156  1.00  0.00           H
ATOM   3792  C   PRO   242      63.736  28.543  34.932  1.00  0.00           C
ATOM   3793  O   PRO   242      62.717  29.070  35.405  1.00  0.00           O
ATOM   3794  N   PRO   243      64.492  27.745  35.678  1.00  0.00           N
ATOM   3795  CD  PRO   243      65.608  26.957  35.243  1.00  0.00           C
ATOM   3796  HD2 PRO   243      66.529  27.504  35.446  1.00  0.00           H
ATOM   3797  HD3 PRO   243      65.720  26.751  34.178  1.00  0.00           H
ATOM   3798  CG  PRO   243      65.633  25.765  36.148  1.00  0.00           C
ATOM   3799  HG2 PRO   243      66.568  25.205  36.180  1.00  0.00           H
ATOM   3800  HG3 PRO   243      64.821  25.118  35.817  1.00  0.00           H
ATOM   3801  CB  PRO   243      65.199  26.413  37.459  1.00  0.00           C
ATOM   3802  HB2 PRO   243      66.120  26.785  37.905  1.00  0.00           H
ATOM   3803  HB3 PRO   243      64.673  25.745  38.140  1.00  0.00           H
ATOM   3804  CA  PRO   243      64.217  27.537  37.116  1.00  0.00           C
ATOM   3805  HA  PRO   243      63.197  27.165  37.205  1.00  0.00           H
ATOM   3806  C   PRO   243      64.432  28.799  37.931  1.00  0.00           C
ATOM   3807  O   PRO   243      63.847  28.955  39.013  1.00  0.00           O
ATOM   3808  N   SER   244      65.211  29.781  37.473  1.00  0.00           N
ATOM   3809  H   SER   244      65.856  29.569  36.724  1.00  0.00           H
ATOM   3810  CA  SER   244      65.320  31.150  38.040  1.00  0.00           C
ATOM   3811  HA  SER   244      65.476  30.916  39.093  1.00  0.00           H
ATOM   3812  CB  SER   244      66.498  31.904  37.558  1.00  0.00           C
ATOM   3813  HB2 SER   244      66.363  31.838  36.478  1.00  0.00           H
ATOM   3814  HB3 SER   244      66.508  32.978  37.743  1.00  0.00           H
ATOM   3815  OG  SER   244      67.690  31.313  38.029  1.00  0.00           O
ATOM   3816  HG  SER   244      67.843  31.796  38.845  1.00  0.00           H
ATOM   3817  C   SER   244      64.026  31.993  37.879  1.00  0.00           C
ATOM   3818  O   SER   244      63.877  32.944  38.603  1.00  0.00           O
ATOM   3819  N   ALA   245      63.019  31.576  37.037  1.00  0.00           N
ATOM   3820  H   ALA   245      63.091  30.732  36.488  1.00  0.00           H
ATOM   3821  CA  ALA   245      61.872  32.415  36.812  1.00  0.00           C
ATOM   3822  HA  ALA   245      62.112  33.427  36.485  1.00  0.00           H
ATOM   3823  CB  ALA   245      61.043  31.782  35.627  1.00  0.00           C
ATOM   3824  HB1 ALA   245      60.404  32.521  35.146  1.00  0.00           H
ATOM   3825  HB2 ALA   245      60.387  30.985  35.979  1.00  0.00           H
ATOM   3826  HB3 ALA   245      61.764  31.524  34.851  1.00  0.00           H
ATOM   3827  C   ALA   245      60.876  32.505  38.051  1.00  0.00           C
ATOM   3828  O   ALA   245      60.591  31.574  38.765  1.00  0.00           O
ATOM   3829  N   PRO   246      60.325  33.730  38.322  1.00  0.00           N
ATOM   3830  CD  PRO   246      61.011  35.036  38.031  1.00  0.00           C
ATOM   3831  HD2 PRO   246      60.849  35.511  37.063  1.00  0.00           H
ATOM   3832  HD3 PRO   246      62.089  34.984  38.189  1.00  0.00           H
ATOM   3833  CG  PRO   246      60.548  36.067  39.064  1.00  0.00           C
ATOM   3834  HG2 PRO   246      60.304  36.924  38.435  1.00  0.00           H
ATOM   3835  HG3 PRO   246      61.286  36.145  39.861  1.00  0.00           H
ATOM   3836  CB  PRO   246      59.323  35.452  39.500  1.00  0.00           C
ATOM   3837  HB2 PRO   246      58.484  35.876  38.949  1.00  0.00           H
ATOM   3838  HB3 PRO   246      59.216  35.632  40.570  1.00  0.00           H
ATOM   3839  CA  PRO   246      59.399  33.927  39.449  1.00  0.00           C
ATOM   3840  HA  PRO   246      59.864  33.616  40.384  1.00  0.00           H
ATOM   3841  C   PRO   246      57.958  33.489  39.302  1.00  0.00           C
ATOM   3842  O   PRO   246      57.509  33.401  38.195  1.00  0.00           O
ATOM   3843  N   MET   247      57.204  33.250  40.372  1.00  0.00           N
ATOM   3844  H   MET   247      57.627  33.290  41.289  1.00  0.00           H
ATOM   3845  CA  MET   247      55.788  32.777  40.223  1.00  0.00           C
ATOM   3846  HA  MET   247      55.351  33.228  39.332  1.00  0.00           H
ATOM   3847  CB  MET   247      55.782  31.248  40.059  1.00  0.00           C
ATOM   3848  HB2 MET   247      56.072  30.912  39.064  1.00  0.00           H
ATOM   3849  HB3 MET   247      56.547  30.843  40.721  1.00  0.00           H
ATOM   3850  CG  MET   247      54.503  30.551  40.447  1.00  0.00           C
ATOM   3851  HG2 MET   247      54.668  29.494  40.647  1.00  0.00           H
ATOM   3852  HG3 MET   247      54.186  30.935  41.418  1.00  0.00           H
ATOM   3853  SD  MET   247      53.143  30.757  39.266  1.00  0.00           S
ATOM   3854  CE  MET   247      53.397  29.442  38.090  1.00  0.00           C
ATOM   3855  HE1 MET   247      53.130  28.461  38.480  1.00  0.00           H
ATOM   3856  HE2 MET   247      52.718  29.639  37.261  1.00  0.00           H
ATOM   3857  HE3 MET   247      54.394  29.403  37.652  1.00  0.00           H
ATOM   3858  C   MET   247      55.024  33.161  41.520  1.00  0.00           C
ATOM   3859  O   MET   247      55.507  32.878  42.642  1.00  0.00           O
ATOM   3860  N   ALA   248      53.816  33.797  41.493  1.00  0.00           N
ATOM   3861  H   ALA   248      53.518  34.179  40.606  1.00  0.00           H
ATOM   3862  CA  ALA   248      53.109  34.020  42.714  1.00  0.00           C
ATOM   3863  HA  ALA   248      53.764  34.463  43.465  1.00  0.00           H
ATOM   3864  CB  ALA   248      51.980  35.000  42.527  1.00  0.00           C
ATOM   3865  HB1 ALA   248      51.644  35.200  43.545  1.00  0.00           H
ATOM   3866  HB2 ALA   248      51.156  34.561  41.965  1.00  0.00           H
ATOM   3867  HB3 ALA   248      52.465  35.895  42.135  1.00  0.00           H
ATOM   3868  C   ALA   248      52.553  32.742  43.362  1.00  0.00           C
ATOM   3869  O   ALA   248      51.913  31.910  42.697  1.00  0.00           O
ATOM   3870  N   ILE   249      52.810  32.573  44.704  1.00  0.00           N
ATOM   3871  H   ILE   249      53.420  33.227  45.174  1.00  0.00           H
ATOM   3872  CA  ILE   249      52.231  31.538  45.555  1.00  0.00           C
ATOM   3873  HA  ILE   249      51.701  30.794  44.961  1.00  0.00           H
ATOM   3874  CB  ILE   249      53.283  30.816  46.377  1.00  0.00           C
ATOM   3875  HB  ILE   249      53.715  31.515  47.093  1.00  0.00           H
ATOM   3876  CG2 ILE   249      52.710  29.673  47.142  1.00  0.00           C
ATOM   3877 HG21 ILE   249      53.492  28.918  47.222  1.00  0.00           H
ATOM   3878 HG22 ILE   249      51.903  29.285  46.521  1.00  0.00           H
ATOM   3879 HG23 ILE   249      52.149  29.872  48.055  1.00  0.00           H
ATOM   3880  CG1 ILE   249      54.367  30.400  45.403  1.00  0.00           C
ATOM   3881 HG12 ILE   249      54.873  31.310  45.079  1.00  0.00           H
ATOM   3882 HG13 ILE   249      54.987  29.697  45.960  1.00  0.00           H
ATOM   3883  CD1 ILE   249      53.858  29.497  44.276  1.00  0.00           C
ATOM   3884 HD11 ILE   249      52.949  28.928  44.464  1.00  0.00           H
ATOM   3885 HD12 ILE   249      54.656  28.815  43.979  1.00  0.00           H
ATOM   3886 HD13 ILE   249      53.504  30.152  43.479  1.00  0.00           H
ATOM   3887  C   ILE   249      51.205  32.095  46.554  1.00  0.00           C
ATOM   3888  O   ILE   249      51.517  32.949  47.393  1.00  0.00           O
ATOM   3889  N   ASN   250      50.036  31.436  46.592  1.00  0.00           N
ATOM   3890  H   ASN   250      49.903  30.644  45.979  1.00  0.00           H
ATOM   3891  CA  ASN   250      49.046  31.612  47.666  1.00  0.00           C
ATOM   3892  HA  ASN   250      49.212  32.555  48.185  1.00  0.00           H
ATOM   3893  CB  ASN   250      47.640  31.603  47.102  1.00  0.00           C
ATOM   3894  HB2 ASN   250      47.522  32.490  46.478  1.00  0.00           H
ATOM   3895  HB3 ASN   250      47.442  30.798  46.394  1.00  0.00           H
ATOM   3896  CG  ASN   250      46.511  31.636  48.127  1.00  0.00           C
ATOM   3897  OD1 ASN   250      46.695  32.131  49.278  1.00  0.00           O
ATOM   3898  ND2 ASN   250      45.352  31.059  47.767  1.00  0.00           N
ATOM   3899 HD21 ASN   250      45.274  30.671  46.838  1.00  0.00           H
ATOM   3900 HD22 ASN   250      44.636  31.120  48.476  1.00  0.00           H
ATOM   3901  C   ASN   250      49.211  30.542  48.739  1.00  0.00           C
ATOM   3902  O   ASN   250      49.082  29.407  48.409  1.00  0.00           O
ATOM   3903  N   CYS   251      49.545  30.835  50.006  1.00  0.00           N
ATOM   3904  H   CYS   251      49.740  31.797  50.250  1.00  0.00           H
ATOM   3905  CA  CYS   251      50.145  29.720  50.833  1.00  0.00           C
ATOM   3906  HA  CYS   251      50.831  29.136  50.218  1.00  0.00           H
ATOM   3907  CB  CYS   251      51.077  30.452  51.809  1.00  0.00           C
ATOM   3908  HB2 CYS   251      50.544  31.034  52.561  1.00  0.00           H
ATOM   3909  HB3 CYS   251      51.569  29.606  52.290  1.00  0.00           H
ATOM   3910  SG  CYS   251      52.402  31.535  51.041  1.00  0.00           S
ATOM   3911  HG  CYS   251      51.684  32.541  51.547  1.00  0.00           H
ATOM   3912  C   CYS   251      49.035  28.794  51.425  1.00  0.00           C
ATOM   3913  O   CYS   251      49.285  27.584  51.618  1.00  0.00           O
ATOM   3914  N   GLU   252      47.804  29.277  51.718  1.00  0.00           N
ATOM   3915  H   GLU   252      47.691  30.245  51.452  1.00  0.00           H
ATOM   3916  CA  GLU   252      46.748  28.710  52.566  1.00  0.00           C
ATOM   3917  HA  GLU   252      46.044  29.482  52.873  1.00  0.00           H
ATOM   3918  CB  GLU   252      45.906  27.643  51.760  1.00  0.00           C
ATOM   3919  HB2 GLU   252      46.538  26.884  51.297  1.00  0.00           H
ATOM   3920  HB3 GLU   252      45.201  27.116  52.401  1.00  0.00           H
ATOM   3921  CG  GLU   252      45.097  28.293  50.630  1.00  0.00           C
ATOM   3922  HG2 GLU   252      45.770  28.838  49.968  1.00  0.00           H
ATOM   3923  HG3 GLU   252      44.665  27.474  50.055  1.00  0.00           H
ATOM   3924  CD  GLU   252      44.009  29.237  50.989  1.00  0.00           C
ATOM   3925  OE1 GLU   252      43.583  29.981  50.071  1.00  0.00           O
ATOM   3926  OE2 GLU   252      43.580  29.374  52.150  1.00  0.00           O
ATOM   3927  C   GLU   252      47.251  28.261  53.972  1.00  0.00           C
ATOM   3928  O   GLU   252      46.722  27.370  54.629  1.00  0.00           O
ATOM   3929  N   TYR   253      48.184  29.019  54.473  1.00  0.00           N
ATOM   3930  H   TYR   253      48.485  29.829  53.950  1.00  0.00           H
ATOM   3931  CA  TYR   253      48.816  28.819  55.821  1.00  0.00           C
ATOM   3932  HA  TYR   253      49.159  27.784  55.789  1.00  0.00           H
ATOM   3933  CB  TYR   253      50.163  29.512  56.003  1.00  0.00           C
ATOM   3934  HB2 TYR   253      50.785  29.232  56.852  1.00  0.00           H
ATOM   3935  HB3 TYR   253      50.751  29.297  55.110  1.00  0.00           H
ATOM   3936  CG  TYR   253      50.161  31.086  56.069  1.00  0.00           C
ATOM   3937  CD1 TYR   253      49.598  31.787  57.088  1.00  0.00           C
ATOM   3938  HD1 TYR   253      49.034  31.284  57.860  1.00  0.00           H
ATOM   3939  CE1 TYR   253      49.787  33.143  57.269  1.00  0.00           C
ATOM   3940  HE1 TYR   253      49.282  33.629  58.091  1.00  0.00           H
ATOM   3941  CZ  TYR   253      50.607  33.804  56.315  1.00  0.00           C
ATOM   3942  OH  TYR   253      50.872  35.118  56.344  1.00  0.00           O
ATOM   3943  HH  TYR   253      50.273  35.672  56.848  1.00  0.00           H
ATOM   3944  CE2 TYR   253      51.257  33.071  55.235  1.00  0.00           C
ATOM   3945  HE2 TYR   253      51.803  33.674  54.523  1.00  0.00           H
ATOM   3946  CD2 TYR   253      51.128  31.705  55.200  1.00  0.00           C
ATOM   3947  HD2 TYR   253      51.691  31.189  54.436  1.00  0.00           H
ATOM   3948  C   TYR   253      47.913  28.930  57.058  1.00  0.00           C
ATOM   3949  O   TYR   253      48.347  28.762  58.182  1.00  0.00           O
ATOM   3950  N   GLY   254      46.601  29.179  57.014  1.00  0.00           N
ATOM   3951  H   GLY   254      46.213  29.202  56.081  1.00  0.00           H
ATOM   3952  CA  GLY   254      45.700  28.813  58.102  1.00  0.00           C
ATOM   3953  HA2 GLY   254      45.914  29.371  59.013  1.00  0.00           H
ATOM   3954  HA3 GLY   254      44.675  29.100  57.864  1.00  0.00           H
ATOM   3955  C   GLY   254      45.758  27.314  58.474  1.00  0.00           C
ATOM   3956  O   GLY   254      45.698  26.991  59.669  1.00  0.00           O
ATOM   3957  N   SER   255      46.185  26.438  57.524  1.00  0.00           N
ATOM   3958  H   SER   255      45.993  26.768  56.589  1.00  0.00           H
ATOM   3959  CA  SER   255      46.490  24.992  57.714  1.00  0.00           C
ATOM   3960  HA  SER   255      45.646  24.440  58.126  1.00  0.00           H
ATOM   3961  CB  SER   255      46.773  24.368  56.350  1.00  0.00           C
ATOM   3962  HB2 SER   255      47.065  23.328  56.495  1.00  0.00           H
ATOM   3963  HB3 SER   255      45.855  24.419  55.765  1.00  0.00           H
ATOM   3964  OG  SER   255      47.787  25.185  55.810  1.00  0.00           O
ATOM   3965  HG  SER   255      47.448  25.980  55.388  1.00  0.00           H
ATOM   3966  C   SER   255      47.692  24.716  58.704  1.00  0.00           C
ATOM   3967  O   SER   255      47.884  23.563  59.076  1.00  0.00           O
ATOM   3968  N   PHE   256      48.625  25.610  58.926  1.00  0.00           N
ATOM   3969  H   PHE   256      48.471  26.523  58.524  1.00  0.00           H
ATOM   3970  CA  PHE   256      49.876  25.407  59.690  1.00  0.00           C
ATOM   3971  HA  PHE   256      50.422  24.761  59.002  1.00  0.00           H
ATOM   3972  CB  PHE   256      50.680  26.727  59.748  1.00  0.00           C
ATOM   3973  HB2 PHE   256      50.782  27.125  58.738  1.00  0.00           H
ATOM   3974  HB3 PHE   256      50.024  27.435  60.256  1.00  0.00           H
ATOM   3975  CG  PHE   256      51.971  26.693  60.573  1.00  0.00           C
ATOM   3976  CD1 PHE   256      53.001  25.862  60.198  1.00  0.00           C
ATOM   3977  HD1 PHE   256      52.803  25.207  59.363  1.00  0.00           H
ATOM   3978  CE1 PHE   256      54.153  25.638  60.960  1.00  0.00           C
ATOM   3979  HE1 PHE   256      54.976  24.976  60.733  1.00  0.00           H
ATOM   3980  CZ  PHE   256      54.264  26.273  62.181  1.00  0.00           C
ATOM   3981  HZ  PHE   256      55.094  26.095  62.849  1.00  0.00           H
ATOM   3982  CE2 PHE   256      53.248  27.142  62.558  1.00  0.00           C
ATOM   3983  HE2 PHE   256      53.431  27.886  63.319  1.00  0.00           H
ATOM   3984  CD2 PHE   256      52.105  27.353  61.790  1.00  0.00           C
ATOM   3985  HD2 PHE   256      51.441  28.154  62.082  1.00  0.00           H
ATOM   3986  C   PHE   256      49.709  24.807  61.029  1.00  0.00           C
ATOM   3987  O   PHE   256      48.901  25.241  61.862  1.00  0.00           O
ATOM   3988  N   ASP   257      50.629  23.892  61.328  1.00  0.00           N
ATOM   3989  H   ASP   257      51.151  23.457  60.580  1.00  0.00           H
ATOM   3990  CA  ASP   257      50.795  23.099  62.618  1.00  0.00           C
ATOM   3991  HA  ASP   257      51.595  22.376  62.460  1.00  0.00           H
ATOM   3992  CB  ASP   257      51.430  23.922  63.731  1.00  0.00           C
ATOM   3993  HB2 ASP   257      52.051  24.741  63.370  1.00  0.00           H
ATOM   3994  HB3 ASP   257      50.643  24.501  64.213  1.00  0.00           H
ATOM   3995  CG  ASP   257      52.234  23.059  64.751  1.00  0.00           C
ATOM   3996  OD1 ASP   257      52.911  22.060  64.403  1.00  0.00           O
ATOM   3997  OD2 ASP   257      52.228  23.427  65.916  1.00  0.00           O
ATOM   3998  C   ASP   257      49.513  22.356  63.021  1.00  0.00           C
ATOM   3999  O   ASP   257      49.103  22.234  64.172  1.00  0.00           O
ATOM   4000  N   ASN   258      48.898  21.753  61.988  1.00  0.00           N
ATOM   4001  H   ASN   258      49.190  22.042  61.066  1.00  0.00           H
ATOM   4002  CA  ASN   258      47.824  20.689  62.177  1.00  0.00           C
ATOM   4003  HA  ASN   258      47.128  21.204  62.839  1.00  0.00           H
ATOM   4004  CB  ASN   258      47.108  20.305  60.894  1.00  0.00           C
ATOM   4005  HB2 ASN   258      47.875  20.157  60.133  1.00  0.00           H
ATOM   4006  HB3 ASN   258      46.536  19.382  60.986  1.00  0.00           H
ATOM   4007  CG  ASN   258      46.084  21.386  60.417  1.00  0.00           C
ATOM   4008  OD1 ASN   258      45.472  22.150  61.150  1.00  0.00           O
ATOM   4009  ND2 ASN   258      45.917  21.478  59.122  1.00  0.00           N
ATOM   4010 HD21 ASN   258      46.439  20.814  58.567  1.00  0.00           H
ATOM   4011 HD22 ASN   258      45.232  22.089  58.699  1.00  0.00           H
ATOM   4012  C   ASN   258      48.316  19.471  62.891  1.00  0.00           C
ATOM   4013  O   ASN   258      47.554  18.714  63.451  1.00  0.00           O
ATOM   4014  N   GLU   259      49.662  19.281  62.974  1.00  0.00           N
ATOM   4015  H   GLU   259      50.212  19.780  62.289  1.00  0.00           H
ATOM   4016  CA  GLU   259      50.379  18.290  63.836  1.00  0.00           C
ATOM   4017  HA  GLU   259      49.688  17.451  63.906  1.00  0.00           H
ATOM   4018  CB  GLU   259      51.708  17.851  63.147  1.00  0.00           C
ATOM   4019  HB2 GLU   259      52.380  18.699  63.006  1.00  0.00           H
ATOM   4020  HB3 GLU   259      52.176  17.121  63.808  1.00  0.00           H
ATOM   4021  CG  GLU   259      51.662  17.390  61.729  1.00  0.00           C
ATOM   4022  HG2 GLU   259      52.596  16.944  61.388  1.00  0.00           H
ATOM   4023  HG3 GLU   259      50.968  16.551  61.695  1.00  0.00           H
ATOM   4024  CD  GLU   259      51.285  18.488  60.686  1.00  0.00           C
ATOM   4025  OE1 GLU   259      50.639  18.182  59.667  1.00  0.00           O
ATOM   4026  OE2 GLU   259      51.605  19.678  60.841  1.00  0.00           O
ATOM   4027  C   GLU   259      50.719  18.867  65.218  1.00  0.00           C
ATOM   4028  O   GLU   259      50.995  18.100  66.104  1.00  0.00           O
ATOM   4029  N   HID   260      50.429  20.122  65.555  1.00  0.00           N
ATOM   4030  H   HID   260      50.156  20.704  64.775  1.00  0.00           H
ATOM   4031  CA  HID   260      50.598  20.745  66.872  1.00  0.00           C
ATOM   4032  HA  HID   260      50.536  21.812  66.658  1.00  0.00           H
ATOM   4033  CB  HID   260      49.457  20.341  67.825  1.00  0.00           C
ATOM   4034  HB2 HID   260      49.712  19.438  68.380  1.00  0.00           H
ATOM   4035  HB3 HID   260      49.292  21.134  68.554  1.00  0.00           H
ATOM   4036  CG  HID   260      48.134  20.085  67.167  1.00  0.00           C
ATOM   4037  ND1 HID   260      47.489  20.827  66.172  1.00  0.00           N
ATOM   4038  HD1 HID   260      47.935  21.529  65.600  1.00  0.00           H
ATOM   4039  CE1 HID   260      46.366  20.164  65.873  1.00  0.00           C
ATOM   4040  HE1 HID   260      45.649  20.458  65.120  1.00  0.00           H
ATOM   4041  NE2 HID   260      46.238  19.075  66.678  1.00  0.00           N
ATOM   4042  CD2 HID   260      47.305  19.112  67.550  1.00  0.00           C
ATOM   4043  HD2 HID   260      47.579  18.535  68.421  1.00  0.00           H
ATOM   4044  C   HID   260      52.060  20.567  67.484  1.00  0.00           C
ATOM   4045  O   HID   260      52.268  20.512  68.698  1.00  0.00           O
ATOM   4046  N   VAL   261      53.077  20.470  66.709  1.00  0.00           N
ATOM   4047  H   VAL   261      52.906  20.789  65.765  1.00  0.00           H
ATOM   4048  CA  VAL   261      54.527  20.423  67.075  1.00  0.00           C
ATOM   4049  HA  VAL   261      54.661  19.453  67.554  1.00  0.00           H
ATOM   4050  CB  VAL   261      55.387  20.382  65.802  1.00  0.00           C
ATOM   4051  HB  VAL   261      55.291  21.274  65.183  1.00  0.00           H
ATOM   4052  CG1 VAL   261      56.890  20.207  66.022  1.00  0.00           C
ATOM   4053 HG11 VAL   261      57.289  21.038  66.602  1.00  0.00           H
ATOM   4054 HG12 VAL   261      57.044  19.361  66.694  1.00  0.00           H
ATOM   4055 HG13 VAL   261      57.396  20.170  65.057  1.00  0.00           H
ATOM   4056  CG2 VAL   261      55.007  19.227  64.936  1.00  0.00           C
ATOM   4057 HG21 VAL   261      53.997  19.414  64.571  1.00  0.00           H
ATOM   4058 HG22 VAL   261      55.061  18.283  65.476  1.00  0.00           H
ATOM   4059 HG23 VAL   261      55.672  19.135  64.077  1.00  0.00           H
ATOM   4060  C   VAL   261      54.974  21.594  67.977  1.00  0.00           C
ATOM   4061  O   VAL   261      55.815  21.389  68.866  1.00  0.00           O
ATOM   4062  N   VAL   262      54.436  22.803  67.739  1.00  0.00           N
ATOM   4063  H   VAL   262      53.753  22.866  66.997  1.00  0.00           H
ATOM   4064  CA  VAL   262      55.007  24.066  68.287  1.00  0.00           C
ATOM   4065  HA  VAL   262      55.644  23.847  69.144  1.00  0.00           H
ATOM   4066  CB  VAL   262      55.906  24.817  67.263  1.00  0.00           C
ATOM   4067  HB  VAL   262      56.375  25.660  67.771  1.00  0.00           H
ATOM   4068  CG1 VAL   262      57.101  23.991  66.775  1.00  0.00           C
ATOM   4069 HG11 VAL   262      57.777  24.761  66.404  1.00  0.00           H
ATOM   4070 HG12 VAL   262      57.752  23.609  67.562  1.00  0.00           H
ATOM   4071 HG13 VAL   262      56.853  23.274  65.993  1.00  0.00           H
ATOM   4072  CG2 VAL   262      55.168  25.214  65.951  1.00  0.00           C
ATOM   4073 HG21 VAL   262      55.839  25.781  65.306  1.00  0.00           H
ATOM   4074 HG22 VAL   262      54.359  25.906  66.187  1.00  0.00           H
ATOM   4075 HG23 VAL   262      54.759  24.301  65.520  1.00  0.00           H
ATOM   4076  C   VAL   262      53.980  24.975  68.828  1.00  0.00           C
ATOM   4077  O   VAL   262      54.224  25.679  69.862  1.00  0.00           O
ATOM   4078  N   LEU   263      52.866  25.149  68.184  1.00  0.00           N
ATOM   4079  H   LEU   263      52.694  24.466  67.460  1.00  0.00           H
ATOM   4080  CA  LEU   263      51.906  26.220  68.489  1.00  0.00           C
ATOM   4081  HA  LEU   263      52.434  27.170  68.571  1.00  0.00           H
ATOM   4082  CB  LEU   263      50.736  26.192  67.566  1.00  0.00           C
ATOM   4083  HB2 LEU   263      50.324  25.197  67.402  1.00  0.00           H
ATOM   4084  HB3 LEU   263      49.924  26.744  68.041  1.00  0.00           H
ATOM   4085  CG  LEU   263      50.929  26.807  66.141  1.00  0.00           C
ATOM   4086  HG  LEU   263      51.575  26.133  65.579  1.00  0.00           H
ATOM   4087  CD1 LEU   263      49.570  26.925  65.422  1.00  0.00           C
ATOM   4088 HD11 LEU   263      49.012  26.000  65.571  1.00  0.00           H
ATOM   4089 HD12 LEU   263      49.754  26.838  64.352  1.00  0.00           H
ATOM   4090 HD13 LEU   263      48.990  27.757  65.820  1.00  0.00           H
ATOM   4091  CD2 LEU   263      51.552  28.211  66.051  1.00  0.00           C
ATOM   4092 HD21 LEU   263      50.842  28.960  66.400  1.00  0.00           H
ATOM   4093 HD22 LEU   263      52.408  28.264  66.723  1.00  0.00           H
ATOM   4094 HD23 LEU   263      51.840  28.377  65.012  1.00  0.00           H
ATOM   4095  C   LEU   263      51.375  25.810  69.901  1.00  0.00           C
ATOM   4096  O   LEU   263      50.953  24.724  70.158  1.00  0.00           O
ATOM   4097  N   PRO   264      51.343  26.895  70.791  1.00  0.00           N
ATOM   4098  CD  PRO   264      51.712  28.350  70.542  1.00  0.00           C
ATOM   4099  HD2 PRO   264      50.809  28.810  70.139  1.00  0.00           H
ATOM   4100  HD3 PRO   264      52.679  28.476  70.054  1.00  0.00           H
ATOM   4101  CG  PRO   264      51.826  28.871  71.951  1.00  0.00           C
ATOM   4102  HG2 PRO   264      51.105  29.665  72.145  1.00  0.00           H
ATOM   4103  HG3 PRO   264      52.860  29.215  71.947  1.00  0.00           H
ATOM   4104  CB  PRO   264      51.677  27.724  73.020  1.00  0.00           C
ATOM   4105  HB2 PRO   264      51.172  27.943  73.961  1.00  0.00           H
ATOM   4106  HB3 PRO   264      52.633  27.355  73.392  1.00  0.00           H
ATOM   4107  CA  PRO   264      50.957  26.721  72.169  1.00  0.00           C
ATOM   4108  HA  PRO   264      51.489  25.799  72.402  1.00  0.00           H
ATOM   4109  C   PRO   264      49.441  26.715  72.367  1.00  0.00           C
ATOM   4110  O   PRO   264      48.831  27.823  72.522  1.00  0.00           O
ATOM   4111  N   ARG   265      48.766  25.615  72.433  1.00  0.00           N
ATOM   4112  H   ARG   265      49.318  24.783  72.284  1.00  0.00           H
ATOM   4113  CA  ARG   265      47.341  25.499  72.642  1.00  0.00           C
ATOM   4114  HA  ARG   265      47.002  26.449  72.228  1.00  0.00           H
ATOM   4115  CB  ARG   265      46.690  24.404  71.748  1.00  0.00           C
ATOM   4116  HB2 ARG   265      46.409  23.532  72.338  1.00  0.00           H
ATOM   4117  HB3 ARG   265      45.728  24.840  71.480  1.00  0.00           H
ATOM   4118  CG  ARG   265      47.269  24.200  70.341  1.00  0.00           C
ATOM   4119  HG2 ARG   265      47.796  25.082  69.979  1.00  0.00           H
ATOM   4120  HG3 ARG   265      48.065  23.456  70.323  1.00  0.00           H
ATOM   4121  CD  ARG   265      46.237  23.804  69.265  1.00  0.00           C
ATOM   4122  HD2 ARG   265      45.396  24.494  69.347  1.00  0.00           H
ATOM   4123  HD3 ARG   265      46.596  23.847  68.237  1.00  0.00           H
ATOM   4124  NE  ARG   265      45.643  22.479  69.510  1.00  0.00           N
ATOM   4125  HE  ARG   265      46.236  21.851  70.032  1.00  0.00           H
ATOM   4126  CZ  ARG   265      44.542  22.004  69.052  1.00  0.00           C
ATOM   4127  NH1 ARG   265      43.668  22.593  68.322  1.00  0.00           N
ATOM   4128 HH11 ARG   265      43.870  23.561  68.116  1.00  0.00           H
ATOM   4129 HH12 ARG   265      42.943  22.065  67.855  1.00  0.00           H
ATOM   4130  NH2 ARG   265      44.207  20.784  69.286  1.00  0.00           N
ATOM   4131 HH21 ARG   265      44.821  20.137  69.759  1.00  0.00           H
ATOM   4132 HH22 ARG   265      43.319  20.490  68.906  1.00  0.00           H
ATOM   4133  C   ARG   265      46.886  25.549  74.092  1.00  0.00           C
ATOM   4134  O   ARG   265      47.596  24.931  75.010  1.00  0.00           O
ATOM   4135  N   THR   266      45.754  26.174  74.354  1.00  0.00           N
ATOM   4136  H   THR   266      45.270  26.596  73.575  1.00  0.00           H
ATOM   4137  CA  THR   266      45.141  26.279  75.686  1.00  0.00           C
ATOM   4138  HA  THR   266      45.887  25.949  76.409  1.00  0.00           H
ATOM   4139  CB  THR   266      44.893  27.686  76.148  1.00  0.00           C
ATOM   4140  HB  THR   266      44.699  27.695  77.221  1.00  0.00           H
ATOM   4141  CG2 THR   266      46.123  28.636  75.935  1.00  0.00           C
ATOM   4142 HG21 THR   266      46.958  28.399  76.596  1.00  0.00           H
ATOM   4143 HG22 THR   266      45.940  29.703  76.071  1.00  0.00           H
ATOM   4144 HG23 THR   266      46.466  28.445  74.918  1.00  0.00           H
ATOM   4145  OG1 THR   266      43.755  28.184  75.477  1.00  0.00           O
ATOM   4146  HG1 THR   266      44.017  28.285  74.560  1.00  0.00           H
ATOM   4147  C   THR   266      43.846  25.396  75.762  1.00  0.00           C
ATOM   4148  O   THR   266      43.345  24.938  74.743  1.00  0.00           O
ATOM   4149  N   LYS   267      43.411  25.137  76.996  1.00  0.00           N
ATOM   4150  H   LYS   267      43.950  25.519  77.760  1.00  0.00           H
ATOM   4151  CA  LYS   267      42.171  24.457  77.193  1.00  0.00           C
ATOM   4152  HA  LYS   267      42.317  23.491  76.710  1.00  0.00           H
ATOM   4153  CB  LYS   267      42.050  24.149  78.683  1.00  0.00           C
ATOM   4154  HB2 LYS   267      41.262  23.403  78.788  1.00  0.00           H
ATOM   4155  HB3 LYS   267      42.990  23.764  79.080  1.00  0.00           H
ATOM   4156  CG  LYS   267      41.479  25.290  79.583  1.00  0.00           C
ATOM   4157  HG2 LYS   267      41.931  26.266  79.408  1.00  0.00           H
ATOM   4158  HG3 LYS   267      40.413  25.442  79.411  1.00  0.00           H
ATOM   4159  CD  LYS   267      41.623  24.985  81.136  1.00  0.00           C
ATOM   4160  HD2 LYS   267      40.978  24.140  81.372  1.00  0.00           H
ATOM   4161  HD3 LYS   267      42.664  24.867  81.436  1.00  0.00           H
ATOM   4162  CE  LYS   267      41.099  26.221  81.902  1.00  0.00           C
ATOM   4163  HE2 LYS   267      41.861  26.997  81.969  1.00  0.00           H
ATOM   4164  HE3 LYS   267      40.233  26.577  81.344  1.00  0.00           H
ATOM   4165  NZ  LYS   267      40.591  25.863  83.241  1.00  0.00           N
ATOM   4166  HZ1 LYS   267      39.999  25.051  83.139  1.00  0.00           H
ATOM   4167  HZ2 LYS   267      40.112  26.668  83.619  1.00  0.00           H
ATOM   4168  HZ3 LYS   267      41.370  25.680  83.858  1.00  0.00           H
ATOM   4169  C   LYS   267      40.915  24.971  76.548  1.00  0.00           C
ATOM   4170  O   LYS   267      40.156  24.289  75.879  1.00  0.00           O
ATOM   4171  N   TYR   268      40.816  26.320  76.515  1.00  0.00           N
ATOM   4172  H   TYR   268      41.433  26.807  77.150  1.00  0.00           H
ATOM   4173  CA  TYR   268      39.815  27.088  75.740  1.00  0.00           C
ATOM   4174  HA  TYR   268      38.842  26.706  76.048  1.00  0.00           H
ATOM   4175  CB  TYR   268      39.842  28.544  76.187  1.00  0.00           C
ATOM   4176  HB2 TYR   268      40.676  29.093  75.750  1.00  0.00           H
ATOM   4177  HB3 TYR   268      38.953  29.061  75.825  1.00  0.00           H
ATOM   4178  CG  TYR   268      40.061  28.736  77.717  1.00  0.00           C
ATOM   4179  CD1 TYR   268      39.094  28.216  78.659  1.00  0.00           C
ATOM   4180  HD1 TYR   268      38.182  27.716  78.368  1.00  0.00           H
ATOM   4181  CE1 TYR   268      39.332  28.294  80.007  1.00  0.00           C
ATOM   4182  HE1 TYR   268      38.615  28.034  80.771  1.00  0.00           H
ATOM   4183  CZ  TYR   268      40.466  29.014  80.478  1.00  0.00           C
ATOM   4184  OH  TYR   268      40.557  29.219  81.807  1.00  0.00           O
ATOM   4185  HH  TYR   268      39.795  28.867  82.272  1.00  0.00           H
ATOM   4186  CE2 TYR   268      41.477  29.517  79.561  1.00  0.00           C
ATOM   4187  HE2 TYR   268      42.390  29.933  79.961  1.00  0.00           H
ATOM   4188  CD2 TYR   268      41.281  29.360  78.180  1.00  0.00           C
ATOM   4189  HD2 TYR   268      42.051  29.604  77.463  1.00  0.00           H
ATOM   4190  C   TYR   268      39.992  26.865  74.226  1.00  0.00           C
ATOM   4191  O   TYR   268      39.027  26.573  73.523  1.00  0.00           O
ATOM   4192  N   ASP   269      41.250  26.840  73.634  1.00  0.00           N
ATOM   4193  H   ASP   269      42.046  26.981  74.241  1.00  0.00           H
ATOM   4194  CA  ASP   269      41.414  26.638  72.182  1.00  0.00           C
ATOM   4195  HA  ASP   269      40.786  27.356  71.656  1.00  0.00           H
ATOM   4196  CB  ASP   269      42.895  26.909  71.856  1.00  0.00           C
ATOM   4197  HB2 ASP   269      43.599  26.164  72.229  1.00  0.00           H
ATOM   4198  HB3 ASP   269      43.032  26.969  70.776  1.00  0.00           H
ATOM   4199  CG  ASP   269      43.373  28.223  72.380  1.00  0.00           C
ATOM   4200  OD1 ASP   269      42.756  29.265  72.345  1.00  0.00           O
ATOM   4201  OD2 ASP   269      44.438  28.142  72.958  1.00  0.00           O
ATOM   4202  C   ASP   269      40.943  25.286  71.747  1.00  0.00           C
ATOM   4203  O   ASP   269      40.382  25.130  70.656  1.00  0.00           O
ATOM   4204  N   ILE   270      41.066  24.263  72.612  1.00  0.00           N
ATOM   4205  H   ILE   270      41.556  24.439  73.476  1.00  0.00           H
ATOM   4206  CA  ILE   270      40.661  22.933  72.282  1.00  0.00           C
ATOM   4207  HA  ILE   270      41.006  22.817  71.254  1.00  0.00           H
ATOM   4208  CB  ILE   270      41.490  21.862  73.073  1.00  0.00           C
ATOM   4209  HB  ILE   270      41.363  22.030  74.143  1.00  0.00           H
ATOM   4210  CG2 ILE   270      40.991  20.474  72.693  1.00  0.00           C
ATOM   4211 HG21 ILE   270      40.801  20.314  71.631  1.00  0.00           H
ATOM   4212 HG22 ILE   270      40.147  20.365  73.374  1.00  0.00           H
ATOM   4213 HG23 ILE   270      41.675  19.697  73.032  1.00  0.00           H
ATOM   4214  CG1 ILE   270      42.959  21.911  72.681  1.00  0.00           C
ATOM   4215 HG12 ILE   270      43.105  21.443  71.707  1.00  0.00           H
ATOM   4216 HG13 ILE   270      43.185  22.964  72.519  1.00  0.00           H
ATOM   4217  CD1 ILE   270      43.998  21.538  73.772  1.00  0.00           C
ATOM   4218 HD11 ILE   270      43.630  20.741  74.419  1.00  0.00           H
ATOM   4219 HD12 ILE   270      44.177  22.386  74.433  1.00  0.00           H
ATOM   4220 HD13 ILE   270      44.876  21.247  73.195  1.00  0.00           H
ATOM   4221  C   ILE   270      39.133  22.702  72.278  1.00  0.00           C
ATOM   4222  O   ILE   270      38.533  22.077  71.412  1.00  0.00           O
ATOM   4223  N   THR   271      38.552  23.381  73.269  1.00  0.00           N
ATOM   4224  H   THR   271      39.217  23.851  73.865  1.00  0.00           H
ATOM   4225  CA  THR   271      37.097  23.575  73.456  1.00  0.00           C
ATOM   4226  HA  THR   271      36.627  22.591  73.457  1.00  0.00           H
ATOM   4227  CB  THR   271      36.714  24.339  74.734  1.00  0.00           C
ATOM   4228  HB  THR   271      36.906  25.412  74.694  1.00  0.00           H
ATOM   4229  CG2 THR   271      35.249  24.219  75.127  1.00  0.00           C
ATOM   4230 HG21 THR   271      34.948  24.845  75.968  1.00  0.00           H
ATOM   4231 HG22 THR   271      35.000  23.162  75.205  1.00  0.00           H
ATOM   4232 HG23 THR   271      34.663  24.651  74.316  1.00  0.00           H
ATOM   4233  OG1 THR   271      37.383  23.755  75.850  1.00  0.00           O
ATOM   4234  HG1 THR   271      38.321  23.940  75.768  1.00  0.00           H
ATOM   4235  C   THR   271      36.492  24.250  72.165  1.00  0.00           C
ATOM   4236  O   THR   271      35.289  23.934  71.927  1.00  0.00           O
ATOM   4237  N   ILE   272      37.217  25.087  71.427  1.00  0.00           N
ATOM   4238  H   ILE   272      38.166  25.305  71.695  1.00  0.00           H
ATOM   4239  CA  ILE   272      36.748  25.863  70.173  1.00  0.00           C
ATOM   4240  HA  ILE   272      35.693  26.136  70.203  1.00  0.00           H
ATOM   4241  CB  ILE   272      37.556  27.192  70.011  1.00  0.00           C
ATOM   4242  HB  ILE   272      38.610  27.020  70.232  1.00  0.00           H
ATOM   4243  CG2 ILE   272      37.424  27.697  68.578  1.00  0.00           C
ATOM   4244 HG21 ILE   272      36.384  27.908  68.329  1.00  0.00           H
ATOM   4245 HG22 ILE   272      37.808  26.990  67.843  1.00  0.00           H
ATOM   4246 HG23 ILE   272      38.017  28.604  68.452  1.00  0.00           H
ATOM   4247  CG1 ILE   272      37.113  28.168  71.034  1.00  0.00           C
ATOM   4248 HG12 ILE   272      36.086  28.468  70.832  1.00  0.00           H
ATOM   4249 HG13 ILE   272      37.163  27.727  72.029  1.00  0.00           H
ATOM   4250  CD1 ILE   272      37.962  29.465  71.245  1.00  0.00           C
ATOM   4251 HD11 ILE   272      37.671  29.888  72.207  1.00  0.00           H
ATOM   4252 HD12 ILE   272      38.035  30.218  70.461  1.00  0.00           H
ATOM   4253 HD13 ILE   272      38.980  29.085  71.321  1.00  0.00           H
ATOM   4254  C   ILE   272      36.931  24.886  69.094  1.00  0.00           C
ATOM   4255  O   ILE   272      36.139  24.756  68.188  1.00  0.00           O
ATOM   4256  N   ASP   273      38.047  24.132  69.118  1.00  0.00           N
ATOM   4257  H   ASP   273      38.714  24.285  69.860  1.00  0.00           H
ATOM   4258  CA  ASP   273      38.337  23.079  68.118  1.00  0.00           C
ATOM   4259  HA  ASP   273      38.299  23.606  67.165  1.00  0.00           H
ATOM   4260  CB  ASP   273      39.760  22.455  68.351  1.00  0.00           C
ATOM   4261  HB2 ASP   273      40.435  23.210  68.753  1.00  0.00           H
ATOM   4262  HB3 ASP   273      39.628  21.647  69.070  1.00  0.00           H
ATOM   4263  CG  ASP   273      40.506  21.983  67.141  1.00  0.00           C
ATOM   4264  OD1 ASP   273      40.261  22.379  65.969  1.00  0.00           O
ATOM   4265  OD2 ASP   273      41.426  21.162  67.355  1.00  0.00           O
ATOM   4266  C   ASP   273      37.274  21.914  68.175  1.00  0.00           C
ATOM   4267  O   ASP   273      36.779  21.509  67.159  1.00  0.00           O
ATOM   4268  N   GLU   274      36.706  21.602  69.352  1.00  0.00           N
ATOM   4269  H   GLU   274      37.075  22.037  70.186  1.00  0.00           H
ATOM   4270  CA  GLU   274      35.762  20.537  69.414  1.00  0.00           C
ATOM   4271  HA  GLU   274      35.940  19.813  68.618  1.00  0.00           H
ATOM   4272  CB  GLU   274      35.803  19.829  70.777  1.00  0.00           C
ATOM   4273  HB2 GLU   274      35.817  20.586  71.560  1.00  0.00           H
ATOM   4274  HB3 GLU   274      34.906  19.212  70.829  1.00  0.00           H
ATOM   4275  CG  GLU   274      37.034  18.872  70.949  1.00  0.00           C
ATOM   4276  HG2 GLU   274      37.068  18.282  70.033  1.00  0.00           H
ATOM   4277  HG3 GLU   274      37.983  19.394  71.064  1.00  0.00           H
ATOM   4278  CD  GLU   274      36.879  17.980  72.204  1.00  0.00           C
ATOM   4279  OE1 GLU   274      35.794  17.973  72.788  1.00  0.00           O
ATOM   4280  OE2 GLU   274      37.788  17.206  72.506  1.00  0.00           O
ATOM   4281  C   GLU   274      34.372  20.975  69.047  1.00  0.00           C
ATOM   4282  O   GLU   274      33.567  20.193  68.596  1.00  0.00           O
ATOM   4283  N   GLU   275      34.120  22.263  69.063  1.00  0.00           N
ATOM   4284  H   GLU   275      34.873  22.906  69.262  1.00  0.00           H
ATOM   4285  CA  GLU   275      32.847  22.862  68.643  1.00  0.00           C
ATOM   4286  HA  GLU   275      32.166  22.049  68.899  1.00  0.00           H
ATOM   4287  CB  GLU   275      32.712  24.095  69.515  1.00  0.00           C
ATOM   4288  HB2 GLU   275      33.117  23.900  70.508  1.00  0.00           H
ATOM   4289  HB3 GLU   275      33.264  24.921  69.070  1.00  0.00           H
ATOM   4290  CG  GLU   275      31.183  24.535  69.744  1.00  0.00           C
ATOM   4291  HG2 GLU   275      31.085  25.394  70.407  1.00  0.00           H
ATOM   4292  HG3 GLU   275      30.735  24.800  68.787  1.00  0.00           H
ATOM   4293  CD  GLU   275      30.430  23.439  70.474  1.00  0.00           C
ATOM   4294  OE1 GLU   275      30.922  22.966  71.505  1.00  0.00           O
ATOM   4295  OE2 GLU   275      29.378  23.010  69.921  1.00  0.00           O
ATOM   4296  C   GLU   275      32.851  23.228  67.130  1.00  0.00           C
ATOM   4297  O   GLU   275      32.031  23.956  66.641  1.00  0.00           O
ATOM   4298  N   SER   276      33.850  22.712  66.374  1.00  0.00           N
ATOM   4299  H   SER   276      34.517  22.126  66.855  1.00  0.00           H
ATOM   4300  CA  SER   276      34.060  23.013  64.998  1.00  0.00           C
ATOM   4301  HA  SER   276      33.433  23.869  64.748  1.00  0.00           H
ATOM   4302  CB  SER   276      35.501  23.468  64.830  1.00  0.00           C
ATOM   4303  HB2 SER   276      35.638  24.060  63.925  1.00  0.00           H
ATOM   4304  HB3 SER   276      35.817  24.037  65.703  1.00  0.00           H
ATOM   4305  OG  SER   276      36.377  22.358  64.666  1.00  0.00           O
ATOM   4306  HG  SER   276      36.459  21.918  65.515  1.00  0.00           H
ATOM   4307  C   SER   276      33.790  21.879  64.062  1.00  0.00           C
ATOM   4308  O   SER   276      33.658  20.723  64.565  1.00  0.00           O
ATOM   4309  N   PRO   277      33.796  22.085  62.697  1.00  0.00           N
ATOM   4310  CD  PRO   277      33.916  23.324  61.960  1.00  0.00           C
ATOM   4311  HD2 PRO   277      34.941  23.447  61.612  1.00  0.00           H
ATOM   4312  HD3 PRO   277      33.641  24.174  62.585  1.00  0.00           H
ATOM   4313  CG  PRO   277      32.922  23.126  60.813  1.00  0.00           C
ATOM   4314  HG2 PRO   277      33.103  23.875  60.043  1.00  0.00           H
ATOM   4315  HG3 PRO   277      31.917  23.188  61.228  1.00  0.00           H
ATOM   4316  CB  PRO   277      33.292  21.706  60.406  1.00  0.00           C
ATOM   4317  HB2 PRO   277      34.212  21.690  59.821  1.00  0.00           H
ATOM   4318  HB3 PRO   277      32.551  21.071  59.922  1.00  0.00           H
ATOM   4319  CA  PRO   277      33.461  21.014  61.759  1.00  0.00           C
ATOM   4320  HA  PRO   277      32.484  20.650  62.076  1.00  0.00           H
ATOM   4321  C   PRO   277      34.467  19.817  61.733  1.00  0.00           C
ATOM   4322  O   PRO   277      34.130  18.713  61.364  1.00  0.00           O
ATOM   4323  N   ARG   278      35.699  20.145  62.059  1.00  0.00           N
ATOM   4324  H   ARG   278      35.798  21.070  62.454  1.00  0.00           H
ATOM   4325  CA  ARG   278      36.940  19.369  61.822  1.00  0.00           C
ATOM   4326  HA  ARG   278      36.790  18.289  61.833  1.00  0.00           H
ATOM   4327  CB  ARG   278      37.543  19.650  60.388  1.00  0.00           C
ATOM   4328  HB2 ARG   278      37.765  20.714  60.308  1.00  0.00           H
ATOM   4329  HB3 ARG   278      38.462  19.063  60.397  1.00  0.00           H
ATOM   4330  CG  ARG   278      36.638  19.328  59.164  1.00  0.00           C
ATOM   4331  HG2 ARG   278      35.694  19.872  59.184  1.00  0.00           H
ATOM   4332  HG3 ARG   278      37.199  19.630  58.279  1.00  0.00           H
ATOM   4333  CD  ARG   278      36.335  17.870  58.995  1.00  0.00           C
ATOM   4334  HD2 ARG   278      37.278  17.374  58.764  1.00  0.00           H
ATOM   4335  HD3 ARG   278      35.733  17.623  59.869  1.00  0.00           H
ATOM   4336  NE  ARG   278      35.554  17.641  57.785  1.00  0.00           N
ATOM   4337  HE  ARG   278      35.988  17.856  56.899  1.00  0.00           H
ATOM   4338  CZ  ARG   278      34.262  17.339  57.699  1.00  0.00           C
ATOM   4339  NH1 ARG   278      33.486  17.297  58.794  1.00  0.00           N
ATOM   4340 HH11 ARG   278      33.947  17.605  59.637  1.00  0.00           H
ATOM   4341 HH12 ARG   278      32.568  16.884  58.708  1.00  0.00           H
ATOM   4342  NH2 ARG   278      33.718  17.131  56.560  1.00  0.00           N
ATOM   4343 HH21 ARG   278      34.288  17.198  55.729  1.00  0.00           H
ATOM   4344 HH22 ARG   278      32.760  16.812  56.552  1.00  0.00           H
ATOM   4345  C   ARG   278      37.863  19.772  62.914  1.00  0.00           C
ATOM   4346  O   ARG   278      38.716  20.693  62.696  1.00  0.00           O
ATOM   4347  N   PRO   279      37.882  19.139  64.053  1.00  0.00           N
ATOM   4348  CD  PRO   279      36.921  18.210  64.548  1.00  0.00           C
ATOM   4349  HD2 PRO   279      37.083  17.292  63.985  1.00  0.00           H
ATOM   4350  HD3 PRO   279      35.924  18.527  64.240  1.00  0.00           H
ATOM   4351  CG  PRO   279      37.155  17.988  66.036  1.00  0.00           C
ATOM   4352  HG2 PRO   279      36.900  16.955  66.277  1.00  0.00           H
ATOM   4353  HG3 PRO   279      36.511  18.672  66.587  1.00  0.00           H
ATOM   4354  CB  PRO   279      38.551  18.342  66.211  1.00  0.00           C
ATOM   4355  HB2 PRO   279      39.105  17.427  66.001  1.00  0.00           H
ATOM   4356  HB3 PRO   279      38.753  18.667  67.232  1.00  0.00           H
ATOM   4357  CA  PRO   279      38.857  19.372  65.095  1.00  0.00           C
ATOM   4358  HA  PRO   279      38.723  20.404  65.417  1.00  0.00           H
ATOM   4359  C   PRO   279      40.308  19.069  64.551  1.00  0.00           C
ATOM   4360  O   PRO   279      40.550  18.093  63.822  1.00  0.00           O
ATOM   4361  N   GLY   280      41.267  19.890  65.018  1.00  0.00           N
ATOM   4362  H   GLY   280      41.106  20.578  65.739  1.00  0.00           H
ATOM   4363  CA  GLY   280      42.662  19.558  64.697  1.00  0.00           C
ATOM   4364  HA2 GLY   280      43.266  20.167  65.369  1.00  0.00           H
ATOM   4365  HA3 GLY   280      42.920  18.529  64.943  1.00  0.00           H
ATOM   4366  C   GLY   280      43.113  19.889  63.265  1.00  0.00           C
ATOM   4367  O   GLY   280      44.214  19.580  62.894  1.00  0.00           O
ATOM   4368  N   GLN   281      42.251  20.540  62.459  1.00  0.00           N
ATOM   4369  H   GLN   281      41.327  20.689  62.838  1.00  0.00           H
ATOM   4370  CA  GLN   281      42.391  21.108  61.120  1.00  0.00           C
ATOM   4371  HA  GLN   281      43.336  20.818  60.660  1.00  0.00           H
ATOM   4372  CB  GLN   281      41.265  20.698  60.110  1.00  0.00           C
ATOM   4373  HB2 GLN   281      40.294  21.030  60.480  1.00  0.00           H
ATOM   4374  HB3 GLN   281      41.410  21.151  59.130  1.00  0.00           H
ATOM   4375  CG  GLN   281      41.281  19.212  59.875  1.00  0.00           C
ATOM   4376  HG2 GLN   281      42.321  18.978  59.649  1.00  0.00           H
ATOM   4377  HG3 GLN   281      41.069  18.716  60.824  1.00  0.00           H
ATOM   4378  CD  GLN   281      40.422  18.557  58.824  1.00  0.00           C
ATOM   4379  OE1 GLN   281      39.645  19.126  58.035  1.00  0.00           O
ATOM   4380  NE2 GLN   281      40.468  17.294  58.783  1.00  0.00           N
ATOM   4381 HE21 GLN   281      39.911  16.846  58.070  1.00  0.00           H
ATOM   4382 HE22 GLN   281      41.132  16.797  59.359  1.00  0.00           H
ATOM   4383  C   GLN   281      42.392  22.583  61.241  1.00  0.00           C
ATOM   4384  O   GLN   281      41.961  23.070  62.306  1.00  0.00           O
ATOM   4385  N   GLN   282      42.780  23.398  60.238  1.00  0.00           N
ATOM   4386  H   GLN   282      43.175  22.869  59.473  1.00  0.00           H
ATOM   4387  CA  GLN   282      42.800  24.862  60.177  1.00  0.00           C
ATOM   4388  HA  GLN   282      43.327  25.169  59.274  1.00  0.00           H
ATOM   4389  CB  GLN   282      41.324  25.447  60.094  1.00  0.00           C
ATOM   4390  HB2 GLN   282      40.749  25.144  60.968  1.00  0.00           H
ATOM   4391  HB3 GLN   282      41.370  26.535  60.024  1.00  0.00           H
ATOM   4392  CG  GLN   282      40.561  24.860  58.886  1.00  0.00           C
ATOM   4393  HG2 GLN   282      41.067  25.050  57.940  1.00  0.00           H
ATOM   4394  HG3 GLN   282      40.582  23.772  58.941  1.00  0.00           H
ATOM   4395  CD  GLN   282      39.124  25.398  58.727  1.00  0.00           C
ATOM   4396  OE1 GLN   282      38.693  26.247  59.508  1.00  0.00           O
ATOM   4397  NE2 GLN   282      38.461  25.031  57.622  1.00  0.00           N
ATOM   4398 HE21 GLN   282      37.489  25.252  57.458  1.00  0.00           H
ATOM   4399 HE22 GLN   282      38.874  24.326  57.029  1.00  0.00           H
ATOM   4400  C   GLN   282      43.529  25.534  61.364  1.00  0.00           C
ATOM   4401  O   GLN   282      43.165  26.656  61.801  1.00  0.00           O
ATOM   4402  N   THR   283      44.422  24.789  62.031  1.00  0.00           N
ATOM   4403  H   THR   283      44.823  23.979  61.580  1.00  0.00           H
ATOM   4404  CA  THR   283      44.953  25.022  63.361  1.00  0.00           C
ATOM   4405  HA  THR   283      44.130  24.880  64.062  1.00  0.00           H
ATOM   4406  CB  THR   283      46.048  23.978  63.760  1.00  0.00           C
ATOM   4407  HB  THR   283      46.874  24.091  63.058  1.00  0.00           H
ATOM   4408  CG2 THR   283      46.602  24.220  65.202  1.00  0.00           C
ATOM   4409 HG21 THR   283      47.010  25.201  65.445  1.00  0.00           H
ATOM   4410 HG22 THR   283      47.458  23.549  65.241  1.00  0.00           H
ATOM   4411 HG23 THR   283      45.837  23.838  65.878  1.00  0.00           H
ATOM   4412  OG1 THR   283      45.493  22.646  63.731  1.00  0.00           O
ATOM   4413  HG1 THR   283      45.322  22.503  62.798  1.00  0.00           H
ATOM   4414  C   THR   283      45.447  26.450  63.686  1.00  0.00           C
ATOM   4415  O   THR   283      45.107  26.971  64.775  1.00  0.00           O
ATOM   4416  N   PHE   284      46.225  27.025  62.744  1.00  0.00           N
ATOM   4417  H   PHE   284      46.550  26.463  61.970  1.00  0.00           H
ATOM   4418  CA  PHE   284      46.807  28.396  62.902  1.00  0.00           C
ATOM   4419  HA  PHE   284      47.158  28.486  63.929  1.00  0.00           H
ATOM   4420  CB  PHE   284      47.960  28.560  61.873  1.00  0.00           C
ATOM   4421  HB2 PHE   284      48.697  27.780  62.067  1.00  0.00           H
ATOM   4422  HB3 PHE   284      47.564  28.360  60.877  1.00  0.00           H
ATOM   4423  CG  PHE   284      48.698  29.834  61.998  1.00  0.00           C
ATOM   4424  CD1 PHE   284      49.293  30.179  63.169  1.00  0.00           C
ATOM   4425  HD1 PHE   284      49.194  29.564  64.051  1.00  0.00           H
ATOM   4426  CE1 PHE   284      50.055  31.352  63.215  1.00  0.00           C
ATOM   4427  HE1 PHE   284      50.505  31.524  64.181  1.00  0.00           H
ATOM   4428  CZ  PHE   284      50.170  32.324  62.206  1.00  0.00           C
ATOM   4429  HZ  PHE   284      50.754  33.217  62.370  1.00  0.00           H
ATOM   4430  CE2 PHE   284      49.427  31.986  60.987  1.00  0.00           C
ATOM   4431  HE2 PHE   284      49.438  32.703  60.179  1.00  0.00           H
ATOM   4432  CD2 PHE   284      48.741  30.784  60.949  1.00  0.00           C
ATOM   4433  HD2 PHE   284      48.095  30.558  60.114  1.00  0.00           H
ATOM   4434  C   PHE   284      45.769  29.444  62.711  1.00  0.00           C
ATOM   4435  O   PHE   284      45.870  30.525  63.312  1.00  0.00           O
ATOM   4436  N   GLU   285      44.670  29.199  61.865  1.00  0.00           N
ATOM   4437  H   GLU   285      44.468  28.265  61.537  1.00  0.00           H
ATOM   4438  CA  GLU   285      43.586  30.144  61.841  1.00  0.00           C
ATOM   4439  HA  GLU   285      44.001  31.142  61.707  1.00  0.00           H
ATOM   4440  CB  GLU   285      42.819  29.844  60.592  1.00  0.00           C
ATOM   4441  HB2 GLU   285      43.534  29.858  59.769  1.00  0.00           H
ATOM   4442  HB3 GLU   285      42.379  28.847  60.608  1.00  0.00           H
ATOM   4443  CG  GLU   285      41.634  30.814  60.379  1.00  0.00           C
ATOM   4444  HG2 GLU   285      40.830  30.593  61.081  1.00  0.00           H
ATOM   4445  HG3 GLU   285      42.136  31.778  60.457  1.00  0.00           H
ATOM   4446  CD  GLU   285      41.027  30.691  58.969  1.00  0.00           C
ATOM   4447  OE1 GLU   285      41.725  31.035  57.978  1.00  0.00           O
ATOM   4448  OE2 GLU   285      39.888  30.261  58.937  1.00  0.00           O
ATOM   4449  C   GLU   285      42.781  30.154  63.127  1.00  0.00           C
ATOM   4450  O   GLU   285      42.443  31.227  63.578  1.00  0.00           O
ATOM   4451  N   LYS   286      42.515  28.977  63.722  1.00  0.00           N
ATOM   4452  H   LYS   286      42.831  28.126  63.280  1.00  0.00           H
ATOM   4453  CA  LYS   286      41.751  28.894  64.953  1.00  0.00           C
ATOM   4454  HA  LYS   286      40.818  29.424  64.761  1.00  0.00           H
ATOM   4455  CB  LYS   286      41.477  27.388  65.204  1.00  0.00           C
ATOM   4456  HB2 LYS   286      42.328  26.792  64.877  1.00  0.00           H
ATOM   4457  HB3 LYS   286      41.233  27.276  66.260  1.00  0.00           H
ATOM   4458  CG  LYS   286      40.341  26.857  64.359  1.00  0.00           C
ATOM   4459  HG2 LYS   286      39.469  27.304  64.835  1.00  0.00           H
ATOM   4460  HG3 LYS   286      40.435  27.215  63.334  1.00  0.00           H
ATOM   4461  CD  LYS   286      40.410  25.366  64.363  1.00  0.00           C
ATOM   4462  HD2 LYS   286      41.274  25.044  63.784  1.00  0.00           H
ATOM   4463  HD3 LYS   286      40.601  25.092  65.400  1.00  0.00           H
ATOM   4464  CE  LYS   286      39.184  24.858  63.701  1.00  0.00           C
ATOM   4465  HE2 LYS   286      38.304  25.027  64.320  1.00  0.00           H
ATOM   4466  HE3 LYS   286      38.990  25.407  62.780  1.00  0.00           H
ATOM   4467  NZ  LYS   286      39.403  23.431  63.522  1.00  0.00           N
ATOM   4468  HZ1 LYS   286      38.627  22.937  63.105  1.00  0.00           H
ATOM   4469  HZ2 LYS   286      39.552  22.875  64.353  1.00  0.00           H
ATOM   4470  HZ3 LYS   286      40.213  23.207  62.962  1.00  0.00           H
ATOM   4471  C   LYS   286      42.551  29.594  66.042  1.00  0.00           C
ATOM   4472  O   LYS   286      41.966  30.222  66.883  1.00  0.00           O
ATOM   4473  N   MET   287      43.813  29.269  66.118  1.00  0.00           N
ATOM   4474  H   MET   287      44.258  28.777  65.356  1.00  0.00           H
ATOM   4475  CA  MET   287      44.730  29.847  67.001  1.00  0.00           C
ATOM   4476  HA  MET   287      44.228  29.697  67.956  1.00  0.00           H
ATOM   4477  CB  MET   287      46.122  29.261  66.913  1.00  0.00           C
ATOM   4478  HB2 MET   287      46.327  29.034  65.866  1.00  0.00           H
ATOM   4479  HB3 MET   287      46.878  29.988  67.204  1.00  0.00           H
ATOM   4480  CG  MET   287      46.225  27.982  67.683  1.00  0.00           C
ATOM   4481  HG2 MET   287      45.252  27.816  68.147  1.00  0.00           H
ATOM   4482  HG3 MET   287      46.505  27.149  67.040  1.00  0.00           H
ATOM   4483  SD  MET   287      47.417  28.111  69.100  1.00  0.00           S
ATOM   4484  CE  MET   287      46.583  29.287  70.166  1.00  0.00           C
ATOM   4485  HE1 MET   287      47.304  29.663  70.892  1.00  0.00           H
ATOM   4486  HE2 MET   287      46.233  30.134  69.577  1.00  0.00           H
ATOM   4487  HE3 MET   287      45.777  28.956  70.819  1.00  0.00           H
ATOM   4488  C   MET   287      44.894  31.428  67.004  1.00  0.00           C
ATOM   4489  O   MET   287      45.242  31.885  68.096  1.00  0.00           O
ATOM   4490  N   SER   288      44.787  32.157  65.906  1.00  0.00           N
ATOM   4491  H   SER   288      44.537  31.754  65.014  1.00  0.00           H
ATOM   4492  CA  SER   288      45.277  33.567  65.770  1.00  0.00           C
ATOM   4493  HA  SER   288      45.396  34.011  66.758  1.00  0.00           H
ATOM   4494  CB  SER   288      46.679  33.714  65.110  1.00  0.00           C
ATOM   4495  HB2 SER   288      46.977  34.762  65.085  1.00  0.00           H
ATOM   4496  HB3 SER   288      47.473  33.233  65.681  1.00  0.00           H
ATOM   4497  OG  SER   288      46.590  33.181  63.822  1.00  0.00           O
ATOM   4498  HG  SER   288      46.415  32.239  63.758  1.00  0.00           H
ATOM   4499  C   SER   288      44.370  34.498  65.002  1.00  0.00           C
ATOM   4500  O   SER   288      44.697  35.677  64.976  1.00  0.00           O
ATOM   4501  N   SER   289      43.276  33.940  64.440  1.00  0.00           N
ATOM   4502  H   SER   289      43.071  32.957  64.330  1.00  0.00           H
ATOM   4503  CA  SER   289      42.394  34.780  63.715  1.00  0.00           C
ATOM   4504  HA  SER   289      42.960  35.556  63.202  1.00  0.00           H
ATOM   4505  CB  SER   289      41.762  33.979  62.568  1.00  0.00           C
ATOM   4506  HB2 SER   289      42.582  33.737  61.892  1.00  0.00           H
ATOM   4507  HB3 SER   289      41.260  33.077  62.919  1.00  0.00           H
ATOM   4508  OG  SER   289      40.880  34.811  61.876  1.00  0.00           O
ATOM   4509  HG  SER   289      40.667  34.465  61.007  1.00  0.00           H
ATOM   4510  C   SER   289      41.311  35.482  64.515  1.00  0.00           C
ATOM   4511  O   SER   289      40.746  34.989  65.520  1.00  0.00           O
ATOM   4512  N   GLY   290      41.016  36.742  64.104  1.00  0.00           N
ATOM   4513  H   GLY   290      41.340  37.100  63.217  1.00  0.00           H
ATOM   4514  CA  GLY   290      40.027  37.731  64.701  1.00  0.00           C
ATOM   4515  HA2 GLY   290      40.378  38.202  65.619  1.00  0.00           H
ATOM   4516  HA3 GLY   290      40.007  38.554  63.988  1.00  0.00           H
ATOM   4517  C   GLY   290      38.622  37.118  64.946  1.00  0.00           C
ATOM   4518  O   GLY   290      37.850  37.478  65.859  1.00  0.00           O
ATOM   4519  N   TYR   291      38.104  36.189  64.075  1.00  0.00           N
ATOM   4520  H   TYR   291      38.703  36.022  63.279  1.00  0.00           H
ATOM   4521  CA  TYR   291      36.780  35.497  64.127  1.00  0.00           C
ATOM   4522  HA  TYR   291      35.984  36.208  63.907  1.00  0.00           H
ATOM   4523  CB  TYR   291      36.607  34.425  63.064  1.00  0.00           C
ATOM   4524  HB2 TYR   291      36.928  34.835  62.106  1.00  0.00           H
ATOM   4525  HB3 TYR   291      37.376  33.701  63.333  1.00  0.00           H
ATOM   4526  CG  TYR   291      35.316  33.708  63.066  1.00  0.00           C
ATOM   4527  CD1 TYR   291      34.243  34.235  62.313  1.00  0.00           C
ATOM   4528  HD1 TYR   291      34.262  35.155  61.748  1.00  0.00           H
ATOM   4529  CE1 TYR   291      32.990  33.564  62.363  1.00  0.00           C
ATOM   4530  HE1 TYR   291      32.140  33.943  61.814  1.00  0.00           H
ATOM   4531  CZ  TYR   291      32.905  32.373  63.088  1.00  0.00           C
ATOM   4532  OH  TYR   291      31.760  31.656  63.141  1.00  0.00           O
ATOM   4533  HH  TYR   291      31.981  30.722  63.129  1.00  0.00           H
ATOM   4534  CE2 TYR   291      34.020  31.828  63.814  1.00  0.00           C
ATOM   4535  HE2 TYR   291      33.910  30.934  64.409  1.00  0.00           H
ATOM   4536  CD2 TYR   291      35.217  32.507  63.805  1.00  0.00           C
ATOM   4537  HD2 TYR   291      36.105  32.084  64.251  1.00  0.00           H
ATOM   4538  C   TYR   291      36.556  34.858  65.508  1.00  0.00           C
ATOM   4539  O   TYR   291      35.380  34.686  65.850  1.00  0.00           O
ATOM   4540  N   TYR   292      37.573  34.575  66.280  1.00  0.00           N
ATOM   4541  H   TYR   292      38.467  34.877  65.920  1.00  0.00           H
ATOM   4542  CA  TYR   292      37.625  33.664  67.484  1.00  0.00           C
ATOM   4543  HA  TYR   292      36.696  33.096  67.545  1.00  0.00           H
ATOM   4544  CB  TYR   292      38.689  32.550  67.223  1.00  0.00           C
ATOM   4545  HB2 TYR   292      39.633  33.075  67.071  1.00  0.00           H
ATOM   4546  HB3 TYR   292      38.878  32.088  68.191  1.00  0.00           H
ATOM   4547  CG  TYR   292      38.408  31.544  66.200  1.00  0.00           C
ATOM   4548  CD1 TYR   292      37.487  30.514  66.495  1.00  0.00           C
ATOM   4549  HD1 TYR   292      37.038  30.420  67.473  1.00  0.00           H
ATOM   4550  CE1 TYR   292      37.100  29.666  65.469  1.00  0.00           C
ATOM   4551  HE1 TYR   292      36.479  28.825  65.740  1.00  0.00           H
ATOM   4552  CZ  TYR   292      37.714  29.679  64.208  1.00  0.00           C
ATOM   4553  OH  TYR   292      37.345  28.810  63.226  1.00  0.00           O
ATOM   4554  HH  TYR   292      37.701  29.165  62.409  1.00  0.00           H
ATOM   4555  CE2 TYR   292      38.653  30.718  63.881  1.00  0.00           C
ATOM   4556  HE2 TYR   292      39.200  30.858  62.960  1.00  0.00           H
ATOM   4557  CD2 TYR   292      38.962  31.668  64.905  1.00  0.00           C
ATOM   4558  HD2 TYR   292      39.713  32.405  64.664  1.00  0.00           H
ATOM   4559  C   TYR   292      37.825  34.457  68.827  1.00  0.00           C
ATOM   4560  O   TYR   292      37.493  33.905  69.870  1.00  0.00           O
ATOM   4561  N   LEU   293      38.382  35.681  68.842  1.00  0.00           N
ATOM   4562  H   LEU   293      38.438  36.184  67.968  1.00  0.00           H
ATOM   4563  CA  LEU   293      38.845  36.303  70.074  1.00  0.00           C
ATOM   4564  HA  LEU   293      39.522  35.739  70.717  1.00  0.00           H
ATOM   4565  CB  LEU   293      39.591  37.589  69.690  1.00  0.00           C
ATOM   4566  HB2 LEU   293      38.924  38.346  69.280  1.00  0.00           H
ATOM   4567  HB3 LEU   293      39.967  38.171  70.531  1.00  0.00           H
ATOM   4568  CG  LEU   293      40.697  37.352  68.554  1.00  0.00           C
ATOM   4569  HG  LEU   293      40.302  36.988  67.605  1.00  0.00           H
ATOM   4570  CD1 LEU   293      41.301  38.719  68.303  1.00  0.00           C
ATOM   4571 HD11 LEU   293      41.527  39.311  69.191  1.00  0.00           H
ATOM   4572 HD12 LEU   293      40.701  39.324  67.625  1.00  0.00           H
ATOM   4573 HD13 LEU   293      42.221  38.390  67.818  1.00  0.00           H
ATOM   4574  CD2 LEU   293      41.800  36.404  69.000  1.00  0.00           C
ATOM   4575 HD21 LEU   293      42.499  36.101  68.221  1.00  0.00           H
ATOM   4576 HD22 LEU   293      42.423  36.861  69.769  1.00  0.00           H
ATOM   4577 HD23 LEU   293      41.355  35.488  69.389  1.00  0.00           H
ATOM   4578  C   LEU   293      37.762  36.599  71.092  1.00  0.00           C
ATOM   4579  O   LEU   293      38.033  36.635  72.271  1.00  0.00           O
ATOM   4580  N   GLY   294      36.525  36.802  70.621  1.00  0.00           N
ATOM   4581  H   GLY   294      36.355  36.910  69.632  1.00  0.00           H
ATOM   4582  CA  GLY   294      35.347  36.979  71.544  1.00  0.00           C
ATOM   4583  HA2 GLY   294      35.489  37.730  72.320  1.00  0.00           H
ATOM   4584  HA3 GLY   294      34.488  37.320  70.967  1.00  0.00           H
ATOM   4585  C   GLY   294      34.840  35.713  72.174  1.00  0.00           C
ATOM   4586  O   GLY   294      34.443  35.726  73.331  1.00  0.00           O
ATOM   4587  N   GLU   295      34.899  34.598  71.416  1.00  0.00           N
ATOM   4588  H   GLU   295      35.120  34.761  70.443  1.00  0.00           H
ATOM   4589  CA  GLU   295      34.661  33.242  71.756  1.00  0.00           C
ATOM   4590  HA  GLU   295      33.741  33.114  72.327  1.00  0.00           H
ATOM   4591  CB  GLU   295      34.526  32.298  70.499  1.00  0.00           C
ATOM   4592  HB2 GLU   295      33.710  32.614  69.850  1.00  0.00           H
ATOM   4593  HB3 GLU   295      35.510  32.244  70.034  1.00  0.00           H
ATOM   4594  CG  GLU   295      34.277  30.867  70.981  1.00  0.00           C
ATOM   4595  HG2 GLU   295      34.359  30.240  70.093  1.00  0.00           H
ATOM   4596  HG3 GLU   295      35.026  30.502  71.683  1.00  0.00           H
ATOM   4597  CD  GLU   295      32.931  30.489  71.638  1.00  0.00           C
ATOM   4598  OE1 GLU   295      31.997  31.373  71.781  1.00  0.00           O
ATOM   4599  OE2 GLU   295      32.840  29.392  72.271  1.00  0.00           O
ATOM   4600  C   GLU   295      35.653  32.747  72.818  1.00  0.00           C
ATOM   4601  O   GLU   295      35.235  32.093  73.783  1.00  0.00           O
ATOM   4602  N   ILE   296      36.914  33.231  72.782  1.00  0.00           N
ATOM   4603  H   ILE   296      37.201  33.798  71.998  1.00  0.00           H
ATOM   4604  CA  ILE   296      38.027  32.849  73.700  1.00  0.00           C
ATOM   4605  HA  ILE   296      37.951  31.761  73.714  1.00  0.00           H
ATOM   4606  CB  ILE   296      39.380  33.287  73.069  1.00  0.00           C
ATOM   4607  HB  ILE   296      39.381  34.319  72.717  1.00  0.00           H
ATOM   4608  CG2 ILE   296      40.516  32.966  73.974  1.00  0.00           C
ATOM   4609 HG21 ILE   296      40.232  33.565  74.840  1.00  0.00           H
ATOM   4610 HG22 ILE   296      41.469  33.307  73.570  1.00  0.00           H
ATOM   4611 HG23 ILE   296      40.470  31.936  74.331  1.00  0.00           H
ATOM   4612  CG1 ILE   296      39.565  32.276  71.836  1.00  0.00           C
ATOM   4613 HG12 ILE   296      39.993  31.318  72.132  1.00  0.00           H
ATOM   4614 HG13 ILE   296      38.623  32.260  71.288  1.00  0.00           H
ATOM   4615  CD1 ILE   296      40.609  32.652  70.775  1.00  0.00           C
ATOM   4616 HD11 ILE   296      40.548  31.892  69.997  1.00  0.00           H
ATOM   4617 HD12 ILE   296      41.563  32.586  71.298  1.00  0.00           H
ATOM   4618 HD13 ILE   296      40.304  33.649  70.455  1.00  0.00           H
ATOM   4619  C   ILE   296      37.818  33.524  75.101  1.00  0.00           C
ATOM   4620  O   ILE   296      37.824  32.864  76.110  1.00  0.00           O
ATOM   4621  N   LEU   297      37.461  34.800  75.085  1.00  0.00           N
ATOM   4622  H   LEU   297      37.598  35.317  74.229  1.00  0.00           H
ATOM   4623  CA  LEU   297      37.015  35.684  76.191  1.00  0.00           C
ATOM   4624  HA  LEU   297      37.810  35.804  76.928  1.00  0.00           H
ATOM   4625  CB  LEU   297      36.674  37.094  75.677  1.00  0.00           C
ATOM   4626  HB2 LEU   297      37.398  37.632  75.066  1.00  0.00           H
ATOM   4627  HB3 LEU   297      35.739  36.945  75.134  1.00  0.00           H
ATOM   4628  CG  LEU   297      36.375  38.208  76.730  1.00  0.00           C
ATOM   4629  HG  LEU   297      35.674  37.929  77.516  1.00  0.00           H
ATOM   4630  CD1 LEU   297      37.529  38.777  77.521  1.00  0.00           C
ATOM   4631 HD11 LEU   297      38.413  39.005  76.925  1.00  0.00           H
ATOM   4632 HD12 LEU   297      37.769  38.042  78.290  1.00  0.00           H
ATOM   4633 HD13 LEU   297      37.248  39.698  78.033  1.00  0.00           H
ATOM   4634  CD2 LEU   297      35.657  39.382  76.012  1.00  0.00           C
ATOM   4635 HD21 LEU   297      34.699  39.038  75.622  1.00  0.00           H
ATOM   4636 HD22 LEU   297      35.502  40.153  76.768  1.00  0.00           H
ATOM   4637 HD23 LEU   297      36.417  39.738  75.317  1.00  0.00           H
ATOM   4638  C   LEU   297      35.836  35.021  76.987  1.00  0.00           C
ATOM   4639  O   LEU   297      35.950  34.876  78.229  1.00  0.00           O
ATOM   4640  N   ARG   298      34.798  34.687  76.194  1.00  0.00           N
ATOM   4641  H   ARG   298      34.918  34.806  75.199  1.00  0.00           H
ATOM   4642  CA  ARG   298      33.594  33.936  76.732  1.00  0.00           C
ATOM   4643  HA  ARG   298      33.209  34.588  77.516  1.00  0.00           H
ATOM   4644  CB  ARG   298      32.550  33.728  75.577  1.00  0.00           C
ATOM   4645  HB2 ARG   298      32.467  34.678  75.050  1.00  0.00           H
ATOM   4646  HB3 ARG   298      32.940  32.909  74.973  1.00  0.00           H
ATOM   4647  CG  ARG   298      31.115  33.262  76.117  1.00  0.00           C
ATOM   4648  HG2 ARG   298      31.241  32.393  76.763  1.00  0.00           H
ATOM   4649  HG3 ARG   298      30.641  34.017  76.744  1.00  0.00           H
ATOM   4650  CD  ARG   298      30.285  32.821  74.903  1.00  0.00           C
ATOM   4651  HD2 ARG   298      29.221  32.849  75.137  1.00  0.00           H
ATOM   4652  HD3 ARG   298      30.524  33.553  74.132  1.00  0.00           H
ATOM   4653  NE  ARG   298      30.640  31.470  74.419  1.00  0.00           N
ATOM   4654  HE  ARG   298      31.312  31.448  73.666  1.00  0.00           H
ATOM   4655  CZ  ARG   298      30.323  30.268  74.873  1.00  0.00           C
ATOM   4656  NH1 ARG   298      29.762  30.140  76.055  1.00  0.00           N
ATOM   4657 HH11 ARG   298      29.104  30.832  76.384  1.00  0.00           H
ATOM   4658 HH12 ARG   298      29.851  29.249  76.522  1.00  0.00           H
ATOM   4659  NH2 ARG   298      30.879  29.178  74.338  1.00  0.00           N
ATOM   4660 HH21 ARG   298      31.437  29.299  73.504  1.00  0.00           H
ATOM   4661 HH22 ARG   298      31.137  28.384  74.906  1.00  0.00           H
ATOM   4662  C   ARG   298      34.021  32.601  77.418  1.00  0.00           C
ATOM   4663  O   ARG   298      33.570  32.450  78.535  1.00  0.00           O
ATOM   4664  N   LEU   299      34.677  31.641  76.777  1.00  0.00           N
ATOM   4665  H   LEU   299      34.822  31.746  75.784  1.00  0.00           H
ATOM   4666  CA  LEU   299      35.045  30.433  77.459  1.00  0.00           C
ATOM   4667  HA  LEU   299      34.185  29.811  77.709  1.00  0.00           H
ATOM   4668  CB  LEU   299      35.844  29.554  76.483  1.00  0.00           C
ATOM   4669  HB2 LEU   299      36.756  30.084  76.211  1.00  0.00           H
ATOM   4670  HB3 LEU   299      36.198  28.643  76.965  1.00  0.00           H
ATOM   4671  CG  LEU   299      35.089  29.127  75.266  1.00  0.00           C
ATOM   4672  HG  LEU   299      34.613  30.070  74.995  1.00  0.00           H
ATOM   4673  CD1 LEU   299      36.070  28.541  74.212  1.00  0.00           C
ATOM   4674 HD11 LEU   299      36.742  29.353  73.936  1.00  0.00           H
ATOM   4675 HD12 LEU   299      35.466  28.388  73.317  1.00  0.00           H
ATOM   4676 HD13 LEU   299      36.520  27.621  74.585  1.00  0.00           H
ATOM   4677  CD2 LEU   299      33.965  28.175  75.697  1.00  0.00           C
ATOM   4678 HD21 LEU   299      34.340  27.334  76.280  1.00  0.00           H
ATOM   4679 HD22 LEU   299      33.161  28.702  76.212  1.00  0.00           H
ATOM   4680 HD23 LEU   299      33.450  27.876  74.783  1.00  0.00           H
ATOM   4681  C   LEU   299      35.895  30.516  78.785  1.00  0.00           C
ATOM   4682  O   LEU   299      35.635  29.796  79.713  1.00  0.00           O
ATOM   4683  N   ALA   300      36.745  31.458  78.797  1.00  0.00           N
ATOM   4684  H   ALA   300      37.157  31.726  77.916  1.00  0.00           H
ATOM   4685  CA  ALA   300      37.601  31.639  79.957  1.00  0.00           C
ATOM   4686  HA  ALA   300      38.017  30.674  80.246  1.00  0.00           H
ATOM   4687  CB  ALA   300      38.760  32.586  79.562  1.00  0.00           C
ATOM   4688  HB1 ALA   300      38.447  33.600  79.315  1.00  0.00           H
ATOM   4689  HB2 ALA   300      39.245  32.183  78.672  1.00  0.00           H
ATOM   4690  HB3 ALA   300      39.462  32.732  80.384  1.00  0.00           H
ATOM   4691  C   ALA   300      36.697  32.262  81.110  1.00  0.00           C
ATOM   4692  O   ALA   300      36.809  31.772  82.232  1.00  0.00           O
ATOM   4693  N   LEU   301      35.824  33.155  80.800  1.00  0.00           N
ATOM   4694  H   LEU   301      35.682  33.318  79.813  1.00  0.00           H
ATOM   4695  CA  LEU   301      34.857  33.790  81.697  1.00  0.00           C
ATOM   4696  HA  LEU   301      35.337  33.973  82.658  1.00  0.00           H
ATOM   4697  CB  LEU   301      34.149  34.957  81.126  1.00  0.00           C
ATOM   4698  HB2 LEU   301      33.784  34.807  80.110  1.00  0.00           H
ATOM   4699  HB3 LEU   301      33.247  35.120  81.715  1.00  0.00           H
ATOM   4700  CG  LEU   301      34.922  36.296  81.011  1.00  0.00           C
ATOM   4701  HG  LEU   301      35.872  36.227  80.482  1.00  0.00           H
ATOM   4702  CD1 LEU   301      34.019  37.272  80.173  1.00  0.00           C
ATOM   4703 HD11 LEU   301      33.731  36.887  79.195  1.00  0.00           H
ATOM   4704 HD12 LEU   301      34.613  38.139  79.884  1.00  0.00           H
ATOM   4705 HD13 LEU   301      33.099  37.560  80.681  1.00  0.00           H
ATOM   4706  CD2 LEU   301      35.228  36.875  82.394  1.00  0.00           C
ATOM   4707 HD21 LEU   301      34.335  37.095  82.980  1.00  0.00           H
ATOM   4708 HD22 LEU   301      35.876  36.138  82.866  1.00  0.00           H
ATOM   4709 HD23 LEU   301      35.816  37.753  82.125  1.00  0.00           H
ATOM   4710  C   LEU   301      33.810  32.747  82.153  1.00  0.00           C
ATOM   4711  O   LEU   301      33.526  32.741  83.365  1.00  0.00           O
ATOM   4712  N   MET   302      33.359  31.821  81.298  1.00  0.00           N
ATOM   4713  H   MET   302      33.581  31.849  80.313  1.00  0.00           H
ATOM   4714  CA  MET   302      32.565  30.690  81.817  1.00  0.00           C
ATOM   4715  HA  MET   302      31.699  31.057  82.368  1.00  0.00           H
ATOM   4716  CB  MET   302      32.032  29.877  80.625  1.00  0.00           C
ATOM   4717  HB2 MET   302      32.917  29.539  80.086  1.00  0.00           H
ATOM   4718  HB3 MET   302      31.507  28.981  80.954  1.00  0.00           H
ATOM   4719  CG  MET   302      30.946  30.665  79.762  1.00  0.00           C
ATOM   4720  HG2 MET   302      31.285  31.663  79.483  1.00  0.00           H
ATOM   4721  HG3 MET   302      30.827  30.127  78.822  1.00  0.00           H
ATOM   4722  SD  MET   302      29.431  30.977  80.608  1.00  0.00           S
ATOM   4723  CE  MET   302      28.606  29.401  80.730  1.00  0.00           C
ATOM   4724  HE1 MET   302      28.596  28.959  79.735  1.00  0.00           H
ATOM   4725  HE2 MET   302      29.252  28.904  81.455  1.00  0.00           H
ATOM   4726  HE3 MET   302      27.588  29.637  81.039  1.00  0.00           H
ATOM   4727  C   MET   302      33.278  29.830  82.804  1.00  0.00           C
ATOM   4728  O   MET   302      32.679  29.382  83.792  1.00  0.00           O
ATOM   4729  N   ASP   303      34.547  29.611  82.588  1.00  0.00           N
ATOM   4730  H   ASP   303      34.946  29.988  81.741  1.00  0.00           H
ATOM   4731  CA  ASP   303      35.419  28.853  83.479  1.00  0.00           C
ATOM   4732  HA  ASP   303      34.995  27.864  83.659  1.00  0.00           H
ATOM   4733  CB  ASP   303      36.786  28.623  82.839  1.00  0.00           C
ATOM   4734  HB2 ASP   303      36.515  27.987  81.996  1.00  0.00           H
ATOM   4735  HB3 ASP   303      37.232  29.555  82.491  1.00  0.00           H
ATOM   4736  CG  ASP   303      37.795  27.886  83.708  1.00  0.00           C
ATOM   4737  OD1 ASP   303      38.984  28.218  83.462  1.00  0.00           O
ATOM   4738  OD2 ASP   303      37.395  26.992  84.543  1.00  0.00           O
ATOM   4739  C   ASP   303      35.608  29.434  84.938  1.00  0.00           C
ATOM   4740  O   ASP   303      35.444  28.812  85.973  1.00  0.00           O
ATOM   4741  N   MET   304      35.844  30.778  84.993  1.00  0.00           N
ATOM   4742  H   MET   304      35.853  31.236  84.092  1.00  0.00           H
ATOM   4743  CA  MET   304      35.736  31.580  86.206  1.00  0.00           C
ATOM   4744  HA  MET   304      36.356  31.106  86.968  1.00  0.00           H
ATOM   4745  CB  MET   304      36.222  33.062  86.035  1.00  0.00           C
ATOM   4746  HB2 MET   304      35.562  33.424  85.246  1.00  0.00           H
ATOM   4747  HB3 MET   304      36.053  33.682  86.914  1.00  0.00           H
ATOM   4748  CG  MET   304      37.680  33.216  85.460  1.00  0.00           C
ATOM   4749  HG2 MET   304      37.846  32.386  84.774  1.00  0.00           H
ATOM   4750  HG3 MET   304      37.871  34.111  84.868  1.00  0.00           H
ATOM   4751  SD  MET   304      38.822  33.098  86.791  1.00  0.00           S
ATOM   4752  CE  MET   304      38.605  34.493  87.807  1.00  0.00           C
ATOM   4753  HE1 MET   304      38.986  35.377  87.295  1.00  0.00           H
ATOM   4754  HE2 MET   304      37.562  34.611  88.102  1.00  0.00           H
ATOM   4755  HE3 MET   304      39.161  34.350  88.734  1.00  0.00           H
ATOM   4756  C   MET   304      34.407  31.546  86.982  1.00  0.00           C
ATOM   4757  O   MET   304      34.375  31.525  88.193  1.00  0.00           O
ATOM   4758  N   TYR   305      33.317  31.597  86.215  1.00  0.00           N
ATOM   4759  H   TYR   305      33.473  31.817  85.241  1.00  0.00           H
ATOM   4760  CA  TYR   305      31.968  31.415  86.716  1.00  0.00           C
ATOM   4761  HA  TYR   305      31.905  32.194  87.475  1.00  0.00           H
ATOM   4762  CB  TYR   305      30.889  31.591  85.577  1.00  0.00           C
ATOM   4763  HB2 TYR   305      30.616  32.618  85.332  1.00  0.00           H
ATOM   4764  HB3 TYR   305      31.331  31.339  84.613  1.00  0.00           H
ATOM   4765  CG  TYR   305      29.690  30.725  85.793  1.00  0.00           C
ATOM   4766  CD1 TYR   305      28.791  30.989  86.834  1.00  0.00           C
ATOM   4767  HD1 TYR   305      28.841  31.803  87.543  1.00  0.00           H
ATOM   4768  CE1 TYR   305      27.692  30.127  87.165  1.00  0.00           C
ATOM   4769  HE1 TYR   305      27.043  30.494  87.947  1.00  0.00           H
ATOM   4770  CZ  TYR   305      27.430  28.941  86.430  1.00  0.00           C
ATOM   4771  OH  TYR   305      26.410  28.067  86.736  1.00  0.00           O
ATOM   4772  HH  TYR   305      26.063  28.379  87.574  1.00  0.00           H
ATOM   4773  CE2 TYR   305      28.439  28.620  85.457  1.00  0.00           C
ATOM   4774  HE2 TYR   305      28.340  27.700  84.899  1.00  0.00           H
ATOM   4775  CD2 TYR   305      29.485  29.509  85.104  1.00  0.00           C
ATOM   4776  HD2 TYR   305      30.229  29.183  84.393  1.00  0.00           H
ATOM   4777  C   TYR   305      31.957  30.014  87.363  1.00  0.00           C
ATOM   4778  O   TYR   305      31.624  29.800  88.535  1.00  0.00           O
ATOM   4779  N   LYS   306      32.289  28.972  86.598  1.00  0.00           N
ATOM   4780  H   LYS   306      32.556  29.210  85.653  1.00  0.00           H
ATOM   4781  CA  LYS   306      31.989  27.540  86.933  1.00  0.00           C
ATOM   4782  HA  LYS   306      30.969  27.509  87.316  1.00  0.00           H
ATOM   4783  CB  LYS   306      32.115  26.726  85.643  1.00  0.00           C
ATOM   4784  HB2 LYS   306      31.404  27.179  84.953  1.00  0.00           H
ATOM   4785  HB3 LYS   306      33.103  26.885  85.211  1.00  0.00           H
ATOM   4786  CG  LYS   306      31.702  25.264  85.812  1.00  0.00           C
ATOM   4787  HG2 LYS   306      31.869  24.736  84.873  1.00  0.00           H
ATOM   4788  HG3 LYS   306      32.328  24.886  86.619  1.00  0.00           H
ATOM   4789  CD  LYS   306      30.173  25.151  86.096  1.00  0.00           C
ATOM   4790  HD2 LYS   306      30.003  25.627  87.060  1.00  0.00           H
ATOM   4791  HD3 LYS   306      29.577  25.688  85.358  1.00  0.00           H
ATOM   4792  CE  LYS   306      29.717  23.697  86.174  1.00  0.00           C
ATOM   4793  HE2 LYS   306      30.074  23.228  87.090  1.00  0.00           H
ATOM   4794  HE3 LYS   306      28.636  23.752  86.314  1.00  0.00           H
ATOM   4795  NZ  LYS   306      30.022  22.854  85.078  1.00  0.00           N
ATOM   4796  HZ1 LYS   306      29.503  21.990  85.152  1.00  0.00           H
ATOM   4797  HZ2 LYS   306      30.981  22.634  84.852  1.00  0.00           H
ATOM   4798  HZ3 LYS   306      29.680  23.311  84.245  1.00  0.00           H
ATOM   4799  C   LYS   306      32.772  27.109  88.163  1.00  0.00           C
ATOM   4800  O   LYS   306      32.317  26.316  88.920  1.00  0.00           O
ATOM   4801  N   GLN   307      33.904  27.736  88.413  1.00  0.00           N
ATOM   4802  H   GLN   307      34.096  28.297  87.596  1.00  0.00           H
ATOM   4803  CA  GLN   307      34.880  27.681  89.531  1.00  0.00           C
ATOM   4804  HA  GLN   307      35.124  26.692  89.918  1.00  0.00           H
ATOM   4805  CB  GLN   307      36.234  28.113  89.000  1.00  0.00           C
ATOM   4806  HB2 GLN   307      36.127  29.075  88.500  1.00  0.00           H
ATOM   4807  HB3 GLN   307      36.952  28.335  89.790  1.00  0.00           H
ATOM   4808  CG  GLN   307      36.951  27.090  88.016  1.00  0.00           C
ATOM   4809  HG2 GLN   307      37.332  27.669  87.175  1.00  0.00           H
ATOM   4810  HG3 GLN   307      37.840  26.711  88.519  1.00  0.00           H
ATOM   4811  CD  GLN   307      36.084  25.941  87.546  1.00  0.00           C
ATOM   4812  OE1 GLN   307      35.877  24.992  88.308  1.00  0.00           O
ATOM   4813  NE2 GLN   307      35.481  26.043  86.391  1.00  0.00           N
ATOM   4814 HE21 GLN   307      34.858  25.349  86.005  1.00  0.00           H
ATOM   4815 HE22 GLN   307      35.533  26.958  85.966  1.00  0.00           H
ATOM   4816  C   GLN   307      34.542  28.514  90.787  1.00  0.00           C
ATOM   4817  O   GLN   307      35.088  28.308  91.812  1.00  0.00           O
ATOM   4818  N   GLY   308      33.585  29.417  90.615  1.00  0.00           N
ATOM   4819  H   GLY   308      33.038  29.539  89.774  1.00  0.00           H
ATOM   4820  CA  GLY   308      33.104  30.314  91.627  1.00  0.00           C
ATOM   4821  HA2 GLY   308      32.163  30.745  91.283  1.00  0.00           H
ATOM   4822  HA3 GLY   308      32.768  29.643  92.417  1.00  0.00           H
ATOM   4823  C   GLY   308      34.017  31.542  92.097  1.00  0.00           C
ATOM   4824  O   GLY   308      34.254  31.885  93.251  1.00  0.00           O
ATOM   4825  N   PHE   309      34.346  32.210  90.967  1.00  0.00           N
ATOM   4826  H   PHE   309      34.294  31.829  90.033  1.00  0.00           H
ATOM   4827  CA  PHE   309      34.845  33.556  91.064  1.00  0.00           C
ATOM   4828  HA  PHE   309      35.062  33.810  92.101  1.00  0.00           H
ATOM   4829  CB  PHE   309      36.155  33.630  90.337  1.00  0.00           C
ATOM   4830  HB2 PHE   309      36.029  33.483  89.264  1.00  0.00           H
ATOM   4831  HB3 PHE   309      36.482  34.662  90.469  1.00  0.00           H
ATOM   4832  CG  PHE   309      37.230  32.683  90.937  1.00  0.00           C
ATOM   4833  CD1 PHE   309      37.645  32.785  92.242  1.00  0.00           C
ATOM   4834  HD1 PHE   309      37.209  33.507  92.916  1.00  0.00           H
ATOM   4835  CE1 PHE   309      38.597  31.871  92.726  1.00  0.00           C
ATOM   4836  HE1 PHE   309      38.852  31.906  93.774  1.00  0.00           H
ATOM   4837  CZ  PHE   309      39.302  31.017  91.850  1.00  0.00           C
ATOM   4838  HZ  PHE   309      40.126  30.392  92.163  1.00  0.00           H
ATOM   4839  CE2 PHE   309      38.897  31.023  90.531  1.00  0.00           C
ATOM   4840  HE2 PHE   309      39.465  30.396  89.860  1.00  0.00           H
ATOM   4841  CD2 PHE   309      37.798  31.743  90.080  1.00  0.00           C
ATOM   4842  HD2 PHE   309      37.372  31.502  89.118  1.00  0.00           H
ATOM   4843  C   PHE   309      33.913  34.666  90.587  1.00  0.00           C
ATOM   4844  O   PHE   309      33.897  35.770  91.212  1.00  0.00           O
ATOM   4845  N   ILE   310      33.129  34.491  89.554  1.00  0.00           N
ATOM   4846  H   ILE   310      33.014  33.555  89.191  1.00  0.00           H
ATOM   4847  CA  ILE   310      32.292  35.560  88.953  1.00  0.00           C
ATOM   4848  HA  ILE   310      32.115  36.267  89.763  1.00  0.00           H
ATOM   4849  CB  ILE   310      33.042  36.203  87.727  1.00  0.00           C
ATOM   4850  HB  ILE   310      32.466  37.110  87.545  1.00  0.00           H
ATOM   4851  CG2 ILE   310      34.423  36.718  88.102  1.00  0.00           C
ATOM   4852 HG21 ILE   310      34.652  37.496  87.374  1.00  0.00           H
ATOM   4853 HG22 ILE   310      35.168  35.925  88.179  1.00  0.00           H
ATOM   4854 HG23 ILE   310      34.364  37.235  89.059  1.00  0.00           H
ATOM   4855  CG1 ILE   310      32.989  35.358  86.415  1.00  0.00           C
ATOM   4856 HG12 ILE   310      33.299  34.321  86.544  1.00  0.00           H
ATOM   4857 HG13 ILE   310      31.956  35.292  86.071  1.00  0.00           H
ATOM   4858  CD1 ILE   310      33.804  35.884  85.239  1.00  0.00           C
ATOM   4859 HD11 ILE   310      33.495  36.836  84.809  1.00  0.00           H
ATOM   4860 HD12 ILE   310      33.843  35.229  84.369  1.00  0.00           H
ATOM   4861 HD13 ILE   310      34.842  35.906  85.571  1.00  0.00           H
ATOM   4862  C   ILE   310      30.915  35.084  88.536  1.00  0.00           C
ATOM   4863  O   ILE   310      30.607  33.899  88.553  1.00  0.00           O
ATOM   4864  N   PHE   311      30.047  35.973  88.076  1.00  0.00           N
ATOM   4865  H   PHE   311      30.361  36.932  88.038  1.00  0.00           H
ATOM   4866  CA  PHE   311      28.681  35.812  87.595  1.00  0.00           C
ATOM   4867  HA  PHE   311      28.260  36.812  87.491  1.00  0.00           H
ATOM   4868  CB  PHE   311      28.623  35.377  86.076  1.00  0.00           C
ATOM   4869  HB2 PHE   311      28.965  34.348  86.195  1.00  0.00           H
ATOM   4870  HB3 PHE   311      27.589  35.399  85.731  1.00  0.00           H
ATOM   4871  CG  PHE   311      29.517  36.169  85.006  1.00  0.00           C
ATOM   4872  CD1 PHE   311      30.118  37.472  85.229  1.00  0.00           C
ATOM   4873  HD1 PHE   311      29.823  37.951  86.151  1.00  0.00           H
ATOM   4874  CE1 PHE   311      30.980  38.062  84.298  1.00  0.00           C
ATOM   4875  HE1 PHE   311      31.482  38.997  84.498  1.00  0.00           H
ATOM   4876  CZ  PHE   311      31.083  37.484  83.039  1.00  0.00           C
ATOM   4877  HZ  PHE   311      31.741  37.924  82.305  1.00  0.00           H
ATOM   4878  CE2 PHE   311      30.576  36.231  82.767  1.00  0.00           C
ATOM   4879  HE2 PHE   311      30.615  35.862  81.753  1.00  0.00           H
ATOM   4880  CD2 PHE   311      29.774  35.605  83.740  1.00  0.00           C
ATOM   4881  HD2 PHE   311      29.296  34.650  83.582  1.00  0.00           H
ATOM   4882  C   PHE   311      27.703  35.024  88.531  1.00  0.00           C
ATOM   4883  O   PHE   311      26.914  34.131  88.036  1.00  0.00           O
ATOM   4884  N   LYS   312      27.705  35.362  89.807  1.00  0.00           N
ATOM   4885  H   LYS   312      28.270  36.165  90.042  1.00  0.00           H
ATOM   4886  CA  LYS   312      26.901  34.738  90.918  1.00  0.00           C
ATOM   4887  HA  LYS   312      27.050  33.660  90.990  1.00  0.00           H
ATOM   4888  CB  LYS   312      27.207  35.448  92.253  1.00  0.00           C
ATOM   4889  HB2 LYS   312      27.277  36.516  92.041  1.00  0.00           H
ATOM   4890  HB3 LYS   312      26.471  35.130  92.992  1.00  0.00           H
ATOM   4891  CG  LYS   312      28.611  35.047  92.759  1.00  0.00           C
ATOM   4892  HG2 LYS   312      28.734  33.976  92.923  1.00  0.00           H
ATOM   4893  HG3 LYS   312      29.423  35.408  92.128  1.00  0.00           H
ATOM   4894  CD  LYS   312      28.950  35.848  94.070  1.00  0.00           C
ATOM   4895  HD2 LYS   312      28.753  36.919  94.022  1.00  0.00           H
ATOM   4896  HD3 LYS   312      28.166  35.515  94.751  1.00  0.00           H
ATOM   4897  CE  LYS   312      30.347  35.436  94.655  1.00  0.00           C
ATOM   4898  HE2 LYS   312      30.101  34.608  95.322  1.00  0.00           H
ATOM   4899  HE3 LYS   312      31.037  35.018  93.921  1.00  0.00           H
ATOM   4900  NZ  LYS   312      31.157  36.556  95.314  1.00  0.00           N
ATOM   4901  HZ1 LYS   312      30.689  37.059  96.054  1.00  0.00           H
ATOM   4902  HZ2 LYS   312      31.458  37.194  94.592  1.00  0.00           H
ATOM   4903  HZ3 LYS   312      32.005  36.220  95.748  1.00  0.00           H
ATOM   4904  C   LYS   312      25.452  34.998  90.614  1.00  0.00           C
ATOM   4905  O   LYS   312      24.920  36.099  90.416  1.00  0.00           O
ATOM   4906  N   ASN   313      24.742  33.848  90.510  1.00  0.00           N
ATOM   4907  H   ASN   313      25.286  33.002  90.601  1.00  0.00           H
ATOM   4908  CA  ASN   313      23.310  33.787  90.197  1.00  0.00           C
ATOM   4909  HA  ASN   313      22.990  32.812  89.830  1.00  0.00           H
ATOM   4910  CB  ASN   313      22.553  33.968  91.510  1.00  0.00           C
ATOM   4911  HB2 ASN   313      22.852  34.910  91.971  1.00  0.00           H
ATOM   4912  HB3 ASN   313      21.474  33.911  91.362  1.00  0.00           H
ATOM   4913  CG  ASN   313      22.819  32.899  92.575  1.00  0.00           C
ATOM   4914  OD1 ASN   313      23.878  32.705  93.080  1.00  0.00           O
ATOM   4915  ND2 ASN   313      21.823  32.293  93.090  1.00  0.00           N
ATOM   4916 HD21 ASN   313      20.959  32.276  92.568  1.00  0.00           H
ATOM   4917 HD22 ASN   313      21.948  31.746  93.929  1.00  0.00           H
ATOM   4918  C   ASN   313      22.816  34.712  89.039  1.00  0.00           C
ATOM   4919  O   ASN   313      21.715  35.238  89.068  1.00  0.00           O
ATOM   4920  N   GLN   314      23.622  34.744  87.942  1.00  0.00           N
ATOM   4921  H   GLN   314      24.550  34.352  88.005  1.00  0.00           H
ATOM   4922  CA  GLN   314      23.294  35.512  86.688  1.00  0.00           C
ATOM   4923  HA  GLN   314      22.765  36.461  86.783  1.00  0.00           H
ATOM   4924  CB  GLN   314      24.555  35.931  85.888  1.00  0.00           C
ATOM   4925  HB2 GLN   314      25.179  35.048  85.754  1.00  0.00           H
ATOM   4926  HB3 GLN   314      24.212  36.207  84.890  1.00  0.00           H
ATOM   4927  CG  GLN   314      25.420  37.024  86.400  1.00  0.00           C
ATOM   4928  HG2 GLN   314      26.006  36.637  87.232  1.00  0.00           H
ATOM   4929  HG3 GLN   314      26.048  37.354  85.573  1.00  0.00           H
ATOM   4930  CD  GLN   314      24.698  38.234  87.042  1.00  0.00           C
ATOM   4931  OE1 GLN   314      24.241  39.093  86.283  1.00  0.00           O
ATOM   4932  NE2 GLN   314      24.565  38.180  88.371  1.00  0.00           N
ATOM   4933 HE21 GLN   314      23.996  38.958  88.672  1.00  0.00           H
ATOM   4934 HE22 GLN   314      24.687  37.313  88.877  1.00  0.00           H
ATOM   4935  C   GLN   314      22.457  34.685  85.674  1.00  0.00           C
ATOM   4936  O   GLN   314      22.596  33.481  85.619  1.00  0.00           O
ATOM   4937  N   ASP   315      21.703  35.361  84.751  1.00  0.00           N
ATOM   4938  H   ASP   315      21.660  36.369  84.690  1.00  0.00           H
ATOM   4939  CA  ASP   315      21.226  34.643  83.556  1.00  0.00           C
ATOM   4940  HA  ASP   315      20.883  33.640  83.806  1.00  0.00           H
ATOM   4941  CB  ASP   315      20.107  35.471  82.906  1.00  0.00           C
ATOM   4942  HB2 ASP   315      19.261  35.427  83.592  1.00  0.00           H
ATOM   4943  HB3 ASP   315      20.548  36.455  82.739  1.00  0.00           H
ATOM   4944  CG  ASP   315      19.714  34.882  81.490  1.00  0.00           C
ATOM   4945  OD1 ASP   315      19.989  33.674  81.361  1.00  0.00           O
ATOM   4946  OD2 ASP   315      18.855  35.480  80.747  1.00  0.00           O
ATOM   4947  C   ASP   315      22.357  34.469  82.591  1.00  0.00           C
ATOM   4948  O   ASP   315      22.883  35.442  82.050  1.00  0.00           O
ATOM   4949  N   LEU   316      22.684  33.213  82.278  1.00  0.00           N
ATOM   4950  H   LEU   316      22.259  32.491  82.842  1.00  0.00           H
ATOM   4951  CA  LEU   316      23.636  32.772  81.278  1.00  0.00           C
ATOM   4952  HA  LEU   316      24.228  33.601  80.891  1.00  0.00           H
ATOM   4953  CB  LEU   316      24.577  31.782  81.899  1.00  0.00           C
ATOM   4954  HB2 LEU   316      23.971  30.942  82.239  1.00  0.00           H
ATOM   4955  HB3 LEU   316      25.284  31.414  81.156  1.00  0.00           H
ATOM   4956  CG  LEU   316      25.303  32.246  83.084  1.00  0.00           C
ATOM   4957  HG  LEU   316      24.599  32.471  83.885  1.00  0.00           H
ATOM   4958  CD1 LEU   316      26.382  31.308  83.524  1.00  0.00           C
ATOM   4959 HD11 LEU   316      26.017  30.282  83.476  1.00  0.00           H
ATOM   4960 HD12 LEU   316      26.838  31.617  84.465  1.00  0.00           H
ATOM   4961 HD13 LEU   316      27.106  31.270  82.710  1.00  0.00           H
ATOM   4962  CD2 LEU   316      26.048  33.520  82.785  1.00  0.00           C
ATOM   4963 HD21 LEU   316      25.360  34.307  82.471  1.00  0.00           H
ATOM   4964 HD22 LEU   316      26.386  33.913  83.744  1.00  0.00           H
ATOM   4965 HD23 LEU   316      26.813  33.424  82.014  1.00  0.00           H
ATOM   4966  C   LEU   316      23.030  32.181  79.969  1.00  0.00           C
ATOM   4967  O   LEU   316      23.763  31.696  79.135  1.00  0.00           O
ATOM   4968  N   SER   317      21.693  32.206  79.820  1.00  0.00           N
ATOM   4969  H   SER   317      21.117  32.713  80.477  1.00  0.00           H
ATOM   4970  CA  SER   317      21.028  31.549  78.709  1.00  0.00           C
ATOM   4971  HA  SER   317      21.330  30.515  78.540  1.00  0.00           H
ATOM   4972  CB  SER   317      19.528  31.429  78.981  1.00  0.00           C
ATOM   4973  HB2 SER   317      18.967  30.902  78.209  1.00  0.00           H
ATOM   4974  HB3 SER   317      19.436  31.004  79.980  1.00  0.00           H
ATOM   4975  OG  SER   317      19.076  32.751  78.976  1.00  0.00           O
ATOM   4976  HG  SER   317      19.350  33.170  79.795  1.00  0.00           H
ATOM   4977  C   SER   317      21.265  32.110  77.267  1.00  0.00           C
ATOM   4978  O   SER   317      20.894  31.394  76.324  1.00  0.00           O
ATOM   4979  N   LYS   318      22.024  33.185  77.070  1.00  0.00           N
ATOM   4980  H   LYS   318      22.078  33.866  77.814  1.00  0.00           H
ATOM   4981  CA  LYS   318      22.675  33.584  75.794  1.00  0.00           C
ATOM   4982  HA  LYS   318      22.361  32.956  74.960  1.00  0.00           H
ATOM   4983  CB  LYS   318      22.282  34.981  75.323  1.00  0.00           C
ATOM   4984  HB2 LYS   318      21.223  35.053  75.073  1.00  0.00           H
ATOM   4985  HB3 LYS   318      22.396  35.723  76.113  1.00  0.00           H
ATOM   4986  CG  LYS   318      22.934  35.471  74.003  1.00  0.00           C
ATOM   4987  HG2 LYS   318      24.001  35.386  74.208  1.00  0.00           H
ATOM   4988  HG3 LYS   318      22.733  34.867  73.119  1.00  0.00           H
ATOM   4989  CD  LYS   318      22.452  36.877  73.746  1.00  0.00           C
ATOM   4990  HD2 LYS   318      21.431  36.893  73.364  1.00  0.00           H
ATOM   4991  HD3 LYS   318      22.570  37.504  74.629  1.00  0.00           H
ATOM   4992  CE  LYS   318      23.292  37.568  72.688  1.00  0.00           C
ATOM   4993  HE2 LYS   318      24.174  37.799  73.284  1.00  0.00           H
ATOM   4994  HE3 LYS   318      23.420  36.850  71.877  1.00  0.00           H
ATOM   4995  NZ  LYS   318      22.687  38.781  72.104  1.00  0.00           N
ATOM   4996  HZ1 LYS   318      21.818  38.511  71.665  1.00  0.00           H
ATOM   4997  HZ2 LYS   318      23.207  39.229  71.363  1.00  0.00           H
ATOM   4998  HZ3 LYS   318      22.464  39.406  72.865  1.00  0.00           H
ATOM   4999  C   LYS   318      24.167  33.455  75.921  1.00  0.00           C
ATOM   5000  O   LYS   318      24.762  32.983  74.988  1.00  0.00           O
ATOM   5001  N   PHE   319      24.744  33.694  77.093  1.00  0.00           N
ATOM   5002  H   PHE   319      24.138  33.766  77.897  1.00  0.00           H
ATOM   5003  CA  PHE   319      26.244  33.724  77.267  1.00  0.00           C
ATOM   5004  HA  PHE   319      26.616  34.140  76.330  1.00  0.00           H
ATOM   5005  CB  PHE   319      26.488  34.667  78.410  1.00  0.00           C
ATOM   5006  HB2 PHE   319      25.902  35.562  78.199  1.00  0.00           H
ATOM   5007  HB3 PHE   319      26.047  34.222  79.302  1.00  0.00           H
ATOM   5008  CG  PHE   319      27.955  35.022  78.624  1.00  0.00           C
ATOM   5009  CD1 PHE   319      28.550  36.175  78.034  1.00  0.00           C
ATOM   5010  HD1 PHE   319      28.056  36.812  77.316  1.00  0.00           H
ATOM   5011  CE1 PHE   319      29.923  36.435  78.271  1.00  0.00           C
ATOM   5012  HE1 PHE   319      30.465  37.128  77.645  1.00  0.00           H
ATOM   5013  CZ  PHE   319      30.646  35.606  79.054  1.00  0.00           C
ATOM   5014  HZ  PHE   319      31.696  35.857  79.090  1.00  0.00           H
ATOM   5015  CE2 PHE   319      30.115  34.467  79.665  1.00  0.00           C
ATOM   5016  HE2 PHE   319      30.653  33.673  80.161  1.00  0.00           H
ATOM   5017  CD2 PHE   319      28.754  34.188  79.506  1.00  0.00           C
ATOM   5018  HD2 PHE   319      28.260  33.347  79.970  1.00  0.00           H
ATOM   5019  C   PHE   319      26.919  32.345  77.409  1.00  0.00           C
ATOM   5020  O   PHE   319      28.108  32.196  77.148  1.00  0.00           O
ATOM   5021  N   ASP   320      26.166  31.246  77.695  1.00  0.00           N
ATOM   5022  H   ASP   320      25.194  31.374  77.940  1.00  0.00           H
ATOM   5023  CA  ASP   320      26.702  29.882  77.567  1.00  0.00           C
ATOM   5024  HA  ASP   320      27.763  29.801  77.806  1.00  0.00           H
ATOM   5025  CB  ASP   320      26.017  29.034  78.627  1.00  0.00           C
ATOM   5026  HB2 ASP   320      26.572  28.099  78.704  1.00  0.00           H
ATOM   5027  HB3 ASP   320      25.986  29.496  79.614  1.00  0.00           H
ATOM   5028  CG  ASP   320      24.556  28.569  78.232  1.00  0.00           C
ATOM   5029  OD1 ASP   320      23.922  28.964  77.273  1.00  0.00           O
ATOM   5030  OD2 ASP   320      23.991  27.712  78.963  1.00  0.00           O
ATOM   5031  C   ASP   320      26.559  29.239  76.197  1.00  0.00           C
ATOM   5032  O   ASP   320      27.154  28.219  76.002  1.00  0.00           O
ATOM   5033  N   LYS   321      25.956  29.984  75.265  1.00  0.00           N
ATOM   5034  H   LYS   321      25.419  30.796  75.532  1.00  0.00           H
ATOM   5035  CA  LYS   321      26.037  29.646  73.809  1.00  0.00           C
ATOM   5036  HA  LYS   321      25.857  28.573  73.745  1.00  0.00           H
ATOM   5037  CB  LYS   321      24.888  30.262  73.028  1.00  0.00           C
ATOM   5038  HB2 LYS   321      24.865  31.350  73.084  1.00  0.00           H
ATOM   5039  HB3 LYS   321      24.961  29.910  71.999  1.00  0.00           H
ATOM   5040  CG  LYS   321      23.520  29.769  73.438  1.00  0.00           C
[truncated: 179,019 more chars]
