# Supplementary material for: Worth the Weight: Sub-Pocket EXplorer (SubPEx), a Weighted Ensemble Method to Enhance Binding-Pocket Conformational Sampling
Source: J Chem Theory Comput. 2023 Aug 16;19(17):5677–89. doi: 10.1021/acs.jctc.3c00478 (PMC10500992; doi:10.1021/acs.jctc.3c00478)
Supplement: Supplementary file 2 — ct3c00478_si_002.zip [file ct3c00478_si_002.zip › clustered_structures/HXK2/brute-force/rep.c1.aligned.pdb]

HELIX    1   1 LYS      4  PHE     17  1                                  14
HELIX    2   2 THR     21  GLY     38  1                                  18
HELIX    3   3 ASP     99  ARG    102  1                                   4
HELIX    4   4 GLU    109  GLN    125  1                                  17
HELIX    5   5 VAL    172  ARG    182  1                                  11
HELIX    6   6 ASP    194  THR    205  1                                  12
HELIX    7   7 GLU    231  LEU    233  1                                   3
HELIX    8   8 TYR    253  SER    255  1                                   3
HELIX    9   9 LYS    267  GLU    275  1                                   9
HELIX   10  10 THR    283  SER    288  1                                   6
HELIX   11  11 GLY    290  LYS    306  1                                  17
HELIX   12  12 SER    328  GLU    335  1                                   8
HELIX   13  13 GLU    342  PHE    352  1                                  11
HELIX   14  14 VAL    358  SER    379  1                                  22
HELIX   15  15 CYS    381  LYS    389  1                                   9
HELIX   16  16 PHE    410  ILE    421  1                                  12
HELIX   17  17 LEU    429  ASP    431  1                                   3
HELIX   18  18 GLY    442  GLU    460  1                                  19
SHEET    1   1 1 SER    62  ASP    69  0
SHEET    2   2 1 ASN    74  GLY    83  0
SHEET    3   3 1 PHE    88  ARG    96  0
SHEET    4   4 1 PRO   135  THR   139  0
SHEET    5   5 1 GLU   187  ILE   192  0
SHEET    6   6 1 THR   209  VAL   213  0
SHEET    7   7 1 GLY   221  VAL   226  0
SHEET    8   8 1 PRO   246  ASN   250  0
SHEET    9   9 1 GLY   395  ALA   399  0
SHEET   10  10 1 ILE   434  PRO   438  0
CRYST1  150.143  145.569  167.856   5.86   4.72   8.33               1
ATOM      1  N   ASP     1      45.172  47.173  92.952  1.00  0.00           N
ATOM      2  H1  ASP     1      45.367  46.345  92.407  1.00  0.00           H
ATOM      3  H2  ASP     1      45.893  47.867  92.815  1.00  0.00           H
ATOM      4  H3  ASP     1      45.209  46.848  93.907  1.00  0.00           H
ATOM      5  CA  ASP     1      43.813  47.645  92.637  1.00  0.00           C
ATOM      6  HA  ASP     1      43.555  48.397  93.382  1.00  0.00           H
ATOM      7  CB  ASP     1      43.751  48.294  91.228  1.00  0.00           C
ATOM      8  HB2 ASP     1      42.700  48.445  90.982  1.00  0.00           H
ATOM      9  HB3 ASP     1      44.258  49.259  91.188  1.00  0.00           H
ATOM     10  CG  ASP     1      44.226  47.373  90.084  1.00  0.00           C
ATOM     11  OD1 ASP     1      44.108  47.713  88.895  1.00  0.00           O
ATOM     12  OD2 ASP     1      44.824  46.356  90.393  1.00  0.00           O
ATOM     13  C   ASP     1      42.765  46.548  92.787  1.00  0.00           C
ATOM     14  O   ASP     1      41.795  46.739  93.491  1.00  0.00           O
ATOM     15  N   VAL     2      42.971  45.397  92.206  1.00  0.00           N
ATOM     16  H   VAL     2      43.709  45.240  91.534  1.00  0.00           H
ATOM     17  CA  VAL     2      42.071  44.212  92.319  1.00  0.00           C
ATOM     18  HA  VAL     2      41.028  44.522  92.242  1.00  0.00           H
ATOM     19  CB  VAL     2      42.470  43.131  91.196  1.00  0.00           C
ATOM     20  HB  VAL     2      42.160  42.163  91.590  1.00  0.00           H
ATOM     21  CG1 VAL     2      41.734  43.436  89.824  1.00  0.00           C
ATOM     22 HG11 VAL     2      40.675  43.593  90.027  1.00  0.00           H
ATOM     23 HG12 VAL     2      42.042  44.401  89.422  1.00  0.00           H
ATOM     24 HG13 VAL     2      41.914  42.666  89.074  1.00  0.00           H
ATOM     25  CG2 VAL     2      43.933  43.122  90.715  1.00  0.00           C
ATOM     26 HG21 VAL     2      44.630  42.972  91.539  1.00  0.00           H
ATOM     27 HG22 VAL     2      44.138  44.094  90.270  1.00  0.00           H
ATOM     28 HG23 VAL     2      44.179  42.378  89.956  1.00  0.00           H
ATOM     29  C   VAL     2      42.288  43.526  93.672  1.00  0.00           C
ATOM     30  O   VAL     2      43.442  43.565  94.185  1.00  0.00           O
ATOM     31  N   PRO     3      41.245  42.842  94.300  1.00  0.00           N
ATOM     32  CD  PRO     3      39.814  43.040  93.961  1.00  0.00           C
ATOM     33  HD2 PRO     3      39.710  42.367  93.110  1.00  0.00           H
ATOM     34  HD3 PRO     3      39.532  44.018  93.572  1.00  0.00           H
ATOM     35  CG  PRO     3      39.045  42.452  95.101  1.00  0.00           C
ATOM     36  HG2 PRO     3      38.051  42.189  94.740  1.00  0.00           H
ATOM     37  HG3 PRO     3      38.859  43.230  95.841  1.00  0.00           H
ATOM     38  CB  PRO     3      39.953  41.370  95.790  1.00  0.00           C
ATOM     39  HB2 PRO     3      39.812  40.405  95.305  1.00  0.00           H
ATOM     40  HB3 PRO     3      39.898  41.308  96.876  1.00  0.00           H
ATOM     41  CA  PRO     3      41.371  41.993  95.449  1.00  0.00           C
ATOM     42  HA  PRO     3      41.656  42.552  96.339  1.00  0.00           H
ATOM     43  C   PRO     3      42.451  40.944  95.214  1.00  0.00           C
ATOM     44  O   PRO     3      42.380  40.337  94.138  1.00  0.00           O
ATOM     45  N   LYS     4      43.353  40.681  96.146  1.00  0.00           N
ATOM     46  H   LYS     4      43.216  41.151  97.029  1.00  0.00           H
ATOM     47  CA  LYS     4      44.525  39.909  95.941  1.00  0.00           C
ATOM     48  HA  LYS     4      45.068  40.498  95.203  1.00  0.00           H
ATOM     49  CB  LYS     4      45.293  39.799  97.264  1.00  0.00           C
ATOM     50  HB2 LYS     4      44.712  39.253  98.008  1.00  0.00           H
ATOM     51  HB3 LYS     4      46.192  39.271  96.946  1.00  0.00           H
ATOM     52  CG  LYS     4      45.810  41.106  97.916  1.00  0.00           C
ATOM     53  HG2 LYS     4      46.099  41.811  97.136  1.00  0.00           H
ATOM     54  HG3 LYS     4      45.020  41.611  98.472  1.00  0.00           H
ATOM     55  CD  LYS     4      47.069  40.833  98.774  1.00  0.00           C
ATOM     56  HD2 LYS     4      47.843  40.418  98.128  1.00  0.00           H
ATOM     57  HD3 LYS     4      47.474  41.779  99.133  1.00  0.00           H
ATOM     58  CE  LYS     4      46.808  39.864  99.917  1.00  0.00           C
ATOM     59  HE2 LYS     4      46.048  40.323 100.550  1.00  0.00           H
ATOM     60  HE3 LYS     4      46.505  38.852  99.653  1.00  0.00           H
ATOM     61  NZ  LYS     4      47.949  39.652 100.791  1.00  0.00           N
ATOM     62  HZ1 LYS     4      47.745  38.976 101.513  1.00  0.00           H
ATOM     63  HZ2 LYS     4      48.086  40.550 101.233  1.00  0.00           H
ATOM     64  HZ3 LYS     4      48.716  39.266 100.259  1.00  0.00           H
ATOM     65  C   LYS     4      44.303  38.506  95.288  1.00  0.00           C
ATOM     66  O   LYS     4      45.076  38.108  94.460  1.00  0.00           O
ATOM     67  N   GLU     5      43.292  37.780  95.746  1.00  0.00           N
ATOM     68  H   GLU     5      42.710  38.200  96.457  1.00  0.00           H
ATOM     69  CA  GLU     5      42.910  36.429  95.243  1.00  0.00           C
ATOM     70  HA  GLU     5      43.704  35.684  95.198  1.00  0.00           H
ATOM     71  CB  GLU     5      41.576  35.977  95.863  1.00  0.00           C
ATOM     72  HB2 GLU     5      40.928  36.803  96.153  1.00  0.00           H
ATOM     73  HB3 GLU     5      41.005  35.300  95.226  1.00  0.00           H
ATOM     74  CG  GLU     5      41.891  35.098  97.129  1.00  0.00           C
ATOM     75  HG2 GLU     5      40.979  34.733  97.600  1.00  0.00           H
ATOM     76  HG3 GLU     5      42.460  34.214  96.839  1.00  0.00           H
ATOM     77  CD  GLU     5      42.712  35.970  98.105  1.00  0.00           C
ATOM     78  OE1 GLU     5      42.258  36.916  98.829  1.00  0.00           O
ATOM     79  OE2 GLU     5      43.869  35.535  98.325  1.00  0.00           O
ATOM     80  C   GLU     5      42.694  36.492  93.715  1.00  0.00           C
ATOM     81  O   GLU     5      43.244  35.694  92.961  1.00  0.00           O
ATOM     82  N   LEU     6      41.971  37.442  93.186  1.00  0.00           N
ATOM     83  H   LEU     6      41.462  38.074  93.787  1.00  0.00           H
ATOM     84  CA  LEU     6      41.879  37.699  91.772  1.00  0.00           C
ATOM     85  HA  LEU     6      41.532  36.768  91.323  1.00  0.00           H
ATOM     86  CB  LEU     6      40.815  38.769  91.430  1.00  0.00           C
ATOM     87  HB2 LEU     6      40.024  38.619  92.164  1.00  0.00           H
ATOM     88  HB3 LEU     6      41.138  39.807  91.510  1.00  0.00           H
ATOM     89  CG  LEU     6      40.124  38.773  90.002  1.00  0.00           C
ATOM     90  HG  LEU     6      40.916  38.987  89.284  1.00  0.00           H
ATOM     91  CD1 LEU     6      39.575  37.414  89.595  1.00  0.00           C
ATOM     92 HD11 LEU     6      38.873  37.472  88.762  1.00  0.00           H
ATOM     93 HD12 LEU     6      39.033  37.039  90.463  1.00  0.00           H
ATOM     94 HD13 LEU     6      40.367  36.725  89.301  1.00  0.00           H
ATOM     95  CD2 LEU     6      39.058  39.878  89.970  1.00  0.00           C
ATOM     96 HD21 LEU     6      39.634  40.796  90.096  1.00  0.00           H
ATOM     97 HD22 LEU     6      38.637  39.898  88.965  1.00  0.00           H
ATOM     98 HD23 LEU     6      38.416  39.714  90.835  1.00  0.00           H
ATOM     99  C   LEU     6      43.245  37.898  91.056  1.00  0.00           C
ATOM    100  O   LEU     6      43.479  37.429  89.942  1.00  0.00           O
ATOM    101  N   MET     7      44.115  38.752  91.735  1.00  0.00           N
ATOM    102  H   MET     7      43.868  39.296  92.549  1.00  0.00           H
ATOM    103  CA  MET     7      45.457  39.183  91.256  1.00  0.00           C
ATOM    104  HA  MET     7      45.283  39.665  90.293  1.00  0.00           H
ATOM    105  CB  MET     7      46.079  40.342  92.057  1.00  0.00           C
ATOM    106  HB2 MET     7      45.396  41.124  92.389  1.00  0.00           H
ATOM    107  HB3 MET     7      46.379  39.957  93.032  1.00  0.00           H
ATOM    108  CG  MET     7      47.160  41.028  91.302  1.00  0.00           C
ATOM    109  HG2 MET     7      47.815  40.231  90.945  1.00  0.00           H
ATOM    110  HG3 MET     7      46.796  41.520  90.400  1.00  0.00           H
ATOM    111  SD  MET     7      48.095  42.203  92.299  1.00  0.00           S
ATOM    112  CE  MET     7      48.414  41.410  93.951  1.00  0.00           C
ATOM    113  HE1 MET     7      47.463  41.386  94.482  1.00  0.00           H
ATOM    114  HE2 MET     7      48.885  40.431  93.863  1.00  0.00           H
ATOM    115  HE3 MET     7      49.058  42.078  94.522  1.00  0.00           H
ATOM    116  C   MET     7      46.382  37.969  91.082  1.00  0.00           C
ATOM    117  O   MET     7      47.095  37.824  90.047  1.00  0.00           O
ATOM    118  N   GLN     8      46.224  36.973  91.910  1.00  0.00           N
ATOM    119  H   GLN     8      45.475  37.037  92.583  1.00  0.00           H
ATOM    120  CA  GLN     8      46.853  35.711  91.917  1.00  0.00           C
ATOM    121  HA  GLN     8      47.913  35.864  91.712  1.00  0.00           H
ATOM    122  CB  GLN     8      46.778  35.218  93.336  1.00  0.00           C
ATOM    123  HB2 GLN     8      47.377  35.813  94.025  1.00  0.00           H
ATOM    124  HB3 GLN     8      45.736  35.342  93.629  1.00  0.00           H
ATOM    125  CG  GLN     8      47.087  33.743  93.541  1.00  0.00           C
ATOM    126  HG2 GLN     8      46.495  33.080  92.912  1.00  0.00           H
ATOM    127  HG3 GLN     8      48.104  33.631  93.165  1.00  0.00           H
ATOM    128  CD  GLN     8      46.969  33.238  94.965  1.00  0.00           C
ATOM    129  OE1 GLN     8      46.559  33.885  95.882  1.00  0.00           O
ATOM    130  NE2 GLN     8      47.408  32.035  95.223  1.00  0.00           N
ATOM    131 HE21 GLN     8      47.441  31.657  96.159  1.00  0.00           H
ATOM    132 HE22 GLN     8      47.862  31.524  94.479  1.00  0.00           H
ATOM    133  C   GLN     8      46.327  34.749  90.793  1.00  0.00           C
ATOM    134  O   GLN     8      47.143  34.075  90.149  1.00  0.00           O
ATOM    135  N   GLN     9      45.039  34.500  90.601  1.00  0.00           N
ATOM    136  H   GLN     9      44.329  34.930  91.177  1.00  0.00           H
ATOM    137  CA  GLN     9      44.574  33.846  89.346  1.00  0.00           C
ATOM    138  HA  GLN     9      45.142  32.926  89.214  1.00  0.00           H
ATOM    139  CB  GLN     9      43.090  33.617  89.657  1.00  0.00           C
ATOM    140  HB2 GLN     9      42.998  32.910  90.482  1.00  0.00           H
ATOM    141  HB3 GLN     9      42.596  34.535  89.974  1.00  0.00           H
ATOM    142  CG  GLN     9      42.335  33.100  88.400  1.00  0.00           C
ATOM    143  HG2 GLN     9      41.276  33.090  88.661  1.00  0.00           H
ATOM    144  HG3 GLN     9      42.539  33.777  87.571  1.00  0.00           H
ATOM    145  CD  GLN     9      42.741  31.639  88.058  1.00  0.00           C
ATOM    146  OE1 GLN     9      42.761  30.776  88.844  1.00  0.00           O
ATOM    147  NE2 GLN     9      43.209  31.473  86.853  1.00  0.00           N
ATOM    148 HE21 GLN     9      43.379  30.514  86.587  1.00  0.00           H
ATOM    149 HE22 GLN     9      43.293  32.209  86.166  1.00  0.00           H
ATOM    150  C   GLN     9      44.822  34.669  88.019  1.00  0.00           C
ATOM    151  O   GLN     9      45.139  33.990  87.062  1.00  0.00           O
ATOM    152  N   ILE    10      44.857  36.003  88.090  1.00  0.00           N
ATOM    153  H   ILE    10      44.728  36.374  89.020  1.00  0.00           H
ATOM    154  CA  ILE    10      45.345  36.827  86.978  1.00  0.00           C
ATOM    155  HA  ILE    10      44.734  36.584  86.108  1.00  0.00           H
ATOM    156  CB  ILE    10      45.233  38.376  87.140  1.00  0.00           C
ATOM    157  HB  ILE    10      45.519  38.695  88.143  1.00  0.00           H
ATOM    158  CG2 ILE    10      46.047  39.130  85.992  1.00  0.00           C
ATOM    159 HG21 ILE    10      47.057  38.886  86.323  1.00  0.00           H
ATOM    160 HG22 ILE    10      45.865  40.204  86.014  1.00  0.00           H
ATOM    161 HG23 ILE    10      45.850  38.669  85.024  1.00  0.00           H
ATOM    162  CG1 ILE    10      43.693  38.767  87.074  1.00  0.00           C
ATOM    163 HG12 ILE    10      43.521  38.805  85.999  1.00  0.00           H
ATOM    164 HG13 ILE    10      42.976  38.078  87.520  1.00  0.00           H
ATOM    165  CD1 ILE    10      43.494  40.094  87.813  1.00  0.00           C
ATOM    166 HD11 ILE    10      44.388  40.660  88.078  1.00  0.00           H
ATOM    167 HD12 ILE    10      43.049  39.866  88.781  1.00  0.00           H
ATOM    168 HD13 ILE    10      42.739  40.713  87.328  1.00  0.00           H
ATOM    169  C   ILE    10      46.707  36.405  86.413  1.00  0.00           C
ATOM    170  O   ILE    10      46.948  36.583  85.185  1.00  0.00           O
ATOM    171  N   GLU    11      47.583  35.966  87.320  1.00  0.00           N
ATOM    172  H   GLU    11      47.367  36.010  88.306  1.00  0.00           H
ATOM    173  CA  GLU    11      48.959  35.503  86.962  1.00  0.00           C
ATOM    174  HA  GLU    11      49.308  36.192  86.193  1.00  0.00           H
ATOM    175  CB  GLU    11      49.867  35.416  88.150  1.00  0.00           C
ATOM    176  HB2 GLU    11      49.473  36.049  88.947  1.00  0.00           H
ATOM    177  HB3 GLU    11      49.812  34.431  88.612  1.00  0.00           H
ATOM    178  CG  GLU    11      51.335  35.861  87.751  1.00  0.00           C
ATOM    179  HG2 GLU    11      51.819  35.940  88.724  1.00  0.00           H
ATOM    180  HG3 GLU    11      51.931  35.090  87.262  1.00  0.00           H
ATOM    181  CD  GLU    11      51.392  37.215  87.005  1.00  0.00           C
ATOM    182  OE1 GLU    11      52.139  37.293  86.016  1.00  0.00           O
ATOM    183  OE2 GLU    11      50.771  38.181  87.487  1.00  0.00           O
ATOM    184  C   GLU    11      49.055  34.157  86.233  1.00  0.00           C
ATOM    185  O   GLU    11      49.984  33.911  85.436  1.00  0.00           O
ATOM    186  N   ASN    12      48.045  33.270  86.391  1.00  0.00           N
ATOM    187  H   ASN    12      47.320  33.573  87.024  1.00  0.00           H
ATOM    188  CA  ASN    12      47.855  32.106  85.563  1.00  0.00           C
ATOM    189  HA  ASN    12      48.790  31.554  85.665  1.00  0.00           H
ATOM    190  CB  ASN    12      46.749  31.133  86.137  1.00  0.00           C
ATOM    191  HB2 ASN    12      45.796  31.635  85.973  1.00  0.00           H
ATOM    192  HB3 ASN    12      46.809  30.269  85.475  1.00  0.00           H
ATOM    193  CG  ASN    12      46.986  30.648  87.557  1.00  0.00           C
ATOM    194  OD1 ASN    12      47.964  30.898  88.200  1.00  0.00           O
ATOM    195  ND2 ASN    12      46.037  29.988  88.116  1.00  0.00           N
ATOM    196 HD21 ASN    12      45.248  29.715  87.547  1.00  0.00           H
ATOM    197 HD22 ASN    12      46.329  29.429  88.905  1.00  0.00           H
ATOM    198  C   ASN    12      47.554  32.496  84.169  1.00  0.00           C
ATOM    199  O   ASN    12      48.304  32.114  83.251  1.00  0.00           O
ATOM    200  N   PHE    13      46.528  33.317  84.088  1.00  0.00           N
ATOM    201  H   PHE    13      46.023  33.514  84.939  1.00  0.00           H
ATOM    202  CA  PHE    13      46.066  33.864  82.835  1.00  0.00           C
ATOM    203  HA  PHE    13      45.768  33.051  82.173  1.00  0.00           H
ATOM    204  CB  PHE    13      44.809  34.738  83.008  1.00  0.00           C
ATOM    205  HB2 PHE    13      44.827  35.397  83.877  1.00  0.00           H
ATOM    206  HB3 PHE    13      44.604  35.370  82.145  1.00  0.00           H
ATOM    207  CG  PHE    13      43.612  33.904  83.204  1.00  0.00           C
ATOM    208  CD1 PHE    13      42.705  34.144  84.311  1.00  0.00           C
ATOM    209  HD1 PHE    13      42.931  34.920  85.025  1.00  0.00           H
ATOM    210  CE1 PHE    13      41.433  33.558  84.384  1.00  0.00           C
ATOM    211  HE1 PHE    13      40.815  33.722  85.255  1.00  0.00           H
ATOM    212  CZ  PHE    13      40.990  32.782  83.286  1.00  0.00           C
ATOM    213  HZ  PHE    13      40.029  32.293  83.342  1.00  0.00           H
ATOM    214  CE2 PHE    13      41.766  32.620  82.099  1.00  0.00           C
ATOM    215  HE2 PHE    13      41.430  31.988  81.290  1.00  0.00           H
ATOM    216  CD2 PHE    13      43.085  33.111  82.125  1.00  0.00           C
ATOM    217  HD2 PHE    13      43.663  32.995  81.220  1.00  0.00           H
ATOM    218  C   PHE    13      47.220  34.703  82.094  1.00  0.00           C
ATOM    219  O   PHE    13      47.332  34.599  80.823  1.00  0.00           O
ATOM    220  N   GLU    14      48.155  35.350  82.759  1.00  0.00           N
ATOM    221  H   GLU    14      48.026  35.578  83.735  1.00  0.00           H
ATOM    222  CA  GLU    14      49.282  35.913  82.015  1.00  0.00           C
ATOM    223  HA  GLU    14      48.805  36.454  81.198  1.00  0.00           H
ATOM    224  CB  GLU    14      50.022  36.944  82.922  1.00  0.00           C
ATOM    225  HB2 GLU    14      49.314  37.586  83.447  1.00  0.00           H
ATOM    226  HB3 GLU    14      50.595  36.408  83.679  1.00  0.00           H
ATOM    227  CG  GLU    14      50.970  37.832  82.065  1.00  0.00           C
ATOM    228  HG2 GLU    14      51.519  37.216  81.355  1.00  0.00           H
ATOM    229  HG3 GLU    14      50.262  38.404  81.463  1.00  0.00           H
ATOM    230  CD  GLU    14      51.876  38.621  83.053  1.00  0.00           C
ATOM    231  OE1 GLU    14      51.374  39.686  83.534  1.00  0.00           O
ATOM    232  OE2 GLU    14      53.082  38.321  83.227  1.00  0.00           O
ATOM    233  C   GLU    14      50.295  34.831  81.597  1.00  0.00           C
ATOM    234  O   GLU    14      50.656  34.861  80.435  1.00  0.00           O
ATOM    235  N   LYS    15      50.751  33.928  82.438  1.00  0.00           N
ATOM    236  H   LYS    15      50.462  33.889  83.405  1.00  0.00           H
ATOM    237  CA  LYS    15      51.613  32.827  82.007  1.00  0.00           C
ATOM    238  HA  LYS    15      52.566  33.264  81.709  1.00  0.00           H
ATOM    239  CB  LYS    15      51.989  32.130  83.284  1.00  0.00           C
ATOM    240  HB2 LYS    15      52.488  32.839  83.944  1.00  0.00           H
ATOM    241  HB3 LYS    15      51.035  31.920  83.768  1.00  0.00           H
ATOM    242  CG  LYS    15      52.869  30.892  83.134  1.00  0.00           C
ATOM    243  HG2 LYS    15      52.109  30.207  82.757  1.00  0.00           H
ATOM    244  HG3 LYS    15      53.680  31.181  82.465  1.00  0.00           H
ATOM    245  CD  LYS    15      53.326  30.349  84.511  1.00  0.00           C
ATOM    246  HD2 LYS    15      52.458  30.383  85.171  1.00  0.00           H
ATOM    247  HD3 LYS    15      53.751  29.346  84.467  1.00  0.00           H
ATOM    248  CE  LYS    15      54.358  31.180  85.154  1.00  0.00           C
ATOM    249  HE2 LYS    15      55.315  30.857  84.743  1.00  0.00           H
ATOM    250  HE3 LYS    15      54.178  32.236  84.955  1.00  0.00           H
ATOM    251  NZ  LYS    15      54.382  30.854  86.640  1.00  0.00           N
ATOM    252  HZ1 LYS    15      54.173  29.892  86.863  1.00  0.00           H
ATOM    253  HZ2 LYS    15      53.591  31.422  86.906  1.00  0.00           H
ATOM    254  HZ3 LYS    15      55.219  31.229  87.062  1.00  0.00           H
ATOM    255  C   LYS    15      51.080  31.908  80.907  1.00  0.00           C
ATOM    256  O   LYS    15      51.883  31.468  80.075  1.00  0.00           O
ATOM    257  N   ILE    16      49.798  31.514  80.880  1.00  0.00           N
ATOM    258  H   ILE    16      49.190  31.759  81.648  1.00  0.00           H
ATOM    259  CA  ILE    16      49.182  30.809  79.725  1.00  0.00           C
ATOM    260  HA  ILE    16      49.828  29.939  79.599  1.00  0.00           H
ATOM    261  CB  ILE    16      47.888  30.104  80.165  1.00  0.00           C
ATOM    262  HB  ILE    16      47.657  29.347  79.415  1.00  0.00           H
ATOM    263  CG2 ILE    16      48.089  29.218  81.436  1.00  0.00           C
ATOM    264 HG21 ILE    16      47.393  28.379  81.456  1.00  0.00           H
ATOM    265 HG22 ILE    16      47.767  29.851  82.263  1.00  0.00           H
ATOM    266 HG23 ILE    16      49.148  28.969  81.528  1.00  0.00           H
ATOM    267  CG1 ILE    16      46.625  31.000  80.322  1.00  0.00           C
ATOM    268 HG12 ILE    16      46.925  31.892  80.871  1.00  0.00           H
ATOM    269 HG13 ILE    16      46.343  31.461  79.376  1.00  0.00           H
ATOM    270  CD1 ILE    16      45.335  30.326  80.788  1.00  0.00           C
ATOM    271 HD11 ILE    16      44.484  30.952  80.520  1.00  0.00           H
ATOM    272 HD12 ILE    16      45.367  30.167  81.866  1.00  0.00           H
ATOM    273 HD13 ILE    16      45.299  29.390  80.231  1.00  0.00           H
ATOM    274  C   ILE    16      49.008  31.545  78.389  1.00  0.00           C
ATOM    275  O   ILE    16      49.250  30.962  77.336  1.00  0.00           O
ATOM    276  N   PHE    17      48.762  32.838  78.354  1.00  0.00           N
ATOM    277  H   PHE    17      48.586  33.321  79.223  1.00  0.00           H
ATOM    278  CA  PHE    17      48.595  33.575  77.054  1.00  0.00           C
ATOM    279  HA  PHE    17      48.623  32.921  76.182  1.00  0.00           H
ATOM    280  CB  PHE    17      47.308  34.410  76.983  1.00  0.00           C
ATOM    281  HB2 PHE    17      47.344  35.260  77.665  1.00  0.00           H
ATOM    282  HB3 PHE    17      47.217  34.820  75.977  1.00  0.00           H
ATOM    283  CG  PHE    17      45.981  33.704  77.164  1.00  0.00           C
ATOM    284  CD1 PHE    17      45.007  34.168  78.129  1.00  0.00           C
ATOM    285  HD1 PHE    17      45.380  34.940  78.783  1.00  0.00           H
ATOM    286  CE1 PHE    17      43.744  33.626  78.205  1.00  0.00           C
ATOM    287  HE1 PHE    17      43.048  34.053  78.912  1.00  0.00           H
ATOM    288  CZ  PHE    17      43.302  32.654  77.292  1.00  0.00           C
ATOM    289  HZ  PHE    17      42.345  32.155  77.347  1.00  0.00           H
ATOM    290  CE2 PHE    17      44.202  32.178  76.331  1.00  0.00           C
ATOM    291  HE2 PHE    17      43.849  31.487  75.581  1.00  0.00           H
ATOM    292  CD2 PHE    17      45.533  32.686  76.279  1.00  0.00           C
ATOM    293  HD2 PHE    17      46.237  32.332  75.541  1.00  0.00           H
ATOM    294  C   PHE    17      49.768  34.519  76.646  1.00  0.00           C
ATOM    295  O   PHE    17      49.704  35.031  75.528  1.00  0.00           O
ATOM    296  N   THR    18      50.748  34.762  77.525  1.00  0.00           N
ATOM    297  H   THR    18      50.755  34.306  78.426  1.00  0.00           H
ATOM    298  CA  THR    18      51.990  35.341  77.021  1.00  0.00           C
ATOM    299  HA  THR    18      51.882  36.124  76.271  1.00  0.00           H
ATOM    300  CB  THR    18      52.811  36.008  78.165  1.00  0.00           C
ATOM    301  HB  THR    18      53.765  36.293  77.723  1.00  0.00           H
ATOM    302  CG2 THR    18      51.976  37.207  78.593  1.00  0.00           C
ATOM    303 HG21 THR    18      51.805  37.894  77.763  1.00  0.00           H
ATOM    304 HG22 THR    18      52.498  37.759  79.374  1.00  0.00           H
ATOM    305 HG23 THR    18      51.001  36.850  78.924  1.00  0.00           H
ATOM    306  OG1 THR    18      52.852  35.065  79.247  1.00  0.00           O
ATOM    307  HG1 THR    18      52.056  35.026  79.783  1.00  0.00           H
ATOM    308  C   THR    18      52.730  34.218  76.266  1.00  0.00           C
ATOM    309  O   THR    18      52.444  33.044  76.374  1.00  0.00           O
ATOM    310  N   VAL    19      53.453  34.674  75.233  1.00  0.00           N
ATOM    311  H   VAL    19      53.561  35.671  75.120  1.00  0.00           H
ATOM    312  CA  VAL    19      54.314  33.835  74.379  1.00  0.00           C
ATOM    313  HA  VAL    19      54.218  32.803  74.718  1.00  0.00           H
ATOM    314  CB  VAL    19      53.777  33.743  72.897  1.00  0.00           C
ATOM    315  HB  VAL    19      53.882  34.701  72.388  1.00  0.00           H
ATOM    316  CG1 VAL    19      54.582  32.596  72.232  1.00  0.00           C
ATOM    317 HG11 VAL    19      54.324  32.664  71.175  1.00  0.00           H
ATOM    318 HG12 VAL    19      55.652  32.785  72.328  1.00  0.00           H
ATOM    319 HG13 VAL    19      54.316  31.600  72.587  1.00  0.00           H
ATOM    320  CG2 VAL    19      52.270  33.296  72.740  1.00  0.00           C
ATOM    321 HG21 VAL    19      51.688  34.096  73.196  1.00  0.00           H
ATOM    322 HG22 VAL    19      52.101  32.332  73.220  1.00  0.00           H
ATOM    323 HG23 VAL    19      51.973  33.170  71.698  1.00  0.00           H
ATOM    324  C   VAL    19      55.821  34.340  74.508  1.00  0.00           C
ATOM    325  O   VAL    19      56.196  35.363  73.909  1.00  0.00           O
ATOM    326  N   PRO    20      56.680  33.521  75.122  1.00  0.00           N
ATOM    327  CD  PRO    20      56.364  32.282  75.760  1.00  0.00           C
ATOM    328  HD2 PRO    20      56.286  31.423  75.094  1.00  0.00           H
ATOM    329  HD3 PRO    20      55.431  32.302  76.323  1.00  0.00           H
ATOM    330  CG  PRO    20      57.611  32.026  76.635  1.00  0.00           C
ATOM    331  HG2 PRO    20      57.829  30.972  76.810  1.00  0.00           H
ATOM    332  HG3 PRO    20      57.465  32.612  77.542  1.00  0.00           H
ATOM    333  CB  PRO    20      58.775  32.604  75.822  1.00  0.00           C
ATOM    334  HB2 PRO    20      59.096  31.899  75.054  1.00  0.00           H
ATOM    335  HB3 PRO    20      59.668  32.882  76.381  1.00  0.00           H
ATOM    336  CA  PRO    20      58.155  33.808  75.195  1.00  0.00           C
ATOM    337  HA  PRO    20      58.391  34.683  75.802  1.00  0.00           H
ATOM    338  C   PRO    20      58.721  34.083  73.719  1.00  0.00           C
ATOM    339  O   PRO    20      58.438  33.294  72.772  1.00  0.00           O
ATOM    340  N   THR    21      59.599  35.100  73.645  1.00  0.00           N
ATOM    341  H   THR    21      59.766  35.784  74.368  1.00  0.00           H
ATOM    342  CA  THR    21      60.450  35.365  72.432  1.00  0.00           C
ATOM    343  HA  THR    21      59.816  35.780  71.647  1.00  0.00           H
ATOM    344  CB  THR    21      61.568  36.411  72.725  1.00  0.00           C
ATOM    345  HB  THR    21      62.218  36.051  73.523  1.00  0.00           H
ATOM    346  CG2 THR    21      62.440  36.671  71.522  1.00  0.00           C
ATOM    347 HG21 THR    21      61.891  36.397  70.620  1.00  0.00           H
ATOM    348 HG22 THR    21      63.268  35.993  71.726  1.00  0.00           H
ATOM    349 HG23 THR    21      62.880  37.667  71.577  1.00  0.00           H
ATOM    350  OG1 THR    21      60.963  37.601  72.997  1.00  0.00           O
ATOM    351  HG1 THR    21      60.578  37.530  73.873  1.00  0.00           H
ATOM    352  C   THR    21      60.990  34.061  71.731  1.00  0.00           C
ATOM    353  O   THR    21      60.806  33.846  70.555  1.00  0.00           O
ATOM    354  N   GLU    22      61.584  33.126  72.545  1.00  0.00           N
ATOM    355  H   GLU    22      61.622  33.349  73.530  1.00  0.00           H
ATOM    356  CA  GLU    22      62.233  31.869  72.027  1.00  0.00           C
ATOM    357  HA  GLU    22      62.777  32.143  71.123  1.00  0.00           H
ATOM    358  CB  GLU    22      63.158  31.264  73.110  1.00  0.00           C
ATOM    359  HB2 GLU    22      63.425  30.346  72.587  1.00  0.00           H
ATOM    360  HB3 GLU    22      63.994  31.925  73.341  1.00  0.00           H
ATOM    361  CG  GLU    22      62.555  30.675  74.513  1.00  0.00           C
ATOM    362  HG2 GLU    22      61.645  30.083  74.414  1.00  0.00           H
ATOM    363  HG3 GLU    22      63.300  29.994  74.926  1.00  0.00           H
ATOM    364  CD  GLU    22      62.370  31.713  75.566  1.00  0.00           C
ATOM    365  OE1 GLU    22      62.497  32.932  75.311  1.00  0.00           O
ATOM    366  OE2 GLU    22      62.022  31.303  76.676  1.00  0.00           O
ATOM    367  C   GLU    22      61.241  30.906  71.510  1.00  0.00           C
ATOM    368  O   GLU    22      61.499  30.202  70.523  1.00  0.00           O
ATOM    369  N   THR    23      60.116  30.654  72.250  1.00  0.00           N
ATOM    370  H   THR    23      60.182  30.916  73.223  1.00  0.00           H
ATOM    371  CA  THR    23      58.912  29.986  71.691  1.00  0.00           C
ATOM    372  HA  THR    23      59.022  28.901  71.703  1.00  0.00           H
ATOM    373  CB  THR    23      57.741  30.128  72.692  1.00  0.00           C
ATOM    374  HB  THR    23      57.590  31.199  72.828  1.00  0.00           H
ATOM    375  CG2 THR    23      56.445  29.536  72.261  1.00  0.00           C
ATOM    376 HG21 THR    23      56.125  30.129  71.405  1.00  0.00           H
ATOM    377 HG22 THR    23      55.752  29.792  73.063  1.00  0.00           H
ATOM    378 HG23 THR    23      56.380  28.468  72.057  1.00  0.00           H
ATOM    379  OG1 THR    23      58.077  29.563  73.939  1.00  0.00           O
ATOM    380  HG1 THR    23      57.826  28.664  73.715  1.00  0.00           H
ATOM    381  C   THR    23      58.457  30.547  70.373  1.00  0.00           C
ATOM    382  O   THR    23      58.157  29.769  69.519  1.00  0.00           O
ATOM    383  N   LEU    24      58.263  31.914  70.218  1.00  0.00           N
ATOM    384  H   LEU    24      58.579  32.513  70.967  1.00  0.00           H
ATOM    385  CA  LEU    24      57.829  32.584  68.953  1.00  0.00           C
ATOM    386  HA  LEU    24      56.902  32.137  68.595  1.00  0.00           H
ATOM    387  CB  LEU    24      57.537  34.106  69.210  1.00  0.00           C
ATOM    388  HB2 LEU    24      56.910  34.201  70.097  1.00  0.00           H
ATOM    389  HB3 LEU    24      58.407  34.678  69.531  1.00  0.00           H
ATOM    390  CG  LEU    24      56.941  34.845  67.989  1.00  0.00           C
ATOM    391  HG  LEU    24      57.417  34.537  67.059  1.00  0.00           H
ATOM    392  CD1 LEU    24      55.544  34.368  67.843  1.00  0.00           C
ATOM    393 HD11 LEU    24      55.424  33.404  67.348  1.00  0.00           H
ATOM    394 HD12 LEU    24      55.004  35.055  67.191  1.00  0.00           H
ATOM    395 HD13 LEU    24      55.049  34.251  68.807  1.00  0.00           H
ATOM    396  CD2 LEU    24      56.951  36.305  68.375  1.00  0.00           C
ATOM    397 HD21 LEU    24      56.549  36.899  67.554  1.00  0.00           H
ATOM    398 HD22 LEU    24      56.387  36.521  69.281  1.00  0.00           H
ATOM    399 HD23 LEU    24      57.937  36.713  68.593  1.00  0.00           H
ATOM    400  C   LEU    24      58.861  32.380  67.821  1.00  0.00           C
ATOM    401  O   LEU    24      58.418  32.011  66.714  1.00  0.00           O
ATOM    402  N   GLN    25      60.161  32.492  68.100  1.00  0.00           N
ATOM    403  H   GLN    25      60.504  32.928  68.945  1.00  0.00           H
ATOM    404  CA  GLN    25      61.123  32.149  67.109  1.00  0.00           C
ATOM    405  HA  GLN    25      60.822  32.827  66.311  1.00  0.00           H
ATOM    406  CB  GLN    25      62.426  32.632  67.606  1.00  0.00           C
ATOM    407  HB2 GLN    25      62.645  32.289  68.617  1.00  0.00           H
ATOM    408  HB3 GLN    25      63.155  32.184  66.929  1.00  0.00           H
ATOM    409  CG  GLN    25      62.588  34.100  67.492  1.00  0.00           C
ATOM    410  HG2 GLN    25      62.664  34.419  66.452  1.00  0.00           H
ATOM    411  HG3 GLN    25      61.791  34.631  68.012  1.00  0.00           H
ATOM    412  CD  GLN    25      63.890  34.536  68.177  1.00  0.00           C
ATOM    413  OE1 GLN    25      64.729  33.801  68.612  1.00  0.00           O
ATOM    414  NE2 GLN    25      64.168  35.837  68.172  1.00  0.00           N
ATOM    415 HE21 GLN    25      65.101  36.115  68.444  1.00  0.00           H
ATOM    416 HE22 GLN    25      63.471  36.539  67.971  1.00  0.00           H
ATOM    417  C   GLN    25      61.109  30.698  66.657  1.00  0.00           C
ATOM    418  O   GLN    25      61.349  30.474  65.453  1.00  0.00           O
ATOM    419  N   ALA    26      60.889  29.707  67.548  1.00  0.00           N
ATOM    420  H   ALA    26      60.710  30.001  68.497  1.00  0.00           H
ATOM    421  CA  ALA    26      60.727  28.278  67.354  1.00  0.00           C
ATOM    422  HA  ALA    26      61.624  27.931  66.842  1.00  0.00           H
ATOM    423  CB  ALA    26      60.773  27.647  68.669  1.00  0.00           C
ATOM    424  HB1 ALA    26      59.837  27.797  69.207  1.00  0.00           H
ATOM    425  HB2 ALA    26      61.604  28.048  69.250  1.00  0.00           H
ATOM    426  HB3 ALA    26      60.959  26.575  68.733  1.00  0.00           H
ATOM    427  C   ALA    26      59.435  28.028  66.583  1.00  0.00           C
ATOM    428  O   ALA    26      59.441  27.085  65.718  1.00  0.00           O
ATOM    429  N   VAL    27      58.302  28.848  66.779  1.00  0.00           N
ATOM    430  H   VAL    27      58.359  29.478  67.565  1.00  0.00           H
ATOM    431  CA  VAL    27      57.084  28.796  65.990  1.00  0.00           C
ATOM    432  HA  VAL    27      56.818  27.740  65.999  1.00  0.00           H
ATOM    433  CB  VAL    27      56.063  29.742  66.754  1.00  0.00           C
ATOM    434  HB  VAL    27      56.655  30.454  67.328  1.00  0.00           H
ATOM    435  CG1 VAL    27      54.978  30.458  65.984  1.00  0.00           C
ATOM    436 HG11 VAL    27      54.488  29.797  65.270  1.00  0.00           H
ATOM    437 HG12 VAL    27      54.331  31.049  66.633  1.00  0.00           H
ATOM    438 HG13 VAL    27      55.490  31.257  65.446  1.00  0.00           H
ATOM    439  CG2 VAL    27      55.318  28.914  67.819  1.00  0.00           C
ATOM    440 HG21 VAL    27      54.835  29.581  68.533  1.00  0.00           H
ATOM    441 HG22 VAL    27      56.094  28.338  68.323  1.00  0.00           H
ATOM    442 HG23 VAL    27      54.682  28.161  67.354  1.00  0.00           H
ATOM    443  C   VAL    27      57.397  29.189  64.526  1.00  0.00           C
ATOM    444  O   VAL    27      56.895  28.559  63.620  1.00  0.00           O
ATOM    445  N   THR    28      58.270  30.161  64.348  1.00  0.00           N
ATOM    446  H   THR    28      58.674  30.631  65.145  1.00  0.00           H
ATOM    447  CA  THR    28      58.747  30.602  63.001  1.00  0.00           C
ATOM    448  HA  THR    28      57.853  30.543  62.380  1.00  0.00           H
ATOM    449  CB  THR    28      59.283  32.096  63.037  1.00  0.00           C
ATOM    450  HB  THR    28      60.194  32.083  63.635  1.00  0.00           H
ATOM    451  CG2 THR    28      59.443  32.710  61.656  1.00  0.00           C
ATOM    452 HG21 THR    28      58.509  32.557  61.115  1.00  0.00           H
ATOM    453 HG22 THR    28      60.149  32.093  61.099  1.00  0.00           H
ATOM    454 HG23 THR    28      59.712  33.764  61.704  1.00  0.00           H
ATOM    455  OG1 THR    28      58.386  32.977  63.770  1.00  0.00           O
ATOM    456  HG1 THR    28      58.194  32.514  64.589  1.00  0.00           H
ATOM    457  C   THR    28      59.805  29.589  62.501  1.00  0.00           C
ATOM    458  O   THR    28      59.915  29.445  61.268  1.00  0.00           O
ATOM    459  N   LYS    29      60.551  28.883  63.349  1.00  0.00           N
ATOM    460  H   LYS    29      60.563  29.246  64.291  1.00  0.00           H
ATOM    461  CA  LYS    29      61.556  27.892  62.978  1.00  0.00           C
ATOM    462  HA  LYS    29      62.162  28.323  62.181  1.00  0.00           H
ATOM    463  CB  LYS    29      62.379  27.344  64.180  1.00  0.00           C
ATOM    464  HB2 LYS    29      62.664  28.120  64.890  1.00  0.00           H
ATOM    465  HB3 LYS    29      61.729  26.674  64.742  1.00  0.00           H
ATOM    466  CG  LYS    29      63.648  26.501  63.905  1.00  0.00           C
ATOM    467  HG2 LYS    29      63.510  25.670  63.213  1.00  0.00           H
ATOM    468  HG3 LYS    29      64.334  27.212  63.444  1.00  0.00           H
ATOM    469  CD  LYS    29      64.251  26.141  65.326  1.00  0.00           C
ATOM    470  HD2 LYS    29      64.349  26.936  66.064  1.00  0.00           H
ATOM    471  HD3 LYS    29      63.666  25.368  65.825  1.00  0.00           H
ATOM    472  CE  LYS    29      65.618  25.555  65.149  1.00  0.00           C
ATOM    473  HE2 LYS    29      66.051  25.424  66.140  1.00  0.00           H
ATOM    474  HE3 LYS    29      65.482  24.560  64.728  1.00  0.00           H
ATOM    475  NZ  LYS    29      66.650  26.315  64.415  1.00  0.00           N
ATOM    476  HZ1 LYS    29      66.588  27.301  64.625  1.00  0.00           H
ATOM    477  HZ2 LYS    29      66.568  26.141  63.424  1.00  0.00           H
ATOM    478  HZ3 LYS    29      67.574  25.945  64.589  1.00  0.00           H
ATOM    479  C   LYS    29      60.949  26.752  62.244  1.00  0.00           C
ATOM    480  O   LYS    29      61.369  26.372  61.103  1.00  0.00           O
ATOM    481  N   HIE    30      59.888  26.251  62.786  1.00  0.00           N
ATOM    482  H   HIE    30      59.757  26.443  63.769  1.00  0.00           H
ATOM    483  CA  HIE    30      59.080  25.207  62.229  1.00  0.00           C
ATOM    484  HA  HIE    30      59.675  24.372  61.858  1.00  0.00           H
ATOM    485  CB  HIE    30      58.119  24.753  63.366  1.00  0.00           C
ATOM    486  HB2 HIE    30      58.737  24.673  64.260  1.00  0.00           H
ATOM    487  HB3 HIE    30      57.477  25.630  63.443  1.00  0.00           H
ATOM    488  CG  HIE    30      57.439  23.433  63.290  1.00  0.00           C
ATOM    489  ND1 HIE    30      58.006  22.163  63.422  1.00  0.00           N
ATOM    490  CE1 HIE    30      56.988  21.259  63.152  1.00  0.00           C
ATOM    491  HE1 HIE    30      57.073  20.182  63.139  1.00  0.00           H
ATOM    492  NE2 HIE    30      55.878  21.951  62.818  1.00  0.00           N
ATOM    493  HE2 HIE    30      54.981  21.492  62.752  1.00  0.00           H
ATOM    494  CD2 HIE    30      56.136  23.268  62.896  1.00  0.00           C
ATOM    495  HD2 HIE    30      55.483  24.098  62.673  1.00  0.00           H
ATOM    496  C   HIE    30      58.361  25.826  61.026  1.00  0.00           C
ATOM    497  O   HIE    30      58.264  25.065  60.088  1.00  0.00           O
ATOM    498  N   PHE    31      57.790  27.041  60.967  1.00  0.00           N
ATOM    499  H   PHE    31      57.736  27.579  61.821  1.00  0.00           H
ATOM    500  CA  PHE    31      57.112  27.638  59.819  1.00  0.00           C
ATOM    501  HA  PHE    31      56.180  27.144  59.540  1.00  0.00           H
ATOM    502  CB  PHE    31      56.590  29.020  60.240  1.00  0.00           C
ATOM    503  HB2 PHE    31      56.475  29.028  61.324  1.00  0.00           H
ATOM    504  HB3 PHE    31      57.345  29.785  60.062  1.00  0.00           H
ATOM    505  CG  PHE    31      55.182  29.386  59.818  1.00  0.00           C
ATOM    506  CD1 PHE    31      54.784  29.415  58.467  1.00  0.00           C
ATOM    507  HD1 PHE    31      55.353  29.204  57.573  1.00  0.00           H
ATOM    508  CE1 PHE    31      53.476  29.761  58.094  1.00  0.00           C
ATOM    509  HE1 PHE    31      53.151  29.736  57.063  1.00  0.00           H
ATOM    510  CZ  PHE    31      52.479  30.108  59.080  1.00  0.00           C
ATOM    511  HZ  PHE    31      51.440  30.211  58.800  1.00  0.00           H
ATOM    512  CE2 PHE    31      52.899  30.113  60.471  1.00  0.00           C
ATOM    513  HE2 PHE    31      52.143  30.296  61.220  1.00  0.00           H
ATOM    514  CD2 PHE    31      54.222  29.823  60.792  1.00  0.00           C
ATOM    515  HD2 PHE    31      54.495  29.753  61.835  1.00  0.00           H
ATOM    516  C   PHE    31      57.927  27.692  58.490  1.00  0.00           C
ATOM    517  O   PHE    31      57.313  27.698  57.449  1.00  0.00           O
ATOM    518  N   ILE    32      59.254  27.830  58.525  1.00  0.00           N
ATOM    519  H   ILE    32      59.683  28.075  59.405  1.00  0.00           H
ATOM    520  CA  ILE    32      60.187  27.694  57.393  1.00  0.00           C
ATOM    521  HA  ILE    32      59.719  28.240  56.575  1.00  0.00           H
ATOM    522  CB  ILE    32      61.605  28.302  57.699  1.00  0.00           C
ATOM    523  HB  ILE    32      61.991  27.703  58.524  1.00  0.00           H
ATOM    524  CG2 ILE    32      62.571  28.025  56.520  1.00  0.00           C
ATOM    525 HG21 ILE    32      62.094  28.394  55.612  1.00  0.00           H
ATOM    526 HG22 ILE    32      62.733  26.951  56.440  1.00  0.00           H
ATOM    527 HG23 ILE    32      63.521  28.534  56.679  1.00  0.00           H
ATOM    528  CG1 ILE    32      61.500  29.761  58.129  1.00  0.00           C
ATOM    529 HG12 ILE    32      61.181  30.277  57.223  1.00  0.00           H
ATOM    530 HG13 ILE    32      60.664  29.859  58.821  1.00  0.00           H
ATOM    531  CD1 ILE    32      62.713  30.306  58.789  1.00  0.00           C
ATOM    532 HD11 ILE    32      63.572  30.337  58.118  1.00  0.00           H
ATOM    533 HD12 ILE    32      63.055  29.662  59.599  1.00  0.00           H
ATOM    534 HD13 ILE    32      62.390  31.268  59.187  1.00  0.00           H
ATOM    535  C   ILE    32      60.259  26.215  56.869  1.00  0.00           C
ATOM    536  O   ILE    32      60.032  25.997  55.670  1.00  0.00           O
ATOM    537  N   SER    33      60.374  25.249  57.731  1.00  0.00           N
ATOM    538  H   SER    33      60.483  25.504  58.702  1.00  0.00           H
ATOM    539  CA  SER    33      60.251  23.804  57.475  1.00  0.00           C
ATOM    540  HA  SER    33      60.938  23.561  56.666  1.00  0.00           H
ATOM    541  CB  SER    33      60.439  22.932  58.789  1.00  0.00           C
ATOM    542  HB2 SER    33      61.504  22.846  59.004  1.00  0.00           H
ATOM    543  HB3 SER    33      59.906  23.362  59.636  1.00  0.00           H
ATOM    544  OG  SER    33      60.110  21.584  58.497  1.00  0.00           O
ATOM    545  HG  SER    33      59.457  21.342  59.158  1.00  0.00           H
ATOM    546  C   SER    33      58.883  23.429  56.856  1.00  0.00           C
ATOM    547  O   SER    33      58.787  22.834  55.802  1.00  0.00           O
ATOM    548  N   GLU    34      57.839  23.929  57.416  1.00  0.00           N
ATOM    549  H   GLU    34      57.979  24.349  58.324  1.00  0.00           H
ATOM    550  CA  GLU    34      56.444  23.787  56.950  1.00  0.00           C
ATOM    551  HA  GLU    34      56.264  22.723  56.798  1.00  0.00           H
ATOM    552  CB  GLU    34      55.462  24.148  58.034  1.00  0.00           C
ATOM    553  HB2 GLU    34      55.628  25.180  58.346  1.00  0.00           H
ATOM    554  HB3 GLU    34      54.448  24.218  57.643  1.00  0.00           H
ATOM    555  CG  GLU    34      55.539  23.119  59.269  1.00  0.00           C
ATOM    556  HG2 GLU    34      56.588  23.003  59.545  1.00  0.00           H
ATOM    557  HG3 GLU    34      55.073  23.505  60.175  1.00  0.00           H
ATOM    558  CD  GLU    34      55.061  21.693  58.953  1.00  0.00           C
ATOM    559  OE1 GLU    34      54.080  21.507  58.204  1.00  0.00           O
ATOM    560  OE2 GLU    34      55.790  20.796  59.396  1.00  0.00           O
ATOM    561  C   GLU    34      56.191  24.403  55.574  1.00  0.00           C
ATOM    562  O   GLU    34      55.578  23.783  54.680  1.00  0.00           O
ATOM    563  N   LEU    35      56.795  25.570  55.240  1.00  0.00           N
ATOM    564  H   LEU    35      57.349  26.079  55.914  1.00  0.00           H
ATOM    565  CA  LEU    35      56.737  26.177  53.869  1.00  0.00           C
ATOM    566  HA  LEU    35      55.687  26.237  53.586  1.00  0.00           H
ATOM    567  CB  LEU    35      57.124  27.690  53.955  1.00  0.00           C
ATOM    568  HB2 LEU    35      58.133  27.804  54.353  1.00  0.00           H
ATOM    569  HB3 LEU    35      57.299  28.068  52.947  1.00  0.00           H
ATOM    570  CG  LEU    35      56.118  28.642  54.686  1.00  0.00           C
ATOM    571  HG  LEU    35      55.542  28.227  55.512  1.00  0.00           H
ATOM    572  CD1 LEU    35      56.994  29.870  55.209  1.00  0.00           C
ATOM    573 HD11 LEU    35      57.672  29.527  55.991  1.00  0.00           H
ATOM    574 HD12 LEU    35      56.315  30.590  55.665  1.00  0.00           H
ATOM    575 HD13 LEU    35      57.548  30.340  54.398  1.00  0.00           H
ATOM    576  CD2 LEU    35      55.163  29.261  53.677  1.00  0.00           C
ATOM    577 HD21 LEU    35      55.067  28.595  52.820  1.00  0.00           H
ATOM    578 HD22 LEU    35      54.206  29.325  54.193  1.00  0.00           H
ATOM    579 HD23 LEU    35      55.538  30.225  53.331  1.00  0.00           H
ATOM    580  C   LEU    35      57.552  25.398  52.775  1.00  0.00           C
ATOM    581  O   LEU    35      57.137  25.296  51.669  1.00  0.00           O
ATOM    582  N   GLU    36      58.661  24.695  53.178  1.00  0.00           N
ATOM    583  H   GLU    36      58.898  24.825  54.151  1.00  0.00           H
ATOM    584  CA  GLU    36      59.531  23.785  52.331  1.00  0.00           C
ATOM    585  HA  GLU    36      59.616  24.302  51.375  1.00  0.00           H
ATOM    586  CB  GLU    36      60.951  23.719  52.896  1.00  0.00           C
ATOM    587  HB2 GLU    36      61.560  23.888  52.008  1.00  0.00           H
ATOM    588  HB3 GLU    36      61.019  24.528  53.622  1.00  0.00           H
ATOM    589  CG  GLU    36      61.393  22.414  53.669  1.00  0.00           C
ATOM    590  HG2 GLU    36      60.722  22.119  54.475  1.00  0.00           H
ATOM    591  HG3 GLU    36      61.380  21.551  53.002  1.00  0.00           H
ATOM    592  CD  GLU    36      62.812  22.517  54.333  1.00  0.00           C
ATOM    593  OE1 GLU    36      63.696  23.159  53.793  1.00  0.00           O
ATOM    594  OE2 GLU    36      63.040  21.851  55.369  1.00  0.00           O
ATOM    595  C   GLU    36      58.897  22.475  52.021  1.00  0.00           C
ATOM    596  O   GLU    36      58.905  22.077  50.832  1.00  0.00           O
ATOM    597  N   LYS    37      58.120  21.895  52.938  1.00  0.00           N
ATOM    598  H   LYS    37      58.020  22.371  53.822  1.00  0.00           H
ATOM    599  CA  LYS    37      57.189  20.816  52.633  1.00  0.00           C
ATOM    600  HA  LYS    37      57.723  20.021  52.112  1.00  0.00           H
ATOM    601  CB  LYS    37      56.677  20.247  53.965  1.00  0.00           C
ATOM    602  HB2 LYS    37      56.064  20.948  54.529  1.00  0.00           H
ATOM    603  HB3 LYS    37      56.011  19.419  53.717  1.00  0.00           H
ATOM    604  CG  LYS    37      57.805  19.643  54.813  1.00  0.00           C
ATOM    605  HG2 LYS    37      57.979  18.598  54.557  1.00  0.00           H
ATOM    606  HG3 LYS    37      58.736  20.197  54.693  1.00  0.00           H
ATOM    607  CD  LYS    37      57.394  19.664  56.244  1.00  0.00           C
ATOM    608  HD2 LYS    37      58.313  19.466  56.796  1.00  0.00           H
ATOM    609  HD3 LYS    37      57.057  20.652  56.560  1.00  0.00           H
ATOM    610  CE  LYS    37      56.361  18.518  56.652  1.00  0.00           C
ATOM    611  HE2 LYS    37      55.435  18.647  56.091  1.00  0.00           H
ATOM    612  HE3 LYS    37      56.865  17.644  56.242  1.00  0.00           H
ATOM    613  NZ  LYS    37      56.148  18.382  58.065  1.00  0.00           N
ATOM    614  HZ1 LYS    37      56.990  18.222  58.600  1.00  0.00           H
ATOM    615  HZ2 LYS    37      55.699  17.498  58.257  1.00  0.00           H
ATOM    616  HZ3 LYS    37      55.614  19.117  58.505  1.00  0.00           H
ATOM    617  C   LYS    37      56.058  21.230  51.668  1.00  0.00           C
ATOM    618  O   LYS    37      55.813  20.568  50.696  1.00  0.00           O
ATOM    619  N   GLY    38      55.635  22.402  51.872  1.00  0.00           N
ATOM    620  H   GLY    38      56.148  23.007  52.497  1.00  0.00           H
ATOM    621  CA  GLY    38      54.510  22.937  51.079  1.00  0.00           C
ATOM    622  HA2 GLY    38      53.735  22.170  51.087  1.00  0.00           H
ATOM    623  HA3 GLY    38      54.085  23.854  51.488  1.00  0.00           H
ATOM    624  C   GLY    38      54.826  23.271  49.637  1.00  0.00           C
ATOM    625  O   GLY    38      54.044  23.006  48.737  1.00  0.00           O
ATOM    626  N   LEU    39      56.038  23.721  49.373  1.00  0.00           N
ATOM    627  H   LEU    39      56.574  24.048  50.163  1.00  0.00           H
ATOM    628  CA  LEU    39      56.689  23.893  48.024  1.00  0.00           C
ATOM    629  HA  LEU    39      55.958  24.423  47.413  1.00  0.00           H
ATOM    630  CB  LEU    39      57.958  24.690  48.169  1.00  0.00           C
ATOM    631  HB2 LEU    39      58.564  24.346  49.007  1.00  0.00           H
ATOM    632  HB3 LEU    39      58.589  24.634  47.282  1.00  0.00           H
ATOM    633  CG  LEU    39      57.652  26.190  48.519  1.00  0.00           C
ATOM    634  HG  LEU    39      56.908  26.211  49.315  1.00  0.00           H
ATOM    635  CD1 LEU    39      58.991  26.839  48.913  1.00  0.00           C
ATOM    636 HD11 LEU    39      59.553  26.334  49.697  1.00  0.00           H
ATOM    637 HD12 LEU    39      58.793  27.865  49.224  1.00  0.00           H
ATOM    638 HD13 LEU    39      59.577  26.974  48.003  1.00  0.00           H
ATOM    639  CD2 LEU    39      57.132  26.925  47.293  1.00  0.00           C
ATOM    640 HD21 LEU    39      57.030  27.953  47.640  1.00  0.00           H
ATOM    641 HD22 LEU    39      57.867  26.686  46.524  1.00  0.00           H
ATOM    642 HD23 LEU    39      56.134  26.541  47.084  1.00  0.00           H
ATOM    643  C   LEU    39      57.166  22.619  47.308  1.00  0.00           C
ATOM    644  O   LEU    39      57.634  22.688  46.201  1.00  0.00           O
ATOM    645  N   SER    40      57.140  21.471  47.961  1.00  0.00           N
ATOM    646  H   SER    40      56.670  21.452  48.855  1.00  0.00           H
ATOM    647  CA  SER    40      57.746  20.204  47.567  1.00  0.00           C
ATOM    648  HA  SER    40      58.631  20.481  46.996  1.00  0.00           H
ATOM    649  CB  SER    40      58.286  19.334  48.693  1.00  0.00           C
ATOM    650  HB2 SER    40      59.000  18.556  48.423  1.00  0.00           H
ATOM    651  HB3 SER    40      58.742  20.010  49.416  1.00  0.00           H
ATOM    652  OG  SER    40      57.185  18.701  49.305  1.00  0.00           O
ATOM    653  HG  SER    40      56.547  19.357  49.594  1.00  0.00           H
ATOM    654  C   SER    40      56.964  19.310  46.563  1.00  0.00           C
ATOM    655  O   SER    40      55.771  19.459  46.448  1.00  0.00           O
ATOM    656  N   LYS    41      57.622  18.404  45.833  1.00  0.00           N
ATOM    657  H   LYS    41      58.623  18.415  45.966  1.00  0.00           H
ATOM    658  CA  LYS    41      57.024  17.359  44.981  1.00  0.00           C
ATOM    659  HA  LYS    41      56.257  17.796  44.341  1.00  0.00           H
ATOM    660  CB  LYS    41      58.044  16.703  44.141  1.00  0.00           C
ATOM    661  HB2 LYS    41      58.911  16.388  44.723  1.00  0.00           H
ATOM    662  HB3 LYS    41      57.607  15.807  43.701  1.00  0.00           H
ATOM    663  CG  LYS    41      58.429  17.634  43.012  1.00  0.00           C
ATOM    664  HG2 LYS    41      57.725  17.586  42.182  1.00  0.00           H
ATOM    665  HG3 LYS    41      58.594  18.619  43.450  1.00  0.00           H
ATOM    666  CD  LYS    41      59.716  17.227  42.233  1.00  0.00           C
ATOM    667  HD2 LYS    41      59.891  17.912  41.404  1.00  0.00           H
ATOM    668  HD3 LYS    41      60.560  17.329  42.916  1.00  0.00           H
ATOM    669  CE  LYS    41      59.821  15.825  41.529  1.00  0.00           C
ATOM    670  HE2 LYS    41      59.673  15.059  42.290  1.00  0.00           H
ATOM    671  HE3 LYS    41      59.000  15.740  40.818  1.00  0.00           H
ATOM    672  NZ  LYS    41      61.123  15.697  40.817  1.00  0.00           N
ATOM    673  HZ1 LYS    41      61.377  14.769  40.510  1.00  0.00           H
ATOM    674  HZ2 LYS    41      61.844  16.093  41.402  1.00  0.00           H
ATOM    675  HZ3 LYS    41      61.166  16.379  40.074  1.00  0.00           H
ATOM    676  C   LYS    41      56.268  16.335  45.890  1.00  0.00           C
ATOM    677  O   LYS    41      55.191  15.820  45.586  1.00  0.00           O
ATOM    678  N   LYS    42      56.855  16.061  47.126  1.00  0.00           N
ATOM    679  H   LYS    42      57.752  16.504  47.261  1.00  0.00           H
ATOM    680  CA  LYS    42      56.357  15.194  48.194  1.00  0.00           C
ATOM    681  HA  LYS    42      56.039  14.247  47.757  1.00  0.00           H
ATOM    682  CB  LYS    42      57.349  15.037  49.369  1.00  0.00           C
ATOM    683  HB2 LYS    42      57.825  16.011  49.467  1.00  0.00           H
ATOM    684  HB3 LYS    42      56.882  14.835  50.332  1.00  0.00           H
ATOM    685  CG  LYS    42      58.468  14.064  49.191  1.00  0.00           C
ATOM    686  HG2 LYS    42      58.080  13.060  49.015  1.00  0.00           H
ATOM    687  HG3 LYS    42      58.810  14.271  48.176  1.00  0.00           H
ATOM    688  CD  LYS    42      59.523  13.894  50.265  1.00  0.00           C
ATOM    689  HD2 LYS    42      59.019  13.978  51.228  1.00  0.00           H
ATOM    690  HD3 LYS    42      59.890  12.869  50.207  1.00  0.00           H
ATOM    691  CE  LYS    42      60.797  14.814  50.137  1.00  0.00           C
ATOM    692  HE2 LYS    42      60.520  15.868  50.118  1.00  0.00           H
ATOM    693  HE3 LYS    42      61.367  14.688  51.057  1.00  0.00           H
ATOM    694  NZ  LYS    42      61.659  14.388  49.009  1.00  0.00           N
ATOM    695  HZ1 LYS    42      61.426  14.961  48.210  1.00  0.00           H
ATOM    696  HZ2 LYS    42      61.504  13.420  48.771  1.00  0.00           H
ATOM    697  HZ3 LYS    42      62.609  14.499  49.330  1.00  0.00           H
ATOM    698  C   LYS    42      55.117  15.761  48.884  1.00  0.00           C
ATOM    699  O   LYS    42      54.293  14.966  49.256  1.00  0.00           O
ATOM    700  N   GLY    43      54.850  17.015  48.990  1.00  0.00           N
ATOM    701  H   GLY    43      55.623  17.614  48.739  1.00  0.00           H
ATOM    702  CA  GLY    43      53.628  17.560  49.589  1.00  0.00           C
ATOM    703  HA2 GLY    43      53.265  18.382  48.973  1.00  0.00           H
ATOM    704  HA3 GLY    43      52.853  16.815  49.769  1.00  0.00           H
ATOM    705  C   GLY    43      53.832  18.064  51.020  1.00  0.00           C
ATOM    706  O   GLY    43      54.724  17.676  51.759  1.00  0.00           O
ATOM    707  N   GLY    44      52.861  18.819  51.471  1.00  0.00           N
ATOM    708  H   GLY    44      52.034  18.903  50.897  1.00  0.00           H
ATOM    709  CA  GLY    44      52.957  19.409  52.794  1.00  0.00           C
ATOM    710  HA2 GLY    44      53.360  18.719  53.535  1.00  0.00           H
ATOM    711  HA3 GLY    44      53.622  20.271  52.851  1.00  0.00           H
ATOM    712  C   GLY    44      51.621  20.005  53.212  1.00  0.00           C
ATOM    713  O   GLY    44      50.889  20.496  52.345  1.00  0.00           O
ATOM    714  N   ASN    45      51.284  19.894  54.505  1.00  0.00           N
ATOM    715  H   ASN    45      51.902  19.363  55.102  1.00  0.00           H
ATOM    716  CA  ASN    45      50.157  20.565  55.098  1.00  0.00           C
ATOM    717  HA  ASN    45      49.298  19.973  54.784  1.00  0.00           H
ATOM    718  CB  ASN    45      50.346  20.551  56.633  1.00  0.00           C
ATOM    719  HB2 ASN    45      50.600  19.532  56.926  1.00  0.00           H
ATOM    720  HB3 ASN    45      51.178  21.188  56.930  1.00  0.00           H
ATOM    721  CG  ASN    45      49.131  21.117  57.407  1.00  0.00           C
ATOM    722  OD1 ASN    45      47.995  20.894  57.020  1.00  0.00           O
ATOM    723  ND2 ASN    45      49.422  21.833  58.424  1.00  0.00           N
ATOM    724 HD21 ASN    45      50.396  21.780  58.684  1.00  0.00           H
ATOM    725 HD22 ASN    45      48.692  22.357  58.885  1.00  0.00           H
ATOM    726  C   ASN    45      49.840  22.001  54.575  1.00  0.00           C
ATOM    727  O   ASN    45      48.648  22.374  54.376  1.00  0.00           O
ATOM    728  N   ILE    46      50.854  22.878  54.325  1.00  0.00           N
ATOM    729  H   ILE    46      51.821  22.609  54.443  1.00  0.00           H
ATOM    730  CA  ILE    46      50.594  24.159  53.726  1.00  0.00           C
ATOM    731  HA  ILE    46      49.692  24.654  54.084  1.00  0.00           H
ATOM    732  CB  ILE    46      51.634  25.234  54.041  1.00  0.00           C
ATOM    733  HB  ILE    46      52.532  24.639  53.875  1.00  0.00           H
ATOM    734  CG2 ILE    46      51.615  26.520  53.280  1.00  0.00           C
ATOM    735 HG21 ILE    46      52.345  27.265  53.601  1.00  0.00           H
ATOM    736 HG22 ILE    46      50.627  26.978  53.255  1.00  0.00           H
ATOM    737 HG23 ILE    46      52.006  26.390  52.271  1.00  0.00           H
ATOM    738  CG1 ILE    46      51.689  25.523  55.543  1.00  0.00           C
ATOM    739 HG12 ILE    46      50.755  25.962  55.892  1.00  0.00           H
ATOM    740 HG13 ILE    46      51.856  24.556  56.016  1.00  0.00           H
ATOM    741  CD1 ILE    46      52.834  26.444  55.984  1.00  0.00           C
ATOM    742 HD11 ILE    46      52.604  27.500  55.843  1.00  0.00           H
ATOM    743 HD12 ILE    46      53.765  26.094  55.536  1.00  0.00           H
ATOM    744 HD13 ILE    46      53.009  26.339  57.054  1.00  0.00           H
ATOM    745  C   ILE    46      50.480  24.029  52.163  1.00  0.00           C
ATOM    746  O   ILE    46      51.437  23.550  51.537  1.00  0.00           O
ATOM    747  N   PRO    47      49.333  24.388  51.564  1.00  0.00           N
ATOM    748  CD  PRO    47      48.059  24.822  52.243  1.00  0.00           C
ATOM    749  HD2 PRO    47      47.998  25.902  52.373  1.00  0.00           H
ATOM    750  HD3 PRO    47      47.790  24.393  53.209  1.00  0.00           H
ATOM    751  CG  PRO    47      46.972  24.519  51.270  1.00  0.00           C
ATOM    752  HG2 PRO    47      46.142  25.217  51.391  1.00  0.00           H
ATOM    753  HG3 PRO    47      46.621  23.514  51.503  1.00  0.00           H
ATOM    754  CB  PRO    47      47.679  24.660  49.895  1.00  0.00           C
ATOM    755  HB2 PRO    47      47.660  25.701  49.572  1.00  0.00           H
ATOM    756  HB3 PRO    47      47.278  24.065  49.075  1.00  0.00           H
ATOM    757  CA  PRO    47      49.125  24.232  50.097  1.00  0.00           C
ATOM    758  HA  PRO    47      49.077  23.165  49.882  1.00  0.00           H
ATOM    759  C   PRO    47      50.109  24.915  49.120  1.00  0.00           C
ATOM    760  O   PRO    47      50.332  24.228  48.141  1.00  0.00           O
ATOM    761  N   MET    48      50.519  26.158  49.278  1.00  0.00           N
ATOM    762  H   MET    48      50.419  26.682  50.136  1.00  0.00           H
ATOM    763  CA  MET    48      51.438  26.831  48.312  1.00  0.00           C
ATOM    764  HA  MET    48      51.343  27.855  48.674  1.00  0.00           H
ATOM    765  CB  MET    48      52.866  26.257  48.433  1.00  0.00           C
ATOM    766  HB2 MET    48      52.871  25.206  48.146  1.00  0.00           H
ATOM    767  HB3 MET    48      53.499  26.785  47.721  1.00  0.00           H
ATOM    768  CG  MET    48      53.544  26.387  49.777  1.00  0.00           C
ATOM    769  HG2 MET    48      53.053  25.796  50.550  1.00  0.00           H
ATOM    770  HG3 MET    48      54.578  26.130  49.554  1.00  0.00           H
ATOM    771  SD  MET    48      53.591  28.016  50.544  1.00  0.00           S
ATOM    772  CE  MET    48      54.962  28.799  49.849  1.00  0.00           C
ATOM    773  HE1 MET    48      54.840  29.097  48.808  1.00  0.00           H
ATOM    774  HE2 MET    48      55.170  29.728  50.381  1.00  0.00           H
ATOM    775  HE3 MET    48      55.833  28.174  50.045  1.00  0.00           H
ATOM    776  C   MET    48      50.888  26.794  46.786  1.00  0.00           C
ATOM    777  O   MET    48      51.529  26.174  45.966  1.00  0.00           O
ATOM    778  N   ILE    49      49.725  27.455  46.581  1.00  0.00           N
ATOM    779  H   ILE    49      49.347  28.046  47.308  1.00  0.00           H
ATOM    780  CA  ILE    49      49.085  27.509  45.302  1.00  0.00           C
ATOM    781  HA  ILE    49      49.006  26.495  44.910  1.00  0.00           H
ATOM    782  CB  ILE    49      47.670  27.964  45.493  1.00  0.00           C
ATOM    783  HB  ILE    49      47.705  29.034  45.700  1.00  0.00           H
ATOM    784  CG2 ILE    49      46.882  27.677  44.175  1.00  0.00           C
ATOM    785 HG21 ILE    49      47.251  28.201  43.294  1.00  0.00           H
ATOM    786 HG22 ILE    49      45.846  28.014  44.210  1.00  0.00           H
ATOM    787 HG23 ILE    49      46.878  26.616  43.925  1.00  0.00           H
ATOM    788  CG1 ILE    49      46.816  27.333  46.648  1.00  0.00           C
ATOM    789 HG12 ILE    49      47.264  27.558  47.616  1.00  0.00           H
ATOM    790 HG13 ILE    49      45.864  27.863  46.682  1.00  0.00           H
ATOM    791  CD1 ILE    49      46.552  25.857  46.677  1.00  0.00           C
ATOM    792 HD11 ILE    49      45.949  25.665  47.566  1.00  0.00           H
ATOM    793 HD12 ILE    49      47.434  25.227  46.799  1.00  0.00           H
ATOM    794 HD13 ILE    49      46.007  25.497  45.805  1.00  0.00           H
ATOM    795  C   ILE    49      49.859  28.485  44.412  1.00  0.00           C
ATOM    796  O   ILE    49      49.923  29.672  44.761  1.00  0.00           O
ATOM    797  N   PRO    50      50.326  28.128  43.218  1.00  0.00           N
ATOM    798  CD  PRO    50      50.475  26.720  42.746  1.00  0.00           C
ATOM    799  HD2 PRO    50      49.658  26.043  42.994  1.00  0.00           H
ATOM    800  HD3 PRO    50      51.386  26.303  43.176  1.00  0.00           H
ATOM    801  CG  PRO    50      50.542  26.863  41.250  1.00  0.00           C
ATOM    802  HG2 PRO    50      49.664  26.547  40.688  1.00  0.00           H
ATOM    803  HG3 PRO    50      51.196  26.050  40.932  1.00  0.00           H
ATOM    804  CB  PRO    50      51.105  28.232  40.963  1.00  0.00           C
ATOM    805  HB2 PRO    50      50.715  28.798  40.117  1.00  0.00           H
ATOM    806  HB3 PRO    50      52.186  28.113  40.890  1.00  0.00           H
ATOM    807  CA  PRO    50      50.676  29.060  42.147  1.00  0.00           C
ATOM    808  HA  PRO    50      51.575  29.584  42.468  1.00  0.00           H
ATOM    809  C   PRO    50      49.399  29.891  41.821  1.00  0.00           C
ATOM    810  O   PRO    50      48.380  29.310  41.361  1.00  0.00           O
ATOM    811  N   GLY    51      49.472  31.192  41.977  1.00  0.00           N
ATOM    812  H   GLY    51      50.399  31.457  42.281  1.00  0.00           H
ATOM    813  CA  GLY    51      48.519  32.133  41.389  1.00  0.00           C
ATOM    814  HA2 GLY    51      47.491  31.792  41.515  1.00  0.00           H
ATOM    815  HA3 GLY    51      48.497  33.022  42.019  1.00  0.00           H
ATOM    816  C   GLY    51      48.786  32.501  39.965  1.00  0.00           C
ATOM    817  O   GLY    51      48.203  33.422  39.543  1.00  0.00           O
ATOM    818  N   TRP    52      49.750  31.889  39.246  1.00  0.00           N
ATOM    819  H   TRP    52      50.380  31.281  39.749  1.00  0.00           H
ATOM    820  CA  TRP    52      50.002  32.077  37.790  1.00  0.00           C
ATOM    821  HA  TRP    52      50.971  31.623  37.583  1.00  0.00           H
ATOM    822  CB  TRP    52      48.940  31.231  37.032  1.00  0.00           C
ATOM    823  HB2 TRP    52      47.941  31.657  37.126  1.00  0.00           H
ATOM    824  HB3 TRP    52      49.298  31.351  36.009  1.00  0.00           H
ATOM    825  CG  TRP    52      49.023  29.785  37.211  1.00  0.00           C
ATOM    826  CD1 TRP    52      48.213  28.957  37.870  1.00  0.00           C
ATOM    827  HD1 TRP    52      47.267  29.194  38.335  1.00  0.00           H
ATOM    828  NE1 TRP    52      48.759  27.765  37.962  1.00  0.00           N
ATOM    829  HE1 TRP    52      48.148  27.110  38.427  1.00  0.00           H
ATOM    830  CE2 TRP    52      49.957  27.607  37.321  1.00  0.00           C
ATOM    831  CZ2 TRP    52      50.842  26.535  37.004  1.00  0.00           C
ATOM    832  HZ2 TRP    52      50.708  25.638  37.591  1.00  0.00           H
ATOM    833  CH2 TRP    52      52.040  26.786  36.347  1.00  0.00           C
ATOM    834  HH2 TRP    52      52.789  26.048  36.104  1.00  0.00           H
ATOM    835  CZ3 TRP    52      52.176  28.104  35.760  1.00  0.00           C
ATOM    836  HZ3 TRP    52      53.048  28.449  35.225  1.00  0.00           H
ATOM    837  CE3 TRP    52      51.290  29.202  36.047  1.00  0.00           C
ATOM    838  HE3 TRP    52      51.482  30.174  35.615  1.00  0.00           H
ATOM    839  CD2 TRP    52      50.123  28.949  36.791  1.00  0.00           C
ATOM    840  C   TRP    52      50.198  33.506  37.377  1.00  0.00           C
ATOM    841  O   TRP    52      50.020  33.685  36.186  1.00  0.00           O
ATOM    842  N   VAL    53      50.521  34.427  38.295  1.00  0.00           N
ATOM    843  H   VAL    53      50.805  34.040  39.184  1.00  0.00           H
ATOM    844  CA  VAL    53      51.141  35.733  37.978  1.00  0.00           C
ATOM    845  HA  VAL    53      50.766  36.118  37.029  1.00  0.00           H
ATOM    846  CB  VAL    53      50.761  36.731  39.036  1.00  0.00           C
ATOM    847  HB  VAL    53      51.460  36.744  39.871  1.00  0.00           H
ATOM    848  CG1 VAL    53      50.817  38.128  38.259  1.00  0.00           C
ATOM    849 HG11 VAL    53      50.653  38.908  39.002  1.00  0.00           H
ATOM    850 HG12 VAL    53      51.793  38.311  37.811  1.00  0.00           H
ATOM    851 HG13 VAL    53      49.990  38.260  37.561  1.00  0.00           H
ATOM    852  CG2 VAL    53      49.357  36.647  39.629  1.00  0.00           C
ATOM    853 HG21 VAL    53      48.763  36.559  38.720  1.00  0.00           H
ATOM    854 HG22 VAL    53      49.049  37.568  40.126  1.00  0.00           H
ATOM    855 HG23 VAL    53      49.176  35.768  40.245  1.00  0.00           H
ATOM    856  C   VAL    53      52.610  35.468  37.980  1.00  0.00           C
ATOM    857  O   VAL    53      53.293  35.309  38.950  1.00  0.00           O
ATOM    858  N   MET    54      53.119  35.280  36.701  1.00  0.00           N
ATOM    859  H   MET    54      52.492  35.284  35.908  1.00  0.00           H
ATOM    860  CA  MET    54      54.496  35.059  36.357  1.00  0.00           C
ATOM    861  HA  MET    54      55.124  34.638  37.141  1.00  0.00           H
ATOM    862  CB  MET    54      54.542  34.003  35.212  1.00  0.00           C
ATOM    863  HB2 MET    54      54.254  34.590  34.341  1.00  0.00           H
ATOM    864  HB3 MET    54      55.608  33.789  35.126  1.00  0.00           H
ATOM    865  CG  MET    54      53.806  32.741  35.476  1.00  0.00           C
ATOM    866  HG2 MET    54      54.500  32.102  36.020  1.00  0.00           H
ATOM    867  HG3 MET    54      52.931  32.833  36.120  1.00  0.00           H
ATOM    868  SD  MET    54      53.299  31.855  33.959  1.00  0.00           S
ATOM    869  CE  MET    54      54.855  31.303  33.308  1.00  0.00           C
ATOM    870  HE1 MET    54      55.347  30.611  33.991  1.00  0.00           H
ATOM    871  HE2 MET    54      54.607  30.814  32.365  1.00  0.00           H
ATOM    872  HE3 MET    54      55.543  32.097  33.015  1.00  0.00           H
ATOM    873  C   MET    54      55.150  36.398  35.890  1.00  0.00           C
ATOM    874  O   MET    54      56.318  36.344  35.462  1.00  0.00           O
ATOM    875  N   ASP    55      54.601  37.572  36.103  1.00  0.00           N
ATOM    876  H   ASP    55      53.656  37.621  36.456  1.00  0.00           H
ATOM    877  CA  ASP    55      55.331  38.818  35.925  1.00  0.00           C
ATOM    878  HA  ASP    55      56.396  38.616  36.035  1.00  0.00           H
ATOM    879  CB  ASP    55      54.997  39.388  34.631  1.00  0.00           C
ATOM    880  HB2 ASP    55      53.919  39.541  34.585  1.00  0.00           H
ATOM    881  HB3 ASP    55      55.471  40.370  34.664  1.00  0.00           H
ATOM    882  CG  ASP    55      55.392  38.658  33.372  1.00  0.00           C
ATOM    883  OD1 ASP    55      56.554  38.227  33.202  1.00  0.00           O
ATOM    884  OD2 ASP    55      54.496  38.341  32.571  1.00  0.00           O
ATOM    885  C   ASP    55      55.103  39.770  37.121  1.00  0.00           C
ATOM    886  O   ASP    55      54.002  39.861  37.724  1.00  0.00           O
ATOM    887  N   PHE    56      56.155  40.597  37.409  1.00  0.00           N
ATOM    888  H   PHE    56      57.004  40.493  36.872  1.00  0.00           H
ATOM    889  CA  PHE    56      56.006  41.699  38.385  1.00  0.00           C
ATOM    890  HA  PHE    56      55.468  41.316  39.253  1.00  0.00           H
ATOM    891  CB  PHE    56      57.380  42.204  38.888  1.00  0.00           C
ATOM    892  HB2 PHE    56      57.983  42.653  38.100  1.00  0.00           H
ATOM    893  HB3 PHE    56      57.245  42.889  39.725  1.00  0.00           H
ATOM    894  CG  PHE    56      58.291  41.021  39.328  1.00  0.00           C
ATOM    895  CD1 PHE    56      59.523  40.805  38.689  1.00  0.00           C
ATOM    896  HD1 PHE    56      59.855  41.488  37.921  1.00  0.00           H
ATOM    897  CE1 PHE    56      60.339  39.784  39.129  1.00  0.00           C
ATOM    898  HE1 PHE    56      61.204  39.466  38.566  1.00  0.00           H
ATOM    899  CZ  PHE    56      59.987  38.966  40.208  1.00  0.00           C
ATOM    900  HZ  PHE    56      60.590  38.144  40.564  1.00  0.00           H
ATOM    901  CE2 PHE    56      58.748  39.252  40.839  1.00  0.00           C
ATOM    902  HE2 PHE    56      58.419  38.693  41.704  1.00  0.00           H
ATOM    903  CD2 PHE    56      57.909  40.224  40.385  1.00  0.00           C
ATOM    904  HD2 PHE    56      56.938  40.314  40.851  1.00  0.00           H
ATOM    905  C   PHE    56      55.299  42.851  37.689  1.00  0.00           C
ATOM    906  O   PHE    56      55.347  42.938  36.464  1.00  0.00           O
ATOM    907  N   PRO    57      54.544  43.630  38.436  1.00  0.00           N
ATOM    908  CD  PRO    57      54.378  43.474  39.860  1.00  0.00           C
ATOM    909  HD2 PRO    57      55.303  43.714  40.383  1.00  0.00           H
ATOM    910  HD3 PRO    57      53.800  42.584  40.108  1.00  0.00           H
ATOM    911  CG  PRO    57      53.563  44.720  40.303  1.00  0.00           C
ATOM    912  HG2 PRO    57      54.218  45.469  40.747  1.00  0.00           H
ATOM    913  HG3 PRO    57      52.824  44.351  41.015  1.00  0.00           H
ATOM    914  CB  PRO    57      52.909  45.320  39.038  1.00  0.00           C
ATOM    915  HB2 PRO    57      52.808  46.397  39.168  1.00  0.00           H
ATOM    916  HB3 PRO    57      51.936  44.866  38.848  1.00  0.00           H
ATOM    917  CA  PRO    57      53.933  44.930  38.030  1.00  0.00           C
ATOM    918  HA  PRO    57      53.478  44.710  37.065  1.00  0.00           H
ATOM    919  C   PRO    57      54.905  46.019  37.955  1.00  0.00           C
ATOM    920  O   PRO    57      55.949  46.028  38.652  1.00  0.00           O
ATOM    921  N   THR    58      54.724  46.964  36.999  1.00  0.00           N
ATOM    922  H   THR    58      53.883  46.948  36.441  1.00  0.00           H
ATOM    923  CA  THR    58      55.725  47.919  36.490  1.00  0.00           C
ATOM    924  HA  THR    58      56.630  47.845  37.094  1.00  0.00           H
ATOM    925  CB  THR    58      56.107  47.516  35.078  1.00  0.00           C
ATOM    926  HB  THR    58      56.812  48.283  34.754  1.00  0.00           H
ATOM    927  CG2 THR    58      56.714  46.159  35.062  1.00  0.00           C
ATOM    928 HG21 THR    58      57.244  45.906  35.980  1.00  0.00           H
ATOM    929 HG22 THR    58      57.423  46.026  34.245  1.00  0.00           H
ATOM    930 HG23 THR    58      55.940  45.403  34.934  1.00  0.00           H
ATOM    931  OG1 THR    58      54.904  47.558  34.275  1.00  0.00           O
ATOM    932  HG1 THR    58      54.234  46.923  34.544  1.00  0.00           H
ATOM    933  C   THR    58      55.242  49.416  36.479  1.00  0.00           C
ATOM    934  O   THR    58      56.061  50.278  36.125  1.00  0.00           O
ATOM    935  N   GLY    59      53.988  49.668  36.638  1.00  0.00           N
ATOM    936  H   GLY    59      53.472  48.820  36.825  1.00  0.00           H
ATOM    937  CA  GLY    59      53.368  50.921  36.342  1.00  0.00           C
ATOM    938  HA2 GLY    59      52.441  51.089  36.891  1.00  0.00           H
ATOM    939  HA3 GLY    59      54.003  51.696  36.772  1.00  0.00           H
ATOM    940  C   GLY    59      53.056  51.264  34.855  1.00  0.00           C
ATOM    941  O   GLY    59      52.055  51.914  34.611  1.00  0.00           O
ATOM    942  N   LYS    60      53.787  50.530  33.936  1.00  0.00           N
ATOM    943  H   LYS    60      54.424  49.863  34.346  1.00  0.00           H
ATOM    944  CA  LYS    60      53.637  50.560  32.515  1.00  0.00           C
ATOM    945  HA  LYS    60      53.245  51.496  32.117  1.00  0.00           H
ATOM    946  CB  LYS    60      54.925  50.237  31.850  1.00  0.00           C
ATOM    947  HB2 LYS    60      55.143  49.176  31.975  1.00  0.00           H
ATOM    948  HB3 LYS    60      54.779  50.563  30.821  1.00  0.00           H
ATOM    949  CG  LYS    60      56.223  51.026  32.205  1.00  0.00           C
ATOM    950  HG2 LYS    60      55.921  52.073  32.252  1.00  0.00           H
ATOM    951  HG3 LYS    60      56.579  50.647  33.162  1.00  0.00           H
ATOM    952  CD  LYS    60      57.391  50.881  31.176  1.00  0.00           C
ATOM    953  HD2 LYS    60      57.245  49.926  30.671  1.00  0.00           H
ATOM    954  HD3 LYS    60      57.268  51.684  30.450  1.00  0.00           H
ATOM    955  CE  LYS    60      58.741  50.929  31.875  1.00  0.00           C
ATOM    956  HE2 LYS    60      58.541  51.580  32.724  1.00  0.00           H
ATOM    957  HE3 LYS    60      59.064  50.020  32.382  1.00  0.00           H
ATOM    958  NZ  LYS    60      59.807  51.328  30.937  1.00  0.00           N
ATOM    959  HZ1 LYS    60      59.454  52.207  30.588  1.00  0.00           H
ATOM    960  HZ2 LYS    60      59.903  50.697  30.154  1.00  0.00           H
ATOM    961  HZ3 LYS    60      60.654  51.491  31.462  1.00  0.00           H
ATOM    962  C   LYS    60      52.482  49.690  32.002  1.00  0.00           C
ATOM    963  O   LYS    60      52.201  49.812  30.828  1.00  0.00           O
ATOM    964  N   GLU    61      51.906  48.796  32.806  1.00  0.00           N
ATOM    965  H   GLU    61      52.304  48.828  33.734  1.00  0.00           H
ATOM    966  CA  GLU    61      50.675  48.111  32.464  1.00  0.00           C
ATOM    967  HA  GLU    61      50.828  47.359  31.690  1.00  0.00           H
ATOM    968  CB  GLU    61      50.052  47.496  33.752  1.00  0.00           C
ATOM    969  HB2 GLU    61      49.900  48.368  34.387  1.00  0.00           H
ATOM    970  HB3 GLU    61      49.077  47.098  33.464  1.00  0.00           H
ATOM    971  CG  GLU    61      50.733  46.342  34.488  1.00  0.00           C
ATOM    972  HG2 GLU    61      50.113  46.077  35.345  1.00  0.00           H
ATOM    973  HG3 GLU    61      50.668  45.468  33.841  1.00  0.00           H
ATOM    974  CD  GLU    61      52.175  46.565  35.011  1.00  0.00           C
ATOM    975  OE1 GLU    61      52.389  47.609  35.635  1.00  0.00           O
ATOM    976  OE2 GLU    61      53.067  45.764  34.723  1.00  0.00           O
ATOM    977  C   GLU    61      49.586  49.024  31.821  1.00  0.00           C
ATOM    978  O   GLU    61      49.321  50.061  32.384  1.00  0.00           O
ATOM    979  N   SER    62      48.848  48.598  30.707  1.00  0.00           N
ATOM    980  H   SER    62      49.026  47.726  30.229  1.00  0.00           H
ATOM    981  CA  SER    62      48.101  49.617  29.976  1.00  0.00           C
ATOM    982  HA  SER    62      47.748  50.438  30.599  1.00  0.00           H
ATOM    983  CB  SER    62      49.018  50.494  29.143  1.00  0.00           C
ATOM    984  HB2 SER    62      49.845  50.812  29.776  1.00  0.00           H
ATOM    985  HB3 SER    62      49.389  49.956  28.271  1.00  0.00           H
ATOM    986  OG  SER    62      48.263  51.660  28.718  1.00  0.00           O
ATOM    987  HG  SER    62      48.965  52.177  28.317  1.00  0.00           H
ATOM    988  C   SER    62      46.897  49.103  29.189  1.00  0.00           C
ATOM    989  O   SER    62      46.961  48.061  28.602  1.00  0.00           O
ATOM    990  N   GLY    63      45.810  49.893  29.147  1.00  0.00           N
ATOM    991  H   GLY    63      45.904  50.784  29.613  1.00  0.00           H
ATOM    992  CA  GLY    63      44.480  49.605  28.470  1.00  0.00           C
ATOM    993  HA2 GLY    63      44.298  50.291  27.642  1.00  0.00           H
ATOM    994  HA3 GLY    63      44.596  48.634  27.990  1.00  0.00           H
ATOM    995  C   GLY    63      43.317  49.398  29.500  1.00  0.00           C
ATOM    996  O   GLY    63      43.469  49.701  30.691  1.00  0.00           O
ATOM    997  N   ASP    64      42.211  48.823  28.986  1.00  0.00           N
ATOM    998  H   ASP    64      42.180  48.468  28.041  1.00  0.00           H
ATOM    999  CA  ASP    64      41.035  48.707  29.776  1.00  0.00           C
ATOM   1000  HA  ASP    64      41.104  49.324  30.672  1.00  0.00           H
ATOM   1001  CB  ASP    64      39.884  49.242  28.917  1.00  0.00           C
ATOM   1002  HB2 ASP    64      39.984  48.746  27.951  1.00  0.00           H
ATOM   1003  HB3 ASP    64      38.863  49.130  29.280  1.00  0.00           H
ATOM   1004  CG  ASP    64      40.014  50.734  28.629  1.00  0.00           C
ATOM   1005  OD1 ASP    64      39.681  51.130  27.440  1.00  0.00           O
ATOM   1006  OD2 ASP    64      40.545  51.571  29.419  1.00  0.00           O
ATOM   1007  C   ASP    64      40.769  47.252  30.325  1.00  0.00           C
ATOM   1008  O   ASP    64      41.044  46.293  29.619  1.00  0.00           O
ATOM   1009  N   PHE    65      40.233  47.118  31.575  1.00  0.00           N
ATOM   1010  H   PHE    65      40.287  47.944  32.154  1.00  0.00           H
ATOM   1011  CA  PHE    65      40.065  45.785  32.249  1.00  0.00           C
ATOM   1012  HA  PHE    65      39.803  45.107  31.437  1.00  0.00           H
ATOM   1013  CB  PHE    65      41.433  45.405  32.895  1.00  0.00           C
ATOM   1014  HB2 PHE    65      41.724  46.044  33.727  1.00  0.00           H
ATOM   1015  HB3 PHE    65      41.260  44.348  33.094  1.00  0.00           H
ATOM   1016  CG  PHE    65      42.640  45.333  31.874  1.00  0.00           C
ATOM   1017  CD1 PHE    65      42.884  44.130  31.212  1.00  0.00           C
ATOM   1018  HD1 PHE    65      42.193  43.319  31.388  1.00  0.00           H
ATOM   1019  CE1 PHE    65      43.932  44.023  30.338  1.00  0.00           C
ATOM   1020  HE1 PHE    65      44.006  43.090  29.799  1.00  0.00           H
ATOM   1021  CZ  PHE    65      44.852  45.078  30.177  1.00  0.00           C
ATOM   1022  HZ  PHE    65      45.683  44.986  29.493  1.00  0.00           H
ATOM   1023  CE2 PHE    65      44.558  46.315  30.785  1.00  0.00           C
ATOM   1024  HE2 PHE    65      45.153  47.167  30.492  1.00  0.00           H
ATOM   1025  CD2 PHE    65      43.479  46.463  31.708  1.00  0.00           C
ATOM   1026  HD2 PHE    65      43.255  47.407  32.183  1.00  0.00           H
ATOM   1027  C   PHE    65      38.857  45.818  33.132  1.00  0.00           C
ATOM   1028  O   PHE    65      38.652  46.813  33.856  1.00  0.00           O
ATOM   1029  N   LEU    66      38.010  44.793  33.201  1.00  0.00           N
ATOM   1030  H   LEU    66      38.171  43.936  32.691  1.00  0.00           H
ATOM   1031  CA  LEU    66      36.913  44.624  34.207  1.00  0.00           C
ATOM   1032  HA  LEU    66      36.711  45.586  34.676  1.00  0.00           H
ATOM   1033  CB  LEU    66      35.702  43.954  33.464  1.00  0.00           C
ATOM   1034  HB2 LEU    66      36.041  43.044  32.967  1.00  0.00           H
ATOM   1035  HB3 LEU    66      35.026  43.665  34.268  1.00  0.00           H
ATOM   1036  CG  LEU    66      34.953  44.843  32.453  1.00  0.00           C
ATOM   1037  HG  LEU    66      35.669  45.453  31.904  1.00  0.00           H
ATOM   1038  CD1 LEU    66      34.173  43.847  31.501  1.00  0.00           C
ATOM   1039 HD11 LEU    66      33.483  44.431  30.891  1.00  0.00           H
ATOM   1040 HD12 LEU    66      33.650  43.131  32.134  1.00  0.00           H
ATOM   1041 HD13 LEU    66      34.931  43.388  30.865  1.00  0.00           H
ATOM   1042  CD2 LEU    66      33.934  45.769  33.058  1.00  0.00           C
ATOM   1043 HD21 LEU    66      34.449  46.447  33.739  1.00  0.00           H
ATOM   1044 HD22 LEU    66      33.330  46.162  32.241  1.00  0.00           H
ATOM   1045 HD23 LEU    66      33.203  45.260  33.686  1.00  0.00           H
ATOM   1046  C   LEU    66      37.311  43.616  35.346  1.00  0.00           C
ATOM   1047  O   LEU    66      38.236  42.836  35.121  1.00  0.00           O
ATOM   1048  N   ALA    67      36.648  43.641  36.491  1.00  0.00           N
ATOM   1049  H   ALA    67      35.893  44.297  36.635  1.00  0.00           H
ATOM   1050  CA  ALA    67      36.932  42.741  37.560  1.00  0.00           C
ATOM   1051  HA  ALA    67      37.334  41.830  37.115  1.00  0.00           H
ATOM   1052  CB  ALA    67      38.170  43.296  38.313  1.00  0.00           C
ATOM   1053  HB1 ALA    67      38.648  42.688  39.080  1.00  0.00           H
ATOM   1054  HB2 ALA    67      37.901  44.233  38.801  1.00  0.00           H
ATOM   1055  HB3 ALA    67      38.973  43.397  37.583  1.00  0.00           H
ATOM   1056  C   ALA    67      35.650  42.389  38.399  1.00  0.00           C
ATOM   1057  O   ALA    67      34.933  43.285  38.818  1.00  0.00           O
ATOM   1058  N   ILE    68      35.465  41.175  38.763  1.00  0.00           N
ATOM   1059  H   ILE    68      36.064  40.490  38.325  1.00  0.00           H
ATOM   1060  CA  ILE    68      34.200  40.767  39.486  1.00  0.00           C
ATOM   1061  HA  ILE    68      33.679  41.662  39.826  1.00  0.00           H
ATOM   1062  CB  ILE    68      33.154  39.891  38.642  1.00  0.00           C
ATOM   1063  HB  ILE    68      33.712  39.083  38.170  1.00  0.00           H
ATOM   1064  CG2 ILE    68      32.089  39.260  39.490  1.00  0.00           C
ATOM   1065 HG21 ILE    68      31.369  38.777  38.829  1.00  0.00           H
ATOM   1066 HG22 ILE    68      31.543  40.002  40.074  1.00  0.00           H
ATOM   1067 HG23 ILE    68      32.542  38.553  40.186  1.00  0.00           H
ATOM   1068  CG1 ILE    68      32.722  40.876  37.578  1.00  0.00           C
ATOM   1069 HG12 ILE    68      32.564  41.855  38.028  1.00  0.00           H
ATOM   1070 HG13 ILE    68      33.517  41.064  36.856  1.00  0.00           H
ATOM   1071  CD1 ILE    68      31.533  40.399  36.696  1.00  0.00           C
ATOM   1072 HD11 ILE    68      30.673  39.953  37.195  1.00  0.00           H
ATOM   1073 HD12 ILE    68      31.862  39.580  36.057  1.00  0.00           H
ATOM   1074 HD13 ILE    68      31.232  41.266  36.107  1.00  0.00           H
ATOM   1075  C   ILE    68      34.608  40.068  40.766  1.00  0.00           C
ATOM   1076  O   ILE    68      35.458  39.166  40.858  1.00  0.00           O
ATOM   1077  N   ASP    69      34.088  40.458  41.953  1.00  0.00           N
ATOM   1078  H   ASP    69      33.474  41.259  41.922  1.00  0.00           H
ATOM   1079  CA  ASP    69      34.131  39.825  43.227  1.00  0.00           C
ATOM   1080  HA  ASP    69      34.702  38.896  43.205  1.00  0.00           H
ATOM   1081  CB  ASP    69      35.039  40.607  44.188  1.00  0.00           C
ATOM   1082  HB2 ASP    69      36.033  40.592  43.742  1.00  0.00           H
ATOM   1083  HB3 ASP    69      34.732  41.651  44.127  1.00  0.00           H
ATOM   1084  CG  ASP    69      35.037  40.080  45.611  1.00  0.00           C
ATOM   1085  OD1 ASP    69      35.181  40.947  46.514  1.00  0.00           O
ATOM   1086  OD2 ASP    69      34.867  38.812  45.815  1.00  0.00           O
ATOM   1087  C   ASP    69      32.738  39.454  43.728  1.00  0.00           C
ATOM   1088  O   ASP    69      31.874  40.332  43.793  1.00  0.00           O
ATOM   1089  N   LEU    70      32.424  38.144  43.994  1.00  0.00           N
ATOM   1090  H   LEU    70      33.167  37.478  44.150  1.00  0.00           H
ATOM   1091  CA  LEU    70      31.084  37.725  44.509  1.00  0.00           C
ATOM   1092  HA  LEU    70      30.268  38.111  43.898  1.00  0.00           H
ATOM   1093  CB  LEU    70      31.039  36.194  44.583  1.00  0.00           C
ATOM   1094  HB2 LEU    70      31.711  35.815  45.354  1.00  0.00           H
ATOM   1095  HB3 LEU    70      30.006  35.985  44.858  1.00  0.00           H
ATOM   1096  CG  LEU    70      31.264  35.545  43.212  1.00  0.00           C
ATOM   1097  HG  LEU    70      32.212  35.902  42.811  1.00  0.00           H
ATOM   1098  CD1 LEU    70      31.057  34.047  43.250  1.00  0.00           C
ATOM   1099 HD11 LEU    70      31.142  33.504  42.309  1.00  0.00           H
ATOM   1100 HD12 LEU    70      30.041  33.821  43.575  1.00  0.00           H
ATOM   1101 HD13 LEU    70      31.781  33.527  43.877  1.00  0.00           H
ATOM   1102  CD2 LEU    70      30.259  36.100  42.182  1.00  0.00           C
ATOM   1103 HD21 LEU    70      29.309  36.138  42.714  1.00  0.00           H
ATOM   1104 HD22 LEU    70      30.584  37.123  41.994  1.00  0.00           H
ATOM   1105 HD23 LEU    70      30.238  35.489  41.280  1.00  0.00           H
ATOM   1106  C   LEU    70      30.826  38.213  45.984  1.00  0.00           C
ATOM   1107  O   LEU    70      29.704  37.977  46.486  1.00  0.00           O
ATOM   1108  N   GLY    71      31.847  38.604  46.767  1.00  0.00           N
ATOM   1109  H   GLY    71      32.734  38.480  46.299  1.00  0.00           H
ATOM   1110  CA  GLY    71      31.650  39.090  48.195  1.00  0.00           C
ATOM   1111  HA2 GLY    71      32.645  39.107  48.641  1.00  0.00           H
ATOM   1112  HA3 GLY    71      31.291  40.120  48.217  1.00  0.00           H
ATOM   1113  C   GLY    71      30.903  38.077  49.030  1.00  0.00           C
ATOM   1114  O   GLY    71      31.257  36.905  49.043  1.00  0.00           O
ATOM   1115  N   GLY    72      29.835  38.568  49.648  1.00  0.00           N
ATOM   1116  H   GLY    72      29.762  39.575  49.617  1.00  0.00           H
ATOM   1117  CA  GLY    72      28.820  37.748  50.418  1.00  0.00           C
ATOM   1118  HA2 GLY    72      28.799  36.763  49.950  1.00  0.00           H
ATOM   1119  HA3 GLY    72      28.979  37.778  51.495  1.00  0.00           H
ATOM   1120  C   GLY    72      27.365  38.265  50.397  1.00  0.00           C
ATOM   1121  O   GLY    72      26.450  37.449  50.445  1.00  0.00           O
ATOM   1122  N   THR    73      27.135  39.548  50.135  1.00  0.00           N
ATOM   1123  H   THR    73      27.902  40.202  50.081  1.00  0.00           H
ATOM   1124  CA  THR    73      25.760  40.032  50.077  1.00  0.00           C
ATOM   1125  HA  THR    73      25.101  39.206  49.810  1.00  0.00           H
ATOM   1126  CB  THR    73      25.291  40.623  51.420  1.00  0.00           C
ATOM   1127  HB  THR    73      25.492  39.949  52.252  1.00  0.00           H
ATOM   1128  CG2 THR    73      25.888  42.016  51.682  1.00  0.00           C
ATOM   1129 HG21 THR    73      25.809  42.263  52.741  1.00  0.00           H
ATOM   1130 HG22 THR    73      25.341  42.716  51.050  1.00  0.00           H
ATOM   1131 HG23 THR    73      26.923  42.085  51.348  1.00  0.00           H
ATOM   1132  OG1 THR    73      23.895  40.671  51.314  1.00  0.00           O
ATOM   1133  HG1 THR    73      23.709  39.742  51.163  1.00  0.00           H
ATOM   1134  C   THR    73      25.650  41.111  48.986  1.00  0.00           C
ATOM   1135  O   THR    73      24.596  41.213  48.366  1.00  0.00           O
ATOM   1136  N   ASN    74      26.694  41.709  48.536  1.00  0.00           N
ATOM   1137  H   ASN    74      27.585  41.495  48.960  1.00  0.00           H
ATOM   1138  CA  ASN    74      26.685  42.448  47.337  1.00  0.00           C
ATOM   1139  HA  ASN    74      25.789  42.406  46.719  1.00  0.00           H
ATOM   1140  CB  ASN    74      26.904  44.015  47.567  1.00  0.00           C
ATOM   1141  HB2 ASN    74      27.858  44.213  48.057  1.00  0.00           H
ATOM   1142  HB3 ASN    74      27.040  44.471  46.586  1.00  0.00           H
ATOM   1143  CG  ASN    74      25.883  44.824  48.284  1.00  0.00           C
ATOM   1144  OD1 ASN    74      26.242  45.938  48.669  1.00  0.00           O
ATOM   1145  ND2 ASN    74      24.718  44.330  48.606  1.00  0.00           N
ATOM   1146 HD21 ASN    74      24.456  43.393  48.332  1.00  0.00           H
ATOM   1147 HD22 ASN    74      24.091  45.023  48.985  1.00  0.00           H
ATOM   1148  C   ASN    74      27.726  41.997  46.294  1.00  0.00           C
ATOM   1149  O   ASN    74      28.968  42.123  46.507  1.00  0.00           O
ATOM   1150  N   LEU    75      27.265  41.652  45.091  1.00  0.00           N
ATOM   1151  H   LEU    75      26.282  41.644  44.861  1.00  0.00           H
ATOM   1152  CA  LEU    75      28.073  41.466  43.920  1.00  0.00           C
ATOM   1153  HA  LEU    75      28.855  40.770  44.221  1.00  0.00           H
ATOM   1154  CB  LEU    75      27.058  40.796  42.903  1.00  0.00           C
ATOM   1155  HB2 LEU    75      26.773  39.872  43.405  1.00  0.00           H
ATOM   1156  HB3 LEU    75      26.260  41.529  42.787  1.00  0.00           H
ATOM   1157  CG  LEU    75      27.406  40.563  41.475  1.00  0.00           C
ATOM   1158  HG  LEU    75      27.488  41.591  41.120  1.00  0.00           H
ATOM   1159  CD1 LEU    75      28.687  39.765  41.337  1.00  0.00           C
ATOM   1160 HD11 LEU    75      28.967  39.567  40.303  1.00  0.00           H
ATOM   1161 HD12 LEU    75      28.673  38.764  41.768  1.00  0.00           H
ATOM   1162 HD13 LEU    75      29.489  40.288  41.857  1.00  0.00           H
ATOM   1163  CD2 LEU    75      26.262  39.859  40.671  1.00  0.00           C
ATOM   1164 HD21 LEU    75      26.024  38.961  41.241  1.00  0.00           H
ATOM   1165 HD22 LEU    75      25.381  40.488  40.539  1.00  0.00           H
ATOM   1166 HD23 LEU    75      26.435  39.593  39.629  1.00  0.00           H
ATOM   1167  C   LEU    75      28.730  42.699  43.305  1.00  0.00           C
ATOM   1168  O   LEU    75      28.054  43.540  42.712  1.00  0.00           O
ATOM   1169  N   ARG    76      30.045  42.788  43.401  1.00  0.00           N
ATOM   1170  H   ARG    76      30.575  41.986  43.714  1.00  0.00           H
ATOM   1171  CA  ARG    76      30.804  43.925  42.836  1.00  0.00           C
ATOM   1172  HA  ARG    76      30.188  44.814  42.971  1.00  0.00           H
ATOM   1173  CB  ARG    76      32.062  43.996  43.768  1.00  0.00           C
ATOM   1174  HB2 ARG    76      31.718  44.001  44.803  1.00  0.00           H
ATOM   1175  HB3 ARG    76      32.665  43.138  43.471  1.00  0.00           H
ATOM   1176  CG  ARG    76      32.997  45.177  43.646  1.00  0.00           C
ATOM   1177  HG2 ARG    76      33.257  45.494  42.636  1.00  0.00           H
ATOM   1178  HG3 ARG    76      32.565  46.088  44.060  1.00  0.00           H
ATOM   1179  CD  ARG    76      34.317  44.948  44.363  1.00  0.00           C
ATOM   1180  HD2 ARG    76      33.995  44.599  45.344  1.00  0.00           H
ATOM   1181  HD3 ARG    76      34.868  44.136  43.891  1.00  0.00           H
ATOM   1182  NE  ARG    76      35.059  46.236  44.514  1.00  0.00           N
ATOM   1183  HE  ARG    76      34.477  47.057  44.434  1.00  0.00           H
ATOM   1184  CZ  ARG    76      36.353  46.437  44.688  1.00  0.00           C
ATOM   1185  NH1 ARG    76      37.127  45.440  44.988  1.00  0.00           N
ATOM   1186 HH11 ARG    76      36.770  44.515  45.184  1.00  0.00           H
ATOM   1187 HH12 ARG    76      38.096  45.626  45.201  1.00  0.00           H
ATOM   1188  NH2 ARG    76      36.878  47.544  44.320  1.00  0.00           N
ATOM   1189 HH21 ARG    76      36.313  48.273  43.907  1.00  0.00           H
ATOM   1190 HH22 ARG    76      37.868  47.743  44.291  1.00  0.00           H
ATOM   1191  C   ARG    76      31.197  43.771  41.381  1.00  0.00           C
ATOM   1192  O   ARG    76      31.954  42.772  41.089  1.00  0.00           O
ATOM   1193  N   VAL    77      30.961  44.797  40.578  1.00  0.00           N
ATOM   1194  H   VAL    77      30.485  45.621  40.915  1.00  0.00           H
ATOM   1195  CA  VAL    77      31.367  44.794  39.137  1.00  0.00           C
ATOM   1196  HA  VAL    77      31.985  43.945  38.844  1.00  0.00           H
ATOM   1197  CB  VAL    77      30.107  44.769  38.250  1.00  0.00           C
ATOM   1198  HB  VAL    77      29.580  45.699  38.461  1.00  0.00           H
ATOM   1199  CG1 VAL    77      30.584  44.822  36.777  1.00  0.00           C
ATOM   1200 HG11 VAL    77      31.086  43.896  36.497  1.00  0.00           H
ATOM   1201 HG12 VAL    77      29.732  45.120  36.165  1.00  0.00           H
ATOM   1202 HG13 VAL    77      31.295  45.641  36.676  1.00  0.00           H
ATOM   1203  CG2 VAL    77      29.194  43.586  38.462  1.00  0.00           C
ATOM   1204 HG21 VAL    77      28.354  43.545  37.770  1.00  0.00           H
ATOM   1205 HG22 VAL    77      28.680  43.579  39.423  1.00  0.00           H
ATOM   1206 HG23 VAL    77      29.838  42.706  38.453  1.00  0.00           H
ATOM   1207  C   VAL    77      32.265  46.050  38.931  1.00  0.00           C
ATOM   1208  O   VAL    77      31.868  47.194  39.192  1.00  0.00           O
ATOM   1209  N   VAL    78      33.530  45.798  38.571  1.00  0.00           N
ATOM   1210  H   VAL    78      33.925  44.876  38.685  1.00  0.00           H
ATOM   1211  CA  VAL    78      34.523  46.873  38.522  1.00  0.00           C
ATOM   1212  HA  VAL    78      34.050  47.818  38.789  1.00  0.00           H
ATOM   1213  CB  VAL    78      35.658  46.681  39.564  1.00  0.00           C
ATOM   1214  HB  VAL    78      36.271  45.844  39.227  1.00  0.00           H
ATOM   1215  CG1 VAL    78      36.494  48.017  39.572  1.00  0.00           C
ATOM   1216 HG11 VAL    78      36.812  48.259  38.558  1.00  0.00           H
ATOM   1217 HG12 VAL    78      35.874  48.807  39.997  1.00  0.00           H
ATOM   1218 HG13 VAL    78      37.444  47.963  40.103  1.00  0.00           H
ATOM   1219  CG2 VAL    78      35.202  46.340  40.948  1.00  0.00           C
ATOM   1220 HG21 VAL    78      34.831  47.195  41.513  1.00  0.00           H
ATOM   1221 HG22 VAL    78      36.101  45.930  41.411  1.00  0.00           H
ATOM   1222 HG23 VAL    78      34.438  45.567  40.888  1.00  0.00           H
ATOM   1223  C   VAL    78      34.993  47.098  37.085  1.00  0.00           C
ATOM   1224  O   VAL    78      35.150  46.143  36.345  1.00  0.00           O
ATOM   1225  N   LEU    79      35.260  48.337  36.651  1.00  0.00           N
ATOM   1226  H   LEU    79      35.114  49.096  37.303  1.00  0.00           H
ATOM   1227  CA  LEU    79      36.055  48.713  35.511  1.00  0.00           C
ATOM   1228  HA  LEU    79      36.475  47.764  35.176  1.00  0.00           H
ATOM   1229  CB  LEU    79      35.135  49.461  34.446  1.00  0.00           C
ATOM   1230  HB2 LEU    79      34.440  48.735  34.025  1.00  0.00           H
ATOM   1231  HB3 LEU    79      34.566  50.147  35.073  1.00  0.00           H
ATOM   1232  CG  LEU    79      35.804  50.173  33.278  1.00  0.00           C
ATOM   1233  HG  LEU    79      36.595  50.862  33.573  1.00  0.00           H
ATOM   1234  CD1 LEU    79      36.287  49.111  32.152  1.00  0.00           C
ATOM   1235 HD11 LEU    79      37.162  48.525  32.431  1.00  0.00           H
ATOM   1236 HD12 LEU    79      36.516  49.749  31.299  1.00  0.00           H
ATOM   1237 HD13 LEU    79      35.437  48.439  32.035  1.00  0.00           H
ATOM   1238  CD2 LEU    79      34.789  51.119  32.675  1.00  0.00           C
ATOM   1239 HD21 LEU    79      34.609  51.999  33.292  1.00  0.00           H
ATOM   1240 HD22 LEU    79      35.151  51.515  31.726  1.00  0.00           H
ATOM   1241 HD23 LEU    79      33.880  50.534  32.546  1.00  0.00           H
ATOM   1242  C   LEU    79      37.259  49.536  35.937  1.00  0.00           C
ATOM   1243  O   LEU    79      37.221  50.346  36.885  1.00  0.00           O
ATOM   1244  N   VAL    80      38.451  49.231  35.356  1.00  0.00           N
ATOM   1245  H   VAL    80      38.431  48.480  34.681  1.00  0.00           H
ATOM   1246  CA  VAL    80      39.789  49.944  35.617  1.00  0.00           C
ATOM   1247  HA  VAL    80      39.605  50.851  36.195  1.00  0.00           H
ATOM   1248  CB  VAL    80      40.857  49.186  36.433  1.00  0.00           C
ATOM   1249  HB  VAL    80      41.211  48.286  35.928  1.00  0.00           H
ATOM   1250  CG1 VAL    80      42.130  49.991  36.655  1.00  0.00           C
ATOM   1251 HG11 VAL    80      42.742  49.473  37.394  1.00  0.00           H
ATOM   1252 HG12 VAL    80      42.617  50.027  35.680  1.00  0.00           H
ATOM   1253 HG13 VAL    80      41.836  50.940  37.102  1.00  0.00           H
ATOM   1254  CG2 VAL    80      40.280  48.614  37.761  1.00  0.00           C
ATOM   1255 HG21 VAL    80      39.569  47.824  37.517  1.00  0.00           H
ATOM   1256 HG22 VAL    80      39.838  49.424  38.342  1.00  0.00           H
ATOM   1257 HG23 VAL    80      41.101  48.173  38.326  1.00  0.00           H
ATOM   1258  C   VAL    80      40.442  50.355  34.250  1.00  0.00           C
ATOM   1259  O   VAL    80      40.547  49.464  33.425  1.00  0.00           O
ATOM   1260  N   LYS    81      40.780  51.626  34.090  1.00  0.00           N
ATOM   1261  H   LYS    81      40.597  52.147  34.936  1.00  0.00           H
ATOM   1262  CA  LYS    81      41.478  52.047  32.907  1.00  0.00           C
ATOM   1263  HA  LYS    81      41.531  51.316  32.101  1.00  0.00           H
ATOM   1264  CB  LYS    81      40.801  53.307  32.386  1.00  0.00           C
ATOM   1265  HB2 LYS    81      40.919  53.993  33.226  1.00  0.00           H
ATOM   1266  HB3 LYS    81      41.324  53.699  31.514  1.00  0.00           H
ATOM   1267  CG  LYS    81      39.322  53.145  32.057  1.00  0.00           C
ATOM   1268  HG2 LYS    81      39.164  52.380  31.296  1.00  0.00           H
ATOM   1269  HG3 LYS    81      38.781  52.826  32.948  1.00  0.00           H
ATOM   1270  CD  LYS    81      38.688  54.442  31.528  1.00  0.00           C
ATOM   1271  HD2 LYS    81      37.628  54.239  31.376  1.00  0.00           H
ATOM   1272  HD3 LYS    81      38.807  55.250  32.252  1.00  0.00           H
ATOM   1273  CE  LYS    81      39.267  54.929  30.181  1.00  0.00           C
ATOM   1274  HE2 LYS    81      38.722  55.826  29.886  1.00  0.00           H
ATOM   1275  HE3 LYS    81      40.268  55.331  30.330  1.00  0.00           H
ATOM   1276  NZ  LYS    81      39.215  54.062  29.034  1.00  0.00           N
ATOM   1277  HZ1 LYS    81      38.233  53.965  28.820  1.00  0.00           H
ATOM   1278  HZ2 LYS    81      39.628  53.149  29.166  1.00  0.00           H
ATOM   1279  HZ3 LYS    81      39.607  54.443  28.185  1.00  0.00           H
ATOM   1280  C   LYS    81      42.982  52.174  33.334  1.00  0.00           C
ATOM   1281  O   LYS    81      43.467  53.208  33.808  1.00  0.00           O
ATOM   1282  N   LEU    82      43.772  51.084  33.150  1.00  0.00           N
ATOM   1283  H   LEU    82      43.508  50.251  32.642  1.00  0.00           H
ATOM   1284  CA  LEU    82      45.215  51.195  33.456  1.00  0.00           C
ATOM   1285  HA  LEU    82      45.354  51.539  34.480  1.00  0.00           H
ATOM   1286  CB  LEU    82      45.906  49.814  33.383  1.00  0.00           C
ATOM   1287  HB2 LEU    82      45.914  49.320  32.411  1.00  0.00           H
ATOM   1288  HB3 LEU    82      46.980  49.910  33.542  1.00  0.00           H
ATOM   1289  CG  LEU    82      45.278  48.822  34.375  1.00  0.00           C
ATOM   1290  HG  LEU    82      44.243  48.592  34.120  1.00  0.00           H
ATOM   1291  CD1 LEU    82      46.032  47.511  34.317  1.00  0.00           C
ATOM   1292 HD11 LEU    82      45.809  46.831  35.138  1.00  0.00           H
ATOM   1293 HD12 LEU    82      47.098  47.680  34.471  1.00  0.00           H
ATOM   1294 HD13 LEU    82      45.931  46.955  33.386  1.00  0.00           H
ATOM   1295  CD2 LEU    82      45.528  49.279  35.852  1.00  0.00           C
ATOM   1296 HD21 LEU    82      44.836  50.072  36.138  1.00  0.00           H
ATOM   1297 HD22 LEU    82      45.166  48.462  36.476  1.00  0.00           H
ATOM   1298 HD23 LEU    82      46.549  49.589  36.074  1.00  0.00           H
ATOM   1299  C   LEU    82      45.934  52.174  32.545  1.00  0.00           C
ATOM   1300  O   LEU    82      45.825  52.028  31.317  1.00  0.00           O
ATOM   1301  N   GLY    83      46.614  53.215  33.110  1.00  0.00           N
ATOM   1302  H   GLY    83      46.598  53.327  34.113  1.00  0.00           H
ATOM   1303  CA  GLY    83      46.941  54.461  32.312  1.00  0.00           C
ATOM   1304  HA2 GLY    83      46.227  54.748  31.539  1.00  0.00           H
ATOM   1305  HA3 GLY    83      46.777  55.224  33.073  1.00  0.00           H
ATOM   1306  C   GLY    83      48.336  54.525  31.724  1.00  0.00           C
ATOM   1307  O   GLY    83      48.652  55.430  30.960  1.00  0.00           O
ATOM   1308  N   GLY    84      49.290  53.611  32.149  1.00  0.00           N
ATOM   1309  H   GLY    84      49.053  53.105  32.991  1.00  0.00           H
ATOM   1310  CA  GLY    84      50.691  53.411  31.730  1.00  0.00           C
ATOM   1311  HA2 GLY    84      50.813  52.348  31.939  1.00  0.00           H
ATOM   1312  HA3 GLY    84      50.866  53.721  30.699  1.00  0.00           H
ATOM   1313  C   GLY    84      51.763  54.196  32.560  1.00  0.00           C
ATOM   1314  O   GLY    84      52.918  53.917  32.468  1.00  0.00           O
ATOM   1315  N   ASP    85      51.320  55.142  33.420  1.00  0.00           N
ATOM   1316  H   ASP    85      50.340  55.377  33.483  1.00  0.00           H
ATOM   1317  CA  ASP    85      52.186  56.064  34.220  1.00  0.00           C
ATOM   1318  HA  ASP    85      53.246  55.935  33.998  1.00  0.00           H
ATOM   1319  CB  ASP    85      51.809  57.559  33.938  1.00  0.00           C
ATOM   1320  HB2 ASP    85      52.423  58.294  34.457  1.00  0.00           H
ATOM   1321  HB3 ASP    85      52.042  57.586  32.874  1.00  0.00           H
ATOM   1322  CG  ASP    85      50.340  57.969  34.010  1.00  0.00           C
ATOM   1323  OD1 ASP    85      50.115  59.174  33.708  1.00  0.00           O
ATOM   1324  OD2 ASP    85      49.470  57.129  34.227  1.00  0.00           O
ATOM   1325  C   ASP    85      52.031  55.780  35.686  1.00  0.00           C
ATOM   1326  O   ASP    85      52.209  56.649  36.572  1.00  0.00           O
ATOM   1327  N   ARG    86      51.705  54.597  35.974  1.00  0.00           N
ATOM   1328  H   ARG    86      51.481  53.929  35.251  1.00  0.00           H
ATOM   1329  CA  ARG    86      51.441  54.045  37.306  1.00  0.00           C
ATOM   1330  HA  ARG    86      51.300  52.967  37.229  1.00  0.00           H
ATOM   1331  CB  ARG    86      52.553  54.239  38.213  1.00  0.00           C
ATOM   1332  HB2 ARG    86      53.492  54.107  37.677  1.00  0.00           H
ATOM   1333  HB3 ARG    86      52.455  55.206  38.709  1.00  0.00           H
ATOM   1334  CG  ARG    86      52.620  53.185  39.377  1.00  0.00           C
ATOM   1335  HG2 ARG    86      51.710  53.313  39.962  1.00  0.00           H
ATOM   1336  HG3 ARG    86      52.621  52.188  38.935  1.00  0.00           H
ATOM   1337  CD  ARG    86      53.789  53.377  40.381  1.00  0.00           C
ATOM   1338  HD2 ARG    86      53.818  54.368  40.831  1.00  0.00           H
ATOM   1339  HD3 ARG    86      53.509  52.765  41.238  1.00  0.00           H
ATOM   1340  NE  ARG    86      55.037  52.854  39.857  1.00  0.00           N
ATOM   1341  HE  ARG    86      55.584  53.599  39.447  1.00  0.00           H
ATOM   1342  CZ  ARG    86      55.493  51.636  39.927  1.00  0.00           C
ATOM   1343  NH1 ARG    86      54.842  50.698  40.541  1.00  0.00           N
ATOM   1344 HH11 ARG    86      53.951  50.846  40.992  1.00  0.00           H
ATOM   1345 HH12 ARG    86      55.414  49.873  40.647  1.00  0.00           H
ATOM   1346  NH2 ARG    86      56.736  51.357  39.507  1.00  0.00           N
ATOM   1347 HH21 ARG    86      57.300  52.090  39.102  1.00  0.00           H
ATOM   1348 HH22 ARG    86      57.177  50.483  39.755  1.00  0.00           H
ATOM   1349  C   ARG    86      50.139  54.644  37.975  1.00  0.00           C
ATOM   1350  O   ARG    86      50.029  54.936  39.157  1.00  0.00           O
ATOM   1351  N   THR    87      49.154  54.955  37.121  1.00  0.00           N
ATOM   1352  H   THR    87      49.213  54.477  36.233  1.00  0.00           H
ATOM   1353  CA  THR    87      47.846  55.415  37.507  1.00  0.00           C
ATOM   1354  HA  THR    87      47.661  55.307  38.576  1.00  0.00           H
ATOM   1355  CB  THR    87      47.734  56.956  37.155  1.00  0.00           C
ATOM   1356  HB  THR    87      46.855  57.389  37.632  1.00  0.00           H
ATOM   1357  CG2 THR    87      48.905  57.746  37.611  1.00  0.00           C
ATOM   1358 HG21 THR    87      49.137  57.415  38.622  1.00  0.00           H
ATOM   1359 HG22 THR    87      48.606  58.793  37.548  1.00  0.00           H
ATOM   1360 HG23 THR    87      49.736  57.607  36.920  1.00  0.00           H
ATOM   1361  OG1 THR    87      47.530  57.223  35.868  1.00  0.00           O
ATOM   1362  HG1 THR    87      48.280  57.103  35.281  1.00  0.00           H
ATOM   1363  C   THR    87      46.752  54.699  36.799  1.00  0.00           C
ATOM   1364  O   THR    87      46.984  54.070  35.756  1.00  0.00           O
ATOM   1365  N   PHE    88      45.571  54.891  37.298  1.00  0.00           N
ATOM   1366  H   PHE    88      45.519  55.301  38.220  1.00  0.00           H
ATOM   1367  CA  PHE    88      44.357  54.470  36.622  1.00  0.00           C
ATOM   1368  HA  PHE    88      44.592  54.519  35.558  1.00  0.00           H
ATOM   1369  CB  PHE    88      44.098  52.953  36.858  1.00  0.00           C
ATOM   1370  HB2 PHE    88      43.146  52.725  36.379  1.00  0.00           H
ATOM   1371  HB3 PHE    88      44.805  52.323  36.319  1.00  0.00           H
ATOM   1372  CG  PHE    88      43.972  52.504  38.323  1.00  0.00           C
ATOM   1373  CD1 PHE    88      42.770  52.725  39.024  1.00  0.00           C
ATOM   1374  HD1 PHE    88      41.970  53.259  38.533  1.00  0.00           H
ATOM   1375  CE1 PHE    88      42.630  52.193  40.294  1.00  0.00           C
ATOM   1376  HE1 PHE    88      41.731  52.360  40.869  1.00  0.00           H
ATOM   1377  CZ  PHE    88      43.735  51.471  40.846  1.00  0.00           C
ATOM   1378  HZ  PHE    88      43.681  51.031  41.831  1.00  0.00           H
ATOM   1379  CE2 PHE    88      44.988  51.268  40.207  1.00  0.00           C
ATOM   1380  HE2 PHE    88      45.659  50.609  40.739  1.00  0.00           H
ATOM   1381  CD2 PHE    88      45.042  51.743  38.881  1.00  0.00           C
ATOM   1382  HD2 PHE    88      45.862  51.623  38.189  1.00  0.00           H
ATOM   1383  C   PHE    88      43.175  55.301  36.993  1.00  0.00           C
ATOM   1384  O   PHE    88      42.987  55.547  38.219  1.00  0.00           O
ATOM   1385  N   ASP    89      42.254  55.580  36.067  1.00  0.00           N
ATOM   1386  H   ASP    89      42.283  55.137  35.159  1.00  0.00           H
ATOM   1387  CA  ASP    89      40.907  55.954  36.427  1.00  0.00           C
ATOM   1388  HA  ASP    89      40.887  56.544  37.343  1.00  0.00           H
ATOM   1389  CB  ASP    89      40.232  56.728  35.279  1.00  0.00           C
ATOM   1390  HB2 ASP    89      40.559  57.767  35.321  1.00  0.00           H
ATOM   1391  HB3 ASP    89      40.501  56.271  34.326  1.00  0.00           H
ATOM   1392  CG  ASP    89      38.795  56.909  35.531  1.00  0.00           C
ATOM   1393  OD1 ASP    89      38.396  57.196  36.733  1.00  0.00           O
ATOM   1394  OD2 ASP    89      37.974  56.885  34.594  1.00  0.00           O
ATOM   1395  C   ASP    89      40.128  54.625  36.729  1.00  0.00           C
ATOM   1396  O   ASP    89      40.448  53.587  36.221  1.00  0.00           O
ATOM   1397  N   THR    90      39.024  54.703  37.547  1.00  0.00           N
ATOM   1398  H   THR    90      38.611  55.586  37.813  1.00  0.00           H
ATOM   1399  CA  THR    90      38.256  53.485  37.796  1.00  0.00           C
ATOM   1400  HA  THR    90      38.272  52.788  36.958  1.00  0.00           H
ATOM   1401  CB  THR    90      38.835  52.839  39.023  1.00  0.00           C
ATOM   1402  HB  THR    90      39.835  52.512  38.738  1.00  0.00           H
ATOM   1403  CG2 THR    90      39.062  53.732  40.193  1.00  0.00           C
ATOM   1404 HG21 THR    90      39.186  53.079  41.057  1.00  0.00           H
ATOM   1405 HG22 THR    90      38.142  54.273  40.419  1.00  0.00           H
ATOM   1406 HG23 THR    90      39.984  54.311  40.159  1.00  0.00           H
ATOM   1407  OG1 THR    90      38.213  51.618  39.456  1.00  0.00           O
ATOM   1408  HG1 THR    90      38.323  50.988  38.740  1.00  0.00           H
ATOM   1409  C   THR    90      36.785  53.809  38.068  1.00  0.00           C
ATOM   1410  O   THR    90      36.476  54.982  38.340  1.00  0.00           O
ATOM   1411  N   THR    91      35.900  52.810  38.031  1.00  0.00           N
ATOM   1412  H   THR    91      36.172  51.878  37.753  1.00  0.00           H
ATOM   1413  CA  THR    91      34.422  52.965  38.360  1.00  0.00           C
ATOM   1414  HA  THR    91      34.347  53.679  39.180  1.00  0.00           H
ATOM   1415  CB  THR    91      33.665  53.530  37.164  1.00  0.00           C
ATOM   1416  HB  THR    91      34.209  54.459  36.996  1.00  0.00           H
ATOM   1417  CG2 THR    91      33.725  52.699  35.924  1.00  0.00           C
ATOM   1418 HG21 THR    91      33.536  51.635  36.070  1.00  0.00           H
ATOM   1419 HG22 THR    91      34.607  52.986  35.351  1.00  0.00           H
ATOM   1420 HG23 THR    91      32.825  53.033  35.411  1.00  0.00           H
ATOM   1421  OG1 THR    91      32.432  53.855  37.647  1.00  0.00           O
ATOM   1422  HG1 THR    91      32.556  54.583  38.260  1.00  0.00           H
ATOM   1423  C   THR    91      33.884  51.603  38.824  1.00  0.00           C
ATOM   1424  O   THR    91      34.380  50.558  38.371  1.00  0.00           O
ATOM   1425  N   GLN    92      32.875  51.546  39.692  1.00  0.00           N
ATOM   1426  H   GLN    92      32.513  52.420  40.044  1.00  0.00           H
ATOM   1427  CA  GLN    92      32.320  50.274  40.220  1.00  0.00           C
ATOM   1428  HA  GLN    92      32.394  49.566  39.395  1.00  0.00           H
ATOM   1429  CB  GLN    92      33.096  49.735  41.365  1.00  0.00           C
ATOM   1430  HB2 GLN    92      32.824  48.721  41.659  1.00  0.00           H
ATOM   1431  HB3 GLN    92      34.105  49.516  41.017  1.00  0.00           H
ATOM   1432  CG  GLN    92      33.075  50.632  42.649  1.00  0.00           C
ATOM   1433  HG2 GLN    92      33.247  51.679  42.395  1.00  0.00           H
ATOM   1434  HG3 GLN    92      32.066  50.562  43.058  1.00  0.00           H
ATOM   1435  CD  GLN    92      33.971  50.147  43.825  1.00  0.00           C
ATOM   1436  OE1 GLN    92      34.063  48.944  44.096  1.00  0.00           O
ATOM   1437  NE2 GLN    92      34.624  51.058  44.538  1.00  0.00           N
ATOM   1438 HE21 GLN    92      35.417  50.718  45.062  1.00  0.00           H
ATOM   1439 HE22 GLN    92      34.682  52.030  44.269  1.00  0.00           H
ATOM   1440  C   GLN    92      30.886  50.298  40.586  1.00  0.00           C
ATOM   1441  O   GLN    92      30.305  51.392  40.739  1.00  0.00           O
ATOM   1442  N   SER    93      30.295  49.151  40.604  1.00  0.00           N
ATOM   1443  H   SER    93      30.856  48.342  40.377  1.00  0.00           H
ATOM   1444  CA  SER    93      29.014  48.941  41.265  1.00  0.00           C
ATOM   1445  HA  SER    93      28.955  49.820  41.908  1.00  0.00           H
ATOM   1446  CB  SER    93      27.929  49.042  40.192  1.00  0.00           C
ATOM   1447  HB2 SER    93      27.674  50.066  39.920  1.00  0.00           H
ATOM   1448  HB3 SER    93      28.241  48.495  39.303  1.00  0.00           H
ATOM   1449  OG  SER    93      26.686  48.580  40.635  1.00  0.00           O
ATOM   1450  HG  SER    93      26.071  48.946  39.996  1.00  0.00           H
ATOM   1451  C   SER    93      28.898  47.687  42.087  1.00  0.00           C
ATOM   1452  O   SER    93      29.719  46.811  41.958  1.00  0.00           O
ATOM   1453  N   LYS    94      27.992  47.625  43.163  1.00  0.00           N
ATOM   1454  H   LYS    94      27.262  48.322  43.203  1.00  0.00           H
ATOM   1455  CA  LYS    94      27.868  46.427  44.032  1.00  0.00           C
ATOM   1456  HA  LYS    94      28.360  45.593  43.530  1.00  0.00           H
ATOM   1457  CB  LYS    94      28.634  46.830  45.351  1.00  0.00           C
ATOM   1458  HB2 LYS    94      28.000  47.598  45.795  1.00  0.00           H
ATOM   1459  HB3 LYS    94      28.631  45.956  46.001  1.00  0.00           H
ATOM   1460  CG  LYS    94      30.114  47.361  45.190  1.00  0.00           C
ATOM   1461  HG2 LYS    94      30.697  46.504  44.855  1.00  0.00           H
ATOM   1462  HG3 LYS    94      30.089  48.311  44.656  1.00  0.00           H
ATOM   1463  CD  LYS    94      30.757  47.698  46.544  1.00  0.00           C
ATOM   1464  HD2 LYS    94      30.021  48.328  47.043  1.00  0.00           H
ATOM   1465  HD3 LYS    94      30.834  46.770  47.110  1.00  0.00           H
ATOM   1466  CE  LYS    94      32.170  48.271  46.414  1.00  0.00           C
ATOM   1467  HE2 LYS    94      32.777  47.729  45.689  1.00  0.00           H
ATOM   1468  HE3 LYS    94      32.157  49.335  46.178  1.00  0.00           H
ATOM   1469  NZ  LYS    94      32.946  48.206  47.634  1.00  0.00           N
ATOM   1470  HZ1 LYS    94      33.686  48.893  47.665  1.00  0.00           H
ATOM   1471  HZ2 LYS    94      33.354  47.286  47.722  1.00  0.00           H
ATOM   1472  HZ3 LYS    94      32.353  48.374  48.434  1.00  0.00           H
ATOM   1473  C   LYS    94      26.389  46.074  44.144  1.00  0.00           C
ATOM   1474  O   LYS    94      25.670  46.731  44.920  1.00  0.00           O
ATOM   1475  N   TYR    95      25.815  45.253  43.292  1.00  0.00           N
ATOM   1476  H   TYR    95      26.353  44.937  42.499  1.00  0.00           H
ATOM   1477  CA  TYR    95      24.430  44.766  43.256  1.00  0.00           C
ATOM   1478  HA  TYR    95      23.754  45.611  43.389  1.00  0.00           H
ATOM   1479  CB  TYR    95      24.186  44.208  41.757  1.00  0.00           C
ATOM   1480  HB2 TYR    95      24.871  43.368  41.654  1.00  0.00           H
ATOM   1481  HB3 TYR    95      23.167  43.841  41.630  1.00  0.00           H
ATOM   1482  CG  TYR    95      24.534  45.201  40.665  1.00  0.00           C
ATOM   1483  CD1 TYR    95      23.644  46.144  40.148  1.00  0.00           C
ATOM   1484  HD1 TYR    95      22.651  46.292  40.547  1.00  0.00           H
ATOM   1485  CE1 TYR    95      24.054  47.023  39.087  1.00  0.00           C
ATOM   1486  HE1 TYR    95      23.472  47.891  38.816  1.00  0.00           H
ATOM   1487  CZ  TYR    95      25.334  46.954  38.519  1.00  0.00           C
ATOM   1488  OH  TYR    95      25.848  47.906  37.710  1.00  0.00           O
ATOM   1489  HH  TYR    95      25.149  48.415  37.294  1.00  0.00           H
ATOM   1490  CE2 TYR    95      26.233  45.944  38.971  1.00  0.00           C
ATOM   1491  HE2 TYR    95      27.240  45.854  38.589  1.00  0.00           H
ATOM   1492  CD2 TYR    95      25.881  45.169  40.113  1.00  0.00           C
ATOM   1493  HD2 TYR    95      26.630  44.448  40.406  1.00  0.00           H
ATOM   1494  C   TYR    95      24.093  43.791  44.313  1.00  0.00           C
ATOM   1495  O   TYR    95      24.921  42.976  44.709  1.00  0.00           O
ATOM   1496  N   ARG    96      22.849  43.890  44.800  1.00  0.00           N
ATOM   1497  H   ARG    96      22.259  44.605  44.400  1.00  0.00           H
ATOM   1498  CA  ARG    96      22.269  42.886  45.725  1.00  0.00           C
ATOM   1499  HA  ARG    96      22.842  43.034  46.640  1.00  0.00           H
ATOM   1500  CB  ARG    96      20.777  43.292  45.916  1.00  0.00           C
ATOM   1501  HB2 ARG    96      20.677  44.377  45.949  1.00  0.00           H
ATOM   1502  HB3 ARG    96      20.248  42.869  45.062  1.00  0.00           H
ATOM   1503  CG  ARG    96      20.380  42.635  47.274  1.00  0.00           C
ATOM   1504  HG2 ARG    96      20.753  41.611  47.316  1.00  0.00           H
ATOM   1505  HG3 ARG    96      20.902  43.140  48.086  1.00  0.00           H
ATOM   1506  CD  ARG    96      18.813  42.666  47.506  1.00  0.00           C
ATOM   1507  HD2 ARG    96      18.335  43.638  47.619  1.00  0.00           H
ATOM   1508  HD3 ARG    96      18.339  42.168  46.661  1.00  0.00           H
ATOM   1509  NE  ARG    96      18.497  41.824  48.664  1.00  0.00           N
ATOM   1510  HE  ARG    96      19.143  41.707  49.430  1.00  0.00           H
ATOM   1511  CZ  ARG    96      17.357  41.125  48.747  1.00  0.00           C
ATOM   1512  NH1 ARG    96      16.479  41.083  47.813  1.00  0.00           N
ATOM   1513 HH11 ARG    96      16.601  41.536  46.919  1.00  0.00           H
ATOM   1514 HH12 ARG    96      15.674  40.494  47.965  1.00  0.00           H
ATOM   1515  NH2 ARG    96      17.131  40.353  49.803  1.00  0.00           N
ATOM   1516 HH21 ARG    96      17.757  40.415  50.594  1.00  0.00           H
ATOM   1517 HH22 ARG    96      16.206  39.980  49.961  1.00  0.00           H
ATOM   1518  C   ARG    96      22.394  41.383  45.358  1.00  0.00           C
ATOM   1519  O   ARG    96      21.812  40.947  44.359  1.00  0.00           O
ATOM   1520  N   LEU    97      22.881  40.567  46.230  1.00  0.00           N
ATOM   1521  H   LEU    97      23.341  40.909  47.061  1.00  0.00           H
ATOM   1522  CA  LEU    97      22.923  39.094  46.079  1.00  0.00           C
ATOM   1523  HA  LEU    97      22.298  38.855  45.218  1.00  0.00           H
ATOM   1524  CB  LEU    97      24.332  38.713  45.631  1.00  0.00           C
ATOM   1525  HB2 LEU    97      24.521  39.175  44.661  1.00  0.00           H
ATOM   1526  HB3 LEU    97      25.026  39.090  46.381  1.00  0.00           H
ATOM   1527  CG  LEU    97      24.622  37.185  45.480  1.00  0.00           C
ATOM   1528  HG  LEU    97      24.431  36.852  46.500  1.00  0.00           H
ATOM   1529  CD1 LEU    97      23.575  36.464  44.544  1.00  0.00           C
ATOM   1530 HD11 LEU    97      23.622  35.388  44.715  1.00  0.00           H
ATOM   1531 HD12 LEU    97      23.869  36.593  43.502  1.00  0.00           H
ATOM   1532 HD13 LEU    97      22.601  36.922  44.714  1.00  0.00           H
ATOM   1533  CD2 LEU    97      26.021  36.783  45.016  1.00  0.00           C
ATOM   1534 HD21 LEU    97      26.106  36.882  43.934  1.00  0.00           H
ATOM   1535 HD22 LEU    97      26.751  37.484  45.421  1.00  0.00           H
ATOM   1536 HD23 LEU    97      26.254  35.749  45.271  1.00  0.00           H
ATOM   1537  C   LEU    97      22.318  38.345  47.264  1.00  0.00           C
ATOM   1538  O   LEU    97      23.018  38.165  48.257  1.00  0.00           O
ATOM   1539  N   PRO    98      21.003  37.870  47.106  1.00  0.00           N
ATOM   1540  CD  PRO    98      19.985  38.246  46.077  1.00  0.00           C
ATOM   1541  HD2 PRO    98      20.287  37.882  45.096  1.00  0.00           H
ATOM   1542  HD3 PRO    98      19.916  39.327  45.959  1.00  0.00           H
ATOM   1543  CG  PRO    98      18.648  37.756  46.487  1.00  0.00           C
ATOM   1544  HG2 PRO    98      18.349  36.818  46.022  1.00  0.00           H
ATOM   1545  HG3 PRO    98      17.844  38.450  46.241  1.00  0.00           H
ATOM   1546  CB  PRO    98      18.791  37.590  47.985  1.00  0.00           C
ATOM   1547  HB2 PRO    98      18.168  36.781  48.365  1.00  0.00           H
ATOM   1548  HB3 PRO    98      18.463  38.484  48.515  1.00  0.00           H
ATOM   1549  CA  PRO    98      20.268  37.231  48.186  1.00  0.00           C
ATOM   1550  HA  PRO    98      20.566  37.802  49.066  1.00  0.00           H
ATOM   1551  C   PRO    98      20.699  35.781  48.449  1.00  0.00           C
ATOM   1552  O   PRO    98      20.974  35.036  47.500  1.00  0.00           O
ATOM   1553  N   ASP    99      20.587  35.301  49.609  1.00  0.00           N
ATOM   1554  H   ASP    99      20.270  35.815  50.418  1.00  0.00           H
ATOM   1555  CA  ASP    99      21.042  33.949  49.942  1.00  0.00           C
ATOM   1556  HA  ASP    99      22.106  33.811  49.749  1.00  0.00           H
ATOM   1557  CB  ASP    99      20.888  33.880  51.499  1.00  0.00           C
ATOM   1558  HB2 ASP    99      19.877  34.205  51.741  1.00  0.00           H
ATOM   1559  HB3 ASP    99      21.011  32.840  51.801  1.00  0.00           H
ATOM   1560  CG  ASP    99      21.929  34.704  52.289  1.00  0.00           C
ATOM   1561  OD1 ASP    99      22.794  35.338  51.669  1.00  0.00           O
ATOM   1562  OD2 ASP    99      21.986  34.766  53.507  1.00  0.00           O
ATOM   1563  C   ASP    99      20.247  32.818  49.310  1.00  0.00           C
ATOM   1564  O   ASP    99      20.841  31.804  48.982  1.00  0.00           O
ATOM   1565  N   ALA   100      18.966  33.026  48.965  1.00  0.00           N
ATOM   1566  H   ALA   100      18.494  33.838  49.335  1.00  0.00           H
ATOM   1567  CA  ALA   100      18.156  32.101  48.143  1.00  0.00           C
ATOM   1568  HA  ALA   100      18.106  31.149  48.672  1.00  0.00           H
ATOM   1569  CB  ALA   100      16.701  32.647  47.949  1.00  0.00           C
ATOM   1570  HB1 ALA   100      16.294  31.975  47.193  1.00  0.00           H
ATOM   1571  HB2 ALA   100      16.802  33.697  47.675  1.00  0.00           H
ATOM   1572  HB3 ALA   100      16.169  32.588  48.898  1.00  0.00           H
ATOM   1573  C   ALA   100      18.780  31.829  46.808  1.00  0.00           C
ATOM   1574  O   ALA   100      18.559  30.703  46.255  1.00  0.00           O
ATOM   1575  N   MET   101      19.573  32.743  46.192  1.00  0.00           N
ATOM   1576  H   MET   101      19.857  33.568  46.701  1.00  0.00           H
ATOM   1577  CA  MET   101      20.352  32.458  44.989  1.00  0.00           C
ATOM   1578  HA  MET   101      19.729  31.765  44.425  1.00  0.00           H
ATOM   1579  CB  MET   101      20.412  33.841  44.274  1.00  0.00           C
ATOM   1580  HB2 MET   101      19.458  34.359  44.374  1.00  0.00           H
ATOM   1581  HB3 MET   101      21.228  34.380  44.755  1.00  0.00           H
ATOM   1582  CG  MET   101      20.723  33.742  42.842  1.00  0.00           C
ATOM   1583  HG2 MET   101      21.690  33.327  42.558  1.00  0.00           H
ATOM   1584  HG3 MET   101      20.099  32.950  42.429  1.00  0.00           H
ATOM   1585  SD  MET   101      20.556  35.240  41.893  1.00  0.00           S
ATOM   1586  CE  MET   101      18.808  34.967  41.470  1.00  0.00           C
ATOM   1587  HE1 MET   101      18.129  35.000  42.320  1.00  0.00           H
ATOM   1588  HE2 MET   101      18.570  35.662  40.664  1.00  0.00           H
ATOM   1589  HE3 MET   101      18.781  33.975  41.020  1.00  0.00           H
ATOM   1590  C   MET   101      21.739  31.797  45.331  1.00  0.00           C
ATOM   1591  O   MET   101      22.135  30.763  44.709  1.00  0.00           O
ATOM   1592  N   ARG   102      22.397  32.269  46.397  1.00  0.00           N
ATOM   1593  H   ARG   102      22.024  33.048  46.920  1.00  0.00           H
ATOM   1594  CA  ARG   102      23.751  31.778  46.847  1.00  0.00           C
ATOM   1595  HA  ARG   102      24.331  31.779  45.925  1.00  0.00           H
ATOM   1596  CB  ARG   102      24.393  32.637  47.969  1.00  0.00           C
ATOM   1597  HB2 ARG   102      24.048  32.332  48.957  1.00  0.00           H
ATOM   1598  HB3 ARG   102      25.455  32.394  48.021  1.00  0.00           H
ATOM   1599  CG  ARG   102      24.264  34.172  47.865  1.00  0.00           C
ATOM   1600  HG2 ARG   102      24.731  34.482  46.932  1.00  0.00           H
ATOM   1601  HG3 ARG   102      23.235  34.519  47.968  1.00  0.00           H
ATOM   1602  CD  ARG   102      25.121  35.016  48.924  1.00  0.00           C
ATOM   1603  HD2 ARG   102      26.115  34.976  48.478  1.00  0.00           H
ATOM   1604  HD3 ARG   102      24.817  36.054  48.790  1.00  0.00           H
ATOM   1605  NE  ARG   102      24.986  34.532  50.327  1.00  0.00           N
ATOM   1606  HE  ARG   102      24.116  34.913  50.671  1.00  0.00           H
ATOM   1607  CZ  ARG   102      25.848  33.981  51.116  1.00  0.00           C
ATOM   1608  NH1 ARG   102      27.116  33.853  50.956  1.00  0.00           N
ATOM   1609 HH11 ARG   102      27.407  34.087  50.017  1.00  0.00           H
ATOM   1610 HH12 ARG   102      27.709  33.540  51.711  1.00  0.00           H
ATOM   1611  NH2 ARG   102      25.379  33.688  52.317  1.00  0.00           N
ATOM   1612 HH21 ARG   102      24.408  33.879  52.519  1.00  0.00           H
ATOM   1613 HH22 ARG   102      25.967  33.322  53.052  1.00  0.00           H
ATOM   1614  C   ARG   102      23.722  30.314  47.221  1.00  0.00           C
ATOM   1615  O   ARG   102      24.757  29.629  47.228  1.00  0.00           O
ATOM   1616  N   THR   103      22.504  29.745  47.424  1.00  0.00           N
ATOM   1617  H   THR   103      21.672  30.316  47.402  1.00  0.00           H
ATOM   1618  CA  THR   103      22.344  28.361  47.974  1.00  0.00           C
ATOM   1619  HA  THR   103      23.253  27.812  47.729  1.00  0.00           H
ATOM   1620  CB  THR   103      22.032  28.437  49.472  1.00  0.00           C
ATOM   1621  HB  THR   103      21.909  27.427  49.862  1.00  0.00           H
ATOM   1622  CG2 THR   103      23.118  29.100  50.247  1.00  0.00           C
ATOM   1623 HG21 THR   103      24.081  28.591  50.240  1.00  0.00           H
ATOM   1624 HG22 THR   103      22.831  29.110  51.297  1.00  0.00           H
ATOM   1625 HG23 THR   103      23.194  30.119  49.866  1.00  0.00           H
ATOM   1626  OG1 THR   103      20.881  29.215  49.754  1.00  0.00           O
ATOM   1627  HG1 THR   103      21.072  30.112  49.468  1.00  0.00           H
ATOM   1628  C   THR   103      21.250  27.535  47.172  1.00  0.00           C
ATOM   1629  O   THR   103      20.738  26.554  47.720  1.00  0.00           O
ATOM   1630  N   THR   104      20.908  28.067  45.951  1.00  0.00           N
ATOM   1631  H   THR   104      21.484  28.861  45.710  1.00  0.00           H
ATOM   1632  CA  THR   104      19.813  27.673  45.102  1.00  0.00           C
ATOM   1633  HA  THR   104      18.970  27.714  45.793  1.00  0.00           H
ATOM   1634  CB  THR   104      19.584  28.543  43.862  1.00  0.00           C
ATOM   1635  HB  THR   104      19.601  29.582  44.192  1.00  0.00           H
ATOM   1636  CG2 THR   104      20.780  28.398  42.980  1.00  0.00           C
ATOM   1637 HG21 THR   104      20.916  27.369  42.646  1.00  0.00           H
ATOM   1638 HG22 THR   104      21.619  28.731  43.593  1.00  0.00           H
ATOM   1639 HG23 THR   104      20.645  29.095  42.152  1.00  0.00           H
ATOM   1640  OG1 THR   104      18.473  28.271  43.071  1.00  0.00           O
ATOM   1641  HG1 THR   104      18.241  29.121  42.690  1.00  0.00           H
ATOM   1642  C   THR   104      19.964  26.194  44.701  1.00  0.00           C
ATOM   1643  O   THR   104      20.994  25.549  44.902  1.00  0.00           O
ATOM   1644  N   GLN   105      18.936  25.599  44.081  1.00  0.00           N
ATOM   1645  H   GLN   105      18.123  26.179  43.926  1.00  0.00           H
ATOM   1646  CA  GLN   105      18.954  24.317  43.324  1.00  0.00           C
ATOM   1647  HA  GLN   105      19.822  23.849  43.788  1.00  0.00           H
ATOM   1648  CB  GLN   105      17.712  23.429  43.584  1.00  0.00           C
ATOM   1649  HB2 GLN   105      16.845  23.980  43.221  1.00  0.00           H
ATOM   1650  HB3 GLN   105      17.853  22.490  43.050  1.00  0.00           H
ATOM   1651  CG  GLN   105      17.602  23.137  45.110  1.00  0.00           C
ATOM   1652  HG2 GLN   105      18.607  22.930  45.480  1.00  0.00           H
ATOM   1653  HG3 GLN   105      17.389  24.063  45.645  1.00  0.00           H
ATOM   1654  CD  GLN   105      16.693  21.950  45.537  1.00  0.00           C
ATOM   1655  OE1 GLN   105      15.756  21.650  44.844  1.00  0.00           O
ATOM   1656  NE2 GLN   105      16.951  21.117  46.534  1.00  0.00           N
ATOM   1657 HE21 GLN   105      16.273  20.465  46.902  1.00  0.00           H
ATOM   1658 HE22 GLN   105      17.833  21.370  46.957  1.00  0.00           H
ATOM   1659  C   GLN   105      19.338  24.418  41.821  1.00  0.00           C
ATOM   1660  O   GLN   105      19.421  23.366  41.179  1.00  0.00           O
ATOM   1661  N   ASN   106      19.364  25.640  41.201  1.00  0.00           N
ATOM   1662  H   ASN   106      19.103  26.429  41.775  1.00  0.00           H
ATOM   1663  CA  ASN   106      19.641  25.794  39.785  1.00  0.00           C
ATOM   1664  HA  ASN   106      19.341  24.945  39.172  1.00  0.00           H
ATOM   1665  CB  ASN   106      18.885  26.996  39.303  1.00  0.00           C
ATOM   1666  HB2 ASN   106      19.093  27.880  39.906  1.00  0.00           H
ATOM   1667  HB3 ASN   106      19.172  27.151  38.263  1.00  0.00           H
ATOM   1668  CG  ASN   106      17.321  26.919  39.335  1.00  0.00           C
ATOM   1669  OD1 ASN   106      16.738  25.844  39.283  1.00  0.00           O
ATOM   1670  ND2 ASN   106      16.555  27.904  39.491  1.00  0.00           N
ATOM   1671 HD21 ASN   106      16.882  28.852  39.620  1.00  0.00           H
ATOM   1672 HD22 ASN   106      15.565  27.709  39.536  1.00  0.00           H
ATOM   1673  C   ASN   106      21.139  26.053  39.537  1.00  0.00           C
ATOM   1674  O   ASN   106      21.624  27.069  40.023  1.00  0.00           O
ATOM   1675  N   PRO   107      21.828  25.244  38.745  1.00  0.00           N
ATOM   1676  CD  PRO   107      21.467  23.837  38.385  1.00  0.00           C
ATOM   1677  HD2 PRO   107      20.813  23.828  37.514  1.00  0.00           H
ATOM   1678  HD3 PRO   107      20.954  23.263  39.158  1.00  0.00           H
ATOM   1679  CG  PRO   107      22.778  23.230  37.985  1.00  0.00           C
ATOM   1680  HG2 PRO   107      22.635  22.522  37.169  1.00  0.00           H
ATOM   1681  HG3 PRO   107      23.064  22.718  38.904  1.00  0.00           H
ATOM   1682  CB  PRO   107      23.736  24.358  37.598  1.00  0.00           C
ATOM   1683  HB2 PRO   107      23.681  24.595  36.536  1.00  0.00           H
ATOM   1684  HB3 PRO   107      24.787  24.142  37.792  1.00  0.00           H
ATOM   1685  CA  PRO   107      23.252  25.561  38.412  1.00  0.00           C
ATOM   1686  HA  PRO   107      23.796  25.625  39.353  1.00  0.00           H
ATOM   1687  C   PRO   107      23.578  26.906  37.837  1.00  0.00           C
ATOM   1688  O   PRO   107      24.508  27.542  38.260  1.00  0.00           O
ATOM   1689  N   ASP   108      22.724  27.412  36.880  1.00  0.00           N
ATOM   1690  H   ASP   108      22.016  26.766  36.563  1.00  0.00           H
ATOM   1691  CA  ASP   108      23.104  28.575  36.095  1.00  0.00           C
ATOM   1692  HA  ASP   108      24.165  28.668  35.861  1.00  0.00           H
ATOM   1693  CB  ASP   108      22.463  28.364  34.741  1.00  0.00           C
ATOM   1694  HB2 ASP   108      21.391  28.424  34.930  1.00  0.00           H
ATOM   1695  HB3 ASP   108      22.784  29.238  34.174  1.00  0.00           H
ATOM   1696  CG  ASP   108      22.708  26.998  34.133  1.00  0.00           C
ATOM   1697  OD1 ASP   108      21.805  26.139  33.948  1.00  0.00           O
ATOM   1698  OD2 ASP   108      23.854  26.803  33.606  1.00  0.00           O
ATOM   1699  C   ASP   108      22.640  29.893  36.679  1.00  0.00           C
ATOM   1700  O   ASP   108      23.009  30.965  36.200  1.00  0.00           O
ATOM   1701  N   GLU   109      21.777  29.841  37.677  1.00  0.00           N
ATOM   1702  H   GLU   109      21.917  29.004  38.225  1.00  0.00           H
ATOM   1703  CA  GLU   109      20.977  30.998  38.111  1.00  0.00           C
ATOM   1704  HA  GLU   109      20.310  31.240  37.284  1.00  0.00           H
ATOM   1705  CB  GLU   109      20.072  30.592  39.265  1.00  0.00           C
ATOM   1706  HB2 GLU   109      19.441  29.812  38.839  1.00  0.00           H
ATOM   1707  HB3 GLU   109      20.733  30.145  40.007  1.00  0.00           H
ATOM   1708  CG  GLU   109      19.198  31.612  39.881  1.00  0.00           C
ATOM   1709  HG2 GLU   109      19.885  32.235  40.453  1.00  0.00           H
ATOM   1710  HG3 GLU   109      18.823  32.291  39.115  1.00  0.00           H
ATOM   1711  CD  GLU   109      18.205  30.954  40.789  1.00  0.00           C
ATOM   1712  OE1 GLU   109      17.100  30.492  40.310  1.00  0.00           O
ATOM   1713  OE2 GLU   109      18.437  30.839  42.040  1.00  0.00           O
ATOM   1714  C   GLU   109      21.805  32.202  38.484  1.00  0.00           C
ATOM   1715  O   GLU   109      21.462  33.272  37.993  1.00  0.00           O
ATOM   1716  N   LEU   110      22.831  31.987  39.228  1.00  0.00           N
ATOM   1717  H   LEU   110      23.067  31.031  39.450  1.00  0.00           H
ATOM   1718  CA  LEU   110      23.840  33.001  39.537  1.00  0.00           C
ATOM   1719  HA  LEU   110      23.337  33.872  39.958  1.00  0.00           H
ATOM   1720  CB  LEU   110      24.889  32.390  40.582  1.00  0.00           C
ATOM   1721  HB2 LEU   110      24.430  31.947  41.466  1.00  0.00           H
ATOM   1722  HB3 LEU   110      25.246  31.485  40.092  1.00  0.00           H
ATOM   1723  CG  LEU   110      26.063  33.253  41.007  1.00  0.00           C
ATOM   1724  HG  LEU   110      26.741  33.399  40.166  1.00  0.00           H
ATOM   1725  CD1 LEU   110      25.691  34.664  41.619  1.00  0.00           C
ATOM   1726 HD11 LEU   110      26.512  35.099  42.188  1.00  0.00           H
ATOM   1727 HD12 LEU   110      24.768  34.564  42.192  1.00  0.00           H
ATOM   1728 HD13 LEU   110      25.425  35.303  40.778  1.00  0.00           H
ATOM   1729  CD2 LEU   110      26.971  32.535  42.018  1.00  0.00           C
ATOM   1730 HD21 LEU   110      27.501  31.709  41.543  1.00  0.00           H
ATOM   1731 HD22 LEU   110      27.759  33.232  42.301  1.00  0.00           H
ATOM   1732 HD23 LEU   110      26.403  32.292  42.916  1.00  0.00           H
ATOM   1733  C   LEU   110      24.654  33.592  38.362  1.00  0.00           C
ATOM   1734  O   LEU   110      24.986  34.782  38.320  1.00  0.00           O
ATOM   1735  N   TRP   111      24.987  32.751  37.398  1.00  0.00           N
ATOM   1736  H   TRP   111      24.306  32.019  37.251  1.00  0.00           H
ATOM   1737  CA  TRP   111      25.851  33.164  36.262  1.00  0.00           C
ATOM   1738  HA  TRP   111      26.658  33.819  36.592  1.00  0.00           H
ATOM   1739  CB  TRP   111      26.620  32.000  35.650  1.00  0.00           C
ATOM   1740  HB2 TRP   111      25.968  31.474  34.952  1.00  0.00           H
ATOM   1741  HB3 TRP   111      27.509  32.346  35.122  1.00  0.00           H
ATOM   1742  CG  TRP   111      27.045  31.076  36.761  1.00  0.00           C
ATOM   1743  CD1 TRP   111      26.358  30.030  37.299  1.00  0.00           C
ATOM   1744  HD1 TRP   111      25.355  29.737  37.029  1.00  0.00           H
ATOM   1745  NE1 TRP   111      27.066  29.518  38.401  1.00  0.00           N
ATOM   1746  HE1 TRP   111      26.701  28.724  38.907  1.00  0.00           H
ATOM   1747  CE2 TRP   111      28.303  30.226  38.572  1.00  0.00           C
ATOM   1748  CZ2 TRP   111      29.356  29.984  39.427  1.00  0.00           C
ATOM   1749  HZ2 TRP   111      29.267  29.199  40.163  1.00  0.00           H
ATOM   1750  CH2 TRP   111      30.500  30.814  39.305  1.00  0.00           C
ATOM   1751  HH2 TRP   111      31.296  30.660  40.017  1.00  0.00           H
ATOM   1752  CZ3 TRP   111      30.646  31.773  38.238  1.00  0.00           C
ATOM   1753  HZ3 TRP   111      31.554  32.337  38.080  1.00  0.00           H
ATOM   1754  CE3 TRP   111      29.536  31.913  37.379  1.00  0.00           C
ATOM   1755  HE3 TRP   111      29.600  32.700  36.643  1.00  0.00           H
ATOM   1756  CD2 TRP   111      28.336  31.144  37.489  1.00  0.00           C
ATOM   1757  C   TRP   111      25.005  33.872  35.208  1.00  0.00           C
ATOM   1758  O   TRP   111      25.501  34.827  34.580  1.00  0.00           O
ATOM   1759  N   GLU   112      23.661  33.502  35.132  1.00  0.00           N
ATOM   1760  H   GLU   112      23.295  32.640  35.512  1.00  0.00           H
ATOM   1761  CA  GLU   112      22.710  34.387  34.429  1.00  0.00           C
ATOM   1762  HA  GLU   112      22.939  34.389  33.364  1.00  0.00           H
ATOM   1763  CB  GLU   112      21.259  33.834  34.476  1.00  0.00           C
ATOM   1764  HB2 GLU   112      21.081  33.741  35.548  1.00  0.00           H
ATOM   1765  HB3 GLU   112      20.610  34.593  34.039  1.00  0.00           H
ATOM   1766  CG  GLU   112      20.902  32.482  33.893  1.00  0.00           C
ATOM   1767  HG2 GLU   112      21.233  31.804  34.680  1.00  0.00           H
ATOM   1768  HG3 GLU   112      19.828  32.303  33.905  1.00  0.00           H
ATOM   1769  CD  GLU   112      21.388  32.296  32.440  1.00  0.00           C
ATOM   1770  OE1 GLU   112      21.546  33.219  31.625  1.00  0.00           O
ATOM   1771  OE2 GLU   112      21.572  31.118  32.078  1.00  0.00           O
ATOM   1772  C   GLU   112      22.672  35.823  35.021  1.00  0.00           C
ATOM   1773  O   GLU   112      22.609  36.810  34.280  1.00  0.00           O
ATOM   1774  N   PHE   113      22.629  35.873  36.362  1.00  0.00           N
ATOM   1775  H   PHE   113      22.565  34.966  36.799  1.00  0.00           H
ATOM   1776  CA  PHE   113      22.494  37.161  37.055  1.00  0.00           C
ATOM   1777  HA  PHE   113      21.715  37.654  36.471  1.00  0.00           H
ATOM   1778  CB  PHE   113      22.049  36.824  38.483  1.00  0.00           C
ATOM   1779  HB2 PHE   113      21.055  36.378  38.433  1.00  0.00           H
ATOM   1780  HB3 PHE   113      22.800  36.227  39.001  1.00  0.00           H
ATOM   1781  CG  PHE   113      21.926  38.093  39.341  1.00  0.00           C
ATOM   1782  CD1 PHE   113      21.311  39.278  38.895  1.00  0.00           C
ATOM   1783  HD1 PHE   113      20.836  39.298  37.926  1.00  0.00           H
ATOM   1784  CE1 PHE   113      21.250  40.437  39.729  1.00  0.00           C
ATOM   1785  HE1 PHE   113      20.582  41.242  39.461  1.00  0.00           H
ATOM   1786  CZ  PHE   113      21.931  40.460  40.982  1.00  0.00           C
ATOM   1787  HZ  PHE   113      21.758  41.327  41.603  1.00  0.00           H
ATOM   1788  CE2 PHE   113      22.727  39.336  41.341  1.00  0.00           C
ATOM   1789  HE2 PHE   113      23.101  39.217  42.348  1.00  0.00           H
ATOM   1790  CD2 PHE   113      22.697  38.203  40.547  1.00  0.00           C
ATOM   1791  HD2 PHE   113      23.186  37.341  40.977  1.00  0.00           H
ATOM   1792  C   PHE   113      23.774  38.054  36.993  1.00  0.00           C
ATOM   1793  O   PHE   113      23.646  39.298  37.091  1.00  0.00           O
ATOM   1794  N   ILE   114      24.953  37.442  36.986  1.00  0.00           N
ATOM   1795  H   ILE   114      24.901  36.434  37.000  1.00  0.00           H
ATOM   1796  CA  ILE   114      26.247  38.174  36.927  1.00  0.00           C
ATOM   1797  HA  ILE   114      26.145  39.025  37.600  1.00  0.00           H
ATOM   1798  CB  ILE   114      27.394  37.224  37.312  1.00  0.00           C
ATOM   1799  HB  ILE   114      27.238  36.283  36.784  1.00  0.00           H
ATOM   1800  CG2 ILE   114      28.797  37.754  36.937  1.00  0.00           C
ATOM   1801 HG21 ILE   114      29.121  38.682  37.407  1.00  0.00           H
ATOM   1802 HG22 ILE   114      28.869  37.839  35.852  1.00  0.00           H
ATOM   1803 HG23 ILE   114      29.546  36.993  37.159  1.00  0.00           H
ATOM   1804  CG1 ILE   114      27.307  36.893  38.805  1.00  0.00           C
ATOM   1805 HG12 ILE   114      27.649  37.699  39.455  1.00  0.00           H
ATOM   1806 HG13 ILE   114      26.272  36.661  39.059  1.00  0.00           H
ATOM   1807  CD1 ILE   114      28.191  35.730  39.088  1.00  0.00           C
ATOM   1808 HD11 ILE   114      27.987  35.319  40.076  1.00  0.00           H
ATOM   1809 HD12 ILE   114      29.254  35.969  39.066  1.00  0.00           H
ATOM   1810 HD13 ILE   114      28.093  34.903  38.383  1.00  0.00           H
ATOM   1811  C   ILE   114      26.420  38.751  35.460  1.00  0.00           C
ATOM   1812  O   ILE   114      26.668  39.946  35.282  1.00  0.00           O
ATOM   1813  N   ALA   115      26.264  37.856  34.463  1.00  0.00           N
ATOM   1814  H   ALA   115      26.130  36.889  34.727  1.00  0.00           H
ATOM   1815  CA  ALA   115      26.055  38.255  33.057  1.00  0.00           C
ATOM   1816  HA  ALA   115      27.060  38.500  32.714  1.00  0.00           H
ATOM   1817  CB  ALA   115      25.854  37.056  32.157  1.00  0.00           C
ATOM   1818  HB1 ALA   115      26.703  36.378  32.251  1.00  0.00           H
ATOM   1819  HB2 ALA   115      25.844  37.499  31.161  1.00  0.00           H
ATOM   1820  HB3 ALA   115      24.921  36.573  32.447  1.00  0.00           H
ATOM   1821  C   ALA   115      25.005  39.423  32.907  1.00  0.00           C
ATOM   1822  O   ALA   115      25.443  40.436  32.385  1.00  0.00           O
ATOM   1823  N   ASP   116      23.752  39.316  33.431  1.00  0.00           N
ATOM   1824  H   ASP   116      23.571  38.530  34.039  1.00  0.00           H
ATOM   1825  CA  ASP   116      22.798  40.426  33.395  1.00  0.00           C
ATOM   1826  HA  ASP   116      22.630  40.819  32.392  1.00  0.00           H
ATOM   1827  CB  ASP   116      21.397  39.948  33.767  1.00  0.00           C
ATOM   1828  HB2 ASP   116      21.417  39.455  34.739  1.00  0.00           H
ATOM   1829  HB3 ASP   116      20.694  40.781  33.768  1.00  0.00           H
ATOM   1830  CG  ASP   116      20.893  38.990  32.762  1.00  0.00           C
ATOM   1831  OD1 ASP   116      21.341  39.061  31.621  1.00  0.00           O
ATOM   1832  OD2 ASP   116      19.990  38.190  33.147  1.00  0.00           O
ATOM   1833  C   ASP   116      23.211  41.740  34.148  1.00  0.00           C
ATOM   1834  O   ASP   116      23.039  42.834  33.630  1.00  0.00           O
ATOM   1835  N   SER   117      23.838  41.606  35.301  1.00  0.00           N
ATOM   1836  H   SER   117      24.027  40.680  35.655  1.00  0.00           H
ATOM   1837  CA  SER   117      24.518  42.679  36.020  1.00  0.00           C
ATOM   1838  HA  SER   117      23.792  43.449  36.279  1.00  0.00           H
ATOM   1839  CB  SER   117      25.001  42.144  37.348  1.00  0.00           C
ATOM   1840  HB2 SER   117      25.866  41.509  37.155  1.00  0.00           H
ATOM   1841  HB3 SER   117      25.377  43.014  37.886  1.00  0.00           H
ATOM   1842  OG  SER   117      24.069  41.547  38.285  1.00  0.00           O
ATOM   1843  HG  SER   117      23.904  40.637  38.027  1.00  0.00           H
ATOM   1844  C   SER   117      25.680  43.309  35.218  1.00  0.00           C
ATOM   1845  O   SER   117      25.792  44.570  35.183  1.00  0.00           O
ATOM   1846  N   LEU   118      26.533  42.600  34.492  1.00  0.00           N
ATOM   1847  H   LEU   118      26.468  41.592  34.477  1.00  0.00           H
ATOM   1848  CA  LEU   118      27.625  43.188  33.707  1.00  0.00           C
ATOM   1849  HA  LEU   118      28.193  43.937  34.258  1.00  0.00           H
ATOM   1850  CB  LEU   118      28.688  42.070  33.147  1.00  0.00           C
ATOM   1851  HB2 LEU   118      28.992  41.495  34.022  1.00  0.00           H
ATOM   1852  HB3 LEU   118      28.065  41.545  32.423  1.00  0.00           H
ATOM   1853  CG  LEU   118      29.846  42.728  32.322  1.00  0.00           C
ATOM   1854  HG  LEU   118      29.498  43.381  31.523  1.00  0.00           H
ATOM   1855  CD1 LEU   118      30.714  43.484  33.333  1.00  0.00           C
ATOM   1856 HD11 LEU   118      31.707  43.765  32.984  1.00  0.00           H
ATOM   1857 HD12 LEU   118      30.781  42.837  34.208  1.00  0.00           H
ATOM   1858 HD13 LEU   118      30.290  44.432  33.662  1.00  0.00           H
ATOM   1859  CD2 LEU   118      30.726  41.675  31.573  1.00  0.00           C
ATOM   1860 HD21 LEU   118      31.311  41.137  32.319  1.00  0.00           H
ATOM   1861 HD22 LEU   118      30.085  40.952  31.070  1.00  0.00           H
ATOM   1862 HD23 LEU   118      31.380  42.198  30.876  1.00  0.00           H
ATOM   1863  C   LEU   118      27.046  43.989  32.554  1.00  0.00           C
ATOM   1864  O   LEU   118      27.462  45.099  32.211  1.00  0.00           O
ATOM   1865  N   LYS   119      25.912  43.499  32.040  1.00  0.00           N
ATOM   1866  H   LYS   119      25.626  42.608  32.422  1.00  0.00           H
ATOM   1867  CA  LYS   119      25.098  44.119  30.937  1.00  0.00           C
ATOM   1868  HA  LYS   119      25.841  44.447  30.210  1.00  0.00           H
ATOM   1869  CB  LYS   119      24.143  43.177  30.213  1.00  0.00           C
ATOM   1870  HB2 LYS   119      24.399  42.142  30.435  1.00  0.00           H
ATOM   1871  HB3 LYS   119      23.202  43.269  30.757  1.00  0.00           H
ATOM   1872  CG  LYS   119      24.153  43.213  28.710  1.00  0.00           C
ATOM   1873  HG2 LYS   119      25.167  43.062  28.339  1.00  0.00           H
ATOM   1874  HG3 LYS   119      23.385  42.486  28.446  1.00  0.00           H
ATOM   1875  CD  LYS   119      23.739  44.486  28.114  1.00  0.00           C
ATOM   1876  HD2 LYS   119      22.819  44.806  28.604  1.00  0.00           H
ATOM   1877  HD3 LYS   119      24.413  45.296  28.391  1.00  0.00           H
ATOM   1878  CE  LYS   119      23.742  44.311  26.609  1.00  0.00           C
ATOM   1879  HE2 LYS   119      24.667  43.970  26.145  1.00  0.00           H
ATOM   1880  HE3 LYS   119      23.177  43.385  26.497  1.00  0.00           H
ATOM   1881  NZ  LYS   119      22.977  45.363  25.971  1.00  0.00           N
ATOM   1882  HZ1 LYS   119      23.129  45.211  24.985  1.00  0.00           H
ATOM   1883  HZ2 LYS   119      23.355  46.277  26.173  1.00  0.00           H
ATOM   1884  HZ3 LYS   119      22.014  45.214  26.238  1.00  0.00           H
ATOM   1885  C   LYS   119      24.502  45.476  31.354  1.00  0.00           C
ATOM   1886  O   LYS   119      24.731  46.472  30.665  1.00  0.00           O
ATOM   1887  N   ALA   120      23.934  45.594  32.517  1.00  0.00           N
ATOM   1888  H   ALA   120      23.951  44.788  33.126  1.00  0.00           H
ATOM   1889  CA  ALA   120      23.494  46.860  33.102  1.00  0.00           C
ATOM   1890  HA  ALA   120      22.878  47.397  32.381  1.00  0.00           H
ATOM   1891  CB  ALA   120      22.627  46.573  34.298  1.00  0.00           C
ATOM   1892  HB1 ALA   120      21.834  45.863  34.062  1.00  0.00           H
ATOM   1893  HB2 ALA   120      22.168  47.485  34.678  1.00  0.00           H
ATOM   1894  HB3 ALA   120      23.229  46.009  35.011  1.00  0.00           H
ATOM   1895  C   ALA   120      24.662  47.793  33.392  1.00  0.00           C
ATOM   1896  O   ALA   120      24.531  48.977  33.078  1.00  0.00           O
ATOM   1897  N   PHE   121      25.751  47.326  34.007  1.00  0.00           N
ATOM   1898  H   PHE   121      25.790  46.373  34.341  1.00  0.00           H
ATOM   1899  CA  PHE   121      26.984  48.132  34.232  1.00  0.00           C
ATOM   1900  HA  PHE   121      26.744  48.955  34.905  1.00  0.00           H
ATOM   1901  CB  PHE   121      28.005  47.278  34.974  1.00  0.00           C
ATOM   1902  HB2 PHE   121      27.550  46.961  35.913  1.00  0.00           H
ATOM   1903  HB3 PHE   121      28.212  46.387  34.382  1.00  0.00           H
ATOM   1904  CG  PHE   121      29.331  47.873  35.418  1.00  0.00           C
ATOM   1905  CD1 PHE   121      29.437  48.980  36.338  1.00  0.00           C
ATOM   1906  HD1 PHE   121      28.531  49.397  36.750  1.00  0.00           H
ATOM   1907  CE1 PHE   121      30.706  49.555  36.559  1.00  0.00           C
ATOM   1908  HE1 PHE   121      30.877  50.367  37.251  1.00  0.00           H
ATOM   1909  CZ  PHE   121      31.849  49.014  35.986  1.00  0.00           C
ATOM   1910  HZ  PHE   121      32.803  49.474  36.196  1.00  0.00           H
ATOM   1911  CE2 PHE   121      31.763  47.860  35.221  1.00  0.00           C
ATOM   1912  HE2 PHE   121      32.693  47.435  34.872  1.00  0.00           H
ATOM   1913  CD2 PHE   121      30.538  47.347  34.829  1.00  0.00           C
ATOM   1914  HD2 PHE   121      30.552  46.519  34.135  1.00  0.00           H
ATOM   1915  C   PHE   121      27.652  48.636  32.911  1.00  0.00           C
ATOM   1916  O   PHE   121      27.930  49.843  32.686  1.00  0.00           O
ATOM   1917  N   ILE   122      27.761  47.853  31.819  1.00  0.00           N
ATOM   1918  H   ILE   122      27.488  46.887  31.936  1.00  0.00           H
ATOM   1919  CA  ILE   122      28.187  48.249  30.475  1.00  0.00           C
ATOM   1920  HA  ILE   122      29.125  48.786  30.607  1.00  0.00           H
ATOM   1921  CB  ILE   122      28.560  46.932  29.743  1.00  0.00           C
ATOM   1922  HB  ILE   122      27.686  46.282  29.783  1.00  0.00           H
ATOM   1923  CG2 ILE   122      28.703  47.159  28.213  1.00  0.00           C
ATOM   1924 HG21 ILE   122      29.336  48.013  27.973  1.00  0.00           H
ATOM   1925 HG22 ILE   122      27.704  47.280  27.793  1.00  0.00           H
ATOM   1926 HG23 ILE   122      29.177  46.253  27.835  1.00  0.00           H
ATOM   1927  CG1 ILE   122      29.840  46.247  30.276  1.00  0.00           C
ATOM   1928 HG12 ILE   122      29.823  46.249  31.366  1.00  0.00           H
ATOM   1929 HG13 ILE   122      29.786  45.213  29.939  1.00  0.00           H
ATOM   1930  CD1 ILE   122      31.196  46.909  29.905  1.00  0.00           C
ATOM   1931 HD11 ILE   122      31.184  47.838  30.474  1.00  0.00           H
ATOM   1932 HD12 ILE   122      31.321  47.066  28.834  1.00  0.00           H
ATOM   1933 HD13 ILE   122      31.832  46.137  30.341  1.00  0.00           H
ATOM   1934  C   ILE   122      27.105  49.091  29.681  1.00  0.00           C
ATOM   1935  O   ILE   122      27.492  49.983  28.920  1.00  0.00           O
ATOM   1936  N   ASP   123      25.781  48.902  29.867  1.00  0.00           N
ATOM   1937  H   ASP   123      25.413  48.226  30.521  1.00  0.00           H
ATOM   1938  CA  ASP   123      24.772  49.829  29.281  1.00  0.00           C
ATOM   1939  HA  ASP   123      25.037  50.222  28.299  1.00  0.00           H
ATOM   1940  CB  ASP   123      23.327  49.195  29.235  1.00  0.00           C
ATOM   1941  HB2 ASP   123      23.017  48.859  30.224  1.00  0.00           H
ATOM   1942  HB3 ASP   123      22.659  49.995  28.916  1.00  0.00           H
ATOM   1943  CG  ASP   123      23.133  48.016  28.271  1.00  0.00           C
ATOM   1944  OD1 ASP   123      22.041  47.470  28.368  1.00  0.00           O
ATOM   1945  OD2 ASP   123      24.014  47.644  27.463  1.00  0.00           O
ATOM   1946  C   ASP   123      24.694  51.177  30.149  1.00  0.00           C
ATOM   1947  O   ASP   123      24.014  52.146  29.757  1.00  0.00           O
ATOM   1948  N   GLU   124      25.485  51.242  31.195  1.00  0.00           N
ATOM   1949  H   GLU   124      25.940  50.382  31.465  1.00  0.00           H
ATOM   1950  CA  GLU   124      25.905  52.483  31.867  1.00  0.00           C
ATOM   1951  HA  GLU   124      25.181  53.243  31.576  1.00  0.00           H
ATOM   1952  CB  GLU   124      25.771  52.366  33.426  1.00  0.00           C
ATOM   1953  HB2 GLU   124      24.748  52.040  33.611  1.00  0.00           H
ATOM   1954  HB3 GLU   124      26.463  51.662  33.887  1.00  0.00           H
ATOM   1955  CG  GLU   124      25.992  53.695  34.107  1.00  0.00           C
ATOM   1956  HG2 GLU   124      27.067  53.803  33.957  1.00  0.00           H
ATOM   1957  HG3 GLU   124      25.439  54.554  33.728  1.00  0.00           H
ATOM   1958  CD  GLU   124      25.805  53.428  35.641  1.00  0.00           C
ATOM   1959  OE1 GLU   124      26.729  53.825  36.310  1.00  0.00           O
ATOM   1960  OE2 GLU   124      24.864  52.712  36.067  1.00  0.00           O
ATOM   1961  C   GLU   124      27.277  53.054  31.350  1.00  0.00           C
ATOM   1962  O   GLU   124      27.124  54.172  30.918  1.00  0.00           O
ATOM   1963  N   GLN   125      28.401  52.367  31.447  1.00  0.00           N
ATOM   1964  H   GLN   125      28.279  51.493  31.937  1.00  0.00           H
ATOM   1965  CA  GLN   125      29.702  52.938  31.227  1.00  0.00           C
ATOM   1966  HA  GLN   125      29.769  53.860  31.803  1.00  0.00           H
ATOM   1967  CB  GLN   125      30.797  52.091  31.846  1.00  0.00           C
ATOM   1968  HB2 GLN   125      30.963  51.133  31.353  1.00  0.00           H
ATOM   1969  HB3 GLN   125      31.742  52.592  31.631  1.00  0.00           H
ATOM   1970  CG  GLN   125      30.617  51.769  33.371  1.00  0.00           C
ATOM   1971  HG2 GLN   125      29.977  50.888  33.418  1.00  0.00           H
ATOM   1972  HG3 GLN   125      31.562  51.441  33.805  1.00  0.00           H
ATOM   1973  CD  GLN   125      29.935  52.886  34.214  1.00  0.00           C
ATOM   1974  OE1 GLN   125      30.212  54.123  34.162  1.00  0.00           O
ATOM   1975  NE2 GLN   125      28.940  52.507  34.975  1.00  0.00           N
ATOM   1976 HE21 GLN   125      28.465  53.215  35.517  1.00  0.00           H
ATOM   1977 HE22 GLN   125      28.596  51.558  34.993  1.00  0.00           H
ATOM   1978  C   GLN   125      30.063  53.283  29.710  1.00  0.00           C
ATOM   1979  O   GLN   125      30.955  54.096  29.387  1.00  0.00           O
ATOM   1980  N   PHE   126      29.254  52.759  28.745  1.00  0.00           N
ATOM   1981  H   PHE   126      28.441  52.273  29.097  1.00  0.00           H
ATOM   1982  CA  PHE   126      29.454  52.988  27.306  1.00  0.00           C
ATOM   1983  HA  PHE   126      29.932  53.963  27.210  1.00  0.00           H
ATOM   1984  CB  PHE   126      30.351  51.916  26.579  1.00  0.00           C
ATOM   1985  HB2 PHE   126      29.761  51.051  26.271  1.00  0.00           H
ATOM   1986  HB3 PHE   126      30.708  52.342  25.643  1.00  0.00           H
ATOM   1987  CG  PHE   126      31.623  51.589  27.358  1.00  0.00           C
ATOM   1988  CD1 PHE   126      31.601  50.645  28.444  1.00  0.00           C
ATOM   1989  HD1 PHE   126      30.749  50.024  28.679  1.00  0.00           H
ATOM   1990  CE1 PHE   126      32.787  50.459  29.209  1.00  0.00           C
ATOM   1991  HE1 PHE   126      32.732  49.789  30.054  1.00  0.00           H
ATOM   1992  CZ  PHE   126      33.977  51.186  28.966  1.00  0.00           C
ATOM   1993  HZ  PHE   126      34.849  51.050  29.589  1.00  0.00           H
ATOM   1994  CE2 PHE   126      33.889  52.191  27.980  1.00  0.00           C
ATOM   1995  HE2 PHE   126      34.748  52.782  27.695  1.00  0.00           H
ATOM   1996  CD2 PHE   126      32.799  52.339  27.153  1.00  0.00           C
ATOM   1997  HD2 PHE   126      32.778  53.120  26.407  1.00  0.00           H
ATOM   1998  C   PHE   126      28.069  53.143  26.667  1.00  0.00           C
ATOM   1999  O   PHE   126      27.664  52.335  25.873  1.00  0.00           O
ATOM   2000  N   PRO   127      27.233  54.184  26.935  1.00  0.00           N
ATOM   2001  CD  PRO   127      27.366  55.235  27.887  1.00  0.00           C
ATOM   2002  HD2 PRO   127      27.819  56.047  27.320  1.00  0.00           H
ATOM   2003  HD3 PRO   127      28.011  55.051  28.747  1.00  0.00           H
ATOM   2004  CG  PRO   127      26.039  55.735  28.324  1.00  0.00           C
ATOM   2005  HG2 PRO   127      26.103  56.747  28.723  1.00  0.00           H
ATOM   2006  HG3 PRO   127      25.807  55.005  29.100  1.00  0.00           H
ATOM   2007  CB  PRO   127      25.283  55.612  27.022  1.00  0.00           C
ATOM   2008  HB2 PRO   127      25.455  56.562  26.515  1.00  0.00           H
ATOM   2009  HB3 PRO   127      24.209  55.447  27.100  1.00  0.00           H
ATOM   2010  CA  PRO   127      25.933  54.377  26.332  1.00  0.00           C
ATOM   2011  HA  PRO   127      25.375  53.456  26.505  1.00  0.00           H
ATOM   2012  C   PRO   127      26.099  54.582  24.863  1.00  0.00           C
ATOM   2013  O   PRO   127      25.274  54.074  24.090  1.00  0.00           O
ATOM   2014  N   GLN   128      27.115  55.261  24.406  1.00  0.00           N
ATOM   2015  H   GLN   128      27.723  55.559  25.155  1.00  0.00           H
ATOM   2016  CA  GLN   128      27.666  55.343  23.034  1.00  0.00           C
ATOM   2017  HA  GLN   128      26.889  55.806  22.427  1.00  0.00           H
ATOM   2018  CB  GLN   128      28.785  56.382  23.030  1.00  0.00           C
ATOM   2019  HB2 GLN   128      28.737  56.912  22.079  1.00  0.00           H
ATOM   2020  HB3 GLN   128      28.522  57.134  23.774  1.00  0.00           H
ATOM   2021  CG  GLN   128      30.225  56.120  23.358  1.00  0.00           C
ATOM   2022  HG2 GLN   128      30.686  55.243  22.904  1.00  0.00           H
ATOM   2023  HG3 GLN   128      30.872  56.958  23.099  1.00  0.00           H
ATOM   2024  CD  GLN   128      30.532  55.986  24.906  1.00  0.00           C
ATOM   2025  OE1 GLN   128      29.582  55.962  25.685  1.00  0.00           O
ATOM   2026  NE2 GLN   128      31.748  55.849  25.330  1.00  0.00           N
ATOM   2027 HE21 GLN   128      31.853  55.663  26.317  1.00  0.00           H
ATOM   2028 HE22 GLN   128      32.502  55.675  24.681  1.00  0.00           H
ATOM   2029  C   GLN   128      28.021  54.031  22.271  1.00  0.00           C
ATOM   2030  O   GLN   128      28.318  54.094  21.037  1.00  0.00           O
ATOM   2031  N   GLY   129      27.899  52.915  22.947  1.00  0.00           N
ATOM   2032  H   GLY   129      27.664  52.938  23.930  1.00  0.00           H
ATOM   2033  CA  GLY   129      28.225  51.568  22.375  1.00  0.00           C
ATOM   2034  HA2 GLY   129      27.427  50.868  22.622  1.00  0.00           H
ATOM   2035  HA3 GLY   129      28.298  51.592  21.287  1.00  0.00           H
ATOM   2036  C   GLY   129      29.573  51.039  22.750  1.00  0.00           C
ATOM   2037  O   GLY   129      30.522  51.749  23.027  1.00  0.00           O
ATOM   2038  N   ILE   130      29.600  49.672  22.909  1.00  0.00           N
ATOM   2039  H   ILE   130      28.763  49.172  22.643  1.00  0.00           H
ATOM   2040  CA  ILE   130      30.797  48.855  23.101  1.00  0.00           C
ATOM   2041  HA  ILE   130      31.665  49.503  23.225  1.00  0.00           H
ATOM   2042  CB  ILE   130      30.716  48.080  24.519  1.00  0.00           C
ATOM   2043  HB  ILE   130      30.500  48.728  25.369  1.00  0.00           H
ATOM   2044  CG2 ILE   130      29.674  46.942  24.661  1.00  0.00           C
ATOM   2045 HG21 ILE   130      28.663  47.254  24.398  1.00  0.00           H
ATOM   2046 HG22 ILE   130      29.579  46.733  25.726  1.00  0.00           H
ATOM   2047 HG23 ILE   130      29.849  46.031  24.089  1.00  0.00           H
ATOM   2048  CG1 ILE   130      32.049  47.381  24.821  1.00  0.00           C
ATOM   2049 HG12 ILE   130      32.106  46.447  24.262  1.00  0.00           H
ATOM   2050 HG13 ILE   130      32.864  48.037  24.514  1.00  0.00           H
ATOM   2051  CD1 ILE   130      32.227  47.005  26.364  1.00  0.00           C
ATOM   2052 HD11 ILE   130      31.488  46.259  26.656  1.00  0.00           H
ATOM   2053 HD12 ILE   130      32.210  47.934  26.935  1.00  0.00           H
ATOM   2054 HD13 ILE   130      33.223  46.585  26.512  1.00  0.00           H
ATOM   2055  C   ILE   130      31.004  47.866  21.917  1.00  0.00           C
ATOM   2056  O   ILE   130      30.122  47.098  21.500  1.00  0.00           O
ATOM   2057  N   SER   131      32.191  47.938  21.325  1.00  0.00           N
ATOM   2058  H   SER   131      32.845  48.644  21.627  1.00  0.00           H
ATOM   2059  CA  SER   131      32.590  46.958  20.308  1.00  0.00           C
ATOM   2060  HA  SER   131      31.906  46.110  20.351  1.00  0.00           H
ATOM   2061  CB  SER   131      32.326  47.487  18.881  1.00  0.00           C
ATOM   2062  HB2 SER   131      32.729  46.743  18.193  1.00  0.00           H
ATOM   2063  HB3 SER   131      31.265  47.541  18.636  1.00  0.00           H
ATOM   2064  OG  SER   131      32.955  48.685  18.595  1.00  0.00           O
ATOM   2065  HG  SER   131      33.338  48.500  17.735  1.00  0.00           H
ATOM   2066  C   SER   131      34.022  46.414  20.481  1.00  0.00           C
ATOM   2067  O   SER   131      34.359  45.398  19.862  1.00  0.00           O
ATOM   2068  N   GLU   132      34.895  47.021  21.337  1.00  0.00           N
ATOM   2069  H   GLU   132      34.736  47.868  21.862  1.00  0.00           H
ATOM   2070  CA  GLU   132      36.271  46.410  21.570  1.00  0.00           C
ATOM   2071  HA  GLU   132      36.397  45.819  20.663  1.00  0.00           H
ATOM   2072  CB  GLU   132      37.387  47.464  21.584  1.00  0.00           C
ATOM   2073  HB2 GLU   132      37.153  48.279  22.269  1.00  0.00           H
ATOM   2074  HB3 GLU   132      38.317  46.952  21.828  1.00  0.00           H
ATOM   2075  CG  GLU   132      37.614  48.107  20.219  1.00  0.00           C
ATOM   2076  HG2 GLU   132      38.586  48.596  20.276  1.00  0.00           H
ATOM   2077  HG3 GLU   132      37.657  47.309  19.475  1.00  0.00           H
ATOM   2078  CD  GLU   132      36.590  49.160  19.848  1.00  0.00           C
ATOM   2079  OE1 GLU   132      36.120  49.838  20.749  1.00  0.00           O
ATOM   2080  OE2 GLU   132      36.300  49.327  18.626  1.00  0.00           O
ATOM   2081  C   GLU   132      36.249  45.422  22.788  1.00  0.00           C
ATOM   2082  O   GLU   132      35.597  45.671  23.811  1.00  0.00           O
ATOM   2083  N   PRO   133      36.954  44.245  22.762  1.00  0.00           N
ATOM   2084  CD  PRO   133      37.926  43.917  21.648  1.00  0.00           C
ATOM   2085  HD2 PRO   133      38.746  44.619  21.495  1.00  0.00           H
ATOM   2086  HD3 PRO   133      37.476  43.772  20.665  1.00  0.00           H
ATOM   2087  CG  PRO   133      38.420  42.511  22.054  1.00  0.00           C
ATOM   2088  HG2 PRO   133      39.380  42.614  22.560  1.00  0.00           H
ATOM   2089  HG3 PRO   133      38.555  41.822  21.221  1.00  0.00           H
ATOM   2090  CB  PRO   133      37.274  41.943  22.998  1.00  0.00           C
ATOM   2091  HB2 PRO   133      37.579  41.128  23.654  1.00  0.00           H
ATOM   2092  HB3 PRO   133      36.478  41.572  22.352  1.00  0.00           H
ATOM   2093  CA  PRO   133      36.826  43.153  23.734  1.00  0.00           C
ATOM   2094  HA  PRO   133      35.802  43.167  24.106  1.00  0.00           H
ATOM   2095  C   PRO   133      37.694  43.514  24.990  1.00  0.00           C
ATOM   2096  O   PRO   133      38.774  43.031  25.159  1.00  0.00           O
ATOM   2097  N   ILE   134      37.196  44.401  25.801  1.00  0.00           N
ATOM   2098  H   ILE   134      36.316  44.842  25.577  1.00  0.00           H
ATOM   2099  CA  ILE   134      37.724  44.668  27.101  1.00  0.00           C
ATOM   2100  HA  ILE   134      38.684  45.167  26.964  1.00  0.00           H
ATOM   2101  CB  ILE   134      36.777  45.691  27.752  1.00  0.00           C
ATOM   2102  HB  ILE   134      35.736  45.441  27.547  1.00  0.00           H
ATOM   2103  CG2 ILE   134      36.998  45.666  29.286  1.00  0.00           C
ATOM   2104 HG21 ILE   134      38.008  45.885  29.632  1.00  0.00           H
ATOM   2105 HG22 ILE   134      36.607  44.758  29.748  1.00  0.00           H
ATOM   2106 HG23 ILE   134      36.259  46.354  29.700  1.00  0.00           H
ATOM   2107  CG1 ILE   134      37.070  47.087  27.240  1.00  0.00           C
ATOM   2108 HG12 ILE   134      37.888  47.439  27.869  1.00  0.00           H
ATOM   2109 HG13 ILE   134      37.255  47.065  26.165  1.00  0.00           H
ATOM   2110  CD1 ILE   134      35.955  48.052  27.336  1.00  0.00           C
ATOM   2111 HD11 ILE   134      35.141  47.751  26.675  1.00  0.00           H
ATOM   2112 HD12 ILE   134      36.409  48.955  26.927  1.00  0.00           H
ATOM   2113 HD13 ILE   134      35.629  48.260  28.354  1.00  0.00           H
ATOM   2114  C   ILE   134      37.782  43.303  27.856  1.00  0.00           C
ATOM   2115  O   ILE   134      36.719  42.650  28.059  1.00  0.00           O
ATOM   2116  N   PRO   135      38.933  42.859  28.383  1.00  0.00           N
ATOM   2117  CD  PRO   135      40.280  43.372  28.063  1.00  0.00           C
ATOM   2118  HD2 PRO   135      40.580  44.174  28.737  1.00  0.00           H
ATOM   2119  HD3 PRO   135      40.319  43.739  27.037  1.00  0.00           H
ATOM   2120  CG  PRO   135      41.232  42.188  28.250  1.00  0.00           C
ATOM   2121  HG2 PRO   135      42.230  42.555  28.488  1.00  0.00           H
ATOM   2122  HG3 PRO   135      41.179  41.740  27.257  1.00  0.00           H
ATOM   2123  CB  PRO   135      40.467  41.212  29.296  1.00  0.00           C
ATOM   2124  HB2 PRO   135      40.952  41.401  30.253  1.00  0.00           H
ATOM   2125  HB3 PRO   135      40.563  40.148  29.078  1.00  0.00           H
ATOM   2126  CA  PRO   135      38.997  41.629  29.193  1.00  0.00           C
ATOM   2127  HA  PRO   135      38.388  40.870  28.701  1.00  0.00           H
ATOM   2128  C   PRO   135      38.524  41.745  30.642  1.00  0.00           C
ATOM   2129  O   PRO   135      38.391  42.837  31.228  1.00  0.00           O
ATOM   2130  N   LEU   136      38.409  40.604  31.286  1.00  0.00           N
ATOM   2131  H   LEU   136      38.326  39.754  30.746  1.00  0.00           H
ATOM   2132  CA  LEU   136      38.027  40.349  32.666  1.00  0.00           C
ATOM   2133  HA  LEU   136      37.997  41.295  33.207  1.00  0.00           H
ATOM   2134  CB  LEU   136      36.621  39.748  32.597  1.00  0.00           C
ATOM   2135  HB2 LEU   136      35.988  40.524  32.163  1.00  0.00           H
ATOM   2136  HB3 LEU   136      36.598  38.965  31.840  1.00  0.00           H
ATOM   2137  CG  LEU   136      36.031  39.076  33.923  1.00  0.00           C
ATOM   2138  HG  LEU   136      36.601  38.216  34.276  1.00  0.00           H
ATOM   2139  CD1 LEU   136      35.729  40.129  34.999  1.00  0.00           C
ATOM   2140 HD11 LEU   136      35.087  40.919  34.613  1.00  0.00           H
ATOM   2141 HD12 LEU   136      36.632  40.700  35.213  1.00  0.00           H
ATOM   2142 HD13 LEU   136      35.306  39.670  35.894  1.00  0.00           H
ATOM   2143  CD2 LEU   136      34.649  38.543  33.604  1.00  0.00           C
ATOM   2144 HD21 LEU   136      34.802  37.704  32.926  1.00  0.00           H
ATOM   2145 HD22 LEU   136      34.120  38.279  34.520  1.00  0.00           H
ATOM   2146 HD23 LEU   136      34.019  39.282  33.109  1.00  0.00           H
ATOM   2147  C   LEU   136      39.055  39.475  33.495  1.00  0.00           C
ATOM   2148  O   LEU   136      39.374  38.366  33.053  1.00  0.00           O
ATOM   2149  N   GLY   137      39.373  39.899  34.737  1.00  0.00           N
ATOM   2150  H   GLY   137      39.093  40.843  34.958  1.00  0.00           H
ATOM   2151  CA  GLY   137      39.901  39.026  35.850  1.00  0.00           C
ATOM   2152  HA2 GLY   137      40.337  38.112  35.446  1.00  0.00           H
ATOM   2153  HA3 GLY   137      40.710  39.668  36.198  1.00  0.00           H
ATOM   2154  C   GLY   137      38.747  38.755  36.845  1.00  0.00           C
ATOM   2155  O   GLY   137      38.208  39.719  37.406  1.00  0.00           O
ATOM   2156  N   PHE   138      38.305  37.476  36.981  1.00  0.00           N
ATOM   2157  H   PHE   138      38.888  36.751  36.591  1.00  0.00           H
ATOM   2158  CA  PHE   138      37.253  37.044  37.981  1.00  0.00           C
ATOM   2159  HA  PHE   138      36.520  37.847  38.057  1.00  0.00           H
ATOM   2160  CB  PHE   138      36.574  35.700  37.483  1.00  0.00           C
ATOM   2161  HB2 PHE   138      36.096  35.843  36.514  1.00  0.00           H
ATOM   2162  HB3 PHE   138      37.327  34.915  37.411  1.00  0.00           H
ATOM   2163  CG  PHE   138      35.532  35.025  38.411  1.00  0.00           C
ATOM   2164  CD1 PHE   138      35.166  33.714  38.255  1.00  0.00           C
ATOM   2165  HD1 PHE   138      35.718  33.091  37.566  1.00  0.00           H
ATOM   2166  CE1 PHE   138      34.030  33.161  38.927  1.00  0.00           C
ATOM   2167  HE1 PHE   138      33.841  32.103  38.822  1.00  0.00           H
ATOM   2168  CZ  PHE   138      33.270  33.996  39.762  1.00  0.00           C
ATOM   2169  HZ  PHE   138      32.377  33.698  40.290  1.00  0.00           H
ATOM   2170  CE2 PHE   138      33.578  35.338  39.948  1.00  0.00           C
ATOM   2171  HE2 PHE   138      33.141  35.962  40.714  1.00  0.00           H
ATOM   2172  CD2 PHE   138      34.723  35.877  39.225  1.00  0.00           C
ATOM   2173  HD2 PHE   138      34.984  36.925  39.199  1.00  0.00           H
ATOM   2174  C   PHE   138      37.879  36.705  39.370  1.00  0.00           C
ATOM   2175  O   PHE   138      38.634  35.736  39.547  1.00  0.00           O
ATOM   2176  N   THR   139      37.558  37.475  40.411  1.00  0.00           N
ATOM   2177  H   THR   139      36.934  38.231  40.166  1.00  0.00           H
ATOM   2178  CA  THR   139      37.976  37.164  41.824  1.00  0.00           C
ATOM   2179  HA  THR   139      39.048  36.966  41.849  1.00  0.00           H
ATOM   2180  CB  THR   139      37.871  38.465  42.641  1.00  0.00           C
ATOM   2181  HB  THR   139      36.806  38.698  42.668  1.00  0.00           H
ATOM   2182  CG2 THR   139      38.423  38.224  44.105  1.00  0.00           C
ATOM   2183 HG21 THR   139      38.517  39.185  44.612  1.00  0.00           H
ATOM   2184 HG22 THR   139      39.465  37.906  44.065  1.00  0.00           H
ATOM   2185 HG23 THR   139      37.730  37.572  44.635  1.00  0.00           H
ATOM   2186  OG1 THR   139      38.628  39.494  42.088  1.00  0.00           O
ATOM   2187  HG1 THR   139      37.926  40.103  41.845  1.00  0.00           H
ATOM   2188  C   THR   139      37.227  35.965  42.413  1.00  0.00           C
ATOM   2189  O   THR   139      36.070  36.118  42.789  1.00  0.00           O
ATOM   2190  N   PHE   140      37.798  34.769  42.520  1.00  0.00           N
ATOM   2191  H   PHE   140      38.717  34.724  42.106  1.00  0.00           H
ATOM   2192  CA  PHE   140      37.150  33.485  42.928  1.00  0.00           C
ATOM   2193  HA  PHE   140      36.223  33.667  43.473  1.00  0.00           H
ATOM   2194  CB  PHE   140      36.964  32.707  41.633  1.00  0.00           C
ATOM   2195  HB2 PHE   140      36.646  33.432  40.885  1.00  0.00           H
ATOM   2196  HB3 PHE   140      37.916  32.292  41.300  1.00  0.00           H
ATOM   2197  CG  PHE   140      35.960  31.651  41.645  1.00  0.00           C
ATOM   2198  CD1 PHE   140      34.654  31.941  42.058  1.00  0.00           C
ATOM   2199  HD1 PHE   140      34.385  32.970  42.246  1.00  0.00           H
ATOM   2200  CE1 PHE   140      33.692  30.902  42.109  1.00  0.00           C
ATOM   2201  HE1 PHE   140      32.654  31.100  42.329  1.00  0.00           H
ATOM   2202  CZ  PHE   140      34.061  29.555  41.977  1.00  0.00           C
ATOM   2203  HZ  PHE   140      33.345  28.794  42.248  1.00  0.00           H
ATOM   2204  CE2 PHE   140      35.371  29.220  41.663  1.00  0.00           C
ATOM   2205  HE2 PHE   140      35.693  28.211  41.453  1.00  0.00           H
ATOM   2206  CD2 PHE   140      36.272  30.298  41.473  1.00  0.00           C
ATOM   2207  HD2 PHE   140      37.308  30.106  41.235  1.00  0.00           H
ATOM   2208  C   PHE   140      37.930  32.633  43.958  1.00  0.00           C
ATOM   2209  O   PHE   140      38.454  31.542  43.711  1.00  0.00           O
ATOM   2210  N   SER   141      38.129  33.223  45.152  1.00  0.00           N
ATOM   2211  H   SER   141      37.785  34.171  45.154  1.00  0.00           H
ATOM   2212  CA  SER   141      39.016  32.687  46.183  1.00  0.00           C
ATOM   2213  HA  SER   141      39.978  32.536  45.692  1.00  0.00           H
ATOM   2214  CB  SER   141      39.296  33.713  47.328  1.00  0.00           C
ATOM   2215  HB2 SER   141      38.370  33.811  47.893  1.00  0.00           H
ATOM   2216  HB3 SER   141      39.987  33.332  48.080  1.00  0.00           H
ATOM   2217  OG  SER   141      39.675  34.865  46.806  1.00  0.00           O
ATOM   2218  HG  SER   141      39.707  35.472  47.550  1.00  0.00           H
ATOM   2219  C   SER   141      38.715  31.373  46.888  1.00  0.00           C
ATOM   2220  O   SER   141      39.321  30.979  47.862  1.00  0.00           O
ATOM   2221  N   PHE   142      37.762  30.592  46.435  1.00  0.00           N
ATOM   2222  H   PHE   142      37.305  31.022  45.644  1.00  0.00           H
ATOM   2223  CA  PHE   142      37.261  29.367  47.068  1.00  0.00           C
ATOM   2224  HA  PHE   142      37.143  29.465  48.147  1.00  0.00           H
ATOM   2225  CB  PHE   142      35.907  29.099  46.394  1.00  0.00           C
ATOM   2226  HB2 PHE   142      35.972  28.977  45.313  1.00  0.00           H
ATOM   2227  HB3 PHE   142      35.594  28.104  46.711  1.00  0.00           H
ATOM   2228  CG  PHE   142      34.777  30.097  46.731  1.00  0.00           C
ATOM   2229  CD1 PHE   142      34.565  31.217  45.881  1.00  0.00           C
ATOM   2230  HD1 PHE   142      35.269  31.372  45.077  1.00  0.00           H
ATOM   2231  CE1 PHE   142      33.673  32.209  46.290  1.00  0.00           C
ATOM   2232  HE1 PHE   142      33.789  33.186  45.845  1.00  0.00           H
ATOM   2233  CZ  PHE   142      32.746  31.886  47.319  1.00  0.00           C
ATOM   2234  HZ  PHE   142      32.103  32.686  47.656  1.00  0.00           H
ATOM   2235  CE2 PHE   142      32.803  30.683  47.999  1.00  0.00           C
ATOM   2236  HE2 PHE   142      32.099  30.428  48.777  1.00  0.00           H
ATOM   2237  CD2 PHE   142      33.871  29.850  47.772  1.00  0.00           C
ATOM   2238  HD2 PHE   142      33.893  28.910  48.304  1.00  0.00           H
ATOM   2239  C   PHE   142      38.238  28.210  46.800  1.00  0.00           C
ATOM   2240  O   PHE   142      38.926  28.319  45.765  1.00  0.00           O
ATOM   2241  N   PRO   143      38.411  27.287  47.731  1.00  0.00           N
ATOM   2242  CD  PRO   143      37.501  26.974  48.862  1.00  0.00           C
ATOM   2243  HD2 PRO   143      36.508  27.403  48.727  1.00  0.00           H
ATOM   2244  HD3 PRO   143      37.965  27.268  49.804  1.00  0.00           H
ATOM   2245  CG  PRO   143      37.543  25.491  48.910  1.00  0.00           C
ATOM   2246  HG2 PRO   143      36.894  25.002  48.183  1.00  0.00           H
ATOM   2247  HG3 PRO   143      37.270  25.101  49.891  1.00  0.00           H
ATOM   2248  CB  PRO   143      38.988  25.182  48.546  1.00  0.00           C
ATOM   2249  HB2 PRO   143      39.002  24.138  48.232  1.00  0.00           H
ATOM   2250  HB3 PRO   143      39.580  25.333  49.449  1.00  0.00           H
ATOM   2251  CA  PRO   143      39.351  26.174  47.454  1.00  0.00           C
ATOM   2252  HA  PRO   143      40.371  26.557  47.489  1.00  0.00           H
ATOM   2253  C   PRO   143      39.149  25.414  46.126  1.00  0.00           C
ATOM   2254  O   PRO   143      38.057  24.849  45.833  1.00  0.00           O
ATOM   2255  N   ALA   144      40.160  25.597  45.192  1.00  0.00           N
ATOM   2256  H   ALA   144      41.087  25.946  45.387  1.00  0.00           H
ATOM   2257  CA  ALA   144      40.004  25.360  43.722  1.00  0.00           C
ATOM   2258  HA  ALA   144      39.134  24.719  43.582  1.00  0.00           H
ATOM   2259  CB  ALA   144      39.528  26.730  43.056  1.00  0.00           C
ATOM   2260  HB1 ALA   144      40.369  27.417  43.154  1.00  0.00           H
ATOM   2261  HB2 ALA   144      38.579  27.050  43.486  1.00  0.00           H
ATOM   2262  HB3 ALA   144      39.245  26.541  42.020  1.00  0.00           H
ATOM   2263  C   ALA   144      41.273  24.806  43.096  1.00  0.00           C
ATOM   2264  O   ALA   144      42.300  24.936  43.688  1.00  0.00           O
ATOM   2265  N   SER   145      41.286  24.179  41.875  1.00  0.00           N
ATOM   2266  H   SER   145      40.342  24.104  41.520  1.00  0.00           H
ATOM   2267  CA  SER   145      42.502  23.682  41.163  1.00  0.00           C
ATOM   2268  HA  SER   145      43.457  23.897  41.643  1.00  0.00           H
ATOM   2269  CB  SER   145      42.330  22.109  40.823  1.00  0.00           C
ATOM   2270  HB2 SER   145      41.672  22.044  39.956  1.00  0.00           H
ATOM   2271  HB3 SER   145      43.348  21.752  40.663  1.00  0.00           H
ATOM   2272  OG  SER   145      41.666  21.433  41.807  1.00  0.00           O
ATOM   2273  HG  SER   145      41.775  20.491  41.662  1.00  0.00           H
ATOM   2274  C   SER   145      42.687  24.404  39.885  1.00  0.00           C
ATOM   2275  O   SER   145      41.710  24.506  39.136  1.00  0.00           O
ATOM   2276  N   GLN   146      43.828  25.006  39.660  1.00  0.00           N
ATOM   2277  H   GLN   146      44.429  25.057  40.471  1.00  0.00           H
ATOM   2278  CA  GLN   146      44.111  25.978  38.640  1.00  0.00           C
ATOM   2279  HA  GLN   146      43.324  25.825  37.903  1.00  0.00           H
ATOM   2280  CB  GLN   146      43.909  27.390  39.271  1.00  0.00           C
ATOM   2281  HB2 GLN   146      42.927  27.579  39.704  1.00  0.00           H
ATOM   2282  HB3 GLN   146      44.585  27.486  40.121  1.00  0.00           H
ATOM   2283  CG  GLN   146      44.215  28.429  38.278  1.00  0.00           C
ATOM   2284  HG2 GLN   146      45.274  28.330  38.042  1.00  0.00           H
ATOM   2285  HG3 GLN   146      43.554  28.277  37.425  1.00  0.00           H
ATOM   2286  CD  GLN   146      44.105  29.848  38.754  1.00  0.00           C
ATOM   2287  OE1 GLN   146      44.149  30.011  39.971  1.00  0.00           O
ATOM   2288  NE2 GLN   146      44.038  30.874  37.869  1.00  0.00           N
ATOM   2289 HE21 GLN   146      43.933  31.785  38.290  1.00  0.00           H
ATOM   2290 HE22 GLN   146      43.904  30.635  36.896  1.00  0.00           H
ATOM   2291  C   GLN   146      45.522  25.778  38.063  1.00  0.00           C
ATOM   2292  O   GLN   146      46.518  26.078  38.693  1.00  0.00           O
ATOM   2293  N   ASN   147      45.571  25.373  36.829  1.00  0.00           N
ATOM   2294  H   ASN   147      44.683  25.150  36.401  1.00  0.00           H
ATOM   2295  CA  ASN   147      46.766  24.883  36.211  1.00  0.00           C
ATOM   2296  HA  ASN   147      47.524  24.748  36.983  1.00  0.00           H
ATOM   2297  CB  ASN   147      46.596  23.502  35.535  1.00  0.00           C
ATOM   2298  HB2 ASN   147      45.874  23.695  34.740  1.00  0.00           H
ATOM   2299  HB3 ASN   147      47.492  23.145  35.028  1.00  0.00           H
ATOM   2300  CG  ASN   147      46.189  22.407  36.533  1.00  0.00           C
ATOM   2301  OD1 ASN   147      47.011  21.738  37.112  1.00  0.00           O
ATOM   2302  ND2 ASN   147      44.849  22.261  36.637  1.00  0.00           N
ATOM   2303 HD21 ASN   147      44.242  22.895  36.138  1.00  0.00           H
ATOM   2304 HD22 ASN   147      44.466  21.627  37.324  1.00  0.00           H
ATOM   2305  C   ASN   147      47.403  25.948  35.215  1.00  0.00           C
ATOM   2306  O   ASN   147      48.541  25.776  34.739  1.00  0.00           O
ATOM   2307  N   LYS   148      46.662  27.030  34.958  1.00  0.00           N
ATOM   2308  H   LYS   148      45.836  27.066  35.538  1.00  0.00           H
ATOM   2309  CA  LYS   148      46.865  28.254  34.171  1.00  0.00           C
ATOM   2310  HA  LYS   148      47.908  28.514  34.354  1.00  0.00           H
ATOM   2311  CB  LYS   148      46.534  27.946  32.701  1.00  0.00           C
ATOM   2312  HB2 LYS   148      46.790  28.878  32.198  1.00  0.00           H
ATOM   2313  HB3 LYS   148      47.195  27.109  32.473  1.00  0.00           H
ATOM   2314  CG  LYS   148      45.010  27.592  32.591  1.00  0.00           C
ATOM   2315  HG2 LYS   148      44.795  26.833  33.344  1.00  0.00           H
ATOM   2316  HG3 LYS   148      44.412  28.479  32.799  1.00  0.00           H
ATOM   2317  CD  LYS   148      44.743  27.036  31.133  1.00  0.00           C
ATOM   2318  HD2 LYS   148      45.041  27.816  30.433  1.00  0.00           H
ATOM   2319  HD3 LYS   148      45.286  26.098  31.008  1.00  0.00           H
ATOM   2320  CE  LYS   148      43.283  26.772  30.819  1.00  0.00           C
ATOM   2321  HE2 LYS   148      42.654  27.358  31.489  1.00  0.00           H
ATOM   2322  HE3 LYS   148      43.088  27.155  29.818  1.00  0.00           H
ATOM   2323  NZ  LYS   148      43.076  25.296  30.738  1.00  0.00           N
ATOM   2324  HZ1 LYS   148      42.890  24.882  31.640  1.00  0.00           H
ATOM   2325  HZ2 LYS   148      43.963  24.892  30.473  1.00  0.00           H
ATOM   2326  HZ3 LYS   148      42.288  24.988  30.186  1.00  0.00           H
ATOM   2327  C   LYS   148      46.110  29.493  34.704  1.00  0.00           C
ATOM   2328  O   LYS   148      45.139  29.305  35.457  1.00  0.00           O
ATOM   2329  N   ILE   149      46.610  30.682  34.314  1.00  0.00           N
ATOM   2330  H   ILE   149      47.593  30.707  34.087  1.00  0.00           H
ATOM   2331  CA  ILE   149      45.942  31.948  34.701  1.00  0.00           C
ATOM   2332  HA  ILE   149      45.845  31.816  35.779  1.00  0.00           H
ATOM   2333  CB  ILE   149      46.683  33.191  34.317  1.00  0.00           C
ATOM   2334  HB  ILE   149      47.726  33.019  34.582  1.00  0.00           H
ATOM   2335  CG2 ILE   149      46.659  33.477  32.789  1.00  0.00           C
ATOM   2336 HG21 ILE   149      45.689  33.843  32.453  1.00  0.00           H
ATOM   2337 HG22 ILE   149      46.914  32.550  32.276  1.00  0.00           H
ATOM   2338 HG23 ILE   149      47.435  34.200  32.534  1.00  0.00           H
ATOM   2339  CG1 ILE   149      46.172  34.487  34.952  1.00  0.00           C
ATOM   2340 HG12 ILE   149      46.667  35.407  34.643  1.00  0.00           H
ATOM   2341 HG13 ILE   149      45.106  34.546  34.732  1.00  0.00           H
ATOM   2342  CD1 ILE   149      46.301  34.681  36.509  1.00  0.00           C
ATOM   2343 HD11 ILE   149      45.511  35.335  36.874  1.00  0.00           H
ATOM   2344 HD12 ILE   149      47.214  35.239  36.718  1.00  0.00           H
ATOM   2345 HD13 ILE   149      46.238  33.699  36.978  1.00  0.00           H
ATOM   2346  C   ILE   149      44.443  31.988  34.327  1.00  0.00           C
ATOM   2347  O   ILE   149      43.562  32.357  35.153  1.00  0.00           O
ATOM   2348  N   ASN   150      44.103  31.701  33.120  1.00  0.00           N
ATOM   2349  H   ASN   150      44.851  31.248  32.617  1.00  0.00           H
ATOM   2350  CA  ASN   150      42.746  31.538  32.592  1.00  0.00           C
ATOM   2351  HA  ASN   150      42.125  32.365  32.939  1.00  0.00           H
ATOM   2352  CB  ASN   150      42.876  31.720  31.102  1.00  0.00           C
ATOM   2353  HB2 ASN   150      41.926  31.701  30.566  1.00  0.00           H
ATOM   2354  HB3 ASN   150      43.177  32.754  30.931  1.00  0.00           H
ATOM   2355  CG  ASN   150      43.783  30.715  30.381  1.00  0.00           C
ATOM   2356  OD1 ASN   150      44.896  30.422  30.773  1.00  0.00           O
ATOM   2357  ND2 ASN   150      43.351  30.134  29.283  1.00  0.00           N
ATOM   2358 HD21 ASN   150      42.522  30.439  28.794  1.00  0.00           H
ATOM   2359 HD22 ASN   150      43.972  29.435  28.901  1.00  0.00           H
ATOM   2360  C   ASN   150      42.086  30.208  32.923  1.00  0.00           C
ATOM   2361  O   ASN   150      41.842  29.359  32.019  1.00  0.00           O
ATOM   2362  N   GLU   151      41.783  29.947  34.221  1.00  0.00           N
ATOM   2363  H   GLU   151      41.930  30.630  34.951  1.00  0.00           H
ATOM   2364  CA  GLU   151      41.210  28.696  34.631  1.00  0.00           C
ATOM   2365  HA  GLU   151      40.293  28.438  34.101  1.00  0.00           H
ATOM   2366  CB  GLU   151      42.222  27.555  34.456  1.00  0.00           C
ATOM   2367  HB2 GLU   151      42.335  27.475  33.375  1.00  0.00           H
ATOM   2368  HB3 GLU   151      43.209  27.740  34.881  1.00  0.00           H
ATOM   2369  CG  GLU   151      41.729  26.165  34.944  1.00  0.00           C
ATOM   2370  HG2 GLU   151      41.606  26.055  36.021  1.00  0.00           H
ATOM   2371  HG3 GLU   151      40.769  26.013  34.451  1.00  0.00           H
ATOM   2372  CD  GLU   151      42.563  25.006  34.487  1.00  0.00           C
ATOM   2373  OE1 GLU   151      43.222  24.419  35.335  1.00  0.00           O
ATOM   2374  OE2 GLU   151      42.659  24.709  33.282  1.00  0.00           O
ATOM   2375  C   GLU   151      40.809  28.698  36.120  1.00  0.00           C
ATOM   2376  O   GLU   151      41.478  29.373  36.916  1.00  0.00           O
ATOM   2377  N   GLY   152      39.807  27.946  36.515  1.00  0.00           N
ATOM   2378  H   GLY   152      39.157  27.645  35.803  1.00  0.00           H
ATOM   2379  CA  GLY   152      39.719  27.526  37.880  1.00  0.00           C
ATOM   2380  HA2 GLY   152      40.692  27.214  38.262  1.00  0.00           H
ATOM   2381  HA3 GLY   152      39.361  28.393  38.435  1.00  0.00           H
ATOM   2382  C   GLY   152      38.685  26.468  38.128  1.00  0.00           C
ATOM   2383  O   GLY   152      37.434  26.698  38.121  1.00  0.00           O
ATOM   2384  N   ILE   153      39.092  25.261  38.485  1.00  0.00           N
ATOM   2385  H   ILE   153      40.079  25.152  38.669  1.00  0.00           H
ATOM   2386  CA  ILE   153      38.195  24.138  38.813  1.00  0.00           C
ATOM   2387  HA  ILE   153      37.258  24.130  38.255  1.00  0.00           H
ATOM   2388  CB  ILE   153      38.986  22.788  38.528  1.00  0.00           C
ATOM   2389  HB  ILE   153      39.971  23.010  38.940  1.00  0.00           H
ATOM   2390  CG2 ILE   153      38.553  21.538  39.421  1.00  0.00           C
ATOM   2391 HG21 ILE   153      38.984  21.643  40.416  1.00  0.00           H
ATOM   2392 HG22 ILE   153      38.964  20.563  39.160  1.00  0.00           H
ATOM   2393 HG23 ILE   153      37.470  21.420  39.407  1.00  0.00           H
ATOM   2394  CG1 ILE   153      38.983  22.375  37.031  1.00  0.00           C
ATOM   2395 HG12 ILE   153      39.479  21.410  36.930  1.00  0.00           H
ATOM   2396 HG13 ILE   153      37.951  22.287  36.691  1.00  0.00           H
ATOM   2397  CD1 ILE   153      39.783  23.242  36.073  1.00  0.00           C
ATOM   2398 HD11 ILE   153      39.805  22.823  35.066  1.00  0.00           H
ATOM   2399 HD12 ILE   153      40.803  23.261  36.454  1.00  0.00           H
ATOM   2400 HD13 ILE   153      39.468  24.284  36.126  1.00  0.00           H
ATOM   2401  C   ILE   153      37.790  24.221  40.278  1.00  0.00           C
ATOM   2402  O   ILE   153      38.671  24.062  41.109  1.00  0.00           O
ATOM   2403  N   LEU   154      36.501  24.474  40.620  1.00  0.00           N
ATOM   2404  H   LEU   154      35.789  24.616  39.918  1.00  0.00           H
ATOM   2405  CA  LEU   154      36.043  24.519  41.998  1.00  0.00           C
ATOM   2406  HA  LEU   154      36.788  25.174  42.452  1.00  0.00           H
ATOM   2407  CB  LEU   154      34.656  25.227  42.048  1.00  0.00           C
ATOM   2408  HB2 LEU   154      34.692  26.121  41.424  1.00  0.00           H
ATOM   2409  HB3 LEU   154      34.054  24.468  41.550  1.00  0.00           H
ATOM   2410  CG  LEU   154      33.974  25.331  43.410  1.00  0.00           C
ATOM   2411  HG  LEU   154      34.069  24.351  43.880  1.00  0.00           H
ATOM   2412  CD1 LEU   154      34.564  26.546  44.188  1.00  0.00           C
ATOM   2413 HD11 LEU   154      33.947  26.699  45.073  1.00  0.00           H
ATOM   2414 HD12 LEU   154      34.590  27.447  43.574  1.00  0.00           H
ATOM   2415 HD13 LEU   154      35.543  26.177  44.488  1.00  0.00           H
ATOM   2416  CD2 LEU   154      32.471  25.536  43.254  1.00  0.00           C
ATOM   2417 HD21 LEU   154      31.962  25.487  44.217  1.00  0.00           H
ATOM   2418 HD22 LEU   154      32.244  26.561  42.959  1.00  0.00           H
ATOM   2419 HD23 LEU   154      32.035  24.839  42.538  1.00  0.00           H
ATOM   2420  C   LEU   154      36.148  23.158  42.740  1.00  0.00           C
ATOM   2421  O   LEU   154      35.654  22.230  42.140  1.00  0.00           O
ATOM   2422  N   GLN   155      36.711  23.108  43.986  1.00  0.00           N
ATOM   2423  H   GLN   155      37.109  23.954  44.370  1.00  0.00           H
ATOM   2424  CA  GLN   155      36.529  21.861  44.803  1.00  0.00           C
ATOM   2425  HA  GLN   155      36.424  20.969  44.184  1.00  0.00           H
ATOM   2426  CB  GLN   155      37.767  21.476  45.660  1.00  0.00           C
ATOM   2427  HB2 GLN   155      37.886  22.285  46.381  1.00  0.00           H
ATOM   2428  HB3 GLN   155      37.517  20.573  46.218  1.00  0.00           H
ATOM   2429  CG  GLN   155      39.089  21.342  44.768  1.00  0.00           C
ATOM   2430  HG2 GLN   155      38.987  20.434  44.173  1.00  0.00           H
ATOM   2431  HG3 GLN   155      39.318  22.205  44.143  1.00  0.00           H
ATOM   2432  CD  GLN   155      40.357  21.063  45.594  1.00  0.00           C
ATOM   2433  OE1 GLN   155      40.404  21.126  46.843  1.00  0.00           O
ATOM   2434  NE2 GLN   155      41.429  20.653  44.960  1.00  0.00           N
ATOM   2435 HE21 GLN   155      42.208  20.529  45.591  1.00  0.00           H
ATOM   2436 HE22 GLN   155      41.557  20.610  43.959  1.00  0.00           H
ATOM   2437  C   GLN   155      35.257  21.829  45.623  1.00  0.00           C
ATOM   2438  O   GLN   155      34.673  20.738  45.675  1.00  0.00           O
ATOM   2439  N   ARG   156      34.840  22.876  46.365  1.00  0.00           N
ATOM   2440  H   ARG   156      35.406  23.713  46.346  1.00  0.00           H
ATOM   2441  CA  ARG   156      33.680  22.985  47.254  1.00  0.00           C
ATOM   2442  HA  ARG   156      32.803  22.552  46.770  1.00  0.00           H
ATOM   2443  CB  ARG   156      34.065  22.236  48.523  1.00  0.00           C
ATOM   2444  HB2 ARG   156      33.187  21.941  49.098  1.00  0.00           H
ATOM   2445  HB3 ARG   156      34.446  21.260  48.223  1.00  0.00           H
ATOM   2446  CG  ARG   156      35.190  22.950  49.320  1.00  0.00           C
ATOM   2447  HG2 ARG   156      35.982  23.064  48.580  1.00  0.00           H
ATOM   2448  HG3 ARG   156      34.887  23.936  49.671  1.00  0.00           H
ATOM   2449  CD  ARG   156      35.605  22.004  50.450  1.00  0.00           C
ATOM   2450  HD2 ARG   156      34.752  21.820  51.105  1.00  0.00           H
ATOM   2451  HD3 ARG   156      35.910  21.035  50.054  1.00  0.00           H
ATOM   2452  NE  ARG   156      36.743  22.616  51.105  1.00  0.00           N
ATOM   2453  HE  ARG   156      37.645  22.283  50.797  1.00  0.00           H
ATOM   2454  CZ  ARG   156      36.797  23.459  52.124  1.00  0.00           C
ATOM   2455  NH1 ARG   156      35.698  23.899  52.669  1.00  0.00           N
ATOM   2456 HH11 ARG   156      34.842  23.508  52.301  1.00  0.00           H
ATOM   2457 HH12 ARG   156      35.657  24.222  53.624  1.00  0.00           H
ATOM   2458  NH2 ARG   156      37.924  23.773  52.616  1.00  0.00           N
ATOM   2459 HH21 ARG   156      38.772  23.369  52.245  1.00  0.00           H
ATOM   2460 HH22 ARG   156      37.886  24.565  53.242  1.00  0.00           H
ATOM   2461  C   ARG   156      33.465  24.427  47.470  1.00  0.00           C
ATOM   2462  O   ARG   156      34.382  25.297  47.455  1.00  0.00           O
ATOM   2463  N   TRP   157      32.180  24.745  47.741  1.00  0.00           N
ATOM   2464  H   TRP   157      31.428  24.079  47.641  1.00  0.00           H
ATOM   2465  CA  TRP   157      31.879  26.113  48.225  1.00  0.00           C
ATOM   2466  HA  TRP   157      32.433  26.902  47.718  1.00  0.00           H
ATOM   2467  CB  TRP   157      30.334  26.408  48.125  1.00  0.00           C
ATOM   2468  HB2 TRP   157      29.842  25.628  48.706  1.00  0.00           H
ATOM   2469  HB3 TRP   157      30.159  27.366  48.614  1.00  0.00           H
ATOM   2470  CG  TRP   157      29.868  26.475  46.644  1.00  0.00           C
ATOM   2471  CD1 TRP   157      29.166  25.520  45.958  1.00  0.00           C
ATOM   2472  HD1 TRP   157      28.983  24.555  46.409  1.00  0.00           H
ATOM   2473  NE1 TRP   157      28.990  25.889  44.647  1.00  0.00           N
ATOM   2474  HE1 TRP   157      28.571  25.285  43.953  1.00  0.00           H
ATOM   2475  CE2 TRP   157      29.663  27.114  44.380  1.00  0.00           C
ATOM   2476  CZ2 TRP   157      29.927  27.909  43.241  1.00  0.00           C
ATOM   2477  HZ2 TRP   157      29.339  27.684  42.363  1.00  0.00           H
ATOM   2478  CH2 TRP   157      30.656  29.129  43.337  1.00  0.00           C
ATOM   2479  HH2 TRP   157      30.757  29.866  42.553  1.00  0.00           H
ATOM   2480  CZ3 TRP   157      31.278  29.491  44.552  1.00  0.00           C
ATOM   2481  HZ3 TRP   157      31.813  30.427  44.589  1.00  0.00           H
ATOM   2482  CE3 TRP   157      31.097  28.703  45.661  1.00  0.00           C
ATOM   2483  HE3 TRP   157      31.446  28.957  46.651  1.00  0.00           H
ATOM   2484  CD2 TRP   157      30.178  27.514  45.633  1.00  0.00           C
ATOM   2485  C   TRP   157      32.227  26.203  49.752  1.00  0.00           C
ATOM   2486  O   TRP   157      32.276  25.242  50.520  1.00  0.00           O
ATOM   2487  N   THR   158      32.370  27.459  50.194  1.00  0.00           N
ATOM   2488  H   THR   158      32.357  28.180  49.486  1.00  0.00           H
ATOM   2489  CA  THR   158      32.392  27.810  51.617  1.00  0.00           C
ATOM   2490  HA  THR   158      32.009  26.981  52.212  1.00  0.00           H
ATOM   2491  CB  THR   158      33.828  28.015  52.175  1.00  0.00           C
ATOM   2492  HB  THR   158      33.818  28.338  53.216  1.00  0.00           H
ATOM   2493  CG2 THR   158      34.627  26.769  52.136  1.00  0.00           C
ATOM   2494 HG21 THR   158      34.846  26.569  51.086  1.00  0.00           H
ATOM   2495 HG22 THR   158      34.031  25.917  52.465  1.00  0.00           H
ATOM   2496 HG23 THR   158      35.575  26.932  52.647  1.00  0.00           H
ATOM   2497  OG1 THR   158      34.422  29.075  51.489  1.00  0.00           O
ATOM   2498  HG1 THR   158      34.755  29.657  52.175  1.00  0.00           H
ATOM   2499  C   THR   158      31.498  29.086  51.836  1.00  0.00           C
ATOM   2500  O   THR   158      30.682  29.437  50.987  1.00  0.00           O
ATOM   2501  N   LYS   159      31.637  29.710  53.018  1.00  0.00           N
ATOM   2502  H   LYS   159      32.220  29.377  53.773  1.00  0.00           H
ATOM   2503  CA  LYS   159      31.147  31.000  53.368  1.00  0.00           C
ATOM   2504  HA  LYS   159      31.156  30.969  54.457  1.00  0.00           H
ATOM   2505  CB  LYS   159      32.273  32.083  53.022  1.00  0.00           C
ATOM   2506  HB2 LYS   159      31.908  33.022  53.436  1.00  0.00           H
ATOM   2507  HB3 LYS   159      33.173  31.754  53.542  1.00  0.00           H
ATOM   2508  CG  LYS   159      32.498  32.245  51.534  1.00  0.00           C
ATOM   2509  HG2 LYS   159      32.747  31.257  51.146  1.00  0.00           H
ATOM   2510  HG3 LYS   159      31.557  32.544  51.072  1.00  0.00           H
ATOM   2511  CD  LYS   159      33.563  33.324  51.127  1.00  0.00           C
ATOM   2512  HD2 LYS   159      33.382  33.414  50.056  1.00  0.00           H
ATOM   2513  HD3 LYS   159      33.302  34.228  51.677  1.00  0.00           H
ATOM   2514  CE  LYS   159      35.076  33.031  51.437  1.00  0.00           C
ATOM   2515  HE2 LYS   159      35.108  32.722  52.481  1.00  0.00           H
ATOM   2516  HE3 LYS   159      35.316  32.109  50.906  1.00  0.00           H
ATOM   2517  NZ  LYS   159      35.952  34.204  51.105  1.00  0.00           N
ATOM   2518  HZ1 LYS   159      35.530  35.084  51.367  1.00  0.00           H
ATOM   2519  HZ2 LYS   159      36.132  34.371  50.125  1.00  0.00           H
ATOM   2520  HZ3 LYS   159      36.904  34.075  51.416  1.00  0.00           H
ATOM   2521  C   LYS   159      29.693  31.309  53.025  1.00  0.00           C
ATOM   2522  O   LYS   159      29.351  32.445  52.728  1.00  0.00           O
ATOM   2523  N   GLY   160      28.931  30.291  53.015  1.00  0.00           N
ATOM   2524  H   GLY   160      29.279  29.363  53.211  1.00  0.00           H
ATOM   2525  CA  GLY   160      27.495  30.350  52.717  1.00  0.00           C
ATOM   2526  HA2 GLY   160      27.030  29.482  53.185  1.00  0.00           H
ATOM   2527  HA3 GLY   160      27.075  31.215  53.229  1.00  0.00           H
ATOM   2528  C   GLY   160      26.999  30.254  51.271  1.00  0.00           C
ATOM   2529  O   GLY   160      25.815  30.353  50.998  1.00  0.00           O
ATOM   2530  N   PHE   161      27.946  29.974  50.304  1.00  0.00           N
ATOM   2531  H   PHE   161      28.864  29.771  50.674  1.00  0.00           H
ATOM   2532  CA  PHE   161      27.627  29.463  48.991  1.00  0.00           C
ATOM   2533  HA  PHE   161      26.783  30.068  48.660  1.00  0.00           H
ATOM   2534  CB  PHE   161      28.675  29.761  48.032  1.00  0.00           C
ATOM   2535  HB2 PHE   161      29.687  29.566  48.387  1.00  0.00           H
ATOM   2536  HB3 PHE   161      28.429  29.142  47.169  1.00  0.00           H
ATOM   2537  CG  PHE   161      28.819  31.248  47.727  1.00  0.00           C
ATOM   2538  CD1 PHE   161      29.373  32.159  48.660  1.00  0.00           C
ATOM   2539  HD1 PHE   161      29.806  31.868  49.606  1.00  0.00           H
ATOM   2540  CE1 PHE   161      29.267  33.572  48.336  1.00  0.00           C
ATOM   2541  HE1 PHE   161      29.736  34.232  49.050  1.00  0.00           H
ATOM   2542  CZ  PHE   161      28.643  34.124  47.146  1.00  0.00           C
ATOM   2543  HZ  PHE   161      28.589  35.189  46.972  1.00  0.00           H
ATOM   2544  CE2 PHE   161      28.191  33.120  46.220  1.00  0.00           C
ATOM   2545  HE2 PHE   161      27.579  33.382  45.369  1.00  0.00           H
ATOM   2546  CD2 PHE   161      28.327  31.737  46.492  1.00  0.00           C
ATOM   2547  HD2 PHE   161      27.969  31.031  45.757  1.00  0.00           H
ATOM   2548  C   PHE   161      27.263  27.938  49.172  1.00  0.00           C
ATOM   2549  O   PHE   161      28.002  27.296  49.963  1.00  0.00           O
ATOM   2550  N   ASP   162      26.353  27.454  48.334  1.00  0.00           N
ATOM   2551  H   ASP   162      25.809  28.133  47.821  1.00  0.00           H
ATOM   2552  CA  ASP   162      26.059  25.932  48.160  1.00  0.00           C
ATOM   2553  HA  ASP   162      26.941  25.297  48.237  1.00  0.00           H
ATOM   2554  CB  ASP   162      25.083  25.614  49.364  1.00  0.00           C
ATOM   2555  HB2 ASP   162      25.576  26.043  50.236  1.00  0.00           H
ATOM   2556  HB3 ASP   162      24.147  26.127  49.138  1.00  0.00           H
ATOM   2557  CG  ASP   162      24.878  24.078  49.598  1.00  0.00           C
ATOM   2558  OD1 ASP   162      25.653  23.330  49.130  1.00  0.00           O
ATOM   2559  OD2 ASP   162      23.934  23.659  50.288  1.00  0.00           O
ATOM   2560  C   ASP   162      25.375  25.619  46.874  1.00  0.00           C
ATOM   2561  O   ASP   162      24.315  25.033  46.855  1.00  0.00           O
ATOM   2562  N   ILE   163      25.785  26.090  45.701  1.00  0.00           N
ATOM   2563  H   ILE   163      26.687  26.542  45.756  1.00  0.00           H
ATOM   2564  CA  ILE   163      25.166  25.844  44.391  1.00  0.00           C
ATOM   2565  HA  ILE   163      24.082  25.941  44.439  1.00  0.00           H
ATOM   2566  CB  ILE   163      25.536  27.038  43.493  1.00  0.00           C
ATOM   2567  HB  ILE   163      26.617  27.187  43.510  1.00  0.00           H
ATOM   2568  CG2 ILE   163      25.040  26.766  42.039  1.00  0.00           C
ATOM   2569 HG21 ILE   163      23.952  26.768  41.959  1.00  0.00           H
ATOM   2570 HG22 ILE   163      25.378  25.807  41.647  1.00  0.00           H
ATOM   2571 HG23 ILE   163      25.325  27.531  41.316  1.00  0.00           H
ATOM   2572  CG1 ILE   163      24.885  28.350  43.943  1.00  0.00           C
ATOM   2573 HG12 ILE   163      23.835  28.334  43.649  1.00  0.00           H
ATOM   2574 HG13 ILE   163      24.867  28.280  45.031  1.00  0.00           H
ATOM   2575  CD1 ILE   163      25.653  29.609  43.607  1.00  0.00           C
ATOM   2576 HD11 ILE   163      26.521  29.584  44.266  1.00  0.00           H
ATOM   2577 HD12 ILE   163      25.045  30.417  44.013  1.00  0.00           H
ATOM   2578 HD13 ILE   163      25.806  29.530  42.531  1.00  0.00           H
ATOM   2579  C   ILE   163      25.649  24.500  43.745  1.00  0.00           C
ATOM   2580  O   ILE   163      26.852  24.210  43.863  1.00  0.00           O
ATOM   2581  N   PRO   164      24.821  23.612  43.101  1.00  0.00           N
ATOM   2582  CD  PRO   164      23.458  23.877  42.790  1.00  0.00           C
ATOM   2583  HD2 PRO   164      23.364  24.772  42.175  1.00  0.00           H
ATOM   2584  HD3 PRO   164      22.826  23.949  43.674  1.00  0.00           H
ATOM   2585  CG  PRO   164      23.103  22.566  42.076  1.00  0.00           C
ATOM   2586  HG2 PRO   164      23.249  22.771  41.015  1.00  0.00           H
ATOM   2587  HG3 PRO   164      22.073  22.270  42.277  1.00  0.00           H
ATOM   2588  CB  PRO   164      23.947  21.489  42.582  1.00  0.00           C
ATOM   2589  HB2 PRO   164      23.944  20.728  41.801  1.00  0.00           H
ATOM   2590  HB3 PRO   164      23.619  21.174  43.572  1.00  0.00           H
ATOM   2591  CA  PRO   164      25.264  22.290  42.654  1.00  0.00           C
ATOM   2592  HA  PRO   164      25.945  21.694  43.261  1.00  0.00           H
ATOM   2593  C   PRO   164      25.906  22.404  41.215  1.00  0.00           C
ATOM   2594  O   PRO   164      26.070  23.435  40.591  1.00  0.00           O
ATOM   2595  N   ASN   165      26.544  21.325  40.749  1.00  0.00           N
ATOM   2596  H   ASN   165      26.782  20.546  41.347  1.00  0.00           H
ATOM   2597  CA  ASN   165      27.181  21.079  39.378  1.00  0.00           C
ATOM   2598  HA  ASN   165      27.613  20.084  39.482  1.00  0.00           H
ATOM   2599  CB  ASN   165      26.014  21.093  38.289  1.00  0.00           C
ATOM   2600  HB2 ASN   165      25.507  22.058  38.316  1.00  0.00           H
ATOM   2601  HB3 ASN   165      26.397  20.867  37.293  1.00  0.00           H
ATOM   2602  CG  ASN   165      24.960  20.037  38.599  1.00  0.00           C
ATOM   2603  OD1 ASN   165      23.825  20.328  39.083  1.00  0.00           O
ATOM   2604  ND2 ASN   165      25.270  18.788  38.374  1.00  0.00           N
ATOM   2605 HD21 ASN   165      26.160  18.499  37.993  1.00  0.00           H
ATOM   2606 HD22 ASN   165      24.681  18.053  38.736  1.00  0.00           H
ATOM   2607  C   ASN   165      28.368  22.140  38.949  1.00  0.00           C
ATOM   2608  O   ASN   165      29.028  21.860  37.975  1.00  0.00           O
ATOM   2609  N   ILE   166      28.689  23.134  39.773  1.00  0.00           N
ATOM   2610  H   ILE   166      28.037  23.291  40.528  1.00  0.00           H
ATOM   2611  CA  ILE   166      29.777  24.045  39.534  1.00  0.00           C
ATOM   2612  HA  ILE   166      29.725  24.291  38.473  1.00  0.00           H
ATOM   2613  CB  ILE   166      29.536  25.399  40.206  1.00  0.00           C
ATOM   2614  HB  ILE   166      29.654  25.212  41.273  1.00  0.00           H
ATOM   2615  CG2 ILE   166      30.717  26.359  40.025  1.00  0.00           C
ATOM   2616 HG21 ILE   166      30.637  27.290  40.587  1.00  0.00           H
ATOM   2617 HG22 ILE   166      30.766  26.654  38.976  1.00  0.00           H
ATOM   2618 HG23 ILE   166      31.620  25.850  40.363  1.00  0.00           H
ATOM   2619  CG1 ILE   166      28.162  26.039  40.046  1.00  0.00           C
ATOM   2620 HG12 ILE   166      27.543  25.444  40.719  1.00  0.00           H
ATOM   2621 HG13 ILE   166      28.156  27.102  40.286  1.00  0.00           H
ATOM   2622  CD1 ILE   166      27.548  25.970  38.710  1.00  0.00           C
ATOM   2623 HD11 ILE   166      26.636  26.534  38.511  1.00  0.00           H
ATOM   2624 HD12 ILE   166      27.243  24.946  38.494  1.00  0.00           H
ATOM   2625 HD13 ILE   166      28.312  26.173  37.960  1.00  0.00           H
ATOM   2626  C   ILE   166      31.127  23.351  39.958  1.00  0.00           C
ATOM   2627  O   ILE   166      32.240  23.614  39.413  1.00  0.00           O
ATOM   2628  N   GLU   167      31.158  22.600  41.017  1.00  0.00           N
ATOM   2629  H   GLU   167      30.308  22.460  41.544  1.00  0.00           H
ATOM   2630  CA  GLU   167      32.300  21.799  41.506  1.00  0.00           C
ATOM   2631  HA  GLU   167      33.166  22.459  41.487  1.00  0.00           H
ATOM   2632  CB  GLU   167      32.105  21.263  42.905  1.00  0.00           C
ATOM   2633  HB2 GLU   167      33.049  20.971  43.365  1.00  0.00           H
ATOM   2634  HB3 GLU   167      31.668  22.004  43.574  1.00  0.00           H
ATOM   2635  CG  GLU   167      31.020  20.149  42.918  1.00  0.00           C
ATOM   2636  HG2 GLU   167      30.288  20.136  42.111  1.00  0.00           H
ATOM   2637  HG3 GLU   167      31.480  19.171  42.778  1.00  0.00           H
ATOM   2638  CD  GLU   167      30.316  20.052  44.327  1.00  0.00           C
ATOM   2639  OE1 GLU   167      30.653  19.197  45.151  1.00  0.00           O
ATOM   2640  OE2 GLU   167      29.539  20.903  44.726  1.00  0.00           O
ATOM   2641  C   GLU   167      32.825  20.857  40.440  1.00  0.00           C
ATOM   2642  O   GLU   167      32.026  20.358  39.691  1.00  0.00           O
ATOM   2643  N   ASN   168      34.156  20.478  40.528  1.00  0.00           N
ATOM   2644  H   ASN   168      34.741  20.862  41.255  1.00  0.00           H
ATOM   2645  CA  ASN   168      34.800  19.537  39.676  1.00  0.00           C
ATOM   2646  HA  ASN   168      35.824  19.479  40.044  1.00  0.00           H
ATOM   2647  CB  ASN   168      34.266  18.026  39.845  1.00  0.00           C
ATOM   2648  HB2 ASN   168      33.223  17.905  39.555  1.00  0.00           H
ATOM   2649  HB3 ASN   168      34.813  17.339  39.200  1.00  0.00           H
ATOM   2650  CG  ASN   168      34.375  17.451  41.300  1.00  0.00           C
ATOM   2651  OD1 ASN   168      35.495  17.407  41.786  1.00  0.00           O
ATOM   2652  ND2 ASN   168      33.230  17.094  41.939  1.00  0.00           N
ATOM   2653 HD21 ASN   168      32.382  17.360  41.461  1.00  0.00           H
ATOM   2654 HD22 ASN   168      33.256  16.670  42.855  1.00  0.00           H
ATOM   2655  C   ASN   168      34.923  20.072  38.226  1.00  0.00           C
ATOM   2656  O   ASN   168      35.277  19.226  37.330  1.00  0.00           O
ATOM   2657  N   HID   169      34.625  21.378  38.034  1.00  0.00           N
ATOM   2658  H   HID   169      34.300  21.874  38.852  1.00  0.00           H
ATOM   2659  CA  HID   169      34.681  22.089  36.733  1.00  0.00           C
ATOM   2660  HA  HID   169      35.268  21.564  35.978  1.00  0.00           H
ATOM   2661  CB  HID   169      33.215  22.145  36.188  1.00  0.00           C
ATOM   2662  HB2 HID   169      32.594  22.773  36.828  1.00  0.00           H
ATOM   2663  HB3 HID   169      33.306  22.670  35.239  1.00  0.00           H
ATOM   2664  CG  HID   169      32.468  20.849  35.979  1.00  0.00           C
ATOM   2665  ND1 HID   169      31.779  20.199  37.042  1.00  0.00           N
ATOM   2666  HD1 HID   169      31.579  20.569  37.961  1.00  0.00           H
ATOM   2667  CE1 HID   169      31.437  19.009  36.454  1.00  0.00           C
ATOM   2668  HE1 HID   169      30.845  18.310  37.025  1.00  0.00           H
ATOM   2669  NE2 HID   169      31.801  18.880  35.183  1.00  0.00           N
ATOM   2670  CD2 HID   169      32.548  20.028  34.876  1.00  0.00           C
ATOM   2671  HD2 HID   169      33.094  20.102  33.948  1.00  0.00           H
ATOM   2672  C   HID   169      35.309  23.492  36.755  1.00  0.00           C
ATOM   2673  O   HID   169      35.026  24.145  37.761  1.00  0.00           O
ATOM   2674  N   ASP   170      35.957  23.890  35.640  1.00  0.00           N
ATOM   2675  H   ASP   170      35.977  23.246  34.862  1.00  0.00           H
ATOM   2676  CA  ASP   170      36.435  25.243  35.368  1.00  0.00           C
ATOM   2677  HA  ASP   170      37.144  25.648  36.090  1.00  0.00           H
ATOM   2678  CB  ASP   170      37.202  25.203  34.029  1.00  0.00           C
ATOM   2679  HB2 ASP   170      37.948  24.410  34.094  1.00  0.00           H
ATOM   2680  HB3 ASP   170      36.565  24.930  33.188  1.00  0.00           H
ATOM   2681  CG  ASP   170      37.912  26.480  33.692  1.00  0.00           C
ATOM   2682  OD1 ASP   170      37.927  27.373  34.527  1.00  0.00           O
ATOM   2683  OD2 ASP   170      38.595  26.518  32.614  1.00  0.00           O
ATOM   2684  C   ASP   170      35.132  26.183  35.365  1.00  0.00           C
ATOM   2685  O   ASP   170      34.269  26.005  34.477  1.00  0.00           O
ATOM   2686  N   VAL   171      35.159  27.292  36.170  1.00  0.00           N
ATOM   2687  H   VAL   171      35.862  27.332  36.892  1.00  0.00           H
ATOM   2688  CA  VAL   171      34.259  28.514  36.106  1.00  0.00           C
ATOM   2689  HA  VAL   171      33.293  28.096  35.823  1.00  0.00           H
ATOM   2690  CB  VAL   171      33.955  29.252  37.398  1.00  0.00           C
ATOM   2691  HB  VAL   171      33.332  30.112  37.154  1.00  0.00           H
ATOM   2692  CG1 VAL   171      33.182  28.437  38.453  1.00  0.00           C
ATOM   2693 HG11 VAL   171      33.148  28.933  39.422  1.00  0.00           H
ATOM   2694 HG12 VAL   171      32.165  28.190  38.148  1.00  0.00           H
ATOM   2695 HG13 VAL   171      33.618  27.482  38.747  1.00  0.00           H
ATOM   2696  CG2 VAL   171      35.252  29.769  38.063  1.00  0.00           C
ATOM   2697 HG21 VAL   171      35.775  30.410  37.354  1.00  0.00           H
ATOM   2698 HG22 VAL   171      35.888  28.916  38.300  1.00  0.00           H
ATOM   2699 HG23 VAL   171      35.087  30.313  38.993  1.00  0.00           H
ATOM   2700  C   VAL   171      34.565  29.530  34.990  1.00  0.00           C
ATOM   2701  O   VAL   171      33.772  30.350  34.597  1.00  0.00           O
ATOM   2702  N   VAL   172      35.816  29.560  34.442  1.00  0.00           N
ATOM   2703  H   VAL   172      36.579  28.946  34.690  1.00  0.00           H
ATOM   2704  CA  VAL   172      36.218  30.576  33.463  1.00  0.00           C
ATOM   2705  HA  VAL   172      35.843  31.538  33.812  1.00  0.00           H
ATOM   2706  CB  VAL   172      37.702  30.620  33.289  1.00  0.00           C
ATOM   2707  HB  VAL   172      38.189  29.657  33.135  1.00  0.00           H
ATOM   2708  CG1 VAL   172      38.094  31.553  32.161  1.00  0.00           C
ATOM   2709 HG11 VAL   172      39.165  31.508  31.964  1.00  0.00           H
ATOM   2710 HG12 VAL   172      37.591  31.209  31.258  1.00  0.00           H
ATOM   2711 HG13 VAL   172      37.813  32.547  32.508  1.00  0.00           H
ATOM   2712  CG2 VAL   172      38.362  31.107  34.553  1.00  0.00           C
ATOM   2713 HG21 VAL   172      38.127  32.131  34.840  1.00  0.00           H
ATOM   2714 HG22 VAL   172      39.390  30.880  34.272  1.00  0.00           H
ATOM   2715 HG23 VAL   172      38.151  30.390  35.346  1.00  0.00           H
ATOM   2716  C   VAL   172      35.404  30.398  32.158  1.00  0.00           C
ATOM   2717  O   VAL   172      34.881  31.411  31.767  1.00  0.00           O
ATOM   2718  N   PRO   173      35.220  29.241  31.501  1.00  0.00           N
ATOM   2719  CD  PRO   173      35.912  27.998  31.809  1.00  0.00           C
ATOM   2720  HD2 PRO   173      35.897  27.678  32.851  1.00  0.00           H
ATOM   2721  HD3 PRO   173      36.947  28.163  31.514  1.00  0.00           H
ATOM   2722  CG  PRO   173      35.090  26.928  30.974  1.00  0.00           C
ATOM   2723  HG2 PRO   173      34.196  26.644  31.529  1.00  0.00           H
ATOM   2724  HG3 PRO   173      35.637  26.017  30.732  1.00  0.00           H
ATOM   2725  CB  PRO   173      34.791  27.707  29.685  1.00  0.00           C
ATOM   2726  HB2 PRO   173      33.919  27.375  29.121  1.00  0.00           H
ATOM   2727  HB3 PRO   173      35.709  27.837  29.113  1.00  0.00           H
ATOM   2728  CA  PRO   173      34.509  29.126  30.217  1.00  0.00           C
ATOM   2729  HA  PRO   173      34.874  29.904  29.546  1.00  0.00           H
ATOM   2730  C   PRO   173      32.958  29.244  30.332  1.00  0.00           C
ATOM   2731  O   PRO   173      32.244  29.649  29.354  1.00  0.00           O
ATOM   2732  N   MET   174      32.458  28.846  31.524  1.00  0.00           N
ATOM   2733  H   MET   174      33.106  28.524  32.230  1.00  0.00           H
ATOM   2734  CA  MET   174      31.028  28.981  31.850  1.00  0.00           C
ATOM   2735  HA  MET   174      30.417  28.484  31.095  1.00  0.00           H
ATOM   2736  CB  MET   174      30.727  28.218  33.157  1.00  0.00           C
ATOM   2737  HB2 MET   174      30.886  27.153  32.982  1.00  0.00           H
ATOM   2738  HB3 MET   174      31.471  28.436  33.922  1.00  0.00           H
ATOM   2739  CG  MET   174      29.299  28.353  33.717  1.00  0.00           C
ATOM   2740  HG2 MET   174      29.076  29.399  33.925  1.00  0.00           H
ATOM   2741  HG3 MET   174      28.641  28.003  32.922  1.00  0.00           H
ATOM   2742  SD  MET   174      28.930  27.315  35.183  1.00  0.00           S
ATOM   2743  CE  MET   174      30.045  28.158  36.280  1.00  0.00           C
ATOM   2744  HE1 MET   174      29.613  28.120  37.281  1.00  0.00           H
ATOM   2745  HE2 MET   174      30.936  27.533  36.337  1.00  0.00           H
ATOM   2746  HE3 MET   174      30.219  29.197  35.999  1.00  0.00           H
ATOM   2747  C   MET   174      30.713  30.432  31.941  1.00  0.00           C
ATOM   2748  O   MET   174      29.796  30.894  31.328  1.00  0.00           O
ATOM   2749  N   LEU   175      31.572  31.188  32.562  1.00  0.00           N
ATOM   2750  H   LEU   175      32.291  30.789  33.148  1.00  0.00           H
ATOM   2751  CA  LEU   175      31.387  32.660  32.587  1.00  0.00           C
ATOM   2752  HA  LEU   175      30.383  32.847  32.967  1.00  0.00           H
ATOM   2753  CB  LEU   175      32.273  33.251  33.659  1.00  0.00           C
ATOM   2754  HB2 LEU   175      32.116  32.841  34.657  1.00  0.00           H
ATOM   2755  HB3 LEU   175      33.283  32.962  33.371  1.00  0.00           H
ATOM   2756  CG  LEU   175      32.214  34.775  33.791  1.00  0.00           C
ATOM   2757  HG  LEU   175      32.552  35.160  32.829  1.00  0.00           H
ATOM   2758  CD1 LEU   175      30.846  35.260  34.188  1.00  0.00           C
ATOM   2759 HD11 LEU   175      30.200  35.141  33.318  1.00  0.00           H
ATOM   2760 HD12 LEU   175      30.877  36.331  34.389  1.00  0.00           H
ATOM   2761 HD13 LEU   175      30.393  34.706  35.010  1.00  0.00           H
ATOM   2762  CD2 LEU   175      33.037  35.251  35.000  1.00  0.00           C
ATOM   2763 HD21 LEU   175      34.007  34.753  35.011  1.00  0.00           H
ATOM   2764 HD22 LEU   175      33.102  36.335  34.920  1.00  0.00           H
ATOM   2765 HD23 LEU   175      32.578  34.968  35.948  1.00  0.00           H
ATOM   2766  C   LEU   175      31.507  33.296  31.192  1.00  0.00           C
ATOM   2767  O   LEU   175      30.693  34.170  30.783  1.00  0.00           O
ATOM   2768  N   GLN   176      32.505  32.939  30.406  1.00  0.00           N
ATOM   2769  H   GLN   176      33.217  32.339  30.797  1.00  0.00           H
ATOM   2770  CA  GLN   176      32.682  33.425  29.048  1.00  0.00           C
ATOM   2771  HA  GLN   176      32.670  34.515  29.031  1.00  0.00           H
ATOM   2772  CB  GLN   176      34.064  32.886  28.398  1.00  0.00           C
ATOM   2773  HB2 GLN   176      34.934  33.078  29.026  1.00  0.00           H
ATOM   2774  HB3 GLN   176      34.066  31.797  28.407  1.00  0.00           H
ATOM   2775  CG  GLN   176      34.227  33.268  26.946  1.00  0.00           C
ATOM   2776  HG2 GLN   176      35.105  32.814  26.487  1.00  0.00           H
ATOM   2777  HG3 GLN   176      33.397  32.912  26.336  1.00  0.00           H
ATOM   2778  CD  GLN   176      34.512  34.768  26.975  1.00  0.00           C
ATOM   2779  OE1 GLN   176      35.693  35.209  27.011  1.00  0.00           O
ATOM   2780  NE2 GLN   176      33.534  35.578  27.062  1.00  0.00           N
ATOM   2781 HE21 GLN   176      33.756  36.561  27.025  1.00  0.00           H
ATOM   2782 HE22 GLN   176      32.610  35.194  26.918  1.00  0.00           H
ATOM   2783  C   GLN   176      31.452  33.073  28.213  1.00  0.00           C
ATOM   2784  O   GLN   176      30.975  33.941  27.509  1.00  0.00           O
ATOM   2785  N   LYS   177      30.893  31.855  28.334  1.00  0.00           N
ATOM   2786  H   LYS   177      31.339  31.139  28.889  1.00  0.00           H
ATOM   2787  CA  LYS   177      29.648  31.451  27.699  1.00  0.00           C
ATOM   2788  HA  LYS   177      29.727  31.554  26.616  1.00  0.00           H
ATOM   2789  CB  LYS   177      29.353  29.983  27.938  1.00  0.00           C
ATOM   2790  HB2 LYS   177      30.049  29.302  27.450  1.00  0.00           H
ATOM   2791  HB3 LYS   177      29.366  29.673  28.983  1.00  0.00           H
ATOM   2792  CG  LYS   177      27.973  29.606  27.326  1.00  0.00           C
ATOM   2793  HG2 LYS   177      27.851  28.539  27.514  1.00  0.00           H
ATOM   2794  HG3 LYS   177      27.127  30.117  27.786  1.00  0.00           H
ATOM   2795  CD  LYS   177      27.900  29.617  25.830  1.00  0.00           C
ATOM   2796  HD2 LYS   177      27.016  29.106  25.446  1.00  0.00           H
ATOM   2797  HD3 LYS   177      27.919  30.666  25.535  1.00  0.00           H
ATOM   2798  CE  LYS   177      28.997  28.857  24.993  1.00  0.00           C
ATOM   2799  HE2 LYS   177      29.837  29.551  24.986  1.00  0.00           H
ATOM   2800  HE3 LYS   177      29.259  27.882  25.405  1.00  0.00           H
ATOM   2801  NZ  LYS   177      28.707  28.666  23.589  1.00  0.00           N
ATOM   2802  HZ1 LYS   177      29.490  28.406  23.006  1.00  0.00           H
ATOM   2803  HZ2 LYS   177      28.431  29.572  23.238  1.00  0.00           H
ATOM   2804  HZ3 LYS   177      28.019  27.950  23.400  1.00  0.00           H
ATOM   2805  C   LYS   177      28.440  32.388  28.071  1.00  0.00           C
ATOM   2806  O   LYS   177      27.784  32.999  27.228  1.00  0.00           O
ATOM   2807  N   GLN   178      28.258  32.564  29.379  1.00  0.00           N
ATOM   2808  H   GLN   178      28.701  31.943  30.040  1.00  0.00           H
ATOM   2809  CA  GLN   178      27.193  33.447  29.824  1.00  0.00           C
ATOM   2810  HA  GLN   178      26.259  32.969  29.529  1.00  0.00           H
ATOM   2811  CB  GLN   178      27.077  33.281  31.379  1.00  0.00           C
ATOM   2812  HB2 GLN   178      28.026  33.449  31.890  1.00  0.00           H
ATOM   2813  HB3 GLN   178      26.480  34.143  31.677  1.00  0.00           H
ATOM   2814  CG  GLN   178      26.513  31.838  31.812  1.00  0.00           C
ATOM   2815  HG2 GLN   178      26.755  31.043  31.108  1.00  0.00           H
ATOM   2816  HG3 GLN   178      27.007  31.602  32.754  1.00  0.00           H
ATOM   2817  CD  GLN   178      24.994  31.979  32.106  1.00  0.00           C
ATOM   2818  OE1 GLN   178      24.337  32.929  31.714  1.00  0.00           O
ATOM   2819  NE2 GLN   178      24.353  31.002  32.645  1.00  0.00           N
ATOM   2820 HE21 GLN   178      23.349  30.957  32.539  1.00  0.00           H
ATOM   2821 HE22 GLN   178      24.855  30.144  32.824  1.00  0.00           H
ATOM   2822  C   GLN   178      27.323  34.925  29.486  1.00  0.00           C
ATOM   2823  O   GLN   178      26.332  35.578  29.285  1.00  0.00           O
ATOM   2824  N   ILE   179      28.556  35.375  29.378  1.00  0.00           N
ATOM   2825  H   ILE   179      29.342  34.840  29.718  1.00  0.00           H
ATOM   2826  CA  ILE   179      28.812  36.765  28.970  1.00  0.00           C
ATOM   2827  HA  ILE   179      28.078  37.418  29.441  1.00  0.00           H
ATOM   2828  CB  ILE   179      30.253  37.232  29.284  1.00  0.00           C
ATOM   2829  HB  ILE   179      30.938  36.420  29.036  1.00  0.00           H
ATOM   2830  CG2 ILE   179      30.841  38.408  28.527  1.00  0.00           C
ATOM   2831 HG21 ILE   179      31.767  38.819  28.929  1.00  0.00           H
ATOM   2832 HG22 ILE   179      29.976  39.041  28.725  1.00  0.00           H
ATOM   2833 HG23 ILE   179      30.942  38.323  27.445  1.00  0.00           H
ATOM   2834  CG1 ILE   179      30.198  37.484  30.837  1.00  0.00           C
ATOM   2835 HG12 ILE   179      29.555  38.332  31.074  1.00  0.00           H
ATOM   2836 HG13 ILE   179      29.793  36.580  31.289  1.00  0.00           H
ATOM   2837  CD1 ILE   179      31.592  37.753  31.368  1.00  0.00           C
ATOM   2838 HD11 ILE   179      32.299  37.040  30.943  1.00  0.00           H
ATOM   2839 HD12 ILE   179      31.407  37.502  32.413  1.00  0.00           H
ATOM   2840 HD13 ILE   179      31.882  38.803  31.341  1.00  0.00           H
ATOM   2841  C   ILE   179      28.504  36.855  27.468  1.00  0.00           C
ATOM   2842  O   ILE   179      27.539  37.613  27.089  1.00  0.00           O
ATOM   2843  N   THR   180      29.222  36.105  26.644  1.00  0.00           N
ATOM   2844  H   THR   180      29.963  35.515  26.996  1.00  0.00           H
ATOM   2845  CA  THR   180      29.048  36.049  25.180  1.00  0.00           C
ATOM   2846  HA  THR   180      29.232  36.979  24.643  1.00  0.00           H
ATOM   2847  CB  THR   180      29.964  34.968  24.600  1.00  0.00           C
ATOM   2848  HB  THR   180      29.702  34.050  25.124  1.00  0.00           H
ATOM   2849  CG2 THR   180      29.880  34.788  23.078  1.00  0.00           C
ATOM   2850 HG21 THR   180      29.880  35.683  22.456  1.00  0.00           H
ATOM   2851 HG22 THR   180      28.984  34.189  22.911  1.00  0.00           H
ATOM   2852 HG23 THR   180      30.700  34.142  22.763  1.00  0.00           H
ATOM   2853  OG1 THR   180      31.270  35.384  24.848  1.00  0.00           O
ATOM   2854  HG1 THR   180      31.879  34.810  24.377  1.00  0.00           H
ATOM   2855  C   THR   180      27.551  35.790  24.755  1.00  0.00           C
ATOM   2856  O   THR   180      27.110  36.190  23.678  1.00  0.00           O
ATOM   2857  N   LYS   181      26.753  35.134  25.585  1.00  0.00           N
ATOM   2858  H   LYS   181      27.115  34.755  26.449  1.00  0.00           H
ATOM   2859  CA  LYS   181      25.262  35.003  25.459  1.00  0.00           C
ATOM   2860  HA  LYS   181      25.024  34.584  24.482  1.00  0.00           H
ATOM   2861  CB  LYS   181      24.818  34.033  26.570  1.00  0.00           C
ATOM   2862  HB2 LYS   181      25.391  33.121  26.404  1.00  0.00           H
ATOM   2863  HB3 LYS   181      25.097  34.577  27.472  1.00  0.00           H
ATOM   2864  CG  LYS   181      23.269  33.783  26.615  1.00  0.00           C
ATOM   2865  HG2 LYS   181      22.818  34.666  27.068  1.00  0.00           H
ATOM   2866  HG3 LYS   181      22.854  33.713  25.610  1.00  0.00           H
ATOM   2867  CD  LYS   181      22.953  32.468  27.360  1.00  0.00           C
ATOM   2868  HD2 LYS   181      21.915  32.193  27.170  1.00  0.00           H
ATOM   2869  HD3 LYS   181      23.587  31.614  27.120  1.00  0.00           H
ATOM   2870  CE  LYS   181      23.024  32.676  28.901  1.00  0.00           C
ATOM   2871  HE2 LYS   181      24.039  32.949  29.194  1.00  0.00           H
ATOM   2872  HE3 LYS   181      22.357  33.487  29.193  1.00  0.00           H
ATOM   2873  NZ  LYS   181      22.660  31.457  29.687  1.00  0.00           N
ATOM   2874  HZ1 LYS   181      23.415  30.791  29.618  1.00  0.00           H
ATOM   2875  HZ2 LYS   181      21.864  30.976  29.293  1.00  0.00           H
ATOM   2876  HZ3 LYS   181      22.473  31.542  30.676  1.00  0.00           H
ATOM   2877  C   LYS   181      24.438  36.285  25.614  1.00  0.00           C
ATOM   2878  O   LYS   181      23.297  36.280  25.163  1.00  0.00           O
ATOM   2879  N   ARG   182      24.986  37.381  26.116  1.00  0.00           N
ATOM   2880  H   ARG   182      25.903  37.175  26.484  1.00  0.00           H
ATOM   2881  CA  ARG   182      24.489  38.740  26.030  1.00  0.00           C
ATOM   2882  HA  ARG   182      23.431  38.616  25.800  1.00  0.00           H
ATOM   2883  CB  ARG   182      24.734  39.558  27.365  1.00  0.00           C
ATOM   2884  HB2 ARG   182      25.765  39.334  27.638  1.00  0.00           H
ATOM   2885  HB3 ARG   182      24.609  40.630  27.213  1.00  0.00           H
ATOM   2886  CG  ARG   182      23.696  39.131  28.468  1.00  0.00           C
ATOM   2887  HG2 ARG   182      23.719  39.857  29.279  1.00  0.00           H
ATOM   2888  HG3 ARG   182      22.758  39.272  27.931  1.00  0.00           H
ATOM   2889  CD  ARG   182      23.899  37.711  29.105  1.00  0.00           C
ATOM   2890  HD2 ARG   182      23.879  36.915  28.361  1.00  0.00           H
ATOM   2891  HD3 ARG   182      24.923  37.739  29.477  1.00  0.00           H
ATOM   2892  NE  ARG   182      22.952  37.408  30.184  1.00  0.00           N
ATOM   2893  HE  ARG   182      22.270  38.103  30.452  1.00  0.00           H
ATOM   2894  CZ  ARG   182      22.741  36.177  30.707  1.00  0.00           C
ATOM   2895  NH1 ARG   182      21.767  35.968  31.440  1.00  0.00           N
ATOM   2896 HH11 ARG   182      21.228  36.701  31.879  1.00  0.00           H
ATOM   2897 HH12 ARG   182      21.517  35.025  31.702  1.00  0.00           H
ATOM   2898  NH2 ARG   182      23.546  35.224  30.496  1.00  0.00           N
ATOM   2899 HH21 ARG   182      24.411  35.453  30.029  1.00  0.00           H
ATOM   2900 HH22 ARG   182      23.516  34.409  31.091  1.00  0.00           H
ATOM   2901  C   ARG   182      25.106  39.514  24.855  1.00  0.00           C
ATOM   2902  O   ARG   182      24.729  40.667  24.674  1.00  0.00           O
ATOM   2903  N   ASN   183      25.873  38.913  23.984  1.00  0.00           N
ATOM   2904  H   ASN   183      25.894  37.903  24.010  1.00  0.00           H
ATOM   2905  CA  ASN   183      26.497  39.674  22.891  1.00  0.00           C
ATOM   2906  HA  ASN   183      27.071  38.948  22.314  1.00  0.00           H
ATOM   2907  CB  ASN   183      25.544  40.102  21.786  1.00  0.00           C
ATOM   2908  HB2 ASN   183      24.930  40.889  22.225  1.00  0.00           H
ATOM   2909  HB3 ASN   183      26.077  40.487  20.917  1.00  0.00           H
ATOM   2910  CG  ASN   183      24.596  38.937  21.398  1.00  0.00           C
ATOM   2911  OD1 ASN   183      23.387  39.059  21.361  1.00  0.00           O
ATOM   2912  ND2 ASN   183      25.178  37.836  20.989  1.00  0.00           N
ATOM   2913 HD21 ASN   183      26.164  37.933  20.789  1.00  0.00           H
ATOM   2914 HD22 ASN   183      24.756  37.033  20.546  1.00  0.00           H
ATOM   2915  C   ASN   183      27.541  40.824  23.196  1.00  0.00           C
ATOM   2916  O   ASN   183      28.073  41.371  22.285  1.00  0.00           O
ATOM   2917  N   ILE   184      27.931  40.997  24.483  1.00  0.00           N
ATOM   2918  H   ILE   184      27.623  40.288  25.132  1.00  0.00           H
ATOM   2919  CA  ILE   184      28.946  41.969  24.811  1.00  0.00           C
ATOM   2920  HA  ILE   184      28.850  42.794  24.104  1.00  0.00           H
ATOM   2921  CB  ILE   184      28.665  42.605  26.203  1.00  0.00           C
ATOM   2922  HB  ILE   184      29.527  43.088  26.663  1.00  0.00           H
ATOM   2923  CG2 ILE   184      27.647  43.739  26.078  1.00  0.00           C
ATOM   2924 HG21 ILE   184      27.453  44.183  27.054  1.00  0.00           H
ATOM   2925 HG22 ILE   184      26.783  43.474  25.467  1.00  0.00           H
ATOM   2926 HG23 ILE   184      28.100  44.534  25.485  1.00  0.00           H
ATOM   2927  CG1 ILE   184      28.143  41.566  27.235  1.00  0.00           C
ATOM   2928 HG12 ILE   184      27.135  41.245  26.977  1.00  0.00           H
ATOM   2929 HG13 ILE   184      28.760  40.668  27.209  1.00  0.00           H
ATOM   2930  CD1 ILE   184      28.143  42.077  28.682  1.00  0.00           C
ATOM   2931 HD11 ILE   184      27.795  41.260  29.315  1.00  0.00           H
ATOM   2932 HD12 ILE   184      27.473  42.926  28.814  1.00  0.00           H
ATOM   2933 HD13 ILE   184      29.130  42.456  28.943  1.00  0.00           H
ATOM   2934  C   ILE   184      30.323  41.365  24.723  1.00  0.00           C
ATOM   2935  O   ILE   184      30.531  40.295  25.207  1.00  0.00           O
ATOM   2936  N   PRO   185      31.302  42.063  24.140  1.00  0.00           N
ATOM   2937  CD  PRO   185      31.158  43.407  23.611  1.00  0.00           C
ATOM   2938  HD2 PRO   185      30.729  44.030  24.395  1.00  0.00           H
ATOM   2939  HD3 PRO   185      30.451  43.315  22.789  1.00  0.00           H
ATOM   2940  CG  PRO   185      32.462  43.777  22.961  1.00  0.00           C
ATOM   2941  HG2 PRO   185      33.170  44.181  23.685  1.00  0.00           H
ATOM   2942  HG3 PRO   185      32.309  44.524  22.182  1.00  0.00           H
ATOM   2943  CB  PRO   185      33.000  42.399  22.436  1.00  0.00           C
ATOM   2944  HB2 PRO   185      34.083  42.466  22.326  1.00  0.00           H
ATOM   2945  HB3 PRO   185      32.491  42.210  21.492  1.00  0.00           H
ATOM   2946  CA  PRO   185      32.530  41.475  23.555  1.00  0.00           C
ATOM   2947  HA  PRO   185      32.142  40.555  23.118  1.00  0.00           H
ATOM   2948  C   PRO   185      33.613  40.944  24.580  1.00  0.00           C
ATOM   2949  O   PRO   185      34.827  40.843  24.372  1.00  0.00           O
ATOM   2950  N   ILE   186      33.254  40.775  25.875  1.00  0.00           N
ATOM   2951  H   ILE   186      32.269  40.881  26.075  1.00  0.00           H
ATOM   2952  CA  ILE   186      34.203  40.706  27.001  1.00  0.00           C
ATOM   2953  HA  ILE   186      35.001  41.444  26.910  1.00  0.00           H
ATOM   2954  CB  ILE   186      33.412  41.125  28.267  1.00  0.00           C
ATOM   2955  HB  ILE   186      32.373  40.804  28.186  1.00  0.00           H
ATOM   2956  CG2 ILE   186      33.906  40.508  29.527  1.00  0.00           C
ATOM   2957 HG21 ILE   186      33.310  40.598  30.436  1.00  0.00           H
ATOM   2958 HG22 ILE   186      34.889  40.852  29.845  1.00  0.00           H
ATOM   2959 HG23 ILE   186      34.057  39.433  29.415  1.00  0.00           H
ATOM   2960  CG1 ILE   186      33.297  42.680  28.436  1.00  0.00           C
ATOM   2961 HG12 ILE   186      32.617  42.992  29.229  1.00  0.00           H
ATOM   2962 HG13 ILE   186      34.299  43.071  28.609  1.00  0.00           H
ATOM   2963  CD1 ILE   186      32.750  43.427  27.219  1.00  0.00           C
ATOM   2964 HD11 ILE   186      31.704  43.147  27.102  1.00  0.00           H
ATOM   2965 HD12 ILE   186      33.373  43.281  26.337  1.00  0.00           H
ATOM   2966 HD13 ILE   186      32.907  44.479  27.459  1.00  0.00           H
ATOM   2967  C   ILE   186      34.956  39.315  26.982  1.00  0.00           C
ATOM   2968  O   ILE   186      34.358  38.253  26.782  1.00  0.00           O
ATOM   2969  N   GLU   187      36.244  39.357  27.218  1.00  0.00           N
ATOM   2970  H   GLU   187      36.662  40.265  27.367  1.00  0.00           H
ATOM   2971  CA  GLU   187      37.232  38.247  27.133  1.00  0.00           C
ATOM   2972  HA  GLU   187      36.822  37.366  26.639  1.00  0.00           H
ATOM   2973  CB  GLU   187      38.429  38.700  26.306  1.00  0.00           C
ATOM   2974  HB2 GLU   187      38.794  39.670  26.647  1.00  0.00           H
ATOM   2975  HB3 GLU   187      39.129  37.915  26.589  1.00  0.00           H
ATOM   2976  CG  GLU   187      38.057  38.733  24.809  1.00  0.00           C
ATOM   2977  HG2 GLU   187      37.044  39.091  24.626  1.00  0.00           H
ATOM   2978  HG3 GLU   187      38.747  39.367  24.251  1.00  0.00           H
ATOM   2979  CD  GLU   187      38.094  37.353  24.174  1.00  0.00           C
ATOM   2980  OE1 GLU   187      37.067  36.830  23.777  1.00  0.00           O
ATOM   2981  OE2 GLU   187      39.080  36.602  24.360  1.00  0.00           O
ATOM   2982  C   GLU   187      37.633  37.850  28.527  1.00  0.00           C
ATOM   2983  O   GLU   187      38.122  38.645  29.325  1.00  0.00           O
ATOM   2984  N   VAL   188      37.493  36.572  29.001  1.00  0.00           N
ATOM   2985  H   VAL   188      37.141  35.875  28.361  1.00  0.00           H
ATOM   2986  CA  VAL   188      37.771  36.110  30.399  1.00  0.00           C
ATOM   2987  HA  VAL   188      37.734  37.011  31.011  1.00  0.00           H
ATOM   2988  CB  VAL   188      36.681  35.143  30.934  1.00  0.00           C
ATOM   2989  HB  VAL   188      36.872  34.151  30.525  1.00  0.00           H
ATOM   2990  CG1 VAL   188      36.637  35.190  32.533  1.00  0.00           C
ATOM   2991 HG11 VAL   188      37.582  34.890  32.983  1.00  0.00           H
ATOM   2992 HG12 VAL   188      36.490  36.199  32.916  1.00  0.00           H
ATOM   2993 HG13 VAL   188      35.858  34.517  32.893  1.00  0.00           H
ATOM   2994  CG2 VAL   188      35.259  35.592  30.576  1.00  0.00           C
ATOM   2995 HG21 VAL   188      35.122  36.617  30.919  1.00  0.00           H
ATOM   2996 HG22 VAL   188      34.506  34.923  30.994  1.00  0.00           H
ATOM   2997 HG23 VAL   188      35.036  35.438  29.521  1.00  0.00           H
ATOM   2998  C   VAL   188      39.195  35.528  30.428  1.00  0.00           C
ATOM   2999  O   VAL   188      39.336  34.388  30.028  1.00  0.00           O
ATOM   3000  N   VAL   189      40.076  36.369  30.869  1.00  0.00           N
ATOM   3001  H   VAL   189      39.833  37.291  31.201  1.00  0.00           H
ATOM   3002  CA  VAL   189      41.506  36.066  30.718  1.00  0.00           C
ATOM   3003  HA  VAL   189      41.721  35.218  30.068  1.00  0.00           H
ATOM   3004  CB  VAL   189      42.138  37.169  29.861  1.00  0.00           C
ATOM   3005  HB  VAL   189      43.209  36.973  29.818  1.00  0.00           H
ATOM   3006  CG1 VAL   189      41.648  37.289  28.420  1.00  0.00           C
ATOM   3007 HG11 VAL   189      41.723  36.289  27.992  1.00  0.00           H
ATOM   3008 HG12 VAL   189      40.621  37.648  28.353  1.00  0.00           H
ATOM   3009 HG13 VAL   189      42.310  37.922  27.830  1.00  0.00           H
ATOM   3010  CG2 VAL   189      42.234  38.477  30.676  1.00  0.00           C
ATOM   3011 HG21 VAL   189      42.828  38.300  31.572  1.00  0.00           H
ATOM   3012 HG22 VAL   189      41.219  38.807  30.899  1.00  0.00           H
ATOM   3013 HG23 VAL   189      42.614  39.284  30.049  1.00  0.00           H
ATOM   3014  C   VAL   189      42.292  35.630  32.023  1.00  0.00           C
ATOM   3015  O   VAL   189      43.437  35.200  31.874  1.00  0.00           O
ATOM   3016  N   ALA   190      41.549  35.706  33.193  1.00  0.00           N
ATOM   3017  H   ALA   190      40.693  36.236  33.127  1.00  0.00           H
ATOM   3018  CA  ALA   190      42.124  35.439  34.494  1.00  0.00           C
ATOM   3019  HA  ALA   190      42.833  34.612  34.431  1.00  0.00           H
ATOM   3020  CB  ALA   190      42.959  36.684  34.870  1.00  0.00           C
ATOM   3021  HB1 ALA   190      43.590  37.159  34.118  1.00  0.00           H
ATOM   3022  HB2 ALA   190      43.604  36.462  35.720  1.00  0.00           H
ATOM   3023  HB3 ALA   190      42.270  37.471  35.180  1.00  0.00           H
ATOM   3024  C   ALA   190      41.191  35.124  35.617  1.00  0.00           C
ATOM   3025  O   ALA   190      40.100  35.601  35.714  1.00  0.00           O
ATOM   3026  N   LEU   191      41.762  34.332  36.530  1.00  0.00           N
ATOM   3027  H   LEU   191      42.701  34.019  36.328  1.00  0.00           H
ATOM   3028  CA  LEU   191      41.212  33.917  37.818  1.00  0.00           C
ATOM   3029  HA  LEU   191      40.404  34.613  38.044  1.00  0.00           H
ATOM   3030  CB  LEU   191      40.625  32.480  37.702  1.00  0.00           C
ATOM   3031  HB2 LEU   191      40.013  32.548  36.803  1.00  0.00           H
ATOM   3032  HB3 LEU   191      41.445  31.794  37.485  1.00  0.00           H
ATOM   3033  CG  LEU   191      39.809  31.994  38.931  1.00  0.00           C
ATOM   3034  HG  LEU   191      39.495  32.835  39.548  1.00  0.00           H
ATOM   3035  CD1 LEU   191      38.568  31.296  38.506  1.00  0.00           C
ATOM   3036 HD11 LEU   191      37.958  31.085  39.385  1.00  0.00           H
ATOM   3037 HD12 LEU   191      38.807  30.454  37.857  1.00  0.00           H
ATOM   3038 HD13 LEU   191      37.915  31.984  37.967  1.00  0.00           H
ATOM   3039  CD2 LEU   191      40.628  31.103  39.835  1.00  0.00           C
ATOM   3040 HD21 LEU   191      41.127  30.365  39.206  1.00  0.00           H
ATOM   3041 HD22 LEU   191      41.483  31.548  40.344  1.00  0.00           H
ATOM   3042 HD23 LEU   191      40.071  30.566  40.603  1.00  0.00           H
ATOM   3043  C   LEU   191      42.237  34.133  38.938  1.00  0.00           C
ATOM   3044  O   LEU   191      43.326  33.542  39.014  1.00  0.00           O
ATOM   3045  N   ILE   192      41.825  34.944  39.924  1.00  0.00           N
ATOM   3046  H   ILE   192      40.849  35.205  39.939  1.00  0.00           H
ATOM   3047  CA  ILE   192      42.498  35.571  41.057  1.00  0.00           C
ATOM   3048  HA  ILE   192      43.508  35.164  41.089  1.00  0.00           H
ATOM   3049  CB  ILE   192      42.522  37.096  40.775  1.00  0.00           C
ATOM   3050  HB  ILE   192      41.501  37.468  40.684  1.00  0.00           H
ATOM   3051  CG2 ILE   192      43.155  37.941  41.957  1.00  0.00           C
ATOM   3052 HG21 ILE   192      43.292  38.990  41.691  1.00  0.00           H
ATOM   3053 HG22 ILE   192      44.115  37.496  42.217  1.00  0.00           H
ATOM   3054 HG23 ILE   192      42.536  37.986  42.852  1.00  0.00           H
ATOM   3055  CG1 ILE   192      43.126  37.480  39.418  1.00  0.00           C
ATOM   3056 HG12 ILE   192      43.762  38.360  39.518  1.00  0.00           H
ATOM   3057 HG13 ILE   192      43.687  36.638  39.010  1.00  0.00           H
ATOM   3058  CD1 ILE   192      41.974  37.775  38.385  1.00  0.00           C
ATOM   3059 HD11 ILE   192      41.486  36.846  38.090  1.00  0.00           H
ATOM   3060 HD12 ILE   192      42.506  38.103  37.493  1.00  0.00           H
ATOM   3061 HD13 ILE   192      41.342  38.590  38.736  1.00  0.00           H
ATOM   3062  C   ILE   192      41.868  35.161  42.360  1.00  0.00           C
ATOM   3063  O   ILE   192      40.639  34.951  42.484  1.00  0.00           O
ATOM   3064  N   ASN   193      42.759  35.104  43.383  1.00  0.00           N
ATOM   3065  H   ASN   193      43.733  34.929  43.179  1.00  0.00           H
ATOM   3066  CA  ASN   193      42.334  35.182  44.772  1.00  0.00           C
ATOM   3067  HA  ASN   193      41.286  34.888  44.816  1.00  0.00           H
ATOM   3068  CB  ASN   193      43.247  34.205  45.580  1.00  0.00           C
ATOM   3069  HB2 ASN   193      43.348  33.221  45.121  1.00  0.00           H
ATOM   3070  HB3 ASN   193      44.213  34.705  45.506  1.00  0.00           H
ATOM   3071  CG  ASN   193      42.834  34.087  46.990  1.00  0.00           C
ATOM   3072  OD1 ASN   193      42.819  35.051  47.756  1.00  0.00           O
ATOM   3073  ND2 ASN   193      42.524  32.859  47.475  1.00  0.00           N
ATOM   3074 HD21 ASN   193      42.544  32.042  46.881  1.00  0.00           H
ATOM   3075 HD22 ASN   193      42.032  32.826  48.357  1.00  0.00           H
ATOM   3076  C   ASN   193      42.553  36.627  45.199  1.00  0.00           C
ATOM   3077  O   ASN   193      43.538  37.282  44.903  1.00  0.00           O
ATOM   3078  N   ASP   194      41.648  37.231  45.980  1.00  0.00           N
ATOM   3079  H   ASP   194      40.860  36.659  46.250  1.00  0.00           H
ATOM   3080  CA  ASP   194      41.704  38.633  46.472  1.00  0.00           C
ATOM   3081  HA  ASP   194      41.896  39.319  45.648  1.00  0.00           H
ATOM   3082  CB  ASP   194      40.368  39.029  47.150  1.00  0.00           C
ATOM   3083  HB2 ASP   194      40.574  39.894  47.779  1.00  0.00           H
ATOM   3084  HB3 ASP   194      39.805  39.589  46.403  1.00  0.00           H
ATOM   3085  CG  ASP   194      39.422  38.024  47.808  1.00  0.00           C
ATOM   3086  OD1 ASP   194      38.190  38.236  47.899  1.00  0.00           O
ATOM   3087  OD2 ASP   194      39.952  37.056  48.334  1.00  0.00           O
ATOM   3088  C   ASP   194      43.038  38.934  47.316  1.00  0.00           C
ATOM   3089  O   ASP   194      43.461  40.096  47.282  1.00  0.00           O
ATOM   3090  N   THR   195      43.691  38.019  48.007  1.00  0.00           N
ATOM   3091  H   THR   195      43.281  37.096  47.996  1.00  0.00           H
ATOM   3092  CA  THR   195      45.012  38.078  48.702  1.00  0.00           C
ATOM   3093  HA  THR   195      45.037  38.921  49.393  1.00  0.00           H
ATOM   3094  CB  THR   195      45.268  36.861  49.581  1.00  0.00           C
ATOM   3095  HB  THR   195      45.208  35.910  49.051  1.00  0.00           H
ATOM   3096  CG2 THR   195      46.551  36.939  50.377  1.00  0.00           C
ATOM   3097 HG21 THR   195      47.367  36.533  49.778  1.00  0.00           H
ATOM   3098 HG22 THR   195      46.458  36.370  51.302  1.00  0.00           H
ATOM   3099 HG23 THR   195      46.787  37.957  50.685  1.00  0.00           H
ATOM   3100  OG1 THR   195      44.254  36.786  50.552  1.00  0.00           O
ATOM   3101  HG1 THR   195      43.774  35.957  50.491  1.00  0.00           H
ATOM   3102  C   THR   195      46.160  38.307  47.664  1.00  0.00           C
ATOM   3103  O   THR   195      47.166  38.991  47.945  1.00  0.00           O
ATOM   3104  N   THR   196      46.112  37.598  46.497  1.00  0.00           N
ATOM   3105  H   THR   196      45.331  36.989  46.299  1.00  0.00           H
ATOM   3106  CA  THR   196      47.035  37.807  45.360  1.00  0.00           C
ATOM   3107  HA  THR   196      48.055  37.741  45.741  1.00  0.00           H
ATOM   3108  CB  THR   196      46.949  36.579  44.449  1.00  0.00           C
ATOM   3109  HB  THR   196      45.920  36.498  44.098  1.00  0.00           H
ATOM   3110  CG2 THR   196      47.790  36.875  43.250  1.00  0.00           C
ATOM   3111 HG21 THR   196      48.724  37.304  43.613  1.00  0.00           H
ATOM   3112 HG22 THR   196      47.365  37.549  42.507  1.00  0.00           H
ATOM   3113 HG23 THR   196      47.887  35.915  42.742  1.00  0.00           H
ATOM   3114  OG1 THR   196      47.453  35.478  45.148  1.00  0.00           O
ATOM   3115  HG1 THR   196      47.262  34.682  44.646  1.00  0.00           H
ATOM   3116  C   THR   196      46.671  39.130  44.628  1.00  0.00           C
ATOM   3117  O   THR   196      47.620  39.836  44.260  1.00  0.00           O
ATOM   3118  N   GLY   197      45.404  39.596  44.509  1.00  0.00           N
ATOM   3119  H   GLY   197      44.629  38.998  44.757  1.00  0.00           H
ATOM   3120  CA  GLY   197      45.120  40.959  44.053  1.00  0.00           C
ATOM   3121  HA2 GLY   197      45.469  41.211  43.052  1.00  0.00           H
ATOM   3122  HA3 GLY   197      44.036  41.059  44.100  1.00  0.00           H
ATOM   3123  C   GLY   197      45.755  41.954  45.018  1.00  0.00           C
ATOM   3124  O   GLY   197      46.459  42.818  44.620  1.00  0.00           O
ATOM   3125  N   THR   198      45.627  41.739  46.324  1.00  0.00           N
ATOM   3126  H   THR   198      45.002  40.988  46.578  1.00  0.00           H
ATOM   3127  CA  THR   198      46.109  42.572  47.438  1.00  0.00           C
ATOM   3128  HA  THR   198      45.697  43.581  47.426  1.00  0.00           H
ATOM   3129  CB  THR   198      45.805  42.010  48.867  1.00  0.00           C
ATOM   3130  HB  THR   198      46.188  40.993  48.944  1.00  0.00           H
ATOM   3131  CG2 THR   198      46.203  42.937  50.060  1.00  0.00           C
ATOM   3132 HG21 THR   198      47.256  43.203  49.980  1.00  0.00           H
ATOM   3133 HG22 THR   198      45.903  42.495  51.011  1.00  0.00           H
ATOM   3134 HG23 THR   198      45.633  43.862  49.977  1.00  0.00           H
ATOM   3135  OG1 THR   198      44.428  41.854  49.068  1.00  0.00           O
ATOM   3136  HG1 THR   198      44.093  41.241  48.410  1.00  0.00           H
ATOM   3137  C   THR   198      47.641  42.795  47.362  1.00  0.00           C
ATOM   3138  O   THR   198      48.115  43.895  47.330  1.00  0.00           O
ATOM   3139  N   LEU   199      48.366  41.741  47.109  1.00  0.00           N
ATOM   3140  H   LEU   199      47.960  40.827  47.249  1.00  0.00           H
ATOM   3141  CA  LEU   199      49.792  41.701  46.774  1.00  0.00           C
ATOM   3142  HA  LEU   199      50.397  42.059  47.607  1.00  0.00           H
ATOM   3143  CB  LEU   199      50.134  40.177  46.510  1.00  0.00           C
ATOM   3144  HB2 LEU   199      50.256  39.661  47.462  1.00  0.00           H
ATOM   3145  HB3 LEU   199      49.337  39.771  45.888  1.00  0.00           H
ATOM   3146  CG  LEU   199      51.413  40.080  45.643  1.00  0.00           C
ATOM   3147  HG  LEU   199      51.233  40.550  44.676  1.00  0.00           H
ATOM   3148  CD1 LEU   199      52.598  40.757  46.339  1.00  0.00           C
ATOM   3149 HD11 LEU   199      53.506  40.542  45.777  1.00  0.00           H
ATOM   3150 HD12 LEU   199      52.628  40.322  47.338  1.00  0.00           H
ATOM   3151 HD13 LEU   199      52.502  41.843  46.376  1.00  0.00           H
ATOM   3152  CD2 LEU   199      51.785  38.569  45.325  1.00  0.00           C
ATOM   3153 HD21 LEU   199      52.606  38.441  44.620  1.00  0.00           H
ATOM   3154 HD22 LEU   199      51.836  37.948  46.219  1.00  0.00           H
ATOM   3155 HD23 LEU   199      50.942  38.115  44.804  1.00  0.00           H
ATOM   3156  C   LEU   199      50.031  42.561  45.530  1.00  0.00           C
ATOM   3157  O   LEU   199      50.657  43.578  45.638  1.00  0.00           O
ATOM   3158  N   VAL   200      49.463  42.248  44.328  1.00  0.00           N
ATOM   3159  H   VAL   200      48.819  41.470  44.352  1.00  0.00           H
ATOM   3160  CA  VAL   200      49.785  42.982  43.055  1.00  0.00           C
ATOM   3161  HA  VAL   200      50.871  43.032  42.981  1.00  0.00           H
ATOM   3162  CB  VAL   200      49.120  42.139  41.933  1.00  0.00           C
ATOM   3163  HB  VAL   200      48.067  42.004  42.181  1.00  0.00           H
ATOM   3164  CG1 VAL   200      49.195  42.910  40.511  1.00  0.00           C
ATOM   3165 HG11 VAL   200      48.361  43.571  40.271  1.00  0.00           H
ATOM   3166 HG12 VAL   200      50.148  43.433  40.592  1.00  0.00           H
ATOM   3167 HG13 VAL   200      49.266  42.161  39.723  1.00  0.00           H
ATOM   3168  CG2 VAL   200      49.717  40.759  41.873  1.00  0.00           C
ATOM   3169 HG21 VAL   200      50.789  40.737  41.678  1.00  0.00           H
ATOM   3170 HG22 VAL   200      49.178  40.203  41.105  1.00  0.00           H
ATOM   3171 HG23 VAL   200      49.528  40.171  42.772  1.00  0.00           H
ATOM   3172  C   VAL   200      49.313  44.403  42.893  1.00  0.00           C
ATOM   3173  O   VAL   200      50.093  45.260  42.492  1.00  0.00           O
ATOM   3174  N   ALA   201      48.086  44.728  43.304  1.00  0.00           N
ATOM   3175  H   ALA   201      47.495  44.048  43.759  1.00  0.00           H
ATOM   3176  CA  ALA   201      47.622  46.120  43.445  1.00  0.00           C
ATOM   3177  HA  ALA   201      47.702  46.545  42.444  1.00  0.00           H
ATOM   3178  CB  ALA   201      46.128  46.198  43.952  1.00  0.00           C
ATOM   3179  HB1 ALA   201      45.557  45.448  43.406  1.00  0.00           H
ATOM   3180  HB2 ALA   201      45.609  47.116  43.677  1.00  0.00           H
ATOM   3181  HB3 ALA   201      46.093  46.119  45.039  1.00  0.00           H
ATOM   3182  C   ALA   201      48.567  46.913  44.392  1.00  0.00           C
ATOM   3183  O   ALA   201      48.990  48.011  43.970  1.00  0.00           O
ATOM   3184  N   SER   202      48.783  46.390  45.561  1.00  0.00           N
ATOM   3185  H   SER   202      48.482  45.433  45.672  1.00  0.00           H
ATOM   3186  CA  SER   202      49.805  47.016  46.437  1.00  0.00           C
ATOM   3187  HA  SER   202      49.405  48.003  46.669  1.00  0.00           H
ATOM   3188  CB  SER   202      49.909  46.513  47.862  1.00  0.00           C
ATOM   3189  HB2 SER   202      50.370  45.526  47.847  1.00  0.00           H
ATOM   3190  HB3 SER   202      50.568  47.053  48.541  1.00  0.00           H
ATOM   3191  OG  SER   202      48.667  46.345  48.482  1.00  0.00           O
ATOM   3192  HG  SER   202      48.341  45.510  48.136  1.00  0.00           H
ATOM   3193  C   SER   202      51.182  47.199  45.763  1.00  0.00           C
ATOM   3194  O   SER   202      51.614  48.321  45.836  1.00  0.00           O
ATOM   3195  N   TYR   203      51.749  46.271  45.002  1.00  0.00           N
ATOM   3196  H   TYR   203      51.229  45.422  44.834  1.00  0.00           H
ATOM   3197  CA  TYR   203      53.072  46.289  44.408  1.00  0.00           C
ATOM   3198  HA  TYR   203      53.783  46.734  45.105  1.00  0.00           H
ATOM   3199  CB  TYR   203      53.408  44.810  44.208  1.00  0.00           C
ATOM   3200  HB2 TYR   203      53.403  44.350  45.195  1.00  0.00           H
ATOM   3201  HB3 TYR   203      52.705  44.234  43.606  1.00  0.00           H
ATOM   3202  CG  TYR   203      54.833  44.451  43.651  1.00  0.00           C
ATOM   3203  CD1 TYR   203      55.915  45.319  43.880  1.00  0.00           C
ATOM   3204  HD1 TYR   203      55.783  46.166  44.539  1.00  0.00           H
ATOM   3205  CE1 TYR   203      57.195  44.980  43.439  1.00  0.00           C
ATOM   3206  HE1 TYR   203      57.954  45.746  43.507  1.00  0.00           H
ATOM   3207  CZ  TYR   203      57.401  43.839  42.667  1.00  0.00           C
ATOM   3208  OH  TYR   203      58.602  43.486  42.160  1.00  0.00           O
ATOM   3209  HH  TYR   203      59.285  44.128  42.365  1.00  0.00           H
ATOM   3210  CE2 TYR   203      56.298  42.918  42.515  1.00  0.00           C
ATOM   3211  HE2 TYR   203      56.471  41.964  42.039  1.00  0.00           H
ATOM   3212  CD2 TYR   203      55.050  43.319  42.899  1.00  0.00           C
ATOM   3213  HD2 TYR   203      54.204  42.663  42.746  1.00  0.00           H
ATOM   3214  C   TYR   203      53.082  47.205  43.127  1.00  0.00           C
ATOM   3215  O   TYR   203      54.115  47.670  42.568  1.00  0.00           O
ATOM   3216  N   TYR   204      51.885  47.416  42.479  1.00  0.00           N
ATOM   3217  H   TYR   204      51.053  46.931  42.783  1.00  0.00           H
ATOM   3218  CA  TYR   204      51.597  48.457  41.487  1.00  0.00           C
ATOM   3219  HA  TYR   204      52.382  48.391  40.734  1.00  0.00           H
ATOM   3220  CB  TYR   204      50.277  48.122  40.736  1.00  0.00           C
ATOM   3221  HB2 TYR   204      50.454  47.141  40.295  1.00  0.00           H
ATOM   3222  HB3 TYR   204      49.402  48.102  41.386  1.00  0.00           H
ATOM   3223  CG  TYR   204      49.901  49.216  39.669  1.00  0.00           C
ATOM   3224  CD1 TYR   204      50.334  49.029  38.390  1.00  0.00           C
ATOM   3225  HD1 TYR   204      50.830  48.084  38.225  1.00  0.00           H
ATOM   3226  CE1 TYR   204      49.899  49.920  37.413  1.00  0.00           C
ATOM   3227  HE1 TYR   204      50.292  49.781  36.417  1.00  0.00           H
ATOM   3228  CZ  TYR   204      49.060  51.023  37.802  1.00  0.00           C
ATOM   3229  OH  TYR   204      48.761  52.008  36.918  1.00  0.00           O
ATOM   3230  HH  TYR   204      48.742  51.754  35.992  1.00  0.00           H
ATOM   3231  CE2 TYR   204      48.708  51.294  39.112  1.00  0.00           C
ATOM   3232  HE2 TYR   204      48.157  52.149  39.472  1.00  0.00           H
ATOM   3233  CD2 TYR   204      49.039  50.273  40.060  1.00  0.00           C
ATOM   3234  HD2 TYR   204      48.702  50.351  41.083  1.00  0.00           H
ATOM   3235  C   TYR   204      51.627  49.849  42.032  1.00  0.00           C
ATOM   3236  O   TYR   204      52.143  50.795  41.423  1.00  0.00           O
ATOM   3237  N   THR   205      51.157  50.028  43.294  1.00  0.00           N
ATOM   3238  H   THR   205      50.692  49.232  43.705  1.00  0.00           H
ATOM   3239  CA  THR   205      51.332  51.333  44.012  1.00  0.00           C
ATOM   3240  HA  THR   205      51.263  52.060  43.202  1.00  0.00           H
ATOM   3241  CB  THR   205      50.244  51.646  45.108  1.00  0.00           C
ATOM   3242  HB  THR   205      50.374  52.526  45.737  1.00  0.00           H
ATOM   3243  CG2 THR   205      48.919  51.613  44.503  1.00  0.00           C
ATOM   3244 HG21 THR   205      48.670  52.469  43.874  1.00  0.00           H
ATOM   3245 HG22 THR   205      48.215  51.734  45.325  1.00  0.00           H
ATOM   3246 HG23 THR   205      48.776  50.660  43.993  1.00  0.00           H
ATOM   3247  OG1 THR   205      50.081  50.626  45.982  1.00  0.00           O
ATOM   3248  HG1 THR   205      50.836  50.046  46.108  1.00  0.00           H
ATOM   3249  C   THR   205      52.694  51.529  44.712  1.00  0.00           C
ATOM   3250  O   THR   205      53.215  52.669  44.811  1.00  0.00           O
ATOM   3251  N   ASP   206      53.378  50.447  45.206  1.00  0.00           N
ATOM   3252  H   ASP   206      53.008  49.521  45.038  1.00  0.00           H
ATOM   3253  CA  ASP   206      54.430  50.483  46.117  1.00  0.00           C
ATOM   3254  HA  ASP   206      55.013  51.403  46.146  1.00  0.00           H
ATOM   3255  CB  ASP   206      53.890  50.409  47.508  1.00  0.00           C
ATOM   3256  HB2 ASP   206      53.244  51.253  47.745  1.00  0.00           H
ATOM   3257  HB3 ASP   206      53.289  49.511  47.652  1.00  0.00           H
ATOM   3258  CG  ASP   206      54.929  50.451  48.559  1.00  0.00           C
ATOM   3259  OD1 ASP   206      54.593  50.051  49.697  1.00  0.00           O
ATOM   3260  OD2 ASP   206      56.010  50.936  48.355  1.00  0.00           O
ATOM   3261  C   ASP   206      55.505  49.337  45.893  1.00  0.00           C
ATOM   3262  O   ASP   206      55.223  48.204  46.277  1.00  0.00           O
ATOM   3263  N   PRO   207      56.504  49.622  45.000  1.00  0.00           N
ATOM   3264  CD  PRO   207      56.554  50.890  44.265  1.00  0.00           C
ATOM   3265  HD2 PRO   207      56.972  51.596  44.982  1.00  0.00           H
ATOM   3266  HD3 PRO   207      55.623  51.214  43.800  1.00  0.00           H
ATOM   3267  CG  PRO   207      57.603  50.730  43.151  1.00  0.00           C
ATOM   3268  HG2 PRO   207      58.267  51.585  43.025  1.00  0.00           H
ATOM   3269  HG3 PRO   207      57.208  50.324  42.220  1.00  0.00           H
ATOM   3270  CB  PRO   207      58.541  49.660  43.786  1.00  0.00           C
ATOM   3271  HB2 PRO   207      59.262  50.199  44.402  1.00  0.00           H
ATOM   3272  HB3 PRO   207      59.099  49.091  43.043  1.00  0.00           H
ATOM   3273  CA  PRO   207      57.650  48.777  44.653  1.00  0.00           C
ATOM   3274  HA  PRO   207      57.290  48.036  43.937  1.00  0.00           H
ATOM   3275  C   PRO   207      58.400  48.184  45.856  1.00  0.00           C
ATOM   3276  O   PRO   207      59.213  47.233  45.632  1.00  0.00           O
ATOM   3277  N   GLU   208      58.218  48.761  47.103  1.00  0.00           N
ATOM   3278  H   GLU   208      57.620  49.576  47.100  1.00  0.00           H
ATOM   3279  CA  GLU   208      58.625  48.120  48.314  1.00  0.00           C
ATOM   3280  HA  GLU   208      59.650  47.762  48.211  1.00  0.00           H
ATOM   3281  CB  GLU   208      58.636  49.153  49.496  1.00  0.00           C
ATOM   3282  HB2 GLU   208      57.604  49.451  49.683  1.00  0.00           H
ATOM   3283  HB3 GLU   208      59.059  48.589  50.327  1.00  0.00           H
ATOM   3284  CG  GLU   208      59.520  50.431  49.285  1.00  0.00           C
ATOM   3285  HG2 GLU   208      59.202  50.716  48.282  1.00  0.00           H
ATOM   3286  HG3 GLU   208      59.020  51.098  49.988  1.00  0.00           H
ATOM   3287  CD  GLU   208      61.091  50.174  49.478  1.00  0.00           C
ATOM   3288  OE1 GLU   208      61.442  49.621  50.555  1.00  0.00           O
ATOM   3289  OE2 GLU   208      61.786  50.332  48.424  1.00  0.00           O
ATOM   3290  C   GLU   208      57.785  46.887  48.806  1.00  0.00           C
ATOM   3291  O   GLU   208      58.349  46.111  49.594  1.00  0.00           O
ATOM   3292  N   THR   209      56.635  46.646  48.137  1.00  0.00           N
ATOM   3293  H   THR   209      56.469  47.213  47.317  1.00  0.00           H
ATOM   3294  CA  THR   209      55.760  45.527  48.535  1.00  0.00           C
ATOM   3295  HA  THR   209      55.636  45.653  49.611  1.00  0.00           H
ATOM   3296  CB  THR   209      54.404  45.467  47.724  1.00  0.00           C
ATOM   3297  HB  THR   209      54.672  45.421  46.669  1.00  0.00           H
ATOM   3298  CG2 THR   209      53.429  44.396  48.179  1.00  0.00           C
ATOM   3299 HG21 THR   209      53.892  43.411  48.143  1.00  0.00           H
ATOM   3300 HG22 THR   209      52.538  44.445  47.552  1.00  0.00           H
ATOM   3301 HG23 THR   209      53.217  44.631  49.222  1.00  0.00           H
ATOM   3302  OG1 THR   209      53.656  46.637  47.868  1.00  0.00           O
ATOM   3303  HG1 THR   209      53.978  47.367  47.333  1.00  0.00           H
ATOM   3304  C   THR   209      56.457  44.237  48.383  1.00  0.00           C
ATOM   3305  O   THR   209      56.843  43.758  47.326  1.00  0.00           O
ATOM   3306  N   LYS   210      56.626  43.540  49.550  1.00  0.00           N
ATOM   3307  H   LYS   210      56.399  43.968  50.436  1.00  0.00           H
ATOM   3308  CA  LYS   210      56.984  42.132  49.493  1.00  0.00           C
ATOM   3309  HA  LYS   210      57.466  41.951  48.532  1.00  0.00           H
ATOM   3310  CB  LYS   210      57.957  41.688  50.571  1.00  0.00           C
ATOM   3311  HB2 LYS   210      57.437  41.839  51.518  1.00  0.00           H
ATOM   3312  HB3 LYS   210      58.032  40.607  50.450  1.00  0.00           H
ATOM   3313  CG  LYS   210      59.274  42.393  50.482  1.00  0.00           C
ATOM   3314  HG2 LYS   210      59.085  43.459  50.608  1.00  0.00           H
ATOM   3315  HG3 LYS   210      59.848  41.969  51.306  1.00  0.00           H
ATOM   3316  CD  LYS   210      59.953  42.239  49.077  1.00  0.00           C
ATOM   3317  HD2 LYS   210      59.939  41.223  48.683  1.00  0.00           H
ATOM   3318  HD3 LYS   210      59.526  43.029  48.459  1.00  0.00           H
ATOM   3319  CE  LYS   210      61.456  42.679  48.978  1.00  0.00           C
ATOM   3320  HE2 LYS   210      62.035  42.142  49.728  1.00  0.00           H
ATOM   3321  HE3 LYS   210      61.974  42.238  48.127  1.00  0.00           H
ATOM   3322  NZ  LYS   210      61.639  44.182  49.046  1.00  0.00           N
ATOM   3323  HZ1 LYS   210      62.606  44.413  48.867  1.00  0.00           H
ATOM   3324  HZ2 LYS   210      61.435  44.637  49.925  1.00  0.00           H
ATOM   3325  HZ3 LYS   210      61.041  44.552  48.322  1.00  0.00           H
ATOM   3326  C   LYS   210      55.819  41.159  49.445  1.00  0.00           C
ATOM   3327  O   LYS   210      55.959  40.051  48.989  1.00  0.00           O
ATOM   3328  N   MET   211      54.632  41.522  49.980  1.00  0.00           N
ATOM   3329  H   MET   211      54.475  42.506  50.145  1.00  0.00           H
ATOM   3330  CA  MET   211      53.486  40.616  50.200  1.00  0.00           C
ATOM   3331  HA  MET   211      53.559  39.878  49.402  1.00  0.00           H
ATOM   3332  CB  MET   211      53.579  39.813  51.562  1.00  0.00           C
ATOM   3333  HB2 MET   211      53.564  40.412  52.473  1.00  0.00           H
ATOM   3334  HB3 MET   211      52.715  39.155  51.652  1.00  0.00           H
ATOM   3335  CG  MET   211      54.742  38.938  51.763  1.00  0.00           C
ATOM   3336  HG2 MET   211      54.961  38.341  50.878  1.00  0.00           H
ATOM   3337  HG3 MET   211      55.665  39.515  51.814  1.00  0.00           H
ATOM   3338  SD  MET   211      54.626  37.867  53.205  1.00  0.00           S
ATOM   3339  CE  MET   211      53.052  37.021  52.964  1.00  0.00           C
ATOM   3340  HE1 MET   211      52.977  36.110  53.558  1.00  0.00           H
ATOM   3341  HE2 MET   211      52.226  37.550  53.437  1.00  0.00           H
ATOM   3342  HE3 MET   211      52.938  36.737  51.918  1.00  0.00           H
ATOM   3343  C   MET   211      52.177  41.410  50.132  1.00  0.00           C
ATOM   3344  O   MET   211      52.160  42.609  50.523  1.00  0.00           O
ATOM   3345  N   GLY   212      51.156  40.623  49.823  1.00  0.00           N
ATOM   3346  H   GLY   212      51.288  39.685  49.472  1.00  0.00           H
ATOM   3347  CA  GLY   212      49.805  40.880  50.284  1.00  0.00           C
ATOM   3348  HA2 GLY   212      49.821  41.913  50.629  1.00  0.00           H
ATOM   3349  HA3 GLY   212      49.106  40.810  49.449  1.00  0.00           H
ATOM   3350  C   GLY   212      49.310  39.828  51.317  1.00  0.00           C
ATOM   3351  O   GLY   212      49.715  38.672  51.330  1.00  0.00           O
ATOM   3352  N   VAL   213      48.357  40.296  52.146  1.00  0.00           N
ATOM   3353  H   VAL   213      48.195  41.292  52.200  1.00  0.00           H
ATOM   3354  CA  VAL   213      47.803  39.505  53.292  1.00  0.00           C
ATOM   3355  HA  VAL   213      47.647  38.529  52.835  1.00  0.00           H
ATOM   3356  CB  VAL   213      48.846  39.364  54.429  1.00  0.00           C
ATOM   3357  HB  VAL   213      49.812  38.963  54.124  1.00  0.00           H
ATOM   3358  CG1 VAL   213      49.393  40.686  54.918  1.00  0.00           C
ATOM   3359 HG11 VAL   213      48.560  41.371  55.076  1.00  0.00           H
ATOM   3360 HG12 VAL   213      50.021  40.597  55.805  1.00  0.00           H
ATOM   3361 HG13 VAL   213      49.987  41.136  54.123  1.00  0.00           H
ATOM   3362  CG2 VAL   213      48.359  38.640  55.742  1.00  0.00           C
ATOM   3363 HG21 VAL   213      48.111  37.592  55.566  1.00  0.00           H
ATOM   3364 HG22 VAL   213      47.474  39.077  56.206  1.00  0.00           H
ATOM   3365 HG23 VAL   213      49.166  38.697  56.473  1.00  0.00           H
ATOM   3366  C   VAL   213      46.486  40.175  53.770  1.00  0.00           C
ATOM   3367  O   VAL   213      46.319  41.386  53.536  1.00  0.00           O
ATOM   3368  N   ILE   214      45.549  39.437  54.290  1.00  0.00           N
ATOM   3369  H   ILE   214      45.673  38.436  54.318  1.00  0.00           H
ATOM   3370  CA  ILE   214      44.200  40.029  54.651  1.00  0.00           C
ATOM   3371  HA  ILE   214      44.183  41.117  54.586  1.00  0.00           H
ATOM   3372  CB  ILE   214      43.121  39.585  53.641  1.00  0.00           C
ATOM   3373  HB  ILE   214      42.820  38.557  53.837  1.00  0.00           H
ATOM   3374  CG2 ILE   214      41.807  40.453  53.899  1.00  0.00           C
ATOM   3375 HG21 ILE   214      42.024  41.519  53.833  1.00  0.00           H
ATOM   3376 HG22 ILE   214      41.423  40.270  54.903  1.00  0.00           H
ATOM   3377 HG23 ILE   214      40.990  40.153  53.243  1.00  0.00           H
ATOM   3378  CG1 ILE   214      43.530  39.801  52.150  1.00  0.00           C
ATOM   3379 HG12 ILE   214      43.879  40.802  51.896  1.00  0.00           H
ATOM   3380 HG13 ILE   214      44.306  39.063  51.946  1.00  0.00           H
ATOM   3381  CD1 ILE   214      42.400  39.411  51.233  1.00  0.00           C
ATOM   3382 HD11 ILE   214      41.656  40.207  51.219  1.00  0.00           H
ATOM   3383 HD12 ILE   214      41.925  38.473  51.517  1.00  0.00           H
ATOM   3384 HD13 ILE   214      42.830  39.350  50.233  1.00  0.00           H
ATOM   3385  C   ILE   214      43.842  39.535  56.085  1.00  0.00           C
ATOM   3386  O   ILE   214      43.479  38.357  56.244  1.00  0.00           O
ATOM   3387  N   PHE   215      43.877  40.351  57.071  1.00  0.00           N
ATOM   3388  H   PHE   215      43.903  41.344  56.889  1.00  0.00           H
ATOM   3389  CA  PHE   215      43.483  40.024  58.488  1.00  0.00           C
ATOM   3390  HA  PHE   215      43.706  39.012  58.825  1.00  0.00           H
ATOM   3391  CB  PHE   215      44.213  40.974  59.433  1.00  0.00           C
ATOM   3392  HB2 PHE   215      44.033  41.959  59.005  1.00  0.00           H
ATOM   3393  HB3 PHE   215      43.935  40.806  60.474  1.00  0.00           H
ATOM   3394  CG  PHE   215      45.712  40.784  59.263  1.00  0.00           C
ATOM   3395  CD1 PHE   215      46.419  39.886  60.069  1.00  0.00           C
ATOM   3396  HD1 PHE   215      45.864  39.198  60.690  1.00  0.00           H
ATOM   3397  CE1 PHE   215      47.843  39.706  59.963  1.00  0.00           C
ATOM   3398  HE1 PHE   215      48.391  38.927  60.474  1.00  0.00           H
ATOM   3399  CZ  PHE   215      48.588  40.541  59.106  1.00  0.00           C
ATOM   3400  HZ  PHE   215      49.667  40.470  59.106  1.00  0.00           H
ATOM   3401  CE2 PHE   215      47.925  41.523  58.334  1.00  0.00           C
ATOM   3402  HE2 PHE   215      48.604  42.051  57.680  1.00  0.00           H
ATOM   3403  CD2 PHE   215      46.479  41.619  58.439  1.00  0.00           C
ATOM   3404  HD2 PHE   215      46.037  42.369  57.801  1.00  0.00           H
ATOM   3405  C   PHE   215      41.968  40.303  58.559  1.00  0.00           C
ATOM   3406  O   PHE   215      41.518  41.264  59.174  1.00  0.00           O
ATOM   3407  N   GLY   216      41.143  39.543  57.805  1.00  0.00           N
ATOM   3408  H   GLY   216      41.528  38.697  57.411  1.00  0.00           H
ATOM   3409  CA  GLY   216      39.651  39.568  57.950  1.00  0.00           C
ATOM   3410  HA2 GLY   216      39.227  40.445  58.440  1.00  0.00           H
ATOM   3411  HA3 GLY   216      39.104  39.496  57.010  1.00  0.00           H
ATOM   3412  C   GLY   216      39.305  38.366  58.825  1.00  0.00           C
ATOM   3413  O   GLY   216      39.861  38.219  59.887  1.00  0.00           O
ATOM   3414  N   THR   217      38.356  37.538  58.350  1.00  0.00           N
ATOM   3415  H   THR   217      38.148  37.758  57.386  1.00  0.00           H
ATOM   3416  CA  THR   217      37.936  36.302  58.985  1.00  0.00           C
ATOM   3417  HA  THR   217      37.700  36.550  60.020  1.00  0.00           H
ATOM   3418  CB  THR   217      36.662  35.740  58.288  1.00  0.00           C
ATOM   3419  HB  THR   217      36.575  34.704  58.614  1.00  0.00           H
ATOM   3420  CG2 THR   217      35.497  36.528  58.776  1.00  0.00           C
ATOM   3421 HG21 THR   217      34.620  36.266  58.182  1.00  0.00           H
ATOM   3422 HG22 THR   217      35.573  37.611  58.868  1.00  0.00           H
ATOM   3423 HG23 THR   217      35.282  36.167  59.781  1.00  0.00           H
ATOM   3424  OG1 THR   217      36.795  35.914  56.955  1.00  0.00           O
ATOM   3425  HG1 THR   217      37.342  35.178  56.671  1.00  0.00           H
ATOM   3426  C   THR   217      39.021  35.261  58.906  1.00  0.00           C
ATOM   3427  O   THR   217      38.987  34.280  59.693  1.00  0.00           O
ATOM   3428  N   GLY   218      39.985  35.349  58.049  1.00  0.00           N
ATOM   3429  H   GLY   218      39.921  36.162  57.452  1.00  0.00           H
ATOM   3430  CA  GLY   218      41.257  34.575  57.987  1.00  0.00           C
ATOM   3431  HA2 GLY   218      41.208  33.738  58.684  1.00  0.00           H
ATOM   3432  HA3 GLY   218      41.359  34.249  56.953  1.00  0.00           H
ATOM   3433  C   GLY   218      42.434  35.400  58.368  1.00  0.00           C
ATOM   3434  O   GLY   218      42.297  36.453  58.928  1.00  0.00           O
ATOM   3435  N   VAL   219      43.626  34.838  58.217  1.00  0.00           N
ATOM   3436  H   VAL   219      43.691  33.896  57.860  1.00  0.00           H
ATOM   3437  CA  VAL   219      45.011  35.363  58.418  1.00  0.00           C
ATOM   3438  HA  VAL   219      44.749  36.417  58.505  1.00  0.00           H
ATOM   3439  CB  VAL   219      45.517  34.851  59.806  1.00  0.00           C
ATOM   3440  HB  VAL   219      44.700  34.773  60.523  1.00  0.00           H
ATOM   3441  CG1 VAL   219      46.109  33.430  59.577  1.00  0.00           C
ATOM   3442 HG11 VAL   219      47.050  33.482  59.030  1.00  0.00           H
ATOM   3443 HG12 VAL   219      46.254  33.014  60.574  1.00  0.00           H
ATOM   3444 HG13 VAL   219      45.413  32.766  59.066  1.00  0.00           H
ATOM   3445  CG2 VAL   219      46.557  35.774  60.431  1.00  0.00           C
ATOM   3446 HG21 VAL   219      46.961  35.206  61.270  1.00  0.00           H
ATOM   3447 HG22 VAL   219      46.103  36.632  60.929  1.00  0.00           H
ATOM   3448 HG23 VAL   219      47.331  36.046  59.715  1.00  0.00           H
ATOM   3449  C   VAL   219      45.974  35.201  57.186  1.00  0.00           C
ATOM   3450  O   VAL   219      47.134  35.728  57.149  1.00  0.00           O
ATOM   3451  N   ASN   220      45.594  34.607  56.018  1.00  0.00           N
ATOM   3452  H   ASN   220      44.694  34.168  56.143  1.00  0.00           H
ATOM   3453  CA  ASN   220      46.443  34.117  54.885  1.00  0.00           C
ATOM   3454  HA  ASN   220      47.213  33.393  55.154  1.00  0.00           H
ATOM   3455  CB  ASN   220      45.433  33.407  53.949  1.00  0.00           C
ATOM   3456  HB2 ASN   220      44.910  32.593  54.451  1.00  0.00           H
ATOM   3457  HB3 ASN   220      44.639  34.076  53.617  1.00  0.00           H
ATOM   3458  CG  ASN   220      46.104  32.758  52.783  1.00  0.00           C
ATOM   3459  OD1 ASN   220      47.276  32.493  52.735  1.00  0.00           O
ATOM   3460  ND2 ASN   220      45.344  32.725  51.692  1.00  0.00           N
ATOM   3461 HD21 ASN   220      44.408  33.106  51.672  1.00  0.00           H
ATOM   3462 HD22 ASN   220      45.840  32.527  50.834  1.00  0.00           H
ATOM   3463  C   ASN   220      47.158  35.268  54.164  1.00  0.00           C
ATOM   3464  O   ASN   220      46.601  36.334  53.977  1.00  0.00           O
ATOM   3465  N   GLY   221      48.356  34.967  53.681  1.00  0.00           N
ATOM   3466  H   GLY   221      48.605  33.997  53.811  1.00  0.00           H
ATOM   3467  CA  GLY   221      49.179  35.820  52.801  1.00  0.00           C
ATOM   3468  HA2 GLY   221      48.574  36.719  52.689  1.00  0.00           H
ATOM   3469  HA3 GLY   221      50.064  36.201  53.310  1.00  0.00           H
ATOM   3470  C   GLY   221      49.672  35.132  51.547  1.00  0.00           C
ATOM   3471  O   GLY   221      49.731  33.884  51.517  1.00  0.00           O
ATOM   3472  N   ALA   222      49.884  35.969  50.542  1.00  0.00           N
ATOM   3473  H   ALA   222      49.915  36.952  50.777  1.00  0.00           H
ATOM   3474  CA  ALA   222      50.501  35.765  49.257  1.00  0.00           C
ATOM   3475  HA  ALA   222      50.934  34.769  49.157  1.00  0.00           H
ATOM   3476  CB  ALA   222      49.495  36.176  48.134  1.00  0.00           C
ATOM   3477  HB1 ALA   222      48.753  35.378  48.130  1.00  0.00           H
ATOM   3478  HB2 ALA   222      49.897  36.239  47.122  1.00  0.00           H
ATOM   3479  HB3 ALA   222      49.062  37.122  48.460  1.00  0.00           H
ATOM   3480  C   ALA   222      51.849  36.574  48.998  1.00  0.00           C
ATOM   3481  O   ALA   222      51.857  37.755  49.413  1.00  0.00           O
ATOM   3482  N   TYR   223      52.841  36.053  48.234  1.00  0.00           N
ATOM   3483  H   TYR   223      52.556  35.213  47.751  1.00  0.00           H
ATOM   3484  CA  TYR   223      54.171  36.610  47.889  1.00  0.00           C
ATOM   3485  HA  TYR   223      54.046  37.693  47.866  1.00  0.00           H
ATOM   3486  CB  TYR   223      55.221  36.178  48.917  1.00  0.00           C
ATOM   3487  HB2 TYR   223      56.129  36.704  48.624  1.00  0.00           H
ATOM   3488  HB3 TYR   223      54.873  36.443  49.916  1.00  0.00           H
ATOM   3489  CG  TYR   223      55.690  34.729  48.934  1.00  0.00           C
ATOM   3490  CD1 TYR   223      54.826  33.650  49.120  1.00  0.00           C
ATOM   3491  HD1 TYR   223      53.778  33.667  49.380  1.00  0.00           H
ATOM   3492  CE1 TYR   223      55.249  32.318  49.078  1.00  0.00           C
ATOM   3493  HE1 TYR   223      54.464  31.581  49.160  1.00  0.00           H
ATOM   3494  CZ  TYR   223      56.621  32.019  48.836  1.00  0.00           C
ATOM   3495  OH  TYR   223      57.033  30.713  48.740  1.00  0.00           O
ATOM   3496  HH  TYR   223      57.736  30.630  48.093  1.00  0.00           H
ATOM   3497  CE2 TYR   223      57.467  33.125  48.723  1.00  0.00           C
ATOM   3498  HE2 TYR   223      58.506  32.887  48.550  1.00  0.00           H
ATOM   3499  CD2 TYR   223      57.041  34.443  48.829  1.00  0.00           C
ATOM   3500  HD2 TYR   223      57.758  35.248  48.772  1.00  0.00           H
ATOM   3501  C   TYR   223      54.615  36.133  46.504  1.00  0.00           C
ATOM   3502  O   TYR   223      54.095  35.123  46.013  1.00  0.00           O
ATOM   3503  N   TYR   224      55.659  36.799  45.922  1.00  0.00           N
ATOM   3504  H   TYR   224      56.123  37.407  46.581  1.00  0.00           H
ATOM   3505  CA  TYR   224      56.453  36.332  44.809  1.00  0.00           C
ATOM   3506  HA  TYR   224      55.806  35.633  44.280  1.00  0.00           H
ATOM   3507  CB  TYR   224      56.772  37.533  43.862  1.00  0.00           C
ATOM   3508  HB2 TYR   224      57.134  38.413  44.393  1.00  0.00           H
ATOM   3509  HB3 TYR   224      57.573  37.221  43.192  1.00  0.00           H
ATOM   3510  CG  TYR   224      55.615  38.020  42.952  1.00  0.00           C
ATOM   3511  CD1 TYR   224      55.442  37.485  41.666  1.00  0.00           C
ATOM   3512  HD1 TYR   224      56.041  36.639  41.363  1.00  0.00           H
ATOM   3513  CE1 TYR   224      54.660  38.209  40.717  1.00  0.00           C
ATOM   3514  HE1 TYR   224      54.546  37.885  39.693  1.00  0.00           H
ATOM   3515  CZ  TYR   224      53.907  39.326  41.126  1.00  0.00           C
ATOM   3516  OH  TYR   224      53.032  39.968  40.293  1.00  0.00           O
ATOM   3517  HH  TYR   224      53.239  40.038  39.359  1.00  0.00           H
ATOM   3518  CE2 TYR   224      54.080  39.860  42.403  1.00  0.00           C
ATOM   3519  HE2 TYR   224      53.488  40.710  42.706  1.00  0.00           H
ATOM   3520  CD2 TYR   224      54.928  39.213  43.284  1.00  0.00           C
ATOM   3521  HD2 TYR   224      55.136  39.598  44.271  1.00  0.00           H
ATOM   3522  C   TYR   224      57.730  35.571  45.155  1.00  0.00           C
ATOM   3523  O   TYR   224      58.612  36.127  45.744  1.00  0.00           O
ATOM   3524  N   ASP   225      57.725  34.317  44.690  1.00  0.00           N
ATOM   3525  H   ASP   225      56.910  34.027  44.169  1.00  0.00           H
ATOM   3526  CA  ASP   225      58.840  33.349  44.787  1.00  0.00           C
ATOM   3527  HA  ASP   225      59.584  33.902  45.359  1.00  0.00           H
ATOM   3528  CB  ASP   225      58.419  32.025  45.379  1.00  0.00           C
ATOM   3529  HB2 ASP   225      57.544  32.078  46.026  1.00  0.00           H
ATOM   3530  HB3 ASP   225      58.307  31.234  44.637  1.00  0.00           H
ATOM   3531  CG  ASP   225      59.507  31.453  46.365  1.00  0.00           C
ATOM   3532  OD1 ASP   225      60.655  31.982  46.375  1.00  0.00           O
ATOM   3533  OD2 ASP   225      59.244  30.656  47.268  1.00  0.00           O
ATOM   3534  C   ASP   225      59.527  32.944  43.445  1.00  0.00           C
ATOM   3535  O   ASP   225      58.961  33.260  42.383  1.00  0.00           O
ATOM   3536  N   VAL   226      60.720  32.238  43.453  1.00  0.00           N
ATOM   3537  H   VAL   226      61.277  32.113  44.284  1.00  0.00           H
ATOM   3538  CA  VAL   226      61.332  31.795  42.264  1.00  0.00           C
ATOM   3539  HA  VAL   226      60.910  32.330  41.414  1.00  0.00           H
ATOM   3540  CB  VAL   226      62.847  32.093  42.262  1.00  0.00           C
ATOM   3541  HB  VAL   226      63.051  33.156  42.399  1.00  0.00           H
ATOM   3542  CG1 VAL   226      63.546  31.270  43.353  1.00  0.00           C
ATOM   3543 HG11 VAL   226      64.623  31.440  43.361  1.00  0.00           H
ATOM   3544 HG12 VAL   226      63.008  31.459  44.283  1.00  0.00           H
ATOM   3545 HG13 VAL   226      63.244  30.266  43.054  1.00  0.00           H
ATOM   3546  CG2 VAL   226      63.369  31.968  40.852  1.00  0.00           C
ATOM   3547 HG21 VAL   226      64.428  32.199  40.963  1.00  0.00           H
ATOM   3548 HG22 VAL   226      62.813  32.667  40.228  1.00  0.00           H
ATOM   3549 HG23 VAL   226      63.312  30.924  40.538  1.00  0.00           H
ATOM   3550  C   VAL   226      60.932  30.305  42.019  1.00  0.00           C
ATOM   3551  O   VAL   226      60.779  29.484  42.949  1.00  0.00           O
ATOM   3552  N   CYS   227      60.764  29.902  40.749  1.00  0.00           N
ATOM   3553  H   CYS   227      61.022  30.541  40.010  1.00  0.00           H
ATOM   3554  CA  CYS   227      60.407  28.549  40.380  1.00  0.00           C
ATOM   3555  HA  CYS   227      59.453  28.221  40.792  1.00  0.00           H
ATOM   3556  CB  CYS   227      60.088  28.516  38.862  1.00  0.00           C
ATOM   3557  HB2 CYS   227      60.840  29.005  38.244  1.00  0.00           H
ATOM   3558  HB3 CYS   227      59.954  27.485  38.532  1.00  0.00           H
ATOM   3559  SG  CYS   227      58.504  29.449  38.590  1.00  0.00           S
ATOM   3560  HG  CYS   227      58.938  30.458  39.349  1.00  0.00           H
ATOM   3561  C   CYS   227      61.504  27.501  40.855  1.00  0.00           C
ATOM   3562  O   CYS   227      61.264  26.352  41.040  1.00  0.00           O
ATOM   3563  N   SER   228      62.707  28.005  41.045  1.00  0.00           N
ATOM   3564  H   SER   228      62.754  28.988  40.820  1.00  0.00           H
ATOM   3565  CA  SER   228      63.822  27.187  41.515  1.00  0.00           C
ATOM   3566  HA  SER   228      63.843  26.341  40.828  1.00  0.00           H
ATOM   3567  CB  SER   228      65.099  27.995  41.253  1.00  0.00           C
ATOM   3568  HB2 SER   228      65.904  27.261  41.212  1.00  0.00           H
ATOM   3569  HB3 SER   228      65.152  28.340  40.221  1.00  0.00           H
ATOM   3570  OG  SER   228      65.253  29.021  42.195  1.00  0.00           O
ATOM   3571  HG  SER   228      65.823  29.732  41.893  1.00  0.00           H
ATOM   3572  C   SER   228      63.714  26.737  43.069  1.00  0.00           C
ATOM   3573  O   SER   228      64.437  25.813  43.462  1.00  0.00           O
ATOM   3574  N   ASP   229      62.863  27.468  43.864  1.00  0.00           N
ATOM   3575  H   ASP   229      62.712  28.421  43.570  1.00  0.00           H
ATOM   3576  CA  ASP   229      62.580  26.945  45.210  1.00  0.00           C
ATOM   3577  HA  ASP   229      63.394  26.294  45.531  1.00  0.00           H
ATOM   3578  CB  ASP   229      62.517  28.146  46.148  1.00  0.00           C
ATOM   3579  HB2 ASP   229      61.934  28.944  45.687  1.00  0.00           H
ATOM   3580  HB3 ASP   229      62.026  27.904  47.091  1.00  0.00           H
ATOM   3581  CG  ASP   229      63.837  28.692  46.658  1.00  0.00           C
ATOM   3582  OD1 ASP   229      64.924  28.212  46.199  1.00  0.00           O
ATOM   3583  OD2 ASP   229      63.813  29.606  47.552  1.00  0.00           O
ATOM   3584  C   ASP   229      61.227  26.209  45.246  1.00  0.00           C
ATOM   3585  O   ASP   229      61.081  25.327  46.058  1.00  0.00           O
ATOM   3586  N   ILE   230      60.297  26.576  44.395  1.00  0.00           N
ATOM   3587  H   ILE   230      60.540  27.441  43.935  1.00  0.00           H
ATOM   3588  CA  ILE   230      59.077  25.837  43.964  1.00  0.00           C
ATOM   3589  HA  ILE   230      58.642  25.565  44.925  1.00  0.00           H
ATOM   3590  CB  ILE   230      58.070  26.741  43.083  1.00  0.00           C
ATOM   3591  HB  ILE   230      58.591  26.941  42.146  1.00  0.00           H
ATOM   3592  CG2 ILE   230      56.752  26.045  42.922  1.00  0.00           C
ATOM   3593 HG21 ILE   230      56.102  26.666  42.305  1.00  0.00           H
ATOM   3594 HG22 ILE   230      56.219  25.892  43.860  1.00  0.00           H
ATOM   3595 HG23 ILE   230      56.950  25.108  42.403  1.00  0.00           H
ATOM   3596  CG1 ILE   230      57.736  28.107  43.745  1.00  0.00           C
ATOM   3597 HG12 ILE   230      56.913  28.021  44.454  1.00  0.00           H
ATOM   3598 HG13 ILE   230      58.565  28.608  44.246  1.00  0.00           H
ATOM   3599  CD1 ILE   230      57.081  29.101  42.795  1.00  0.00           C
ATOM   3600 HD11 ILE   230      57.037  29.988  43.427  1.00  0.00           H
ATOM   3601 HD12 ILE   230      56.125  28.674  42.493  1.00  0.00           H
ATOM   3602 HD13 ILE   230      57.690  29.214  41.899  1.00  0.00           H
ATOM   3603  C   ILE   230      59.425  24.574  43.305  1.00  0.00           C
ATOM   3604  O   ILE   230      59.316  24.388  42.115  1.00  0.00           O
ATOM   3605  N   GLU   231      59.971  23.516  43.974  1.00  0.00           N
ATOM   3606  H   GLU   231      59.968  23.610  44.980  1.00  0.00           H
ATOM   3607  CA  GLU   231      60.146  22.139  43.442  1.00  0.00           C
ATOM   3608  HA  GLU   231      60.933  22.249  42.697  1.00  0.00           H
ATOM   3609  CB  GLU   231      60.759  21.339  44.568  1.00  0.00           C
ATOM   3610  HB2 GLU   231      61.555  21.842  45.116  1.00  0.00           H
ATOM   3611  HB3 GLU   231      60.073  21.132  45.389  1.00  0.00           H
ATOM   3612  CG  GLU   231      61.347  20.018  43.989  1.00  0.00           C
ATOM   3613  HG2 GLU   231      60.799  19.608  43.141  1.00  0.00           H
ATOM   3614  HG3 GLU   231      62.382  20.210  43.705  1.00  0.00           H
ATOM   3615  CD  GLU   231      61.414  18.804  45.016  1.00  0.00           C
ATOM   3616  OE1 GLU   231      60.497  18.525  45.849  1.00  0.00           O
ATOM   3617  OE2 GLU   231      62.511  18.230  45.056  1.00  0.00           O
ATOM   3618  C   GLU   231      58.853  21.467  42.836  1.00  0.00           C
ATOM   3619  O   GLU   231      58.935  20.692  41.904  1.00  0.00           O
ATOM   3620  N   LYS   232      57.667  21.931  43.208  1.00  0.00           N
ATOM   3621  H   LYS   232      57.640  22.705  43.857  1.00  0.00           H
ATOM   3622  CA  LYS   232      56.356  21.540  42.685  1.00  0.00           C
ATOM   3623  HA  LYS   232      56.465  20.460  42.585  1.00  0.00           H
ATOM   3624  CB  LYS   232      55.321  21.652  43.777  1.00  0.00           C
ATOM   3625  HB2 LYS   232      54.413  21.153  43.440  1.00  0.00           H
ATOM   3626  HB3 LYS   232      55.642  21.164  44.698  1.00  0.00           H
ATOM   3627  CG  LYS   232      55.027  23.139  44.144  1.00  0.00           C
ATOM   3628  HG2 LYS   232      55.926  23.674  44.449  1.00  0.00           H
ATOM   3629  HG3 LYS   232      54.834  23.667  43.210  1.00  0.00           H
ATOM   3630  CD  LYS   232      53.956  23.399  45.177  1.00  0.00           C
ATOM   3631  HD2 LYS   232      54.221  22.995  46.154  1.00  0.00           H
ATOM   3632  HD3 LYS   232      53.802  24.477  45.233  1.00  0.00           H
ATOM   3633  CE  LYS   232      52.628  22.734  44.877  1.00  0.00           C
ATOM   3634  HE2 LYS   232      52.497  22.965  43.819  1.00  0.00           H
ATOM   3635  HE3 LYS   232      52.630  21.645  44.933  1.00  0.00           H
ATOM   3636  NZ  LYS   232      51.474  23.251  45.683  1.00  0.00           N
ATOM   3637  HZ1 LYS   232      51.725  23.174  46.658  1.00  0.00           H
ATOM   3638  HZ2 LYS   232      50.630  22.720  45.526  1.00  0.00           H
ATOM   3639  HZ3 LYS   232      51.341  24.228  45.464  1.00  0.00           H
ATOM   3640  C   LYS   232      56.021  22.205  41.361  1.00  0.00           C
ATOM   3641  O   LYS   232      55.019  21.825  40.793  1.00  0.00           O
ATOM   3642  N   LEU   233      56.932  22.916  40.716  1.00  0.00           N
ATOM   3643  H   LEU   233      57.820  23.035  41.181  1.00  0.00           H
ATOM   3644  CA  LEU   233      56.786  23.331  39.352  1.00  0.00           C
ATOM   3645  HA  LEU   233      55.901  22.891  38.894  1.00  0.00           H
ATOM   3646  CB  LEU   233      56.679  24.842  39.303  1.00  0.00           C
ATOM   3647  HB2 LEU   233      57.421  25.241  39.994  1.00  0.00           H
ATOM   3648  HB3 LEU   233      56.904  25.256  38.319  1.00  0.00           H
ATOM   3649  CG  LEU   233      55.286  25.377  39.841  1.00  0.00           C
ATOM   3650  HG  LEU   233      55.177  25.077  40.883  1.00  0.00           H
ATOM   3651  CD1 LEU   233      55.408  26.885  39.792  1.00  0.00           C
ATOM   3652 HD11 LEU   233      56.286  27.281  40.304  1.00  0.00           H
ATOM   3653 HD12 LEU   233      54.499  27.373  40.144  1.00  0.00           H
ATOM   3654 HD13 LEU   233      55.643  27.274  38.802  1.00  0.00           H
ATOM   3655  CD2 LEU   233      54.193  24.958  38.816  1.00  0.00           C
ATOM   3656 HD21 LEU   233      53.276  25.398  39.207  1.00  0.00           H
ATOM   3657 HD22 LEU   233      54.289  25.303  37.788  1.00  0.00           H
ATOM   3658 HD23 LEU   233      54.076  23.882  38.686  1.00  0.00           H
ATOM   3659  C   LEU   233      57.942  22.824  38.491  1.00  0.00           C
ATOM   3660  O   LEU   233      57.832  22.922  37.262  1.00  0.00           O
ATOM   3661  N   GLN   234      58.988  22.305  39.036  1.00  0.00           N
ATOM   3662  H   GLN   234      59.008  21.996  39.997  1.00  0.00           H
ATOM   3663  CA  GLN   234      60.136  21.963  38.237  1.00  0.00           C
ATOM   3664  HA  GLN   234      60.253  22.782  37.528  1.00  0.00           H
ATOM   3665  CB  GLN   234      61.363  21.825  39.140  1.00  0.00           C
ATOM   3666  HB2 GLN   234      61.082  21.101  39.905  1.00  0.00           H
ATOM   3667  HB3 GLN   234      62.235  21.560  38.543  1.00  0.00           H
ATOM   3668  CG  GLN   234      61.598  23.159  39.819  1.00  0.00           C
ATOM   3669  HG2 GLN   234      61.978  23.878  39.092  1.00  0.00           H
ATOM   3670  HG3 GLN   234      60.686  23.467  40.332  1.00  0.00           H
ATOM   3671  CD  GLN   234      62.708  23.156  40.867  1.00  0.00           C
ATOM   3672  OE1 GLN   234      63.335  22.213  41.165  1.00  0.00           O
ATOM   3673  NE2 GLN   234      62.773  24.201  41.662  1.00  0.00           N
ATOM   3674 HE21 GLN   234      63.304  24.043  42.507  1.00  0.00           H
ATOM   3675 HE22 GLN   234      62.149  24.979  41.501  1.00  0.00           H
ATOM   3676  C   GLN   234      59.976  20.715  37.351  1.00  0.00           C
ATOM   3677  O   GLN   234      59.711  19.559  37.847  1.00  0.00           O
ATOM   3678  N   GLY   235      60.231  20.937  36.049  1.00  0.00           N
ATOM   3679  H   GLY   235      60.605  21.830  35.760  1.00  0.00           H
ATOM   3680  CA  GLY   235      59.909  20.023  34.933  1.00  0.00           C
ATOM   3681  HA2 GLY   235      60.592  20.196  34.102  1.00  0.00           H
ATOM   3682  HA3 GLY   235      59.916  19.043  35.412  1.00  0.00           H
ATOM   3683  C   GLY   235      58.438  20.085  34.387  1.00  0.00           C
ATOM   3684  O   GLY   235      58.135  19.446  33.427  1.00  0.00           O
ATOM   3685  N   LYS   236      57.488  20.850  35.016  1.00  0.00           N
ATOM   3686  H   LYS   236      57.828  21.457  35.749  1.00  0.00           H
ATOM   3687  CA  LYS   236      56.126  21.108  34.639  1.00  0.00           C
ATOM   3688  HA  LYS   236      55.837  20.293  33.975  1.00  0.00           H
ATOM   3689  CB  LYS   236      55.157  21.183  35.826  1.00  0.00           C
ATOM   3690  HB2 LYS   236      55.337  22.116  36.361  1.00  0.00           H
ATOM   3691  HB3 LYS   236      54.169  21.176  35.365  1.00  0.00           H
ATOM   3692  CG  LYS   236      55.127  19.931  36.774  1.00  0.00           C
ATOM   3693  HG2 LYS   236      56.138  19.683  37.102  1.00  0.00           H
ATOM   3694  HG3 LYS   236      54.436  20.168  37.584  1.00  0.00           H
ATOM   3695  CD  LYS   236      54.545  18.677  36.030  1.00  0.00           C
ATOM   3696  HD2 LYS   236      55.003  18.672  35.040  1.00  0.00           H
ATOM   3697  HD3 LYS   236      54.842  17.844  36.669  1.00  0.00           H
ATOM   3698  CE  LYS   236      53.022  18.742  35.925  1.00  0.00           C
ATOM   3699  HE2 LYS   236      52.868  19.754  35.549  1.00  0.00           H
ATOM   3700  HE3 LYS   236      52.748  17.989  35.186  1.00  0.00           H
ATOM   3701  NZ  LYS   236      52.399  18.503  37.212  1.00  0.00           N
ATOM   3702  HZ1 LYS   236      52.720  19.314  37.722  1.00  0.00           H
ATOM   3703  HZ2 LYS   236      52.566  17.559  37.527  1.00  0.00           H
ATOM   3704  HZ3 LYS   236      51.398  18.553  37.085  1.00  0.00           H
ATOM   3705  C   LYS   236      55.967  22.390  33.814  1.00  0.00           C
ATOM   3706  O   LYS   236      54.988  22.481  33.054  1.00  0.00           O
ATOM   3707  N   LEU   237      56.836  23.350  33.988  1.00  0.00           N
ATOM   3708  H   LEU   237      57.513  23.284  34.735  1.00  0.00           H
ATOM   3709  CA  LEU   237      56.929  24.547  33.162  1.00  0.00           C
ATOM   3710  HA  LEU   237      55.976  25.024  32.938  1.00  0.00           H
ATOM   3711  CB  LEU   237      57.817  25.601  33.906  1.00  0.00           C
ATOM   3712  HB2 LEU   237      58.713  25.057  34.206  1.00  0.00           H
ATOM   3713  HB3 LEU   237      58.100  26.435  33.265  1.00  0.00           H
ATOM   3714  CG  LEU   237      57.038  26.332  35.155  1.00  0.00           C
ATOM   3715  HG  LEU   237      56.648  25.505  35.749  1.00  0.00           H
ATOM   3716  CD1 LEU   237      57.966  27.166  36.030  1.00  0.00           C
ATOM   3717 HD11 LEU   237      57.411  27.518  36.899  1.00  0.00           H
ATOM   3718 HD12 LEU   237      58.289  27.971  35.369  1.00  0.00           H
ATOM   3719 HD13 LEU   237      58.797  26.571  36.411  1.00  0.00           H
ATOM   3720  CD2 LEU   237      55.918  27.217  34.622  1.00  0.00           C
ATOM   3721 HD21 LEU   237      56.315  28.094  34.112  1.00  0.00           H
ATOM   3722 HD22 LEU   237      55.200  26.607  34.075  1.00  0.00           H
ATOM   3723 HD23 LEU   237      55.330  27.631  35.443  1.00  0.00           H
ATOM   3724  C   LEU   237      57.573  24.355  31.775  1.00  0.00           C
ATOM   3725  O   LEU   237      58.254  23.351  31.495  1.00  0.00           O
ATOM   3726  N   SER   238      57.288  25.273  30.858  1.00  0.00           N
ATOM   3727  H   SER   238      56.616  25.986  31.106  1.00  0.00           H
ATOM   3728  CA  SER   238      57.560  25.034  29.434  1.00  0.00           C
ATOM   3729  HA  SER   238      57.079  24.085  29.198  1.00  0.00           H
ATOM   3730  CB  SER   238      56.804  26.192  28.699  1.00  0.00           C
ATOM   3731  HB2 SER   238      55.760  25.904  28.580  1.00  0.00           H
ATOM   3732  HB3 SER   238      57.041  27.164  29.132  1.00  0.00           H
ATOM   3733  OG  SER   238      57.301  26.195  27.350  1.00  0.00           O
ATOM   3734  HG  SER   238      57.906  26.933  27.242  1.00  0.00           H
ATOM   3735  C   SER   238      59.114  24.954  29.224  1.00  0.00           C
ATOM   3736  O   SER   238      59.883  25.616  29.982  1.00  0.00           O
ATOM   3737  N   ASP   239      59.592  24.319  28.102  1.00  0.00           N
ATOM   3738  H   ASP   239      58.963  23.774  27.531  1.00  0.00           H
ATOM   3739  CA  ASP   239      60.970  24.189  27.827  1.00  0.00           C
ATOM   3740  HA  ASP   239      61.373  23.770  28.750  1.00  0.00           H
ATOM   3741  CB  ASP   239      61.278  23.319  26.576  1.00  0.00           C
ATOM   3742  HB2 ASP   239      60.916  23.674  25.610  1.00  0.00           H
ATOM   3743  HB3 ASP   239      62.356  23.437  26.464  1.00  0.00           H
ATOM   3744  CG  ASP   239      61.130  21.795  26.667  1.00  0.00           C
ATOM   3745  OD1 ASP   239      60.951  21.201  27.773  1.00  0.00           O
ATOM   3746  OD2 ASP   239      61.076  21.127  25.624  1.00  0.00           O
ATOM   3747  C   ASP   239      61.686  25.544  27.634  1.00  0.00           C
ATOM   3748  O   ASP   239      62.879  25.677  27.987  1.00  0.00           O
ATOM   3749  N   ASP   240      60.999  26.608  27.215  1.00  0.00           N
ATOM   3750  H   ASP   240      60.166  26.475  26.660  1.00  0.00           H
ATOM   3751  CA  ASP   240      61.505  27.983  27.082  1.00  0.00           C
ATOM   3752  HA  ASP   240      62.504  27.873  26.663  1.00  0.00           H
ATOM   3753  CB  ASP   240      60.687  28.832  26.124  1.00  0.00           C
ATOM   3754  HB2 ASP   240      61.097  29.841  26.134  1.00  0.00           H
ATOM   3755  HB3 ASP   240      60.835  28.539  25.085  1.00  0.00           H
ATOM   3756  CG  ASP   240      59.177  28.955  26.356  1.00  0.00           C
ATOM   3757  OD1 ASP   240      58.609  28.451  27.342  1.00  0.00           O
ATOM   3758  OD2 ASP   240      58.586  29.379  25.423  1.00  0.00           O
ATOM   3759  C   ASP   240      61.629  28.785  28.431  1.00  0.00           C
ATOM   3760  O   ASP   240      62.345  29.832  28.474  1.00  0.00           O
ATOM   3761  N   ILE   241      61.013  28.317  29.501  1.00  0.00           N
ATOM   3762  H   ILE   241      60.649  27.376  29.450  1.00  0.00           H
ATOM   3763  CA  ILE   241      60.956  28.951  30.861  1.00  0.00           C
ATOM   3764  HA  ILE   241      61.101  30.008  30.637  1.00  0.00           H
ATOM   3765  CB  ILE   241      59.611  28.814  31.635  1.00  0.00           C
ATOM   3766  HB  ILE   241      59.556  27.747  31.850  1.00  0.00           H
ATOM   3767  CG2 ILE   241      59.650  29.539  33.000  1.00  0.00           C
ATOM   3768 HG21 ILE   241      58.705  29.352  33.511  1.00  0.00           H
ATOM   3769 HG22 ILE   241      59.723  30.618  32.858  1.00  0.00           H
ATOM   3770 HG23 ILE   241      60.441  29.088  33.598  1.00  0.00           H
ATOM   3771  CG1 ILE   241      58.490  29.143  30.652  1.00  0.00           C
ATOM   3772 HG12 ILE   241      58.604  30.164  30.290  1.00  0.00           H
ATOM   3773 HG13 ILE   241      58.618  28.565  29.737  1.00  0.00           H
ATOM   3774  CD1 ILE   241      57.131  29.117  31.323  1.00  0.00           C
ATOM   3775 HD11 ILE   241      56.807  28.128  31.649  1.00  0.00           H
ATOM   3776 HD12 ILE   241      56.360  29.587  30.714  1.00  0.00           H
ATOM   3777 HD13 ILE   241      57.145  29.744  32.214  1.00  0.00           H
ATOM   3778  C   ILE   241      62.207  28.491  31.657  1.00  0.00           C
ATOM   3779  O   ILE   241      62.316  27.275  32.027  1.00  0.00           O
ATOM   3780  N   PRO   242      63.158  29.334  32.012  1.00  0.00           N
ATOM   3781  CD  PRO   242      63.245  30.733  31.577  1.00  0.00           C
ATOM   3782  HD2 PRO   242      62.378  31.384  31.688  1.00  0.00           H
ATOM   3783  HD3 PRO   242      63.708  30.855  30.598  1.00  0.00           H
ATOM   3784  CG  PRO   242      64.254  31.283  32.567  1.00  0.00           C
ATOM   3785  HG2 PRO   242      63.883  31.647  33.524  1.00  0.00           H
ATOM   3786  HG3 PRO   242      64.788  32.164  32.207  1.00  0.00           H
ATOM   3787  CB  PRO   242      65.211  30.094  32.911  1.00  0.00           C
ATOM   3788  HB2 PRO   242      65.848  30.298  33.772  1.00  0.00           H
ATOM   3789  HB3 PRO   242      65.917  29.850  32.117  1.00  0.00           H
ATOM   3790  CA  PRO   242      64.208  28.959  32.940  1.00  0.00           C
ATOM   3791  HA  PRO   242      64.819  28.105  32.647  1.00  0.00           H
ATOM   3792  C   PRO   242      63.685  28.790  34.429  1.00  0.00           C
ATOM   3793  O   PRO   242      62.616  29.234  34.880  1.00  0.00           O
ATOM   3794  N   PRO   243      64.459  28.087  35.295  1.00  0.00           N
ATOM   3795  CD  PRO   243      65.420  27.010  34.942  1.00  0.00           C
ATOM   3796  HD2 PRO   243      66.363  27.439  34.601  1.00  0.00           H
ATOM   3797  HD3 PRO   243      65.002  26.475  34.091  1.00  0.00           H
ATOM   3798  CG  PRO   243      65.513  26.039  36.117  1.00  0.00           C
ATOM   3799  HG2 PRO   243      66.478  25.534  36.169  1.00  0.00           H
ATOM   3800  HG3 PRO   243      64.741  25.301  35.904  1.00  0.00           H
ATOM   3801  CB  PRO   243      65.192  26.978  37.308  1.00  0.00           C
ATOM   3802  HB2 PRO   243      66.100  27.569  37.426  1.00  0.00           H
ATOM   3803  HB3 PRO   243      64.824  26.491  38.211  1.00  0.00           H
ATOM   3804  CA  PRO   243      64.135  27.923  36.713  1.00  0.00           C
ATOM   3805  HA  PRO   243      63.133  27.497  36.758  1.00  0.00           H
ATOM   3806  C   PRO   243      64.157  29.276  37.469  1.00  0.00           C
ATOM   3807  O   PRO   243      63.449  29.476  38.454  1.00  0.00           O
ATOM   3808  N   SER   244      64.947  30.254  36.946  1.00  0.00           N
ATOM   3809  H   SER   244      65.474  29.985  36.129  1.00  0.00           H
ATOM   3810  CA  SER   244      65.094  31.616  37.540  1.00  0.00           C
ATOM   3811  HA  SER   244      65.355  31.603  38.598  1.00  0.00           H
ATOM   3812  CB  SER   244      66.308  32.260  36.844  1.00  0.00           C
ATOM   3813  HB2 SER   244      66.411  33.283  37.208  1.00  0.00           H
ATOM   3814  HB3 SER   244      67.192  31.674  37.096  1.00  0.00           H
ATOM   3815  OG  SER   244      66.124  32.203  35.501  1.00  0.00           O
ATOM   3816  HG  SER   244      66.365  33.046  35.109  1.00  0.00           H
ATOM   3817  C   SER   244      63.828  32.460  37.476  1.00  0.00           C
ATOM   3818  O   SER   244      63.824  33.569  38.099  1.00  0.00           O
ATOM   3819  N   ALA   245      62.751  32.019  36.813  1.00  0.00           N
ATOM   3820  H   ALA   245      62.664  31.025  36.654  1.00  0.00           H
ATOM   3821  CA  ALA   245      61.548  32.862  36.604  1.00  0.00           C
ATOM   3822  HA  ALA   245      61.901  33.877  36.423  1.00  0.00           H
ATOM   3823  CB  ALA   245      60.814  32.317  35.301  1.00  0.00           C
ATOM   3824  HB1 ALA   245      59.835  32.790  35.235  1.00  0.00           H
ATOM   3825  HB2 ALA   245      60.609  31.249  35.363  1.00  0.00           H
ATOM   3826  HB3 ALA   245      61.348  32.363  34.351  1.00  0.00           H
ATOM   3827  C   ALA   245      60.750  32.939  37.878  1.00  0.00           C
ATOM   3828  O   ALA   245      60.748  32.005  38.698  1.00  0.00           O
ATOM   3829  N   PRO   246      60.070  34.151  38.027  1.00  0.00           N
ATOM   3830  CD  PRO   246      59.889  35.278  37.094  1.00  0.00           C
ATOM   3831  HD2 PRO   246      59.514  34.864  36.158  1.00  0.00           H
ATOM   3832  HD3 PRO   246      60.841  35.760  36.874  1.00  0.00           H
ATOM   3833  CG  PRO   246      58.893  36.263  37.743  1.00  0.00           C
ATOM   3834  HG2 PRO   246      57.871  36.115  37.393  1.00  0.00           H
ATOM   3835  HG3 PRO   246      59.172  37.309  37.618  1.00  0.00           H
ATOM   3836  CB  PRO   246      58.968  35.826  39.210  1.00  0.00           C
ATOM   3837  HB2 PRO   246      58.069  36.160  39.729  1.00  0.00           H
ATOM   3838  HB3 PRO   246      59.825  36.266  39.722  1.00  0.00           H
ATOM   3839  CA  PRO   246      59.224  34.331  39.186  1.00  0.00           C
ATOM   3840  HA  PRO   246      59.710  33.898  40.061  1.00  0.00           H
ATOM   3841  C   PRO   246      57.896  33.521  39.069  1.00  0.00           C
ATOM   3842  O   PRO   246      57.422  33.138  37.987  1.00  0.00           O
ATOM   3843  N   MET   247      57.265  33.337  40.215  1.00  0.00           N
ATOM   3844  H   MET   247      57.761  33.687  41.022  1.00  0.00           H
ATOM   3845  CA  MET   247      55.884  32.892  40.412  1.00  0.00           C
ATOM   3846  HA  MET   247      55.311  33.319  39.588  1.00  0.00           H
ATOM   3847  CB  MET   247      55.830  31.315  40.209  1.00  0.00           C
ATOM   3848  HB2 MET   247      56.127  31.188  39.169  1.00  0.00           H
ATOM   3849  HB3 MET   247      56.503  30.963  40.990  1.00  0.00           H
ATOM   3850  CG  MET   247      54.476  30.759  40.503  1.00  0.00           C
ATOM   3851  HG2 MET   247      54.634  29.696  40.688  1.00  0.00           H
ATOM   3852  HG3 MET   247      54.148  31.248  41.420  1.00  0.00           H
ATOM   3853  SD  MET   247      53.246  31.175  39.188  1.00  0.00           S
ATOM   3854  CE  MET   247      53.817  30.197  37.745  1.00  0.00           C
ATOM   3855  HE1 MET   247      54.901  30.102  37.690  1.00  0.00           H
ATOM   3856  HE2 MET   247      53.518  29.150  37.818  1.00  0.00           H
ATOM   3857  HE3 MET   247      53.434  30.488  36.768  1.00  0.00           H
ATOM   3858  C   MET   247      55.243  33.359  41.690  1.00  0.00           C
ATOM   3859  O   MET   247      55.789  33.189  42.771  1.00  0.00           O
ATOM   3860  N   ALA   248      54.053  33.906  41.639  1.00  0.00           N
ATOM   3861  H   ALA   248      53.622  33.943  40.727  1.00  0.00           H
ATOM   3862  CA  ALA   248      53.292  34.392  42.814  1.00  0.00           C
ATOM   3863  HA  ALA   248      53.911  34.852  43.585  1.00  0.00           H
ATOM   3864  CB  ALA   248      52.256  35.437  42.389  1.00  0.00           C
ATOM   3865  HB1 ALA   248      51.820  35.833  43.306  1.00  0.00           H
ATOM   3866  HB2 ALA   248      51.407  35.044  41.830  1.00  0.00           H
ATOM   3867  HB3 ALA   248      52.727  36.250  41.837  1.00  0.00           H
ATOM   3868  C   ALA   248      52.616  33.143  43.509  1.00  0.00           C
ATOM   3869  O   ALA   248      51.877  32.479  42.791  1.00  0.00           O
ATOM   3870  N   ILE   249      52.930  32.879  44.757  1.00  0.00           N
ATOM   3871  H   ILE   249      53.701  33.368  45.190  1.00  0.00           H
ATOM   3872  CA  ILE   249      52.351  31.813  45.556  1.00  0.00           C
ATOM   3873  HA  ILE   249      51.815  31.146  44.882  1.00  0.00           H
ATOM   3874  CB  ILE   249      53.392  30.953  46.355  1.00  0.00           C
ATOM   3875  HB  ILE   249      54.031  31.596  46.961  1.00  0.00           H
ATOM   3876  CG2 ILE   249      52.561  30.111  47.396  1.00  0.00           C
ATOM   3877 HG21 ILE   249      53.147  29.212  47.587  1.00  0.00           H
ATOM   3878 HG22 ILE   249      51.601  29.775  47.003  1.00  0.00           H
ATOM   3879 HG23 ILE   249      52.430  30.591  48.365  1.00  0.00           H
ATOM   3880  CG1 ILE   249      54.374  30.212  45.390  1.00  0.00           C
ATOM   3881 HG12 ILE   249      54.996  30.930  44.855  1.00  0.00           H
ATOM   3882 HG13 ILE   249      55.100  29.758  46.064  1.00  0.00           H
ATOM   3883  CD1 ILE   249      53.706  29.202  44.519  1.00  0.00           C
ATOM   3884 HD11 ILE   249      52.933  28.676  45.078  1.00  0.00           H
ATOM   3885 HD12 ILE   249      54.522  28.548  44.209  1.00  0.00           H
ATOM   3886 HD13 ILE   249      53.402  29.804  43.664  1.00  0.00           H
ATOM   3887  C   ILE   249      51.322  32.443  46.506  1.00  0.00           C
ATOM   3888  O   ILE   249      51.666  33.390  47.188  1.00  0.00           O
ATOM   3889  N   ASN   250      50.099  31.929  46.608  1.00  0.00           N
ATOM   3890  H   ASN   250      49.942  31.074  46.093  1.00  0.00           H
ATOM   3891  CA  ASN   250      49.027  32.174  47.608  1.00  0.00           C
ATOM   3892  HA  ASN   250      49.283  33.096  48.129  1.00  0.00           H
ATOM   3893  CB  ASN   250      47.674  32.337  46.945  1.00  0.00           C
ATOM   3894  HB2 ASN   250      47.577  33.371  46.615  1.00  0.00           H
ATOM   3895  HB3 ASN   250      47.662  31.871  45.960  1.00  0.00           H
ATOM   3896  CG  ASN   250      46.399  31.867  47.713  1.00  0.00           C
ATOM   3897  OD1 ASN   250      46.306  32.023  48.887  1.00  0.00           O
ATOM   3898  ND2 ASN   250      45.383  31.466  47.024  1.00  0.00           N
ATOM   3899 HD21 ASN   250      45.574  31.336  46.041  1.00  0.00           H
ATOM   3900 HD22 ASN   250      44.573  31.094  47.498  1.00  0.00           H
ATOM   3901  C   ASN   250      49.189  31.066  48.545  1.00  0.00           C
ATOM   3902  O   ASN   250      48.944  29.924  48.236  1.00  0.00           O
ATOM   3903  N   CYS   251      49.762  31.325  49.681  1.00  0.00           N
ATOM   3904  H   CYS   251      49.837  32.299  49.941  1.00  0.00           H
ATOM   3905  CA  CYS   251      50.281  30.365  50.680  1.00  0.00           C
ATOM   3906  HA  CYS   251      51.002  29.773  50.117  1.00  0.00           H
ATOM   3907  CB  CYS   251      51.161  31.035  51.785  1.00  0.00           C
ATOM   3908  HB2 CYS   251      50.516  31.597  52.459  1.00  0.00           H
ATOM   3909  HB3 CYS   251      51.756  30.296  52.323  1.00  0.00           H
ATOM   3910  SG  CYS   251      52.300  32.135  50.894  1.00  0.00           S
ATOM   3911  HG  CYS   251      51.366  32.823  50.233  1.00  0.00           H
ATOM   3912  C   CYS   251      49.214  29.368  51.194  1.00  0.00           C
ATOM   3913  O   CYS   251      49.509  28.184  51.375  1.00  0.00           O
ATOM   3914  N   GLU   252      48.008  29.911  51.529  1.00  0.00           N
ATOM   3915  H   GLU   252      47.779  30.868  51.304  1.00  0.00           H
ATOM   3916  CA  GLU   252      46.904  29.252  52.234  1.00  0.00           C
ATOM   3917  HA  GLU   252      46.221  30.036  52.563  1.00  0.00           H
ATOM   3918  CB  GLU   252      46.083  28.262  51.332  1.00  0.00           C
ATOM   3919  HB2 GLU   252      46.779  27.597  50.820  1.00  0.00           H
ATOM   3920  HB3 GLU   252      45.506  27.601  51.980  1.00  0.00           H
ATOM   3921  CG  GLU   252      45.243  28.907  50.210  1.00  0.00           C
ATOM   3922  HG2 GLU   252      45.633  29.867  49.872  1.00  0.00           H
ATOM   3923  HG3 GLU   252      45.160  28.142  49.437  1.00  0.00           H
ATOM   3924  CD  GLU   252      43.869  29.359  50.758  1.00  0.00           C
ATOM   3925  OE1 GLU   252      42.914  29.356  49.947  1.00  0.00           O
ATOM   3926  OE2 GLU   252      43.685  29.612  51.978  1.00  0.00           O
ATOM   3927  C   GLU   252      47.423  28.628  53.592  1.00  0.00           C
ATOM   3928  O   GLU   252      47.003  27.573  54.050  1.00  0.00           O
ATOM   3929  N   TYR   253      48.298  29.453  54.216  1.00  0.00           N
ATOM   3930  H   TYR   253      48.353  30.412  53.906  1.00  0.00           H
ATOM   3931  CA  TYR   253      49.050  29.105  55.423  1.00  0.00           C
ATOM   3932  HA  TYR   253      49.300  28.049  55.320  1.00  0.00           H
ATOM   3933  CB  TYR   253      50.357  30.009  55.574  1.00  0.00           C
ATOM   3934  HB2 TYR   253      50.916  29.531  56.378  1.00  0.00           H
ATOM   3935  HB3 TYR   253      50.945  29.772  54.688  1.00  0.00           H
ATOM   3936  CG  TYR   253      50.266  31.578  55.791  1.00  0.00           C
ATOM   3937  CD1 TYR   253      49.300  32.063  56.721  1.00  0.00           C
ATOM   3938  HD1 TYR   253      48.774  31.344  57.332  1.00  0.00           H
ATOM   3939  CE1 TYR   253      49.303  33.449  56.969  1.00  0.00           C
ATOM   3940  HE1 TYR   253      48.602  33.853  57.683  1.00  0.00           H
ATOM   3941  CZ  TYR   253      50.104  34.381  56.290  1.00  0.00           C
ATOM   3942  OH  TYR   253      49.957  35.725  56.485  1.00  0.00           O
ATOM   3943  HH  TYR   253      49.044  35.998  56.596  1.00  0.00           H
ATOM   3944  CE2 TYR   253      50.995  33.916  55.276  1.00  0.00           C
ATOM   3945  HE2 TYR   253      51.537  34.646  54.694  1.00  0.00           H
ATOM   3946  CD2 TYR   253      51.094  32.511  55.080  1.00  0.00           C
ATOM   3947  HD2 TYR   253      51.824  32.101  54.397  1.00  0.00           H
ATOM   3948  C   TYR   253      48.221  29.013  56.679  1.00  0.00           C
ATOM   3949  O   TYR   253      48.767  28.692  57.772  1.00  0.00           O
ATOM   3950  N   GLY   254      46.890  29.247  56.683  1.00  0.00           N
ATOM   3951  H   GLY   254      46.432  29.264  55.783  1.00  0.00           H
ATOM   3952  CA  GLY   254      45.983  29.160  57.859  1.00  0.00           C
ATOM   3953  HA2 GLY   254      46.422  29.560  58.773  1.00  0.00           H
ATOM   3954  HA3 GLY   254      44.968  29.491  57.642  1.00  0.00           H
ATOM   3955  C   GLY   254      45.964  27.740  58.350  1.00  0.00           C
ATOM   3956  O   GLY   254      45.658  27.548  59.515  1.00  0.00           O
ATOM   3957  N   SER   255      46.370  26.734  57.533  1.00  0.00           N
ATOM   3958  H   SER   255      46.758  27.046  56.655  1.00  0.00           H
ATOM   3959  CA  SER   255      46.629  25.340  58.014  1.00  0.00           C
ATOM   3960  HA  SER   255      45.680  25.017  58.441  1.00  0.00           H
ATOM   3961  CB  SER   255      46.700  24.408  56.702  1.00  0.00           C
ATOM   3962  HB2 SER   255      46.676  23.424  57.169  1.00  0.00           H
ATOM   3963  HB3 SER   255      45.822  24.647  56.101  1.00  0.00           H
ATOM   3964  OG  SER   255      47.832  24.529  55.831  1.00  0.00           O
ATOM   3965  HG  SER   255      48.009  23.756  55.293  1.00  0.00           H
ATOM   3966  C   SER   255      47.743  25.070  59.014  1.00  0.00           C
ATOM   3967  O   SER   255      47.759  23.958  59.626  1.00  0.00           O
ATOM   3968  N   PHE   256      48.712  25.938  59.235  1.00  0.00           N
ATOM   3969  H   PHE   256      48.604  26.868  58.856  1.00  0.00           H
ATOM   3970  CA  PHE   256      49.900  25.643  60.025  1.00  0.00           C
ATOM   3971  HA  PHE   256      50.463  24.875  59.494  1.00  0.00           H
ATOM   3972  CB  PHE   256      50.932  26.788  60.152  1.00  0.00           C
ATOM   3973  HB2 PHE   256      51.283  26.994  59.141  1.00  0.00           H
ATOM   3974  HB3 PHE   256      50.359  27.698  60.333  1.00  0.00           H
ATOM   3975  CG  PHE   256      52.114  26.665  61.107  1.00  0.00           C
ATOM   3976  CD1 PHE   256      53.295  26.266  60.520  1.00  0.00           C
ATOM   3977  HD1 PHE   256      53.446  26.002  59.484  1.00  0.00           H
ATOM   3978  CE1 PHE   256      54.426  26.193  61.329  1.00  0.00           C
ATOM   3979  HE1 PHE   256      55.327  25.733  60.952  1.00  0.00           H
ATOM   3980  CZ  PHE   256      54.410  26.693  62.619  1.00  0.00           C
ATOM   3981  HZ  PHE   256      55.376  26.669  63.104  1.00  0.00           H
ATOM   3982  CE2 PHE   256      53.274  27.189  63.193  1.00  0.00           C
ATOM   3983  HE2 PHE   256      53.244  27.565  64.206  1.00  0.00           H
ATOM   3984  CD2 PHE   256      52.087  27.135  62.453  1.00  0.00           C
ATOM   3985  HD2 PHE   256      51.149  27.438  62.894  1.00  0.00           H
ATOM   3986  C   PHE   256      49.576  24.989  61.384  1.00  0.00           C
ATOM   3987  O   PHE   256      48.497  25.293  61.943  1.00  0.00           O
ATOM   3988  N   ASP   257      50.492  24.118  61.854  1.00  0.00           N
ATOM   3989  H   ASP   257      51.327  23.880  61.340  1.00  0.00           H
ATOM   3990  CA  ASP   257      50.330  23.297  63.025  1.00  0.00           C
ATOM   3991  HA  ASP   257      51.126  22.553  63.019  1.00  0.00           H
ATOM   3992  CB  ASP   257      50.757  24.165  64.305  1.00  0.00           C
ATOM   3993  HB2 ASP   257      51.621  24.743  63.976  1.00  0.00           H
ATOM   3994  HB3 ASP   257      50.028  24.886  64.674  1.00  0.00           H
ATOM   3995  CG  ASP   257      51.248  23.282  65.424  1.00  0.00           C
ATOM   3996  OD1 ASP   257      51.798  22.164  65.143  1.00  0.00           O
ATOM   3997  OD2 ASP   257      51.118  23.576  66.605  1.00  0.00           O
ATOM   3998  C   ASP   257      49.059  22.467  63.277  1.00  0.00           C
ATOM   3999  O   ASP   257      48.757  22.133  64.448  1.00  0.00           O
ATOM   4000  N   ASN   258      48.371  21.998  62.175  1.00  0.00           N
ATOM   4001  H   ASN   258      48.791  22.252  61.292  1.00  0.00           H
ATOM   4002  CA  ASN   258      47.404  20.978  62.212  1.00  0.00           C
ATOM   4003  HA  ASN   258      46.621  21.178  62.942  1.00  0.00           H
ATOM   4004  CB  ASN   258      46.798  20.633  60.824  1.00  0.00           C
ATOM   4005  HB2 ASN   258      47.626  20.325  60.185  1.00  0.00           H
ATOM   4006  HB3 ASN   258      46.217  19.716  60.919  1.00  0.00           H
ATOM   4007  CG  ASN   258      45.962  21.786  60.275  1.00  0.00           C
ATOM   4008  OD1 ASN   258      45.415  22.589  61.054  1.00  0.00           O
ATOM   4009  ND2 ASN   258      45.661  21.797  58.978  1.00  0.00           N
ATOM   4010 HD21 ASN   258      45.915  20.959  58.474  1.00  0.00           H
ATOM   4011 HD22 ASN   258      44.986  22.379  58.503  1.00  0.00           H
ATOM   4012  C   ASN   258      47.885  19.625  62.895  1.00  0.00           C
ATOM   4013  O   ASN   258      47.084  18.699  63.054  1.00  0.00           O
ATOM   4014  N   GLU   259      49.203  19.424  63.104  1.00  0.00           N
ATOM   4015  H   GLU   259      49.832  20.155  62.803  1.00  0.00           H
ATOM   4016  CA  GLU   259      49.779  18.217  63.746  1.00  0.00           C
ATOM   4017  HA  GLU   259      49.113  17.374  63.562  1.00  0.00           H
ATOM   4018  CB  GLU   259      51.146  17.793  63.310  1.00  0.00           C
ATOM   4019  HB2 GLU   259      51.799  18.576  63.692  1.00  0.00           H
ATOM   4020  HB3 GLU   259      51.379  16.790  63.669  1.00  0.00           H
ATOM   4021  CG  GLU   259      51.308  17.687  61.768  1.00  0.00           C
ATOM   4022  HG2 GLU   259      52.289  17.214  61.727  1.00  0.00           H
ATOM   4023  HG3 GLU   259      50.498  17.115  61.314  1.00  0.00           H
ATOM   4024  CD  GLU   259      51.328  19.012  60.988  1.00  0.00           C
ATOM   4025  OE1 GLU   259      51.491  20.140  61.523  1.00  0.00           O
ATOM   4026  OE2 GLU   259      51.058  18.947  59.781  1.00  0.00           O
ATOM   4027  C   GLU   259      49.825  18.422  65.290  1.00  0.00           C
ATOM   4028  O   GLU   259      50.028  17.472  66.037  1.00  0.00           O
ATOM   4029  N   HID   260      49.588  19.673  65.722  1.00  0.00           N
ATOM   4030  H   HID   260      49.271  20.327  65.021  1.00  0.00           H
ATOM   4031  CA  HID   260      49.551  20.110  67.108  1.00  0.00           C
ATOM   4032  HA  HID   260      49.545  21.195  66.996  1.00  0.00           H
ATOM   4033  CB  HID   260      48.209  19.832  67.833  1.00  0.00           C
ATOM   4034  HB2 HID   260      48.359  18.890  68.361  1.00  0.00           H
ATOM   4035  HB3 HID   260      47.987  20.591  68.582  1.00  0.00           H
ATOM   4036  CG  HID   260      46.980  19.762  66.925  1.00  0.00           C
ATOM   4037  ND1 HID   260      46.466  20.787  66.145  1.00  0.00           N
ATOM   4038  HD1 HID   260      46.914  21.662  65.913  1.00  0.00           H
ATOM   4039  CE1 HID   260      45.332  20.334  65.531  1.00  0.00           C
ATOM   4040  HE1 HID   260      44.716  20.995  64.939  1.00  0.00           H
ATOM   4041  NE2 HID   260      45.015  19.152  66.071  1.00  0.00           N
ATOM   4042  CD2 HID   260      46.031  18.770  67.012  1.00  0.00           C
ATOM   4043  HD2 HID   260      46.068  17.918  67.676  1.00  0.00           H
ATOM   4044  C   HID   260      50.812  19.751  67.898  1.00  0.00           C
ATOM   4045  O   HID   260      50.678  19.409  69.062  1.00  0.00           O
ATOM   4046  N   VAL   261      51.980  20.215  67.352  1.00  0.00           N
ATOM   4047  H   VAL   261      51.893  20.716  66.479  1.00  0.00           H
ATOM   4048  CA  VAL   261      53.248  20.288  68.025  1.00  0.00           C
ATOM   4049  HA  VAL   261      52.914  19.912  68.993  1.00  0.00           H
ATOM   4050  CB  VAL   261      54.157  19.176  67.520  1.00  0.00           C
ATOM   4051  HB  VAL   261      54.900  18.950  68.284  1.00  0.00           H
ATOM   4052  CG1 VAL   261      53.456  17.860  67.214  1.00  0.00           C
ATOM   4053 HG11 VAL   261      52.801  17.645  68.059  1.00  0.00           H
ATOM   4054 HG12 VAL   261      52.671  17.922  66.461  1.00  0.00           H
ATOM   4055 HG13 VAL   261      54.102  16.991  67.092  1.00  0.00           H
ATOM   4056  CG2 VAL   261      54.806  19.569  66.193  1.00  0.00           C
ATOM   4057 HG21 VAL   261      54.267  19.214  65.314  1.00  0.00           H
ATOM   4058 HG22 VAL   261      55.816  19.162  66.149  1.00  0.00           H
ATOM   4059 HG23 VAL   261      54.928  20.651  66.228  1.00  0.00           H
ATOM   4060  C   VAL   261      54.021  21.629  68.456  1.00  0.00           C
ATOM   4061  O   VAL   261      55.093  21.511  69.133  1.00  0.00           O
ATOM   4062  N   VAL   262      53.537  22.835  68.155  1.00  0.00           N
ATOM   4063  H   VAL   262      52.652  22.954  67.684  1.00  0.00           H
ATOM   4064  CA  VAL   262      54.356  24.029  68.380  1.00  0.00           C
ATOM   4065  HA  VAL   262      55.039  23.914  69.223  1.00  0.00           H
ATOM   4066  CB  VAL   262      55.167  24.294  67.085  1.00  0.00           C
ATOM   4067  HB  VAL   262      55.414  23.298  66.716  1.00  0.00           H
ATOM   4068  CG1 VAL   262      54.375  25.039  66.002  1.00  0.00           C
ATOM   4069 HG11 VAL   262      54.134  26.018  66.417  1.00  0.00           H
ATOM   4070 HG12 VAL   262      54.891  25.045  65.042  1.00  0.00           H
ATOM   4071 HG13 VAL   262      53.476  24.446  65.845  1.00  0.00           H
ATOM   4072  CG2 VAL   262      56.511  25.033  67.399  1.00  0.00           C
ATOM   4073 HG21 VAL   262      57.089  25.193  66.489  1.00  0.00           H
ATOM   4074 HG22 VAL   262      57.201  24.426  67.984  1.00  0.00           H
ATOM   4075 HG23 VAL   262      56.247  25.937  67.948  1.00  0.00           H
ATOM   4076  C   VAL   262      53.535  25.269  68.833  1.00  0.00           C
ATOM   4077  O   VAL   262      54.096  26.121  69.514  1.00  0.00           O
ATOM   4078  N   LEU   263      52.314  25.493  68.345  1.00  0.00           N
ATOM   4079  H   LEU   263      51.993  24.851  67.634  1.00  0.00           H
ATOM   4080  CA  LEU   263      51.563  26.675  68.766  1.00  0.00           C
ATOM   4081  HA  LEU   263      52.216  27.547  68.771  1.00  0.00           H
ATOM   4082  CB  LEU   263      50.355  26.946  67.828  1.00  0.00           C
ATOM   4083  HB2 LEU   263      50.033  25.991  67.413  1.00  0.00           H
ATOM   4084  HB3 LEU   263      49.572  27.464  68.380  1.00  0.00           H
ATOM   4085  CG  LEU   263      50.795  27.678  66.569  1.00  0.00           C
ATOM   4086  HG  LEU   263      51.513  27.009  66.094  1.00  0.00           H
ATOM   4087  CD1 LEU   263      49.620  27.862  65.558  1.00  0.00           C
ATOM   4088 HD11 LEU   263      49.810  27.438  64.572  1.00  0.00           H
ATOM   4089 HD12 LEU   263      49.393  28.900  65.313  1.00  0.00           H
ATOM   4090 HD13 LEU   263      48.719  27.432  65.994  1.00  0.00           H
ATOM   4091  CD2 LEU   263      51.406  29.015  66.822  1.00  0.00           C
ATOM   4092 HD21 LEU   263      51.463  29.490  65.842  1.00  0.00           H
ATOM   4093 HD22 LEU   263      50.940  29.648  67.578  1.00  0.00           H
ATOM   4094 HD23 LEU   263      52.450  28.865  67.095  1.00  0.00           H
ATOM   4095  C   LEU   263      50.869  26.381  70.127  1.00  0.00           C
ATOM   4096  O   LEU   263      50.257  25.307  70.207  1.00  0.00           O
ATOM   4097  N   PRO   264      51.040  27.145  71.236  1.00  0.00           N
ATOM   4098  CD  PRO   264      51.858  28.401  71.285  1.00  0.00           C
ATOM   4099  HD2 PRO   264      51.573  29.117  70.515  1.00  0.00           H
ATOM   4100  HD3 PRO   264      52.891  28.076  71.158  1.00  0.00           H
ATOM   4101  CG  PRO   264      51.699  28.991  72.676  1.00  0.00           C
ATOM   4102  HG2 PRO   264      50.779  29.542  72.866  1.00  0.00           H
ATOM   4103  HG3 PRO   264      52.568  29.581  72.966  1.00  0.00           H
ATOM   4104  CB  PRO   264      51.530  27.712  73.521  1.00  0.00           C
ATOM   4105  HB2 PRO   264      51.033  28.005  74.447  1.00  0.00           H
ATOM   4106  HB3 PRO   264      52.522  27.275  73.631  1.00  0.00           H
ATOM   4107  CA  PRO   264      50.667  26.868  72.625  1.00  0.00           C
ATOM   4108  HA  PRO   264      50.932  25.822  72.777  1.00  0.00           H
ATOM   4109  C   PRO   264      49.172  26.914  72.892  1.00  0.00           C
ATOM   4110  O   PRO   264      48.679  27.966  73.416  1.00  0.00           O
ATOM   4111  N   ARG   265      48.390  25.905  72.427  1.00  0.00           N
ATOM   4112  H   ARG   265      48.832  25.044  72.139  1.00  0.00           H
ATOM   4113  CA  ARG   265      46.905  25.886  72.597  1.00  0.00           C
ATOM   4114  HA  ARG   265      46.540  26.906  72.470  1.00  0.00           H
ATOM   4115  CB  ARG   265      46.305  24.899  71.653  1.00  0.00           C
ATOM   4116  HB2 ARG   265      46.984  24.052  71.753  1.00  0.00           H
ATOM   4117  HB3 ARG   265      45.283  24.742  71.997  1.00  0.00           H
ATOM   4118  CG  ARG   265      46.356  25.393  70.177  1.00  0.00           C
ATOM   4119  HG2 ARG   265      46.088  26.450  70.197  1.00  0.00           H
ATOM   4120  HG3 ARG   265      47.415  25.323  69.929  1.00  0.00           H
ATOM   4121  CD  ARG   265      45.428  24.494  69.364  1.00  0.00           C
ATOM   4122  HD2 ARG   265      44.397  24.658  69.680  1.00  0.00           H
ATOM   4123  HD3 ARG   265      45.627  24.728  68.318  1.00  0.00           H
ATOM   4124  NE  ARG   265      45.763  23.082  69.582  1.00  0.00           N
ATOM   4125  HE  ARG   265      46.490  22.851  70.243  1.00  0.00           H
ATOM   4126  CZ  ARG   265      44.949  22.162  69.194  1.00  0.00           C
ATOM   4127  NH1 ARG   265      43.975  22.442  68.410  1.00  0.00           N
ATOM   4128 HH11 ARG   265      43.912  23.342  67.954  1.00  0.00           H
ATOM   4129 HH12 ARG   265      43.272  21.778  68.118  1.00  0.00           H
ATOM   4130  NH2 ARG   265      45.071  20.874  69.492  1.00  0.00           N
ATOM   4131 HH21 ARG   265      45.826  20.510  70.056  1.00  0.00           H
ATOM   4132 HH22 ARG   265      44.342  20.196  69.322  1.00  0.00           H
ATOM   4133  C   ARG   265      46.392  25.469  73.958  1.00  0.00           C
ATOM   4134  O   ARG   265      46.673  24.406  74.490  1.00  0.00           O
ATOM   4135  N   THR   266      45.547  26.335  74.515  1.00  0.00           N
ATOM   4136  H   THR   266      45.271  27.117  73.938  1.00  0.00           H
ATOM   4137  CA  THR   266      44.975  26.066  75.815  1.00  0.00           C
ATOM   4138  HA  THR   266      45.695  25.548  76.448  1.00  0.00           H
ATOM   4139  CB  THR   266      44.643  27.467  76.455  1.00  0.00           C
ATOM   4140  HB  THR   266      44.486  27.358  77.528  1.00  0.00           H
ATOM   4141  CG2 THR   266      45.875  28.377  76.565  1.00  0.00           C
ATOM   4142 HG21 THR   266      45.631  29.428  76.727  1.00  0.00           H
ATOM   4143 HG22 THR   266      46.567  28.357  75.724  1.00  0.00           H
ATOM   4144 HG23 THR   266      46.340  27.987  77.469  1.00  0.00           H
ATOM   4145  OG1 THR   266      43.627  28.191  75.755  1.00  0.00           O
ATOM   4146  HG1 THR   266      43.927  28.410  74.870  1.00  0.00           H
ATOM   4147  C   THR   266      43.614  25.377  75.762  1.00  0.00           C
ATOM   4148  O   THR   266      43.100  25.067  74.648  1.00  0.00           O
ATOM   4149  N   LYS   267      42.997  25.045  76.945  1.00  0.00           N
ATOM   4150  H   LYS   267      43.577  25.092  77.772  1.00  0.00           H
ATOM   4151  CA  LYS   267      41.641  24.330  76.918  1.00  0.00           C
ATOM   4152  HA  LYS   267      41.654  23.452  76.274  1.00  0.00           H
ATOM   4153  CB  LYS   267      41.455  23.801  78.316  1.00  0.00           C
ATOM   4154  HB2 LYS   267      40.749  22.971  78.342  1.00  0.00           H
ATOM   4155  HB3 LYS   267      42.325  23.260  78.688  1.00  0.00           H
ATOM   4156  CG  LYS   267      41.055  24.958  79.306  1.00  0.00           C
ATOM   4157  HG2 LYS   267      41.516  25.876  78.941  1.00  0.00           H
ATOM   4158  HG3 LYS   267      39.985  25.167  79.334  1.00  0.00           H
ATOM   4159  CD  LYS   267      41.497  24.641  80.728  1.00  0.00           C
ATOM   4160  HD2 LYS   267      40.912  23.775  81.034  1.00  0.00           H
ATOM   4161  HD3 LYS   267      42.566  24.439  80.798  1.00  0.00           H
ATOM   4162  CE  LYS   267      41.144  25.827  81.605  1.00  0.00           C
ATOM   4163  HE2 LYS   267      41.937  25.806  82.351  1.00  0.00           H
ATOM   4164  HE3 LYS   267      41.024  26.753  81.043  1.00  0.00           H
ATOM   4165  NZ  LYS   267      39.895  25.553  82.366  1.00  0.00           N
ATOM   4166  HZ1 LYS   267      39.619  26.343  82.931  1.00  0.00           H
ATOM   4167  HZ2 LYS   267      39.871  24.770  83.004  1.00  0.00           H
ATOM   4168  HZ3 LYS   267      39.158  25.388  81.695  1.00  0.00           H
ATOM   4169  C   LYS   267      40.451  25.178  76.443  1.00  0.00           C
ATOM   4170  O   LYS   267      39.418  24.672  76.082  1.00  0.00           O
ATOM   4171  N   TYR   268      40.723  26.462  76.237  1.00  0.00           N
ATOM   4172  H   TYR   268      41.512  26.835  76.747  1.00  0.00           H
ATOM   4173  CA  TYR   268      39.717  27.370  75.658  1.00  0.00           C
ATOM   4174  HA  TYR   268      38.766  27.034  76.072  1.00  0.00           H
ATOM   4175  CB  TYR   268      40.075  28.826  75.913  1.00  0.00           C
ATOM   4176  HB2 TYR   268      40.950  29.180  75.367  1.00  0.00           H
ATOM   4177  HB3 TYR   268      39.275  29.464  75.537  1.00  0.00           H
ATOM   4178  CG  TYR   268      40.115  29.058  77.426  1.00  0.00           C
ATOM   4179  CD1 TYR   268      39.136  28.544  78.283  1.00  0.00           C
ATOM   4180  HD1 TYR   268      38.313  27.976  77.875  1.00  0.00           H
ATOM   4181  CE1 TYR   268      39.170  28.879  79.663  1.00  0.00           C
ATOM   4182  HE1 TYR   268      38.442  28.545  80.387  1.00  0.00           H
ATOM   4183  CZ  TYR   268      40.309  29.497  80.201  1.00  0.00           C
ATOM   4184  OH  TYR   268      40.448  29.580  81.561  1.00  0.00           O
ATOM   4185  HH  TYR   268      39.915  28.988  82.097  1.00  0.00           H
ATOM   4186  CE2 TYR   268      41.319  29.923  79.356  1.00  0.00           C
ATOM   4187  HE2 TYR   268      42.141  30.506  79.745  1.00  0.00           H
ATOM   4188  CD2 TYR   268      41.267  29.680  77.969  1.00  0.00           C
ATOM   4189  HD2 TYR   268      42.117  29.931  77.352  1.00  0.00           H
ATOM   4190  C   TYR   268      39.870  27.058  74.144  1.00  0.00           C
ATOM   4191  O   TYR   268      38.845  26.747  73.530  1.00  0.00           O
ATOM   4192  N   ASP   269      41.038  27.079  73.606  1.00  0.00           N
ATOM   4193  H   ASP   269      41.845  27.373  74.138  1.00  0.00           H
ATOM   4194  CA  ASP   269      41.346  26.890  72.230  1.00  0.00           C
ATOM   4195  HA  ASP   269      40.787  27.555  71.571  1.00  0.00           H
ATOM   4196  CB  ASP   269      42.869  27.112  72.100  1.00  0.00           C
ATOM   4197  HB2 ASP   269      43.418  26.306  72.586  1.00  0.00           H
ATOM   4198  HB3 ASP   269      43.094  27.068  71.035  1.00  0.00           H
ATOM   4199  CG  ASP   269      43.517  28.397  72.498  1.00  0.00           C
ATOM   4200  OD1 ASP   269      42.986  29.443  72.116  1.00  0.00           O
ATOM   4201  OD2 ASP   269      44.454  28.406  73.272  1.00  0.00           O
ATOM   4202  C   ASP   269      40.882  25.471  71.756  1.00  0.00           C
ATOM   4203  O   ASP   269      40.270  25.379  70.667  1.00  0.00           O
ATOM   4204  N   ILE   270      41.161  24.468  72.562  1.00  0.00           N
ATOM   4205  H   ILE   270      41.835  24.660  73.290  1.00  0.00           H
ATOM   4206  CA  ILE   270      40.806  23.060  72.191  1.00  0.00           C
ATOM   4207  HA  ILE   270      41.095  22.867  71.158  1.00  0.00           H
ATOM   4208  CB  ILE   270      41.682  22.058  73.034  1.00  0.00           C
ATOM   4209  HB  ILE   270      41.512  22.312  74.079  1.00  0.00           H
ATOM   4210  CG2 ILE   270      41.287  20.615  72.536  1.00  0.00           C
ATOM   4211 HG21 ILE   270      41.862  19.820  73.014  1.00  0.00           H
ATOM   4212 HG22 ILE   270      41.416  20.530  71.458  1.00  0.00           H
ATOM   4213 HG23 ILE   270      40.241  20.375  72.730  1.00  0.00           H
ATOM   4214  CG1 ILE   270      43.182  22.229  72.661  1.00  0.00           C
ATOM   4215 HG12 ILE   270      43.490  21.533  71.881  1.00  0.00           H
ATOM   4216 HG13 ILE   270      43.359  23.279  72.427  1.00  0.00           H
ATOM   4217  CD1 ILE   270      44.106  21.886  73.816  1.00  0.00           C
ATOM   4218 HD11 ILE   270      44.054  20.829  74.078  1.00  0.00           H
ATOM   4219 HD12 ILE   270      43.999  22.529  74.689  1.00  0.00           H
ATOM   4220 HD13 ILE   270      45.149  21.917  73.498  1.00  0.00           H
ATOM   4221  C   ILE   270      39.289  22.853  72.325  1.00  0.00           C
ATOM   4222  O   ILE   270      38.776  22.142  71.460  1.00  0.00           O
ATOM   4223  N   THR   271      38.616  23.599  73.247  1.00  0.00           N
ATOM   4224  H   THR   271      39.128  24.269  73.804  1.00  0.00           H
ATOM   4225  CA  THR   271      37.142  23.654  73.158  1.00  0.00           C
ATOM   4226  HA  THR   271      36.884  22.610  72.981  1.00  0.00           H
ATOM   4227  CB  THR   271      36.618  24.342  74.376  1.00  0.00           C
ATOM   4228  HB  THR   271      37.112  25.294  74.567  1.00  0.00           H
ATOM   4229  CG2 THR   271      35.120  24.569  74.542  1.00  0.00           C
ATOM   4230 HG21 THR   271      34.711  24.826  73.565  1.00  0.00           H
ATOM   4231 HG22 THR   271      35.080  25.408  75.237  1.00  0.00           H
ATOM   4232 HG23 THR   271      34.700  23.670  74.995  1.00  0.00           H
ATOM   4233  OG1 THR   271      36.987  23.569  75.503  1.00  0.00           O
ATOM   4234  HG1 THR   271      37.947  23.534  75.494  1.00  0.00           H
ATOM   4235  C   THR   271      36.668  24.317  71.894  1.00  0.00           C
ATOM   4236  O   THR   271      35.653  23.834  71.363  1.00  0.00           O
ATOM   4237  N   ILE   272      37.228  25.389  71.376  1.00  0.00           N
ATOM   4238  H   ILE   272      38.043  25.760  71.845  1.00  0.00           H
ATOM   4239  CA  ILE   272      36.868  25.926  70.093  1.00  0.00           C
ATOM   4240  HA  ILE   272      35.804  26.146  70.003  1.00  0.00           H
ATOM   4241  CB  ILE   272      37.632  27.307  69.840  1.00  0.00           C
ATOM   4242  HB  ILE   272      38.653  27.287  70.218  1.00  0.00           H
ATOM   4243  CG2 ILE   272      37.556  27.768  68.293  1.00  0.00           C
ATOM   4244 HG21 ILE   272      36.558  28.087  67.991  1.00  0.00           H
ATOM   4245 HG22 ILE   272      37.914  26.951  67.667  1.00  0.00           H
ATOM   4246 HG23 ILE   272      38.253  28.600  68.192  1.00  0.00           H
ATOM   4247  CG1 ILE   272      36.923  28.411  70.714  1.00  0.00           C
ATOM   4248 HG12 ILE   272      35.850  28.430  70.522  1.00  0.00           H
ATOM   4249 HG13 ILE   272      37.068  28.199  71.773  1.00  0.00           H
ATOM   4250  CD1 ILE   272      37.425  29.766  70.411  1.00  0.00           C
ATOM   4251 HD11 ILE   272      37.035  30.100  69.449  1.00  0.00           H
ATOM   4252 HD12 ILE   272      38.484  29.578  70.232  1.00  0.00           H
ATOM   4253 HD13 ILE   272      37.127  30.422  71.228  1.00  0.00           H
ATOM   4254  C   ILE   272      37.109  24.899  68.956  1.00  0.00           C
ATOM   4255  O   ILE   272      36.249  24.744  68.121  1.00  0.00           O
ATOM   4256  N   ASP   273      38.279  24.260  69.034  1.00  0.00           N
ATOM   4257  H   ASP   273      38.983  24.598  69.675  1.00  0.00           H
ATOM   4258  CA  ASP   273      38.647  23.299  67.977  1.00  0.00           C
ATOM   4259  HA  ASP   273      38.612  23.819  67.019  1.00  0.00           H
ATOM   4260  CB  ASP   273      40.017  22.779  68.266  1.00  0.00           C
ATOM   4261  HB2 ASP   273      40.717  23.604  68.401  1.00  0.00           H
ATOM   4262  HB3 ASP   273      40.052  22.224  69.204  1.00  0.00           H
ATOM   4263  CG  ASP   273      40.529  21.952  67.072  1.00  0.00           C
ATOM   4264  OD1 ASP   273      39.933  22.121  65.960  1.00  0.00           O
ATOM   4265  OD2 ASP   273      41.492  21.132  67.254  1.00  0.00           O
ATOM   4266  C   ASP   273      37.630  22.144  67.860  1.00  0.00           C
ATOM   4267  O   ASP   273      37.020  22.055  66.781  1.00  0.00           O
ATOM   4268  N   GLU   274      37.371  21.482  68.987  1.00  0.00           N
ATOM   4269  H   GLU   274      37.822  21.781  69.841  1.00  0.00           H
ATOM   4270  CA  GLU   274      36.271  20.490  68.997  1.00  0.00           C
ATOM   4271  HA  GLU   274      36.655  19.643  68.427  1.00  0.00           H
ATOM   4272  CB  GLU   274      35.996  20.056  70.427  1.00  0.00           C
ATOM   4273  HB2 GLU   274      35.970  20.975  71.013  1.00  0.00           H
ATOM   4274  HB3 GLU   274      35.061  19.509  70.538  1.00  0.00           H
ATOM   4275  CG  GLU   274      37.074  19.187  71.025  1.00  0.00           C
ATOM   4276  HG2 GLU   274      38.017  19.644  70.724  1.00  0.00           H
ATOM   4277  HG3 GLU   274      36.958  19.244  72.107  1.00  0.00           H
ATOM   4278  CD  GLU   274      36.964  17.713  70.490  1.00  0.00           C
ATOM   4279  OE1 GLU   274      37.636  16.803  71.074  1.00  0.00           O
ATOM   4280  OE2 GLU   274      36.269  17.488  69.472  1.00  0.00           O
ATOM   4281  C   GLU   274      34.885  20.942  68.526  1.00  0.00           C
ATOM   4282  O   GLU   274      34.100  20.173  67.933  1.00  0.00           O
ATOM   4283  N   GLU   275      34.542  22.269  68.570  1.00  0.00           N
ATOM   4284  H   GLU   275      35.172  22.970  68.933  1.00  0.00           H
ATOM   4285  CA  GLU   275      33.238  22.746  68.055  1.00  0.00           C
ATOM   4286  HA  GLU   275      32.537  21.955  68.318  1.00  0.00           H
ATOM   4287  CB  GLU   275      32.710  23.982  68.796  1.00  0.00           C
ATOM   4288  HB2 GLU   275      32.687  23.751  69.860  1.00  0.00           H
ATOM   4289  HB3 GLU   275      33.575  24.647  68.790  1.00  0.00           H
ATOM   4290  CG  GLU   275      31.369  24.665  68.512  1.00  0.00           C
ATOM   4291  HG2 GLU   275      31.128  25.404  69.276  1.00  0.00           H
ATOM   4292  HG3 GLU   275      31.393  25.267  67.604  1.00  0.00           H
ATOM   4293  CD  GLU   275      30.169  23.688  68.304  1.00  0.00           C
ATOM   4294  OE1 GLU   275      30.011  22.642  69.009  1.00  0.00           O
ATOM   4295  OE2 GLU   275      29.225  24.144  67.646  1.00  0.00           O
ATOM   4296  C   GLU   275      33.136  22.986  66.560  1.00  0.00           C
ATOM   4297  O   GLU   275      32.079  22.845  65.931  1.00  0.00           O
ATOM   4298  N   SER   276      34.272  23.501  65.941  1.00  0.00           N
ATOM   4299  H   SER   276      35.140  23.467  66.455  1.00  0.00           H
ATOM   4300  CA  SER   276      34.309  24.216  64.684  1.00  0.00           C
ATOM   4301  HA  SER   276      33.682  25.100  64.790  1.00  0.00           H
ATOM   4302  CB  SER   276      35.755  24.681  64.418  1.00  0.00           C
ATOM   4303  HB2 SER   276      35.877  25.067  63.406  1.00  0.00           H
ATOM   4304  HB3 SER   276      35.930  25.480  65.140  1.00  0.00           H
ATOM   4305  OG  SER   276      36.742  23.730  64.682  1.00  0.00           O
ATOM   4306  HG  SER   276      36.683  23.321  65.549  1.00  0.00           H
ATOM   4307  C   SER   276      33.828  23.371  63.421  1.00  0.00           C
ATOM   4308  O   SER   276      33.625  22.179  63.515  1.00  0.00           O
ATOM   4309  N   PRO   277      33.755  23.977  62.194  1.00  0.00           N
ATOM   4310  CD  PRO   277      33.719  25.397  61.853  1.00  0.00           C
ATOM   4311  HD2 PRO   277      34.379  25.979  62.498  1.00  0.00           H
ATOM   4312  HD3 PRO   277      32.680  25.711  61.953  1.00  0.00           H
ATOM   4313  CG  PRO   277      34.132  25.401  60.421  1.00  0.00           C
ATOM   4314  HG2 PRO   277      35.208  25.257  60.332  1.00  0.00           H
ATOM   4315  HG3 PRO   277      33.890  26.318  59.884  1.00  0.00           H
ATOM   4316  CB  PRO   277      33.524  24.225  59.842  1.00  0.00           C
ATOM   4317  HB2 PRO   277      33.999  23.894  58.920  1.00  0.00           H
ATOM   4318  HB3 PRO   277      32.463  24.463  59.760  1.00  0.00           H
ATOM   4319  CA  PRO   277      33.591  23.224  60.978  1.00  0.00           C
ATOM   4320  HA  PRO   277      32.658  22.660  60.992  1.00  0.00           H
ATOM   4321  C   PRO   277      34.606  22.154  60.686  1.00  0.00           C
ATOM   4322  O   PRO   277      34.293  21.161  60.068  1.00  0.00           O
ATOM   4323  N   ARG   278      35.890  22.277  61.085  1.00  0.00           N
ATOM   4324  H   ARG   278      36.201  23.152  61.479  1.00  0.00           H
ATOM   4325  CA  ARG   278      36.998  21.394  60.805  1.00  0.00           C
ATOM   4326  HA  ARG   278      36.621  20.375  60.725  1.00  0.00           H
ATOM   4327  CB  ARG   278      37.762  21.686  59.464  1.00  0.00           C
ATOM   4328  HB2 ARG   278      38.381  22.583  59.506  1.00  0.00           H
ATOM   4329  HB3 ARG   278      38.461  20.859  59.337  1.00  0.00           H
ATOM   4330  CG  ARG   278      36.847  21.834  58.263  1.00  0.00           C
ATOM   4331  HG2 ARG   278      36.262  20.926  58.121  1.00  0.00           H
ATOM   4332  HG3 ARG   278      36.128  22.631  58.449  1.00  0.00           H
ATOM   4333  CD  ARG   278      37.550  22.190  56.924  1.00  0.00           C
ATOM   4334  HD2 ARG   278      37.350  23.259  56.859  1.00  0.00           H
ATOM   4335  HD3 ARG   278      38.563  21.815  57.070  1.00  0.00           H
ATOM   4336  NE  ARG   278      36.960  21.448  55.759  1.00  0.00           N
ATOM   4337  HE  ARG   278      35.961  21.565  55.670  1.00  0.00           H
ATOM   4338  CZ  ARG   278      37.693  20.769  54.881  1.00  0.00           C
ATOM   4339  NH1 ARG   278      38.940  20.469  55.101  1.00  0.00           N
ATOM   4340 HH11 ARG   278      39.434  20.775  55.927  1.00  0.00           H
ATOM   4341 HH12 ARG   278      39.486  20.001  54.392  1.00  0.00           H
ATOM   4342  NH2 ARG   278      37.100  20.132  53.945  1.00  0.00           N
ATOM   4343 HH21 ARG   278      36.091  20.173  53.938  1.00  0.00           H
ATOM   4344 HH22 ARG   278      37.601  19.577  53.265  1.00  0.00           H
ATOM   4345  C   ARG   278      37.955  21.207  61.971  1.00  0.00           C
ATOM   4346  O   ARG   278      39.087  21.687  61.968  1.00  0.00           O
ATOM   4347  N   PRO   279      37.504  20.432  63.034  1.00  0.00           N
ATOM   4348  CD  PRO   279      36.169  19.924  63.196  1.00  0.00           C
ATOM   4349  HD2 PRO   279      36.138  19.016  62.595  1.00  0.00           H
ATOM   4350  HD3 PRO   279      35.406  20.560  62.748  1.00  0.00           H
ATOM   4351  CG  PRO   279      35.970  19.595  64.721  1.00  0.00           C
ATOM   4352  HG2 PRO   279      35.251  18.792  64.884  1.00  0.00           H
ATOM   4353  HG3 PRO   279      35.644  20.451  65.312  1.00  0.00           H
ATOM   4354  CB  PRO   279      37.364  19.291  65.032  1.00  0.00           C
ATOM   4355  HB2 PRO   279      37.506  18.234  64.806  1.00  0.00           H
ATOM   4356  HB3 PRO   279      37.546  19.564  66.073  1.00  0.00           H
ATOM   4357  CA  PRO   279      38.299  20.177  64.240  1.00  0.00           C
ATOM   4358  HA  PRO   279      38.421  21.120  64.774  1.00  0.00           H
ATOM   4359  C   PRO   279      39.636  19.460  63.861  1.00  0.00           C
ATOM   4360  O   PRO   279      39.590  18.624  62.929  1.00  0.00           O
ATOM   4361  N   GLY   280      40.815  19.829  64.421  1.00  0.00           N
ATOM   4362  H   GLY   280      40.733  20.470  65.197  1.00  0.00           H
ATOM   4363  CA  GLY   280      42.169  19.396  64.029  1.00  0.00           C
ATOM   4364  HA2 GLY   280      42.889  19.763  64.760  1.00  0.00           H
ATOM   4365  HA3 GLY   280      42.258  18.310  64.034  1.00  0.00           H
ATOM   4366  C   GLY   280      42.673  20.023  62.788  1.00  0.00           C
ATOM   4367  O   GLY   280      43.674  19.627  62.308  1.00  0.00           O
ATOM   4368  N   GLN   281      41.959  20.950  62.078  1.00  0.00           N
ATOM   4369  H   GLN   281      41.097  21.264  62.500  1.00  0.00           H
ATOM   4370  CA  GLN   281      42.322  21.670  60.842  1.00  0.00           C
ATOM   4371  HA  GLN   281      43.395  21.494  60.768  1.00  0.00           H
ATOM   4372  CB  GLN   281      41.515  21.224  59.586  1.00  0.00           C
ATOM   4373  HB2 GLN   281      40.472  21.279  59.901  1.00  0.00           H
ATOM   4374  HB3 GLN   281      41.714  21.772  58.665  1.00  0.00           H
ATOM   4375  CG  GLN   281      41.765  19.730  59.265  1.00  0.00           C
ATOM   4376  HG2 GLN   281      42.847  19.604  59.271  1.00  0.00           H
ATOM   4377  HG3 GLN   281      41.318  19.064  60.004  1.00  0.00           H
ATOM   4378  CD  GLN   281      41.277  19.332  57.913  1.00  0.00           C
ATOM   4379  OE1 GLN   281      40.635  20.085  57.186  1.00  0.00           O
ATOM   4380  NE2 GLN   281      41.420  18.121  57.469  1.00  0.00           N
ATOM   4381 HE21 GLN   281      41.147  17.880  56.526  1.00  0.00           H
ATOM   4382 HE22 GLN   281      42.013  17.440  57.919  1.00  0.00           H
ATOM   4383  C   GLN   281      42.196  23.202  61.052  1.00  0.00           C
ATOM   4384  O   GLN   281      41.703  23.707  62.068  1.00  0.00           O
ATOM   4385  N   GLN   282      42.753  23.905  60.115  1.00  0.00           N
ATOM   4386  H   GLN   282      43.187  23.524  59.286  1.00  0.00           H
ATOM   4387  CA  GLN   282      42.861  25.383  60.178  1.00  0.00           C
ATOM   4388  HA  GLN   282      43.582  25.706  59.428  1.00  0.00           H
ATOM   4389  CB  GLN   282      41.526  25.995  59.716  1.00  0.00           C
ATOM   4390  HB2 GLN   282      40.828  25.630  60.469  1.00  0.00           H
ATOM   4391  HB3 GLN   282      41.527  27.075  59.863  1.00  0.00           H
ATOM   4392  CG  GLN   282      41.070  25.805  58.302  1.00  0.00           C
ATOM   4393  HG2 GLN   282      41.610  26.507  57.667  1.00  0.00           H
ATOM   4394  HG3 GLN   282      41.294  24.778  58.015  1.00  0.00           H
ATOM   4395  CD  GLN   282      39.628  25.991  58.032  1.00  0.00           C
ATOM   4396  OE1 GLN   282      38.807  26.172  58.878  1.00  0.00           O
ATOM   4397  NE2 GLN   282      39.173  25.773  56.816  1.00  0.00           N
ATOM   4398 HE21 GLN   282      38.176  25.624  56.886  1.00  0.00           H
ATOM   4399 HE22 GLN   282      39.766  25.477  56.054  1.00  0.00           H
ATOM   4400  C   GLN   282      43.473  25.939  61.465  1.00  0.00           C
ATOM   4401  O   GLN   282      42.915  26.834  62.029  1.00  0.00           O
ATOM   4402  N   THR   283      44.563  25.318  61.914  1.00  0.00           N
ATOM   4403  H   THR   283      44.766  24.455  61.432  1.00  0.00           H
ATOM   4404  CA  THR   283      44.986  25.493  63.348  1.00  0.00           C
ATOM   4405  HA  THR   283      44.018  25.462  63.850  1.00  0.00           H
ATOM   4406  CB  THR   283      45.770  24.280  63.840  1.00  0.00           C
ATOM   4407  HB  THR   283      46.708  24.251  63.287  1.00  0.00           H
ATOM   4408  CG2 THR   283      46.257  24.479  65.242  1.00  0.00           C
ATOM   4409 HG21 THR   283      45.529  25.133  65.721  1.00  0.00           H
ATOM   4410 HG22 THR   283      47.219  24.980  65.344  1.00  0.00           H
ATOM   4411 HG23 THR   283      46.291  23.526  65.770  1.00  0.00           H
ATOM   4412  OG1 THR   283      45.076  23.040  63.704  1.00  0.00           O
ATOM   4413  HG1 THR   283      45.162  22.930  62.755  1.00  0.00           H
ATOM   4414  C   THR   283      45.720  26.861  63.535  1.00  0.00           C
ATOM   4415  O   THR   283      45.450  27.454  64.590  1.00  0.00           O
ATOM   4416  N   PHE   284      46.517  27.402  62.594  1.00  0.00           N
ATOM   4417  H   PHE   284      46.872  26.846  61.829  1.00  0.00           H
ATOM   4418  CA  PHE   284      47.131  28.733  62.663  1.00  0.00           C
ATOM   4419  HA  PHE   284      47.400  28.872  63.710  1.00  0.00           H
ATOM   4420  CB  PHE   284      48.331  28.909  61.753  1.00  0.00           C
ATOM   4421  HB2 PHE   284      49.066  28.159  62.041  1.00  0.00           H
ATOM   4422  HB3 PHE   284      48.232  28.647  60.699  1.00  0.00           H
ATOM   4423  CG  PHE   284      49.033  30.239  61.685  1.00  0.00           C
ATOM   4424  CD1 PHE   284      49.855  30.636  62.726  1.00  0.00           C
ATOM   4425  HD1 PHE   284      49.825  30.080  63.652  1.00  0.00           H
ATOM   4426  CE1 PHE   284      50.570  31.811  62.693  1.00  0.00           C
ATOM   4427  HE1 PHE   284      51.145  32.061  63.572  1.00  0.00           H
ATOM   4428  CZ  PHE   284      50.600  32.589  61.549  1.00  0.00           C
ATOM   4429  HZ  PHE   284      51.082  33.555  61.562  1.00  0.00           H
ATOM   4430  CE2 PHE   284      49.839  32.223  60.444  1.00  0.00           C
ATOM   4431  HE2 PHE   284      49.818  32.893  59.598  1.00  0.00           H
ATOM   4432  CD2 PHE   284      49.089  30.994  60.454  1.00  0.00           C
ATOM   4433  HD2 PHE   284      48.438  30.746  59.629  1.00  0.00           H
ATOM   4434  C   PHE   284      46.132  29.890  62.468  1.00  0.00           C
ATOM   4435  O   PHE   284      46.327  30.890  63.140  1.00  0.00           O
ATOM   4436  N   GLU   285      45.129  29.713  61.639  1.00  0.00           N
ATOM   4437  H   GLU   285      45.177  28.946  60.984  1.00  0.00           H
ATOM   4438  CA  GLU   285      43.892  30.559  61.561  1.00  0.00           C
ATOM   4439  HA  GLU   285      44.146  31.597  61.343  1.00  0.00           H
ATOM   4440  CB  GLU   285      43.042  30.133  60.389  1.00  0.00           C
ATOM   4441  HB2 GLU   285      43.713  29.790  59.602  1.00  0.00           H
ATOM   4442  HB3 GLU   285      42.413  29.297  60.695  1.00  0.00           H
ATOM   4443  CG  GLU   285      41.987  31.243  60.045  1.00  0.00           C
ATOM   4444  HG2 GLU   285      41.501  31.496  60.988  1.00  0.00           H
ATOM   4445  HG3 GLU   285      42.369  32.182  59.644  1.00  0.00           H
ATOM   4446  CD  GLU   285      41.008  30.719  58.933  1.00  0.00           C
ATOM   4447  OE1 GLU   285      41.416  30.804  57.749  1.00  0.00           O
ATOM   4448  OE2 GLU   285      39.772  30.404  59.211  1.00  0.00           O
ATOM   4449  C   GLU   285      43.219  30.602  62.966  1.00  0.00           C
ATOM   4450  O   GLU   285      42.945  31.680  63.498  1.00  0.00           O
ATOM   4451  N   LYS   286      43.104  29.496  63.714  1.00  0.00           N
ATOM   4452  H   LYS   286      43.304  28.640  63.218  1.00  0.00           H
ATOM   4453  CA  LYS   286      42.397  29.477  65.014  1.00  0.00           C
ATOM   4454  HA  LYS   286      41.487  30.069  65.119  1.00  0.00           H
ATOM   4455  CB  LYS   286      41.987  28.037  65.398  1.00  0.00           C
ATOM   4456  HB2 LYS   286      42.936  27.522  65.244  1.00  0.00           H
ATOM   4457  HB3 LYS   286      41.686  27.941  66.440  1.00  0.00           H
ATOM   4458  CG  LYS   286      40.803  27.599  64.641  1.00  0.00           C
ATOM   4459  HG2 LYS   286      39.909  27.933  65.168  1.00  0.00           H
ATOM   4460  HG3 LYS   286      40.728  28.021  63.639  1.00  0.00           H
ATOM   4461  CD  LYS   286      40.784  26.066  64.642  1.00  0.00           C
ATOM   4462  HD2 LYS   286      41.621  25.789  64.001  1.00  0.00           H
ATOM   4463  HD3 LYS   286      40.944  25.722  65.664  1.00  0.00           H
ATOM   4464  CE  LYS   286      39.498  25.462  64.173  1.00  0.00           C
ATOM   4465  HE2 LYS   286      38.768  25.544  64.977  1.00  0.00           H
ATOM   4466  HE3 LYS   286      39.287  25.852  63.177  1.00  0.00           H
ATOM   4467  NZ  LYS   286      39.536  23.972  63.882  1.00  0.00           N
ATOM   4468  HZ1 LYS   286      38.601  23.595  63.823  1.00  0.00           H
ATOM   4469  HZ2 LYS   286      39.920  23.394  64.615  1.00  0.00           H
ATOM   4470  HZ3 LYS   286      40.082  23.747  63.064  1.00  0.00           H
ATOM   4471  C   LYS   286      43.292  30.133  66.113  1.00  0.00           C
ATOM   4472  O   LYS   286      42.836  30.705  67.095  1.00  0.00           O
ATOM   4473  N   MET   287      44.627  29.947  65.965  1.00  0.00           N
ATOM   4474  H   MET   287      44.878  29.288  65.243  1.00  0.00           H
ATOM   4475  CA  MET   287      45.621  30.550  66.797  1.00  0.00           C
ATOM   4476  HA  MET   287      45.186  30.789  67.766  1.00  0.00           H
ATOM   4477  CB  MET   287      46.781  29.608  67.155  1.00  0.00           C
ATOM   4478  HB2 MET   287      47.076  29.276  66.160  1.00  0.00           H
ATOM   4479  HB3 MET   287      47.554  30.157  67.693  1.00  0.00           H
ATOM   4480  CG  MET   287      46.447  28.395  68.052  1.00  0.00           C
ATOM   4481  HG2 MET   287      45.600  27.874  67.604  1.00  0.00           H
ATOM   4482  HG3 MET   287      47.263  27.673  68.047  1.00  0.00           H
ATOM   4483  SD  MET   287      46.097  28.895  69.759  1.00  0.00           S
ATOM   4484  CE  MET   287      47.649  28.906  70.594  1.00  0.00           C
ATOM   4485  HE1 MET   287      48.110  29.864  70.352  1.00  0.00           H
ATOM   4486  HE2 MET   287      47.528  28.782  71.670  1.00  0.00           H
ATOM   4487  HE3 MET   287      48.314  28.158  70.164  1.00  0.00           H
ATOM   4488  C   MET   287      46.147  31.950  66.355  1.00  0.00           C
ATOM   4489  O   MET   287      46.986  32.547  67.070  1.00  0.00           O
ATOM   4490  N   SER   288      45.665  32.578  65.263  1.00  0.00           N
ATOM   4491  H   SER   288      45.109  32.134  64.546  1.00  0.00           H
ATOM   4492  CA  SER   288      46.018  34.023  65.054  1.00  0.00           C
ATOM   4493  HA  SER   288      46.085  34.522  66.020  1.00  0.00           H
ATOM   4494  CB  SER   288      47.300  34.072  64.257  1.00  0.00           C
ATOM   4495  HB2 SER   288      47.647  35.093  64.097  1.00  0.00           H
ATOM   4496  HB3 SER   288      48.072  33.560  64.833  1.00  0.00           H
ATOM   4497  OG  SER   288      47.242  33.491  62.996  1.00  0.00           O
ATOM   4498  HG  SER   288      47.201  32.553  63.199  1.00  0.00           H
ATOM   4499  C   SER   288      44.918  34.898  64.243  1.00  0.00           C
ATOM   4500  O   SER   288      44.880  36.133  64.384  1.00  0.00           O
ATOM   4501  N   SER   289      43.914  34.355  63.607  1.00  0.00           N
ATOM   4502  H   SER   289      43.752  33.370  63.757  1.00  0.00           H
ATOM   4503  CA  SER   289      42.822  35.116  63.075  1.00  0.00           C
ATOM   4504  HA  SER   289      43.269  35.892  62.452  1.00  0.00           H
ATOM   4505  CB  SER   289      41.902  34.423  62.110  1.00  0.00           C
ATOM   4506  HB2 SER   289      42.349  34.105  61.168  1.00  0.00           H
ATOM   4507  HB3 SER   289      41.500  33.496  62.520  1.00  0.00           H
ATOM   4508  OG  SER   289      40.858  35.350  61.806  1.00  0.00           O
ATOM   4509  HG  SER   289      41.020  35.856  61.006  1.00  0.00           H
ATOM   4510  C   SER   289      42.109  35.677  64.355  1.00  0.00           C
ATOM   4511  O   SER   289      41.831  35.051  65.387  1.00  0.00           O
ATOM   4512  N   GLY   290      41.662  36.924  64.244  1.00  0.00           N
ATOM   4513  H   GLY   290      41.816  37.383  63.357  1.00  0.00           H
ATOM   4514  CA  GLY   290      40.936  37.652  65.321  1.00  0.00           C
ATOM   4515  HA2 GLY   290      41.479  37.491  66.252  1.00  0.00           H
ATOM   4516  HA3 GLY   290      41.014  38.722  65.124  1.00  0.00           H
ATOM   4517  C   GLY   290      39.476  37.166  65.477  1.00  0.00           C
ATOM   4518  O   GLY   290      38.760  37.631  66.392  1.00  0.00           O
ATOM   4519  N   TYR   291      39.085  36.266  64.556  1.00  0.00           N
ATOM   4520  H   TYR   291      39.711  36.030  63.799  1.00  0.00           H
ATOM   4521  CA  TYR   291      37.705  35.729  64.434  1.00  0.00           C
ATOM   4522  HA  TYR   291      37.128  36.650  64.344  1.00  0.00           H
ATOM   4523  CB  TYR   291      37.552  34.890  63.151  1.00  0.00           C
ATOM   4524  HB2 TYR   291      37.740  35.495  62.263  1.00  0.00           H
ATOM   4525  HB3 TYR   291      38.238  34.049  63.247  1.00  0.00           H
ATOM   4526  CG  TYR   291      36.158  34.234  62.974  1.00  0.00           C
ATOM   4527  CD1 TYR   291      35.916  32.870  63.328  1.00  0.00           C
ATOM   4528  HD1 TYR   291      36.740  32.304  63.739  1.00  0.00           H
ATOM   4529  CE1 TYR   291      34.619  32.302  63.174  1.00  0.00           C
ATOM   4530  HE1 TYR   291      34.507  31.231  63.257  1.00  0.00           H
ATOM   4531  CZ  TYR   291      33.586  33.163  62.775  1.00  0.00           C
ATOM   4532  OH  TYR   291      32.283  32.804  62.940  1.00  0.00           O
ATOM   4533  HH  TYR   291      32.223  32.006  63.470  1.00  0.00           H
ATOM   4534  CE2 TYR   291      33.843  34.513  62.503  1.00  0.00           C
ATOM   4535  HE2 TYR   291      33.093  35.272  62.335  1.00  0.00           H
ATOM   4536  CD2 TYR   291      35.142  35.055  62.502  1.00  0.00           C
ATOM   4537  HD2 TYR   291      35.336  36.098  62.297  1.00  0.00           H
ATOM   4538  C   TYR   291      37.202  34.861  65.596  1.00  0.00           C
ATOM   4539  O   TYR   291      36.051  34.805  65.991  1.00  0.00           O
ATOM   4540  N   TYR   292      38.212  34.367  66.341  1.00  0.00           N
ATOM   4541  H   TYR   292      39.155  34.480  65.997  1.00  0.00           H
ATOM   4542  CA  TYR   292      37.909  33.455  67.459  1.00  0.00           C
ATOM   4543  HA  TYR   292      37.039  32.842  67.222  1.00  0.00           H
ATOM   4544  CB  TYR   292      39.087  32.430  67.529  1.00  0.00           C
ATOM   4545  HB2 TYR   292      40.024  32.984  67.585  1.00  0.00           H
ATOM   4546  HB3 TYR   292      38.996  31.825  68.431  1.00  0.00           H
ATOM   4547  CG  TYR   292      39.084  31.635  66.204  1.00  0.00           C
ATOM   4548  CD1 TYR   292      38.119  30.637  66.111  1.00  0.00           C
ATOM   4549  HD1 TYR   292      37.422  30.519  66.928  1.00  0.00           H
ATOM   4550  CE1 TYR   292      37.900  30.034  64.852  1.00  0.00           C
ATOM   4551  HE1 TYR   292      37.075  29.337  64.842  1.00  0.00           H
ATOM   4552  CZ  TYR   292      38.685  30.205  63.745  1.00  0.00           C
ATOM   4553  OH  TYR   292      38.395  29.413  62.713  1.00  0.00           O
ATOM   4554  HH  TYR   292      38.252  29.928  61.915  1.00  0.00           H
ATOM   4555  CE2 TYR   292      39.736  31.186  63.886  1.00  0.00           C
ATOM   4556  HE2 TYR   292      40.174  31.547  62.967  1.00  0.00           H
ATOM   4557  CD2 TYR   292      39.836  31.954  65.045  1.00  0.00           C
ATOM   4558  HD2 TYR   292      40.490  32.814  65.069  1.00  0.00           H
ATOM   4559  C   TYR   292      37.704  34.195  68.870  1.00  0.00           C
ATOM   4560  O   TYR   292      37.087  33.600  69.754  1.00  0.00           O
ATOM   4561  N   LEU   293      38.127  35.453  69.000  1.00  0.00           N
ATOM   4562  H   LEU   293      38.389  36.043  68.224  1.00  0.00           H
ATOM   4563  CA  LEU   293      38.463  36.016  70.303  1.00  0.00           C
ATOM   4564  HA  LEU   293      39.098  35.262  70.770  1.00  0.00           H
ATOM   4565  CB  LEU   293      39.225  37.374  70.138  1.00  0.00           C
ATOM   4566  HB2 LEU   293      38.529  38.094  69.707  1.00  0.00           H
ATOM   4567  HB3 LEU   293      39.450  37.799  71.118  1.00  0.00           H
ATOM   4568  CG  LEU   293      40.446  37.330  69.249  1.00  0.00           C
ATOM   4569  HG  LEU   293      40.095  36.978  68.279  1.00  0.00           H
ATOM   4570  CD1 LEU   293      41.066  38.703  69.032  1.00  0.00           C
ATOM   4571 HD11 LEU   293      41.794  38.807  68.228  1.00  0.00           H
ATOM   4572 HD12 LEU   293      41.525  38.971  69.983  1.00  0.00           H
ATOM   4573 HD13 LEU   293      40.319  39.478  68.858  1.00  0.00           H
ATOM   4574  CD2 LEU   293      41.516  36.289  69.595  1.00  0.00           C
ATOM   4575 HD21 LEU   293      41.131  35.276  69.718  1.00  0.00           H
ATOM   4576 HD22 LEU   293      42.217  36.249  68.761  1.00  0.00           H
ATOM   4577 HD23 LEU   293      42.130  36.749  70.368  1.00  0.00           H
ATOM   4578  C   LEU   293      37.277  36.139  71.222  1.00  0.00           C
ATOM   4579  O   LEU   293      37.409  36.034  72.453  1.00  0.00           O
ATOM   4580  N   GLY   294      36.092  36.576  70.679  1.00  0.00           N
ATOM   4581  H   GLY   294      36.065  36.576  69.669  1.00  0.00           H
ATOM   4582  CA  GLY   294      34.937  36.694  71.520  1.00  0.00           C
ATOM   4583  HA2 GLY   294      35.125  37.506  72.223  1.00  0.00           H
ATOM   4584  HA3 GLY   294      34.064  36.960  70.923  1.00  0.00           H
ATOM   4585  C   GLY   294      34.576  35.431  72.337  1.00  0.00           C
ATOM   4586  O   GLY   294      34.161  35.495  73.513  1.00  0.00           O
ATOM   4587  N   GLU   295      34.722  34.272  71.641  1.00  0.00           N
ATOM   4588  H   GLU   295      34.999  34.227  70.671  1.00  0.00           H
ATOM   4589  CA  GLU   295      34.429  32.989  72.274  1.00  0.00           C
ATOM   4590  HA  GLU   295      33.517  33.037  72.870  1.00  0.00           H
ATOM   4591  CB  GLU   295      34.245  31.939  71.083  1.00  0.00           C
ATOM   4592  HB2 GLU   295      33.438  32.296  70.444  1.00  0.00           H
ATOM   4593  HB3 GLU   295      35.111  32.080  70.436  1.00  0.00           H
ATOM   4594  CG  GLU   295      34.077  30.463  71.534  1.00  0.00           C
ATOM   4595  HG2 GLU   295      34.063  29.892  70.606  1.00  0.00           H
ATOM   4596  HG3 GLU   295      34.887  30.169  72.202  1.00  0.00           H
ATOM   4597  CD  GLU   295      32.726  30.193  72.220  1.00  0.00           C
ATOM   4598  OE1 GLU   295      31.974  31.189  72.416  1.00  0.00           O
ATOM   4599  OE2 GLU   295      32.411  29.077  72.615  1.00  0.00           O
ATOM   4600  C   GLU   295      35.519  32.509  73.223  1.00  0.00           C
ATOM   4601  O   GLU   295      35.182  32.008  74.304  1.00  0.00           O
ATOM   4602  N   ILE   296      36.828  32.670  72.986  1.00  0.00           N
ATOM   4603  H   ILE   296      37.080  33.078  72.096  1.00  0.00           H
ATOM   4604  CA  ILE   296      37.850  32.425  74.000  1.00  0.00           C
ATOM   4605  HA  ILE   296      37.755  31.418  74.407  1.00  0.00           H
ATOM   4606  CB  ILE   296      39.266  32.609  73.410  1.00  0.00           C
ATOM   4607  HB  ILE   296      39.306  33.690  73.270  1.00  0.00           H
ATOM   4608  CG2 ILE   296      40.218  32.231  74.574  1.00  0.00           C
ATOM   4609 HG21 ILE   296      40.298  31.147  74.644  1.00  0.00           H
ATOM   4610 HG22 ILE   296      39.979  32.761  75.496  1.00  0.00           H
ATOM   4611 HG23 ILE   296      41.199  32.613  74.293  1.00  0.00           H
ATOM   4612  CG1 ILE   296      39.452  31.874  72.024  1.00  0.00           C
ATOM   4613 HG12 ILE   296      39.510  30.792  72.143  1.00  0.00           H
ATOM   4614 HG13 ILE   296      38.600  32.088  71.378  1.00  0.00           H
ATOM   4615  CD1 ILE   296      40.749  32.223  71.293  1.00  0.00           C
ATOM   4616 HD11 ILE   296      41.530  32.396  72.033  1.00  0.00           H
ATOM   4617 HD12 ILE   296      40.613  33.113  70.678  1.00  0.00           H
ATOM   4618 HD13 ILE   296      40.966  31.398  70.614  1.00  0.00           H
ATOM   4619  C   ILE   296      37.577  33.329  75.140  1.00  0.00           C
ATOM   4620  O   ILE   296      37.750  32.841  76.259  1.00  0.00           O
ATOM   4621  N   LEU   297      37.295  34.661  74.920  1.00  0.00           N
ATOM   4622  H   LEU   297      37.322  35.033  73.981  1.00  0.00           H
ATOM   4623  CA  LEU   297      37.005  35.496  76.100  1.00  0.00           C
ATOM   4624  HA  LEU   297      37.938  35.478  76.662  1.00  0.00           H
ATOM   4625  CB  LEU   297      36.892  36.963  75.584  1.00  0.00           C
ATOM   4626  HB2 LEU   297      37.828  37.250  75.108  1.00  0.00           H
ATOM   4627  HB3 LEU   297      36.180  36.852  74.765  1.00  0.00           H
ATOM   4628  CG  LEU   297      36.412  37.976  76.734  1.00  0.00           C
ATOM   4629  HG  LEU   297      35.572  37.468  77.205  1.00  0.00           H
ATOM   4630  CD1 LEU   297      37.501  38.286  77.742  1.00  0.00           C
ATOM   4631 HD11 LEU   297      37.180  39.088  78.406  1.00  0.00           H
ATOM   4632 HD12 LEU   297      38.484  38.451  77.302  1.00  0.00           H
ATOM   4633 HD13 LEU   297      37.700  37.406  78.354  1.00  0.00           H
ATOM   4634  CD2 LEU   297      35.918  39.366  76.212  1.00  0.00           C
ATOM   4635 HD21 LEU   297      35.373  39.831  77.034  1.00  0.00           H
ATOM   4636 HD22 LEU   297      36.773  39.960  75.889  1.00  0.00           H
ATOM   4637 HD23 LEU   297      35.275  39.182  75.353  1.00  0.00           H
ATOM   4638  C   LEU   297      35.785  34.943  76.888  1.00  0.00           C
ATOM   4639  O   LEU   297      35.918  34.739  78.103  1.00  0.00           O
ATOM   4640  N   ARG   298      34.736  34.466  76.193  1.00  0.00           N
ATOM   4641  H   ARG   298      34.653  34.595  75.194  1.00  0.00           H
ATOM   4642  CA  ARG   298      33.571  33.811  76.821  1.00  0.00           C
ATOM   4643  HA  ARG   298      33.154  34.516  77.540  1.00  0.00           H
ATOM   4644  CB  ARG   298      32.444  33.571  75.805  1.00  0.00           C
ATOM   4645  HB2 ARG   298      32.329  34.429  75.144  1.00  0.00           H
ATOM   4646  HB3 ARG   298      32.540  32.731  75.117  1.00  0.00           H
ATOM   4647  CG  ARG   298      31.017  33.231  76.367  1.00  0.00           C
ATOM   4648  HG2 ARG   298      31.055  32.472  77.149  1.00  0.00           H
ATOM   4649  HG3 ARG   298      30.641  34.206  76.676  1.00  0.00           H
ATOM   4650  CD  ARG   298      30.161  32.641  75.319  1.00  0.00           C
ATOM   4651  HD2 ARG   298      29.208  32.512  75.833  1.00  0.00           H
ATOM   4652  HD3 ARG   298      30.075  33.380  74.522  1.00  0.00           H
ATOM   4653  NE  ARG   298      30.677  31.357  74.758  1.00  0.00           N
ATOM   4654  HE  ARG   298      31.096  31.443  73.844  1.00  0.00           H
ATOM   4655  CZ  ARG   298      30.285  30.138  75.166  1.00  0.00           C
ATOM   4656  NH1 ARG   298      29.453  29.885  76.132  1.00  0.00           N
ATOM   4657 HH11 ARG   298      29.055  30.609  76.714  1.00  0.00           H
ATOM   4658 HH12 ARG   298      29.049  28.962  76.074  1.00  0.00           H
ATOM   4659  NH2 ARG   298      30.575  29.084  74.501  1.00  0.00           N
ATOM   4660 HH21 ARG   298      31.405  29.150  73.929  1.00  0.00           H
ATOM   4661 HH22 ARG   298      30.492  28.164  74.909  1.00  0.00           H
ATOM   4662  C   ARG   298      33.958  32.611  77.683  1.00  0.00           C
ATOM   4663  O   ARG   298      33.723  32.759  78.883  1.00  0.00           O
ATOM   4664  N   LEU   299      34.516  31.555  77.094  1.00  0.00           N
ATOM   4665  H   LEU   299      34.767  31.729  76.131  1.00  0.00           H
ATOM   4666  CA  LEU   299      34.985  30.321  77.858  1.00  0.00           C
ATOM   4667  HA  LEU   299      34.177  29.797  78.370  1.00  0.00           H
ATOM   4668  CB  LEU   299      35.678  29.372  76.818  1.00  0.00           C
ATOM   4669  HB2 LEU   299      36.587  29.823  76.419  1.00  0.00           H
ATOM   4670  HB3 LEU   299      36.021  28.540  77.431  1.00  0.00           H
ATOM   4671  CG  LEU   299      34.845  28.881  75.631  1.00  0.00           C
ATOM   4672  HG  LEU   299      34.397  29.797  75.247  1.00  0.00           H
ATOM   4673  CD1 LEU   299      35.657  28.169  74.575  1.00  0.00           C
ATOM   4674 HD11 LEU   299      36.299  27.388  74.982  1.00  0.00           H
ATOM   4675 HD12 LEU   299      36.260  28.947  74.104  1.00  0.00           H
ATOM   4676 HD13 LEU   299      34.926  27.756  73.880  1.00  0.00           H
ATOM   4677  CD2 LEU   299      33.674  28.026  76.126  1.00  0.00           C
ATOM   4678 HD21 LEU   299      33.870  27.064  76.602  1.00  0.00           H
ATOM   4679 HD22 LEU   299      33.056  28.550  76.854  1.00  0.00           H
ATOM   4680 HD23 LEU   299      33.002  27.823  75.292  1.00  0.00           H
ATOM   4681  C   LEU   299      35.979  30.690  78.990  1.00  0.00           C
ATOM   4682  O   LEU   299      35.941  29.965  79.997  1.00  0.00           O
ATOM   4683  N   ALA   300      36.909  31.629  78.817  1.00  0.00           N
ATOM   4684  H   ALA   300      36.849  32.111  77.931  1.00  0.00           H
ATOM   4685  CA  ALA   300      37.760  32.132  79.842  1.00  0.00           C
ATOM   4686  HA  ALA   300      38.310  31.238  80.137  1.00  0.00           H
ATOM   4687  CB  ALA   300      38.722  33.135  79.151  1.00  0.00           C
ATOM   4688  HB1 ALA   300      39.240  32.626  78.338  1.00  0.00           H
ATOM   4689  HB2 ALA   300      39.387  33.587  79.888  1.00  0.00           H
ATOM   4690  HB3 ALA   300      38.058  33.922  78.794  1.00  0.00           H
ATOM   4691  C   ALA   300      36.938  32.708  81.055  1.00  0.00           C
ATOM   4692  O   ALA   300      37.270  32.506  82.220  1.00  0.00           O
ATOM   4693  N   LEU   301      35.773  33.284  80.844  1.00  0.00           N
ATOM   4694  H   LEU   301      35.530  33.306  79.865  1.00  0.00           H
ATOM   4695  CA  LEU   301      34.842  33.816  81.833  1.00  0.00           C
ATOM   4696  HA  LEU   301      35.450  34.095  82.693  1.00  0.00           H
ATOM   4697  CB  LEU   301      34.079  35.003  81.239  1.00  0.00           C
ATOM   4698  HB2 LEU   301      33.535  34.605  80.383  1.00  0.00           H
ATOM   4699  HB3 LEU   301      33.343  35.237  82.008  1.00  0.00           H
ATOM   4700  CG  LEU   301      35.034  36.183  80.820  1.00  0.00           C
ATOM   4701  HG  LEU   301      36.044  35.967  80.471  1.00  0.00           H
ATOM   4702  CD1 LEU   301      34.462  37.209  79.876  1.00  0.00           C
ATOM   4703 HD11 LEU   301      33.516  37.539  80.303  1.00  0.00           H
ATOM   4704 HD12 LEU   301      34.335  36.745  78.898  1.00  0.00           H
ATOM   4705 HD13 LEU   301      35.127  38.041  79.639  1.00  0.00           H
ATOM   4706  CD2 LEU   301      35.378  37.025  82.094  1.00  0.00           C
ATOM   4707 HD21 LEU   301      35.591  36.273  82.855  1.00  0.00           H
ATOM   4708 HD22 LEU   301      36.169  37.758  81.936  1.00  0.00           H
ATOM   4709 HD23 LEU   301      34.584  37.659  82.489  1.00  0.00           H
ATOM   4710  C   LEU   301      33.848  32.761  82.344  1.00  0.00           C
ATOM   4711  O   LEU   301      33.715  32.665  83.602  1.00  0.00           O
ATOM   4712  N   MET   302      33.311  31.851  81.535  1.00  0.00           N
ATOM   4713  H   MET   302      33.584  31.870  80.563  1.00  0.00           H
ATOM   4714  CA  MET   302      32.644  30.648  82.012  1.00  0.00           C
ATOM   4715  HA  MET   302      31.825  30.990  82.646  1.00  0.00           H
ATOM   4716  CB  MET   302      32.141  29.706  80.900  1.00  0.00           C
ATOM   4717  HB2 MET   302      32.837  29.678  80.061  1.00  0.00           H
ATOM   4718  HB3 MET   302      32.149  28.675  81.249  1.00  0.00           H
ATOM   4719  CG  MET   302      30.809  30.178  80.366  1.00  0.00           C
ATOM   4720  HG2 MET   302      30.839  31.252  80.185  1.00  0.00           H
ATOM   4721  HG3 MET   302      30.694  29.558  79.478  1.00  0.00           H
ATOM   4722  SD  MET   302      29.458  29.803  81.527  1.00  0.00           S
ATOM   4723  CE  MET   302      29.344  27.971  81.265  1.00  0.00           C
ATOM   4724  HE1 MET   302      29.428  27.515  82.252  1.00  0.00           H
ATOM   4725  HE2 MET   302      28.377  27.716  80.830  1.00  0.00           H
ATOM   4726  HE3 MET   302      29.981  27.530  80.499  1.00  0.00           H
ATOM   4727  C   MET   302      33.436  29.886  83.068  1.00  0.00           C
ATOM   4728  O   MET   302      32.875  29.404  84.090  1.00  0.00           O
ATOM   4729  N   ASP   303      34.747  29.707  82.830  1.00  0.00           N
ATOM   4730  H   ASP   303      35.209  29.853  81.944  1.00  0.00           H
ATOM   4731  CA  ASP   303      35.605  29.032  83.820  1.00  0.00           C
ATOM   4732  HA  ASP   303      35.178  28.030  83.867  1.00  0.00           H
ATOM   4733  CB  ASP   303      36.980  28.882  83.145  1.00  0.00           C
ATOM   4734  HB2 ASP   303      36.953  28.433  82.151  1.00  0.00           H
ATOM   4735  HB3 ASP   303      37.520  29.788  82.871  1.00  0.00           H
ATOM   4736  CG  ASP   303      37.948  27.884  83.773  1.00  0.00           C
ATOM   4737  OD1 ASP   303      39.073  27.929  83.257  1.00  0.00           O
ATOM   4738  OD2 ASP   303      37.546  27.002  84.592  1.00  0.00           O
ATOM   4739  C   ASP   303      35.769  29.751  85.213  1.00  0.00           C
ATOM   4740  O   ASP   303      35.727  29.219  86.315  1.00  0.00           O
ATOM   4741  N   MET   304      35.805  31.091  85.128  1.00  0.00           N
ATOM   4742  H   MET   304      35.653  31.600  84.269  1.00  0.00           H
ATOM   4743  CA  MET   304      35.974  31.956  86.335  1.00  0.00           C
ATOM   4744  HA  MET   304      36.714  31.510  87.001  1.00  0.00           H
ATOM   4745  CB  MET   304      36.504  33.309  85.837  1.00  0.00           C
ATOM   4746  HB2 MET   304      35.957  33.684  84.972  1.00  0.00           H
ATOM   4747  HB3 MET   304      36.517  34.087  86.601  1.00  0.00           H
ATOM   4748  CG  MET   304      37.997  33.163  85.441  1.00  0.00           C
ATOM   4749  HG2 MET   304      38.114  32.547  84.549  1.00  0.00           H
ATOM   4750  HG3 MET   304      38.368  34.152  85.174  1.00  0.00           H
ATOM   4751  SD  MET   304      39.076  32.573  86.781  1.00  0.00           S
ATOM   4752  CE  MET   304      39.643  30.987  86.136  1.00  0.00           C
ATOM   4753  HE1 MET   304      40.192  30.423  86.890  1.00  0.00           H
ATOM   4754  HE2 MET   304      38.743  30.428  85.878  1.00  0.00           H
ATOM   4755  HE3 MET   304      40.177  31.153  85.201  1.00  0.00           H
ATOM   4756  C   MET   304      34.631  32.091  87.076  1.00  0.00           C
ATOM   4757  O   MET   304      34.661  32.478  88.251  1.00  0.00           O
ATOM   4758  N   TYR   305      33.535  31.702  86.491  1.00  0.00           N
ATOM   4759  H   TYR   305      33.546  31.366  85.538  1.00  0.00           H
ATOM   4760  CA  TYR   305      32.236  31.516  87.090  1.00  0.00           C
ATOM   4761  HA  TYR   305      32.097  32.267  87.868  1.00  0.00           H
ATOM   4762  CB  TYR   305      31.045  31.789  86.098  1.00  0.00           C
ATOM   4763  HB2 TYR   305      30.988  32.862  85.916  1.00  0.00           H
ATOM   4764  HB3 TYR   305      31.358  31.285  85.184  1.00  0.00           H
ATOM   4765  CG  TYR   305      29.612  31.352  86.386  1.00  0.00           C
ATOM   4766  CD1 TYR   305      28.929  31.983  87.402  1.00  0.00           C
ATOM   4767  HD1 TYR   305      29.485  32.653  88.041  1.00  0.00           H
ATOM   4768  CE1 TYR   305      27.662  31.449  87.758  1.00  0.00           C
ATOM   4769  HE1 TYR   305      26.997  31.875  88.495  1.00  0.00           H
ATOM   4770  CZ  TYR   305      27.102  30.416  87.046  1.00  0.00           C
ATOM   4771  OH  TYR   305      25.789  30.078  87.333  1.00  0.00           O
ATOM   4772  HH  TYR   305      25.309  30.726  87.853  1.00  0.00           H
ATOM   4773  CE2 TYR   305      27.750  29.927  85.927  1.00  0.00           C
ATOM   4774  HE2 TYR   305      27.256  29.242  85.253  1.00  0.00           H
ATOM   4775  CD2 TYR   305      29.033  30.337  85.605  1.00  0.00           C
ATOM   4776  HD2 TYR   305      29.577  29.773  84.861  1.00  0.00           H
ATOM   4777  C   TYR   305      32.166  30.148  87.712  1.00  0.00           C
ATOM   4778  O   TYR   305      31.950  29.909  88.934  1.00  0.00           O
ATOM   4779  N   LYS   306      32.526  29.055  87.001  1.00  0.00           N
ATOM   4780  H   LYS   306      32.716  29.204  86.021  1.00  0.00           H
ATOM   4781  CA  LYS   306      32.555  27.662  87.570  1.00  0.00           C
ATOM   4782  HA  LYS   306      31.560  27.495  87.984  1.00  0.00           H
ATOM   4783  CB  LYS   306      32.711  26.643  86.407  1.00  0.00           C
ATOM   4784  HB2 LYS   306      33.534  26.879  85.732  1.00  0.00           H
ATOM   4785  HB3 LYS   306      33.020  25.651  86.740  1.00  0.00           H
ATOM   4786  CG  LYS   306      31.458  26.622  85.558  1.00  0.00           C
ATOM   4787  HG2 LYS   306      30.580  26.336  86.134  1.00  0.00           H
ATOM   4788  HG3 LYS   306      31.139  27.655  85.422  1.00  0.00           H
ATOM   4789  CD  LYS   306      31.530  25.910  84.162  1.00  0.00           C
ATOM   4790  HD2 LYS   306      30.599  25.913  83.595  1.00  0.00           H
ATOM   4791  HD3 LYS   306      32.199  26.504  83.540  1.00  0.00           H
ATOM   4792  CE  LYS   306      31.970  24.403  84.365  1.00  0.00           C
ATOM   4793  HE2 LYS   306      31.964  23.923  83.387  1.00  0.00           H
ATOM   4794  HE3 LYS   306      33.004  24.440  84.710  1.00  0.00           H
ATOM   4795  NZ  LYS   306      31.098  23.709  85.371  1.00  0.00           N
ATOM   4796  HZ1 LYS   306      31.342  22.732  85.446  1.00  0.00           H
ATOM   4797  HZ2 LYS   306      30.156  23.775  85.012  1.00  0.00           H
ATOM   4798  HZ3 LYS   306      31.023  24.207  86.247  1.00  0.00           H
ATOM   4799  C   LYS   306      33.655  27.367  88.586  1.00  0.00           C
ATOM   4800  O   LYS   306      33.498  26.479  89.393  1.00  0.00           O
ATOM   4801  N   GLN   307      34.677  28.140  88.619  1.00  0.00           N
ATOM   4802  H   GLN   307      34.884  28.769  87.858  1.00  0.00           H
ATOM   4803  CA  GLN   307      35.603  28.300  89.834  1.00  0.00           C
ATOM   4804  HA  GLN   307      35.616  27.325  90.323  1.00  0.00           H
ATOM   4805  CB  GLN   307      36.992  28.766  89.420  1.00  0.00           C
ATOM   4806  HB2 GLN   307      36.965  29.640  88.770  1.00  0.00           H
ATOM   4807  HB3 GLN   307      37.546  28.893  90.350  1.00  0.00           H
ATOM   4808  CG  GLN   307      37.688  27.625  88.679  1.00  0.00           C
ATOM   4809  HG2 GLN   307      37.620  26.691  89.236  1.00  0.00           H
ATOM   4810  HG3 GLN   307      37.103  27.489  87.771  1.00  0.00           H
ATOM   4811  CD  GLN   307      39.144  27.777  88.263  1.00  0.00           C
ATOM   4812  OE1 GLN   307      39.913  28.030  89.183  1.00  0.00           O
ATOM   4813  NE2 GLN   307      39.590  27.555  87.048  1.00  0.00           N
ATOM   4814 HE21 GLN   307      40.552  27.796  86.858  1.00  0.00           H
ATOM   4815 HE22 GLN   307      38.858  27.351  86.382  1.00  0.00           H
ATOM   4816  C   GLN   307      35.027  29.202  90.945  1.00  0.00           C
ATOM   4817  O   GLN   307      35.419  28.942  92.073  1.00  0.00           O
ATOM   4818  N   GLY   308      34.162  30.191  90.758  1.00  0.00           N
ATOM   4819  H   GLY   308      33.695  30.269  89.866  1.00  0.00           H
ATOM   4820  CA  GLY   308      33.637  31.020  91.867  1.00  0.00           C
ATOM   4821  HA2 GLY   308      32.585  31.032  91.584  1.00  0.00           H
ATOM   4822  HA3 GLY   308      33.748  30.503  92.820  1.00  0.00           H
ATOM   4823  C   GLY   308      34.076  32.479  91.955  1.00  0.00           C
ATOM   4824  O   GLY   308      33.607  33.300  92.781  1.00  0.00           O
ATOM   4825  N   PHE   309      34.947  32.969  91.069  1.00  0.00           N
ATOM   4826  H   PHE   309      35.272  32.355  90.336  1.00  0.00           H
ATOM   4827  CA  PHE   309      35.455  34.355  91.131  1.00  0.00           C
ATOM   4828  HA  PHE   309      35.669  34.371  92.199  1.00  0.00           H
ATOM   4829  CB  PHE   309      36.764  34.499  90.321  1.00  0.00           C
ATOM   4830  HB2 PHE   309      36.579  34.497  89.248  1.00  0.00           H
ATOM   4831  HB3 PHE   309      37.138  35.523  90.359  1.00  0.00           H
ATOM   4832  CG  PHE   309      37.984  33.599  90.689  1.00  0.00           C
ATOM   4833  CD1 PHE   309      39.079  34.090  91.432  1.00  0.00           C
ATOM   4834  HD1 PHE   309      39.176  35.121  91.738  1.00  0.00           H
ATOM   4835  CE1 PHE   309      40.189  33.310  91.758  1.00  0.00           C
ATOM   4836  HE1 PHE   309      41.014  33.764  92.287  1.00  0.00           H
ATOM   4837  CZ  PHE   309      40.170  31.941  91.273  1.00  0.00           C
ATOM   4838  HZ  PHE   309      41.100  31.397  91.349  1.00  0.00           H
ATOM   4839  CE2 PHE   309      39.053  31.410  90.632  1.00  0.00           C
ATOM   4840  HE2 PHE   309      39.039  30.350  90.421  1.00  0.00           H
ATOM   4841  CD2 PHE   309      37.934  32.207  90.376  1.00  0.00           C
ATOM   4842  HD2 PHE   309      37.128  31.773  89.803  1.00  0.00           H
ATOM   4843  C   PHE   309      34.421  35.499  90.647  1.00  0.00           C
ATOM   4844  O   PHE   309      34.490  36.594  91.214  1.00  0.00           O
ATOM   4845  N   ILE   310      33.538  35.190  89.703  1.00  0.00           N
ATOM   4846  H   ILE   310      33.635  34.272  89.292  1.00  0.00           H
ATOM   4847  CA  ILE   310      32.681  36.142  89.001  1.00  0.00           C
ATOM   4848  HA  ILE   310      32.670  37.041  89.619  1.00  0.00           H
ATOM   4849  CB  ILE   310      33.243  36.513  87.611  1.00  0.00           C
ATOM   4850  HB  ILE   310      32.736  37.441  87.346  1.00  0.00           H
ATOM   4851  CG2 ILE   310      34.725  37.083  87.589  1.00  0.00           C
ATOM   4852 HG21 ILE   310      34.877  37.842  86.822  1.00  0.00           H
ATOM   4853 HG22 ILE   310      35.469  36.300  87.439  1.00  0.00           H
ATOM   4854 HG23 ILE   310      34.974  37.538  88.548  1.00  0.00           H
ATOM   4855  CG1 ILE   310      33.006  35.472  86.568  1.00  0.00           C
ATOM   4856 HG12 ILE   310      33.333  34.505  86.949  1.00  0.00           H
ATOM   4857 HG13 ILE   310      31.944  35.335  86.362  1.00  0.00           H
ATOM   4858  CD1 ILE   310      33.593  35.765  85.149  1.00  0.00           C
ATOM   4859 HD11 ILE   310      33.382  36.802  84.886  1.00  0.00           H
ATOM   4860 HD12 ILE   310      33.036  35.102  84.488  1.00  0.00           H
ATOM   4861 HD13 ILE   310      34.660  35.582  85.022  1.00  0.00           H
ATOM   4862  C   ILE   310      31.171  35.766  88.905  1.00  0.00           C
ATOM   4863  O   ILE   310      30.943  34.573  89.068  1.00  0.00           O
ATOM   4864  N   PHE   311      30.234  36.643  88.497  1.00  0.00           N
ATOM   4865  H   PHE   311      30.491  37.612  88.384  1.00  0.00           H
ATOM   4866  CA  PHE   311      28.905  36.256  87.980  1.00  0.00           C
ATOM   4867  HA  PHE   311      28.380  37.186  87.763  1.00  0.00           H
ATOM   4868  CB  PHE   311      28.954  35.567  86.617  1.00  0.00           C
ATOM   4869  HB2 PHE   311      29.474  34.617  86.739  1.00  0.00           H
ATOM   4870  HB3 PHE   311      27.912  35.341  86.388  1.00  0.00           H
ATOM   4871  CG  PHE   311      29.633  36.344  85.465  1.00  0.00           C
ATOM   4872  CD1 PHE   311      30.150  37.627  85.661  1.00  0.00           C
ATOM   4873  HD1 PHE   311      29.959  38.154  86.584  1.00  0.00           H
ATOM   4874  CE1 PHE   311      30.881  38.276  84.580  1.00  0.00           C
ATOM   4875  HE1 PHE   311      31.196  39.308  84.638  1.00  0.00           H
ATOM   4876  CZ  PHE   311      31.080  37.669  83.340  1.00  0.00           C
ATOM   4877  HZ  PHE   311      31.611  38.173  82.545  1.00  0.00           H
ATOM   4878  CE2 PHE   311      30.707  36.269  83.234  1.00  0.00           C
ATOM   4879  HE2 PHE   311      31.049  35.754  82.349  1.00  0.00           H
ATOM   4880  CD2 PHE   311      29.984  35.689  84.267  1.00  0.00           C
ATOM   4881  HD2 PHE   311      29.610  34.690  84.099  1.00  0.00           H
ATOM   4882  C   PHE   311      28.027  35.645  89.075  1.00  0.00           C
ATOM   4883  O   PHE   311      27.079  34.891  88.774  1.00  0.00           O
ATOM   4884  N   LYS   312      28.131  35.964  90.370  1.00  0.00           N
ATOM   4885  H   LYS   312      28.976  36.488  90.545  1.00  0.00           H
ATOM   4886  CA  LYS   312      27.202  35.699  91.466  1.00  0.00           C
ATOM   4887  HA  LYS   312      27.278  34.620  91.602  1.00  0.00           H
ATOM   4888  CB  LYS   312      27.659  36.292  92.756  1.00  0.00           C
ATOM   4889  HB2 LYS   312      27.757  37.372  92.639  1.00  0.00           H
ATOM   4890  HB3 LYS   312      26.907  36.171  93.535  1.00  0.00           H
ATOM   4891  CG  LYS   312      28.930  35.630  93.338  1.00  0.00           C
ATOM   4892  HG2 LYS   312      28.779  34.578  93.579  1.00  0.00           H
ATOM   4893  HG3 LYS   312      29.648  35.795  92.534  1.00  0.00           H
ATOM   4894  CD  LYS   312      29.465  36.387  94.556  1.00  0.00           C
ATOM   4895  HD2 LYS   312      29.742  37.346  94.117  1.00  0.00           H
ATOM   4896  HD3 LYS   312      28.741  36.412  95.370  1.00  0.00           H
ATOM   4897  CE  LYS   312      30.689  35.762  95.276  1.00  0.00           C
ATOM   4898  HE2 LYS   312      30.429  34.711  95.398  1.00  0.00           H
ATOM   4899  HE3 LYS   312      31.554  35.905  94.629  1.00  0.00           H
ATOM   4900  NZ  LYS   312      31.101  36.267  96.626  1.00  0.00           N
ATOM   4901  HZ1 LYS   312      31.760  35.665  97.099  1.00  0.00           H
ATOM   4902  HZ2 LYS   312      30.294  36.168  97.226  1.00  0.00           H
ATOM   4903  HZ3 LYS   312      31.314  37.252  96.702  1.00  0.00           H
ATOM   4904  C   LYS   312      25.754  36.036  91.165  1.00  0.00           C
ATOM   4905  O   LYS   312      25.415  37.186  90.982  1.00  0.00           O
ATOM   4906  N   ASN   313      24.824  35.096  91.343  1.00  0.00           N
ATOM   4907  H   ASN   313      25.140  34.168  91.589  1.00  0.00           H
ATOM   4908  CA  ASN   313      23.364  35.381  91.159  1.00  0.00           C
ATOM   4909  HA  ASN   313      22.932  34.382  91.205  1.00  0.00           H
ATOM   4910  CB  ASN   313      22.755  36.268  92.290  1.00  0.00           C
ATOM   4911  HB2 ASN   313      22.909  37.303  91.988  1.00  0.00           H
ATOM   4912  HB3 ASN   313      21.669  36.206  92.359  1.00  0.00           H
ATOM   4913  CG  ASN   313      23.368  36.078  93.659  1.00  0.00           C
ATOM   4914  OD1 ASN   313      23.361  34.949  94.196  1.00  0.00           O
ATOM   4915  ND2 ASN   313      23.914  37.092  94.319  1.00  0.00           N
ATOM   4916 HD21 ASN   313      23.874  38.042  93.976  1.00  0.00           H
ATOM   4917 HD22 ASN   313      24.340  36.874  95.209  1.00  0.00           H
ATOM   4918  C   ASN   313      22.884  35.798  89.653  1.00  0.00           C
ATOM   4919  O   ASN   313      21.686  35.974  89.471  1.00  0.00           O
ATOM   4920  N   GLN   314      23.822  35.911  88.758  1.00  0.00           N
ATOM   4921  H   GLN   314      24.729  35.535  88.992  1.00  0.00           H
ATOM   4922  CA  GLN   314      23.601  36.405  87.345  1.00  0.00           C
ATOM   4923  HA  GLN   314      22.974  37.292  87.435  1.00  0.00           H
ATOM   4924  CB  GLN   314      24.953  36.854  86.785  1.00  0.00           C
ATOM   4925  HB2 GLN   314      25.672  36.036  86.759  1.00  0.00           H
ATOM   4926  HB3 GLN   314      24.799  37.042  85.722  1.00  0.00           H
ATOM   4927  CG  GLN   314      25.691  37.973  87.529  1.00  0.00           C
ATOM   4928  HG2 GLN   314      25.854  37.528  88.511  1.00  0.00           H
ATOM   4929  HG3 GLN   314      26.610  38.360  87.090  1.00  0.00           H
ATOM   4930  CD  GLN   314      24.885  39.228  87.691  1.00  0.00           C
ATOM   4931  OE1 GLN   314      24.533  39.856  86.668  1.00  0.00           O
ATOM   4932  NE2 GLN   314      24.565  39.694  88.818  1.00  0.00           N
ATOM   4933 HE21 GLN   314      23.897  40.449  88.865  1.00  0.00           H
ATOM   4934 HE22 GLN   314      24.792  39.325  89.731  1.00  0.00           H
ATOM   4935  C   GLN   314      22.920  35.444  86.326  1.00  0.00           C
ATOM   4936  O   GLN   314      22.995  34.228  86.425  1.00  0.00           O
ATOM   4937  N   ASP   315      22.327  35.965  85.256  1.00  0.00           N
ATOM   4938  H   ASP   315      22.292  36.972  85.194  1.00  0.00           H
ATOM   4939  CA  ASP   315      21.756  35.178  84.117  1.00  0.00           C
ATOM   4940  HA  ASP   315      21.371  34.315  84.661  1.00  0.00           H
ATOM   4941  CB  ASP   315      20.469  35.957  83.496  1.00  0.00           C
ATOM   4942  HB2 ASP   315      19.764  36.129  84.309  1.00  0.00           H
ATOM   4943  HB3 ASP   315      20.970  36.867  83.169  1.00  0.00           H
ATOM   4944  CG  ASP   315      19.758  35.033  82.509  1.00  0.00           C
ATOM   4945  OD1 ASP   315      19.113  35.616  81.580  1.00  0.00           O
ATOM   4946  OD2 ASP   315      19.919  33.741  82.509  1.00  0.00           O
ATOM   4947  C   ASP   315      22.636  34.779  83.006  1.00  0.00           C
ATOM   4948  O   ASP   315      23.069  35.524  82.178  1.00  0.00           O
ATOM   4949  N   LEU   316      22.766  33.451  82.923  1.00  0.00           N
ATOM   4950  H   LEU   316      22.147  32.909  83.508  1.00  0.00           H
ATOM   4951  CA  LEU   316      23.708  32.724  81.967  1.00  0.00           C
ATOM   4952  HA  LEU   316      24.110  33.470  81.282  1.00  0.00           H
ATOM   4953  CB  LEU   316      24.802  32.034  82.725  1.00  0.00           C
ATOM   4954  HB2 LEU   316      24.421  31.631  83.663  1.00  0.00           H
ATOM   4955  HB3 LEU   316      25.163  31.160  82.182  1.00  0.00           H
ATOM   4956  CG  LEU   316      25.930  33.092  83.013  1.00  0.00           C
ATOM   4957  HG  LEU   316      25.828  33.929  82.323  1.00  0.00           H
ATOM   4958  CD1 LEU   316      25.847  33.749  84.426  1.00  0.00           C
ATOM   4959 HD11 LEU   316      25.776  33.095  85.295  1.00  0.00           H
ATOM   4960 HD12 LEU   316      24.997  34.424  84.333  1.00  0.00           H
ATOM   4961 HD13 LEU   316      26.783  34.306  84.478  1.00  0.00           H
ATOM   4962  CD2 LEU   316      27.319  32.447  83.009  1.00  0.00           C
ATOM   4963 HD21 LEU   316      27.302  31.684  82.229  1.00  0.00           H
ATOM   4964 HD22 LEU   316      28.064  33.177  82.689  1.00  0.00           H
ATOM   4965 HD23 LEU   316      27.568  31.917  83.928  1.00  0.00           H
ATOM   4966  C   LEU   316      23.079  31.763  80.975  1.00  0.00           C
ATOM   4967  O   LEU   316      23.651  30.826  80.426  1.00  0.00           O
ATOM   4968  N   SER   317      21.750  31.947  80.867  1.00  0.00           N
ATOM   4969  H   SER   317      21.327  32.738  81.330  1.00  0.00           H
ATOM   4970  CA  SER   317      20.924  31.073  80.000  1.00  0.00           C
ATOM   4971  HA  SER   317      21.086  30.046  80.329  1.00  0.00           H
ATOM   4972  CB  SER   317      19.458  31.203  80.285  1.00  0.00           C
ATOM   4973  HB2 SER   317      18.832  30.511  79.722  1.00  0.00           H
ATOM   4974  HB3 SER   317      19.431  30.924  81.338  1.00  0.00           H
ATOM   4975  OG  SER   317      18.906  32.526  80.287  1.00  0.00           O
ATOM   4976  HG  SER   317      19.073  32.812  81.188  1.00  0.00           H
ATOM   4977  C   SER   317      21.176  31.175  78.449  1.00  0.00           C
ATOM   4978  O   SER   317      21.022  30.236  77.702  1.00  0.00           O
ATOM   4979  N   LYS   318      21.638  32.363  78.044  1.00  0.00           N
ATOM   4980  H   LYS   318      21.775  33.100  78.723  1.00  0.00           H
ATOM   4981  CA  LYS   318      22.365  32.625  76.786  1.00  0.00           C
ATOM   4982  HA  LYS   318      22.067  31.891  76.039  1.00  0.00           H
ATOM   4983  CB  LYS   318      21.881  34.053  76.238  1.00  0.00           C
ATOM   4984  HB2 LYS   318      20.796  34.014  76.130  1.00  0.00           H
ATOM   4985  HB3 LYS   318      22.049  34.773  77.039  1.00  0.00           H
ATOM   4986  CG  LYS   318      22.647  34.625  74.995  1.00  0.00           C
ATOM   4987  HG2 LYS   318      23.701  34.740  75.247  1.00  0.00           H
ATOM   4988  HG3 LYS   318      22.484  33.861  74.235  1.00  0.00           H
ATOM   4989  CD  LYS   318      21.965  36.002  74.679  1.00  0.00           C
ATOM   4990  HD2 LYS   318      20.891  35.883  74.540  1.00  0.00           H
ATOM   4991  HD3 LYS   318      22.014  36.613  75.580  1.00  0.00           H
ATOM   4992  CE  LYS   318      22.609  36.675  73.477  1.00  0.00           C
ATOM   4993  HE2 LYS   318      23.692  36.618  73.592  1.00  0.00           H
ATOM   4994  HE3 LYS   318      22.282  36.208  72.548  1.00  0.00           H
ATOM   4995  NZ  LYS   318      22.150  38.059  73.440  1.00  0.00           N
ATOM   4996  HZ1 LYS   318      22.395  38.507  74.311  1.00  0.00           H
ATOM   4997  HZ2 LYS   318      21.141  38.047  73.500  1.00  0.00           H
ATOM   4998  HZ3 LYS   318      22.389  38.592  72.616  1.00  0.00           H
ATOM   4999  C   LYS   318      23.937  32.584  76.872  1.00  0.00           C
ATOM   5000  O   LYS   318      24.560  32.109  75.891  1.00  0.00           O
ATOM   5001  N   PHE   319      24.554  33.106  77.960  1.00  0.00           N
ATOM   5002  H   PHE   319      23.998  33.310  78.777  1.00  0.00           H
ATOM   5003  CA  PHE   319      26.007  33.027  78.159  1.00  0.00           C
ATOM   5004  HA  PHE   319      26.505  33.652  77.419  1.00  0.00           H
ATOM   5005  CB  PHE   319      26.405  33.895  79.322  1.00  0.00           C
ATOM   5006  HB2 PHE   319      25.744  34.761  79.345  1.00  0.00           H
ATOM   5007  HB3 PHE   319      26.403  33.181  80.145  1.00  0.00           H
ATOM   5008  CG  PHE   319      27.813  34.384  79.311  1.00  0.00           C
ATOM   5009  CD1 PHE   319      28.102  35.747  79.174  1.00  0.00           C
ATOM   5010  HD1 PHE   319      27.260  36.399  78.997  1.00  0.00           H
ATOM   5011  CE1 PHE   319      29.375  36.283  79.208  1.00  0.00           C
ATOM   5012  HE1 PHE   319      29.520  37.346  79.080  1.00  0.00           H
ATOM   5013  CZ  PHE   319      30.433  35.398  79.544  1.00  0.00           C
ATOM   5014  HZ  PHE   319      31.459  35.685  79.726  1.00  0.00           H
ATOM   5015  CE2 PHE   319      30.200  34.016  79.673  1.00  0.00           C
ATOM   5016  HE2 PHE   319      31.024  33.343  79.853  1.00  0.00           H
ATOM   5017  CD2 PHE   319      28.867  33.542  79.637  1.00  0.00           C
ATOM   5018  HD2 PHE   319      28.705  32.510  79.911  1.00  0.00           H
ATOM   5019  C   PHE   319      26.622  31.643  78.084  1.00  0.00           C
ATOM   5020  O   PHE   319      27.746  31.568  77.616  1.00  0.00           O
ATOM   5021  N   ASP   320      25.927  30.550  78.444  1.00  0.00           N
ATOM   5022  H   ASP   320      25.032  30.637  78.907  1.00  0.00           H
ATOM   5023  CA  ASP   320      26.290  29.190  78.131  1.00  0.00           C
ATOM   5024  HA  ASP   320      27.371  29.148  77.996  1.00  0.00           H
ATOM   5025  CB  ASP   320      26.046  28.205  79.278  1.00  0.00           C
ATOM   5026  HB2 ASP   320      26.628  28.630  80.095  1.00  0.00           H
ATOM   5027  HB3 ASP   320      24.998  28.276  79.568  1.00  0.00           H
ATOM   5028  CG  ASP   320      26.386  26.775  79.031  1.00  0.00           C
ATOM   5029  OD1 ASP   320      25.589  25.917  79.526  1.00  0.00           O
ATOM   5030  OD2 ASP   320      27.512  26.464  78.526  1.00  0.00           O
ATOM   5031  C   ASP   320      25.704  28.671  76.773  1.00  0.00           C
ATOM   5032  O   ASP   320      25.034  27.619  76.645  1.00  0.00           O
ATOM   5033  N   LYS   321      26.103  29.349  75.739  1.00  0.00           N
ATOM   5034  H   LYS   321      26.337  30.323  75.869  1.00  0.00           H
ATOM   5035  CA  LYS   321      25.921  28.891  74.254  1.00  0.00           C
ATOM   5036  HA  LYS   321      26.055  27.811  74.210  1.00  0.00           H
ATOM   5037  CB  LYS   321      24.517  29.357  73.754  1.00  0.00           C
ATOM   5038  HB2 LYS   321      24.384  30.420  73.951  1.00  0.00           H
ATOM   5039  HB3 LYS   321      24.401  29.178  72.685  1.00  0.00           H
[truncated: 179,098 more chars]
