# Supplementary material for: Worth the Weight: Sub-Pocket EXplorer (SubPEx), a Weighted Ensemble Method to Enhance Binding-Pocket Conformational Sampling
Source: J Chem Theory Comput. 2023 Aug 16;19(17):5677–89. doi: 10.1021/acs.jctc.3c00478 (PMC10500992; doi:10.1021/acs.jctc.3c00478)
Supplement: Supplementary file 2 — ct3c00478_si_002.zip [file ct3c00478_si_002.zip › clustered_structures/HXK2/brute-force/rep.c4.aligned.pdb]

HELIX    1   1 LYS      4  PHE     17  1                                  14
HELIX    2   2 THR     21  LEU     39  1                                  19
HELIX    3   3 MET    101  THR    103  1                                   3
HELIX    4   4 GLU    109  GLN    125  1                                  17
HELIX    5   5 VAL    171  ARG    182  1                                  12
HELIX    6   6 ASP    194  THR    205  1                                  12
HELIX    7   7 TYR    253  SER    255  1                                   3
HELIX    8   8 LYS    267  GLU    274  1                                   8
HELIX    9   9 THR    283  LYS    286  1                                   4
HELIX   10  10 GLY    290  GLN    307  1                                  18
HELIX   11  11 SER    328  GLU    334  1                                   7
HELIX   12  12 GLU    342  PHE    352  1                                  11
HELIX   13  13 VAL    358  ARG    377  1                                  20
HELIX   14  14 SER    379  ARG    390  1                                  12
HELIX   15  15 PHE    410  TYR    422  1                                  13
HELIX   16  16 GLY    442  GLU    460  1                                  19
SHEET    1   1 1 SER    62  LEU    70  0
SHEET    2   2 1 ASN    74  GLY    83  0
SHEET    3   3 1 PHE    88  ARG    96  0
SHEET    4   4 1 LEU   136  THR   139  0
SHEET    5   5 1 ALA   190  ILE   192  0
SHEET    6   6 1 THR   209  GLY   216  0
SHEET    7   7 1 GLY   218  VAL   226  0
SHEET    8   8 1 PRO   246  ASN   250  0
SHEET    9   9 1 GLY   395  ASP   400  0
SHEET   10  10 1 ILE   434  PRO   438  0
CRYST1  150.222  145.633  167.990   5.86   4.76   8.25               1
ATOM      1  N   ASP     1      44.752  47.551  93.507  1.00  0.00           N
ATOM      2  H1  ASP     1      45.164  47.196  94.358  1.00  0.00           H
ATOM      3  H2  ASP     1      45.014  46.936  92.750  1.00  0.00           H
ATOM      4  H3  ASP     1      45.309  48.369  93.307  1.00  0.00           H
ATOM      5  CA  ASP     1      43.318  47.821  93.739  1.00  0.00           C
ATOM      6  HA  ASP     1      43.206  48.355  94.683  1.00  0.00           H
ATOM      7  CB  ASP     1      42.630  48.538  92.532  1.00  0.00           C
ATOM      8  HB2 ASP     1      42.626  47.934  91.624  1.00  0.00           H
ATOM      9  HB3 ASP     1      41.602  48.767  92.814  1.00  0.00           H
ATOM     10  CG  ASP     1      43.200  49.894  92.096  1.00  0.00           C
ATOM     11  OD1 ASP     1      42.479  50.625  91.372  1.00  0.00           O
ATOM     12  OD2 ASP     1      44.385  50.139  92.469  1.00  0.00           O
ATOM     13  C   ASP     1      42.576  46.539  93.874  1.00  0.00           C
ATOM     14  O   ASP     1      41.935  46.275  94.899  1.00  0.00           O
ATOM     15  N   VAL     2      42.692  45.657  92.822  1.00  0.00           N
ATOM     16  H   VAL     2      43.313  46.002  92.104  1.00  0.00           H
ATOM     17  CA  VAL     2      42.031  44.314  92.709  1.00  0.00           C
ATOM     18  HA  VAL     2      40.944  44.389  92.743  1.00  0.00           H
ATOM     19  CB  VAL     2      42.479  43.643  91.392  1.00  0.00           C
ATOM     20  HB  VAL     2      43.562  43.523  91.399  1.00  0.00           H
ATOM     21  CG1 VAL     2      41.838  42.264  91.151  1.00  0.00           C
ATOM     22 HG11 VAL     2      42.143  41.852  90.189  1.00  0.00           H
ATOM     23 HG12 VAL     2      42.313  41.624  91.895  1.00  0.00           H
ATOM     24 HG13 VAL     2      40.774  42.455  91.297  1.00  0.00           H
ATOM     25  CG2 VAL     2      42.173  44.525  90.172  1.00  0.00           C
ATOM     26 HG21 VAL     2      42.773  45.436  90.191  1.00  0.00           H
ATOM     27 HG22 VAL     2      41.126  44.824  90.125  1.00  0.00           H
ATOM     28 HG23 VAL     2      42.344  43.910  89.288  1.00  0.00           H
ATOM     29  C   VAL     2      42.356  43.383  93.879  1.00  0.00           C
ATOM     30  O   VAL     2      43.543  43.200  94.233  1.00  0.00           O
ATOM     31  N   PRO     3      41.383  42.746  94.605  1.00  0.00           N
ATOM     32  CD  PRO     3      39.937  42.948  94.439  1.00  0.00           C
ATOM     33  HD2 PRO     3      39.756  42.776  93.378  1.00  0.00           H
ATOM     34  HD3 PRO     3      39.719  43.941  94.833  1.00  0.00           H
ATOM     35  CG  PRO     3      39.173  41.831  95.251  1.00  0.00           C
ATOM     36  HG2 PRO     3      38.949  40.924  94.689  1.00  0.00           H
ATOM     37  HG3 PRO     3      38.242  42.295  95.578  1.00  0.00           H
ATOM     38  CB  PRO     3      40.160  41.593  96.414  1.00  0.00           C
ATOM     39  HB2 PRO     3      40.077  40.572  96.784  1.00  0.00           H
ATOM     40  HB3 PRO     3      39.961  42.330  97.192  1.00  0.00           H
ATOM     41  CA  PRO     3      41.574  41.878  95.769  1.00  0.00           C
ATOM     42  HA  PRO     3      42.174  42.517  96.416  1.00  0.00           H
ATOM     43  C   PRO     3      42.365  40.661  95.357  1.00  0.00           C
ATOM     44  O   PRO     3      42.319  40.045  94.266  1.00  0.00           O
ATOM     45  N   LYS     4      43.302  40.186  96.185  1.00  0.00           N
ATOM     46  H   LYS     4      43.384  40.654  97.076  1.00  0.00           H
ATOM     47  CA  LYS     4      44.501  39.423  95.816  1.00  0.00           C
ATOM     48  HA  LYS     4      45.056  39.964  95.050  1.00  0.00           H
ATOM     49  CB  LYS     4      45.404  39.247  96.996  1.00  0.00           C
ATOM     50  HB2 LYS     4      46.420  39.158  96.610  1.00  0.00           H
ATOM     51  HB3 LYS     4      45.207  40.157  97.564  1.00  0.00           H
ATOM     52  CG  LYS     4      45.123  38.055  97.973  1.00  0.00           C
ATOM     53  HG2 LYS     4      44.068  38.019  98.241  1.00  0.00           H
ATOM     54  HG3 LYS     4      45.526  37.116  97.594  1.00  0.00           H
ATOM     55  CD  LYS     4      45.899  38.308  99.272  1.00  0.00           C
ATOM     56  HD2 LYS     4      45.869  37.429  99.917  1.00  0.00           H
ATOM     57  HD3 LYS     4      46.969  38.315  99.064  1.00  0.00           H
ATOM     58  CE  LYS     4      45.508  39.544 100.151  1.00  0.00           C
ATOM     59  HE2 LYS     4      45.707  40.489  99.645  1.00  0.00           H
ATOM     60  HE3 LYS     4      44.465  39.384 100.425  1.00  0.00           H
ATOM     61  NZ  LYS     4      46.312  39.582 101.397  1.00  0.00           N
ATOM     62  HZ1 LYS     4      47.286  39.768 101.199  1.00  0.00           H
ATOM     63  HZ2 LYS     4      46.179  38.696 101.861  1.00  0.00           H
ATOM     64  HZ3 LYS     4      45.916  40.308 101.977  1.00  0.00           H
ATOM     65  C   LYS     4      44.225  38.075  95.086  1.00  0.00           C
ATOM     66  O   LYS     4      44.782  37.841  94.004  1.00  0.00           O
ATOM     67  N   GLU     5      43.284  37.333  95.667  1.00  0.00           N
ATOM     68  H   GLU     5      42.823  37.571  96.533  1.00  0.00           H
ATOM     69  CA  GLU     5      42.843  36.067  94.976  1.00  0.00           C
ATOM     70  HA  GLU     5      43.677  35.365  94.978  1.00  0.00           H
ATOM     71  CB  GLU     5      41.747  35.489  95.909  1.00  0.00           C
ATOM     72  HB2 GLU     5      41.578  34.507  95.465  1.00  0.00           H
ATOM     73  HB3 GLU     5      42.101  35.414  96.937  1.00  0.00           H
ATOM     74  CG  GLU     5      40.358  36.178  95.923  1.00  0.00           C
ATOM     75  HG2 GLU     5      40.234  36.824  95.053  1.00  0.00           H
ATOM     76  HG3 GLU     5      39.574  35.420  95.903  1.00  0.00           H
ATOM     77  CD  GLU     5      40.208  37.071  97.140  1.00  0.00           C
ATOM     78  OE1 GLU     5      41.183  37.445  97.749  1.00  0.00           O
ATOM     79  OE2 GLU     5      39.078  37.267  97.578  1.00  0.00           O
ATOM     80  C   GLU     5      42.311  36.288  93.461  1.00  0.00           C
ATOM     81  O   GLU     5      42.504  35.438  92.601  1.00  0.00           O
ATOM     82  N   LEU     6      41.734  37.448  93.183  1.00  0.00           N
ATOM     83  H   LEU     6      41.850  38.191  93.857  1.00  0.00           H
ATOM     84  CA  LEU     6      41.247  37.899  91.874  1.00  0.00           C
ATOM     85  HA  LEU     6      40.876  36.943  91.505  1.00  0.00           H
ATOM     86  CB  LEU     6      40.084  38.903  92.086  1.00  0.00           C
ATOM     87  HB2 LEU     6      39.425  38.630  92.911  1.00  0.00           H
ATOM     88  HB3 LEU     6      40.495  39.872  92.367  1.00  0.00           H
ATOM     89  CG  LEU     6      39.092  39.143  90.925  1.00  0.00           C
ATOM     90  HG  LEU     6      39.704  39.283  90.034  1.00  0.00           H
ATOM     91  CD1 LEU     6      38.210  37.909  90.839  1.00  0.00           C
ATOM     92 HD11 LEU     6      37.616  37.762  91.740  1.00  0.00           H
ATOM     93 HD12 LEU     6      38.719  36.986  90.557  1.00  0.00           H
ATOM     94 HD13 LEU     6      37.464  38.138  90.079  1.00  0.00           H
ATOM     95  CD2 LEU     6      38.204  40.344  91.067  1.00  0.00           C
ATOM     96 HD21 LEU     6      37.615  40.310  91.983  1.00  0.00           H
ATOM     97 HD22 LEU     6      38.818  41.244  91.110  1.00  0.00           H
ATOM     98 HD23 LEU     6      37.490  40.383  90.244  1.00  0.00           H
ATOM     99  C   LEU     6      42.424  38.355  91.045  1.00  0.00           C
ATOM    100  O   LEU     6      42.538  37.949  89.921  1.00  0.00           O
ATOM    101  N   MET     7      43.363  39.128  91.521  1.00  0.00           N
ATOM    102  H   MET     7      43.354  39.467  92.473  1.00  0.00           H
ATOM    103  CA  MET     7      44.629  39.535  90.884  1.00  0.00           C
ATOM    104  HA  MET     7      44.431  40.146  90.003  1.00  0.00           H
ATOM    105  CB  MET     7      45.424  40.454  91.882  1.00  0.00           C
ATOM    106  HB2 MET     7      44.889  41.375  92.119  1.00  0.00           H
ATOM    107  HB3 MET     7      45.636  39.860  92.771  1.00  0.00           H
ATOM    108  CG  MET     7      46.676  40.845  91.135  1.00  0.00           C
ATOM    109  HG2 MET     7      46.500  41.049  90.078  1.00  0.00           H
ATOM    110  HG3 MET     7      46.895  41.816  91.578  1.00  0.00           H
ATOM    111  SD  MET     7      48.130  39.684  91.421  1.00  0.00           S
ATOM    112  CE  MET     7      48.352  39.946  93.169  1.00  0.00           C
ATOM    113  HE1 MET     7      49.372  39.682  93.449  1.00  0.00           H
ATOM    114  HE2 MET     7      48.144  41.008  93.295  1.00  0.00           H
ATOM    115  HE3 MET     7      47.555  39.382  93.653  1.00  0.00           H
ATOM    116  C   MET     7      45.354  38.246  90.456  1.00  0.00           C
ATOM    117  O   MET     7      45.816  38.213  89.330  1.00  0.00           O
ATOM    118  N   GLN     8      45.508  37.235  91.373  1.00  0.00           N
ATOM    119  H   GLN     8      44.947  37.234  92.213  1.00  0.00           H
ATOM    120  CA  GLN     8      46.124  35.907  91.048  1.00  0.00           C
ATOM    121  HA  GLN     8      47.163  36.039  90.744  1.00  0.00           H
ATOM    122  CB  GLN     8      46.133  34.935  92.299  1.00  0.00           C
ATOM    123  HB2 GLN     8      45.153  34.932  92.776  1.00  0.00           H
ATOM    124  HB3 GLN     8      46.241  33.928  91.894  1.00  0.00           H
ATOM    125  CG  GLN     8      47.238  35.320  93.264  1.00  0.00           C
ATOM    126  HG2 GLN     8      48.241  35.034  92.945  1.00  0.00           H
ATOM    127  HG3 GLN     8      47.278  36.409  93.297  1.00  0.00           H
ATOM    128  CD  GLN     8      47.005  34.751  94.657  1.00  0.00           C
ATOM    129  OE1 GLN     8      46.116  33.956  95.028  1.00  0.00           O
ATOM    130  NE2 GLN     8      47.954  35.054  95.539  1.00  0.00           N
ATOM    131 HE21 GLN     8      47.942  34.678  96.476  1.00  0.00           H
ATOM    132 HE22 GLN     8      48.712  35.693  95.346  1.00  0.00           H
ATOM    133  C   GLN     8      45.417  35.316  89.841  1.00  0.00           C
ATOM    134  O   GLN     8      46.126  34.804  88.963  1.00  0.00           O
ATOM    135  N   GLN     9      44.119  35.369  89.725  1.00  0.00           N
ATOM    136  H   GLN     9      43.529  35.564  90.521  1.00  0.00           H
ATOM    137  CA  GLN     9      43.512  34.783  88.577  1.00  0.00           C
ATOM    138  HA  GLN     9      44.159  33.933  88.361  1.00  0.00           H
ATOM    139  CB  GLN     9      41.997  34.383  88.820  1.00  0.00           C
ATOM    140  HB2 GLN     9      41.361  35.150  89.262  1.00  0.00           H
ATOM    141  HB3 GLN     9      41.659  34.036  87.843  1.00  0.00           H
ATOM    142  CG  GLN     9      41.798  33.243  89.867  1.00  0.00           C
ATOM    143  HG2 GLN     9      41.966  33.570  90.893  1.00  0.00           H
ATOM    144  HG3 GLN     9      40.718  33.103  89.903  1.00  0.00           H
ATOM    145  CD  GLN     9      42.393  31.862  89.622  1.00  0.00           C
ATOM    146  OE1 GLN     9      42.595  31.450  88.508  1.00  0.00           O
ATOM    147  NE2 GLN     9      42.719  31.196  90.705  1.00  0.00           N
ATOM    148 HE21 GLN     9      43.057  30.252  90.585  1.00  0.00           H
ATOM    149 HE22 GLN     9      42.769  31.659  91.602  1.00  0.00           H
ATOM    150  C   GLN     9      43.636  35.644  87.284  1.00  0.00           C
ATOM    151  O   GLN     9      43.805  34.962  86.246  1.00  0.00           O
ATOM    152  N   ILE    10      43.622  36.957  87.280  1.00  0.00           N
ATOM    153  H   ILE    10      43.656  37.403  88.185  1.00  0.00           H
ATOM    154  CA  ILE    10      44.130  37.789  86.152  1.00  0.00           C
ATOM    155  HA  ILE    10      43.539  37.559  85.265  1.00  0.00           H
ATOM    156  CB  ILE    10      43.988  39.275  86.456  1.00  0.00           C
ATOM    157  HB  ILE    10      44.649  39.391  87.315  1.00  0.00           H
ATOM    158  CG2 ILE    10      44.541  40.035  85.205  1.00  0.00           C
ATOM    159 HG21 ILE    10      45.531  39.646  84.967  1.00  0.00           H
ATOM    160 HG22 ILE    10      44.666  41.110  85.331  1.00  0.00           H
ATOM    161 HG23 ILE    10      43.977  39.802  84.301  1.00  0.00           H
ATOM    162  CG1 ILE    10      42.620  39.819  86.840  1.00  0.00           C
ATOM    163 HG12 ILE    10      42.029  39.457  85.998  1.00  0.00           H
ATOM    164 HG13 ILE    10      42.452  39.417  87.839  1.00  0.00           H
ATOM    165  CD1 ILE    10      42.374  41.347  87.018  1.00  0.00           C
ATOM    166 HD11 ILE    10      43.060  41.738  87.768  1.00  0.00           H
ATOM    167 HD12 ILE    10      41.357  41.415  87.404  1.00  0.00           H
ATOM    168 HD13 ILE    10      42.444  41.846  86.051  1.00  0.00           H
ATOM    169  C   ILE    10      45.581  37.269  85.767  1.00  0.00           C
ATOM    170  O   ILE    10      45.836  36.987  84.586  1.00  0.00           O
ATOM    171  N   GLU    11      46.522  37.146  86.752  1.00  0.00           N
ATOM    172  H   GLU    11      46.314  37.360  87.718  1.00  0.00           H
ATOM    173  CA  GLU    11      47.842  36.593  86.461  1.00  0.00           C
ATOM    174  HA  GLU    11      48.311  37.152  85.651  1.00  0.00           H
ATOM    175  CB  GLU    11      48.768  36.803  87.630  1.00  0.00           C
ATOM    176  HB2 GLU    11      48.442  36.066  88.364  1.00  0.00           H
ATOM    177  HB3 GLU    11      49.768  36.441  87.398  1.00  0.00           H
ATOM    178  CG  GLU    11      48.942  38.243  88.170  1.00  0.00           C
ATOM    179  HG2 GLU    11      47.992  38.757  88.316  1.00  0.00           H
ATOM    180  HG3 GLU    11      49.435  38.114  89.134  1.00  0.00           H
ATOM    181  CD  GLU    11      49.904  39.045  87.219  1.00  0.00           C
ATOM    182  OE1 GLU    11      49.474  40.130  86.702  1.00  0.00           O
ATOM    183  OE2 GLU    11      51.061  38.597  87.065  1.00  0.00           O
ATOM    184  C   GLU    11      47.849  35.166  85.878  1.00  0.00           C
ATOM    185  O   GLU    11      48.788  34.898  85.050  1.00  0.00           O
ATOM    186  N   ASN    12      46.887  34.288  86.189  1.00  0.00           N
ATOM    187  H   ASN    12      46.279  34.542  86.955  1.00  0.00           H
ATOM    188  CA  ASN    12      46.874  32.955  85.656  1.00  0.00           C
ATOM    189  HA  ASN    12      47.866  32.503  85.654  1.00  0.00           H
ATOM    190  CB  ASN    12      46.064  32.067  86.545  1.00  0.00           C
ATOM    191  HB2 ASN    12      45.055  32.466  86.655  1.00  0.00           H
ATOM    192  HB3 ASN    12      45.925  31.138  85.991  1.00  0.00           H
ATOM    193  CG  ASN    12      46.638  31.866  87.935  1.00  0.00           C
ATOM    194  OD1 ASN    12      47.829  32.067  88.172  1.00  0.00           O
ATOM    195  ND2 ASN    12      45.887  31.428  88.854  1.00  0.00           N
ATOM    196 HD21 ASN    12      44.913  31.256  88.655  1.00  0.00           H
ATOM    197 HD22 ASN    12      46.176  31.351  89.819  1.00  0.00           H
ATOM    198  C   ASN    12      46.507  32.968  84.181  1.00  0.00           C
ATOM    199  O   ASN    12      47.140  32.229  83.431  1.00  0.00           O
ATOM    200  N   PHE    13      45.717  33.973  83.744  1.00  0.00           N
ATOM    201  H   PHE    13      45.379  34.572  84.484  1.00  0.00           H
ATOM    202  CA  PHE    13      45.539  34.345  82.349  1.00  0.00           C
ATOM    203  HA  PHE    13      45.484  33.361  81.883  1.00  0.00           H
ATOM    204  CB  PHE    13      44.191  35.130  82.097  1.00  0.00           C
ATOM    205  HB2 PHE    13      44.169  36.059  82.666  1.00  0.00           H
ATOM    206  HB3 PHE    13      44.066  35.273  81.023  1.00  0.00           H
ATOM    207  CG  PHE    13      42.965  34.372  82.415  1.00  0.00           C
ATOM    208  CD1 PHE    13      42.649  33.192  81.677  1.00  0.00           C
ATOM    209  HD1 PHE    13      43.340  32.638  81.059  1.00  0.00           H
ATOM    210  CE1 PHE    13      41.319  32.613  81.776  1.00  0.00           C
ATOM    211  HE1 PHE    13      41.066  31.776  81.143  1.00  0.00           H
ATOM    212  CZ  PHE    13      40.375  33.204  82.589  1.00  0.00           C
ATOM    213  HZ  PHE    13      39.355  32.862  82.680  1.00  0.00           H
ATOM    214  CE2 PHE    13      40.716  34.370  83.390  1.00  0.00           C
ATOM    215  HE2 PHE    13      39.951  34.846  83.985  1.00  0.00           H
ATOM    216  CD2 PHE    13      41.974  34.948  83.274  1.00  0.00           C
ATOM    217  HD2 PHE    13      42.162  35.951  83.632  1.00  0.00           H
ATOM    218  C   PHE    13      46.718  34.968  81.720  1.00  0.00           C
ATOM    219  O   PHE    13      47.138  34.460  80.665  1.00  0.00           O
ATOM    220  N   GLU    14      47.299  36.023  82.298  1.00  0.00           N
ATOM    221  H   GLU    14      46.925  36.433  83.143  1.00  0.00           H
ATOM    222  CA  GLU    14      48.600  36.622  81.782  1.00  0.00           C
ATOM    223  HA  GLU    14      48.341  36.925  80.768  1.00  0.00           H
ATOM    224  CB  GLU    14      48.978  37.883  82.498  1.00  0.00           C
ATOM    225  HB2 GLU    14      48.068  38.476  82.415  1.00  0.00           H
ATOM    226  HB3 GLU    14      49.071  37.652  83.560  1.00  0.00           H
ATOM    227  CG  GLU    14      50.130  38.814  81.965  1.00  0.00           C
ATOM    228  HG2 GLU    14      50.986  38.154  81.830  1.00  0.00           H
ATOM    229  HG3 GLU    14      49.899  39.168  80.960  1.00  0.00           H
ATOM    230  CD  GLU    14      50.448  40.016  82.896  1.00  0.00           C
ATOM    231  OE1 GLU    14      51.168  39.823  83.916  1.00  0.00           O
ATOM    232  OE2 GLU    14      49.812  41.001  82.616  1.00  0.00           O
ATOM    233  C   GLU    14      49.810  35.662  81.648  1.00  0.00           C
ATOM    234  O   GLU    14      50.647  35.915  80.715  1.00  0.00           O
ATOM    235  N   LYS    15      49.813  34.594  82.395  1.00  0.00           N
ATOM    236  H   LYS    15      49.242  34.543  83.226  1.00  0.00           H
ATOM    237  CA  LYS    15      50.798  33.484  82.145  1.00  0.00           C
ATOM    238  HA  LYS    15      51.753  33.966  81.935  1.00  0.00           H
ATOM    239  CB  LYS    15      50.964  32.605  83.355  1.00  0.00           C
ATOM    240  HB2 LYS    15      50.007  32.160  83.631  1.00  0.00           H
ATOM    241  HB3 LYS    15      51.674  31.798  83.179  1.00  0.00           H
ATOM    242  CG  LYS    15      51.512  33.426  84.526  1.00  0.00           C
ATOM    243  HG2 LYS    15      52.552  33.685  84.325  1.00  0.00           H
ATOM    244  HG3 LYS    15      51.013  34.370  84.744  1.00  0.00           H
ATOM    245  CD  LYS    15      51.591  32.622  85.860  1.00  0.00           C
ATOM    246  HD2 LYS    15      51.785  33.344  86.653  1.00  0.00           H
ATOM    247  HD3 LYS    15      50.619  32.172  86.057  1.00  0.00           H
ATOM    248  CE  LYS    15      52.710  31.591  85.867  1.00  0.00           C
ATOM    249  HE2 LYS    15      52.625  31.044  84.928  1.00  0.00           H
ATOM    250  HE3 LYS    15      53.673  32.099  85.875  1.00  0.00           H
ATOM    251  NZ  LYS    15      52.583  30.797  87.084  1.00  0.00           N
ATOM    252  HZ1 LYS    15      52.310  31.341  87.891  1.00  0.00           H
ATOM    253  HZ2 LYS    15      53.490  30.462  87.373  1.00  0.00           H
ATOM    254  HZ3 LYS    15      52.045  29.946  87.004  1.00  0.00           H
ATOM    255  C   LYS    15      50.500  32.626  80.888  1.00  0.00           C
ATOM    256  O   LYS    15      51.419  32.219  80.193  1.00  0.00           O
ATOM    257  N   ILE    16      49.228  32.472  80.509  1.00  0.00           N
ATOM    258  H   ILE    16      48.468  32.820  81.077  1.00  0.00           H
ATOM    259  CA  ILE    16      48.794  31.577  79.398  1.00  0.00           C
ATOM    260  HA  ILE    16      49.612  30.870  79.261  1.00  0.00           H
ATOM    261  CB  ILE    16      47.665  30.685  79.853  1.00  0.00           C
ATOM    262  HB  ILE    16      47.647  30.595  80.940  1.00  0.00           H
ATOM    263  CG2 ILE    16      46.266  31.203  79.370  1.00  0.00           C
ATOM    264 HG21 ILE    16      46.143  31.197  78.287  1.00  0.00           H
ATOM    265 HG22 ILE    16      46.158  32.251  79.649  1.00  0.00           H
ATOM    266 HG23 ILE    16      45.466  30.678  79.892  1.00  0.00           H
ATOM    267  CG1 ILE    16      47.660  29.252  79.404  1.00  0.00           C
ATOM    268 HG12 ILE    16      46.869  28.659  79.863  1.00  0.00           H
ATOM    269 HG13 ILE    16      47.422  29.192  78.342  1.00  0.00           H
ATOM    270  CD1 ILE    16      48.936  28.573  79.670  1.00  0.00           C
ATOM    271 HD11 ILE    16      48.763  27.504  79.544  1.00  0.00           H
ATOM    272 HD12 ILE    16      49.275  28.819  80.676  1.00  0.00           H
ATOM    273 HD13 ILE    16      49.719  28.885  78.979  1.00  0.00           H
ATOM    274  C   ILE    16      48.674  32.137  77.956  1.00  0.00           C
ATOM    275  O   ILE    16      48.837  31.420  76.949  1.00  0.00           O
ATOM    276  N   PHE    17      48.351  33.399  77.904  1.00  0.00           N
ATOM    277  H   PHE    17      47.998  33.793  78.765  1.00  0.00           H
ATOM    278  CA  PHE    17      48.117  34.204  76.637  1.00  0.00           C
ATOM    279  HA  PHE    17      47.894  33.511  75.826  1.00  0.00           H
ATOM    280  CB  PHE    17      46.965  35.237  76.819  1.00  0.00           C
ATOM    281  HB2 PHE    17      47.161  35.763  77.753  1.00  0.00           H
ATOM    282  HB3 PHE    17      47.038  35.897  75.954  1.00  0.00           H
ATOM    283  CG  PHE    17      45.530  34.738  76.942  1.00  0.00           C
ATOM    284  CD1 PHE    17      45.078  33.632  76.115  1.00  0.00           C
ATOM    285  HD1 PHE    17      45.690  33.211  75.331  1.00  0.00           H
ATOM    286  CE1 PHE    17      43.827  32.990  76.231  1.00  0.00           C
ATOM    287  HE1 PHE    17      43.498  32.192  75.582  1.00  0.00           H
ATOM    288  CZ  PHE    17      43.070  33.406  77.343  1.00  0.00           C
ATOM    289  HZ  PHE    17      42.119  32.927  77.524  1.00  0.00           H
ATOM    290  CE2 PHE    17      43.497  34.396  78.221  1.00  0.00           C
ATOM    291  HE2 PHE    17      42.881  34.683  79.060  1.00  0.00           H
ATOM    292  CD2 PHE    17      44.683  35.110  77.987  1.00  0.00           C
ATOM    293  HD2 PHE    17      45.020  35.775  78.767  1.00  0.00           H
ATOM    294  C   PHE    17      49.360  34.891  76.130  1.00  0.00           C
ATOM    295  O   PHE    17      49.293  35.423  75.007  1.00  0.00           O
ATOM    296  N   THR    18      50.489  34.858  76.869  1.00  0.00           N
ATOM    297  H   THR    18      50.363  34.650  77.850  1.00  0.00           H
ATOM    298  CA  THR    18      51.783  35.515  76.460  1.00  0.00           C
ATOM    299  HA  THR    18      51.551  36.385  75.845  1.00  0.00           H
ATOM    300  CB  THR    18      52.499  36.076  77.703  1.00  0.00           C
ATOM    301  HB  THR    18      53.440  36.494  77.344  1.00  0.00           H
ATOM    302  CG2 THR    18      51.809  37.396  78.120  1.00  0.00           C
ATOM    303 HG21 THR    18      51.827  38.036  77.237  1.00  0.00           H
ATOM    304 HG22 THR    18      52.379  37.979  78.843  1.00  0.00           H
ATOM    305 HG23 THR    18      50.772  37.303  78.444  1.00  0.00           H
ATOM    306  OG1 THR    18      52.722  35.197  78.813  1.00  0.00           O
ATOM    307  HG1 THR    18      52.026  35.452  79.425  1.00  0.00           H
ATOM    308  C   THR    18      52.625  34.415  75.807  1.00  0.00           C
ATOM    309  O   THR    18      52.437  33.273  76.104  1.00  0.00           O
ATOM    310  N   VAL    19      53.429  34.882  74.802  1.00  0.00           N
ATOM    311  H   VAL    19      53.480  35.870  74.596  1.00  0.00           H
ATOM    312  CA  VAL    19      54.182  34.031  73.882  1.00  0.00           C
ATOM    313  HA  VAL    19      54.299  33.125  74.479  1.00  0.00           H
ATOM    314  CB  VAL    19      53.492  33.533  72.586  1.00  0.00           C
ATOM    315  HB  VAL    19      53.442  34.340  71.855  1.00  0.00           H
ATOM    316  CG1 VAL    19      54.342  32.415  71.863  1.00  0.00           C
ATOM    317 HG11 VAL    19      53.710  32.203  71.000  1.00  0.00           H
ATOM    318 HG12 VAL    19      55.340  32.714  71.546  1.00  0.00           H
ATOM    319 HG13 VAL    19      54.401  31.531  72.498  1.00  0.00           H
ATOM    320  CG2 VAL    19      52.072  33.003  72.877  1.00  0.00           C
ATOM    321 HG21 VAL    19      51.698  32.429  72.029  1.00  0.00           H
ATOM    322 HG22 VAL    19      51.426  33.880  72.938  1.00  0.00           H
ATOM    323 HG23 VAL    19      52.000  32.484  73.834  1.00  0.00           H
ATOM    324  C   VAL    19      55.566  34.660  73.649  1.00  0.00           C
ATOM    325  O   VAL    19      55.651  35.680  72.963  1.00  0.00           O
ATOM    326  N   PRO    20      56.620  34.044  74.180  1.00  0.00           N
ATOM    327  CD  PRO    20      56.545  33.048  75.238  1.00  0.00           C
ATOM    328  HD2 PRO    20      56.472  32.117  74.677  1.00  0.00           H
ATOM    329  HD3 PRO    20      55.716  33.199  75.930  1.00  0.00           H
ATOM    330  CG  PRO    20      57.856  33.045  75.965  1.00  0.00           C
ATOM    331  HG2 PRO    20      58.448  32.222  75.563  1.00  0.00           H
ATOM    332  HG3 PRO    20      57.679  32.912  77.032  1.00  0.00           H
ATOM    333  CB  PRO    20      58.606  34.230  75.487  1.00  0.00           C
ATOM    334  HB2 PRO    20      59.679  34.083  75.371  1.00  0.00           H
ATOM    335  HB3 PRO    20      58.461  35.104  76.122  1.00  0.00           H
ATOM    336  CA  PRO    20      57.951  34.578  74.199  1.00  0.00           C
ATOM    337  HA  PRO    20      57.821  35.658  74.259  1.00  0.00           H
ATOM    338  C   PRO    20      58.776  34.456  72.881  1.00  0.00           C
ATOM    339  O   PRO    20      58.478  33.582  72.113  1.00  0.00           O
ATOM    340  N   THR    21      59.839  35.260  72.735  1.00  0.00           N
ATOM    341  H   THR    21      60.148  35.641  73.617  1.00  0.00           H
ATOM    342  CA  THR    21      60.750  35.482  71.551  1.00  0.00           C
ATOM    343  HA  THR    21      60.112  35.941  70.795  1.00  0.00           H
ATOM    344  CB  THR    21      61.704  36.591  71.922  1.00  0.00           C
ATOM    345  HB  THR    21      62.189  36.988  71.031  1.00  0.00           H
ATOM    346  CG2 THR    21      61.103  37.717  72.799  1.00  0.00           C
ATOM    347 HG21 THR    21      61.072  37.592  73.881  1.00  0.00           H
ATOM    348 HG22 THR    21      60.059  37.928  72.568  1.00  0.00           H
ATOM    349 HG23 THR    21      61.683  38.599  72.528  1.00  0.00           H
ATOM    350  OG1 THR    21      62.717  35.983  72.692  1.00  0.00           O
ATOM    351  HG1 THR    21      63.382  35.651  72.085  1.00  0.00           H
ATOM    352  C   THR    21      61.417  34.264  70.875  1.00  0.00           C
ATOM    353  O   THR    21      61.205  34.082  69.684  1.00  0.00           O
ATOM    354  N   GLU    22      62.047  33.459  71.697  1.00  0.00           N
ATOM    355  H   GLU    22      62.104  33.653  72.686  1.00  0.00           H
ATOM    356  CA  GLU    22      62.528  32.176  71.293  1.00  0.00           C
ATOM    357  HA  GLU    22      63.182  32.334  70.435  1.00  0.00           H
ATOM    358  CB  GLU    22      63.458  31.582  72.414  1.00  0.00           C
ATOM    359  HB2 GLU    22      64.166  31.075  71.757  1.00  0.00           H
ATOM    360  HB3 GLU    22      64.011  32.393  72.888  1.00  0.00           H
ATOM    361  CG  GLU    22      62.752  30.692  73.449  1.00  0.00           C
ATOM    362  HG2 GLU    22      62.179  29.908  72.954  1.00  0.00           H
ATOM    363  HG3 GLU    22      63.359  29.962  73.985  1.00  0.00           H
ATOM    364  CD  GLU    22      61.810  31.469  74.365  1.00  0.00           C
ATOM    365  OE1 GLU    22      60.854  30.897  74.978  1.00  0.00           O
ATOM    366  OE2 GLU    22      62.035  32.687  74.610  1.00  0.00           O
ATOM    367  C   GLU    22      61.428  31.207  70.865  1.00  0.00           C
ATOM    368  O   GLU    22      61.788  30.293  70.116  1.00  0.00           O
ATOM    369  N   THR    23      60.161  31.421  71.331  1.00  0.00           N
ATOM    370  H   THR    23      59.944  32.350  71.664  1.00  0.00           H
ATOM    371  CA  THR    23      59.078  30.541  71.071  1.00  0.00           C
ATOM    372  HA  THR    23      59.531  29.603  70.751  1.00  0.00           H
ATOM    373  CB  THR    23      58.207  30.273  72.296  1.00  0.00           C
ATOM    374  HB  THR    23      57.764  31.224  72.594  1.00  0.00           H
ATOM    375  CG2 THR    23      57.239  29.144  71.995  1.00  0.00           C
ATOM    376 HG21 THR    23      57.806  28.251  71.732  1.00  0.00           H
ATOM    377 HG22 THR    23      56.588  29.474  71.187  1.00  0.00           H
ATOM    378 HG23 THR    23      56.582  29.029  72.859  1.00  0.00           H
ATOM    379  OG1 THR    23      58.893  29.740  73.353  1.00  0.00           O
ATOM    380  HG1 THR    23      59.402  30.457  73.740  1.00  0.00           H
ATOM    381  C   THR    23      58.260  30.918  69.858  1.00  0.00           C
ATOM    382  O   THR    23      58.072  30.056  68.999  1.00  0.00           O
ATOM    383  N   LEU    24      57.870  32.173  69.734  1.00  0.00           N
ATOM    384  H   LEU    24      57.862  32.802  70.524  1.00  0.00           H
ATOM    385  CA  LEU    24      57.510  32.702  68.384  1.00  0.00           C
ATOM    386  HA  LEU    24      56.577  32.381  67.923  1.00  0.00           H
ATOM    387  CB  LEU    24      57.492  34.254  68.542  1.00  0.00           C
ATOM    388  HB2 LEU    24      58.382  34.638  69.040  1.00  0.00           H
ATOM    389  HB3 LEU    24      57.496  34.577  67.501  1.00  0.00           H
ATOM    390  CG  LEU    24      56.296  34.850  69.331  1.00  0.00           C
ATOM    391  HG  LEU    24      56.513  34.542  70.354  1.00  0.00           H
ATOM    392  CD1 LEU    24      56.496  36.376  69.397  1.00  0.00           C
ATOM    393 HD11 LEU    24      57.405  36.550  69.975  1.00  0.00           H
ATOM    394 HD12 LEU    24      55.603  36.795  69.861  1.00  0.00           H
ATOM    395 HD13 LEU    24      56.566  36.818  68.405  1.00  0.00           H
ATOM    396  CD2 LEU    24      54.793  34.636  68.977  1.00  0.00           C
ATOM    397 HD21 LEU    24      54.481  33.593  69.056  1.00  0.00           H
ATOM    398 HD22 LEU    24      54.136  35.219  69.622  1.00  0.00           H
ATOM    399 HD23 LEU    24      54.619  34.926  67.941  1.00  0.00           H
ATOM    400  C   LEU    24      58.545  32.336  67.320  1.00  0.00           C
ATOM    401  O   LEU    24      58.135  31.858  66.259  1.00  0.00           O
ATOM    402  N   GLN    25      59.879  32.348  67.557  1.00  0.00           N
ATOM    403  H   GLN    25      60.119  32.916  68.357  1.00  0.00           H
ATOM    404  CA  GLN    25      60.832  31.833  66.521  1.00  0.00           C
ATOM    405  HA  GLN    25      60.652  32.455  65.644  1.00  0.00           H
ATOM    406  CB  GLN    25      62.269  32.142  67.023  1.00  0.00           C
ATOM    407  HB2 GLN    25      62.469  31.725  68.009  1.00  0.00           H
ATOM    408  HB3 GLN    25      63.023  31.668  66.395  1.00  0.00           H
ATOM    409  CG  GLN    25      62.532  33.634  67.053  1.00  0.00           C
ATOM    410  HG2 GLN    25      62.592  33.971  66.018  1.00  0.00           H
ATOM    411  HG3 GLN    25      61.698  34.137  67.544  1.00  0.00           H
ATOM    412  CD  GLN    25      63.894  33.978  67.774  1.00  0.00           C
ATOM    413  OE1 GLN    25      64.374  33.231  68.659  1.00  0.00           O
ATOM    414  NE2 GLN    25      64.555  35.045  67.371  1.00  0.00           N
ATOM    415 HE21 GLN    25      65.476  35.316  67.686  1.00  0.00           H
ATOM    416 HE22 GLN    25      64.168  35.738  66.746  1.00  0.00           H
ATOM    417  C   GLN    25      60.741  30.345  66.301  1.00  0.00           C
ATOM    418  O   GLN    25      60.809  29.876  65.137  1.00  0.00           O
ATOM    419  N   ALA    26      60.694  29.512  67.384  1.00  0.00           N
ATOM    420  H   ALA    26      60.827  29.870  68.320  1.00  0.00           H
ATOM    421  CA  ALA    26      60.499  28.101  67.276  1.00  0.00           C
ATOM    422  HA  ALA    26      61.369  27.693  66.762  1.00  0.00           H
ATOM    423  CB  ALA    26      60.513  27.575  68.720  1.00  0.00           C
ATOM    424  HB1 ALA    26      60.441  26.488  68.771  1.00  0.00           H
ATOM    425  HB2 ALA    26      59.646  27.924  69.280  1.00  0.00           H
ATOM    426  HB3 ALA    26      61.440  27.901  69.191  1.00  0.00           H
ATOM    427  C   ALA    26      59.213  27.615  66.463  1.00  0.00           C
ATOM    428  O   ALA    26      59.323  26.614  65.745  1.00  0.00           O
ATOM    429  N   VAL    27      58.131  28.393  66.565  1.00  0.00           N
ATOM    430  H   VAL    27      58.288  29.218  67.126  1.00  0.00           H
ATOM    431  CA  VAL    27      56.919  28.238  65.809  1.00  0.00           C
ATOM    432  HA  VAL    27      56.588  27.199  65.811  1.00  0.00           H
ATOM    433  CB  VAL    27      55.760  29.093  66.248  1.00  0.00           C
ATOM    434  HB  VAL    27      56.138  30.116  66.268  1.00  0.00           H
ATOM    435  CG1 VAL    27      54.591  29.159  65.307  1.00  0.00           C
ATOM    436 HG11 VAL    27      54.822  29.701  64.389  1.00  0.00           H
ATOM    437 HG12 VAL    27      54.079  28.201  65.221  1.00  0.00           H
ATOM    438 HG13 VAL    27      53.870  29.888  65.678  1.00  0.00           H
ATOM    439  CG2 VAL    27      55.180  28.748  67.619  1.00  0.00           C
ATOM    440 HG21 VAL    27      54.712  29.674  67.953  1.00  0.00           H
ATOM    441 HG22 VAL    27      55.914  28.540  68.397  1.00  0.00           H
ATOM    442 HG23 VAL    27      54.638  27.802  67.585  1.00  0.00           H
ATOM    443  C   VAL    27      57.211  28.645  64.354  1.00  0.00           C
ATOM    444  O   VAL    27      56.979  27.884  63.453  1.00  0.00           O
ATOM    445  N   THR    28      57.781  29.853  64.070  1.00  0.00           N
ATOM    446  H   THR    28      57.968  30.391  64.904  1.00  0.00           H
ATOM    447  CA  THR    28      58.276  30.380  62.722  1.00  0.00           C
ATOM    448  HA  THR    28      57.423  30.501  62.054  1.00  0.00           H
ATOM    449  CB  THR    28      58.981  31.754  62.991  1.00  0.00           C
ATOM    450  HB  THR    28      59.739  31.752  63.774  1.00  0.00           H
ATOM    451  CG2 THR    28      59.615  32.284  61.715  1.00  0.00           C
ATOM    452 HG21 THR    28      60.543  31.800  61.410  1.00  0.00           H
ATOM    453 HG22 THR    28      59.723  33.351  61.904  1.00  0.00           H
ATOM    454 HG23 THR    28      58.981  32.230  60.829  1.00  0.00           H
ATOM    455  OG1 THR    28      57.982  32.721  63.350  1.00  0.00           O
ATOM    456  HG1 THR    28      57.660  32.523  64.233  1.00  0.00           H
ATOM    457  C   THR    28      59.207  29.421  61.931  1.00  0.00           C
ATOM    458  O   THR    28      58.994  29.206  60.758  1.00  0.00           O
ATOM    459  N   LYS    29      60.210  28.772  62.502  1.00  0.00           N
ATOM    460  H   LYS    29      60.336  28.810  63.503  1.00  0.00           H
ATOM    461  CA  LYS    29      61.168  27.875  61.919  1.00  0.00           C
ATOM    462  HA  LYS    29      61.576  28.334  61.018  1.00  0.00           H
ATOM    463  CB  LYS    29      62.357  27.592  62.793  1.00  0.00           C
ATOM    464  HB2 LYS    29      62.859  28.541  62.982  1.00  0.00           H
ATOM    465  HB3 LYS    29      62.081  27.195  63.770  1.00  0.00           H
ATOM    466  CG  LYS    29      63.449  26.700  62.069  1.00  0.00           C
ATOM    467  HG2 LYS    29      63.173  25.656  62.224  1.00  0.00           H
ATOM    468  HG3 LYS    29      63.599  26.947  61.019  1.00  0.00           H
ATOM    469  CD  LYS    29      64.834  26.980  62.636  1.00  0.00           C
ATOM    470  HD2 LYS    29      65.582  26.541  61.976  1.00  0.00           H
ATOM    471  HD3 LYS    29      64.966  28.062  62.649  1.00  0.00           H
ATOM    472  CE  LYS    29      65.190  26.533  64.051  1.00  0.00           C
ATOM    473  HE2 LYS    29      66.097  27.056  64.353  1.00  0.00           H
ATOM    474  HE3 LYS    29      64.350  26.696  64.726  1.00  0.00           H
ATOM    475  NZ  LYS    29      65.577  25.109  64.168  1.00  0.00           N
ATOM    476  HZ1 LYS    29      66.374  24.894  63.585  1.00  0.00           H
ATOM    477  HZ2 LYS    29      64.879  24.402  63.985  1.00  0.00           H
ATOM    478  HZ3 LYS    29      65.822  24.869  65.118  1.00  0.00           H
ATOM    479  C   LYS    29      60.459  26.587  61.464  1.00  0.00           C
ATOM    480  O   LYS    29      60.746  25.989  60.403  1.00  0.00           O
ATOM    481  N   HIE    30      59.481  26.151  62.209  1.00  0.00           N
ATOM    482  H   HIE    30      59.419  26.521  63.146  1.00  0.00           H
ATOM    483  CA  HIE    30      58.611  25.031  61.742  1.00  0.00           C
ATOM    484  HA  HIE    30      59.391  24.364  61.371  1.00  0.00           H
ATOM    485  CB  HIE    30      57.945  24.239  62.880  1.00  0.00           C
ATOM    486  HB2 HIE    30      58.783  23.814  63.432  1.00  0.00           H
ATOM    487  HB3 HIE    30      57.446  24.878  63.609  1.00  0.00           H
ATOM    488  CG  HIE    30      57.087  23.090  62.496  1.00  0.00           C
ATOM    489  ND1 HIE    30      57.495  21.931  61.889  1.00  0.00           N
ATOM    490  CE1 HIE    30      56.353  21.244  61.594  1.00  0.00           C
ATOM    491  HE1 HIE    30      56.358  20.242  61.191  1.00  0.00           H
ATOM    492  NE2 HIE    30      55.306  21.938  62.053  1.00  0.00           N
ATOM    493  HE2 HIE    30      54.396  21.503  62.100  1.00  0.00           H
ATOM    494  CD2 HIE    30      55.744  23.063  62.673  1.00  0.00           C
ATOM    495  HD2 HIE    30      55.071  23.615  63.312  1.00  0.00           H
ATOM    496  C   HIE    30      57.642  25.528  60.637  1.00  0.00           C
ATOM    497  O   HIE    30      57.420  24.802  59.680  1.00  0.00           O
ATOM    498  N   PHE    31      57.147  26.752  60.737  1.00  0.00           N
ATOM    499  H   PHE    31      57.175  27.233  61.624  1.00  0.00           H
ATOM    500  CA  PHE    31      56.440  27.375  59.629  1.00  0.00           C
ATOM    501  HA  PHE    31      55.525  26.874  59.313  1.00  0.00           H
ATOM    502  CB  PHE    31      55.970  28.778  60.105  1.00  0.00           C
ATOM    503  HB2 PHE    31      55.985  28.890  61.189  1.00  0.00           H
ATOM    504  HB3 PHE    31      56.640  29.510  59.655  1.00  0.00           H
ATOM    505  CG  PHE    31      54.538  29.130  59.782  1.00  0.00           C
ATOM    506  CD1 PHE    31      54.202  29.159  58.461  1.00  0.00           C
ATOM    507  HD1 PHE    31      54.845  28.843  57.654  1.00  0.00           H
ATOM    508  CE1 PHE    31      52.850  29.532  58.160  1.00  0.00           C
ATOM    509  HE1 PHE    31      52.550  29.532  57.122  1.00  0.00           H
ATOM    510  CZ  PHE    31      51.948  29.913  59.147  1.00  0.00           C
ATOM    511  HZ  PHE    31      50.938  30.213  58.908  1.00  0.00           H
ATOM    512  CE2 PHE    31      52.394  30.031  60.520  1.00  0.00           C
ATOM    513  HE2 PHE    31      51.632  30.193  61.268  1.00  0.00           H
ATOM    514  CD2 PHE    31      53.677  29.607  60.829  1.00  0.00           C
ATOM    515  HD2 PHE    31      54.028  29.574  61.849  1.00  0.00           H
ATOM    516  C   PHE    31      57.276  27.391  58.383  1.00  0.00           C
ATOM    517  O   PHE    31      56.790  26.959  57.332  1.00  0.00           O
ATOM    518  N   ILE    32      58.563  27.839  58.478  1.00  0.00           N
ATOM    519  H   ILE    32      58.793  28.353  59.317  1.00  0.00           H
ATOM    520  CA  ILE    32      59.559  27.659  57.334  1.00  0.00           C
ATOM    521  HA  ILE    32      59.088  28.132  56.472  1.00  0.00           H
ATOM    522  CB  ILE    32      60.854  28.396  57.636  1.00  0.00           C
ATOM    523  HB  ILE    32      61.151  28.076  58.634  1.00  0.00           H
ATOM    524  CG2 ILE    32      62.012  28.070  56.704  1.00  0.00           C
ATOM    525 HG21 ILE    32      62.985  28.393  57.072  1.00  0.00           H
ATOM    526 HG22 ILE    32      61.715  28.316  55.685  1.00  0.00           H
ATOM    527 HG23 ILE    32      62.269  27.014  56.629  1.00  0.00           H
ATOM    528  CG1 ILE    32      60.802  29.973  57.776  1.00  0.00           C
ATOM    529 HG12 ILE    32      60.373  30.345  56.846  1.00  0.00           H
ATOM    530 HG13 ILE    32      60.054  30.084  58.562  1.00  0.00           H
ATOM    531  CD1 ILE    32      62.096  30.766  58.212  1.00  0.00           C
ATOM    532 HD11 ILE    32      62.435  30.311  59.143  1.00  0.00           H
ATOM    533 HD12 ILE    32      61.903  31.839  58.216  1.00  0.00           H
ATOM    534 HD13 ILE    32      62.916  30.676  57.501  1.00  0.00           H
ATOM    535  C   ILE    32      59.773  26.283  56.827  1.00  0.00           C
ATOM    536  O   ILE    32      59.772  25.990  55.672  1.00  0.00           O
ATOM    537  N   SER    33      59.791  25.306  57.773  1.00  0.00           N
ATOM    538  H   SER    33      59.855  25.527  58.757  1.00  0.00           H
ATOM    539  CA  SER    33      59.853  23.873  57.433  1.00  0.00           C
ATOM    540  HA  SER    33      60.761  23.733  56.845  1.00  0.00           H
ATOM    541  CB  SER    33      59.876  23.014  58.699  1.00  0.00           C
ATOM    542  HB2 SER    33      60.679  23.335  59.363  1.00  0.00           H
ATOM    543  HB3 SER    33      58.937  23.150  59.236  1.00  0.00           H
ATOM    544  OG  SER    33      59.848  21.647  58.595  1.00  0.00           O
ATOM    545  HG  SER    33      60.598  21.201  58.997  1.00  0.00           H
ATOM    546  C   SER    33      58.680  23.440  56.547  1.00  0.00           C
ATOM    547  O   SER    33      58.905  22.786  55.519  1.00  0.00           O
ATOM    548  N   GLU    34      57.511  23.819  56.973  1.00  0.00           N
ATOM    549  H   GLU    34      57.447  24.207  57.903  1.00  0.00           H
ATOM    550  CA  GLU    34      56.271  23.585  56.192  1.00  0.00           C
ATOM    551  HA  GLU    34      56.214  22.517  55.981  1.00  0.00           H
ATOM    552  CB  GLU    34      55.043  23.756  57.074  1.00  0.00           C
ATOM    553  HB2 GLU    34      55.082  24.669  57.669  1.00  0.00           H
ATOM    554  HB3 GLU    34      54.251  23.858  56.332  1.00  0.00           H
ATOM    555  CG  GLU    34      54.525  22.607  58.071  1.00  0.00           C
ATOM    556  HG2 GLU    34      55.171  22.664  58.946  1.00  0.00           H
ATOM    557  HG3 GLU    34      53.491  22.796  58.360  1.00  0.00           H
ATOM    558  CD  GLU    34      54.648  21.182  57.525  1.00  0.00           C
ATOM    559  OE1 GLU    34      55.113  20.239  58.244  1.00  0.00           O
ATOM    560  OE2 GLU    34      54.327  20.933  56.343  1.00  0.00           O
ATOM    561  C   GLU    34      56.176  24.348  54.837  1.00  0.00           C
ATOM    562  O   GLU    34      55.571  23.865  53.901  1.00  0.00           O
ATOM    563  N   LEU    35      56.657  25.582  54.788  1.00  0.00           N
ATOM    564  H   LEU    35      57.120  25.988  55.590  1.00  0.00           H
ATOM    565  CA  LEU    35      56.683  26.327  53.502  1.00  0.00           C
ATOM    566  HA  LEU    35      55.700  26.248  53.037  1.00  0.00           H
ATOM    567  CB  LEU    35      56.924  27.784  53.812  1.00  0.00           C
ATOM    568  HB2 LEU    35      57.879  27.848  54.333  1.00  0.00           H
ATOM    569  HB3 LEU    35      57.002  28.293  52.851  1.00  0.00           H
ATOM    570  CG  LEU    35      55.813  28.552  54.605  1.00  0.00           C
ATOM    571  HG  LEU    35      55.575  28.017  55.523  1.00  0.00           H
ATOM    572  CD1 LEU    35      56.254  29.952  54.973  1.00  0.00           C
ATOM    573 HD11 LEU    35      55.536  30.594  55.482  1.00  0.00           H
ATOM    574 HD12 LEU    35      56.505  30.481  54.054  1.00  0.00           H
ATOM    575 HD13 LEU    35      57.091  29.955  55.672  1.00  0.00           H
ATOM    576  CD2 LEU    35      54.539  28.719  53.802  1.00  0.00           C
ATOM    577 HD21 LEU    35      54.160  27.739  53.513  1.00  0.00           H
ATOM    578 HD22 LEU    35      53.836  29.207  54.477  1.00  0.00           H
ATOM    579 HD23 LEU    35      54.734  29.401  52.973  1.00  0.00           H
ATOM    580  C   LEU    35      57.669  25.679  52.520  1.00  0.00           C
ATOM    581  O   LEU    35      57.359  25.415  51.327  1.00  0.00           O
ATOM    582  N   GLU    36      58.887  25.285  52.972  1.00  0.00           N
ATOM    583  H   GLU    36      59.120  25.492  53.932  1.00  0.00           H
ATOM    584  CA  GLU    36      59.817  24.464  52.136  1.00  0.00           C
ATOM    585  HA  GLU    36      60.037  25.040  51.238  1.00  0.00           H
ATOM    586  CB  GLU    36      61.118  24.170  52.857  1.00  0.00           C
ATOM    587  HB2 GLU    36      61.518  25.128  53.188  1.00  0.00           H
ATOM    588  HB3 GLU    36      60.849  23.589  53.740  1.00  0.00           H
ATOM    589  CG  GLU    36      62.175  23.336  52.105  1.00  0.00           C
ATOM    590  HG2 GLU    36      63.067  23.209  52.719  1.00  0.00           H
ATOM    591  HG3 GLU    36      61.743  22.363  51.867  1.00  0.00           H
ATOM    592  CD  GLU    36      62.746  23.934  50.790  1.00  0.00           C
ATOM    593  OE1 GLU    36      63.633  23.315  50.143  1.00  0.00           O
ATOM    594  OE2 GLU    36      62.560  25.103  50.519  1.00  0.00           O
ATOM    595  C   GLU    36      59.102  23.239  51.667  1.00  0.00           C
ATOM    596  O   GLU    36      59.042  22.957  50.462  1.00  0.00           O
ATOM    597  N   LYS    37      58.531  22.409  52.594  1.00  0.00           N
ATOM    598  H   LYS    37      58.418  22.698  53.555  1.00  0.00           H
ATOM    599  CA  LYS    37      57.704  21.233  52.297  1.00  0.00           C
ATOM    600  HA  LYS    37      58.317  20.481  51.799  1.00  0.00           H
ATOM    601  CB  LYS    37      57.244  20.635  53.649  1.00  0.00           C
ATOM    602  HB2 LYS    37      58.172  20.463  54.195  1.00  0.00           H
ATOM    603  HB3 LYS    37      56.571  21.394  54.049  1.00  0.00           H
ATOM    604  CG  LYS    37      56.575  19.284  53.499  1.00  0.00           C
ATOM    605  HG2 LYS    37      55.707  19.383  52.848  1.00  0.00           H
ATOM    606  HG3 LYS    37      57.173  18.715  52.786  1.00  0.00           H
ATOM    607  CD  LYS    37      56.349  18.519  54.763  1.00  0.00           C
ATOM    608  HD2 LYS    37      57.229  18.165  55.298  1.00  0.00           H
ATOM    609  HD3 LYS    37      55.791  19.196  55.412  1.00  0.00           H
ATOM    610  CE  LYS    37      55.525  17.280  54.525  1.00  0.00           C
ATOM    611  HE2 LYS    37      54.589  17.596  54.066  1.00  0.00           H
ATOM    612  HE3 LYS    37      56.148  16.604  53.940  1.00  0.00           H
ATOM    613  NZ  LYS    37      55.203  16.714  55.834  1.00  0.00           N
ATOM    614  HZ1 LYS    37      54.533  17.362  56.222  1.00  0.00           H
ATOM    615  HZ2 LYS    37      55.993  16.719  56.464  1.00  0.00           H
ATOM    616  HZ3 LYS    37      54.699  15.839  55.797  1.00  0.00           H
ATOM    617  C   LYS    37      56.481  21.427  51.381  1.00  0.00           C
ATOM    618  O   LYS    37      56.385  20.734  50.363  1.00  0.00           O
ATOM    619  N   GLY    38      55.675  22.482  51.626  1.00  0.00           N
ATOM    620  H   GLY    38      55.936  23.088  52.390  1.00  0.00           H
ATOM    621  CA  GLY    38      54.608  22.929  50.703  1.00  0.00           C
ATOM    622  HA2 GLY    38      53.755  22.265  50.833  1.00  0.00           H
ATOM    623  HA3 GLY    38      54.330  23.949  50.971  1.00  0.00           H
ATOM    624  C   GLY    38      54.969  22.969  49.255  1.00  0.00           C
ATOM    625  O   GLY    38      54.187  22.604  48.373  1.00  0.00           O
ATOM    626  N   LEU    39      56.169  23.445  48.920  1.00  0.00           N
ATOM    627  H   LEU    39      56.802  23.681  49.670  1.00  0.00           H
ATOM    628  CA  LEU    39      56.683  23.657  47.537  1.00  0.00           C
ATOM    629  HA  LEU    39      55.827  23.967  46.938  1.00  0.00           H
ATOM    630  CB  LEU    39      57.691  24.823  47.567  1.00  0.00           C
ATOM    631  HB2 LEU    39      58.541  24.600  48.212  1.00  0.00           H
ATOM    632  HB3 LEU    39      58.153  24.846  46.579  1.00  0.00           H
ATOM    633  CG  LEU    39      57.046  26.171  47.846  1.00  0.00           C
ATOM    634  HG  LEU    39      56.481  26.099  48.776  1.00  0.00           H
ATOM    635  CD1 LEU    39      58.168  27.219  47.963  1.00  0.00           C
ATOM    636 HD11 LEU    39      58.873  27.311  47.136  1.00  0.00           H
ATOM    637 HD12 LEU    39      58.712  26.936  48.863  1.00  0.00           H
ATOM    638 HD13 LEU    39      57.845  28.243  48.151  1.00  0.00           H
ATOM    639  CD2 LEU    39      56.100  26.630  46.822  1.00  0.00           C
ATOM    640 HD21 LEU    39      56.309  26.304  45.804  1.00  0.00           H
ATOM    641 HD22 LEU    39      55.212  26.006  46.926  1.00  0.00           H
ATOM    642 HD23 LEU    39      55.824  27.685  46.842  1.00  0.00           H
ATOM    643  C   LEU    39      57.165  22.361  46.901  1.00  0.00           C
ATOM    644  O   LEU    39      57.638  22.409  45.787  1.00  0.00           O
ATOM    645  N   SER    40      56.887  21.137  47.483  1.00  0.00           N
ATOM    646  H   SER    40      56.606  21.097  48.453  1.00  0.00           H
ATOM    647  CA  SER    40      57.410  19.946  46.914  1.00  0.00           C
ATOM    648  HA  SER    40      58.176  20.222  46.189  1.00  0.00           H
ATOM    649  CB  SER    40      58.013  18.992  47.924  1.00  0.00           C
ATOM    650  HB2 SER    40      58.328  18.065  47.444  1.00  0.00           H
ATOM    651  HB3 SER    40      58.860  19.550  48.321  1.00  0.00           H
ATOM    652  OG  SER    40      57.145  18.580  49.048  1.00  0.00           O
ATOM    653  HG  SER    40      56.802  19.346  49.515  1.00  0.00           H
ATOM    654  C   SER    40      56.317  19.238  46.168  1.00  0.00           C
ATOM    655  O   SER    40      55.120  19.326  46.554  1.00  0.00           O
ATOM    656  N   LYS    41      56.657  18.501  45.119  1.00  0.00           N
ATOM    657  H   LYS    41      57.615  18.463  44.802  1.00  0.00           H
ATOM    658  CA  LYS    41      55.794  17.577  44.437  1.00  0.00           C
ATOM    659  HA  LYS    41      55.040  18.219  43.981  1.00  0.00           H
ATOM    660  CB  LYS    41      56.545  16.769  43.366  1.00  0.00           C
ATOM    661  HB2 LYS    41      57.532  16.436  43.684  1.00  0.00           H
ATOM    662  HB3 LYS    41      55.888  15.927  43.148  1.00  0.00           H
ATOM    663  CG  LYS    41      56.690  17.593  42.099  1.00  0.00           C
ATOM    664  HG2 LYS    41      55.776  18.111  41.811  1.00  0.00           H
ATOM    665  HG3 LYS    41      57.435  18.384  42.179  1.00  0.00           H
ATOM    666  CD  LYS    41      57.067  16.578  40.962  1.00  0.00           C
ATOM    667  HD2 LYS    41      57.938  16.012  41.292  1.00  0.00           H
ATOM    668  HD3 LYS    41      56.270  15.861  40.764  1.00  0.00           H
ATOM    669  CE  LYS    41      57.349  17.337  39.647  1.00  0.00           C
ATOM    670  HE2 LYS    41      57.344  16.618  38.828  1.00  0.00           H
ATOM    671  HE3 LYS    41      56.580  18.088  39.468  1.00  0.00           H
ATOM    672  NZ  LYS    41      58.617  18.121  39.830  1.00  0.00           N
ATOM    673  HZ1 LYS    41      59.316  17.478  40.174  1.00  0.00           H
ATOM    674  HZ2 LYS    41      58.499  18.827  40.542  1.00  0.00           H
ATOM    675  HZ3 LYS    41      58.956  18.474  38.946  1.00  0.00           H
ATOM    676  C   LYS    41      55.025  16.598  45.348  1.00  0.00           C
ATOM    677  O   LYS    41      53.993  16.225  44.866  1.00  0.00           O
ATOM    678  N   LYS    42      55.634  16.248  46.486  1.00  0.00           N
ATOM    679  H   LYS    42      56.469  16.737  46.776  1.00  0.00           H
ATOM    680  CA  LYS    42      55.010  15.359  47.520  1.00  0.00           C
ATOM    681  HA  LYS    42      54.423  14.530  47.123  1.00  0.00           H
ATOM    682  CB  LYS    42      56.154  14.747  48.382  1.00  0.00           C
ATOM    683  HB2 LYS    42      56.699  15.626  48.730  1.00  0.00           H
ATOM    684  HB3 LYS    42      55.803  14.239  49.280  1.00  0.00           H
ATOM    685  CG  LYS    42      57.045  13.817  47.586  1.00  0.00           C
ATOM    686  HG2 LYS    42      56.521  12.936  47.215  1.00  0.00           H
ATOM    687  HG3 LYS    42      57.493  14.234  46.684  1.00  0.00           H
ATOM    688  CD  LYS    42      58.243  13.289  48.488  1.00  0.00           C
ATOM    689  HD2 LYS    42      58.685  14.111  49.050  1.00  0.00           H
ATOM    690  HD3 LYS    42      57.891  12.533  49.189  1.00  0.00           H
ATOM    691  CE  LYS    42      59.299  12.622  47.703  1.00  0.00           C
ATOM    692  HE2 LYS    42      59.597  13.267  46.877  1.00  0.00           H
ATOM    693  HE3 LYS    42      60.217  12.469  48.269  1.00  0.00           H
ATOM    694  NZ  LYS    42      58.917  11.302  47.117  1.00  0.00           N
ATOM    695  HZ1 LYS    42      58.654  10.727  47.905  1.00  0.00           H
ATOM    696  HZ2 LYS    42      59.751  10.881  46.732  1.00  0.00           H
ATOM    697  HZ3 LYS    42      58.164  11.392  46.450  1.00  0.00           H
ATOM    698  C   LYS    42      53.972  16.046  48.444  1.00  0.00           C
ATOM    699  O   LYS    42      53.078  15.455  48.998  1.00  0.00           O
ATOM    700  N   GLY    43      54.025  17.404  48.471  1.00  0.00           N
ATOM    701  H   GLY    43      54.791  17.877  48.012  1.00  0.00           H
ATOM    702  CA  GLY    43      53.086  18.288  49.203  1.00  0.00           C
ATOM    703  HA2 GLY    43      53.207  19.327  48.897  1.00  0.00           H
ATOM    704  HA3 GLY    43      52.054  18.059  48.937  1.00  0.00           H
ATOM    705  C   GLY    43      53.213  18.140  50.716  1.00  0.00           C
ATOM    706  O   GLY    43      54.056  17.357  51.214  1.00  0.00           O
ATOM    707  N   GLY    44      52.398  18.925  51.504  1.00  0.00           N
ATOM    708  H   GLY    44      51.571  19.294  51.057  1.00  0.00           H
ATOM    709  CA  GLY    44      52.559  18.910  52.950  1.00  0.00           C
ATOM    710  HA2 GLY    44      52.593  17.898  53.356  1.00  0.00           H
ATOM    711  HA3 GLY    44      53.386  19.570  53.212  1.00  0.00           H
ATOM    712  C   GLY    44      51.359  19.644  53.621  1.00  0.00           C
ATOM    713  O   GLY    44      50.279  19.800  53.016  1.00  0.00           O
ATOM    714  N   ASN    45      51.512  20.185  54.820  1.00  0.00           N
ATOM    715  H   ASN    45      52.378  20.129  55.336  1.00  0.00           H
ATOM    716  CA  ASN    45      50.499  20.895  55.613  1.00  0.00           C
ATOM    717  HA  ASN    45      49.686  20.190  55.794  1.00  0.00           H
ATOM    718  CB  ASN    45      51.089  20.950  57.001  1.00  0.00           C
ATOM    719  HB2 ASN    45      51.485  19.975  57.290  1.00  0.00           H
ATOM    720  HB3 ASN    45      51.963  21.597  57.065  1.00  0.00           H
ATOM    721  CG  ASN    45      50.199  21.398  58.101  1.00  0.00           C
ATOM    722  OD1 ASN    45      50.655  21.806  59.117  1.00  0.00           O
ATOM    723  ND2 ASN    45      48.906  21.461  57.988  1.00  0.00           N
ATOM    724 HD21 ASN    45      48.476  21.125  57.137  1.00  0.00           H
ATOM    725 HD22 ASN    45      48.327  21.872  58.706  1.00  0.00           H
ATOM    726  C   ASN    45      50.097  22.244  55.131  1.00  0.00           C
ATOM    727  O   ASN    45      48.967  22.638  55.452  1.00  0.00           O
ATOM    728  N   ILE    46      50.879  22.944  54.309  1.00  0.00           N
ATOM    729  H   ILE    46      51.777  22.597  54.006  1.00  0.00           H
ATOM    730  CA  ILE    46      50.478  24.218  53.693  1.00  0.00           C
ATOM    731  HA  ILE    46      49.526  24.462  54.165  1.00  0.00           H
ATOM    732  CB  ILE    46      51.528  25.363  54.003  1.00  0.00           C
ATOM    733  HB  ILE    46      52.497  25.189  53.535  1.00  0.00           H
ATOM    734  CG2 ILE    46      51.012  26.702  53.493  1.00  0.00           C
ATOM    735 HG21 ILE    46      51.566  27.540  53.918  1.00  0.00           H
ATOM    736 HG22 ILE    46      49.961  26.784  53.766  1.00  0.00           H
ATOM    737 HG23 ILE    46      51.146  26.650  52.412  1.00  0.00           H
ATOM    738  CG1 ILE    46      51.745  25.315  55.551  1.00  0.00           C
ATOM    739 HG12 ILE    46      50.741  25.376  55.973  1.00  0.00           H
ATOM    740 HG13 ILE    46      52.030  24.335  55.933  1.00  0.00           H
ATOM    741  CD1 ILE    46      52.643  26.400  56.147  1.00  0.00           C
ATOM    742 HD11 ILE    46      52.742  26.149  57.202  1.00  0.00           H
ATOM    743 HD12 ILE    46      51.912  27.208  56.111  1.00  0.00           H
ATOM    744 HD13 ILE    46      53.595  26.595  55.655  1.00  0.00           H
ATOM    745  C   ILE    46      50.321  24.023  52.113  1.00  0.00           C
ATOM    746  O   ILE    46      51.220  23.455  51.476  1.00  0.00           O
ATOM    747  N   PRO    47      49.139  24.422  51.515  1.00  0.00           N
ATOM    748  CD  PRO    47      47.870  24.684  52.173  1.00  0.00           C
ATOM    749  HD2 PRO    47      47.818  25.767  52.278  1.00  0.00           H
ATOM    750  HD3 PRO    47      47.761  24.207  53.147  1.00  0.00           H
ATOM    751  CG  PRO    47      46.698  24.255  51.209  1.00  0.00           C
ATOM    752  HG2 PRO    47      45.830  24.888  51.397  1.00  0.00           H
ATOM    753  HG3 PRO    47      46.382  23.214  51.143  1.00  0.00           H
ATOM    754  CB  PRO    47      47.355  24.553  49.874  1.00  0.00           C
ATOM    755  HB2 PRO    47      47.245  25.591  49.556  1.00  0.00           H
ATOM    756  HB3 PRO    47      46.992  23.887  49.091  1.00  0.00           H
ATOM    757  CA  PRO    47      48.782  24.166  50.125  1.00  0.00           C
ATOM    758  HA  PRO    47      48.860  23.095  49.935  1.00  0.00           H
ATOM    759  C   PRO    47      49.714  24.843  49.082  1.00  0.00           C
ATOM    760  O   PRO    47      50.092  24.205  48.097  1.00  0.00           O
ATOM    761  N   MET    48      50.093  26.094  49.307  1.00  0.00           N
ATOM    762  H   MET    48      49.537  26.578  49.997  1.00  0.00           H
ATOM    763  CA  MET    48      50.990  26.871  48.501  1.00  0.00           C
ATOM    764  HA  MET    48      50.939  27.919  48.799  1.00  0.00           H
ATOM    765  CB  MET    48      52.443  26.469  48.716  1.00  0.00           C
ATOM    766  HB2 MET    48      52.654  25.445  48.406  1.00  0.00           H
ATOM    767  HB3 MET    48      53.123  27.011  48.058  1.00  0.00           H
ATOM    768  CG  MET    48      52.867  26.476  50.170  1.00  0.00           C
ATOM    769  HG2 MET    48      52.057  26.045  50.759  1.00  0.00           H
ATOM    770  HG3 MET    48      53.694  25.834  50.472  1.00  0.00           H
ATOM    771  SD  MET    48      53.249  28.086  50.898  1.00  0.00           S
ATOM    772  CE  MET    48      54.856  28.156  50.148  1.00  0.00           C
ATOM    773  HE1 MET    48      55.129  27.195  49.710  1.00  0.00           H
ATOM    774  HE2 MET    48      54.799  28.844  49.306  1.00  0.00           H
ATOM    775  HE3 MET    48      55.574  28.492  50.897  1.00  0.00           H
ATOM    776  C   MET    48      50.430  26.808  47.091  1.00  0.00           C
ATOM    777  O   MET    48      51.012  26.175  46.228  1.00  0.00           O
ATOM    778  N   ILE    49      49.228  27.362  46.866  1.00  0.00           N
ATOM    779  H   ILE    49      48.820  27.991  47.542  1.00  0.00           H
ATOM    780  CA  ILE    49      48.655  27.397  45.500  1.00  0.00           C
ATOM    781  HA  ILE    49      48.836  26.386  45.134  1.00  0.00           H
ATOM    782  CB  ILE    49      47.169  27.681  45.597  1.00  0.00           C
ATOM    783  HB  ILE    49      46.980  28.571  46.197  1.00  0.00           H
ATOM    784  CG2 ILE    49      46.520  28.031  44.211  1.00  0.00           C
ATOM    785 HG21 ILE    49      46.839  29.020  43.883  1.00  0.00           H
ATOM    786 HG22 ILE    49      45.447  27.888  44.328  1.00  0.00           H
ATOM    787 HG23 ILE    49      46.704  27.318  43.408  1.00  0.00           H
ATOM    788  CG1 ILE    49      46.438  26.523  46.289  1.00  0.00           C
ATOM    789 HG12 ILE    49      46.873  26.368  47.277  1.00  0.00           H
ATOM    790 HG13 ILE    49      45.428  26.906  46.435  1.00  0.00           H
ATOM    791  CD1 ILE    49      46.238  25.160  45.646  1.00  0.00           C
ATOM    792 HD11 ILE    49      47.166  24.615  45.476  1.00  0.00           H
ATOM    793 HD12 ILE    49      45.842  25.351  44.648  1.00  0.00           H
ATOM    794 HD13 ILE    49      45.585  24.484  46.197  1.00  0.00           H
ATOM    795  C   ILE    49      49.411  28.422  44.589  1.00  0.00           C
ATOM    796  O   ILE    49      49.722  29.527  45.051  1.00  0.00           O
ATOM    797  N   PRO    50      49.652  28.122  43.293  1.00  0.00           N
ATOM    798  CD  PRO    50      49.776  26.752  42.839  1.00  0.00           C
ATOM    799  HD2 PRO    50      48.876  26.140  42.905  1.00  0.00           H
ATOM    800  HD3 PRO    50      50.650  26.218  43.213  1.00  0.00           H
ATOM    801  CG  PRO    50      49.896  26.846  41.354  1.00  0.00           C
ATOM    802  HG2 PRO    50      48.893  27.026  40.967  1.00  0.00           H
ATOM    803  HG3 PRO    50      50.407  25.989  40.916  1.00  0.00           H
ATOM    804  CB  PRO    50      50.711  28.085  41.149  1.00  0.00           C
ATOM    805  HB2 PRO    50      50.537  28.410  40.123  1.00  0.00           H
ATOM    806  HB3 PRO    50      51.788  27.944  41.239  1.00  0.00           H
ATOM    807  CA  PRO    50      50.238  29.028  42.256  1.00  0.00           C
ATOM    808  HA  PRO    50      51.040  29.560  42.766  1.00  0.00           H
ATOM    809  C   PRO    50      49.123  30.023  41.861  1.00  0.00           C
ATOM    810  O   PRO    50      47.947  29.613  41.553  1.00  0.00           O
ATOM    811  N   GLY    51      49.509  31.329  41.788  1.00  0.00           N
ATOM    812  H   GLY    51      50.473  31.529  42.010  1.00  0.00           H
ATOM    813  CA  GLY    51      48.683  32.530  41.405  1.00  0.00           C
ATOM    814  HA2 GLY    51      47.712  32.365  41.870  1.00  0.00           H
ATOM    815  HA3 GLY    51      49.102  33.424  41.868  1.00  0.00           H
ATOM    816  C   GLY    51      48.602  32.751  39.833  1.00  0.00           C
ATOM    817  O   GLY    51      47.689  33.382  39.328  1.00  0.00           O
ATOM    818  N   TRP    52      49.540  32.152  39.168  1.00  0.00           N
ATOM    819  H   TRP    52      50.281  31.701  39.684  1.00  0.00           H
ATOM    820  CA  TRP    52      49.738  32.091  37.692  1.00  0.00           C
ATOM    821  HA  TRP    52      50.727  31.681  37.483  1.00  0.00           H
ATOM    822  CB  TRP    52      48.827  31.134  36.956  1.00  0.00           C
ATOM    823  HB2 TRP    52      47.808  31.350  37.275  1.00  0.00           H
ATOM    824  HB3 TRP    52      48.895  31.259  35.876  1.00  0.00           H
ATOM    825  CG  TRP    52      49.140  29.673  37.235  1.00  0.00           C
ATOM    826  CD1 TRP    52      48.407  28.836  38.029  1.00  0.00           C
ATOM    827  HD1 TRP    52      47.589  29.166  38.653  1.00  0.00           H
ATOM    828  NE1 TRP    52      48.998  27.544  38.027  1.00  0.00           N
ATOM    829  HE1 TRP    52      48.494  26.784  38.463  1.00  0.00           H
ATOM    830  CE2 TRP    52      50.154  27.563  37.263  1.00  0.00           C
ATOM    831  CZ2 TRP    52      51.117  26.579  36.893  1.00  0.00           C
ATOM    832  HZ2 TRP    52      51.048  25.578  37.294  1.00  0.00           H
ATOM    833  CH2 TRP    52      52.057  26.782  35.893  1.00  0.00           C
ATOM    834  HH2 TRP    52      52.777  26.024  35.627  1.00  0.00           H
ATOM    835  CZ3 TRP    52      52.140  28.120  35.331  1.00  0.00           C
ATOM    836  HZ3 TRP    52      52.867  28.271  34.547  1.00  0.00           H
ATOM    837  CE3 TRP    52      51.248  29.141  35.749  1.00  0.00           C
ATOM    838  HE3 TRP    52      51.410  30.060  35.208  1.00  0.00           H
ATOM    839  CD2 TRP    52      50.220  28.857  36.717  1.00  0.00           C
ATOM    840  C   TRP    52      49.795  33.484  36.985  1.00  0.00           C
ATOM    841  O   TRP    52      50.191  33.655  35.821  1.00  0.00           O
ATOM    842  N   VAL    53      49.727  34.611  37.698  1.00  0.00           N
ATOM    843  H   VAL    53      49.162  34.600  38.535  1.00  0.00           H
ATOM    844  CA  VAL    53      50.473  35.891  37.505  1.00  0.00           C
ATOM    845  HA  VAL    53      50.306  36.133  36.455  1.00  0.00           H
ATOM    846  CB  VAL    53      49.875  37.061  38.348  1.00  0.00           C
ATOM    847  HB  VAL    53      48.942  37.421  37.911  1.00  0.00           H
ATOM    848  CG1 VAL    53      49.765  36.715  39.893  1.00  0.00           C
ATOM    849 HG11 VAL    53      50.765  36.364  40.150  1.00  0.00           H
ATOM    850 HG12 VAL    53      49.419  37.528  40.533  1.00  0.00           H
ATOM    851 HG13 VAL    53      49.084  35.898  40.129  1.00  0.00           H
ATOM    852  CG2 VAL    53      50.731  38.371  38.232  1.00  0.00           C
ATOM    853 HG21 VAL    53      51.720  38.140  38.628  1.00  0.00           H
ATOM    854 HG22 VAL    53      50.289  39.203  38.780  1.00  0.00           H
ATOM    855 HG23 VAL    53      50.902  38.611  37.182  1.00  0.00           H
ATOM    856  C   VAL    53      52.048  35.664  37.539  1.00  0.00           C
ATOM    857  O   VAL    53      52.736  35.784  38.567  1.00  0.00           O
ATOM    858  N   MET    54      52.619  35.314  36.467  1.00  0.00           N
ATOM    859  H   MET    54      52.090  35.403  35.612  1.00  0.00           H
ATOM    860  CA  MET    54      53.966  34.741  36.239  1.00  0.00           C
ATOM    861  HA  MET    54      54.379  34.427  37.198  1.00  0.00           H
ATOM    862  CB  MET    54      53.759  33.611  35.325  1.00  0.00           C
ATOM    863  HB2 MET    54      52.859  33.062  35.605  1.00  0.00           H
ATOM    864  HB3 MET    54      53.537  34.044  34.350  1.00  0.00           H
ATOM    865  CG  MET    54      54.855  32.573  35.059  1.00  0.00           C
ATOM    866  HG2 MET    54      55.562  33.071  34.396  1.00  0.00           H
ATOM    867  HG3 MET    54      55.360  32.416  36.012  1.00  0.00           H
ATOM    868  SD  MET    54      54.280  30.955  34.488  1.00  0.00           S
ATOM    869  CE  MET    54      53.691  31.335  32.802  1.00  0.00           C
ATOM    870  HE1 MET    54      53.391  30.449  32.244  1.00  0.00           H
ATOM    871  HE2 MET    54      52.840  31.988  32.991  1.00  0.00           H
ATOM    872  HE3 MET    54      54.494  31.874  32.297  1.00  0.00           H
ATOM    873  C   MET    54      54.960  35.820  35.793  1.00  0.00           C
ATOM    874  O   MET    54      55.939  35.559  35.147  1.00  0.00           O
ATOM    875  N   ASP    55      54.697  37.056  36.239  1.00  0.00           N
ATOM    876  H   ASP    55      53.860  37.240  36.772  1.00  0.00           H
ATOM    877  CA  ASP    55      55.497  38.148  36.064  1.00  0.00           C
ATOM    878  HA  ASP    55      56.552  37.896  35.957  1.00  0.00           H
ATOM    879  CB  ASP    55      55.008  38.942  34.799  1.00  0.00           C
ATOM    880  HB2 ASP    55      53.971  39.216  34.995  1.00  0.00           H
ATOM    881  HB3 ASP    55      55.630  39.832  34.699  1.00  0.00           H
ATOM    882  CG  ASP    55      55.155  38.223  33.468  1.00  0.00           C
ATOM    883  OD1 ASP    55      54.119  37.776  32.946  1.00  0.00           O
ATOM    884  OD2 ASP    55      56.173  37.705  33.075  1.00  0.00           O
ATOM    885  C   ASP    55      55.380  39.121  37.207  1.00  0.00           C
ATOM    886  O   ASP    55      54.317  39.144  37.895  1.00  0.00           O
ATOM    887  N   PHE    56      56.339  40.126  37.427  1.00  0.00           N
ATOM    888  H   PHE    56      57.196  40.035  36.901  1.00  0.00           H
ATOM    889  CA  PHE    56      56.141  41.285  38.310  1.00  0.00           C
ATOM    890  HA  PHE    56      55.586  41.015  39.209  1.00  0.00           H
ATOM    891  CB  PHE    56      57.495  41.800  38.774  1.00  0.00           C
ATOM    892  HB2 PHE    56      57.996  42.253  37.918  1.00  0.00           H
ATOM    893  HB3 PHE    56      57.301  42.612  39.474  1.00  0.00           H
ATOM    894  CG  PHE    56      58.432  40.819  39.482  1.00  0.00           C
ATOM    895  CD1 PHE    56      59.820  40.841  39.261  1.00  0.00           C
ATOM    896  HD1 PHE    56      60.127  41.617  38.576  1.00  0.00           H
ATOM    897  CE1 PHE    56      60.737  39.884  39.845  1.00  0.00           C
ATOM    898  HE1 PHE    56      61.790  39.985  39.630  1.00  0.00           H
ATOM    899  CZ  PHE    56      60.273  39.065  40.808  1.00  0.00           C
ATOM    900  HZ  PHE    56      61.004  38.456  41.318  1.00  0.00           H
ATOM    901  CE2 PHE    56      58.877  39.046  41.106  1.00  0.00           C
ATOM    902  HE2 PHE    56      58.529  38.338  41.843  1.00  0.00           H
ATOM    903  CD2 PHE    56      57.926  39.881  40.416  1.00  0.00           C
ATOM    904  HD2 PHE    56      56.865  39.805  40.611  1.00  0.00           H
ATOM    905  C   PHE    56      55.453  42.474  37.569  1.00  0.00           C
ATOM    906  O   PHE    56      55.789  42.948  36.492  1.00  0.00           O
ATOM    907  N   PRO    57      54.467  43.140  38.226  1.00  0.00           N
ATOM    908  CD  PRO    57      53.783  42.943  39.503  1.00  0.00           C
ATOM    909  HD2 PRO    57      54.501  42.724  40.293  1.00  0.00           H
ATOM    910  HD3 PRO    57      53.026  42.160  39.462  1.00  0.00           H
ATOM    911  CG  PRO    57      52.960  44.100  39.906  1.00  0.00           C
ATOM    912  HG2 PRO    57      53.525  44.769  40.555  1.00  0.00           H
ATOM    913  HG3 PRO    57      52.007  43.869  40.382  1.00  0.00           H
ATOM    914  CB  PRO    57      52.752  44.772  38.556  1.00  0.00           C
ATOM    915  HB2 PRO    57      52.507  45.830  38.658  1.00  0.00           H
ATOM    916  HB3 PRO    57      51.818  44.364  38.171  1.00  0.00           H
ATOM    917  CA  PRO    57      54.001  44.467  37.763  1.00  0.00           C
ATOM    918  HA  PRO    57      53.736  44.537  36.708  1.00  0.00           H
ATOM    919  C   PRO    57      55.097  45.473  38.121  1.00  0.00           C
ATOM    920  O   PRO    57      55.903  45.360  39.069  1.00  0.00           O
ATOM    921  N   THR    58      55.036  46.531  37.314  1.00  0.00           N
ATOM    922  H   THR    58      54.298  46.556  36.627  1.00  0.00           H
ATOM    923  CA  THR    58      56.124  47.598  37.292  1.00  0.00           C
ATOM    924  HA  THR    58      56.752  47.471  38.173  1.00  0.00           H
ATOM    925  CB  THR    58      56.975  47.512  36.006  1.00  0.00           C
ATOM    926  HB  THR    58      57.853  48.159  36.006  1.00  0.00           H
ATOM    927  CG2 THR    58      57.609  46.184  35.765  1.00  0.00           C
ATOM    928 HG21 THR    58      56.876  45.378  35.781  1.00  0.00           H
ATOM    929 HG22 THR    58      58.414  45.979  36.470  1.00  0.00           H
ATOM    930 HG23 THR    58      57.871  46.009  34.722  1.00  0.00           H
ATOM    931  OG1 THR    58      56.258  47.699  34.802  1.00  0.00           O
ATOM    932  HG1 THR    58      55.564  47.052  34.656  1.00  0.00           H
ATOM    933  C   THR    58      55.480  48.945  37.339  1.00  0.00           C
ATOM    934  O   THR    58      56.134  49.953  37.352  1.00  0.00           O
ATOM    935  N   GLY    59      54.191  49.042  37.299  1.00  0.00           N
ATOM    936  H   GLY    59      53.631  48.208  37.197  1.00  0.00           H
ATOM    937  CA  GLY    59      53.477  50.375  37.230  1.00  0.00           C
ATOM    938  HA2 GLY    59      52.517  50.174  37.707  1.00  0.00           H
ATOM    939  HA3 GLY    59      53.884  51.184  37.838  1.00  0.00           H
ATOM    940  C   GLY    59      53.348  50.897  35.778  1.00  0.00           C
ATOM    941  O   GLY    59      52.388  51.639  35.527  1.00  0.00           O
ATOM    942  N   LYS    60      54.215  50.506  34.826  1.00  0.00           N
ATOM    943  H   LYS    60      54.823  49.723  35.018  1.00  0.00           H
ATOM    944  CA  LYS    60      54.240  50.946  33.415  1.00  0.00           C
ATOM    945  HA  LYS    60      54.114  52.027  33.356  1.00  0.00           H
ATOM    946  CB  LYS    60      55.628  50.636  32.803  1.00  0.00           C
ATOM    947  HB2 LYS    60      55.788  49.567  32.949  1.00  0.00           H
ATOM    948  HB3 LYS    60      55.518  50.829  31.736  1.00  0.00           H
ATOM    949  CG  LYS    60      56.850  51.398  33.351  1.00  0.00           C
ATOM    950  HG2 LYS    60      56.723  52.462  33.151  1.00  0.00           H
ATOM    951  HG3 LYS    60      56.891  51.304  34.437  1.00  0.00           H
ATOM    952  CD  LYS    60      58.113  50.968  32.629  1.00  0.00           C
ATOM    953  HD2 LYS    60      57.919  50.996  31.557  1.00  0.00           H
ATOM    954  HD3 LYS    60      58.995  51.542  32.912  1.00  0.00           H
ATOM    955  CE  LYS    60      58.351  49.477  32.823  1.00  0.00           C
ATOM    956  HE2 LYS    60      58.533  49.323  33.888  1.00  0.00           H
ATOM    957  HE3 LYS    60      57.494  48.946  32.412  1.00  0.00           H
ATOM    958  NZ  LYS    60      59.537  49.076  32.028  1.00  0.00           N
ATOM    959  HZ1 LYS    60      59.557  49.588  31.157  1.00  0.00           H
ATOM    960  HZ2 LYS    60      59.622  48.071  31.956  1.00  0.00           H
ATOM    961  HZ3 LYS    60      60.391  49.346  32.493  1.00  0.00           H
ATOM    962  C   LYS    60      53.102  50.348  32.601  1.00  0.00           C
ATOM    963  O   LYS    60      52.932  50.684  31.433  1.00  0.00           O
ATOM    964  N   GLU    61      52.392  49.352  33.085  1.00  0.00           N
ATOM    965  H   GLU    61      52.613  49.144  34.049  1.00  0.00           H
ATOM    966  CA  GLU    61      51.217  48.704  32.550  1.00  0.00           C
ATOM    967  HA  GLU    61      51.430  48.368  31.535  1.00  0.00           H
ATOM    968  CB  GLU    61      50.834  47.399  33.266  1.00  0.00           C
ATOM    969  HB2 GLU    61      50.488  47.687  34.259  1.00  0.00           H
ATOM    970  HB3 GLU    61      49.998  46.871  32.807  1.00  0.00           H
ATOM    971  CG  GLU    61      51.983  46.406  33.359  1.00  0.00           C
ATOM    972  HG2 GLU    61      51.598  45.404  33.544  1.00  0.00           H
ATOM    973  HG3 GLU    61      52.406  46.445  32.355  1.00  0.00           H
ATOM    974  CD  GLU    61      53.084  46.597  34.386  1.00  0.00           C
ATOM    975  OE1 GLU    61      53.078  47.368  35.347  1.00  0.00           O
ATOM    976  OE2 GLU    61      54.128  45.996  34.153  1.00  0.00           O
ATOM    977  C   GLU    61      50.101  49.747  32.572  1.00  0.00           C
ATOM    978  O   GLU    61      49.987  50.563  33.522  1.00  0.00           O
ATOM    979  N   SER    62      49.402  49.854  31.399  1.00  0.00           N
ATOM    980  H   SER    62      49.533  49.195  30.644  1.00  0.00           H
ATOM    981  CA  SER    62      48.379  50.913  31.136  1.00  0.00           C
ATOM    982  HA  SER    62      47.906  51.032  32.111  1.00  0.00           H
ATOM    983  CB  SER    62      48.998  52.283  30.690  1.00  0.00           C
ATOM    984  HB2 SER    62      49.721  52.478  31.482  1.00  0.00           H
ATOM    985  HB3 SER    62      49.576  52.073  29.790  1.00  0.00           H
ATOM    986  OG  SER    62      48.087  53.336  30.542  1.00  0.00           O
ATOM    987  HG  SER    62      47.361  53.243  31.163  1.00  0.00           H
ATOM    988  C   SER    62      47.273  50.430  30.210  1.00  0.00           C
ATOM    989  O   SER    62      47.509  49.736  29.209  1.00  0.00           O
ATOM    990  N   GLY    63      46.059  50.760  30.569  1.00  0.00           N
ATOM    991  H   GLY    63      45.823  51.358  31.348  1.00  0.00           H
ATOM    992  CA  GLY    63      44.827  50.501  29.813  1.00  0.00           C
ATOM    993  HA2 GLY    63      44.778  51.277  29.048  1.00  0.00           H
ATOM    994  HA3 GLY    63      44.894  49.493  29.406  1.00  0.00           H
ATOM    995  C   GLY    63      43.515  50.356  30.598  1.00  0.00           C
ATOM    996  O   GLY    63      43.539  50.341  31.836  1.00  0.00           O
ATOM    997  N   ASP    64      42.389  50.115  29.968  1.00  0.00           N
ATOM    998  H   ASP    64      42.312  50.269  28.973  1.00  0.00           H
ATOM    999  CA  ASP    64      41.128  49.577  30.447  1.00  0.00           C
ATOM   1000  HA  ASP    64      40.981  50.144  31.365  1.00  0.00           H
ATOM   1001  CB  ASP    64      40.140  49.849  29.364  1.00  0.00           C
ATOM   1002  HB2 ASP    64      40.286  49.235  28.476  1.00  0.00           H
ATOM   1003  HB3 ASP    64      39.176  49.417  29.637  1.00  0.00           H
ATOM   1004  CG  ASP    64      39.908  51.297  29.067  1.00  0.00           C
ATOM   1005  OD1 ASP    64      39.013  51.554  28.238  1.00  0.00           O
ATOM   1006  OD2 ASP    64      40.634  52.246  29.497  1.00  0.00           O
ATOM   1007  C   ASP    64      41.161  48.070  30.767  1.00  0.00           C
ATOM   1008  O   ASP    64      41.287  47.236  29.842  1.00  0.00           O
ATOM   1009  N   PHE    65      40.832  47.687  32.012  1.00  0.00           N
ATOM   1010  H   PHE    65      40.805  48.419  32.708  1.00  0.00           H
ATOM   1011  CA  PHE    65      40.768  46.289  32.487  1.00  0.00           C
ATOM   1012  HA  PHE    65      40.583  45.557  31.701  1.00  0.00           H
ATOM   1013  CB  PHE    65      42.066  45.793  33.091  1.00  0.00           C
ATOM   1014  HB2 PHE    65      42.223  46.472  33.931  1.00  0.00           H
ATOM   1015  HB3 PHE    65      41.939  44.802  33.530  1.00  0.00           H
ATOM   1016  CG  PHE    65      43.243  45.763  32.131  1.00  0.00           C
ATOM   1017  CD1 PHE    65      43.470  44.670  31.267  1.00  0.00           C
ATOM   1018  HD1 PHE    65      42.986  43.748  31.554  1.00  0.00           H
ATOM   1019  CE1 PHE    65      44.444  44.819  30.317  1.00  0.00           C
ATOM   1020  HE1 PHE    65      44.633  44.007  29.631  1.00  0.00           H
ATOM   1021  CZ  PHE    65      45.149  45.990  30.092  1.00  0.00           C
ATOM   1022  HZ  PHE    65      45.994  45.983  29.417  1.00  0.00           H
ATOM   1023  CE2 PHE    65      45.024  47.102  30.959  1.00  0.00           C
ATOM   1024  HE2 PHE    65      45.578  48.027  30.902  1.00  0.00           H
ATOM   1025  CD2 PHE    65      43.978  46.994  31.938  1.00  0.00           C
ATOM   1026  HD2 PHE    65      43.592  47.886  32.409  1.00  0.00           H
ATOM   1027  C   PHE    65      39.608  46.142  33.549  1.00  0.00           C
ATOM   1028  O   PHE    65      39.333  46.992  34.400  1.00  0.00           O
ATOM   1029  N   LEU    66      38.871  45.075  33.305  1.00  0.00           N
ATOM   1030  H   LEU    66      39.021  44.485  32.499  1.00  0.00           H
ATOM   1031  CA  LEU    66      37.695  44.784  34.132  1.00  0.00           C
ATOM   1032  HA  LEU    66      37.190  45.713  34.398  1.00  0.00           H
ATOM   1033  CB  LEU    66      36.629  44.022  33.355  1.00  0.00           C
ATOM   1034  HB2 LEU    66      37.067  43.103  32.968  1.00  0.00           H
ATOM   1035  HB3 LEU    66      35.782  43.632  33.920  1.00  0.00           H
ATOM   1036  CG  LEU    66      35.911  44.877  32.274  1.00  0.00           C
ATOM   1037  HG  LEU    66      36.697  45.394  31.723  1.00  0.00           H
ATOM   1038  CD1 LEU    66      35.168  43.944  31.371  1.00  0.00           C
ATOM   1039 HD11 LEU    66      35.940  43.395  30.833  1.00  0.00           H
ATOM   1040 HD12 LEU    66      34.687  44.384  30.498  1.00  0.00           H
ATOM   1041 HD13 LEU    66      34.438  43.275  31.829  1.00  0.00           H
ATOM   1042  CD2 LEU    66      34.904  45.967  32.730  1.00  0.00           C
ATOM   1043 HD21 LEU    66      34.150  45.502  33.366  1.00  0.00           H
ATOM   1044 HD22 LEU    66      35.463  46.699  33.312  1.00  0.00           H
ATOM   1045 HD23 LEU    66      34.316  46.423  31.934  1.00  0.00           H
ATOM   1046  C   LEU    66      38.208  44.100  35.382  1.00  0.00           C
ATOM   1047  O   LEU    66      39.125  43.309  35.326  1.00  0.00           O
ATOM   1048  N   ALA    67      37.408  44.149  36.444  1.00  0.00           N
ATOM   1049  H   ALA    67      36.591  44.743  36.452  1.00  0.00           H
ATOM   1050  CA  ALA    67      37.327  43.051  37.390  1.00  0.00           C
ATOM   1051  HA  ALA    67      37.716  42.135  36.945  1.00  0.00           H
ATOM   1052  CB  ALA    67      38.301  43.307  38.546  1.00  0.00           C
ATOM   1053  HB1 ALA    67      38.247  42.588  39.363  1.00  0.00           H
ATOM   1054  HB2 ALA    67      38.134  44.314  38.930  1.00  0.00           H
ATOM   1055  HB3 ALA    67      39.304  43.398  38.128  1.00  0.00           H
ATOM   1056  C   ALA    67      35.910  42.695  37.923  1.00  0.00           C
ATOM   1057  O   ALA    67      34.926  43.353  37.623  1.00  0.00           O
ATOM   1058  N   ILE    68      35.839  41.525  38.564  1.00  0.00           N
ATOM   1059  H   ILE    68      36.695  40.997  38.653  1.00  0.00           H
ATOM   1060  CA  ILE    68      34.578  41.056  39.231  1.00  0.00           C
ATOM   1061  HA  ILE    68      33.916  41.881  39.496  1.00  0.00           H
ATOM   1062  CB  ILE    68      33.820  40.069  38.273  1.00  0.00           C
ATOM   1063  HB  ILE    68      34.471  39.440  37.666  1.00  0.00           H
ATOM   1064  CG2 ILE    68      32.832  39.173  38.919  1.00  0.00           C
ATOM   1065 HG21 ILE    68      33.296  38.591  39.715  1.00  0.00           H
ATOM   1066 HG22 ILE    68      32.482  38.385  38.252  1.00  0.00           H
ATOM   1067 HG23 ILE    68      31.982  39.721  39.322  1.00  0.00           H
ATOM   1068  CG1 ILE    68      33.105  40.820  37.168  1.00  0.00           C
ATOM   1069 HG12 ILE    68      32.366  41.484  37.616  1.00  0.00           H
ATOM   1070 HG13 ILE    68      33.777  41.483  36.623  1.00  0.00           H
ATOM   1071  CD1 ILE    68      32.273  39.913  36.150  1.00  0.00           C
ATOM   1072 HD11 ILE    68      32.970  39.184  35.736  1.00  0.00           H
ATOM   1073 HD12 ILE    68      31.954  40.495  35.286  1.00  0.00           H
ATOM   1074 HD13 ILE    68      31.437  39.370  36.591  1.00  0.00           H
ATOM   1075  C   ILE    68      34.935  40.261  40.560  1.00  0.00           C
ATOM   1076  O   ILE    68      35.948  39.617  40.571  1.00  0.00           O
ATOM   1077  N   ASP    69      34.066  40.145  41.592  1.00  0.00           N
ATOM   1078  H   ASP    69      33.225  40.701  41.668  1.00  0.00           H
ATOM   1079  CA  ASP    69      34.263  39.319  42.789  1.00  0.00           C
ATOM   1080  HA  ASP    69      34.794  38.414  42.494  1.00  0.00           H
ATOM   1081  CB  ASP    69      35.015  40.051  43.920  1.00  0.00           C
ATOM   1082  HB2 ASP    69      36.024  40.339  43.625  1.00  0.00           H
ATOM   1083  HB3 ASP    69      34.466  40.947  44.207  1.00  0.00           H
ATOM   1084  CG  ASP    69      35.262  39.233  45.217  1.00  0.00           C
ATOM   1085  OD1 ASP    69      35.056  37.993  45.287  1.00  0.00           O
ATOM   1086  OD2 ASP    69      35.698  39.844  46.227  1.00  0.00           O
ATOM   1087  C   ASP    69      32.867  38.916  43.306  1.00  0.00           C
ATOM   1088  O   ASP    69      32.054  39.756  43.647  1.00  0.00           O
ATOM   1089  N   LEU    70      32.585  37.652  43.376  1.00  0.00           N
ATOM   1090  H   LEU    70      33.285  36.970  43.119  1.00  0.00           H
ATOM   1091  CA  LEU    70      31.315  37.107  43.864  1.00  0.00           C
ATOM   1092  HA  LEU    70      30.515  37.842  43.953  1.00  0.00           H
ATOM   1093  CB  LEU    70      30.878  35.921  42.870  1.00  0.00           C
ATOM   1094  HB2 LEU    70      30.538  36.306  41.908  1.00  0.00           H
ATOM   1095  HB3 LEU    70      31.752  35.349  42.561  1.00  0.00           H
ATOM   1096  CG  LEU    70      29.794  34.888  43.400  1.00  0.00           C
ATOM   1097  HG  LEU    70      30.115  34.420  44.330  1.00  0.00           H
ATOM   1098  CD1 LEU    70      28.459  35.688  43.486  1.00  0.00           C
ATOM   1099 HD11 LEU    70      27.708  34.898  43.470  1.00  0.00           H
ATOM   1100 HD12 LEU    70      28.228  36.380  42.677  1.00  0.00           H
ATOM   1101 HD13 LEU    70      28.376  36.285  44.394  1.00  0.00           H
ATOM   1102  CD2 LEU    70      29.816  33.772  42.286  1.00  0.00           C
ATOM   1103 HD21 LEU    70      30.220  34.161  41.351  1.00  0.00           H
ATOM   1104 HD22 LEU    70      30.544  33.038  42.635  1.00  0.00           H
ATOM   1105 HD23 LEU    70      28.892  33.214  42.140  1.00  0.00           H
ATOM   1106  C   LEU    70      31.476  36.631  45.314  1.00  0.00           C
ATOM   1107  O   LEU    70      32.321  35.764  45.446  1.00  0.00           O
ATOM   1108  N   GLY    71      30.733  37.141  46.267  1.00  0.00           N
ATOM   1109  H   GLY    71      29.952  37.680  45.922  1.00  0.00           H
ATOM   1110  CA  GLY    71      30.670  36.617  47.672  1.00  0.00           C
ATOM   1111  HA2 GLY    71      31.418  35.825  47.717  1.00  0.00           H
ATOM   1112  HA3 GLY    71      30.956  37.478  48.275  1.00  0.00           H
ATOM   1113  C   GLY    71      29.305  36.157  48.080  1.00  0.00           C
ATOM   1114  O   GLY    71      28.331  35.945  47.306  1.00  0.00           O
ATOM   1115  N   GLY    72      29.244  35.874  49.380  1.00  0.00           N
ATOM   1116  H   GLY    72      30.074  36.003  49.941  1.00  0.00           H
ATOM   1117  CA  GLY    72      27.988  35.253  49.982  1.00  0.00           C
ATOM   1118  HA2 GLY    72      27.815  34.323  49.440  1.00  0.00           H
ATOM   1119  HA3 GLY    72      28.152  35.114  51.051  1.00  0.00           H
ATOM   1120  C   GLY    72      26.693  35.982  49.824  1.00  0.00           C
ATOM   1121  O   GLY    72      25.648  35.290  49.949  1.00  0.00           O
ATOM   1122  N   THR    73      26.769  37.308  49.491  1.00  0.00           N
ATOM   1123  H   THR    73      27.644  37.808  49.547  1.00  0.00           H
ATOM   1124  CA  THR    73      25.579  38.153  49.388  1.00  0.00           C
ATOM   1125  HA  THR    73      24.758  37.540  49.018  1.00  0.00           H
ATOM   1126  CB  THR    73      25.131  38.594  50.752  1.00  0.00           C
ATOM   1127  HB  THR    73      26.019  38.866  51.322  1.00  0.00           H
ATOM   1128  CG2 THR    73      24.245  39.863  50.708  1.00  0.00           C
ATOM   1129 HG21 THR    73      24.862  40.725  50.454  1.00  0.00           H
ATOM   1130 HG22 THR    73      23.902  40.189  51.691  1.00  0.00           H
ATOM   1131 HG23 THR    73      23.405  39.770  50.018  1.00  0.00           H
ATOM   1132  OG1 THR    73      24.367  37.613  51.541  1.00  0.00           O
ATOM   1133  HG1 THR    73      24.950  36.853  51.617  1.00  0.00           H
ATOM   1134  C   THR    73      25.699  39.224  48.304  1.00  0.00           C
ATOM   1135  O   THR    73      24.686  39.691  47.719  1.00  0.00           O
ATOM   1136  N   ASN    74      26.924  39.728  47.984  1.00  0.00           N
ATOM   1137  H   ASN    74      27.763  39.351  48.400  1.00  0.00           H
ATOM   1138  CA  ASN    74      27.115  40.715  46.973  1.00  0.00           C
ATOM   1139  HA  ASN    74      26.163  40.882  46.470  1.00  0.00           H
ATOM   1140  CB  ASN    74      27.762  41.926  47.533  1.00  0.00           C
ATOM   1141  HB2 ASN    74      28.711  41.709  48.023  1.00  0.00           H
ATOM   1142  HB3 ASN    74      27.876  42.743  46.820  1.00  0.00           H
ATOM   1143  CG  ASN    74      26.958  42.661  48.596  1.00  0.00           C
ATOM   1144  OD1 ASN    74      26.153  43.502  48.343  1.00  0.00           O
ATOM   1145  ND2 ASN    74      27.187  42.330  49.850  1.00  0.00           N
ATOM   1146 HD21 ASN    74      27.910  41.688  50.141  1.00  0.00           H
ATOM   1147 HD22 ASN    74      26.684  42.821  50.576  1.00  0.00           H
ATOM   1148  C   ASN    74      28.012  40.159  45.780  1.00  0.00           C
ATOM   1149  O   ASN    74      28.994  39.412  46.052  1.00  0.00           O
ATOM   1150  N   LEU    75      27.604  40.552  44.601  1.00  0.00           N
ATOM   1151  H   LEU    75      26.693  40.985  44.533  1.00  0.00           H
ATOM   1152  CA  LEU    75      28.455  40.589  43.440  1.00  0.00           C
ATOM   1153  HA  LEU    75      29.263  39.874  43.589  1.00  0.00           H
ATOM   1154  CB  LEU    75      27.644  40.283  42.139  1.00  0.00           C
ATOM   1155  HB2 LEU    75      26.927  39.466  42.229  1.00  0.00           H
ATOM   1156  HB3 LEU    75      27.057  41.180  41.941  1.00  0.00           H
ATOM   1157  CG  LEU    75      28.618  40.054  40.909  1.00  0.00           C
ATOM   1158  HG  LEU    75      29.271  40.902  40.710  1.00  0.00           H
ATOM   1159  CD1 LEU    75      29.422  38.774  41.032  1.00  0.00           C
ATOM   1160 HD11 LEU    75      30.087  38.761  40.169  1.00  0.00           H
ATOM   1161 HD12 LEU    75      28.727  37.937  41.112  1.00  0.00           H
ATOM   1162 HD13 LEU    75      30.125  38.854  41.861  1.00  0.00           H
ATOM   1163  CD2 LEU    75      27.735  40.075  39.637  1.00  0.00           C
ATOM   1164 HD21 LEU    75      27.307  41.075  39.571  1.00  0.00           H
ATOM   1165 HD22 LEU    75      28.382  39.897  38.777  1.00  0.00           H
ATOM   1166 HD23 LEU    75      26.943  39.338  39.771  1.00  0.00           H
ATOM   1167  C   LEU    75      29.076  41.959  43.386  1.00  0.00           C
ATOM   1168  O   LEU    75      28.356  42.991  43.465  1.00  0.00           O
ATOM   1169  N   ARG    76      30.394  42.024  43.068  1.00  0.00           N
ATOM   1170  H   ARG    76      30.867  41.131  43.052  1.00  0.00           H
ATOM   1171  CA  ARG    76      31.082  43.290  42.625  1.00  0.00           C
ATOM   1172  HA  ARG    76      30.426  44.136  42.829  1.00  0.00           H
ATOM   1173  CB  ARG    76      32.283  43.617  43.521  1.00  0.00           C
ATOM   1174  HB2 ARG    76      31.847  43.705  44.516  1.00  0.00           H
ATOM   1175  HB3 ARG    76      32.997  42.795  43.566  1.00  0.00           H
ATOM   1176  CG  ARG    76      33.008  44.889  43.184  1.00  0.00           C
ATOM   1177  HG2 ARG    76      33.203  45.024  42.120  1.00  0.00           H
ATOM   1178  HG3 ARG    76      32.417  45.737  43.527  1.00  0.00           H
ATOM   1179  CD  ARG    76      34.360  44.826  43.993  1.00  0.00           C
ATOM   1180  HD2 ARG    76      34.210  44.567  45.042  1.00  0.00           H
ATOM   1181  HD3 ARG    76      35.069  44.076  43.645  1.00  0.00           H
ATOM   1182  NE  ARG    76      35.026  46.148  43.959  1.00  0.00           N
ATOM   1183  HE  ARG    76      34.444  46.951  43.762  1.00  0.00           H
ATOM   1184  CZ  ARG    76      36.236  46.539  44.115  1.00  0.00           C
ATOM   1185  NH1 ARG    76      37.209  45.725  44.514  1.00  0.00           N
ATOM   1186 HH11 ARG    76      37.140  44.733  44.695  1.00  0.00           H
ATOM   1187 HH12 ARG    76      38.148  46.015  44.745  1.00  0.00           H
ATOM   1188  NH2 ARG    76      36.558  47.862  44.141  1.00  0.00           N
ATOM   1189 HH21 ARG    76      35.865  48.595  44.084  1.00  0.00           H
ATOM   1190 HH22 ARG    76      37.546  48.043  44.246  1.00  0.00           H
ATOM   1191  C   ARG    76      31.356  43.229  41.098  1.00  0.00           C
ATOM   1192  O   ARG    76      31.773  42.161  40.604  1.00  0.00           O
ATOM   1193  N   VAL    77      31.243  44.422  40.404  1.00  0.00           N
ATOM   1194  H   VAL    77      30.882  45.241  40.873  1.00  0.00           H
ATOM   1195  CA  VAL    77      31.737  44.572  39.022  1.00  0.00           C
ATOM   1196  HA  VAL    77      32.241  43.660  38.705  1.00  0.00           H
ATOM   1197  CB  VAL    77      30.513  44.579  38.122  1.00  0.00           C
ATOM   1198  HB  VAL    77      29.944  45.502  38.226  1.00  0.00           H
ATOM   1199  CG1 VAL    77      30.854  44.491  36.669  1.00  0.00           C
ATOM   1200 HG11 VAL    77      29.921  44.450  36.104  1.00  0.00           H
ATOM   1201 HG12 VAL    77      31.498  45.336  36.429  1.00  0.00           H
ATOM   1202 HG13 VAL    77      31.375  43.549  36.500  1.00  0.00           H
ATOM   1203  CG2 VAL    77      29.541  43.409  38.310  1.00  0.00           C
ATOM   1204 HG21 VAL    77      29.407  43.198  39.370  1.00  0.00           H
ATOM   1205 HG22 VAL    77      29.908  42.495  37.844  1.00  0.00           H
ATOM   1206 HG23 VAL    77      28.621  43.731  37.821  1.00  0.00           H
ATOM   1207  C   VAL    77      32.507  45.870  38.841  1.00  0.00           C
ATOM   1208  O   VAL    77      32.121  46.959  39.344  1.00  0.00           O
ATOM   1209  N   VAL    78      33.663  45.842  38.197  1.00  0.00           N
ATOM   1210  H   VAL    78      34.037  44.965  37.865  1.00  0.00           H
ATOM   1211  CA  VAL    78      34.604  46.996  38.334  1.00  0.00           C
ATOM   1212  HA  VAL    78      34.098  47.935  38.553  1.00  0.00           H
ATOM   1213  CB  VAL    78      35.687  46.721  39.440  1.00  0.00           C
ATOM   1214  HB  VAL    78      36.364  46.000  38.981  1.00  0.00           H
ATOM   1215  CG1 VAL    78      36.357  48.032  39.812  1.00  0.00           C
ATOM   1216 HG11 VAL    78      35.612  48.759  40.134  1.00  0.00           H
ATOM   1217 HG12 VAL    78      37.093  47.842  40.593  1.00  0.00           H
ATOM   1218 HG13 VAL    78      36.884  48.563  39.020  1.00  0.00           H
ATOM   1219  CG2 VAL    78      35.184  45.860  40.608  1.00  0.00           C
ATOM   1220 HG21 VAL    78      34.796  44.890  40.297  1.00  0.00           H
ATOM   1221 HG22 VAL    78      34.344  46.352  41.100  1.00  0.00           H
ATOM   1222 HG23 VAL    78      35.992  45.715  41.324  1.00  0.00           H
ATOM   1223  C   VAL    78      35.318  47.233  36.993  1.00  0.00           C
ATOM   1224  O   VAL    78      35.630  46.235  36.336  1.00  0.00           O
ATOM   1225  N   LEU    79      35.487  48.480  36.557  1.00  0.00           N
ATOM   1226  H   LEU    79      35.161  49.185  37.203  1.00  0.00           H
ATOM   1227  CA  LEU    79      36.367  48.871  35.443  1.00  0.00           C
ATOM   1228  HA  LEU    79      36.759  47.970  34.972  1.00  0.00           H
ATOM   1229  CB  LEU    79      35.597  49.614  34.373  1.00  0.00           C
ATOM   1230  HB2 LEU    79      34.926  48.970  33.805  1.00  0.00           H
ATOM   1231  HB3 LEU    79      34.951  50.328  34.883  1.00  0.00           H
ATOM   1232  CG  LEU    79      36.347  50.440  33.242  1.00  0.00           C
ATOM   1233  HG  LEU    79      36.987  51.104  33.823  1.00  0.00           H
ATOM   1234  CD1 LEU    79      37.108  49.604  32.165  1.00  0.00           C
ATOM   1235 HD11 LEU    79      36.405  48.954  31.644  1.00  0.00           H
ATOM   1236 HD12 LEU    79      37.879  49.043  32.692  1.00  0.00           H
ATOM   1237 HD13 LEU    79      37.653  50.283  31.508  1.00  0.00           H
ATOM   1238  CD2 LEU    79      35.406  51.349  32.463  1.00  0.00           C
ATOM   1239 HD21 LEU    79      34.834  52.080  33.036  1.00  0.00           H
ATOM   1240 HD22 LEU    79      35.922  51.941  31.706  1.00  0.00           H
ATOM   1241 HD23 LEU    79      34.673  50.675  32.020  1.00  0.00           H
ATOM   1242  C   LEU    79      37.479  49.661  36.035  1.00  0.00           C
ATOM   1243  O   LEU    79      37.299  50.541  36.876  1.00  0.00           O
ATOM   1244  N   VAL    80      38.715  49.441  35.530  1.00  0.00           N
ATOM   1245  H   VAL    80      38.816  48.635  34.929  1.00  0.00           H
ATOM   1246  CA  VAL    80      39.947  49.994  36.167  1.00  0.00           C
ATOM   1247  HA  VAL    80      39.505  50.729  36.840  1.00  0.00           H
ATOM   1248  CB  VAL    80      40.748  48.978  36.907  1.00  0.00           C
ATOM   1249  HB  VAL    80      41.328  48.312  36.269  1.00  0.00           H
ATOM   1250  CG1 VAL    80      41.636  49.858  37.805  1.00  0.00           C
ATOM   1251 HG11 VAL    80      42.360  50.382  37.182  1.00  0.00           H
ATOM   1252 HG12 VAL    80      40.982  50.535  38.356  1.00  0.00           H
ATOM   1253 HG13 VAL    80      42.097  49.206  38.547  1.00  0.00           H
ATOM   1254  CG2 VAL    80      39.843  48.088  37.687  1.00  0.00           C
ATOM   1255 HG21 VAL    80      39.219  48.725  38.315  1.00  0.00           H
ATOM   1256 HG22 VAL    80      40.422  47.461  38.364  1.00  0.00           H
ATOM   1257 HG23 VAL    80      39.171  47.418  37.150  1.00  0.00           H
ATOM   1258  C   VAL    80      40.830  50.562  35.011  1.00  0.00           C
ATOM   1259  O   VAL    80      41.342  49.854  34.144  1.00  0.00           O
ATOM   1260  N   LYS    81      40.935  51.897  34.851  1.00  0.00           N
ATOM   1261  H   LYS    81      40.612  52.482  35.607  1.00  0.00           H
ATOM   1262  CA  LYS    81      41.885  52.539  33.980  1.00  0.00           C
ATOM   1263  HA  LYS    81      42.005  51.896  33.107  1.00  0.00           H
ATOM   1264  CB  LYS    81      41.323  53.874  33.436  1.00  0.00           C
ATOM   1265  HB2 LYS    81      41.164  54.608  34.226  1.00  0.00           H
ATOM   1266  HB3 LYS    81      42.008  54.316  32.715  1.00  0.00           H
ATOM   1267  CG  LYS    81      40.135  53.603  32.514  1.00  0.00           C
ATOM   1268  HG2 LYS    81      40.404  53.193  31.540  1.00  0.00           H
ATOM   1269  HG3 LYS    81      39.406  52.895  32.907  1.00  0.00           H
ATOM   1270  CD  LYS    81      39.211  54.880  32.323  1.00  0.00           C
ATOM   1271  HD2 LYS    81      38.560  54.932  33.194  1.00  0.00           H
ATOM   1272  HD3 LYS    81      39.972  55.646  32.174  1.00  0.00           H
ATOM   1273  CE  LYS    81      38.357  54.776  31.073  1.00  0.00           C
ATOM   1274  HE2 LYS    81      37.680  53.923  31.119  1.00  0.00           H
ATOM   1275  HE3 LYS    81      37.747  55.679  31.079  1.00  0.00           H
ATOM   1276  NZ  LYS    81      39.187  54.701  29.845  1.00  0.00           N
ATOM   1277  HZ1 LYS    81      39.584  53.800  29.621  1.00  0.00           H
ATOM   1278  HZ2 LYS    81      39.944  55.371  29.802  1.00  0.00           H
ATOM   1279  HZ3 LYS    81      38.604  54.942  29.057  1.00  0.00           H
ATOM   1280  C   LYS    81      43.333  52.718  34.591  1.00  0.00           C
ATOM   1281  O   LYS    81      43.526  53.620  35.458  1.00  0.00           O
ATOM   1282  N   LEU    82      44.218  51.793  34.402  1.00  0.00           N
ATOM   1283  H   LEU    82      43.975  51.103  33.706  1.00  0.00           H
ATOM   1284  CA  LEU    82      45.623  51.762  34.778  1.00  0.00           C
ATOM   1285  HA  LEU    82      45.721  51.851  35.861  1.00  0.00           H
ATOM   1286  CB  LEU    82      46.243  50.319  34.356  1.00  0.00           C
ATOM   1287  HB2 LEU    82      46.256  50.146  33.280  1.00  0.00           H
ATOM   1288  HB3 LEU    82      47.280  50.374  34.685  1.00  0.00           H
ATOM   1289  CG  LEU    82      45.741  49.041  35.091  1.00  0.00           C
ATOM   1290  HG  LEU    82      44.738  48.906  34.686  1.00  0.00           H
ATOM   1291  CD1 LEU    82      46.616  47.848  34.749  1.00  0.00           C
ATOM   1292 HD11 LEU    82      46.705  47.821  33.663  1.00  0.00           H
ATOM   1293 HD12 LEU    82      46.359  46.895  35.213  1.00  0.00           H
ATOM   1294 HD13 LEU    82      47.611  48.014  35.161  1.00  0.00           H
ATOM   1295  CD2 LEU    82      45.584  49.171  36.588  1.00  0.00           C
ATOM   1296 HD21 LEU    82      45.315  48.222  37.051  1.00  0.00           H
ATOM   1297 HD22 LEU    82      46.514  49.535  37.025  1.00  0.00           H
ATOM   1298 HD23 LEU    82      44.699  49.740  36.873  1.00  0.00           H
ATOM   1299  C   LEU    82      46.466  52.860  34.100  1.00  0.00           C
ATOM   1300  O   LEU    82      46.532  52.978  32.896  1.00  0.00           O
ATOM   1301  N   GLY    83      47.144  53.671  34.877  1.00  0.00           N
ATOM   1302  H   GLY    83      46.980  53.437  35.845  1.00  0.00           H
ATOM   1303  CA  GLY    83      47.769  54.975  34.547  1.00  0.00           C
ATOM   1304  HA2 GLY    83      47.094  55.470  33.847  1.00  0.00           H
ATOM   1305  HA3 GLY    83      47.875  55.529  35.479  1.00  0.00           H
ATOM   1306  C   GLY    83      49.152  54.913  33.846  1.00  0.00           C
ATOM   1307  O   GLY    83      49.502  55.899  33.162  1.00  0.00           O
ATOM   1308  N   GLY    84      49.864  53.791  33.972  1.00  0.00           N
ATOM   1309  H   GLY    84      49.458  52.913  34.263  1.00  0.00           H
ATOM   1310  CA  GLY    84      51.279  53.614  33.445  1.00  0.00           C
ATOM   1311  HA2 GLY    84      51.656  52.590  33.448  1.00  0.00           H
ATOM   1312  HA3 GLY    84      51.423  53.932  32.412  1.00  0.00           H
ATOM   1313  C   GLY    84      52.347  54.319  34.264  1.00  0.00           C
ATOM   1314  O   GLY    84      53.463  54.620  33.766  1.00  0.00           O
ATOM   1315  N   ASP    85      51.968  54.891  35.467  1.00  0.00           N
ATOM   1316  H   ASP    85      51.149  54.515  35.924  1.00  0.00           H
ATOM   1317  CA  ASP    85      52.594  55.898  36.332  1.00  0.00           C
ATOM   1318  HA  ASP    85      53.676  55.989  36.241  1.00  0.00           H
ATOM   1319  CB  ASP    85      51.984  57.300  35.976  1.00  0.00           C
ATOM   1320  HB2 ASP    85      52.478  58.091  36.540  1.00  0.00           H
ATOM   1321  HB3 ASP    85      52.204  57.564  34.941  1.00  0.00           H
ATOM   1322  CG  ASP    85      50.627  57.518  36.399  1.00  0.00           C
ATOM   1323  OD1 ASP    85      50.092  58.652  36.305  1.00  0.00           O
ATOM   1324  OD2 ASP    85      49.989  56.583  36.957  1.00  0.00           O
ATOM   1325  C   ASP    85      52.442  55.586  37.854  1.00  0.00           C
ATOM   1326  O   ASP    85      52.396  56.485  38.699  1.00  0.00           O
ATOM   1327  N   ARG    86      52.378  54.271  38.077  1.00  0.00           N
ATOM   1328  H   ARG    86      52.545  53.767  37.218  1.00  0.00           H
ATOM   1329  CA  ARG    86      52.001  53.674  39.357  1.00  0.00           C
ATOM   1330  HA  ARG    86      51.715  52.634  39.203  1.00  0.00           H
ATOM   1331  CB  ARG    86      53.093  53.730  40.360  1.00  0.00           C
ATOM   1332  HB2 ARG    86      53.308  54.770  40.609  1.00  0.00           H
ATOM   1333  HB3 ARG    86      52.795  53.109  41.206  1.00  0.00           H
ATOM   1334  CG  ARG    86      54.281  52.948  39.880  1.00  0.00           C
ATOM   1335  HG2 ARG    86      54.012  51.932  39.588  1.00  0.00           H
ATOM   1336  HG3 ARG    86      54.653  53.517  39.029  1.00  0.00           H
ATOM   1337  CD  ARG    86      55.316  52.800  40.938  1.00  0.00           C
ATOM   1338  HD2 ARG    86      55.835  53.747  41.081  1.00  0.00           H
ATOM   1339  HD3 ARG    86      54.853  52.559  41.895  1.00  0.00           H
ATOM   1340  NE  ARG    86      56.342  51.772  40.742  1.00  0.00           N
ATOM   1341  HE  ARG    86      57.257  52.173  40.591  1.00  0.00           H
ATOM   1342  CZ  ARG    86      56.244  50.423  40.794  1.00  0.00           C
ATOM   1343  NH1 ARG    86      55.192  49.756  41.122  1.00  0.00           N
ATOM   1344 HH11 ARG    86      54.307  50.212  41.297  1.00  0.00           H
ATOM   1345 HH12 ARG    86      55.173  48.767  41.321  1.00  0.00           H
ATOM   1346  NH2 ARG    86      57.359  49.721  40.545  1.00  0.00           N
ATOM   1347 HH21 ARG    86      58.156  50.243  40.208  1.00  0.00           H
ATOM   1348 HH22 ARG    86      57.318  48.716  40.641  1.00  0.00           H
ATOM   1349  C   ARG    86      50.574  54.079  39.871  1.00  0.00           C
ATOM   1350  O   ARG    86      50.262  53.649  40.968  1.00  0.00           O
ATOM   1351  N   THR    87      49.681  54.668  39.128  1.00  0.00           N
ATOM   1352  H   THR    87      49.904  54.834  38.156  1.00  0.00           H
ATOM   1353  CA  THR    87      48.335  54.972  39.650  1.00  0.00           C
ATOM   1354  HA  THR    87      48.143  54.599  40.656  1.00  0.00           H
ATOM   1355  CB  THR    87      48.145  56.492  39.681  1.00  0.00           C
ATOM   1356  HB  THR    87      47.357  56.700  40.405  1.00  0.00           H
ATOM   1357  CG2 THR    87      49.370  57.233  40.164  1.00  0.00           C
ATOM   1358 HG21 THR    87      49.783  56.757  41.054  1.00  0.00           H
ATOM   1359 HG22 THR    87      49.195  58.273  40.439  1.00  0.00           H
ATOM   1360 HG23 THR    87      50.139  57.204  39.393  1.00  0.00           H
ATOM   1361  OG1 THR    87      47.814  56.976  38.401  1.00  0.00           O
ATOM   1362  HG1 THR    87      48.608  56.894  37.870  1.00  0.00           H
ATOM   1363  C   THR    87      47.310  54.307  38.765  1.00  0.00           C
ATOM   1364  O   THR    87      47.613  53.948  37.661  1.00  0.00           O
ATOM   1365  N   PHE    88      46.069  54.348  39.248  1.00  0.00           N
ATOM   1366  H   PHE    88      45.790  54.584  40.190  1.00  0.00           H
ATOM   1367  CA  PHE    88      44.944  53.814  38.379  1.00  0.00           C
ATOM   1368  HA  PHE    88      45.128  54.225  37.386  1.00  0.00           H
ATOM   1369  CB  PHE    88      44.900  52.234  38.464  1.00  0.00           C
ATOM   1370  HB2 PHE    88      44.049  51.977  37.834  1.00  0.00           H
ATOM   1371  HB3 PHE    88      45.859  51.811  38.163  1.00  0.00           H
ATOM   1372  CG  PHE    88      44.583  51.907  39.890  1.00  0.00           C
ATOM   1373  CD1 PHE    88      43.211  51.766  40.392  1.00  0.00           C
ATOM   1374  HD1 PHE    88      42.391  52.062  39.754  1.00  0.00           H
ATOM   1375  CE1 PHE    88      42.999  51.370  41.740  1.00  0.00           C
ATOM   1376  HE1 PHE    88      41.991  51.179  42.076  1.00  0.00           H
ATOM   1377  CZ  PHE    88      44.099  51.061  42.568  1.00  0.00           C
ATOM   1378  HZ  PHE    88      43.958  50.644  43.554  1.00  0.00           H
ATOM   1379  CE2 PHE    88      45.403  51.312  42.087  1.00  0.00           C
ATOM   1380  HE2 PHE    88      46.214  51.003  42.730  1.00  0.00           H
ATOM   1381  CD2 PHE    88      45.677  51.723  40.800  1.00  0.00           C
ATOM   1382  HD2 PHE    88      46.675  51.633  40.398  1.00  0.00           H
ATOM   1383  C   PHE    88      43.590  54.548  38.738  1.00  0.00           C
ATOM   1384  O   PHE    88      43.649  55.242  39.776  1.00  0.00           O
ATOM   1385  N   ASP    89      42.564  54.374  37.977  1.00  0.00           N
ATOM   1386  H   ASP    89      42.615  54.002  37.040  1.00  0.00           H
ATOM   1387  CA  ASP    89      41.292  54.914  38.372  1.00  0.00           C
ATOM   1388  HA  ASP    89      41.273  55.322  39.383  1.00  0.00           H
ATOM   1389  CB  ASP    89      41.063  56.094  37.406  1.00  0.00           C
ATOM   1390  HB2 ASP    89      41.943  56.726  37.527  1.00  0.00           H
ATOM   1391  HB3 ASP    89      40.876  55.783  36.378  1.00  0.00           H
ATOM   1392  CG  ASP    89      40.006  57.143  37.838  1.00  0.00           C
ATOM   1393  OD1 ASP    89      39.876  58.154  37.093  1.00  0.00           O
ATOM   1394  OD2 ASP    89      39.268  57.000  38.863  1.00  0.00           O
ATOM   1395  C   ASP    89      40.125  53.908  38.252  1.00  0.00           C
ATOM   1396  O   ASP    89      39.717  53.492  37.193  1.00  0.00           O
ATOM   1397  N   THR    90      39.569  53.639  39.440  1.00  0.00           N
ATOM   1398  H   THR    90      39.922  54.129  40.249  1.00  0.00           H
ATOM   1399  CA  THR    90      38.426  52.704  39.609  1.00  0.00           C
ATOM   1400  HA  THR    90      38.680  51.893  38.927  1.00  0.00           H
ATOM   1401  CB  THR    90      38.503  52.110  41.030  1.00  0.00           C
ATOM   1402  HB  THR    90      38.487  52.951  41.722  1.00  0.00           H
ATOM   1403  CG2 THR    90      37.460  51.076  41.244  1.00  0.00           C
ATOM   1404 HG21 THR    90      36.488  51.513  41.016  1.00  0.00           H
ATOM   1405 HG22 THR    90      37.563  50.682  42.255  1.00  0.00           H
ATOM   1406 HG23 THR    90      37.637  50.265  40.538  1.00  0.00           H
ATOM   1407  OG1 THR    90      39.807  51.546  41.131  1.00  0.00           O
ATOM   1408  HG1 THR    90      40.214  52.132  41.775  1.00  0.00           H
ATOM   1409  C   THR    90      37.034  53.243  39.357  1.00  0.00           C
ATOM   1410  O   THR    90      36.750  54.335  39.935  1.00  0.00           O
ATOM   1411  N   THR    91      36.125  52.415  38.807  1.00  0.00           N
ATOM   1412  H   THR    91      36.391  51.583  38.298  1.00  0.00           H
ATOM   1413  CA  THR    91      34.719  52.715  38.830  1.00  0.00           C
ATOM   1414  HA  THR    91      34.585  53.283  39.749  1.00  0.00           H
ATOM   1415  CB  THR    91      34.335  53.626  37.692  1.00  0.00           C
ATOM   1416  HB  THR    91      35.036  54.460  37.676  1.00  0.00           H
ATOM   1417  CG2 THR    91      34.183  53.001  36.372  1.00  0.00           C
ATOM   1418 HG21 THR    91      33.992  53.691  35.549  1.00  0.00           H
ATOM   1419 HG22 THR    91      33.344  52.306  36.387  1.00  0.00           H
ATOM   1420 HG23 THR    91      35.072  52.441  36.084  1.00  0.00           H
ATOM   1421  OG1 THR    91      33.066  54.226  37.909  1.00  0.00           O
ATOM   1422  HG1 THR    91      33.160  54.979  38.498  1.00  0.00           H
ATOM   1423  C   THR    91      33.859  51.466  38.886  1.00  0.00           C
ATOM   1424  O   THR    91      34.277  50.442  38.323  1.00  0.00           O
ATOM   1425  N   GLN    92      32.752  51.491  39.704  1.00  0.00           N
ATOM   1426  H   GLN    92      32.473  52.410  40.017  1.00  0.00           H
ATOM   1427  CA  GLN    92      32.091  50.253  40.199  1.00  0.00           C
ATOM   1428  HA  GLN    92      32.212  49.556  39.371  1.00  0.00           H
ATOM   1429  CB  GLN    92      32.864  49.656  41.451  1.00  0.00           C
ATOM   1430  HB2 GLN    92      32.126  49.023  41.942  1.00  0.00           H
ATOM   1431  HB3 GLN    92      33.661  48.984  41.135  1.00  0.00           H
ATOM   1432  CG  GLN    92      33.349  50.703  42.419  1.00  0.00           C
ATOM   1433  HG2 GLN    92      34.004  51.464  41.994  1.00  0.00           H
ATOM   1434  HG3 GLN    92      32.461  51.215  42.790  1.00  0.00           H
ATOM   1435  CD  GLN    92      33.983  50.084  43.616  1.00  0.00           C
ATOM   1436  OE1 GLN    92      34.061  48.858  43.714  1.00  0.00           O
ATOM   1437  NE2 GLN    92      34.297  50.903  44.603  1.00  0.00           N
ATOM   1438 HE21 GLN    92      34.464  50.567  45.541  1.00  0.00           H
ATOM   1439 HE22 GLN    92      34.066  51.884  44.537  1.00  0.00           H
ATOM   1440  C   GLN    92      30.608  50.391  40.523  1.00  0.00           C
ATOM   1441  O   GLN    92      30.035  51.453  40.837  1.00  0.00           O
ATOM   1442  N   SER    93      30.001  49.256  40.521  1.00  0.00           N
ATOM   1443  H   SER    93      30.437  48.399  40.216  1.00  0.00           H
ATOM   1444  CA  SER    93      28.768  49.026  41.247  1.00  0.00           C
ATOM   1445  HA  SER    93      28.578  49.758  42.032  1.00  0.00           H
ATOM   1446  CB  SER    93      27.623  49.153  40.224  1.00  0.00           C
ATOM   1447  HB2 SER    93      27.628  50.171  39.837  1.00  0.00           H
ATOM   1448  HB3 SER    93      27.819  48.471  39.396  1.00  0.00           H
ATOM   1449  OG  SER    93      26.340  48.932  40.699  1.00  0.00           O
ATOM   1450  HG  SER    93      25.834  48.614  39.948  1.00  0.00           H
ATOM   1451  C   SER    93      28.808  47.675  41.994  1.00  0.00           C
ATOM   1452  O   SER    93      29.611  46.826  41.622  1.00  0.00           O
ATOM   1453  N   LYS    94      28.018  47.488  43.093  1.00  0.00           N
ATOM   1454  H   LYS    94      27.367  48.234  43.288  1.00  0.00           H
ATOM   1455  CA  LYS    94      27.718  46.204  43.803  1.00  0.00           C
ATOM   1456  HA  LYS    94      28.322  45.418  43.351  1.00  0.00           H
ATOM   1457  CB  LYS    94      28.091  46.294  45.306  1.00  0.00           C
ATOM   1458  HB2 LYS    94      27.975  47.269  45.779  1.00  0.00           H
ATOM   1459  HB3 LYS    94      27.399  45.615  45.801  1.00  0.00           H
ATOM   1460  CG  LYS    94      29.569  45.899  45.291  1.00  0.00           C
ATOM   1461  HG2 LYS    94      29.580  44.884  44.894  1.00  0.00           H
ATOM   1462  HG3 LYS    94      30.127  46.532  44.601  1.00  0.00           H
ATOM   1463  CD  LYS    94      30.183  46.072  46.691  1.00  0.00           C
ATOM   1464  HD2 LYS    94      29.957  46.994  47.226  1.00  0.00           H
ATOM   1465  HD3 LYS    94      29.919  45.189  47.274  1.00  0.00           H
ATOM   1466  CE  LYS    94      31.708  46.196  46.657  1.00  0.00           C
ATOM   1467  HE2 LYS    94      32.030  45.779  47.611  1.00  0.00           H
ATOM   1468  HE3 LYS    94      32.100  45.548  45.873  1.00  0.00           H
ATOM   1469  NZ  LYS    94      32.236  47.598  46.576  1.00  0.00           N
ATOM   1470  HZ1 LYS    94      31.758  48.154  47.270  1.00  0.00           H
ATOM   1471  HZ2 LYS    94      31.970  47.988  45.683  1.00  0.00           H
ATOM   1472  HZ3 LYS    94      33.236  47.560  46.705  1.00  0.00           H
ATOM   1473  C   LYS    94      26.300  45.843  43.604  1.00  0.00           C
ATOM   1474  O   LYS    94      25.341  46.641  43.503  1.00  0.00           O
ATOM   1475  N   TYR    95      26.037  44.577  43.578  1.00  0.00           N
ATOM   1476  H   TYR    95      26.785  43.937  43.802  1.00  0.00           H
ATOM   1477  CA  TYR    95      24.734  43.935  43.263  1.00  0.00           C
ATOM   1478  HA  TYR    95      24.020  44.752  43.361  1.00  0.00           H
ATOM   1479  CB  TYR    95      24.678  43.462  41.796  1.00  0.00           C
ATOM   1480  HB2 TYR    95      25.445  42.724  41.564  1.00  0.00           H
ATOM   1481  HB3 TYR    95      23.660  43.179  41.526  1.00  0.00           H
ATOM   1482  CG  TYR    95      24.888  44.553  40.822  1.00  0.00           C
ATOM   1483  CD1 TYR    95      23.881  45.484  40.530  1.00  0.00           C
ATOM   1484  HD1 TYR    95      22.984  45.503  41.131  1.00  0.00           H
ATOM   1485  CE1 TYR    95      23.976  46.458  39.503  1.00  0.00           C
ATOM   1486  HE1 TYR    95      23.113  47.087  39.349  1.00  0.00           H
ATOM   1487  CZ  TYR    95      25.132  46.560  38.783  1.00  0.00           C
ATOM   1488  OH  TYR    95      25.291  47.621  37.999  1.00  0.00           O
ATOM   1489  HH  TYR    95      24.408  47.884  37.729  1.00  0.00           H
ATOM   1490  CE2 TYR    95      26.187  45.652  38.975  1.00  0.00           C
ATOM   1491  HE2 TYR    95      27.097  45.667  38.393  1.00  0.00           H
ATOM   1492  CD2 TYR    95      26.060  44.625  39.983  1.00  0.00           C
ATOM   1493  HD2 TYR    95      26.829  43.887  40.160  1.00  0.00           H
ATOM   1494  C   TYR    95      24.385  42.773  44.181  1.00  0.00           C
ATOM   1495  O   TYR    95      25.237  41.999  44.586  1.00  0.00           O
ATOM   1496  N   ARG    96      23.123  42.692  44.536  1.00  0.00           N
ATOM   1497  H   ARG    96      22.560  43.442  44.159  1.00  0.00           H
ATOM   1498  CA  ARG    96      22.509  41.661  45.389  1.00  0.00           C
ATOM   1499  HA  ARG    96      23.098  41.517  46.295  1.00  0.00           H
ATOM   1500  CB  ARG    96      21.245  42.213  46.060  1.00  0.00           C
ATOM   1501  HB2 ARG    96      21.429  43.167  46.556  1.00  0.00           H
ATOM   1502  HB3 ARG    96      20.520  42.490  45.294  1.00  0.00           H
ATOM   1503  CG  ARG    96      20.479  41.259  46.945  1.00  0.00           C
ATOM   1504  HG2 ARG    96      19.516  41.664  47.255  1.00  0.00           H
ATOM   1505  HG3 ARG    96      20.234  40.261  46.584  1.00  0.00           H
ATOM   1506  CD  ARG    96      21.267  40.945  48.253  1.00  0.00           C
ATOM   1507  HD2 ARG    96      22.052  40.274  47.903  1.00  0.00           H
ATOM   1508  HD3 ARG    96      21.663  41.933  48.486  1.00  0.00           H
ATOM   1509  NE  ARG    96      20.420  40.342  49.318  1.00  0.00           N
ATOM   1510  HE  ARG    96      19.852  41.049  49.765  1.00  0.00           H
ATOM   1511  CZ  ARG    96      20.518  39.216  49.924  1.00  0.00           C
ATOM   1512  NH1 ARG    96      21.159  38.199  49.405  1.00  0.00           N
ATOM   1513 HH11 ARG    96      21.558  38.213  48.477  1.00  0.00           H
ATOM   1514 HH12 ARG    96      21.109  37.403  50.025  1.00  0.00           H
ATOM   1515  NH2 ARG    96      19.889  39.067  51.085  1.00  0.00           N
ATOM   1516 HH21 ARG    96      19.380  39.823  51.520  1.00  0.00           H
ATOM   1517 HH22 ARG    96      19.802  38.101  51.370  1.00  0.00           H
ATOM   1518  C   ARG    96      22.267  40.329  44.694  1.00  0.00           C
ATOM   1519  O   ARG    96      21.401  40.242  43.814  1.00  0.00           O
ATOM   1520  N   LEU    97      23.146  39.394  44.990  1.00  0.00           N
ATOM   1521  H   LEU    97      23.784  39.584  45.749  1.00  0.00           H
ATOM   1522  CA  LEU    97      22.974  37.969  44.759  1.00  0.00           C
ATOM   1523  HA  LEU    97      22.728  37.744  43.721  1.00  0.00           H
ATOM   1524  CB  LEU    97      24.288  37.275  45.144  1.00  0.00           C
ATOM   1525  HB2 LEU    97      25.027  37.452  44.362  1.00  0.00           H
ATOM   1526  HB3 LEU    97      24.599  37.641  46.124  1.00  0.00           H
ATOM   1527  CG  LEU    97      24.192  35.739  45.239  1.00  0.00           C
ATOM   1528  HG  LEU    97      23.343  35.312  45.771  1.00  0.00           H
ATOM   1529  CD1 LEU    97      24.071  35.165  43.854  1.00  0.00           C
ATOM   1530 HD11 LEU    97      23.112  35.474  43.438  1.00  0.00           H
ATOM   1531 HD12 LEU    97      24.138  34.077  43.858  1.00  0.00           H
ATOM   1532 HD13 LEU    97      24.796  35.613  43.175  1.00  0.00           H
ATOM   1533  CD2 LEU    97      25.456  35.240  46.018  1.00  0.00           C
ATOM   1534 HD21 LEU    97      26.357  35.811  45.789  1.00  0.00           H
ATOM   1535 HD22 LEU    97      25.234  35.201  47.084  1.00  0.00           H
ATOM   1536 HD23 LEU    97      25.634  34.193  45.770  1.00  0.00           H
ATOM   1537  C   LEU    97      21.894  37.493  45.752  1.00  0.00           C
ATOM   1538  O   LEU    97      22.097  37.480  46.938  1.00  0.00           O
ATOM   1539  N   PRO    98      20.788  37.016  45.252  1.00  0.00           N
ATOM   1540  CD  PRO    98      20.216  37.086  43.932  1.00  0.00           C
ATOM   1541  HD2 PRO    98      20.513  36.271  43.270  1.00  0.00           H
ATOM   1542  HD3 PRO    98      20.536  37.946  43.343  1.00  0.00           H
ATOM   1543  CG  PRO    98      18.670  37.241  44.112  1.00  0.00           C
ATOM   1544  HG2 PRO    98      18.099  36.959  43.227  1.00  0.00           H
ATOM   1545  HG3 PRO    98      18.531  38.267  44.450  1.00  0.00           H
ATOM   1546  CB  PRO    98      18.418  36.413  45.363  1.00  0.00           C
ATOM   1547  HB2 PRO    98      18.028  35.450  45.033  1.00  0.00           H
ATOM   1548  HB3 PRO    98      17.583  36.756  45.975  1.00  0.00           H
ATOM   1549  CA  PRO    98      19.734  36.571  46.149  1.00  0.00           C
ATOM   1550  HA  PRO    98      19.473  37.348  46.867  1.00  0.00           H
ATOM   1551  C   PRO    98      20.097  35.276  46.874  1.00  0.00           C
ATOM   1552  O   PRO    98      20.640  34.309  46.294  1.00  0.00           O
ATOM   1553  N   ASP    99      19.634  35.210  48.098  1.00  0.00           N
ATOM   1554  H   ASP    99      18.990  35.966  48.282  1.00  0.00           H
ATOM   1555  CA  ASP    99      19.754  34.045  48.991  1.00  0.00           C
ATOM   1556  HA  ASP    99      20.816  33.805  49.041  1.00  0.00           H
ATOM   1557  CB  ASP    99      19.198  34.340  50.431  1.00  0.00           C
ATOM   1558  HB2 ASP    99      18.113  34.315  50.332  1.00  0.00           H
ATOM   1559  HB3 ASP    99      19.382  33.568  51.179  1.00  0.00           H
ATOM   1560  CG  ASP    99      19.676  35.717  51.005  1.00  0.00           C
ATOM   1561  OD1 ASP    99      20.914  35.851  51.114  1.00  0.00           O
ATOM   1562  OD2 ASP    99      18.905  36.603  51.408  1.00  0.00           O
ATOM   1563  C   ASP    99      19.160  32.753  48.384  1.00  0.00           C
ATOM   1564  O   ASP    99      19.780  31.715  48.500  1.00  0.00           O
ATOM   1565  N   ALA   100      18.073  32.777  47.636  1.00  0.00           N
ATOM   1566  H   ALA   100      17.476  33.585  47.749  1.00  0.00           H
ATOM   1567  CA  ALA   100      17.619  31.659  46.831  1.00  0.00           C
ATOM   1568  HA  ALA   100      17.455  30.806  47.488  1.00  0.00           H
ATOM   1569  CB  ALA   100      16.212  31.974  46.305  1.00  0.00           C
ATOM   1570  HB1 ALA   100      16.240  32.675  45.470  1.00  0.00           H
ATOM   1571  HB2 ALA   100      15.615  32.404  47.109  1.00  0.00           H
ATOM   1572  HB3 ALA   100      15.730  31.095  45.878  1.00  0.00           H
ATOM   1573  C   ALA   100      18.608  31.207  45.760  1.00  0.00           C
ATOM   1574  O   ALA   100      18.878  30.004  45.644  1.00  0.00           O
ATOM   1575  N   MET   101      19.248  32.230  45.067  1.00  0.00           N
ATOM   1576  H   MET   101      19.136  33.170  45.418  1.00  0.00           H
ATOM   1577  CA  MET   101      20.173  31.897  43.976  1.00  0.00           C
ATOM   1578  HA  MET   101      19.624  31.351  43.208  1.00  0.00           H
ATOM   1579  CB  MET   101      20.781  33.191  43.415  1.00  0.00           C
ATOM   1580  HB2 MET   101      20.032  33.976  43.300  1.00  0.00           H
ATOM   1581  HB3 MET   101      21.529  33.658  44.056  1.00  0.00           H
ATOM   1582  CG  MET   101      21.274  33.066  41.976  1.00  0.00           C
ATOM   1583  HG2 MET   101      22.245  32.569  41.952  1.00  0.00           H
ATOM   1584  HG3 MET   101      20.679  32.328  41.438  1.00  0.00           H
ATOM   1585  SD  MET   101      21.306  34.530  40.992  1.00  0.00           S
ATOM   1586  CE  MET   101      19.594  34.600  40.450  1.00  0.00           C
ATOM   1587  HE1 MET   101      18.956  34.844  41.299  1.00  0.00           H
ATOM   1588  HE2 MET   101      19.375  35.392  39.734  1.00  0.00           H
ATOM   1589  HE3 MET   101      19.282  33.657  39.998  1.00  0.00           H
ATOM   1590  C   MET   101      21.429  31.245  44.559  1.00  0.00           C
ATOM   1591  O   MET   101      21.798  30.211  43.956  1.00  0.00           O
ATOM   1592  N   ARG   102      21.994  31.587  45.735  1.00  0.00           N
ATOM   1593  H   ARG   102      21.548  32.336  46.244  1.00  0.00           H
ATOM   1594  CA  ARG   102      23.069  30.891  46.404  1.00  0.00           C
ATOM   1595  HA  ARG   102      24.017  31.015  45.884  1.00  0.00           H
ATOM   1596  CB  ARG   102      23.259  31.665  47.739  1.00  0.00           C
ATOM   1597  HB2 ARG   102      23.275  32.746  47.605  1.00  0.00           H
ATOM   1598  HB3 ARG   102      22.351  31.612  48.340  1.00  0.00           H
ATOM   1599  CG  ARG   102      24.410  31.137  48.600  1.00  0.00           C
ATOM   1600  HG2 ARG   102      24.080  30.147  48.914  1.00  0.00           H
ATOM   1601  HG3 ARG   102      25.283  31.187  47.949  1.00  0.00           H
ATOM   1602  CD  ARG   102      24.684  31.997  49.857  1.00  0.00           C
ATOM   1603  HD2 ARG   102      25.505  31.622  50.468  1.00  0.00           H
ATOM   1604  HD3 ARG   102      24.902  32.971  49.418  1.00  0.00           H
ATOM   1605  NE  ARG   102      23.537  31.923  50.778  1.00  0.00           N
ATOM   1606  HE  ARG   102      23.148  31.011  50.976  1.00  0.00           H
ATOM   1607  CZ  ARG   102      22.894  32.904  51.293  1.00  0.00           C
ATOM   1608  NH1 ARG   102      23.156  34.134  51.049  1.00  0.00           N
ATOM   1609 HH11 ARG   102      24.028  34.421  50.628  1.00  0.00           H
ATOM   1610 HH12 ARG   102      22.532  34.866  51.357  1.00  0.00           H
ATOM   1611  NH2 ARG   102      21.731  32.680  51.933  1.00  0.00           N
ATOM   1612 HH21 ARG   102      21.370  31.748  52.075  1.00  0.00           H
ATOM   1613 HH22 ARG   102      21.199  33.478  52.250  1.00  0.00           H
ATOM   1614  C   ARG   102      22.899  29.360  46.523  1.00  0.00           C
ATOM   1615  O   ARG   102      23.885  28.688  46.742  1.00  0.00           O
ATOM   1616  N   THR   103      21.697  28.832  46.478  1.00  0.00           N
ATOM   1617  H   THR   103      20.937  29.470  46.288  1.00  0.00           H
ATOM   1618  CA  THR   103      21.354  27.418  46.537  1.00  0.00           C
ATOM   1619  HA  THR   103      22.204  26.791  46.272  1.00  0.00           H
ATOM   1620  CB  THR   103      20.852  26.902  47.955  1.00  0.00           C
ATOM   1621  HB  THR   103      20.738  25.830  47.803  1.00  0.00           H
ATOM   1622  CG2 THR   103      21.895  27.188  49.013  1.00  0.00           C
ATOM   1623 HG21 THR   103      22.780  26.593  48.782  1.00  0.00           H
ATOM   1624 HG22 THR   103      21.549  26.823  49.979  1.00  0.00           H
ATOM   1625 HG23 THR   103      21.928  28.263  49.194  1.00  0.00           H
ATOM   1626  OG1 THR   103      19.673  27.510  48.326  1.00  0.00           O
ATOM   1627  HG1 THR   103      19.066  26.956  47.829  1.00  0.00           H
ATOM   1628  C   THR   103      20.317  27.095  45.454  1.00  0.00           C
ATOM   1629  O   THR   103      19.394  26.308  45.751  1.00  0.00           O
ATOM   1630  N   THR   104      20.469  27.532  44.214  1.00  0.00           N
ATOM   1631  H   THR   104      21.137  28.274  44.065  1.00  0.00           H
ATOM   1632  CA  THR   104      19.791  26.984  43.039  1.00  0.00           C
ATOM   1633  HA  THR   104      18.732  26.871  43.268  1.00  0.00           H
ATOM   1634  CB  THR   104      19.801  27.808  41.691  1.00  0.00           C
ATOM   1635  HB  THR   104      19.473  28.842  41.803  1.00  0.00           H
ATOM   1636  CG2 THR   104      21.186  27.851  40.963  1.00  0.00           C
ATOM   1637 HG21 THR   104      21.167  28.532  40.113  1.00  0.00           H
ATOM   1638 HG22 THR   104      21.405  26.875  40.528  1.00  0.00           H
ATOM   1639 HG23 THR   104      21.926  28.212  41.675  1.00  0.00           H
ATOM   1640  OG1 THR   104      18.927  27.247  40.690  1.00  0.00           O
ATOM   1641  HG1 THR   104      18.084  27.690  40.809  1.00  0.00           H
ATOM   1642  C   THR   104      20.302  25.531  42.625  1.00  0.00           C
ATOM   1643  O   THR   104      21.495  25.254  42.824  1.00  0.00           O
ATOM   1644  N   GLN   105      19.387  24.617  42.149  1.00  0.00           N
ATOM   1645  H   GLN   105      18.462  24.996  42.003  1.00  0.00           H
ATOM   1646  CA  GLN   105      19.794  23.355  41.369  1.00  0.00           C
ATOM   1647  HA  GLN   105      20.572  22.954  42.019  1.00  0.00           H
ATOM   1648  CB  GLN   105      18.593  22.402  41.411  1.00  0.00           C
ATOM   1649  HB2 GLN   105      18.917  21.365  41.316  1.00  0.00           H
ATOM   1650  HB3 GLN   105      18.150  22.433  42.406  1.00  0.00           H
ATOM   1651  CG  GLN   105      17.546  22.655  40.368  1.00  0.00           C
ATOM   1652  HG2 GLN   105      17.955  22.683  39.358  1.00  0.00           H
ATOM   1653  HG3 GLN   105      16.892  21.789  40.472  1.00  0.00           H
ATOM   1654  CD  GLN   105      16.730  23.991  40.414  1.00  0.00           C
ATOM   1655  OE1 GLN   105      16.739  24.859  41.288  1.00  0.00           O
ATOM   1656  NE2 GLN   105      16.194  24.372  39.277  1.00  0.00           N
ATOM   1657 HE21 GLN   105      15.750  25.279  39.313  1.00  0.00           H
ATOM   1658 HE22 GLN   105      16.079  23.704  38.528  1.00  0.00           H
ATOM   1659  C   GLN   105      20.422  23.614  40.034  1.00  0.00           C
ATOM   1660  O   GLN   105      21.157  22.759  39.500  1.00  0.00           O
ATOM   1661  N   ASN   106      20.074  24.736  39.310  1.00  0.00           N
ATOM   1662  H   ASN   106      19.503  25.409  39.802  1.00  0.00           H
ATOM   1663  CA  ASN   106      20.369  24.860  37.935  1.00  0.00           C
ATOM   1664  HA  ASN   106      20.190  23.921  37.413  1.00  0.00           H
ATOM   1665  CB  ASN   106      19.381  25.954  37.305  1.00  0.00           C
ATOM   1666  HB2 ASN   106      18.338  25.667  37.441  1.00  0.00           H
ATOM   1667  HB3 ASN   106      19.457  26.874  37.883  1.00  0.00           H
ATOM   1668  CG  ASN   106      19.548  26.379  35.881  1.00  0.00           C
ATOM   1669  OD1 ASN   106      20.550  26.844  35.462  1.00  0.00           O
ATOM   1670  ND2 ASN   106      18.648  26.136  34.949  1.00  0.00           N
ATOM   1671 HD21 ASN   106      17.715  25.916  35.267  1.00  0.00           H
ATOM   1672 HD22 ASN   106      18.730  26.601  34.057  1.00  0.00           H
ATOM   1673  C   ASN   106      21.849  25.160  37.681  1.00  0.00           C
ATOM   1674  O   ASN   106      22.401  26.085  38.310  1.00  0.00           O
ATOM   1675  N   PRO   107      22.501  24.570  36.627  1.00  0.00           N
ATOM   1676  CD  PRO   107      22.033  23.269  36.053  1.00  0.00           C
ATOM   1677  HD2 PRO   107      21.205  23.472  35.374  1.00  0.00           H
ATOM   1678  HD3 PRO   107      21.636  22.567  36.787  1.00  0.00           H
ATOM   1679  CG  PRO   107      23.245  22.688  35.362  1.00  0.00           C
ATOM   1680  HG2 PRO   107      22.885  22.376  34.381  1.00  0.00           H
ATOM   1681  HG3 PRO   107      23.581  21.883  36.014  1.00  0.00           H
ATOM   1682  CB  PRO   107      24.327  23.814  35.231  1.00  0.00           C
ATOM   1683  HB2 PRO   107      24.216  24.296  34.260  1.00  0.00           H
ATOM   1684  HB3 PRO   107      25.316  23.384  35.387  1.00  0.00           H
ATOM   1685  CA  PRO   107      23.934  24.816  36.339  1.00  0.00           C
ATOM   1686  HA  PRO   107      24.599  24.675  37.191  1.00  0.00           H
ATOM   1687  C   PRO   107      24.249  26.244  35.855  1.00  0.00           C
ATOM   1688  O   PRO   107      25.310  26.716  36.179  1.00  0.00           O
ATOM   1689  N   ASP   108      23.339  26.961  35.163  1.00  0.00           N
ATOM   1690  H   ASP   108      22.363  26.704  35.183  1.00  0.00           H
ATOM   1691  CA  ASP   108      23.679  28.228  34.496  1.00  0.00           C
ATOM   1692  HA  ASP   108      24.765  28.318  34.502  1.00  0.00           H
ATOM   1693  CB  ASP   108      23.297  28.139  33.030  1.00  0.00           C
ATOM   1694  HB2 ASP   108      22.242  27.910  32.891  1.00  0.00           H
ATOM   1695  HB3 ASP   108      23.440  29.102  32.539  1.00  0.00           H
ATOM   1696  CG  ASP   108      24.081  27.163  32.095  1.00  0.00           C
ATOM   1697  OD1 ASP   108      25.006  26.390  32.414  1.00  0.00           O
ATOM   1698  OD2 ASP   108      23.712  27.193  30.875  1.00  0.00           O
ATOM   1699  C   ASP   108      23.151  29.558  35.097  1.00  0.00           C
ATOM   1700  O   ASP   108      23.734  30.602  34.829  1.00  0.00           O
ATOM   1701  N   GLU   109      22.084  29.412  35.973  1.00  0.00           N
ATOM   1702  H   GLU   109      21.812  28.451  36.125  1.00  0.00           H
ATOM   1703  CA  GLU   109      21.215  30.498  36.575  1.00  0.00           C
ATOM   1704  HA  GLU   109      20.732  30.958  35.712  1.00  0.00           H
ATOM   1705  CB  GLU   109      20.045  29.857  37.443  1.00  0.00           C
ATOM   1706  HB2 GLU   109      19.373  29.258  36.828  1.00  0.00           H
ATOM   1707  HB3 GLU   109      20.448  29.136  38.154  1.00  0.00           H
ATOM   1708  CG  GLU   109      19.223  30.828  38.230  1.00  0.00           C
ATOM   1709  HG2 GLU   109      19.449  30.742  39.293  1.00  0.00           H
ATOM   1710  HG3 GLU   109      19.500  31.828  37.897  1.00  0.00           H
ATOM   1711  CD  GLU   109      17.706  30.567  37.953  1.00  0.00           C
ATOM   1712  OE1 GLU   109      17.229  30.337  36.793  1.00  0.00           O
ATOM   1713  OE2 GLU   109      16.965  30.666  38.922  1.00  0.00           O
ATOM   1714  C   GLU   109      22.028  31.565  37.299  1.00  0.00           C
ATOM   1715  O   GLU   109      21.652  32.772  37.209  1.00  0.00           O
ATOM   1716  N   LEU   110      23.092  31.199  38.007  1.00  0.00           N
ATOM   1717  H   LEU   110      23.460  30.284  37.795  1.00  0.00           H
ATOM   1718  CA  LEU   110      24.128  32.103  38.558  1.00  0.00           C
ATOM   1719  HA  LEU   110      23.506  32.838  39.070  1.00  0.00           H
ATOM   1720  CB  LEU   110      24.895  31.289  39.617  1.00  0.00           C
ATOM   1721  HB2 LEU   110      24.168  30.910  40.336  1.00  0.00           H
ATOM   1722  HB3 LEU   110      25.185  30.401  39.055  1.00  0.00           H
ATOM   1723  CG  LEU   110      26.141  31.945  40.261  1.00  0.00           C
ATOM   1724  HG  LEU   110      26.694  32.524  39.521  1.00  0.00           H
ATOM   1725  CD1 LEU   110      25.687  32.903  41.333  1.00  0.00           C
ATOM   1726 HD11 LEU   110      26.421  33.513  41.858  1.00  0.00           H
ATOM   1727 HD12 LEU   110      25.132  32.338  42.084  1.00  0.00           H
ATOM   1728 HD13 LEU   110      24.957  33.571  40.875  1.00  0.00           H
ATOM   1729  CD2 LEU   110      27.083  30.949  40.903  1.00  0.00           C
ATOM   1730 HD21 LEU   110      26.944  30.654  41.943  1.00  0.00           H
ATOM   1731 HD22 LEU   110      27.208  30.046  40.307  1.00  0.00           H
ATOM   1732 HD23 LEU   110      28.072  31.401  40.812  1.00  0.00           H
ATOM   1733  C   LEU   110      25.084  32.836  37.619  1.00  0.00           C
ATOM   1734  O   LEU   110      25.247  34.012  37.810  1.00  0.00           O
ATOM   1735  N   TRP   111      25.634  32.179  36.617  1.00  0.00           N
ATOM   1736  H   TRP   111      25.298  31.230  36.530  1.00  0.00           H
ATOM   1737  CA  TRP   111      26.432  32.716  35.524  1.00  0.00           C
ATOM   1738  HA  TRP   111      27.196  33.315  36.022  1.00  0.00           H
ATOM   1739  CB  TRP   111      27.327  31.642  34.889  1.00  0.00           C
ATOM   1740  HB2 TRP   111      26.628  31.132  34.226  1.00  0.00           H
ATOM   1741  HB3 TRP   111      28.137  32.086  34.311  1.00  0.00           H
ATOM   1742  CG  TRP   111      27.905  30.623  35.806  1.00  0.00           C
ATOM   1743  CD1 TRP   111      27.338  29.378  36.129  1.00  0.00           C
ATOM   1744  HD1 TRP   111      26.398  29.024  35.734  1.00  0.00           H
ATOM   1745  NE1 TRP   111      28.295  28.718  36.949  1.00  0.00           N
ATOM   1746  HE1 TRP   111      28.274  27.717  37.082  1.00  0.00           H
ATOM   1747  CE2 TRP   111      29.362  29.554  37.367  1.00  0.00           C
ATOM   1748  CZ2 TRP   111      30.366  29.462  38.331  1.00  0.00           C
ATOM   1749  HZ2 TRP   111      30.581  28.526  38.824  1.00  0.00           H
ATOM   1750  CH2 TRP   111      31.313  30.492  38.514  1.00  0.00           C
ATOM   1751  HH2 TRP   111      32.114  30.451  39.238  1.00  0.00           H
ATOM   1752  CZ3 TRP   111      31.127  31.660  37.783  1.00  0.00           C
ATOM   1753  HZ3 TRP   111      31.818  32.484  37.893  1.00  0.00           H
ATOM   1754  CE3 TRP   111      30.054  31.739  36.850  1.00  0.00           C
ATOM   1755  HE3 TRP   111      29.959  32.655  36.286  1.00  0.00           H
ATOM   1756  CD2 TRP   111      29.109  30.713  36.648  1.00  0.00           C
ATOM   1757  C   TRP   111      25.653  33.579  34.585  1.00  0.00           C
ATOM   1758  O   TRP   111      26.161  34.640  34.148  1.00  0.00           O
ATOM   1759  N   GLU   112      24.455  33.181  34.280  1.00  0.00           N
ATOM   1760  H   GLU   112      24.133  32.256  34.527  1.00  0.00           H
ATOM   1761  CA  GLU   112      23.384  33.994  33.660  1.00  0.00           C
ATOM   1762  HA  GLU   112      23.647  34.296  32.645  1.00  0.00           H
ATOM   1763  CB  GLU   112      22.095  33.200  33.615  1.00  0.00           C
ATOM   1764  HB2 GLU   112      22.007  32.768  34.611  1.00  0.00           H
ATOM   1765  HB3 GLU   112      21.302  33.940  33.504  1.00  0.00           H
ATOM   1766  CG  GLU   112      21.965  32.115  32.553  1.00  0.00           C
ATOM   1767  HG2 GLU   112      22.975  31.755  32.357  1.00  0.00           H
ATOM   1768  HG3 GLU   112      21.298  31.290  32.804  1.00  0.00           H
ATOM   1769  CD  GLU   112      21.628  32.631  31.207  1.00  0.00           C
ATOM   1770  OE1 GLU   112      21.898  33.833  30.921  1.00  0.00           O
ATOM   1771  OE2 GLU   112      21.188  31.793  30.371  1.00  0.00           O
ATOM   1772  C   GLU   112      23.245  35.358  34.399  1.00  0.00           C
ATOM   1773  O   GLU   112      23.531  36.398  33.869  1.00  0.00           O
ATOM   1774  N   PHE   113      22.920  35.377  35.706  1.00  0.00           N
ATOM   1775  H   PHE   113      22.605  34.478  36.039  1.00  0.00           H
ATOM   1776  CA  PHE   113      22.851  36.442  36.696  1.00  0.00           C
ATOM   1777  HA  PHE   113      22.057  37.139  36.426  1.00  0.00           H
ATOM   1778  CB  PHE   113      22.575  35.919  38.061  1.00  0.00           C
ATOM   1779  HB2 PHE   113      21.513  35.747  38.238  1.00  0.00           H
ATOM   1780  HB3 PHE   113      23.124  34.984  38.182  1.00  0.00           H
ATOM   1781  CG  PHE   113      23.053  36.857  39.159  1.00  0.00           C
ATOM   1782  CD1 PHE   113      22.191  37.912  39.477  1.00  0.00           C
ATOM   1783  HD1 PHE   113      21.299  38.127  38.907  1.00  0.00           H
ATOM   1784  CE1 PHE   113      22.482  38.853  40.431  1.00  0.00           C
ATOM   1785  HE1 PHE   113      21.835  39.702  40.593  1.00  0.00           H
ATOM   1786  CZ  PHE   113      23.715  38.635  41.171  1.00  0.00           C
ATOM   1787  HZ  PHE   113      23.866  39.304  42.007  1.00  0.00           H
ATOM   1788  CE2 PHE   113      24.559  37.557  40.879  1.00  0.00           C
ATOM   1789  HE2 PHE   113      25.484  37.519  41.434  1.00  0.00           H
ATOM   1790  CD2 PHE   113      24.231  36.626  39.901  1.00  0.00           C
ATOM   1791  HD2 PHE   113      24.756  35.683  39.893  1.00  0.00           H
ATOM   1792  C   PHE   113      24.041  37.388  36.696  1.00  0.00           C
ATOM   1793  O   PHE   113      23.822  38.587  36.540  1.00  0.00           O
ATOM   1794  N   ILE   114      25.282  36.812  36.965  1.00  0.00           N
ATOM   1795  H   ILE   114      25.313  35.827  37.182  1.00  0.00           H
ATOM   1796  CA  ILE   114      26.490  37.653  36.946  1.00  0.00           C
ATOM   1797  HA  ILE   114      26.307  38.449  37.668  1.00  0.00           H
ATOM   1798  CB  ILE   114      27.756  36.773  37.317  1.00  0.00           C
ATOM   1799  HB  ILE   114      27.840  36.044  36.511  1.00  0.00           H
ATOM   1800  CG2 ILE   114      29.091  37.438  37.134  1.00  0.00           C
ATOM   1801 HG21 ILE   114      29.019  38.339  37.744  1.00  0.00           H
ATOM   1802 HG22 ILE   114      29.173  37.856  36.129  1.00  0.00           H
ATOM   1803 HG23 ILE   114      29.936  36.831  37.460  1.00  0.00           H
ATOM   1804  CG1 ILE   114      27.508  36.193  38.719  1.00  0.00           C
ATOM   1805 HG12 ILE   114      27.623  36.977  39.467  1.00  0.00           H
ATOM   1806 HG13 ILE   114      26.554  35.671  38.803  1.00  0.00           H
ATOM   1807  CD1 ILE   114      28.601  35.058  38.997  1.00  0.00           C
ATOM   1808 HD11 ILE   114      28.267  34.427  39.821  1.00  0.00           H
ATOM   1809 HD12 ILE   114      29.548  35.556  39.204  1.00  0.00           H
ATOM   1810 HD13 ILE   114      28.740  34.494  38.074  1.00  0.00           H
ATOM   1811  C   ILE   114      26.687  38.391  35.606  1.00  0.00           C
ATOM   1812  O   ILE   114      27.100  39.536  35.677  1.00  0.00           O
ATOM   1813  N   ALA   115      26.379  37.685  34.480  1.00  0.00           N
ATOM   1814  H   ALA   115      25.978  36.763  34.572  1.00  0.00           H
ATOM   1815  CA  ALA   115      26.356  38.374  33.098  1.00  0.00           C
ATOM   1816  HA  ALA   115      27.344  38.827  33.004  1.00  0.00           H
ATOM   1817  CB  ALA   115      26.310  37.215  32.047  1.00  0.00           C
ATOM   1818  HB1 ALA   115      25.329  36.740  32.044  1.00  0.00           H
ATOM   1819  HB2 ALA   115      27.072  36.505  32.370  1.00  0.00           H
ATOM   1820  HB3 ALA   115      26.498  37.686  31.083  1.00  0.00           H
ATOM   1821  C   ALA   115      25.254  39.456  32.974  1.00  0.00           C
ATOM   1822  O   ALA   115      25.534  40.518  32.370  1.00  0.00           O
ATOM   1823  N   ASP   116      24.051  39.230  33.573  1.00  0.00           N
ATOM   1824  H   ASP   116      23.949  38.354  34.066  1.00  0.00           H
ATOM   1825  CA  ASP   116      23.010  40.274  33.660  1.00  0.00           C
ATOM   1826  HA  ASP   116      22.814  40.712  32.680  1.00  0.00           H
ATOM   1827  CB  ASP   116      21.701  39.625  34.258  1.00  0.00           C
ATOM   1828  HB2 ASP   116      21.922  38.850  34.992  1.00  0.00           H
ATOM   1829  HB3 ASP   116      21.043  40.389  34.670  1.00  0.00           H
ATOM   1830  CG  ASP   116      20.968  38.897  33.140  1.00  0.00           C
ATOM   1831  OD1 ASP   116      20.977  39.354  31.976  1.00  0.00           O
ATOM   1832  OD2 ASP   116      20.320  37.861  33.375  1.00  0.00           O
ATOM   1833  C   ASP   116      23.425  41.497  34.461  1.00  0.00           C
ATOM   1834  O   ASP   116      23.056  42.585  34.104  1.00  0.00           O
ATOM   1835  N   SER   117      24.100  41.357  35.611  1.00  0.00           N
ATOM   1836  H   SER   117      24.341  40.404  35.845  1.00  0.00           H
ATOM   1837  CA  SER   117      24.501  42.479  36.491  1.00  0.00           C
ATOM   1838  HA  SER   117      23.630  43.101  36.699  1.00  0.00           H
ATOM   1839  CB  SER   117      25.000  41.859  37.852  1.00  0.00           C
ATOM   1840  HB2 SER   117      25.919  41.309  37.649  1.00  0.00           H
ATOM   1841  HB3 SER   117      25.189  42.666  38.560  1.00  0.00           H
ATOM   1842  OG  SER   117      23.979  41.038  38.424  1.00  0.00           O
ATOM   1843  HG  SER   117      24.055  40.162  38.041  1.00  0.00           H
ATOM   1844  C   SER   117      25.563  43.337  35.897  1.00  0.00           C
ATOM   1845  O   SER   117      25.607  44.589  35.976  1.00  0.00           O
ATOM   1846  N   LEU   118      26.490  42.630  35.182  1.00  0.00           N
ATOM   1847  H   LEU   118      26.521  41.623  35.254  1.00  0.00           H
ATOM   1848  CA  LEU   118      27.498  43.118  34.260  1.00  0.00           C
ATOM   1849  HA  LEU   118      28.070  43.857  34.820  1.00  0.00           H
ATOM   1850  CB  LEU   118      28.371  41.949  33.779  1.00  0.00           C
ATOM   1851  HB2 LEU   118      28.688  41.409  34.671  1.00  0.00           H
ATOM   1852  HB3 LEU   118      27.729  41.267  33.220  1.00  0.00           H
ATOM   1853  CG  LEU   118      29.593  42.228  32.919  1.00  0.00           C
ATOM   1854  HG  LEU   118      29.298  42.654  31.961  1.00  0.00           H
ATOM   1855  CD1 LEU   118      30.558  43.262  33.454  1.00  0.00           C
ATOM   1856 HD11 LEU   118      30.070  44.219  33.273  1.00  0.00           H
ATOM   1857 HD12 LEU   118      31.475  43.279  32.863  1.00  0.00           H
ATOM   1858 HD13 LEU   118      30.834  43.020  34.482  1.00  0.00           H
ATOM   1859  CD2 LEU   118      30.376  40.965  32.664  1.00  0.00           C
ATOM   1860 HD21 LEU   118      29.775  40.231  32.128  1.00  0.00           H
ATOM   1861 HD22 LEU   118      31.222  41.128  31.996  1.00  0.00           H
ATOM   1862 HD23 LEU   118      30.793  40.487  33.551  1.00  0.00           H
ATOM   1863  C   LEU   118      26.911  43.911  33.067  1.00  0.00           C
ATOM   1864  O   LEU   118      27.403  45.025  32.818  1.00  0.00           O
ATOM   1865  N   LYS   119      25.866  43.345  32.327  1.00  0.00           N
ATOM   1866  H   LYS   119      25.546  42.428  32.603  1.00  0.00           H
ATOM   1867  CA  LYS   119      25.413  44.037  31.146  1.00  0.00           C
ATOM   1868  HA  LYS   119      26.309  44.207  30.549  1.00  0.00           H
ATOM   1869  CB  LYS   119      24.635  42.962  30.297  1.00  0.00           C
ATOM   1870  HB2 LYS   119      25.249  42.070  30.419  1.00  0.00           H
ATOM   1871  HB3 LYS   119      23.693  42.641  30.743  1.00  0.00           H
ATOM   1872  CG  LYS   119      24.428  43.339  28.791  1.00  0.00           C
ATOM   1873  HG2 LYS   119      25.315  43.800  28.357  1.00  0.00           H
ATOM   1874  HG3 LYS   119      24.165  42.467  28.191  1.00  0.00           H
ATOM   1875  CD  LYS   119      23.270  44.284  28.566  1.00  0.00           C
ATOM   1876  HD2 LYS   119      22.365  43.751  28.860  1.00  0.00           H
ATOM   1877  HD3 LYS   119      23.356  45.175  29.188  1.00  0.00           H
ATOM   1878  CE  LYS   119      23.154  44.711  27.094  1.00  0.00           C
ATOM   1879  HE2 LYS   119      24.073  45.047  26.614  1.00  0.00           H
ATOM   1880  HE3 LYS   119      22.945  43.875  26.427  1.00  0.00           H
ATOM   1881  NZ  LYS   119      22.061  45.725  27.024  1.00  0.00           N
ATOM   1882  HZ1 LYS   119      22.356  46.437  27.676  1.00  0.00           H
ATOM   1883  HZ2 LYS   119      21.218  45.251  27.319  1.00  0.00           H
ATOM   1884  HZ3 LYS   119      22.134  46.115  26.096  1.00  0.00           H
ATOM   1885  C   LYS   119      24.716  45.400  31.476  1.00  0.00           C
ATOM   1886  O   LYS   119      25.099  46.430  30.896  1.00  0.00           O
ATOM   1887  N   ALA   120      24.011  45.395  32.543  1.00  0.00           N
ATOM   1888  H   ALA   120      23.778  44.545  33.036  1.00  0.00           H
ATOM   1889  CA  ALA   120      23.431  46.574  33.115  1.00  0.00           C
ATOM   1890  HA  ALA   120      22.671  46.868  32.392  1.00  0.00           H
ATOM   1891  CB  ALA   120      22.839  46.226  34.453  1.00  0.00           C
ATOM   1892  HB1 ALA   120      23.516  45.620  35.055  1.00  0.00           H
ATOM   1893  HB2 ALA   120      22.016  45.513  34.403  1.00  0.00           H
ATOM   1894  HB3 ALA   120      22.516  47.134  34.962  1.00  0.00           H
ATOM   1895  C   ALA   120      24.542  47.689  33.431  1.00  0.00           C
ATOM   1896  O   ALA   120      24.241  48.818  32.989  1.00  0.00           O
ATOM   1897  N   PHE   121      25.610  47.331  34.123  1.00  0.00           N
ATOM   1898  H   PHE   121      25.663  46.393  34.494  1.00  0.00           H
ATOM   1899  CA  PHE   121      26.745  48.156  34.472  1.00  0.00           C
ATOM   1900  HA  PHE   121      26.450  49.085  34.960  1.00  0.00           H
ATOM   1901  CB  PHE   121      27.711  47.378  35.380  1.00  0.00           C
ATOM   1902  HB2 PHE   121      27.172  47.114  36.290  1.00  0.00           H
ATOM   1903  HB3 PHE   121      27.837  46.433  34.853  1.00  0.00           H
ATOM   1904  CG  PHE   121      29.046  48.039  35.742  1.00  0.00           C
ATOM   1905  CD1 PHE   121      29.108  49.119  36.708  1.00  0.00           C
ATOM   1906  HD1 PHE   121      28.252  49.490  37.252  1.00  0.00           H
ATOM   1907  CE1 PHE   121      30.340  49.727  37.058  1.00  0.00           C
ATOM   1908  HE1 PHE   121      30.433  50.499  37.807  1.00  0.00           H
ATOM   1909  CZ  PHE   121      31.488  49.098  36.570  1.00  0.00           C
ATOM   1910  HZ  PHE   121      32.455  49.516  36.808  1.00  0.00           H
ATOM   1911  CE2 PHE   121      31.430  48.057  35.587  1.00  0.00           C
ATOM   1912  HE2 PHE   121      32.314  47.764  35.040  1.00  0.00           H
ATOM   1913  CD2 PHE   121      30.180  47.606  35.134  1.00  0.00           C
ATOM   1914  HD2 PHE   121      30.194  46.865  34.349  1.00  0.00           H
ATOM   1915  C   PHE   121      27.397  48.611  33.186  1.00  0.00           C
ATOM   1916  O   PHE   121      27.738  49.822  33.167  1.00  0.00           O
ATOM   1917  N   ILE   122      27.522  47.822  32.063  1.00  0.00           N
ATOM   1918  H   ILE   122      27.174  46.875  32.013  1.00  0.00           H
ATOM   1919  CA  ILE   122      28.133  48.359  30.799  1.00  0.00           C
ATOM   1920  HA  ILE   122      28.860  49.097  31.142  1.00  0.00           H
ATOM   1921  CB  ILE   122      28.759  47.199  29.944  1.00  0.00           C
ATOM   1922  HB  ILE   122      27.906  46.610  29.606  1.00  0.00           H
ATOM   1923  CG2 ILE   122      29.128  47.809  28.625  1.00  0.00           C
ATOM   1924 HG21 ILE   122      29.623  47.010  28.073  1.00  0.00           H
ATOM   1925 HG22 ILE   122      29.823  48.630  28.805  1.00  0.00           H
ATOM   1926 HG23 ILE   122      28.247  48.153  28.082  1.00  0.00           H
ATOM   1927  CG1 ILE   122      29.806  46.255  30.647  1.00  0.00           C
ATOM   1928 HG12 ILE   122      29.419  45.783  31.550  1.00  0.00           H
ATOM   1929 HG13 ILE   122      29.979  45.478  29.902  1.00  0.00           H
ATOM   1930  CD1 ILE   122      31.168  46.808  31.137  1.00  0.00           C
ATOM   1931 HD11 ILE   122      31.688  47.289  30.308  1.00  0.00           H
ATOM   1932 HD12 ILE   122      31.780  45.950  31.415  1.00  0.00           H
ATOM   1933 HD13 ILE   122      31.072  47.500  31.972  1.00  0.00           H
ATOM   1934  C   ILE   122      27.137  49.293  30.074  1.00  0.00           C
ATOM   1935  O   ILE   122      27.552  50.227  29.386  1.00  0.00           O
ATOM   1936  N   ASP   123      25.811  49.097  30.332  1.00  0.00           N
ATOM   1937  H   ASP   123      25.571  48.363  30.983  1.00  0.00           H
ATOM   1938  CA  ASP   123      24.783  50.033  29.837  1.00  0.00           C
ATOM   1939  HA  ASP   123      25.021  50.135  28.778  1.00  0.00           H
ATOM   1940  CB  ASP   123      23.413  49.428  29.902  1.00  0.00           C
ATOM   1941  HB2 ASP   123      23.197  49.086  30.915  1.00  0.00           H
ATOM   1942  HB3 ASP   123      22.585  50.091  29.650  1.00  0.00           H
ATOM   1943  CG  ASP   123      23.162  48.091  29.134  1.00  0.00           C
ATOM   1944  OD1 ASP   123      22.183  47.361  29.378  1.00  0.00           O
ATOM   1945  OD2 ASP   123      23.825  47.766  28.161  1.00  0.00           O
ATOM   1946  C   ASP   123      24.834  51.424  30.491  1.00  0.00           C
ATOM   1947  O   ASP   123      24.137  52.393  30.061  1.00  0.00           O
ATOM   1948  N   GLU   124      25.563  51.601  31.607  1.00  0.00           N
ATOM   1949  H   GLU   124      26.122  50.829  31.943  1.00  0.00           H
ATOM   1950  CA  GLU   124      25.772  52.872  32.340  1.00  0.00           C
ATOM   1951  HA  GLU   124      24.971  53.573  32.104  1.00  0.00           H
ATOM   1952  CB  GLU   124      25.324  52.677  33.776  1.00  0.00           C
ATOM   1953  HB2 GLU   124      24.236  52.640  33.831  1.00  0.00           H
ATOM   1954  HB3 GLU   124      25.649  51.664  34.014  1.00  0.00           H
ATOM   1955  CG  GLU   124      25.871  53.780  34.722  1.00  0.00           C
ATOM   1956  HG2 GLU   124      25.416  53.628  35.701  1.00  0.00           H
ATOM   1957  HG3 GLU   124      26.908  53.521  34.933  1.00  0.00           H
ATOM   1958  CD  GLU   124      25.775  55.274  34.202  1.00  0.00           C
ATOM   1959  OE1 GLU   124      24.691  55.723  33.723  1.00  0.00           O
ATOM   1960  OE2 GLU   124      26.812  55.994  34.288  1.00  0.00           O
ATOM   1961  C   GLU   124      27.197  53.455  32.038  1.00  0.00           C
ATOM   1962  O   GLU   124      27.253  54.647  31.753  1.00  0.00           O
ATOM   1963  N   GLN   125      28.275  52.704  32.140  1.00  0.00           N
ATOM   1964  H   GLN   125      28.185  51.768  32.508  1.00  0.00           H
ATOM   1965  CA  GLN   125      29.664  53.152  31.989  1.00  0.00           C
ATOM   1966  HA  GLN   125      29.850  54.092  32.510  1.00  0.00           H
ATOM   1967  CB  GLN   125      30.461  51.980  32.654  1.00  0.00           C
ATOM   1968  HB2 GLN   125      30.313  51.028  32.141  1.00  0.00           H
ATOM   1969  HB3 GLN   125      31.519  52.137  32.445  1.00  0.00           H
ATOM   1970  CG  GLN   125      30.414  51.984  34.162  1.00  0.00           C
ATOM   1971  HG2 GLN   125      29.386  52.101  34.504  1.00  0.00           H
ATOM   1972  HG3 GLN   125      30.763  50.987  34.430  1.00  0.00           H
ATOM   1973  CD  GLN   125      31.106  53.177  34.831  1.00  0.00           C
ATOM   1974  OE1 GLN   125      31.909  53.938  34.327  1.00  0.00           O
ATOM   1975  NE2 GLN   125      30.814  53.273  36.127  1.00  0.00           N
ATOM   1976 HE21 GLN   125      31.271  53.996  36.665  1.00  0.00           H
ATOM   1977 HE22 GLN   125      30.161  52.713  36.657  1.00  0.00           H
ATOM   1978  C   GLN   125      30.044  53.384  30.509  1.00  0.00           C
ATOM   1979  O   GLN   125      30.997  54.099  30.272  1.00  0.00           O
ATOM   1980  N   PHE   126      29.206  52.779  29.614  1.00  0.00           N
ATOM   1981  H   PHE   126      28.552  52.101  29.978  1.00  0.00           H
ATOM   1982  CA  PHE   126      29.369  52.892  28.146  1.00  0.00           C
ATOM   1983  HA  PHE   126      30.088  53.691  27.973  1.00  0.00           H
ATOM   1984  CB  PHE   126      30.131  51.665  27.508  1.00  0.00           C
ATOM   1985  HB2 PHE   126      29.571  50.768  27.772  1.00  0.00           H
ATOM   1986  HB3 PHE   126      30.047  51.762  26.425  1.00  0.00           H
ATOM   1987  CG  PHE   126      31.619  51.516  27.871  1.00  0.00           C
ATOM   1988  CD1 PHE   126      31.978  50.788  29.024  1.00  0.00           C
ATOM   1989  HD1 PHE   126      31.252  50.398  29.724  1.00  0.00           H
ATOM   1990  CE1 PHE   126      33.385  50.688  29.359  1.00  0.00           C
ATOM   1991  HE1 PHE   126      33.751  50.084  30.176  1.00  0.00           H
ATOM   1992  CZ  PHE   126      34.349  51.153  28.496  1.00  0.00           C
ATOM   1993  HZ  PHE   126      35.382  50.869  28.632  1.00  0.00           H
ATOM   1994  CE2 PHE   126      33.994  51.871  27.290  1.00  0.00           C
ATOM   1995  HE2 PHE   126      34.779  52.221  26.636  1.00  0.00           H
ATOM   1996  CD2 PHE   126      32.620  52.076  27.034  1.00  0.00           C
ATOM   1997  HD2 PHE   126      32.381  52.637  26.143  1.00  0.00           H
ATOM   1998  C   PHE   126      28.042  53.096  27.429  1.00  0.00           C
ATOM   1999  O   PHE   126      27.468  52.098  27.057  1.00  0.00           O
ATOM   2000  N   PRO   127      27.442  54.324  27.276  1.00  0.00           N
ATOM   2001  CD  PRO   127      27.836  55.523  27.980  1.00  0.00           C
ATOM   2002  HD2 PRO   127      28.492  56.041  27.280  1.00  0.00           H
ATOM   2003  HD3 PRO   127      28.447  55.278  28.849  1.00  0.00           H
ATOM   2004  CG  PRO   127      26.608  56.373  28.273  1.00  0.00           C
ATOM   2005  HG2 PRO   127      26.896  57.408  28.457  1.00  0.00           H
ATOM   2006  HG3 PRO   127      26.080  56.006  29.153  1.00  0.00           H
ATOM   2007  CB  PRO   127      25.812  56.018  27.015  1.00  0.00           C
ATOM   2008  HB2 PRO   127      26.211  56.615  26.194  1.00  0.00           H
ATOM   2009  HB3 PRO   127      24.723  56.028  26.993  1.00  0.00           H
ATOM   2010  CA  PRO   127      26.117  54.534  26.775  1.00  0.00           C
ATOM   2011  HA  PRO   127      25.362  53.940  27.291  1.00  0.00           H
ATOM   2012  C   PRO   127      25.925  54.105  25.234  1.00  0.00           C
ATOM   2013  O   PRO   127      24.832  54.012  24.652  1.00  0.00           O
ATOM   2014  N   GLN   128      27.053  53.979  24.471  1.00  0.00           N
ATOM   2015  H   GLN   128      27.877  54.426  24.848  1.00  0.00           H
ATOM   2016  CA  GLN   128      27.067  53.463  23.102  1.00  0.00           C
ATOM   2017  HA  GLN   128      26.089  53.532  22.625  1.00  0.00           H
ATOM   2018  CB  GLN   128      28.021  54.420  22.378  1.00  0.00           C
ATOM   2019  HB2 GLN   128      29.003  54.295  22.834  1.00  0.00           H
ATOM   2020  HB3 GLN   128      27.934  54.032  21.364  1.00  0.00           H
ATOM   2021  CG  GLN   128      27.564  55.884  22.326  1.00  0.00           C
ATOM   2022  HG2 GLN   128      27.994  56.291  21.412  1.00  0.00           H
ATOM   2023  HG3 GLN   128      26.475  55.889  22.297  1.00  0.00           H
ATOM   2024  CD  GLN   128      28.164  56.729  23.473  1.00  0.00           C
ATOM   2025  OE1 GLN   128      29.044  56.354  24.228  1.00  0.00           O
ATOM   2026  NE2 GLN   128      27.539  57.848  23.737  1.00  0.00           N
ATOM   2027 HE21 GLN   128      27.934  58.349  24.519  1.00  0.00           H
ATOM   2028 HE22 GLN   128      26.701  58.069  23.219  1.00  0.00           H
ATOM   2029  C   GLN   128      27.559  51.937  23.001  1.00  0.00           C
ATOM   2030  O   GLN   128      27.540  51.204  22.000  1.00  0.00           O
ATOM   2031  N   GLY   129      28.006  51.421  24.142  1.00  0.00           N
ATOM   2032  H   GLY   129      27.821  51.950  24.982  1.00  0.00           H
ATOM   2033  CA  GLY   129      28.651  50.140  24.199  1.00  0.00           C
ATOM   2034  HA2 GLY   129      28.708  49.860  25.250  1.00  0.00           H
ATOM   2035  HA3 GLY   129      28.031  49.333  23.807  1.00  0.00           H
ATOM   2036  C   GLY   129      30.118  50.167  23.668  1.00  0.00           C
ATOM   2037  O   GLY   129      30.544  51.134  23.030  1.00  0.00           O
ATOM   2038  N   ILE   130      30.829  49.090  23.916  1.00  0.00           N
ATOM   2039  H   ILE   130      30.315  48.271  24.209  1.00  0.00           H
ATOM   2040  CA  ILE   130      32.351  48.828  23.887  1.00  0.00           C
ATOM   2041  HA  ILE   130      32.793  49.759  24.244  1.00  0.00           H
ATOM   2042  CB  ILE   130      32.779  47.702  24.782  1.00  0.00           C
ATOM   2043  HB  ILE   130      32.172  46.840  24.504  1.00  0.00           H
ATOM   2044  CG2 ILE   130      34.251  47.225  24.648  1.00  0.00           C
ATOM   2045 HG21 ILE   130      34.320  46.300  25.222  1.00  0.00           H
ATOM   2046 HG22 ILE   130      34.870  48.015  25.075  1.00  0.00           H
ATOM   2047 HG23 ILE   130      34.595  47.017  23.635  1.00  0.00           H
ATOM   2048  CG1 ILE   130      32.471  48.011  26.325  1.00  0.00           C
ATOM   2049 HG12 ILE   130      33.290  48.665  26.624  1.00  0.00           H
ATOM   2050 HG13 ILE   130      31.523  48.540  26.428  1.00  0.00           H
ATOM   2051  CD1 ILE   130      32.312  46.788  27.156  1.00  0.00           C
ATOM   2052 HD11 ILE   130      33.220  46.190  27.237  1.00  0.00           H
ATOM   2053 HD12 ILE   130      31.495  46.224  26.709  1.00  0.00           H
ATOM   2054 HD13 ILE   130      31.909  47.020  28.142  1.00  0.00           H
ATOM   2055  C   ILE   130      32.799  48.669  22.450  1.00  0.00           C
ATOM   2056  O   ILE   130      32.284  47.893  21.661  1.00  0.00           O
ATOM   2057  N   SER   131      33.808  49.408  22.036  1.00  0.00           N
ATOM   2058  H   SER   131      34.226  49.995  22.744  1.00  0.00           H
ATOM   2059  CA  SER   131      34.392  49.344  20.626  1.00  0.00           C
ATOM   2060  HA  SER   131      33.622  49.134  19.882  1.00  0.00           H
ATOM   2061  CB  SER   131      34.977  50.684  20.211  1.00  0.00           C
ATOM   2062  HB2 SER   131      34.263  51.459  20.490  1.00  0.00           H
ATOM   2063  HB3 SER   131      35.926  50.796  20.735  1.00  0.00           H
ATOM   2064  OG  SER   131      35.241  50.702  18.850  1.00  0.00           O
ATOM   2065  HG  SER   131      36.174  50.479  18.817  1.00  0.00           H
ATOM   2066  C   SER   131      35.443  48.275  20.447  1.00  0.00           C
ATOM   2067  O   SER   131      35.484  47.616  19.483  1.00  0.00           O
ATOM   2068  N   GLU   132      36.250  48.041  21.488  1.00  0.00           N
ATOM   2069  H   GLU   132      36.093  48.421  22.410  1.00  0.00           H
ATOM   2070  CA  GLU   132      37.322  47.019  21.424  1.00  0.00           C
ATOM   2071  HA  GLU   132      37.106  46.320  20.615  1.00  0.00           H
ATOM   2072  CB  GLU   132      38.759  47.521  21.100  1.00  0.00           C
ATOM   2073  HB2 GLU   132      39.143  48.258  21.805  1.00  0.00           H
ATOM   2074  HB3 GLU   132      39.369  46.626  21.230  1.00  0.00           H
ATOM   2075  CG  GLU   132      38.928  48.031  19.675  1.00  0.00           C
ATOM   2076  HG2 GLU   132      39.990  48.118  19.449  1.00  0.00           H
ATOM   2077  HG3 GLU   132      38.357  47.420  18.976  1.00  0.00           H
ATOM   2078  CD  GLU   132      38.398  49.472  19.640  1.00  0.00           C
ATOM   2079  OE1 GLU   132      38.656  50.311  20.508  1.00  0.00           O
ATOM   2080  OE2 GLU   132      37.738  49.893  18.693  1.00  0.00           O
ATOM   2081  C   GLU   132      37.273  46.243  22.725  1.00  0.00           C
ATOM   2082  O   GLU   132      37.135  46.916  23.788  1.00  0.00           O
ATOM   2083  N   PRO   133      37.400  44.902  22.692  1.00  0.00           N
ATOM   2084  CD  PRO   133      37.622  44.141  21.445  1.00  0.00           C
ATOM   2085  HD2 PRO   133      38.456  44.491  20.838  1.00  0.00           H
ATOM   2086  HD3 PRO   133      36.741  44.272  20.817  1.00  0.00           H
ATOM   2087  CG  PRO   133      37.831  42.667  21.952  1.00  0.00           C
ATOM   2088  HG2 PRO   133      38.908  42.647  22.119  1.00  0.00           H
ATOM   2089  HG3 PRO   133      37.426  41.986  21.204  1.00  0.00           H
ATOM   2090  CB  PRO   133      37.052  42.611  23.277  1.00  0.00           C
ATOM   2091  HB2 PRO   133      37.475  41.870  23.955  1.00  0.00           H
ATOM   2092  HB3 PRO   133      36.019  42.340  23.057  1.00  0.00           H
ATOM   2093  CA  PRO   133      37.084  44.014  23.822  1.00  0.00           C
ATOM   2094  HA  PRO   133      36.036  44.184  24.073  1.00  0.00           H
ATOM   2095  C   PRO   133      37.985  44.252  25.075  1.00  0.00           C
ATOM   2096  O   PRO   133      39.224  44.016  25.064  1.00  0.00           O
ATOM   2097  N   ILE   134      37.339  44.658  26.173  1.00  0.00           N
ATOM   2098  H   ILE   134      36.366  44.915  26.079  1.00  0.00           H
ATOM   2099  CA  ILE   134      38.048  44.873  27.434  1.00  0.00           C
ATOM   2100  HA  ILE   134      38.982  45.408  27.267  1.00  0.00           H
ATOM   2101  CB  ILE   134      37.214  45.684  28.454  1.00  0.00           C
ATOM   2102  HB  ILE   134      36.431  45.020  28.819  1.00  0.00           H
ATOM   2103  CG2 ILE   134      38.054  46.050  29.623  1.00  0.00           C
ATOM   2104 HG21 ILE   134      38.388  45.264  30.300  1.00  0.00           H
ATOM   2105 HG22 ILE   134      37.412  46.733  30.180  1.00  0.00           H
ATOM   2106 HG23 ILE   134      38.904  46.653  29.306  1.00  0.00           H
ATOM   2107  CG1 ILE   134      36.448  46.882  27.836  1.00  0.00           C
ATOM   2108 HG12 ILE   134      37.203  47.637  27.609  1.00  0.00           H
ATOM   2109 HG13 ILE   134      35.998  46.538  26.904  1.00  0.00           H
ATOM   2110  CD1 ILE   134      35.323  47.518  28.686  1.00  0.00           C
ATOM   2111 HD11 ILE   134      34.556  48.005  28.084  1.00  0.00           H
ATOM   2112 HD12 ILE   134      35.656  48.299  29.370  1.00  0.00           H
ATOM   2113 HD13 ILE   134      34.777  46.813  29.314  1.00  0.00           H
ATOM   2114  C   ILE   134      38.450  43.450  28.062  1.00  0.00           C
ATOM   2115  O   ILE   134      37.682  42.531  28.021  1.00  0.00           O
ATOM   2116  N   PRO   135      39.769  43.228  28.508  1.00  0.00           N
ATOM   2117  CD  PRO   135      40.949  43.974  28.053  1.00  0.00           C
ATOM   2118  HD2 PRO   135      41.303  44.705  28.780  1.00  0.00           H
ATOM   2119  HD3 PRO   135      40.773  44.444  27.085  1.00  0.00           H
ATOM   2120  CG  PRO   135      42.036  42.903  27.977  1.00  0.00           C
ATOM   2121  HG2 PRO   135      43.040  43.291  28.148  1.00  0.00           H
ATOM   2122  HG3 PRO   135      41.922  42.321  27.062  1.00  0.00           H
ATOM   2123  CB  PRO   135      41.737  41.942  29.118  1.00  0.00           C
ATOM   2124  HB2 PRO   135      42.170  42.184  30.089  1.00  0.00           H
ATOM   2125  HB3 PRO   135      42.041  40.982  28.699  1.00  0.00           H
ATOM   2126  CA  PRO   135      40.210  42.025  29.185  1.00  0.00           C
ATOM   2127  HA  PRO   135      39.735  41.211  28.640  1.00  0.00           H
ATOM   2128  C   PRO   135      39.738  41.981  30.640  1.00  0.00           C
ATOM   2129  O   PRO   135      39.814  42.992  31.354  1.00  0.00           O
ATOM   2130  N   LEU   136      39.368  40.878  31.241  1.00  0.00           N
ATOM   2131  H   LEU   136      39.297  40.118  30.579  1.00  0.00           H
ATOM   2132  CA  LEU   136      38.716  40.616  32.521  1.00  0.00           C
ATOM   2133  HA  LEU   136      38.560  41.622  32.909  1.00  0.00           H
ATOM   2134  CB  LEU   136      37.278  39.997  32.403  1.00  0.00           C
ATOM   2135  HB2 LEU   136      36.656  40.815  32.040  1.00  0.00           H
ATOM   2136  HB3 LEU   136      37.184  39.208  31.656  1.00  0.00           H
ATOM   2137  CG  LEU   136      36.686  39.466  33.784  1.00  0.00           C
ATOM   2138  HG  LEU   136      37.293  38.766  34.357  1.00  0.00           H
ATOM   2139  CD1 LEU   136      36.178  40.583  34.728  1.00  0.00           C
ATOM   2140 HD11 LEU   136      36.022  40.052  35.667  1.00  0.00           H
ATOM   2141 HD12 LEU   136      35.292  41.058  34.307  1.00  0.00           H
ATOM   2142 HD13 LEU   136      36.917  41.356  34.937  1.00  0.00           H
ATOM   2143  CD2 LEU   136      35.372  38.665  33.399  1.00  0.00           C
ATOM   2144 HD21 LEU   136      35.789  37.749  32.983  1.00  0.00           H
ATOM   2145 HD22 LEU   136      34.774  38.507  34.296  1.00  0.00           H
ATOM   2146 HD23 LEU   136      34.835  39.316  32.709  1.00  0.00           H
ATOM   2147  C   LEU   136      39.624  39.746  33.473  1.00  0.00           C
ATOM   2148  O   LEU   136      40.094  38.715  33.132  1.00  0.00           O
ATOM   2149  N   GLY   137      39.731  40.243  34.705  1.00  0.00           N
ATOM   2150  H   GLY   137      39.451  41.199  34.868  1.00  0.00           H
ATOM   2151  CA  GLY   137      40.113  39.426  35.901  1.00  0.00           C
ATOM   2152  HA2 GLY   137      40.649  38.518  35.622  1.00  0.00           H
ATOM   2153  HA3 GLY   137      40.718  39.990  36.610  1.00  0.00           H
ATOM   2154  C   GLY   137      38.873  39.063  36.687  1.00  0.00           C
ATOM   2155  O   GLY   137      38.262  39.869  37.316  1.00  0.00           O
ATOM   2156  N   PHE   138      38.459  37.767  36.717  1.00  0.00           N
ATOM   2157  H   PHE   138      39.070  37.041  36.372  1.00  0.00           H
ATOM   2158  CA  PHE   138      37.377  37.252  37.633  1.00  0.00           C
ATOM   2159  HA  PHE   138      36.686  38.063  37.866  1.00  0.00           H
ATOM   2160  CB  PHE   138      36.552  36.165  36.870  1.00  0.00           C
ATOM   2161  HB2 PHE   138      36.107  36.544  35.951  1.00  0.00           H
ATOM   2162  HB3 PHE   138      37.276  35.430  36.518  1.00  0.00           H
ATOM   2163  CG  PHE   138      35.443  35.464  37.702  1.00  0.00           C
ATOM   2164  CD1 PHE   138      35.333  34.068  37.490  1.00  0.00           C
ATOM   2165  HD1 PHE   138      35.934  33.609  36.720  1.00  0.00           H
ATOM   2166  CE1 PHE   138      34.284  33.370  38.067  1.00  0.00           C
ATOM   2167  HE1 PHE   138      34.160  32.331  37.802  1.00  0.00           H
ATOM   2168  CZ  PHE   138      33.446  33.963  38.984  1.00  0.00           C
ATOM   2169  HZ  PHE   138      32.663  33.372  39.436  1.00  0.00           H
ATOM   2170  CE2 PHE   138      33.574  35.371  39.221  1.00  0.00           C
ATOM   2171  HE2 PHE   138      32.943  35.915  39.909  1.00  0.00           H
ATOM   2172  CD2 PHE   138      34.582  36.081  38.589  1.00  0.00           C
ATOM   2173  HD2 PHE   138      34.777  37.107  38.862  1.00  0.00           H
ATOM   2174  C   PHE   138      37.975  36.796  38.962  1.00  0.00           C
ATOM   2175  O   PHE   138      38.718  35.820  39.032  1.00  0.00           O
ATOM   2176  N   THR   139      37.766  37.578  40.050  1.00  0.00           N
ATOM   2177  H   THR   139      37.176  38.392  39.946  1.00  0.00           H
ATOM   2178  CA  THR   139      38.132  37.213  41.395  1.00  0.00           C
ATOM   2179  HA  THR   139      39.121  36.771  41.511  1.00  0.00           H
ATOM   2180  CB  THR   139      38.095  38.376  42.414  1.00  0.00           C
ATOM   2181  HB  THR   139      37.067  38.653  42.652  1.00  0.00           H
ATOM   2182  CG2 THR   139      38.806  38.006  43.652  1.00  0.00           C
ATOM   2183 HG21 THR   139      38.593  37.041  44.114  1.00  0.00           H
ATOM   2184 HG22 THR   139      38.536  38.714  44.434  1.00  0.00           H
ATOM   2185 HG23 THR   139      39.887  38.144  43.644  1.00  0.00           H
ATOM   2186  OG1 THR   139      38.788  39.446  41.884  1.00  0.00           O
ATOM   2187  HG1 THR   139      38.107  39.929  41.410  1.00  0.00           H
ATOM   2188  C   THR   139      37.136  36.133  41.779  1.00  0.00           C
ATOM   2189  O   THR   139      35.914  36.189  41.775  1.00  0.00           O
ATOM   2190  N   PHE   140      37.741  34.983  42.093  1.00  0.00           N
ATOM   2191  H   PHE   140      38.746  35.029  42.178  1.00  0.00           H
ATOM   2192  CA  PHE   140      37.021  33.743  42.427  1.00  0.00           C
ATOM   2193  HA  PHE   140      36.125  34.037  42.974  1.00  0.00           H
ATOM   2194  CB  PHE   140      36.794  32.912  41.211  1.00  0.00           C
ATOM   2195  HB2 PHE   140      36.200  33.473  40.489  1.00  0.00           H
ATOM   2196  HB3 PHE   140      37.765  32.600  40.825  1.00  0.00           H
ATOM   2197  CG  PHE   140      35.946  31.693  41.518  1.00  0.00           C
ATOM   2198  CD1 PHE   140      34.537  31.924  41.614  1.00  0.00           C
ATOM   2199  HD1 PHE   140      34.079  32.899  41.536  1.00  0.00           H
ATOM   2200  CE1 PHE   140      33.644  30.850  41.924  1.00  0.00           C
ATOM   2201  HE1 PHE   140      32.595  31.040  42.091  1.00  0.00           H
ATOM   2202  CZ  PHE   140      34.170  29.518  41.938  1.00  0.00           C
ATOM   2203  HZ  PHE   140      33.459  28.706  41.963  1.00  0.00           H
ATOM   2204  CE2 PHE   140      35.579  29.286  41.735  1.00  0.00           C
ATOM   2205  HE2 PHE   140      35.954  28.289  41.555  1.00  0.00           H
ATOM   2206  CD2 PHE   140      36.449  30.368  41.527  1.00  0.00           C
ATOM   2207  HD2 PHE   140      37.498  30.215  41.320  1.00  0.00           H
ATOM   2208  C   PHE   140      37.863  32.993  43.457  1.00  0.00           C
ATOM   2209  O   PHE   140      38.688  32.197  43.125  1.00  0.00           O
ATOM   2210  N   SER   141      37.722  33.435  44.735  1.00  0.00           N
ATOM   2211  H   SER   141      36.932  34.059  44.816  1.00  0.00           H
ATOM   2212  CA  SER   141      38.533  33.131  45.891  1.00  0.00           C
ATOM   2213  HA  SER   141      39.570  32.992  45.584  1.00  0.00           H
ATOM   2214  CB  SER   141      38.675  34.300  46.862  1.00  0.00           C
ATOM   2215  HB2 SER   141      37.703  34.437  47.336  1.00  0.00           H
ATOM   2216  HB3 SER   141      39.467  34.137  47.592  1.00  0.00           H
ATOM   2217  OG  SER   141      38.904  35.477  46.129  1.00  0.00           O
ATOM   2218  HG  SER   141      38.381  36.131  46.598  1.00  0.00           H
ATOM   2219  C   SER   141      38.106  31.875  46.664  1.00  0.00           C
ATOM   2220  O   SER   141      38.522  31.587  47.742  1.00  0.00           O
ATOM   2221  N   PHE   142      37.136  31.096  46.079  1.00  0.00           N
ATOM   2222  H   PHE   142      36.895  31.237  45.109  1.00  0.00           H
ATOM   2223  CA  PHE   142      36.745  29.785  46.673  1.00  0.00           C
ATOM   2224  HA  PHE   142      36.635  29.963  47.743  1.00  0.00           H
ATOM   2225  CB  PHE   142      35.437  29.253  45.975  1.00  0.00           C
ATOM   2226  HB2 PHE   142      35.732  29.049  44.946  1.00  0.00           H
ATOM   2227  HB3 PHE   142      35.202  28.370  46.569  1.00  0.00           H
ATOM   2228  CG  PHE   142      34.248  30.230  45.952  1.00  0.00           C
ATOM   2229  CD1 PHE   142      34.182  31.232  45.042  1.00  0.00           C
ATOM   2230  HD1 PHE   142      34.826  31.361  44.186  1.00  0.00           H
ATOM   2231  CE1 PHE   142      33.041  32.080  45.179  1.00  0.00           C
ATOM   2232  HE1 PHE   142      32.877  32.882  44.474  1.00  0.00           H
ATOM   2233  CZ  PHE   142      32.184  31.985  46.315  1.00  0.00           C
ATOM   2234  HZ  PHE   142      31.322  32.619  46.463  1.00  0.00           H
ATOM   2235  CE2 PHE   142      32.342  30.899  47.276  1.00  0.00           C
ATOM   2236  HE2 PHE   142      31.660  30.733  48.097  1.00  0.00           H
ATOM   2237  CD2 PHE   142      33.379  30.000  47.054  1.00  0.00           C
ATOM   2238  HD2 PHE   142      33.506  29.143  47.700  1.00  0.00           H
ATOM   2239  C   PHE   142      37.836  28.722  46.354  1.00  0.00           C
ATOM   2240  O   PHE   142      38.545  28.821  45.352  1.00  0.00           O
ATOM   2241  N   PRO   143      37.855  27.589  47.074  1.00  0.00           N
ATOM   2242  CD  PRO   143      37.027  27.288  48.235  1.00  0.00           C
ATOM   2243  HD2 PRO   143      36.074  26.862  47.918  1.00  0.00           H
ATOM   2244  HD3 PRO   143      36.766  28.015  49.004  1.00  0.00           H
ATOM   2245  CG  PRO   143      37.758  26.119  48.951  1.00  0.00           C
ATOM   2246  HG2 PRO   143      37.202  25.304  49.413  1.00  0.00           H
ATOM   2247  HG3 PRO   143      38.413  26.580  49.691  1.00  0.00           H
ATOM   2248  CB  PRO   143      38.556  25.535  47.747  1.00  0.00           C
ATOM   2249  HB2 PRO   143      37.774  24.899  47.331  1.00  0.00           H
ATOM   2250  HB3 PRO   143      39.444  25.034  48.134  1.00  0.00           H
ATOM   2251  CA  PRO   143      38.819  26.533  46.718  1.00  0.00           C
ATOM   2252  HA  PRO   143      39.865  26.772  46.902  1.00  0.00           H
ATOM   2253  C   PRO   143      38.675  26.051  45.227  1.00  0.00           C
ATOM   2254  O   PRO   143      37.815  25.221  44.911  1.00  0.00           O
ATOM   2255  N   ALA   144      39.705  26.309  44.390  1.00  0.00           N
ATOM   2256  H   ALA   144      40.437  26.930  44.705  1.00  0.00           H
ATOM   2257  CA  ALA   144      39.632  25.993  42.902  1.00  0.00           C
ATOM   2258  HA  ALA   144      39.134  25.038  42.734  1.00  0.00           H
ATOM   2259  CB  ALA   144      38.892  27.092  42.227  1.00  0.00           C
ATOM   2260  HB1 ALA   144      39.464  27.999  42.426  1.00  0.00           H
ATOM   2261  HB2 ALA   144      37.870  27.121  42.604  1.00  0.00           H
ATOM   2262  HB3 ALA   144      38.826  26.789  41.182  1.00  0.00           H
ATOM   2263  C   ALA   144      41.085  25.747  42.440  1.00  0.00           C
ATOM   2264  O   ALA   144      41.992  26.556  42.617  1.00  0.00           O
ATOM   2265  N   SER   145      41.379  24.606  41.782  1.00  0.00           N
ATOM   2266  H   SER   145      40.641  23.922  41.694  1.00  0.00           H
ATOM   2267  CA  SER   145      42.683  24.095  41.258  1.00  0.00           C
ATOM   2268  HA  SER   145      43.422  24.294  42.035  1.00  0.00           H
ATOM   2269  CB  SER   145      42.749  22.612  40.980  1.00  0.00           C
ATOM   2270  HB2 SER   145      42.105  22.401  40.128  1.00  0.00           H
ATOM   2271  HB3 SER   145      43.772  22.251  40.868  1.00  0.00           H
ATOM   2272  OG  SER   145      42.108  21.936  42.025  1.00  0.00           O
ATOM   2273  HG  SER   145      42.142  20.994  41.843  1.00  0.00           H
ATOM   2274  C   SER   145      42.985  24.873  39.942  1.00  0.00           C
ATOM   2275  O   SER   145      42.163  25.001  39.107  1.00  0.00           O
ATOM   2276  N   GLN   146      44.229  25.352  39.849  1.00  0.00           N
ATOM   2277  H   GLN   146      44.876  25.044  40.560  1.00  0.00           H
ATOM   2278  CA  GLN   146      44.600  26.239  38.776  1.00  0.00           C
ATOM   2279  HA  GLN   146      43.841  26.166  37.996  1.00  0.00           H
ATOM   2280  CB  GLN   146      44.565  27.631  39.378  1.00  0.00           C
ATOM   2281  HB2 GLN   146      43.640  27.683  39.952  1.00  0.00           H
ATOM   2282  HB3 GLN   146      45.371  27.738  40.104  1.00  0.00           H
ATOM   2283  CG  GLN   146      44.569  28.782  38.318  1.00  0.00           C
ATOM   2284  HG2 GLN   146      45.588  28.990  37.993  1.00  0.00           H
ATOM   2285  HG3 GLN   146      43.958  28.431  37.487  1.00  0.00           H
ATOM   2286  CD  GLN   146      44.047  30.069  38.879  1.00  0.00           C
ATOM   2287  OE1 GLN   146      43.797  30.227  40.039  1.00  0.00           O
ATOM   2288  NE2 GLN   146      43.921  31.109  38.127  1.00  0.00           N
ATOM   2289 HE21 GLN   146      43.576  31.908  38.639  1.00  0.00           H
ATOM   2290 HE22 GLN   146      43.876  31.004  37.124  1.00  0.00           H
ATOM   2291  C   GLN   146      46.006  25.783  38.129  1.00  0.00           C
ATOM   2292  O   GLN   146      47.021  25.875  38.814  1.00  0.00           O
ATOM   2293  N   ASN   147      46.056  25.419  36.875  1.00  0.00           N
ATOM   2294  H   ASN   147      45.180  25.212  36.414  1.00  0.00           H
ATOM   2295  CA  ASN   147      47.338  25.191  36.129  1.00  0.00           C
ATOM   2296  HA  ASN   147      48.270  25.353  36.671  1.00  0.00           H
ATOM   2297  CB  ASN   147      47.252  23.696  35.797  1.00  0.00           C
ATOM   2298  HB2 ASN   147      46.318  23.422  35.304  1.00  0.00           H
ATOM   2299  HB3 ASN   147      48.059  23.445  35.109  1.00  0.00           H
ATOM   2300  CG  ASN   147      47.585  22.819  37.050  1.00  0.00           C
ATOM   2301  OD1 ASN   147      48.691  22.752  37.505  1.00  0.00           O
ATOM   2302  ND2 ASN   147      46.576  22.164  37.588  1.00  0.00           N
ATOM   2303 HD21 ASN   147      45.736  22.252  37.035  1.00  0.00           H
ATOM   2304 HD22 ASN   147      46.653  21.577  38.406  1.00  0.00           H
ATOM   2305  C   ASN   147      47.468  25.959  34.834  1.00  0.00           C
ATOM   2306  O   ASN   147      48.390  25.736  34.056  1.00  0.00           O
ATOM   2307  N   LYS   148      46.615  26.993  34.612  1.00  0.00           N
ATOM   2308  H   LYS   148      45.731  27.038  35.098  1.00  0.00           H
ATOM   2309  CA  LYS   148      46.831  28.165  33.705  1.00  0.00           C
ATOM   2310  HA  LYS   148      47.880  28.460  33.657  1.00  0.00           H
ATOM   2311  CB  LYS   148      46.437  27.831  32.243  1.00  0.00           C
ATOM   2312  HB2 LYS   148      46.750  28.762  31.770  1.00  0.00           H
ATOM   2313  HB3 LYS   148      47.062  26.988  31.944  1.00  0.00           H
ATOM   2314  CG  LYS   148      44.998  27.438  31.993  1.00  0.00           C
ATOM   2315  HG2 LYS   148      44.821  26.502  32.523  1.00  0.00           H
ATOM   2316  HG3 LYS   148      44.303  28.223  32.292  1.00  0.00           H
ATOM   2317  CD  LYS   148      44.716  27.030  30.513  1.00  0.00           C
ATOM   2318  HD2 LYS   148      44.936  27.895  29.888  1.00  0.00           H
ATOM   2319  HD3 LYS   148      45.419  26.278  30.154  1.00  0.00           H
ATOM   2320  CE  LYS   148      43.265  26.668  30.425  1.00  0.00           C
ATOM   2321  HE2 LYS   148      42.591  27.265  31.039  1.00  0.00           H
ATOM   2322  HE3 LYS   148      43.072  27.042  29.418  1.00  0.00           H
ATOM   2323  NZ  LYS   148      43.007  25.238  30.568  1.00  0.00           N
ATOM   2324  HZ1 LYS   148      42.943  24.938  31.530  1.00  0.00           H
ATOM   2325  HZ2 LYS   148      43.734  24.676  30.147  1.00  0.00           H
ATOM   2326  HZ3 LYS   148      42.134  24.946  30.150  1.00  0.00           H
ATOM   2327  C   LYS   148      46.075  29.312  34.235  1.00  0.00           C
ATOM   2328  O   LYS   148      45.193  29.034  35.052  1.00  0.00           O
ATOM   2329  N   ILE   149      46.359  30.551  33.868  1.00  0.00           N
ATOM   2330  H   ILE   149      47.191  30.637  33.303  1.00  0.00           H
ATOM   2331  CA  ILE   149      45.660  31.690  34.465  1.00  0.00           C
ATOM   2332  HA  ILE   149      45.750  31.474  35.530  1.00  0.00           H
ATOM   2333  CB  ILE   149      46.328  33.007  34.174  1.00  0.00           C
ATOM   2334  HB  ILE   149      47.340  32.713  34.454  1.00  0.00           H
ATOM   2335  CG2 ILE   149      46.307  33.393  32.688  1.00  0.00           C
ATOM   2336 HG21 ILE   149      45.391  33.937  32.460  1.00  0.00           H
ATOM   2337 HG22 ILE   149      46.304  32.482  32.088  1.00  0.00           H
ATOM   2338 HG23 ILE   149      47.104  34.078  32.396  1.00  0.00           H
ATOM   2339  CG1 ILE   149      45.923  34.175  34.995  1.00  0.00           C
ATOM   2340 HG12 ILE   149      46.476  35.054  34.667  1.00  0.00           H
ATOM   2341 HG13 ILE   149      44.856  34.320  34.833  1.00  0.00           H
ATOM   2342  CD1 ILE   149      46.069  34.120  36.509  1.00  0.00           C
ATOM   2343 HD11 ILE   149      47.066  34.456  36.794  1.00  0.00           H
ATOM   2344 HD12 ILE   149      45.859  33.153  36.963  1.00  0.00           H
ATOM   2345 HD13 ILE   149      45.341  34.846  36.874  1.00  0.00           H
ATOM   2346  C   ILE   149      44.114  31.678  34.152  1.00  0.00           C
ATOM   2347  O   ILE   149      43.277  32.040  34.928  1.00  0.00           O
ATOM   2348  N   ASN   150      43.797  31.327  32.945  1.00  0.00           N
ATOM   2349  H   ASN   150      44.513  31.274  32.234  1.00  0.00           H
ATOM   2350  CA  ASN   150      42.391  31.253  32.412  1.00  0.00           C
ATOM   2351  HA  ASN   150      41.802  32.088  32.791  1.00  0.00           H
ATOM   2352  CB  ASN   150      42.504  31.529  30.873  1.00  0.00           C
ATOM   2353  HB2 ASN   150      41.513  31.295  30.485  1.00  0.00           H
ATOM   2354  HB3 ASN   150      42.736  32.552  30.573  1.00  0.00           H
ATOM   2355  CG  ASN   150      43.619  30.810  30.098  1.00  0.00           C
ATOM   2356  OD1 ASN   150      44.759  30.677  30.534  1.00  0.00           O
ATOM   2357  ND2 ASN   150      43.277  30.227  28.964  1.00  0.00           N
ATOM   2358 HD21 ASN   150      42.307  30.212  28.680  1.00  0.00           H
ATOM   2359 HD22 ASN   150      43.919  29.645  28.445  1.00  0.00           H
ATOM   2360  C   ASN   150      41.642  29.897  32.734  1.00  0.00           C
ATOM   2361  O   ASN   150      41.069  29.286  31.845  1.00  0.00           O
ATOM   2362  N   GLU   151      41.635  29.555  34.043  1.00  0.00           N
ATOM   2363  H   GLU   151      42.081  30.142  34.733  1.00  0.00           H
ATOM   2364  CA  GLU   151      41.090  28.289  34.508  1.00  0.00           C
ATOM   2365  HA  GLU   151      40.096  28.086  34.110  1.00  0.00           H
ATOM   2366  CB  GLU   151      42.158  27.235  34.179  1.00  0.00           C
ATOM   2367  HB2 GLU   151      42.254  27.244  33.093  1.00  0.00           H
ATOM   2368  HB3 GLU   151      43.058  27.632  34.649  1.00  0.00           H
ATOM   2369  CG  GLU   151      41.797  25.850  34.750  1.00  0.00           C
ATOM   2370  HG2 GLU   151      41.688  25.963  35.828  1.00  0.00           H
ATOM   2371  HG3 GLU   151      40.877  25.548  34.251  1.00  0.00           H
ATOM   2372  CD  GLU   151      42.924  24.808  34.505  1.00  0.00           C
ATOM   2373  OE1 GLU   151      42.843  24.161  33.425  1.00  0.00           O
ATOM   2374  OE2 GLU   151      43.876  24.748  35.291  1.00  0.00           O
ATOM   2375  C   GLU   151      40.873  28.266  36.035  1.00  0.00           C
ATOM   2376  O   GLU   151      41.701  28.897  36.733  1.00  0.00           O
ATOM   2377  N   GLY   152      39.818  27.539  36.561  1.00  0.00           N
ATOM   2378  H   GLY   152      39.204  27.144  35.864  1.00  0.00           H
ATOM   2379  CA  GLY   152      39.562  27.345  38.007  1.00  0.00           C
ATOM   2380  HA2 GLY   152      40.499  27.196  38.544  1.00  0.00           H
ATOM   2381  HA3 GLY   152      39.164  28.261  38.442  1.00  0.00           H
ATOM   2382  C   GLY   152      38.563  26.252  38.315  1.00  0.00           C
ATOM   2383  O   GLY   152      37.389  26.518  38.384  1.00  0.00           O
ATOM   2384  N   ILE   153      39.127  25.074  38.266  1.00  0.00           N
ATOM   2385  H   ILE   153      40.135  25.073  38.196  1.00  0.00           H
ATOM   2386  CA  ILE   153      38.303  23.906  38.569  1.00  0.00           C
ATOM   2387  HA  ILE   153      37.422  24.010  37.936  1.00  0.00           H
ATOM   2388  CB  ILE   153      38.956  22.633  38.079  1.00  0.00           C
ATOM   2389  HB  ILE   153      39.941  22.794  38.518  1.00  0.00           H
ATOM   2390  CG2 ILE   153      38.402  21.343  38.564  1.00  0.00           C
ATOM   2391 HG21 ILE   153      39.128  20.589  38.870  1.00  0.00           H
ATOM   2392 HG22 ILE   153      37.643  20.936  37.896  1.00  0.00           H
ATOM   2393 HG23 ILE   153      37.818  21.511  39.468  1.00  0.00           H
ATOM   2394  CG1 ILE   153      39.100  22.569  36.560  1.00  0.00           C
ATOM   2395 HG12 ILE   153      38.113  22.291  36.188  1.00  0.00           H
ATOM   2396 HG13 ILE   153      39.187  23.626  36.308  1.00  0.00           H
ATOM   2397  CD1 ILE   153      40.229  21.756  36.013  1.00  0.00           C
ATOM   2398 HD11 ILE   153      39.947  20.777  36.403  1.00  0.00           H
ATOM   2399 HD12 ILE   153      41.149  22.090  36.492  1.00  0.00           H
ATOM   2400 HD13 ILE   153      40.094  21.901  34.941  1.00  0.00           H
ATOM   2401  C   ILE   153      37.957  23.829  40.060  1.00  0.00           C
ATOM   2402  O   ILE   153      38.757  23.482  40.908  1.00  0.00           O
ATOM   2403  N   LEU   154      36.704  24.184  40.440  1.00  0.00           N
ATOM   2404  H   LEU   154      36.005  24.187  39.711  1.00  0.00           H
ATOM   2405  CA  LEU   154      36.223  24.303  41.790  1.00  0.00           C
ATOM   2406  HA  LEU   154      36.715  25.082  42.372  1.00  0.00           H
ATOM   2407  CB  LEU   154      34.755  24.705  41.644  1.00  0.00           C
ATOM   2408  HB2 LEU   154      34.652  25.652  41.114  1.00  0.00           H
ATOM   2409  HB3 LEU   154      34.243  24.022  40.966  1.00  0.00           H
ATOM   2410  CG  LEU   154      34.094  24.844  43.063  1.00  0.00           C
ATOM   2411  HG  LEU   154      34.370  23.960  43.639  1.00  0.00           H
ATOM   2412  CD1 LEU   154      34.476  26.140  43.720  1.00  0.00           C
ATOM   2413 HD11 LEU   154      34.239  26.065  44.781  1.00  0.00           H
ATOM   2414 HD12 LEU   154      33.905  26.969  43.300  1.00  0.00           H
ATOM   2415 HD13 LEU   154      35.522  26.415  43.597  1.00  0.00           H
ATOM   2416  CD2 LEU   154      32.571  24.864  42.857  1.00  0.00           C
ATOM   2417 HD21 LEU   154      32.306  25.743  42.268  1.00  0.00           H
ATOM   2418 HD22 LEU   154      32.174  24.000  42.326  1.00  0.00           H
ATOM   2419 HD23 LEU   154      32.234  24.873  43.894  1.00  0.00           H
ATOM   2420  C   LEU   154      36.367  22.949  42.492  1.00  0.00           C
ATOM   2421  O   LEU   154      36.027  21.868  41.901  1.00  0.00           O
ATOM   2422  N   GLN   155      36.970  22.986  43.631  1.00  0.00           N
ATOM   2423  H   GLN   155      37.281  23.898  43.933  1.00  0.00           H
ATOM   2424  CA  GLN   155      37.199  21.765  44.490  1.00  0.00           C
ATOM   2425  HA  GLN   155      37.381  20.951  43.790  1.00  0.00           H
ATOM   2426  CB  GLN   155      38.442  22.106  45.363  1.00  0.00           C
ATOM   2427  HB2 GLN   155      38.242  23.023  45.918  1.00  0.00           H
ATOM   2428  HB3 GLN   155      38.545  21.300  46.090  1.00  0.00           H
ATOM   2429  CG  GLN   155      39.720  22.219  44.579  1.00  0.00           C
ATOM   2430  HG2 GLN   155      40.026  21.253  44.181  1.00  0.00           H
ATOM   2431  HG3 GLN   155      39.501  22.779  43.669  1.00  0.00           H
ATOM   2432  CD  GLN   155      40.889  22.928  45.239  1.00  0.00           C
ATOM   2433  OE1 GLN   155      40.695  23.511  46.268  1.00  0.00           O
ATOM   2434  NE2 GLN   155      42.043  23.070  44.554  1.00  0.00           N
ATOM   2435 HE21 GLN   155      42.674  23.633  45.106  1.00  0.00           H
ATOM   2436 HE22 GLN   155      42.105  22.630  43.647  1.00  0.00           H
ATOM   2437  C   GLN   155      35.971  21.511  45.373  1.00  0.00           C
ATOM   2438  O   GLN   155      35.559  20.363  45.608  1.00  0.00           O
ATOM   2439  N   ARG   156      35.389  22.561  45.998  1.00  0.00           N
ATOM   2440  H   ARG   156      35.752  23.476  45.767  1.00  0.00           H
ATOM   2441  CA  ARG   156      34.180  22.549  46.828  1.00  0.00           C
ATOM   2442  HA  ARG   156      33.339  22.046  46.351  1.00  0.00           H
ATOM   2443  CB  ARG   156      34.585  21.919  48.202  1.00  0.00           C
ATOM   2444  HB2 ARG   156      33.617  21.782  48.685  1.00  0.00           H
ATOM   2445  HB3 ARG   156      35.007  20.918  48.111  1.00  0.00           H
ATOM   2446  CG  ARG   156      35.576  22.844  48.968  1.00  0.00           C
ATOM   2447  HG2 ARG   156      36.500  23.028  48.418  1.00  0.00           H
ATOM   2448  HG3 ARG   156      35.094  23.715  49.414  1.00  0.00           H
ATOM   2449  CD  ARG   156      36.088  22.024  50.146  1.00  0.00           C
ATOM   2450  HD2 ARG   156      35.335  21.583  50.800  1.00  0.00           H
ATOM   2451  HD3 ARG   156      36.730  21.268  49.693  1.00  0.00           H
ATOM   2452  NE  ARG   156      37.062  22.740  50.880  1.00  0.00           N
ATOM   2453  HE  ARG   156      38.006  22.522  50.589  1.00  0.00           H
ATOM   2454  CZ  ARG   156      36.897  23.600  51.874  1.00  0.00           C
ATOM   2455  NH1 ARG   156      35.709  23.850  52.342  1.00  0.00           N
ATOM   2456 HH11 ARG   156      34.925  23.374  51.920  1.00  0.00           H
ATOM   2457 HH12 ARG   156      35.472  24.608  52.966  1.00  0.00           H
ATOM   2458  NH2 ARG   156      37.871  24.397  52.318  1.00  0.00           N
ATOM   2459 HH21 ARG   156      38.806  24.252  51.967  1.00  0.00           H
ATOM   2460 HH22 ARG   156      37.753  24.873  53.201  1.00  0.00           H
ATOM   2461  C   ARG   156      33.726  23.972  46.961  1.00  0.00           C
ATOM   2462  O   ARG   156      34.477  24.906  46.856  1.00  0.00           O
ATOM   2463  N   TRP   157      32.427  24.126  47.156  1.00  0.00           N
ATOM   2464  H   TRP   157      31.876  23.293  47.011  1.00  0.00           H
ATOM   2465  CA  TRP   157      31.773  25.407  47.551  1.00  0.00           C
ATOM   2466  HA  TRP   157      32.378  26.130  47.005  1.00  0.00           H
ATOM   2467  CB  TRP   157      30.283  25.456  47.095  1.00  0.00           C
ATOM   2468  HB2 TRP   157      29.737  24.553  47.368  1.00  0.00           H
ATOM   2469  HB3 TRP   157      29.984  26.285  47.737  1.00  0.00           H
ATOM   2470  CG  TRP   157      29.913  25.769  45.725  1.00  0.00           C
ATOM   2471  CD1 TRP   157      29.155  24.954  45.015  1.00  0.00           C
ATOM   2472  HD1 TRP   157      28.909  23.943  45.308  1.00  0.00           H
ATOM   2473  NE1 TRP   157      28.903  25.578  43.850  1.00  0.00           N
ATOM   2474  HE1 TRP   157      28.368  25.088  43.148  1.00  0.00           H
ATOM   2475  CE2 TRP   157      29.461  26.835  43.706  1.00  0.00           C
ATOM   2476  CZ2 TRP   157      29.417  27.811  42.706  1.00  0.00           C
ATOM   2477  HZ2 TRP   157      28.806  27.788  41.817  1.00  0.00           H
ATOM   2478  CH2 TRP   157      30.239  28.948  42.902  1.00  0.00           C
ATOM   2479  HH2 TRP   157      30.284  29.709  42.137  1.00  0.00           H
ATOM   2480  CZ3 TRP   157      30.907  29.133  44.106  1.00  0.00           C
ATOM   2481  HZ3 TRP   157      31.426  30.061  44.292  1.00  0.00           H
ATOM   2482  CE3 TRP   157      30.913  28.180  45.142  1.00  0.00           C
ATOM   2483  HE3 TRP   157      31.262  28.493  46.115  1.00  0.00           H
ATOM   2484  CD2 TRP   157      30.171  26.985  44.886  1.00  0.00           C
ATOM   2485  C   TRP   157      31.930  25.771  49.047  1.00  0.00           C
ATOM   2486  O   TRP   157      31.637  24.927  49.884  1.00  0.00           O
ATOM   2487  N   THR   158      32.258  27.075  49.295  1.00  0.00           N
ATOM   2488  H   THR   158      32.450  27.672  48.504  1.00  0.00           H
ATOM   2489  CA  THR   158      32.363  27.661  50.632  1.00  0.00           C
ATOM   2490  HA  THR   158      31.838  27.012  51.333  1.00  0.00           H
ATOM   2491  CB  THR   158      33.787  28.000  51.004  1.00  0.00           C
ATOM   2492  HB  THR   158      33.776  28.558  51.940  1.00  0.00           H
ATOM   2493  CG2 THR   158      34.559  26.618  51.244  1.00  0.00           C
ATOM   2494 HG21 THR   158      34.034  26.022  51.990  1.00  0.00           H
ATOM   2495 HG22 THR   158      35.546  26.957  51.560  1.00  0.00           H
ATOM   2496 HG23 THR   158      34.569  26.029  50.328  1.00  0.00           H
ATOM   2497  OG1 THR   158      34.345  28.790  50.009  1.00  0.00           O
ATOM   2498  HG1 THR   158      34.915  29.406  50.471  1.00  0.00           H
ATOM   2499  C   THR   158      31.429  28.891  50.580  1.00  0.00           C
ATOM   2500  O   THR   158      30.480  29.002  49.770  1.00  0.00           O
ATOM   2501  N   LYS   159      31.445  29.724  51.625  1.00  0.00           N
ATOM   2502  H   LYS   159      32.087  29.515  52.377  1.00  0.00           H
ATOM   2503  CA  LYS   159      30.682  30.969  51.794  1.00  0.00           C
ATOM   2504  HA  LYS   159      30.884  31.322  52.806  1.00  0.00           H
ATOM   2505  CB  LYS   159      31.125  32.091  50.889  1.00  0.00           C
ATOM   2506  HB2 LYS   159      31.034  31.875  49.825  1.00  0.00           H
ATOM   2507  HB3 LYS   159      30.461  32.953  50.965  1.00  0.00           H
ATOM   2508  CG  LYS   159      32.419  32.619  51.323  1.00  0.00           C
ATOM   2509  HG2 LYS   159      32.351  33.152  52.271  1.00  0.00           H
ATOM   2510  HG3 LYS   159      33.183  31.842  51.343  1.00  0.00           H
ATOM   2511  CD  LYS   159      32.952  33.626  50.312  1.00  0.00           C
ATOM   2512  HD2 LYS   159      33.138  33.094  49.379  1.00  0.00           H
ATOM   2513  HD3 LYS   159      32.213  34.383  50.047  1.00  0.00           H
ATOM   2514  CE  LYS   159      34.307  34.259  50.714  1.00  0.00           C
ATOM   2515  HE2 LYS   159      34.172  34.894  51.590  1.00  0.00           H
ATOM   2516  HE3 LYS   159      34.960  33.411  50.922  1.00  0.00           H
ATOM   2517  NZ  LYS   159      34.922  35.097  49.694  1.00  0.00           N
ATOM   2518  HZ1 LYS   159      35.106  34.657  48.805  1.00  0.00           H
ATOM   2519  HZ2 LYS   159      35.795  35.439  50.066  1.00  0.00           H
ATOM   2520  HZ3 LYS   159      34.248  35.841  49.577  1.00  0.00           H
ATOM   2521  C   LYS   159      29.148  30.823  51.773  1.00  0.00           C
ATOM   2522  O   LYS   159      28.413  31.832  51.624  1.00  0.00           O
ATOM   2523  N   GLY   160      28.577  29.633  51.974  1.00  0.00           N
ATOM   2524  H   GLY   160      29.282  28.919  52.090  1.00  0.00           H
ATOM   2525  CA  GLY   160      27.137  29.306  51.898  1.00  0.00           C
ATOM   2526  HA2 GLY   160      26.981  28.439  52.541  1.00  0.00           H
ATOM   2527  HA3 GLY   160      26.606  30.168  52.297  1.00  0.00           H
ATOM   2528  C   GLY   160      26.657  28.877  50.463  1.00  0.00           C
ATOM   2529  O   GLY   160      25.531  28.419  50.361  1.00  0.00           O
ATOM   2530  N   PHE   161      27.423  29.084  49.394  1.00  0.00           N
ATOM   2531  H   PHE   161      28.378  29.394  49.506  1.00  0.00           H
ATOM   2532  CA  PHE   161      27.001  28.350  48.152  1.00  0.00           C
ATOM   2533  HA  PHE   161      26.042  28.776  47.857  1.00  0.00           H
ATOM   2534  CB  PHE   161      28.039  28.744  47.042  1.00  0.00           C
ATOM   2535  HB2 PHE   161      29.049  28.371  47.217  1.00  0.00           H
ATOM   2536  HB3 PHE   161      27.741  28.035  46.270  1.00  0.00           H
ATOM   2537  CG  PHE   161      27.988  30.220  46.616  1.00  0.00           C
ATOM   2538  CD1 PHE   161      28.790  31.138  47.206  1.00  0.00           C
ATOM   2539  HD1 PHE   161      29.507  30.973  47.996  1.00  0.00           H
ATOM   2540  CE1 PHE   161      28.654  32.494  46.821  1.00  0.00           C
ATOM   2541  HE1 PHE   161      29.144  33.247  47.419  1.00  0.00           H
ATOM   2542  CZ  PHE   161      27.790  32.814  45.782  1.00  0.00           C
ATOM   2543  HZ  PHE   161      27.896  33.840  45.459  1.00  0.00           H
ATOM   2544  CE2 PHE   161      26.996  31.909  45.113  1.00  0.00           C
ATOM   2545  HE2 PHE   161      26.420  32.152  44.232  1.00  0.00           H
ATOM   2546  CD2 PHE   161      27.063  30.565  45.555  1.00  0.00           C
ATOM   2547  HD2 PHE   161      26.490  29.737  45.164  1.00  0.00           H
ATOM   2548  C   PHE   161      26.946  26.876  48.404  1.00  0.00           C
ATOM   2549  O   PHE   161      27.824  26.290  49.071  1.00  0.00           O
ATOM   2550  N   ASP   162      25.883  26.289  47.918  1.00  0.00           N
ATOM   2551  H   ASP   162      25.193  26.922  47.538  1.00  0.00           H
ATOM   2552  CA  ASP   162      25.492  24.933  47.768  1.00  0.00           C
ATOM   2553  HA  ASP   162      26.432  24.385  47.703  1.00  0.00           H
ATOM   2554  CB  ASP   162      24.943  24.427  49.052  1.00  0.00           C
ATOM   2555  HB2 ASP   162      25.737  24.683  49.754  1.00  0.00           H
ATOM   2556  HB3 ASP   162      24.059  25.007  49.319  1.00  0.00           H
ATOM   2557  CG  ASP   162      24.863  22.837  49.192  1.00  0.00           C
ATOM   2558  OD1 ASP   162      25.604  22.130  48.445  1.00  0.00           O
ATOM   2559  OD2 ASP   162      24.100  22.385  50.117  1.00  0.00           O
ATOM   2560  C   ASP   162      24.750  24.607  46.414  1.00  0.00           C
ATOM   2561  O   ASP   162      23.744  24.004  46.441  1.00  0.00           O
ATOM   2562  N   ILE   163      25.363  25.063  45.336  1.00  0.00           N
ATOM   2563  H   ILE   163      26.209  25.614  45.366  1.00  0.00           H
ATOM   2564  CA  ILE   163      24.898  24.862  43.944  1.00  0.00           C
ATOM   2565  HA  ILE   163      23.809  24.834  43.922  1.00  0.00           H
ATOM   2566  CB  ILE   163      25.280  26.006  43.057  1.00  0.00           C
ATOM   2567  HB  ILE   163      26.367  26.085  43.032  1.00  0.00           H
ATOM   2568  CG2 ILE   163      24.830  25.789  41.642  1.00  0.00           C
ATOM   2569 HG21 ILE   163      25.209  26.599  41.019  1.00  0.00           H
ATOM   2570 HG22 ILE   163      23.741  25.726  41.632  1.00  0.00           H
ATOM   2571 HG23 ILE   163      25.260  24.842  41.317  1.00  0.00           H
ATOM   2572  CG1 ILE   163      24.709  27.350  43.661  1.00  0.00           C
ATOM   2573 HG12 ILE   163      23.641  27.174  43.783  1.00  0.00           H
ATOM   2574 HG13 ILE   163      25.036  27.586  44.674  1.00  0.00           H
ATOM   2575  CD1 ILE   163      24.906  28.696  42.870  1.00  0.00           C
ATOM   2576 HD11 ILE   163      25.937  28.750  42.522  1.00  0.00           H
ATOM   2577 HD12 ILE   163      24.739  29.548  43.529  1.00  0.00           H
ATOM   2578 HD13 ILE   163      24.239  28.805  42.014  1.00  0.00           H
ATOM   2579  C   ILE   163      25.404  23.573  43.328  1.00  0.00           C
ATOM   2580  O   ILE   163      26.610  23.408  43.210  1.00  0.00           O
ATOM   2581  N   PRO   164      24.565  22.616  42.913  1.00  0.00           N
ATOM   2582  CD  PRO   164      23.148  22.561  43.154  1.00  0.00           C
ATOM   2583  HD2 PRO   164      22.563  23.238  42.530  1.00  0.00           H
ATOM   2584  HD3 PRO   164      22.928  22.816  44.191  1.00  0.00           H
ATOM   2585  CG  PRO   164      22.634  21.129  43.152  1.00  0.00           C
ATOM   2586  HG2 PRO   164      21.605  21.048  42.801  1.00  0.00           H
ATOM   2587  HG3 PRO   164      22.840  20.703  44.134  1.00  0.00           H
ATOM   2588  CB  PRO   164      23.602  20.517  42.173  1.00  0.00           C
ATOM   2589  HB2 PRO   164      23.215  20.623  41.160  1.00  0.00           H
ATOM   2590  HB3 PRO   164      23.822  19.489  42.461  1.00  0.00           H
ATOM   2591  CA  PRO   164      24.927  21.312  42.279  1.00  0.00           C
ATOM   2592  HA  PRO   164      25.537  20.730  42.971  1.00  0.00           H
ATOM   2593  C   PRO   164      25.722  21.378  40.968  1.00  0.00           C
ATOM   2594  O   PRO   164      25.635  22.385  40.208  1.00  0.00           O
ATOM   2595  N   ASN   165      26.521  20.371  40.653  1.00  0.00           N
ATOM   2596  H   ASN   165      26.630  19.629  41.330  1.00  0.00           H
ATOM   2597  CA  ASN   165      27.230  20.183  39.318  1.00  0.00           C
ATOM   2598  HA  ASN   165      27.683  19.194  39.363  1.00  0.00           H
ATOM   2599  CB  ASN   165      26.348  19.956  38.060  1.00  0.00           C
ATOM   2600  HB2 ASN   165      25.687  20.809  37.905  1.00  0.00           H
ATOM   2601  HB3 ASN   165      26.910  19.642  37.180  1.00  0.00           H
ATOM   2602  CG  ASN   165      25.402  18.803  38.325  1.00  0.00           C
ATOM   2603  OD1 ASN   165      25.829  17.645  38.458  1.00  0.00           O
ATOM   2604  ND2 ASN   165      24.142  19.061  38.559  1.00  0.00           N
ATOM   2605 HD21 ASN   165      23.851  20.000  38.327  1.00  0.00           H
ATOM   2606 HD22 ASN   165      23.456  18.387  38.869  1.00  0.00           H
ATOM   2607  C   ASN   165      28.428  21.159  39.051  1.00  0.00           C
ATOM   2608  O   ASN   165      29.339  20.811  38.293  1.00  0.00           O
ATOM   2609  N   ILE   166      28.693  22.254  39.839  1.00  0.00           N
ATOM   2610  H   ILE   166      27.966  22.485  40.501  1.00  0.00           H
ATOM   2611  CA  ILE   166      29.837  23.145  39.603  1.00  0.00           C
ATOM   2612  HA  ILE   166      29.888  23.402  38.544  1.00  0.00           H
ATOM   2613  CB  ILE   166      29.653  24.440  40.426  1.00  0.00           C
ATOM   2614  HB  ILE   166      30.001  24.258  41.443  1.00  0.00           H
ATOM   2615  CG2 ILE   166      30.603  25.610  40.055  1.00  0.00           C
ATOM   2616 HG21 ILE   166      30.420  26.023  39.062  1.00  0.00           H
ATOM   2617 HG22 ILE   166      31.598  25.192  39.900  1.00  0.00           H
ATOM   2618 HG23 ILE   166      30.580  26.476  40.716  1.00  0.00           H
ATOM   2619  CG1 ILE   166      28.203  24.995  40.429  1.00  0.00           C
ATOM   2620 HG12 ILE   166      27.488  24.273  40.825  1.00  0.00           H
ATOM   2621 HG13 ILE   166      28.020  25.763  41.181  1.00  0.00           H
ATOM   2622  CD1 ILE   166      27.519  25.356  39.096  1.00  0.00           C
ATOM   2623 HD11 ILE   166      26.435  25.461  39.136  1.00  0.00           H
ATOM   2624 HD12 ILE   166      27.670  24.531  38.398  1.00  0.00           H
ATOM   2625 HD13 ILE   166      28.057  26.201  38.666  1.00  0.00           H
ATOM   2626  C   ILE   166      31.181  22.474  39.989  1.00  0.00           C
ATOM   2627  O   ILE   166      32.166  22.645  39.238  1.00  0.00           O
ATOM   2628  N   GLU   167      31.187  21.806  41.197  1.00  0.00           N
ATOM   2629  H   GLU   167      30.394  21.836  41.823  1.00  0.00           H
ATOM   2630  CA  GLU   167      32.374  21.059  41.656  1.00  0.00           C
ATOM   2631  HA  GLU   167      33.227  21.721  41.803  1.00  0.00           H
ATOM   2632  CB  GLU   167      32.064  20.447  43.058  1.00  0.00           C
ATOM   2633  HB2 GLU   167      31.249  19.728  42.976  1.00  0.00           H
ATOM   2634  HB3 GLU   167      32.959  19.992  43.483  1.00  0.00           H
ATOM   2635  CG  GLU   167      31.595  21.464  44.141  1.00  0.00           C
ATOM   2636  HG2 GLU   167      32.383  22.217  44.163  1.00  0.00           H
ATOM   2637  HG3 GLU   167      30.706  21.968  43.761  1.00  0.00           H
ATOM   2638  CD  GLU   167      31.259  20.871  45.538  1.00  0.00           C
ATOM   2639  OE1 GLU   167      31.058  21.656  46.463  1.00  0.00           O
ATOM   2640  OE2 GLU   167      31.105  19.641  45.714  1.00  0.00           O
ATOM   2641  C   GLU   167      32.880  19.940  40.649  1.00  0.00           C
ATOM   2642  O   GLU   167      32.066  19.266  39.954  1.00  0.00           O
ATOM   2643  N   ASN   168      34.240  19.776  40.493  1.00  0.00           N
ATOM   2644  H   ASN   168      34.828  20.244  41.168  1.00  0.00           H
ATOM   2645  CA  ASN   168      34.873  19.005  39.435  1.00  0.00           C
ATOM   2646  HA  ASN   168      35.917  19.254  39.625  1.00  0.00           H
ATOM   2647  CB  ASN   168      34.517  17.478  39.480  1.00  0.00           C
ATOM   2648  HB2 ASN   168      33.599  17.191  38.968  1.00  0.00           H
ATOM   2649  HB3 ASN   168      35.210  17.035  38.764  1.00  0.00           H
ATOM   2650  CG  ASN   168      34.554  16.746  40.774  1.00  0.00           C
ATOM   2651  OD1 ASN   168      33.602  16.143  41.191  1.00  0.00           O
ATOM   2652  ND2 ASN   168      35.647  16.658  41.475  1.00  0.00           N
ATOM   2653 HD21 ASN   168      36.456  17.154  41.132  1.00  0.00           H
ATOM   2654 HD22 ASN   168      35.604  16.323  42.428  1.00  0.00           H
ATOM   2655  C   ASN   168      34.735  19.605  38.030  1.00  0.00           C
ATOM   2656  O   ASN   168      35.242  19.028  37.110  1.00  0.00           O
ATOM   2657  N   HID   169      34.289  20.856  37.859  1.00  0.00           N
ATOM   2658  H   HID   169      33.853  21.338  38.633  1.00  0.00           H
ATOM   2659  CA  HID   169      34.230  21.576  36.563  1.00  0.00           C
ATOM   2660  HA  HID   169      34.853  21.113  35.798  1.00  0.00           H
ATOM   2661  CB  HID   169      32.780  21.567  35.988  1.00  0.00           C
ATOM   2662  HB2 HID   169      32.171  22.128  36.698  1.00  0.00           H
ATOM   2663  HB3 HID   169      32.719  22.048  35.012  1.00  0.00           H
ATOM   2664  CG  HID   169      32.257  20.163  35.823  1.00  0.00           C
ATOM   2665  ND1 HID   169      31.570  19.387  36.730  1.00  0.00           N
ATOM   2666  HD1 HID   169      31.339  19.673  37.670  1.00  0.00           H
ATOM   2667  CE1 HID   169      31.226  18.248  36.134  1.00  0.00           C
ATOM   2668  HE1 HID   169      30.663  17.495  36.665  1.00  0.00           H
ATOM   2669  NE2 HID   169      31.442  18.328  34.863  1.00  0.00           N
ATOM   2670  CD2 HID   169      32.182  19.529  34.594  1.00  0.00           C
ATOM   2671  HD2 HID   169      32.592  19.998  33.713  1.00  0.00           H
ATOM   2672  C   HID   169      34.746  23.040  36.590  1.00  0.00           C
ATOM   2673  O   HID   169      34.973  23.730  37.598  1.00  0.00           O
ATOM   2674  N   ASP   170      35.216  23.511  35.425  1.00  0.00           N
ATOM   2675  H   ASP   170      34.959  22.953  34.624  1.00  0.00           H
ATOM   2676  CA  ASP   170      35.907  24.723  35.221  1.00  0.00           C
ATOM   2677  HA  ASP   170      36.556  25.014  36.048  1.00  0.00           H
ATOM   2678  CB  ASP   170      36.853  24.597  34.017  1.00  0.00           C
ATOM   2679  HB2 ASP   170      37.471  23.703  34.097  1.00  0.00           H
ATOM   2680  HB3 ASP   170      36.222  24.405  33.150  1.00  0.00           H
ATOM   2681  CG  ASP   170      37.818  25.823  33.734  1.00  0.00           C
ATOM   2682  OD1 ASP   170      37.939  26.787  34.527  1.00  0.00           O
ATOM   2683  OD2 ASP   170      38.424  25.872  32.670  1.00  0.00           O
ATOM   2684  C   ASP   170      34.989  25.925  35.087  1.00  0.00           C
ATOM   2685  O   ASP   170      34.061  25.934  34.226  1.00  0.00           O
ATOM   2686  N   VAL   171      35.137  26.915  35.969  1.00  0.00           N
ATOM   2687  H   VAL   171      35.896  26.856  36.633  1.00  0.00           H
ATOM   2688  CA  VAL   171      34.265  28.137  35.956  1.00  0.00           C
ATOM   2689  HA  VAL   171      33.259  27.808  35.697  1.00  0.00           H
ATOM   2690  CB  VAL   171      34.118  28.723  37.337  1.00  0.00           C
ATOM   2691  HB  VAL   171      33.414  29.549  37.233  1.00  0.00           H
ATOM   2692  CG1 VAL   171      33.555  27.749  38.418  1.00  0.00           C
ATOM   2693 HG11 VAL   171      33.153  28.116  39.362  1.00  0.00           H
ATOM   2694 HG12 VAL   171      32.717  27.196  37.993  1.00  0.00           H
ATOM   2695 HG13 VAL   171      34.439  27.211  38.761  1.00  0.00           H
ATOM   2696  CG2 VAL   171      35.404  29.467  37.904  1.00  0.00           C
ATOM   2697 HG21 VAL   171      36.219  28.761  38.059  1.00  0.00           H
ATOM   2698 HG22 VAL   171      35.162  29.943  38.853  1.00  0.00           H
ATOM   2699 HG23 VAL   171      35.790  30.207  37.203  1.00  0.00           H
ATOM   2700  C   VAL   171      34.553  29.260  34.931  1.00  0.00           C
ATOM   2701  O   VAL   171      33.721  30.170  34.643  1.00  0.00           O
ATOM   2702  N   VAL   172      35.776  29.257  34.349  1.00  0.00           N
ATOM   2703  H   VAL   172      36.426  28.504  34.528  1.00  0.00           H
ATOM   2704  CA  VAL   172      36.145  30.212  33.298  1.00  0.00           C
ATOM   2705  HA  VAL   172      35.818  31.208  33.594  1.00  0.00           H
ATOM   2706  CB  VAL   172      37.637  30.248  33.035  1.00  0.00           C
ATOM   2707  HB  VAL   172      37.948  29.213  32.887  1.00  0.00           H
ATOM   2708  CG1 VAL   172      38.104  31.062  31.789  1.00  0.00           C
ATOM   2709 HG11 VAL   172      39.185  31.177  31.878  1.00  0.00           H
ATOM   2710 HG12 VAL   172      37.834  30.628  30.827  1.00  0.00           H
ATOM   2711 HG13 VAL   172      37.587  32.015  31.897  1.00  0.00           H
ATOM   2712  CG2 VAL   172      38.302  30.639  34.369  1.00  0.00           C
ATOM   2713 HG21 VAL   172      38.275  29.758  35.010  1.00  0.00           H
ATOM   2714 HG22 VAL   172      37.902  31.519  34.873  1.00  0.00           H
ATOM   2715 HG23 VAL   172      39.359  30.859  34.219  1.00  0.00           H
ATOM   2716  C   VAL   172      35.212  29.969  32.109  1.00  0.00           C
ATOM   2717  O   VAL   172      34.564  30.920  31.634  1.00  0.00           O
ATOM   2718  N   PRO   173      35.022  28.753  31.559  1.00  0.00           N
ATOM   2719  CD  PRO   173      35.857  27.589  31.811  1.00  0.00           C
ATOM   2720  HD2 PRO   173      35.818  27.463  32.892  1.00  0.00           H
ATOM   2721  HD3 PRO   173      36.866  27.824  31.473  1.00  0.00           H
ATOM   2722  CG  PRO   173      35.242  26.440  31.067  1.00  0.00           C
ATOM   2723  HG2 PRO   173      34.520  26.119  31.817  1.00  0.00           H
ATOM   2724  HG3 PRO   173      36.009  25.730  30.757  1.00  0.00           H
ATOM   2725  CB  PRO   173      34.576  27.136  29.936  1.00  0.00           C
ATOM   2726  HB2 PRO   173      33.797  26.472  29.564  1.00  0.00           H
ATOM   2727  HB3 PRO   173      35.261  27.379  29.125  1.00  0.00           H
ATOM   2728  CA  PRO   173      34.130  28.484  30.433  1.00  0.00           C
ATOM   2729  HA  PRO   173      34.344  29.256  29.694  1.00  0.00           H
ATOM   2730  C   PRO   173      32.588  28.600  30.823  1.00  0.00           C
ATOM   2731  O   PRO   173      31.755  28.981  29.988  1.00  0.00           O
ATOM   2732  N   MET   174      32.287  28.485  32.077  1.00  0.00           N
ATOM   2733  H   MET   174      32.970  28.318  32.802  1.00  0.00           H
ATOM   2734  CA  MET   174      30.976  28.751  32.669  1.00  0.00           C
ATOM   2735  HA  MET   174      30.222  28.259  32.053  1.00  0.00           H
ATOM   2736  CB  MET   174      30.848  28.296  34.171  1.00  0.00           C
ATOM   2737  HB2 MET   174      31.698  28.561  34.800  1.00  0.00           H
ATOM   2738  HB3 MET   174      29.945  28.756  34.573  1.00  0.00           H
ATOM   2739  CG  MET   174      30.725  26.780  34.404  1.00  0.00           C
ATOM   2740  HG2 MET   174      29.895  26.320  33.868  1.00  0.00           H
ATOM   2741  HG3 MET   174      31.692  26.376  34.109  1.00  0.00           H
ATOM   2742  SD  MET   174      30.543  26.179  36.120  1.00  0.00           S
ATOM   2743  CE  MET   174      31.580  24.746  36.384  1.00  0.00           C
ATOM   2744  HE1 MET   174      32.632  25.033  36.378  1.00  0.00           H
ATOM   2745  HE2 MET   174      31.248  24.265  37.303  1.00  0.00           H
ATOM   2746  HE3 MET   174      31.461  23.973  35.625  1.00  0.00           H
ATOM   2747  C   MET   174      30.640  30.243  32.433  1.00  0.00           C
ATOM   2748  O   MET   174      29.560  30.597  31.972  1.00  0.00           O
ATOM   2749  N   LEU   175      31.540  31.100  32.884  1.00  0.00           N
ATOM   2750  H   LEU   175      32.407  30.746  33.259  1.00  0.00           H
ATOM   2751  CA  LEU   175      31.313  32.521  32.918  1.00  0.00           C
ATOM   2752  HA  LEU   175      30.281  32.671  33.232  1.00  0.00           H
ATOM   2753  CB  LEU   175      32.168  33.157  34.012  1.00  0.00           C
ATOM   2754  HB2 LEU   175      31.929  32.703  34.973  1.00  0.00           H
ATOM   2755  HB3 LEU   175      33.182  32.866  33.739  1.00  0.00           H
ATOM   2756  CG  LEU   175      32.109  34.741  34.041  1.00  0.00           C
ATOM   2757  HG  LEU   175      32.023  35.104  33.016  1.00  0.00           H
ATOM   2758  CD1 LEU   175      31.112  35.317  34.976  1.00  0.00           C
ATOM   2759 HD11 LEU   175      30.098  35.008  34.723  1.00  0.00           H
ATOM   2760 HD12 LEU   175      31.213  36.398  34.874  1.00  0.00           H
ATOM   2761 HD13 LEU   175      31.333  35.032  36.004  1.00  0.00           H
ATOM   2762  CD2 LEU   175      33.502  35.324  34.421  1.00  0.00           C
ATOM   2763 HD21 LEU   175      33.654  36.400  34.330  1.00  0.00           H
ATOM   2764 HD22 LEU   175      33.704  35.003  35.442  1.00  0.00           H
ATOM   2765 HD23 LEU   175      34.267  34.908  33.765  1.00  0.00           H
ATOM   2766  C   LEU   175      31.457  33.091  31.432  1.00  0.00           C
ATOM   2767  O   LEU   175      30.653  33.930  31.042  1.00  0.00           O
ATOM   2768  N   GLN   176      32.389  32.648  30.570  1.00  0.00           N
ATOM   2769  H   GLN   176      33.070  31.960  30.854  1.00  0.00           H
ATOM   2770  CA  GLN   176      32.618  33.246  29.203  1.00  0.00           C
ATOM   2771  HA  GLN   176      32.651  34.308  29.447  1.00  0.00           H
ATOM   2772  CB  GLN   176      33.914  32.728  28.578  1.00  0.00           C
ATOM   2773  HB2 GLN   176      34.759  32.916  29.240  1.00  0.00           H
ATOM   2774  HB3 GLN   176      33.872  31.640  28.544  1.00  0.00           H
ATOM   2775  CG  GLN   176      34.328  33.281  27.172  1.00  0.00           C
ATOM   2776  HG2 GLN   176      33.813  34.233  27.037  1.00  0.00           H
ATOM   2777  HG3 GLN   176      35.370  33.574  27.303  1.00  0.00           H
ATOM   2778  CD  GLN   176      33.987  32.391  25.923  1.00  0.00           C
ATOM   2779  OE1 GLN   176      33.222  31.412  26.086  1.00  0.00           O
ATOM   2780  NE2 GLN   176      34.572  32.488  24.754  1.00  0.00           N
ATOM   2781 HE21 GLN   176      34.331  31.846  24.013  1.00  0.00           H
ATOM   2782 HE22 GLN   176      35.187  33.282  24.644  1.00  0.00           H
ATOM   2783  C   GLN   176      31.432  33.014  28.264  1.00  0.00           C
ATOM   2784  O   GLN   176      31.104  33.893  27.416  1.00  0.00           O
ATOM   2785  N   LYS   177      30.835  31.827  28.442  1.00  0.00           N
ATOM   2786  H   LYS   177      31.266  31.066  28.948  1.00  0.00           H
ATOM   2787  CA  LYS   177      29.637  31.554  27.585  1.00  0.00           C
ATOM   2788  HA  LYS   177      29.943  31.883  26.591  1.00  0.00           H
ATOM   2789  CB  LYS   177      29.234  29.984  27.550  1.00  0.00           C
ATOM   2790  HB2 LYS   177      28.872  29.929  26.522  1.00  0.00           H
ATOM   2791  HB3 LYS   177      30.169  29.473  27.779  1.00  0.00           H
ATOM   2792  CG  LYS   177      28.165  29.515  28.559  1.00  0.00           C
ATOM   2793  HG2 LYS   177      28.099  30.139  29.449  1.00  0.00           H
ATOM   2794  HG3 LYS   177      27.212  29.542  28.031  1.00  0.00           H
ATOM   2795  CD  LYS   177      28.237  28.011  28.911  1.00  0.00           C
ATOM   2796  HD2 LYS   177      28.027  27.521  27.960  1.00  0.00           H
ATOM   2797  HD3 LYS   177      29.241  27.854  29.303  1.00  0.00           H
ATOM   2798  CE  LYS   177      27.094  27.682  29.914  1.00  0.00           C
ATOM   2799  HE2 LYS   177      27.350  28.133  30.873  1.00  0.00           H
ATOM   2800  HE3 LYS   177      26.242  28.252  29.543  1.00  0.00           H
ATOM   2801  NZ  LYS   177      26.780  26.251  30.042  1.00  0.00           N
ATOM   2802  HZ1 LYS   177      26.595  25.827  29.144  1.00  0.00           H
ATOM   2803  HZ2 LYS   177      25.969  26.104  30.625  1.00  0.00           H
ATOM   2804  HZ3 LYS   177      27.537  25.771  30.510  1.00  0.00           H
ATOM   2805  C   LYS   177      28.462  32.554  27.876  1.00  0.00           C
ATOM   2806  O   LYS   177      27.841  32.931  26.883  1.00  0.00           O
ATOM   2807  N   GLN   178      28.158  32.815  29.147  1.00  0.00           N
ATOM   2808  H   GLN   178      28.707  32.275  29.800  1.00  0.00           H
ATOM   2809  CA  GLN   178      27.062  33.727  29.498  1.00  0.00           C
ATOM   2810  HA  GLN   178      26.248  33.462  28.825  1.00  0.00           H
ATOM   2811  CB  GLN   178      26.553  33.476  30.927  1.00  0.00           C
ATOM   2812  HB2 GLN   178      27.394  33.671  31.594  1.00  0.00           H
ATOM   2813  HB3 GLN   178      25.755  34.181  31.163  1.00  0.00           H
ATOM   2814  CG  GLN   178      26.215  31.930  31.180  1.00  0.00           C
ATOM   2815  HG2 GLN   178      27.079  31.269  31.114  1.00  0.00           H
ATOM   2816  HG3 GLN   178      25.915  31.870  32.225  1.00  0.00           H
ATOM   2817  CD  GLN   178      25.164  31.384  30.287  1.00  0.00           C
ATOM   2818  OE1 GLN   178      24.422  32.080  29.619  1.00  0.00           O
ATOM   2819  NE2 GLN   178      24.949  30.113  30.450  1.00  0.00           N
ATOM   2820 HE21 GLN   178      24.158  29.695  29.981  1.00  0.00           H
ATOM   2821 HE22 GLN   178      25.439  29.695  31.229  1.00  0.00           H
ATOM   2822  C   GLN   178      27.316  35.177  29.091  1.00  0.00           C
ATOM   2823  O   GLN   178      26.307  35.864  28.811  1.00  0.00           O
ATOM   2824  N   ILE   179      28.585  35.557  28.899  1.00  0.00           N
ATOM   2825  H   ILE   179      29.321  34.879  29.039  1.00  0.00           H
ATOM   2826  CA  ILE   179      28.933  36.913  28.422  1.00  0.00           C
ATOM   2827  HA  ILE   179      28.177  37.572  28.848  1.00  0.00           H
ATOM   2828  CB  ILE   179      30.387  37.302  28.884  1.00  0.00           C
ATOM   2829  HB  ILE   179      31.094  36.488  28.723  1.00  0.00           H
ATOM   2830  CG2 ILE   179      30.866  38.529  28.154  1.00  0.00           C
ATOM   2831 HG21 ILE   179      30.806  38.439  27.069  1.00  0.00           H
ATOM   2832 HG22 ILE   179      31.940  38.572  28.336  1.00  0.00           H
ATOM   2833 HG23 ILE   179      30.409  39.420  28.586  1.00  0.00           H
ATOM   2834  CG1 ILE   179      30.326  37.656  30.459  1.00  0.00           C
ATOM   2835 HG12 ILE   179      29.647  38.450  30.771  1.00  0.00           H
ATOM   2836 HG13 ILE   179      29.952  36.813  31.040  1.00  0.00           H
ATOM   2837  CD1 ILE   179      31.694  37.873  31.115  1.00  0.00           C
ATOM   2838 HD11 ILE   179      31.641  38.101  32.180  1.00  0.00           H
ATOM   2839 HD12 ILE   179      32.169  38.767  30.712  1.00  0.00           H
ATOM   2840 HD13 ILE   179      32.298  36.983  30.936  1.00  0.00           H
ATOM   2841  C   ILE   179      28.613  37.031  26.867  1.00  0.00           C
ATOM   2842  O   ILE   179      28.053  37.998  26.336  1.00  0.00           O
ATOM   2843  N   THR   180      28.996  35.944  26.160  1.00  0.00           N
ATOM   2844  H   THR   180      29.620  35.280  26.595  1.00  0.00           H
ATOM   2845  CA  THR   180      29.028  35.762  24.692  1.00  0.00           C
ATOM   2846  HA  THR   180      29.439  36.613  24.151  1.00  0.00           H
ATOM   2847  CB  THR   180      29.673  34.412  24.309  1.00  0.00           C
ATOM   2848  HB  THR   180      29.088  33.625  24.784  1.00  0.00           H
ATOM   2849  CG2 THR   180      29.770  34.173  22.794  1.00  0.00           C
ATOM   2850 HG21 THR   180      30.351  33.299  22.503  1.00  0.00           H
ATOM   2851 HG22 THR   180      30.127  35.089  22.321  1.00  0.00           H
ATOM   2852 HG23 THR   180      28.814  33.947  22.322  1.00  0.00           H
ATOM   2853  OG1 THR   180      30.991  34.354  24.858  1.00  0.00           O
ATOM   2854  HG1 THR   180      31.004  34.184  25.802  1.00  0.00           H
ATOM   2855  C   THR   180      27.542  35.583  24.360  1.00  0.00           C
ATOM   2856  O   THR   180      27.028  36.155  23.430  1.00  0.00           O
ATOM   2857  N   LYS   181      26.717  34.886  25.128  1.00  0.00           N
ATOM   2858  H   LYS   181      27.105  34.267  25.826  1.00  0.00           H
ATOM   2859  CA  LYS   181      25.253  34.804  25.029  1.00  0.00           C
ATOM   2860  HA  LYS   181      25.070  34.422  24.025  1.00  0.00           H
ATOM   2861  CB  LYS   181      24.651  33.883  26.131  1.00  0.00           C
ATOM   2862  HB2 LYS   181      25.313  33.047  26.359  1.00  0.00           H
ATOM   2863  HB3 LYS   181      24.390  34.488  27.000  1.00  0.00           H
ATOM   2864  CG  LYS   181      23.289  33.241  25.704  1.00  0.00           C
ATOM   2865  HG2 LYS   181      22.553  34.035  25.585  1.00  0.00           H
ATOM   2866  HG3 LYS   181      23.422  32.609  24.826  1.00  0.00           H
ATOM   2867  CD  LYS   181      22.848  32.206  26.730  1.00  0.00           C
ATOM   2868  HD2 LYS   181      23.539  31.367  26.646  1.00  0.00           H
ATOM   2869  HD3 LYS   181      22.891  32.587  27.750  1.00  0.00           H
ATOM   2870  CE  LYS   181      21.437  31.699  26.584  1.00  0.00           C
ATOM   2871  HE2 LYS   181      20.654  32.438  26.409  1.00  0.00           H
ATOM   2872  HE3 LYS   181      21.527  31.089  25.686  1.00  0.00           H
ATOM   2873  NZ  LYS   181      21.048  30.882  27.763  1.00  0.00           N
ATOM   2874  HZ1 LYS   181      20.077  30.617  27.702  1.00  0.00           H
ATOM   2875  HZ2 LYS   181      21.329  31.262  28.656  1.00  0.00           H
ATOM   2876  HZ3 LYS   181      21.598  30.034  27.767  1.00  0.00           H
ATOM   2877  C   LYS   181      24.572  36.241  25.102  1.00  0.00           C
ATOM   2878  O   LYS   181      23.442  36.352  24.574  1.00  0.00           O
ATOM   2879  N   ARG   182      25.249  37.303  25.590  1.00  0.00           N
ATOM   2880  H   ARG   182      26.197  37.082  25.859  1.00  0.00           H
ATOM   2881  CA  ARG   182      24.763  38.646  25.731  1.00  0.00           C
ATOM   2882  HA  ARG   182      23.734  38.561  25.382  1.00  0.00           H
ATOM   2883  CB  ARG   182      24.860  39.104  27.232  1.00  0.00           C
ATOM   2884  HB2 ARG   182      25.854  39.055  27.677  1.00  0.00           H
ATOM   2885  HB3 ARG   182      24.397  40.091  27.229  1.00  0.00           H
ATOM   2886  CG  ARG   182      23.929  38.245  28.056  1.00  0.00           C
ATOM   2887  HG2 ARG   182      22.902  38.245  27.690  1.00  0.00           H
ATOM   2888  HG3 ARG   182      24.348  37.245  28.159  1.00  0.00           H
ATOM   2889  CD  ARG   182      23.941  38.748  29.479  1.00  0.00           C
ATOM   2890  HD2 ARG   182      24.976  38.759  29.819  1.00  0.00           H
ATOM   2891  HD3 ARG   182      23.658  39.801  29.471  1.00  0.00           H
ATOM   2892  NE  ARG   182      22.952  38.089  30.326  1.00  0.00           N
ATOM   2893  HE  ARG   182      22.376  38.736  30.845  1.00  0.00           H
ATOM   2894  CZ  ARG   182      22.701  36.777  30.494  1.00  0.00           C
ATOM   2895  NH1 ARG   182      21.728  36.439  31.293  1.00  0.00           N
ATOM   2896 HH11 ARG   182      21.204  37.145  31.790  1.00  0.00           H
ATOM   2897 HH12 ARG   182      21.364  35.501  31.215  1.00  0.00           H
ATOM   2898  NH2 ARG   182      23.401  35.798  30.047  1.00  0.00           N
ATOM   2899 HH21 ARG   182      24.326  35.797  29.641  1.00  0.00           H
ATOM   2900 HH22 ARG   182      22.989  34.895  30.234  1.00  0.00           H
ATOM   2901  C   ARG   182      25.615  39.598  24.923  1.00  0.00           C
ATOM   2902  O   ARG   182      25.456  40.819  25.097  1.00  0.00           O
ATOM   2903  N   ASN   183      26.363  39.051  23.902  1.00  0.00           N
ATOM   2904  H   ASN   183      26.285  38.060  23.725  1.00  0.00           H
ATOM   2905  CA  ASN   183      27.198  39.843  22.918  1.00  0.00           C
ATOM   2906  HA  ASN   183      28.012  39.242  22.510  1.00  0.00           H
ATOM   2907  CB  ASN   183      26.278  40.302  21.784  1.00  0.00           C
ATOM   2908  HB2 ASN   183      25.399  40.764  22.232  1.00  0.00           H
ATOM   2909  HB3 ASN   183      26.764  40.980  21.083  1.00  0.00           H
ATOM   2910  CG  ASN   183      25.709  39.139  20.966  1.00  0.00           C
ATOM   2911  OD1 ASN   183      24.948  38.323  21.440  1.00  0.00           O
ATOM   2912  ND2 ASN   183      26.137  39.024  19.751  1.00  0.00           N
ATOM   2913 HD21 ASN   183      26.882  39.615  19.407  1.00  0.00           H
ATOM   2914 HD22 ASN   183      25.809  38.175  19.314  1.00  0.00           H
ATOM   2915  C   ASN   183      28.022  41.020  23.536  1.00  0.00           C
ATOM   2916  O   ASN   183      28.133  42.100  22.880  1.00  0.00           O
ATOM   2917  N   ILE   184      28.525  40.978  24.813  1.00  0.00           N
ATOM   2918  H   ILE   184      28.333  40.132  25.331  1.00  0.00           H
ATOM   2919  CA  ILE   184      29.320  42.122  25.321  1.00  0.00           C
ATOM   2920  HA  ILE   184      28.909  43.056  24.936  1.00  0.00           H
ATOM   2921  CB  ILE   184      29.164  42.216  26.864  1.00  0.00           C
ATOM   2922  HB  ILE   184      29.918  41.546  27.279  1.00  0.00           H
ATOM   2923  CG2 ILE   184      29.406  43.659  27.365  1.00  0.00           C
ATOM   2924 HG21 ILE   184      28.568  44.323  27.158  1.00  0.00           H
ATOM   2925 HG22 ILE   184      30.260  44.043  26.807  1.00  0.00           H
ATOM   2926 HG23 ILE   184      29.652  43.748  28.423  1.00  0.00           H
ATOM   2927  CG1 ILE   184      27.862  41.728  27.471  1.00  0.00           C
ATOM   2928 HG12 ILE   184      27.101  42.461  27.209  1.00  0.00           H
ATOM   2929 HG13 ILE   184      27.644  40.733  27.082  1.00  0.00           H
ATOM   2930  CD1 ILE   184      27.999  41.628  28.969  1.00  0.00           C
ATOM   2931 HD11 ILE   184      27.743  42.542  29.505  1.00  0.00           H
ATOM   2932 HD12 ILE   184      29.006  41.331  29.260  1.00  0.00           H
ATOM   2933 HD13 ILE   184      27.238  40.953  29.360  1.00  0.00           H
ATOM   2934  C   ILE   184      30.775  41.916  24.882  1.00  0.00           C
ATOM   2935  O   ILE   184      31.277  40.744  24.893  1.00  0.00           O
ATOM   2936  N   PRO   185      31.486  42.915  24.350  1.00  0.00           N
ATOM   2937  CD  PRO   185      30.924  44.015  23.677  1.00  0.00           C
ATOM   2938  HD2 PRO   185      30.894  44.916  24.290  1.00  0.00           H
ATOM   2939  HD3 PRO   185      29.878  43.808  23.448  1.00  0.00           H
ATOM   2940  CG  PRO   185      31.713  44.306  22.416  1.00  0.00           C
ATOM   2941  HG2 PRO   185      31.530  45.352  22.172  1.00  0.00           H
ATOM   2942  HG3 PRO   185      31.544  43.569  21.631  1.00  0.00           H
ATOM   2943  CB  PRO   185      33.083  44.061  23.091  1.00  0.00           C
ATOM   2944  HB2 PRO   185      33.366  44.979  23.606  1.00  0.00           H
ATOM   2945  HB3 PRO   185      33.923  43.876  22.422  1.00  0.00           H
ATOM   2946  CA  PRO   185      32.871  42.841  23.991  1.00  0.00           C
ATOM   2947  HA  PRO   185      32.923  41.919  23.412  1.00  0.00           H
ATOM   2948  C   PRO   185      33.789  42.864  25.254  1.00  0.00           C
ATOM   2949  O   PRO   185      34.314  43.888  25.699  1.00  0.00           O
ATOM   2950  N   ILE   186      33.966  41.682  25.759  1.00  0.00           N
ATOM   2951  H   ILE   186      33.507  40.927  25.270  1.00  0.00           H
ATOM   2952  CA  ILE   186      34.693  41.436  27.046  1.00  0.00           C
ATOM   2953  HA  ILE   186      35.458  42.203  27.170  1.00  0.00           H
ATOM   2954  CB  ILE   186      33.721  41.248  28.308  1.00  0.00           C
ATOM   2955  HB  ILE   186      32.986  40.503  28.004  1.00  0.00           H
ATOM   2956  CG2 ILE   186      34.472  40.737  29.536  1.00  0.00           C
ATOM   2957 HG21 ILE   186      34.983  39.795  29.336  1.00  0.00           H
ATOM   2958 HG22 ILE   186      33.685  40.394  30.208  1.00  0.00           H
ATOM   2959 HG23 ILE   186      35.148  41.466  29.982  1.00  0.00           H
ATOM   2960  CG1 ILE   186      33.064  42.649  28.528  1.00  0.00           C
ATOM   2961 HG12 ILE   186      33.907  43.331  28.637  1.00  0.00           H
ATOM   2962 HG13 ILE   186      32.380  43.018  27.763  1.00  0.00           H
ATOM   2963  CD1 ILE   186      32.215  42.740  29.790  1.00  0.00           C
ATOM   2964 HD11 ILE   186      31.414  42.002  29.833  1.00  0.00           H
ATOM   2965 HD12 ILE   186      31.813  43.740  29.954  1.00  0.00           H
ATOM   2966 HD13 ILE   186      32.863  42.497  30.631  1.00  0.00           H
ATOM   2967  C   ILE   186      35.427  40.106  26.783  1.00  0.00           C
ATOM   2968  O   ILE   186      34.935  39.240  26.028  1.00  0.00           O
ATOM   2969  N   GLU   187      36.666  39.913  27.351  1.00  0.00           N
ATOM   2970  H   GLU   187      37.008  40.711  27.867  1.00  0.00           H
ATOM   2971  CA  GLU   187      37.519  38.728  27.253  1.00  0.00           C
ATOM   2972  HA  GLU   187      36.995  37.931  26.724  1.00  0.00           H
ATOM   2973  CB  GLU   187      38.717  39.105  26.396  1.00  0.00           C
ATOM   2974  HB2 GLU   187      39.079  40.045  26.810  1.00  0.00           H
ATOM   2975  HB3 GLU   187      39.559  38.420  26.508  1.00  0.00           H
ATOM   2976  CG  GLU   187      38.414  39.203  24.920  1.00  0.00           C
ATOM   2977  HG2 GLU   187      37.511  39.807  24.821  1.00  0.00           H
ATOM   2978  HG3 GLU   187      39.224  39.648  24.343  1.00  0.00           H
ATOM   2979  CD  GLU   187      38.079  37.844  24.289  1.00  0.00           C
ATOM   2980  OE1 GLU   187      37.134  37.753  23.471  1.00  0.00           O
ATOM   2981  OE2 GLU   187      38.834  36.857  24.566  1.00  0.00           O
ATOM   2982  C   GLU   187      37.973  38.198  28.610  1.00  0.00           C
ATOM   2983  O   GLU   187      38.667  38.933  29.289  1.00  0.00           O
ATOM   2984  N   VAL   188      37.688  36.965  29.025  1.00  0.00           N
ATOM   2985  H   VAL   188      37.291  36.362  28.318  1.00  0.00           H
ATOM   2986  CA  VAL   188      38.061  36.464  30.364  1.00  0.00           C
ATOM   2987  HA  VAL   188      37.985  37.294  31.067  1.00  0.00           H
ATOM   2988  CB  VAL   188      37.048  35.367  30.760  1.00  0.00           C
ATOM   2989  HB  VAL   188      37.202  34.567  30.035  1.00  0.00           H
ATOM   2990  CG1 VAL   188      37.311  34.940  32.114  1.00  0.00           C
ATOM   2991 HG11 VAL   188      37.833  35.691  32.709  1.00  0.00           H
ATOM   2992 HG12 VAL   188      36.433  34.689  32.708  1.00  0.00           H
ATOM   2993 HG13 VAL   188      38.046  34.146  31.980  1.00  0.00           H
ATOM   2994  CG2 VAL   188      35.567  35.862  30.620  1.00  0.00           C
ATOM   2995 HG21 VAL   188      35.139  36.547  31.352  1.00  0.00           H
ATOM   2996 HG22 VAL   188      34.969  34.965  30.783  1.00  0.00           H
ATOM   2997 HG23 VAL   188      35.327  36.176  29.605  1.00  0.00           H
ATOM   2998  C   VAL   188      39.485  35.911  30.340  1.00  0.00           C
ATOM   2999  O   VAL   188      39.724  34.633  30.490  1.00  0.00           O
ATOM   3000  N   VAL   189      40.439  36.797  30.127  1.00  0.00           N
ATOM   3001  H   VAL   189      40.084  37.742  30.131  1.00  0.00           H
ATOM   3002  CA  VAL   189      41.888  36.403  30.170  1.00  0.00           C
ATOM   3003  HA  VAL   189      42.112  35.618  29.448  1.00  0.00           H
ATOM   3004  CB  VAL   189      42.808  37.626  29.831  1.00  0.00           C
ATOM   3005  HB  VAL   189      43.872  37.392  29.866  1.00  0.00           H
ATOM   3006  CG1 VAL   189      42.472  38.047  28.407  1.00  0.00           C
ATOM   3007 HG11 VAL   189      43.290  38.691  28.083  1.00  0.00           H
ATOM   3008 HG12 VAL   189      42.227  37.149  27.839  1.00  0.00           H
ATOM   3009 HG13 VAL   189      41.580  38.672  28.439  1.00  0.00           H
ATOM   3010  CG2 VAL   189      42.535  38.775  30.795  1.00  0.00           C
ATOM   3011 HG21 VAL   189      41.454  38.876  30.892  1.00  0.00           H
ATOM   3012 HG22 VAL   189      43.004  39.665  30.378  1.00  0.00           H
ATOM   3013 HG23 VAL   189      43.067  38.594  31.729  1.00  0.00           H
ATOM   3014  C   VAL   189      42.353  35.748  31.483  1.00  0.00           C
ATOM   3015  O   VAL   189      43.453  35.183  31.488  1.00  0.00           O
ATOM   3016  N   ALA   190      41.664  35.888  32.636  1.00  0.00           N
ATOM   3017  H   ALA   190      40.705  36.206  32.630  1.00  0.00           H
ATOM   3018  CA  ALA   190      42.279  35.602  33.947  1.00  0.00           C
ATOM   3019  HA  ALA   190      42.975  34.763  33.909  1.00  0.00           H
ATOM   3020  CB  ALA   190      43.172  36.752  34.435  1.00  0.00           C
ATOM   3021  HB1 ALA   190      43.787  37.073  33.596  1.00  0.00           H
ATOM   3022  HB2 ALA   190      43.826  36.624  35.298  1.00  0.00           H
ATOM   3023  HB3 ALA   190      42.467  37.554  34.651  1.00  0.00           H
ATOM   3024  C   ALA   190      41.326  35.350  35.084  1.00  0.00           C
ATOM   3025  O   ALA   190      40.267  35.928  35.041  1.00  0.00           O
ATOM   3026  N   LEU   191      41.636  34.347  35.959  1.00  0.00           N
ATOM   3027  H   LEU   191      42.428  33.726  35.873  1.00  0.00           H
ATOM   3028  CA  LEU   191      40.908  34.082  37.226  1.00  0.00           C
ATOM   3029  HA  LEU   191      39.966  34.628  37.272  1.00  0.00           H
ATOM   3030  CB  LEU   191      40.567  32.628  37.264  1.00  0.00           C
ATOM   3031  HB2 LEU   191      39.962  32.528  36.362  1.00  0.00           H
ATOM   3032  HB3 LEU   191      41.444  31.983  37.215  1.00  0.00           H
ATOM   3033  CG  LEU   191      39.666  32.133  38.374  1.00  0.00           C
ATOM   3034  HG  LEU   191      39.287  33.029  38.868  1.00  0.00           H
ATOM   3035  CD1 LEU   191      38.609  31.140  37.917  1.00  0.00           C
ATOM   3036 HD11 LEU   191      38.220  30.635  38.802  1.00  0.00           H
ATOM   3037 HD12 LEU   191      39.019  30.362  37.274  1.00  0.00           H
ATOM   3038 HD13 LEU   191      37.839  31.675  37.361  1.00  0.00           H
ATOM   3039  CD2 LEU   191      40.572  31.453  39.431  1.00  0.00           C
ATOM   3040 HD21 LEU   191      40.948  30.483  39.103  1.00  0.00           H
ATOM   3041 HD22 LEU   191      41.374  32.157  39.650  1.00  0.00           H
ATOM   3042 HD23 LEU   191      39.973  31.317  40.332  1.00  0.00           H
ATOM   3043  C   LEU   191      41.850  34.460  38.393  1.00  0.00           C
ATOM   3044  O   LEU   191      43.012  34.210  38.178  1.00  0.00           O
ATOM   3045  N   ILE   192      41.387  35.037  39.548  1.00  0.00           N
ATOM   3046  H   ILE   192      40.405  35.239  39.670  1.00  0.00           H
ATOM   3047  CA  ILE   192      42.184  35.643  40.616  1.00  0.00           C
ATOM   3048  HA  ILE   192      43.204  35.272  40.511  1.00  0.00           H
ATOM   3049  CB  ILE   192      42.175  37.171  40.478  1.00  0.00           C
ATOM   3050  HB  ILE   192      41.171  37.524  40.243  1.00  0.00           H
ATOM   3051  CG2 ILE   192      42.736  37.836  41.737  1.00  0.00           C
ATOM   3052 HG21 ILE   192      43.499  37.165  42.133  1.00  0.00           H
ATOM   3053 HG22 ILE   192      41.902  37.851  42.438  1.00  0.00           H
ATOM   3054 HG23 ILE   192      43.075  38.871  41.691  1.00  0.00           H
ATOM   3055  CG1 ILE   192      43.053  37.558  39.287  1.00  0.00           C
ATOM   3056 HG12 ILE   192      43.753  38.360  39.521  1.00  0.00           H
ATOM   3057 HG13 ILE   192      43.748  36.746  39.072  1.00  0.00           H
ATOM   3058  CD1 ILE   192      42.330  37.773  37.949  1.00  0.00           C
ATOM   3059 HD11 ILE   192      41.623  38.569  38.179  1.00  0.00           H
ATOM   3060 HD12 ILE   192      41.837  36.860  37.615  1.00  0.00           H
ATOM   3061 HD13 ILE   192      42.892  38.106  37.077  1.00  0.00           H
ATOM   3062  C   ILE   192      41.646  35.061  41.904  1.00  0.00           C
ATOM   3063  O   ILE   192      40.459  35.138  42.098  1.00  0.00           O
ATOM   3064  N   ASN   193      42.470  34.698  42.840  1.00  0.00           N
ATOM   3065  H   ASN   193      43.362  34.377  42.491  1.00  0.00           H
ATOM   3066  CA  ASN   193      42.179  34.730  44.238  1.00  0.00           C
ATOM   3067  HA  ASN   193      41.121  34.481  44.312  1.00  0.00           H
ATOM   3068  CB  ASN   193      42.928  33.565  44.909  1.00  0.00           C
ATOM   3069  HB2 ASN   193      42.907  32.606  44.390  1.00  0.00           H
ATOM   3070  HB3 ASN   193      43.968  33.891  44.878  1.00  0.00           H
ATOM   3071  CG  ASN   193      42.542  33.387  46.340  1.00  0.00           C
ATOM   3072  OD1 ASN   193      42.791  34.212  47.184  1.00  0.00           O
ATOM   3073  ND2 ASN   193      41.878  32.293  46.726  1.00  0.00           N
ATOM   3074 HD21 ASN   193      41.766  31.585  46.014  1.00  0.00           H
ATOM   3075 HD22 ASN   193      41.653  32.041  47.678  1.00  0.00           H
ATOM   3076  C   ASN   193      42.470  36.047  44.929  1.00  0.00           C
ATOM   3077  O   ASN   193      43.534  36.598  44.727  1.00  0.00           O
ATOM   3078  N   ASP   194      41.582  36.667  45.710  1.00  0.00           N
ATOM   3079  H   ASP   194      40.739  36.139  45.888  1.00  0.00           H
ATOM   3080  CA  ASP   194      41.707  38.050  46.148  1.00  0.00           C
ATOM   3081  HA  ASP   194      41.841  38.677  45.267  1.00  0.00           H
ATOM   3082  CB  ASP   194      40.421  38.496  46.923  1.00  0.00           C
ATOM   3083  HB2 ASP   194      40.456  39.554  47.181  1.00  0.00           H
ATOM   3084  HB3 ASP   194      39.547  38.351  46.288  1.00  0.00           H
ATOM   3085  CG  ASP   194      40.140  37.651  48.219  1.00  0.00           C
ATOM   3086  OD1 ASP   194      38.989  37.610  48.668  1.00  0.00           O
ATOM   3087  OD2 ASP   194      41.021  37.036  48.848  1.00  0.00           O
ATOM   3088  C   ASP   194      42.890  38.296  47.092  1.00  0.00           C
ATOM   3089  O   ASP   194      43.212  39.486  47.328  1.00  0.00           O
ATOM   3090  N   THR   195      43.638  37.305  47.546  1.00  0.00           N
ATOM   3091  H   THR   195      43.244  36.376  47.506  1.00  0.00           H
ATOM   3092  CA  THR   195      44.895  37.406  48.299  1.00  0.00           C
ATOM   3093  HA  THR   195      44.904  38.267  48.969  1.00  0.00           H
ATOM   3094  CB  THR   195      45.082  36.141  49.156  1.00  0.00           C
ATOM   3095  HB  THR   195      45.387  35.320  48.507  1.00  0.00           H
ATOM   3096  CG2 THR   195      46.115  36.335  50.153  1.00  0.00           C
ATOM   3097 HG21 THR   195      45.853  37.218  50.736  1.00  0.00           H
ATOM   3098 HG22 THR   195      47.055  36.584  49.662  1.00  0.00           H
ATOM   3099 HG23 THR   195      46.143  35.479  50.827  1.00  0.00           H
ATOM   3100  OG1 THR   195      43.823  35.922  49.840  1.00  0.00           O
ATOM   3101  HG1 THR   195      43.141  36.223  49.235  1.00  0.00           H
ATOM   3102  C   THR   195      46.027  37.564  47.296  1.00  0.00           C
ATOM   3103  O   THR   195      46.849  38.502  47.361  1.00  0.00           O
ATOM   3104  N   THR   196      46.049  36.737  46.216  1.00  0.00           N
ATOM   3105  H   THR   196      45.313  36.071  46.033  1.00  0.00           H
ATOM   3106  CA  THR   196      46.982  36.931  45.075  1.00  0.00           C
ATOM   3107  HA  THR   196      47.990  36.862  45.485  1.00  0.00           H
ATOM   3108  CB  THR   196      46.738  35.955  43.959  1.00  0.00           C
ATOM   3109  HB  THR   196      46.060  36.384  43.222  1.00  0.00           H
ATOM   3110  CG2 THR   196      47.937  35.434  43.167  1.00  0.00           C
ATOM   3111 HG21 THR   196      48.478  34.635  43.673  1.00  0.00           H
ATOM   3112 HG22 THR   196      48.702  36.168  42.915  1.00  0.00           H
ATOM   3113 HG23 THR   196      47.499  34.956  42.290  1.00  0.00           H
ATOM   3114  OG1 THR   196      46.193  34.781  44.405  1.00  0.00           O
ATOM   3115  HG1 THR   196      45.720  34.369  43.678  1.00  0.00           H
ATOM   3116  C   THR   196      46.863  38.295  44.474  1.00  0.00           C
ATOM   3117  O   THR   196      47.916  38.872  44.127  1.00  0.00           O
ATOM   3118  N   GLY   197      45.653  38.870  44.387  1.00  0.00           N
ATOM   3119  H   GLY   197      44.924  38.179  44.286  1.00  0.00           H
ATOM   3120  CA  GLY   197      45.295  40.199  43.868  1.00  0.00           C
ATOM   3121  HA2 GLY   197      45.738  40.367  42.887  1.00  0.00           H
ATOM   3122  HA3 GLY   197      44.207  40.186  43.812  1.00  0.00           H
ATOM   3123  C   GLY   197      45.631  41.369  44.788  1.00  0.00           C
ATOM   3124  O   GLY   197      46.159  42.366  44.344  1.00  0.00           O
ATOM   3125  N   THR   198      45.421  41.213  46.130  1.00  0.00           N
ATOM   3126  H   THR   198      44.785  40.464  46.363  1.00  0.00           H
ATOM   3127  CA  THR   198      45.860  42.201  47.183  1.00  0.00           C
ATOM   3128  HA  THR   198      45.560  43.227  46.972  1.00  0.00           H
ATOM   3129  CB  THR   198      45.340  41.817  48.562  1.00  0.00           C
ATOM   3130  HB  THR   198      45.575  40.789  48.840  1.00  0.00           H
ATOM   3131  CG2 THR   198      45.691  42.656  49.784  1.00  0.00           C
ATOM   3132 HG21 THR   198      46.765  42.709  49.960  1.00  0.00           H
ATOM   3133 HG22 THR   198      45.241  42.064  50.580  1.00  0.00           H
ATOM   3134 HG23 THR   198      45.368  43.697  49.786  1.00  0.00           H
ATOM   3135  OG1 THR   198      43.900  42.016  48.574  1.00  0.00           O
ATOM   3136  HG1 THR   198      43.415  41.307  48.144  1.00  0.00           H
ATOM   3137  C   THR   198      47.382  42.241  47.216  1.00  0.00           C
ATOM   3138  O   THR   198      47.861  43.311  47.566  1.00  0.00           O
ATOM   3139  N   LEU   199      48.090  41.245  46.769  1.00  0.00           N
ATOM   3140  H   LEU   199      47.620  40.380  46.543  1.00  0.00           H
ATOM   3141  CA  LEU   199      49.540  41.429  46.560  1.00  0.00           C
ATOM   3142  HA  LEU   199      50.088  41.993  47.316  1.00  0.00           H
ATOM   3143  CB  LEU   199      50.221  40.028  46.541  1.00  0.00           C
ATOM   3144  HB2 LEU   199      50.187  39.694  47.579  1.00  0.00           H
ATOM   3145  HB3 LEU   199      49.621  39.269  46.040  1.00  0.00           H
ATOM   3146  CG  LEU   199      51.653  39.945  45.982  1.00  0.00           C
ATOM   3147  HG  LEU   199      51.742  40.707  45.208  1.00  0.00           H
ATOM   3148  CD1 LEU   199      52.797  40.208  46.883  1.00  0.00           C
ATOM   3149 HD11 LEU   199      52.772  41.241  47.226  1.00  0.00           H
ATOM   3150 HD12 LEU   199      53.763  39.933  46.457  1.00  0.00           H
ATOM   3151 HD13 LEU   199      52.659  39.568  47.753  1.00  0.00           H
ATOM   3152  CD2 LEU   199      51.812  38.594  45.375  1.00  0.00           C
ATOM   3153 HD21 LEU   199      52.796  38.512  44.913  1.00  0.00           H
ATOM   3154 HD22 LEU   199      51.752  37.833  46.152  1.00  0.00           H
ATOM   3155 HD23 LEU   199      51.119  38.242  44.611  1.00  0.00           H
ATOM   3156  C   LEU   199      49.837  42.285  45.358  1.00  0.00           C
ATOM   3157  O   LEU   199      50.513  43.280  45.475  1.00  0.00           O
ATOM   3158  N   VAL   200      49.451  41.849  44.164  1.00  0.00           N
ATOM   3159  H   VAL   200      49.154  40.886  44.095  1.00  0.00           H
ATOM   3160  CA  VAL   200      49.632  42.462  42.865  1.00  0.00           C
ATOM   3161  HA  VAL   200      50.713  42.483  42.730  1.00  0.00           H
ATOM   3162  CB  VAL   200      48.984  41.571  41.763  1.00  0.00           C
ATOM   3163  HB  VAL   200      47.937  41.330  41.952  1.00  0.00           H
ATOM   3164  CG1 VAL   200      49.008  42.211  40.354  1.00  0.00           C
ATOM   3165 HG11 VAL   200      48.210  42.949  40.276  1.00  0.00           H
ATOM   3166 HG12 VAL   200      49.992  42.646  40.184  1.00  0.00           H
ATOM   3167 HG13 VAL   200      48.808  41.502  39.550  1.00  0.00           H
ATOM   3168  CG2 VAL   200      49.830  40.294  41.663  1.00  0.00           C
ATOM   3169 HG21 VAL   200      49.347  39.680  40.905  1.00  0.00           H
ATOM   3170 HG22 VAL   200      49.722  39.679  42.557  1.00  0.00           H
ATOM   3171 HG23 VAL   200      50.852  40.551  41.385  1.00  0.00           H
ATOM   3172  C   VAL   200      49.252  43.906  42.685  1.00  0.00           C
ATOM   3173  O   VAL   200      49.900  44.712  42.098  1.00  0.00           O
ATOM   3174  N   ALA   201      48.117  44.341  43.280  1.00  0.00           N
ATOM   3175  H   ALA   201      47.560  43.656  43.770  1.00  0.00           H
ATOM   3176  CA  ALA   201      47.690  45.785  43.294  1.00  0.00           C
ATOM   3177  HA  ALA   201      47.666  46.136  42.262  1.00  0.00           H
ATOM   3178  CB  ALA   201      46.260  45.819  43.839  1.00  0.00           C
ATOM   3179  HB1 ALA   201      45.674  44.978  43.467  1.00  0.00           H
ATOM   3180  HB2 ALA   201      45.847  46.807  43.634  1.00  0.00           H
ATOM   3181  HB3 ALA   201      46.357  45.728  44.921  1.00  0.00           H
ATOM   3182  C   ALA   201      48.587  46.667  44.049  1.00  0.00           C
ATOM   3183  O   ALA   201      49.013  47.707  43.570  1.00  0.00           O
ATOM   3184  N   SER   202      49.089  46.219  45.152  1.00  0.00           N
ATOM   3185  H   SER   202      48.669  45.364  45.487  1.00  0.00           H
ATOM   3186  CA  SER   202      50.055  46.871  46.036  1.00  0.00           C
ATOM   3187  HA  SER   202      49.717  47.885  46.250  1.00  0.00           H
ATOM   3188  CB  SER   202      50.176  46.138  47.425  1.00  0.00           C
ATOM   3189  HB2 SER   202      50.627  45.180  47.170  1.00  0.00           H
ATOM   3190  HB3 SER   202      50.792  46.695  48.131  1.00  0.00           H
ATOM   3191  OG  SER   202      48.925  45.876  48.004  1.00  0.00           O
ATOM   3192  HG  SER   202      48.697  44.975  47.766  1.00  0.00           H
ATOM   3193  C   SER   202      51.457  46.991  45.403  1.00  0.00           C
ATOM   3194  O   SER   202      52.007  48.110  45.367  1.00  0.00           O
ATOM   3195  N   TYR   203      51.922  45.913  44.809  1.00  0.00           N
ATOM   3196  H   TYR   203      51.353  45.078  44.831  1.00  0.00           H
ATOM   3197  CA  TYR   203      53.173  45.900  44.130  1.00  0.00           C
ATOM   3198  HA  TYR   203      53.856  46.492  44.740  1.00  0.00           H
ATOM   3199  CB  TYR   203      53.721  44.526  44.070  1.00  0.00           C
ATOM   3200  HB2 TYR   203      53.765  43.998  45.023  1.00  0.00           H
ATOM   3201  HB3 TYR   203      52.945  44.004  43.509  1.00  0.00           H
ATOM   3202  CG  TYR   203      55.126  44.339  43.457  1.00  0.00           C
ATOM   3203  CD1 TYR   203      56.156  45.180  43.873  1.00  0.00           C
ATOM   3204  HD1 TYR   203      55.937  46.068  44.447  1.00  0.00           H
ATOM   3205  CE1 TYR   203      57.456  44.814  43.491  1.00  0.00           C
ATOM   3206  HE1 TYR   203      58.271  45.440  43.825  1.00  0.00           H
ATOM   3207  CZ  TYR   203      57.745  43.690  42.698  1.00  0.00           C
ATOM   3208  OH  TYR   203      59.015  43.483  42.206  1.00  0.00           O
ATOM   3209  HH  TYR   203      59.667  44.176  42.336  1.00  0.00           H
ATOM   3210  CE2 TYR   203      56.679  42.908  42.344  1.00  0.00           C
ATOM   3211  HE2 TYR   203      56.955  42.083  41.704  1.00  0.00           H
ATOM   3212  CD2 TYR   203      55.367  43.172  42.717  1.00  0.00           C
ATOM   3213  HD2 TYR   203      54.543  42.513  42.489  1.00  0.00           H
ATOM   3214  C   TYR   203      53.046  46.791  42.910  1.00  0.00           C
ATOM   3215  O   TYR   203      53.973  47.587  42.626  1.00  0.00           O
ATOM   3216  N   TYR   204      51.883  46.922  42.216  1.00  0.00           N
ATOM   3217  H   TYR   204      51.026  46.487  42.523  1.00  0.00           H
ATOM   3218  CA  TYR   204      51.689  48.020  41.203  1.00  0.00           C
ATOM   3219  HA  TYR   204      52.508  47.977  40.485  1.00  0.00           H
ATOM   3220  CB  TYR   204      50.409  47.874  40.419  1.00  0.00           C
ATOM   3221  HB2 TYR   204      50.527  46.886  39.974  1.00  0.00           H
ATOM   3222  HB3 TYR   204      49.524  47.827  41.054  1.00  0.00           H
ATOM   3223  CG  TYR   204      50.143  48.909  39.316  1.00  0.00           C
ATOM   3224  CD1 TYR   204      50.466  48.587  38.029  1.00  0.00           C
ATOM   3225  HD1 TYR   204      50.938  47.640  37.813  1.00  0.00           H
ATOM   3226  CE1 TYR   204      50.129  49.430  36.939  1.00  0.00           C
ATOM   3227  HE1 TYR   204      50.444  49.112  35.957  1.00  0.00           H
ATOM   3228  CZ  TYR   204      49.372  50.621  37.138  1.00  0.00           C
ATOM   3229  OH  TYR   204      49.113  51.366  36.029  1.00  0.00           O
ATOM   3230  HH  TYR   204      49.494  51.005  35.225  1.00  0.00           H
ATOM   3231  CE2 TYR   204      49.009  50.978  38.464  1.00  0.00           C
ATOM   3232  HE2 TYR   204      48.500  51.921  38.599  1.00  0.00           H
ATOM   3233  CD2 TYR   204      49.392  50.129  39.474  1.00  0.00           C
ATOM   3234  HD2 TYR   204      49.194  50.285  40.524  1.00  0.00           H
ATOM   3235  C   TYR   204      51.830  49.494  41.674  1.00  0.00           C
ATOM   3236  O   TYR   204      52.501  50.249  41.096  1.00  0.00           O
ATOM   3237  N   THR   205      51.295  49.876  42.821  1.00  0.00           N
ATOM   3238  H   THR   205      50.891  49.212  43.465  1.00  0.00           H
ATOM   3239  CA  THR   205      51.380  51.271  43.412  1.00  0.00           C
ATOM   3240  HA  THR   205      51.407  51.992  42.594  1.00  0.00           H
ATOM   3241  CB  THR   205      50.065  51.591  44.155  1.00  0.00           C
ATOM   3242  HB  THR   205      50.163  52.621  44.500  1.00  0.00           H
ATOM   3243  CG2 THR   205      48.769  51.461  43.293  1.00  0.00           C
ATOM   3244 HG21 THR   205      47.917  51.806  43.878  1.00  0.00           H
ATOM   3245 HG22 THR   205      48.641  50.383  43.186  1.00  0.00           H
ATOM   3246 HG23 THR   205      48.902  51.922  42.315  1.00  0.00           H
ATOM   3247  OG1 THR   205      49.989  50.617  45.278  1.00  0.00           O
ATOM   3248  HG1 THR   205      49.475  49.909  44.882  1.00  0.00           H
ATOM   3249  C   THR   205      52.606  51.545  44.243  1.00  0.00           C
ATOM   3250  O   THR   205      53.022  52.702  44.277  1.00  0.00           O
ATOM   3251  N   ASP   206      53.137  50.515  44.821  1.00  0.00           N
ATOM   3252  H   ASP   206      52.687  49.619  44.705  1.00  0.00           H
ATOM   3253  CA  ASP   206      54.271  50.605  45.776  1.00  0.00           C
ATOM   3254  HA  ASP   206      54.791  51.559  45.697  1.00  0.00           H
ATOM   3255  CB  ASP   206      53.770  50.765  47.247  1.00  0.00           C
ATOM   3256  HB2 ASP   206      53.103  51.623  47.174  1.00  0.00           H
ATOM   3257  HB3 ASP   206      53.183  49.879  47.489  1.00  0.00           H
ATOM   3258  CG  ASP   206      54.897  51.107  48.225  1.00  0.00           C
ATOM   3259  OD1 ASP   206      56.093  51.203  47.847  1.00  0.00           O
ATOM   3260  OD2 ASP   206      54.473  51.185  49.406  1.00  0.00           O
ATOM   3261  C   ASP   206      55.292  49.496  45.660  1.00  0.00           C
ATOM   3262  O   ASP   206      55.022  48.356  46.153  1.00  0.00           O
ATOM   3263  N   PRO   207      56.445  49.749  45.036  1.00  0.00           N
ATOM   3264  CD  PRO   207      56.887  50.996  44.464  1.00  0.00           C
ATOM   3265  HD2 PRO   207      56.662  51.946  44.949  1.00  0.00           H
ATOM   3266  HD3 PRO   207      56.516  51.034  43.439  1.00  0.00           H
ATOM   3267  CG  PRO   207      58.393  50.929  44.313  1.00  0.00           C
ATOM   3268  HG2 PRO   207      58.828  51.064  45.303  1.00  0.00           H
ATOM   3269  HG3 PRO   207      58.788  51.478  43.458  1.00  0.00           H
ATOM   3270  CB  PRO   207      58.614  49.481  43.959  1.00  0.00           C
ATOM   3271  HB2 PRO   207      59.645  49.285  44.248  1.00  0.00           H
ATOM   3272  HB3 PRO   207      58.377  49.390  42.899  1.00  0.00           H
ATOM   3273  CA  PRO   207      57.517  48.735  44.821  1.00  0.00           C
ATOM   3274  HA  PRO   207      57.207  47.786  44.381  1.00  0.00           H
ATOM   3275  C   PRO   207      58.204  48.321  46.137  1.00  0.00           C
ATOM   3276  O   PRO   207      58.649  47.139  46.131  1.00  0.00           O
ATOM   3277  N   GLU   208      58.101  49.056  47.252  1.00  0.00           N
ATOM   3278  H   GLU   208      57.584  49.923  47.255  1.00  0.00           H
ATOM   3279  CA  GLU   208      58.582  48.529  48.496  1.00  0.00           C
ATOM   3280  HA  GLU   208      59.614  48.281  48.246  1.00  0.00           H
ATOM   3281  CB  GLU   208      58.593  49.537  49.613  1.00  0.00           C
ATOM   3282  HB2 GLU   208      57.561  49.753  49.894  1.00  0.00           H
ATOM   3283  HB3 GLU   208      59.019  49.091  50.511  1.00  0.00           H
ATOM   3284  CG  GLU   208      59.398  50.802  49.445  1.00  0.00           C
ATOM   3285  HG2 GLU   208      59.055  51.210  48.494  1.00  0.00           H
ATOM   3286  HG3 GLU   208      59.151  51.579  50.170  1.00  0.00           H
ATOM   3287  CD  GLU   208      60.897  50.578  49.522  1.00  0.00           C
ATOM   3288  OE1 GLU   208      61.468  50.977  50.543  1.00  0.00           O
ATOM   3289  OE2 GLU   208      61.449  50.015  48.592  1.00  0.00           O
ATOM   3290  C   GLU   208      57.834  47.199  48.988  1.00  0.00           C
ATOM   3291  O   GLU   208      58.362  46.473  49.866  1.00  0.00           O
ATOM   3292  N   THR   209      56.618  46.955  48.528  1.00  0.00           N
ATOM   3293  H   THR   209      56.328  47.503  47.732  1.00  0.00           H
ATOM   3294  CA  THR   209      55.843  45.710  48.840  1.00  0.00           C
ATOM   3295  HA  THR   209      55.539  45.795  49.883  1.00  0.00           H
ATOM   3296  CB  THR   209      54.608  45.537  47.935  1.00  0.00           C
ATOM   3297  HB  THR   209      54.992  45.274  46.949  1.00  0.00           H
ATOM   3298  CG2 THR   209      53.637  44.503  48.354  1.00  0.00           C
ATOM   3299 HG21 THR   209      52.640  44.631  47.933  1.00  0.00           H
ATOM   3300 HG22 THR   209      53.620  44.467  49.443  1.00  0.00           H
ATOM   3301 HG23 THR   209      54.016  43.572  47.933  1.00  0.00           H
ATOM   3302  OG1 THR   209      53.806  46.722  47.883  1.00  0.00           O
ATOM   3303  HG1 THR   209      54.079  47.294  47.162  1.00  0.00           H
ATOM   3304  C   THR   209      56.611  44.401  48.703  1.00  0.00           C
ATOM   3305  O   THR   209      57.169  44.077  47.640  1.00  0.00           O
ATOM   3306  N   LYS   210      56.644  43.652  49.852  1.00  0.00           N
ATOM   3307  H   LYS   210      56.217  43.985  50.704  1.00  0.00           H
ATOM   3308  CA  LYS   210      57.315  42.342  49.949  1.00  0.00           C
ATOM   3309  HA  LYS   210      57.928  42.172  49.064  1.00  0.00           H
ATOM   3310  CB  LYS   210      58.320  42.301  51.081  1.00  0.00           C
ATOM   3311  HB2 LYS   210      57.823  42.496  52.031  1.00  0.00           H
ATOM   3312  HB3 LYS   210      58.623  41.259  51.179  1.00  0.00           H
ATOM   3313  CG  LYS   210      59.472  43.200  50.709  1.00  0.00           C
ATOM   3314  HG2 LYS   210      59.208  44.254  50.623  1.00  0.00           H
ATOM   3315  HG3 LYS   210      60.107  43.142  51.593  1.00  0.00           H
ATOM   3316  CD  LYS   210      60.342  42.799  49.470  1.00  0.00           C
ATOM   3317  HD2 LYS   210      60.700  41.771  49.526  1.00  0.00           H
ATOM   3318  HD3 LYS   210      59.722  42.694  48.580  1.00  0.00           H
ATOM   3319  CE  LYS   210      61.619  43.620  49.316  1.00  0.00           C
ATOM   3320  HE2 LYS   210      62.157  43.739  50.256  1.00  0.00           H
ATOM   3321  HE3 LYS   210      62.282  43.222  48.547  1.00  0.00           H
ATOM   3322  NZ  LYS   210      61.290  44.991  48.990  1.00  0.00           N
ATOM   3323  HZ1 LYS   210      60.491  45.281  49.533  1.00  0.00           H
ATOM   3324  HZ2 LYS   210      61.055  45.150  48.021  1.00  0.00           H
ATOM   3325  HZ3 LYS   210      62.104  45.563  49.166  1.00  0.00           H
ATOM   3326  C   LYS   210      56.376  41.133  49.968  1.00  0.00           C
ATOM   3327  O   LYS   210      56.680  40.086  49.393  1.00  0.00           O
ATOM   3328  N   MET   211      55.220  41.299  50.579  1.00  0.00           N
ATOM   3329  H   MET   211      55.007  42.105  51.148  1.00  0.00           H
ATOM   3330  CA  MET   211      54.145  40.245  50.783  1.00  0.00           C
ATOM   3331  HA  MET   211      54.017  39.556  49.948  1.00  0.00           H
ATOM   3332  CB  MET   211      54.593  39.440  51.986  1.00  0.00           C
ATOM   3333  HB2 MET   211      55.379  38.810  51.570  1.00  0.00           H
ATOM   3334  HB3 MET   211      54.912  40.051  52.830  1.00  0.00           H
ATOM   3335  CG  MET   211      53.552  38.590  52.664  1.00  0.00           C
ATOM   3336  HG2 MET   211      52.758  39.147  53.162  1.00  0.00           H
ATOM   3337  HG3 MET   211      53.041  38.016  51.890  1.00  0.00           H
ATOM   3338  SD  MET   211      54.092  37.488  54.034  1.00  0.00           S
ATOM   3339  CE  MET   211      52.573  36.534  54.355  1.00  0.00           C
ATOM   3340  HE1 MET   211      52.416  35.863  53.511  1.00  0.00           H
ATOM   3341  HE2 MET   211      52.816  35.877  55.191  1.00  0.00           H
ATOM   3342  HE3 MET   211      51.719  37.186  54.539  1.00  0.00           H
ATOM   3343  C   MET   211      52.810  41.036  51.021  1.00  0.00           C
ATOM   3344  O   MET   211      52.718  42.157  51.578  1.00  0.00           O
ATOM   3345  N   GLY   212      51.680  40.448  50.603  1.00  0.00           N
ATOM   3346  H   GLY   212      51.848  39.622  50.047  1.00  0.00           H
ATOM   3347  CA  GLY   212      50.294  40.641  51.024  1.00  0.00           C
ATOM   3348  HA2 GLY   212      50.204  41.695  51.288  1.00  0.00           H
ATOM   3349  HA3 GLY   212      49.598  40.435  50.211  1.00  0.00           H
ATOM   3350  C   GLY   212      49.903  39.611  52.173  1.00  0.00           C
ATOM   3351  O   GLY   212      50.526  38.537  52.243  1.00  0.00           O
ATOM   3352  N   VAL   213      49.000  40.032  53.062  1.00  0.00           N
ATOM   3353  H   VAL   213      48.518  40.917  52.986  1.00  0.00           H
ATOM   3354  CA  VAL   213      48.417  39.259  54.152  1.00  0.00           C
ATOM   3355  HA  VAL   213      48.388  38.245  53.753  1.00  0.00           H
ATOM   3356  CB  VAL   213      49.365  39.158  55.341  1.00  0.00           C
ATOM   3357  HB  VAL   213      50.197  38.596  54.919  1.00  0.00           H
ATOM   3358  CG1 VAL   213      49.951  40.449  55.797  1.00  0.00           C
ATOM   3359 HG11 VAL   213      50.294  40.897  54.864  1.00  0.00           H
ATOM   3360 HG12 VAL   213      49.114  40.953  56.281  1.00  0.00           H
ATOM   3361 HG13 VAL   213      50.798  40.240  56.450  1.00  0.00           H
ATOM   3362  CG2 VAL   213      48.847  38.237  56.463  1.00  0.00           C
ATOM   3363 HG21 VAL   213      48.297  37.375  56.083  1.00  0.00           H
ATOM   3364 HG22 VAL   213      48.341  38.839  57.218  1.00  0.00           H
ATOM   3365 HG23 VAL   213      49.740  37.804  56.914  1.00  0.00           H
ATOM   3366  C   VAL   213      47.008  39.753  54.517  1.00  0.00           C
ATOM   3367  O   VAL   213      46.833  40.985  54.718  1.00  0.00           O
ATOM   3368  N   ILE   214      46.071  38.820  54.733  1.00  0.00           N
ATOM   3369  H   ILE   214      46.240  37.849  54.510  1.00  0.00           H
ATOM   3370  CA  ILE   214      44.645  39.102  55.134  1.00  0.00           C
ATOM   3371  HA  ILE   214      44.612  40.191  55.165  1.00  0.00           H
ATOM   3372  CB  ILE   214      43.622  38.716  54.063  1.00  0.00           C
ATOM   3373  HB  ILE   214      43.490  37.634  54.078  1.00  0.00           H
ATOM   3374  CG2 ILE   214      42.161  39.339  54.253  1.00  0.00           C
ATOM   3375 HG21 ILE   214      41.473  38.855  53.559  1.00  0.00           H
ATOM   3376 HG22 ILE   214      42.136  40.372  53.909  1.00  0.00           H
ATOM   3377 HG23 ILE   214      41.851  39.218  55.291  1.00  0.00           H
ATOM   3378  CG1 ILE   214      44.171  39.115  52.683  1.00  0.00           C
ATOM   3379 HG12 ILE   214      44.480  40.160  52.678  1.00  0.00           H
ATOM   3380 HG13 ILE   214      45.104  38.584  52.492  1.00  0.00           H
ATOM   3381  CD1 ILE   214      43.250  38.941  51.531  1.00  0.00           C
ATOM   3382 HD11 ILE   214      42.343  39.539  51.625  1.00  0.00           H
ATOM   3383 HD12 ILE   214      42.999  37.882  51.491  1.00  0.00           H
ATOM   3384 HD13 ILE   214      43.715  39.421  50.669  1.00  0.00           H
ATOM   3385  C   ILE   214      44.362  38.637  56.607  1.00  0.00           C
ATOM   3386  O   ILE   214      44.526  37.460  56.837  1.00  0.00           O
ATOM   3387  N   PHE   215      43.837  39.498  57.461  1.00  0.00           N
ATOM   3388  H   PHE   215      43.893  40.467  57.182  1.00  0.00           H
ATOM   3389  CA  PHE   215      43.393  39.163  58.783  1.00  0.00           C
ATOM   3390  HA  PHE   215      43.641  38.126  59.010  1.00  0.00           H
ATOM   3391  CB  PHE   215      44.115  39.874  59.959  1.00  0.00           C
ATOM   3392  HB2 PHE   215      43.750  40.899  59.909  1.00  0.00           H
ATOM   3393  HB3 PHE   215      43.755  39.477  60.909  1.00  0.00           H
ATOM   3394  CG  PHE   215      45.637  39.936  59.998  1.00  0.00           C
ATOM   3395  CD1 PHE   215      46.357  38.822  60.468  1.00  0.00           C
ATOM   3396  HD1 PHE   215      45.737  38.058  60.914  1.00  0.00           H
ATOM   3397  CE1 PHE   215      47.776  38.847  60.423  1.00  0.00           C
ATOM   3398  HE1 PHE   215      48.314  38.046  60.907  1.00  0.00           H
ATOM   3399  CZ  PHE   215      48.559  39.879  59.860  1.00  0.00           C
ATOM   3400  HZ  PHE   215      49.637  39.879  59.799  1.00  0.00           H
ATOM   3401  CE2 PHE   215      47.789  40.889  59.265  1.00  0.00           C
ATOM   3402  HE2 PHE   215      48.292  41.600  58.628  1.00  0.00           H
ATOM   3403  CD2 PHE   215      46.392  40.944  59.284  1.00  0.00           C
ATOM   3404  HD2 PHE   215      45.875  41.717  58.735  1.00  0.00           H
ATOM   3405  C   PHE   215      41.933  39.395  58.843  1.00  0.00           C
ATOM   3406  O   PHE   215      41.450  40.603  58.622  1.00  0.00           O
ATOM   3407  N   GLY   216      41.129  38.405  59.173  1.00  0.00           N
ATOM   3408  H   GLY   216      41.511  37.504  59.426  1.00  0.00           H
ATOM   3409  CA  GLY   216      39.643  38.449  59.185  1.00  0.00           C
ATOM   3410  HA2 GLY   216      39.277  39.200  59.884  1.00  0.00           H
ATOM   3411  HA3 GLY   216      39.253  38.773  58.219  1.00  0.00           H
ATOM   3412  C   GLY   216      39.023  37.151  59.571  1.00  0.00           C
ATOM   3413  O   GLY   216      39.403  36.539  60.549  1.00  0.00           O
ATOM   3414  N   THR   217      38.070  36.635  58.787  1.00  0.00           N
ATOM   3415  H   THR   217      37.784  37.219  58.016  1.00  0.00           H
ATOM   3416  CA  THR   217      37.445  35.334  58.922  1.00  0.00           C
ATOM   3417  HA  THR   217      37.295  35.168  59.989  1.00  0.00           H
ATOM   3418  CB  THR   217      36.071  35.410  58.320  1.00  0.00           C
ATOM   3419  HB  THR   217      35.678  34.399  58.209  1.00  0.00           H
ATOM   3420  CG2 THR   217      35.034  36.216  59.118  1.00  0.00           C
ATOM   3421 HG21 THR   217      35.473  37.159  59.445  1.00  0.00           H
ATOM   3422 HG22 THR   217      34.705  35.689  60.013  1.00  0.00           H
ATOM   3423 HG23 THR   217      34.150  36.381  58.502  1.00  0.00           H
ATOM   3424  OG1 THR   217      36.183  35.749  56.953  1.00  0.00           O
ATOM   3425  HG1 THR   217      36.864  35.179  56.586  1.00  0.00           H
ATOM   3426  C   THR   217      38.384  34.236  58.339  1.00  0.00           C
ATOM   3427  O   THR   217      37.967  33.506  57.445  1.00  0.00           O
ATOM   3428  N   GLY   218      39.636  34.256  58.802  1.00  0.00           N
ATOM   3429  H   GLY   218      39.798  34.730  59.680  1.00  0.00           H
ATOM   3430  CA  GLY   218      40.663  33.462  58.149  1.00  0.00           C
ATOM   3431  HA2 GLY   218      40.695  32.386  58.319  1.00  0.00           H
ATOM   3432  HA3 GLY   218      40.579  33.625  57.075  1.00  0.00           H
ATOM   3433  C   GLY   218      42.036  33.923  58.518  1.00  0.00           C
ATOM   3434  O   GLY   218      42.261  34.713  59.431  1.00  0.00           O
ATOM   3435  N   VAL   219      43.082  33.323  57.971  1.00  0.00           N
ATOM   3436  H   VAL   219      42.962  32.715  57.173  1.00  0.00           H
ATOM   3437  CA  VAL   219      44.451  33.710  58.041  1.00  0.00           C
ATOM   3438  HA  VAL   219      44.486  34.798  57.995  1.00  0.00           H
ATOM   3439  CB  VAL   219      45.108  33.299  59.373  1.00  0.00           C
ATOM   3440  HB  VAL   219      44.308  33.270  60.113  1.00  0.00           H
ATOM   3441  CG1 VAL   219      45.725  31.916  59.599  1.00  0.00           C
ATOM   3442 HG11 VAL   219      44.929  31.196  59.404  1.00  0.00           H
ATOM   3443 HG12 VAL   219      46.575  31.836  58.922  1.00  0.00           H
ATOM   3444 HG13 VAL   219      46.038  31.767  60.633  1.00  0.00           H
ATOM   3445  CG2 VAL   219      46.116  34.336  59.836  1.00  0.00           C
ATOM   3446 HG21 VAL   219      46.997  34.349  59.194  1.00  0.00           H
ATOM   3447 HG22 VAL   219      46.402  33.955  60.815  1.00  0.00           H
ATOM   3448 HG23 VAL   219      45.672  35.330  59.890  1.00  0.00           H
ATOM   3449  C   VAL   219      45.305  33.246  56.843  1.00  0.00           C
ATOM   3450  O   VAL   219      45.462  32.049  56.700  1.00  0.00           O
ATOM   3451  N   ASN   220      45.839  34.155  56.044  1.00  0.00           N
ATOM   3452  H   ASN   220      45.682  35.135  56.231  1.00  0.00           H
ATOM   3453  CA  ASN   220      46.502  33.798  54.772  1.00  0.00           C
ATOM   3454  HA  ASN   220      47.152  32.940  54.946  1.00  0.00           H
ATOM   3455  CB  ASN   220      45.390  33.345  53.770  1.00  0.00           C
ATOM   3456  HB2 ASN   220      44.732  32.599  54.215  1.00  0.00           H
ATOM   3457  HB3 ASN   220      44.714  34.147  53.473  1.00  0.00           H
ATOM   3458  CG  ASN   220      45.937  32.658  52.532  1.00  0.00           C
ATOM   3459  OD1 ASN   220      47.045  32.147  52.489  1.00  0.00           O
ATOM   3460  ND2 ASN   220      45.133  32.572  51.493  1.00  0.00           N
ATOM   3461 HD21 ASN   220      44.221  33.004  51.535  1.00  0.00           H
ATOM   3462 HD22 ASN   220      45.536  32.186  50.651  1.00  0.00           H
ATOM   3463  C   ASN   220      47.396  34.952  54.228  1.00  0.00           C
ATOM   3464  O   ASN   220      47.078  36.107  54.416  1.00  0.00           O
ATOM   3465  N   GLY   221      48.367  34.559  53.377  1.00  0.00           N
ATOM   3466  H   GLY   221      48.293  33.684  52.878  1.00  0.00           H
ATOM   3467  CA  GLY   221      49.311  35.557  52.752  1.00  0.00           C
ATOM   3468  HA2 GLY   221      48.741  36.485  52.715  1.00  0.00           H
ATOM   3469  HA3 GLY   221      50.113  35.817  53.444  1.00  0.00           H
ATOM   3470  C   GLY   221      49.816  35.144  51.360  1.00  0.00           C
ATOM   3471  O   GLY   221      49.647  33.993  51.009  1.00  0.00           O
ATOM   3472  N   ALA   222      50.346  36.047  50.563  1.00  0.00           N
ATOM   3473  H   ALA   222      50.486  36.978  50.925  1.00  0.00           H
ATOM   3474  CA  ALA   222      50.807  35.807  49.216  1.00  0.00           C
ATOM   3475  HA  ALA   222      51.111  34.762  49.161  1.00  0.00           H
ATOM   3476  CB  ALA   222      49.659  35.954  48.188  1.00  0.00           C
ATOM   3477  HB1 ALA   222      49.326  36.990  48.244  1.00  0.00           H
ATOM   3478  HB2 ALA   222      48.905  35.198  48.400  1.00  0.00           H
ATOM   3479  HB3 ALA   222      49.975  35.977  47.145  1.00  0.00           H
ATOM   3480  C   ALA   222      51.969  36.637  48.824  1.00  0.00           C
ATOM   3481  O   ALA   222      52.094  37.764  49.223  1.00  0.00           O
ATOM   3482  N   TYR   223      52.827  36.048  47.949  1.00  0.00           N
ATOM   3483  H   TYR   223      52.619  35.120  47.608  1.00  0.00           H
ATOM   3484  CA  TYR   223      54.183  36.631  47.768  1.00  0.00           C
ATOM   3485  HA  TYR   223      54.080  37.710  47.657  1.00  0.00           H
ATOM   3486  CB  TYR   223      55.036  36.202  48.943  1.00  0.00           C
ATOM   3487  HB2 TYR   223      55.872  36.896  48.859  1.00  0.00           H
ATOM   3488  HB3 TYR   223      54.661  36.392  49.949  1.00  0.00           H
ATOM   3489  CG  TYR   223      55.496  34.812  48.931  1.00  0.00           C
ATOM   3490  CD1 TYR   223      54.568  33.840  49.319  1.00  0.00           C
ATOM   3491  HD1 TYR   223      53.571  34.130  49.613  1.00  0.00           H
ATOM   3492  CE1 TYR   223      54.893  32.494  49.407  1.00  0.00           C
ATOM   3493  HE1 TYR   223      54.207  31.732  49.747  1.00  0.00           H
ATOM   3494  CZ  TYR   223      56.202  32.173  48.984  1.00  0.00           C
ATOM   3495  OH  TYR   223      56.534  30.854  49.051  1.00  0.00           O
ATOM   3496  HH  TYR   223      57.420  30.618  48.770  1.00  0.00           H
ATOM   3497  CE2 TYR   223      57.136  33.177  48.580  1.00  0.00           C
ATOM   3498  HE2 TYR   223      58.120  32.916  48.219  1.00  0.00           H
ATOM   3499  CD2 TYR   223      56.801  34.485  48.535  1.00  0.00           C
ATOM   3500  HD2 TYR   223      57.453  35.290  48.229  1.00  0.00           H
ATOM   3501  C   TYR   223      54.692  36.104  46.391  1.00  0.00           C
ATOM   3502  O   TYR   223      54.071  35.155  45.844  1.00  0.00           O
ATOM   3503  N   TYR   224      55.739  36.640  45.737  1.00  0.00           N
ATOM   3504  H   TYR   224      56.207  37.384  46.236  1.00  0.00           H
ATOM   3505  CA  TYR   224      56.517  36.004  44.626  1.00  0.00           C
ATOM   3506  HA  TYR   224      55.778  35.354  44.157  1.00  0.00           H
ATOM   3507  CB  TYR   224      56.889  36.993  43.548  1.00  0.00           C
ATOM   3508  HB2 TYR   224      57.402  37.780  44.100  1.00  0.00           H
ATOM   3509  HB3 TYR   224      57.649  36.665  42.839  1.00  0.00           H
ATOM   3510  CG  TYR   224      55.815  37.619  42.755  1.00  0.00           C
ATOM   3511  CD1 TYR   224      55.644  37.219  41.442  1.00  0.00           C
ATOM   3512  HD1 TYR   224      56.281  36.459  41.014  1.00  0.00           H
ATOM   3513  CE1 TYR   224      54.650  37.831  40.603  1.00  0.00           C
ATOM   3514  HE1 TYR   224      54.486  37.509  39.585  1.00  0.00           H
ATOM   3515  CZ  TYR   224      53.881  38.915  41.133  1.00  0.00           C
ATOM   3516  OH  TYR   224      53.113  39.597  40.232  1.00  0.00           O
ATOM   3517  HH  TYR   224      53.354  39.328  39.343  1.00  0.00           H
ATOM   3518  CE2 TYR   224      54.145  39.357  42.420  1.00  0.00           C
ATOM   3519  HE2 TYR   224      53.635  40.240  42.774  1.00  0.00           H
ATOM   3520  CD2 TYR   224      55.066  38.710  43.254  1.00  0.00           C
ATOM   3521  HD2 TYR   224      55.194  39.023  44.279  1.00  0.00           H
ATOM   3522  C   TYR   224      57.598  35.030  45.134  1.00  0.00           C
ATOM   3523  O   TYR   224      58.523  35.630  45.733  1.00  0.00           O
ATOM   3524  N   ASP   225      57.643  33.735  44.818  1.00  0.00           N
ATOM   3525  H   ASP   225      56.850  33.429  44.272  1.00  0.00           H
ATOM   3526  CA  ASP   225      58.645  32.722  44.894  1.00  0.00           C
ATOM   3527  HA  ASP   225      59.446  33.128  45.512  1.00  0.00           H
ATOM   3528  CB  ASP   225      58.188  31.464  45.678  1.00  0.00           C
ATOM   3529  HB2 ASP   225      57.352  31.786  46.299  1.00  0.00           H
ATOM   3530  HB3 ASP   225      57.837  30.684  45.002  1.00  0.00           H
ATOM   3531  CG  ASP   225      59.180  30.891  46.678  1.00  0.00           C
ATOM   3532  OD1 ASP   225      60.341  30.757  46.208  1.00  0.00           O
ATOM   3533  OD2 ASP   225      58.880  30.680  47.866  1.00  0.00           O
ATOM   3534  C   ASP   225      59.310  32.421  43.475  1.00  0.00           C
ATOM   3535  O   ASP   225      59.146  33.245  42.548  1.00  0.00           O
ATOM   3536  N   VAL   226      60.257  31.423  43.402  1.00  0.00           N
ATOM   3537  H   VAL   226      60.370  30.898  44.257  1.00  0.00           H
ATOM   3538  CA  VAL   226      61.161  31.256  42.293  1.00  0.00           C
ATOM   3539  HA  VAL   226      60.790  31.968  41.555  1.00  0.00           H
ATOM   3540  CB  VAL   226      62.544  31.618  42.731  1.00  0.00           C
ATOM   3541  HB  VAL   226      62.476  32.655  43.059  1.00  0.00           H
ATOM   3542  CG1 VAL   226      63.094  30.757  43.878  1.00  0.00           C
ATOM   3543 HG11 VAL   226      62.349  30.756  44.675  1.00  0.00           H
ATOM   3544 HG12 VAL   226      63.335  29.811  43.395  1.00  0.00           H
ATOM   3545 HG13 VAL   226      63.997  31.214  44.283  1.00  0.00           H
ATOM   3546  CG2 VAL   226      63.472  31.607  41.571  1.00  0.00           C
ATOM   3547 HG21 VAL   226      63.059  32.203  40.757  1.00  0.00           H
ATOM   3548 HG22 VAL   226      63.737  30.563  41.405  1.00  0.00           H
ATOM   3549 HG23 VAL   226      64.443  32.075  41.732  1.00  0.00           H
ATOM   3550  C   VAL   226      61.072  29.899  41.763  1.00  0.00           C
ATOM   3551  O   VAL   226      60.746  28.960  42.451  1.00  0.00           O
ATOM   3552  N   CYS   227      61.290  29.766  40.464  1.00  0.00           N
ATOM   3553  H   CYS   227      61.577  30.584  39.945  1.00  0.00           H
ATOM   3554  CA  CYS   227      61.086  28.434  39.848  1.00  0.00           C
ATOM   3555  HA  CYS   227      60.052  28.158  40.053  1.00  0.00           H
ATOM   3556  CB  CYS   227      61.249  28.602  38.357  1.00  0.00           C
ATOM   3557  HB2 CYS   227      62.144  29.161  38.084  1.00  0.00           H
ATOM   3558  HB3 CYS   227      61.314  27.614  37.902  1.00  0.00           H
ATOM   3559  SG  CYS   227      59.837  29.497  37.766  1.00  0.00           S
ATOM   3560  HG  CYS   227      60.010  30.708  38.301  1.00  0.00           H
ATOM   3561  C   CYS   227      61.962  27.398  40.425  1.00  0.00           C
ATOM   3562  O   CYS   227      61.525  26.306  40.623  1.00  0.00           O
ATOM   3563  N   SER   228      63.212  27.763  40.759  1.00  0.00           N
ATOM   3564  H   SER   228      63.475  28.735  40.680  1.00  0.00           H
ATOM   3565  CA  SER   228      64.174  26.769  41.393  1.00  0.00           C
ATOM   3566  HA  SER   228      64.476  26.005  40.676  1.00  0.00           H
ATOM   3567  CB  SER   228      65.514  27.464  41.743  1.00  0.00           C
ATOM   3568  HB2 SER   228      65.836  28.030  40.869  1.00  0.00           H
ATOM   3569  HB3 SER   228      65.325  28.174  42.547  1.00  0.00           H
ATOM   3570  OG  SER   228      66.530  26.533  42.080  1.00  0.00           O
ATOM   3571  HG  SER   228      67.256  27.076  42.394  1.00  0.00           H
ATOM   3572  C   SER   228      63.563  26.128  42.692  1.00  0.00           C
ATOM   3573  O   SER   228      63.954  24.977  43.042  1.00  0.00           O
ATOM   3574  N   ASP   229      62.780  26.895  43.432  1.00  0.00           N
ATOM   3575  H   ASP   229      62.428  27.775  43.081  1.00  0.00           H
ATOM   3576  CA  ASP   229      62.201  26.372  44.666  1.00  0.00           C
ATOM   3577  HA  ASP   229      62.819  25.599  45.123  1.00  0.00           H
ATOM   3578  CB  ASP   229      62.168  27.406  45.780  1.00  0.00           C
ATOM   3579  HB2 ASP   229      61.718  28.344  45.450  1.00  0.00           H
ATOM   3580  HB3 ASP   229      61.421  27.045  46.486  1.00  0.00           H
ATOM   3581  CG  ASP   229      63.452  27.788  46.577  1.00  0.00           C
ATOM   3582  OD1 ASP   229      64.631  27.448  46.168  1.00  0.00           O
ATOM   3583  OD2 ASP   229      63.372  28.389  47.657  1.00  0.00           O
ATOM   3584  C   ASP   229      60.796  25.813  44.460  1.00  0.00           C
ATOM   3585  O   ASP   229      60.318  25.028  45.266  1.00  0.00           O
ATOM   3586  N   ILE   230      60.114  26.143  43.368  1.00  0.00           N
ATOM   3587  H   ILE   230      60.613  26.851  42.850  1.00  0.00           H
ATOM   3588  CA  ILE   230      58.803  25.586  43.012  1.00  0.00           C
ATOM   3589  HA  ILE   230      58.481  25.110  43.938  1.00  0.00           H
ATOM   3590  CB  ILE   230      57.848  26.667  42.484  1.00  0.00           C
ATOM   3591  HB  ILE   230      58.071  26.855  41.435  1.00  0.00           H
ATOM   3592  CG2 ILE   230      56.397  26.117  42.498  1.00  0.00           C
ATOM   3593 HG21 ILE   230      55.982  26.059  43.504  1.00  0.00           H
ATOM   3594 HG22 ILE   230      56.320  25.174  41.957  1.00  0.00           H
ATOM   3595 HG23 ILE   230      55.726  26.762  41.933  1.00  0.00           H
ATOM   3596  CG1 ILE   230      57.767  28.060  43.099  1.00  0.00           C
ATOM   3597 HG12 ILE   230      57.159  28.019  44.003  1.00  0.00           H
ATOM   3598 HG13 ILE   230      58.701  28.366  43.572  1.00  0.00           H
ATOM   3599  CD1 ILE   230      57.512  29.275  42.158  1.00  0.00           C
ATOM   3600 HD11 ILE   230      56.616  28.987  41.608  1.00  0.00           H
ATOM   3601 HD12 ILE   230      58.293  29.501  41.431  1.00  0.00           H
ATOM   3602 HD13 ILE   230      57.323  30.203  42.699  1.00  0.00           H
ATOM   3603  C   ILE   230      58.985  24.375  42.193  1.00  0.00           C
ATOM   3604  O   ILE   230      58.626  24.270  41.032  1.00  0.00           O
ATOM   3605  N   GLU   231      59.458  23.326  42.872  1.00  0.00           N
ATOM   3606  H   GLU   231      59.793  23.536  43.800  1.00  0.00           H
ATOM   3607  CA  GLU   231      59.613  21.929  42.509  1.00  0.00           C
ATOM   3608  HA  GLU   231      60.294  21.767  41.673  1.00  0.00           H
ATOM   3609  CB  GLU   231      60.325  21.224  43.648  1.00  0.00           C
ATOM   3610  HB2 GLU   231      61.185  21.860  43.856  1.00  0.00           H
ATOM   3611  HB3 GLU   231      59.699  21.056  44.525  1.00  0.00           H
ATOM   3612  CG  GLU   231      60.903  19.930  43.267  1.00  0.00           C
ATOM   3613  HG2 GLU   231      61.201  20.103  42.233  1.00  0.00           H
ATOM   3614  HG3 GLU   231      61.775  19.641  43.851  1.00  0.00           H
ATOM   3615  CD  GLU   231      59.988  18.700  43.386  1.00  0.00           C
ATOM   3616  OE1 GLU   231      59.347  18.421  44.382  1.00  0.00           O
ATOM   3617  OE2 GLU   231      60.017  17.787  42.500  1.00  0.00           O
ATOM   3618  C   GLU   231      58.229  21.312  42.138  1.00  0.00           C
ATOM   3619  O   GLU   231      58.166  20.580  41.175  1.00  0.00           O
ATOM   3620  N   LYS   232      57.124  21.787  42.776  1.00  0.00           N
ATOM   3621  H   LYS   232      57.245  22.322  43.624  1.00  0.00           H
ATOM   3622  CA  LYS   232      55.786  21.448  42.345  1.00  0.00           C
ATOM   3623  HA  LYS   232      55.748  20.358  42.330  1.00  0.00           H
ATOM   3624  CB  LYS   232      54.831  21.785  43.498  1.00  0.00           C
ATOM   3625  HB2 LYS   232      53.935  21.183  43.344  1.00  0.00           H
ATOM   3626  HB3 LYS   232      55.316  21.477  44.424  1.00  0.00           H
ATOM   3627  CG  LYS   232      54.406  23.269  43.602  1.00  0.00           C
ATOM   3628  HG2 LYS   232      55.300  23.875  43.749  1.00  0.00           H
ATOM   3629  HG3 LYS   232      53.981  23.712  42.701  1.00  0.00           H
ATOM   3630  CD  LYS   232      53.556  23.458  44.846  1.00  0.00           C
ATOM   3631  HD2 LYS   232      53.991  22.927  45.692  1.00  0.00           H
ATOM   3632  HD3 LYS   232      53.529  24.531  45.042  1.00  0.00           H
ATOM   3633  CE  LYS   232      52.119  22.997  44.529  1.00  0.00           C
ATOM   3634  HE2 LYS   232      51.655  23.420  43.639  1.00  0.00           H
ATOM   3635  HE3 LYS   232      52.138  21.906  44.525  1.00  0.00           H
ATOM   3636  NZ  LYS   232      51.108  23.302  45.637  1.00  0.00           N
ATOM   3637  HZ1 LYS   232      50.173  23.184  45.272  1.00  0.00           H
ATOM   3638  HZ2 LYS   232      51.212  24.211  46.064  1.00  0.00           H
ATOM   3639  HZ3 LYS   232      51.039  22.572  46.330  1.00  0.00           H
ATOM   3640  C   LYS   232      55.311  21.790  40.927  1.00  0.00           C
ATOM   3641  O   LYS   232      54.529  21.019  40.356  1.00  0.00           O
ATOM   3642  N   LEU   233      55.775  22.854  40.297  1.00  0.00           N
ATOM   3643  H   LEU   233      56.440  23.498  40.702  1.00  0.00           H
ATOM   3644  CA  LEU   233      55.622  23.145  38.879  1.00  0.00           C
ATOM   3645  HA  LEU   233      54.686  22.674  38.577  1.00  0.00           H
ATOM   3646  CB  LEU   233      55.413  24.647  38.588  1.00  0.00           C
ATOM   3647  HB2 LEU   233      56.322  25.196  38.836  1.00  0.00           H
ATOM   3648  HB3 LEU   233      55.198  24.682  37.521  1.00  0.00           H
ATOM   3649  CG  LEU   233      54.306  25.307  39.438  1.00  0.00           C
ATOM   3650  HG  LEU   233      54.587  25.360  40.489  1.00  0.00           H
ATOM   3651  CD1 LEU   233      54.139  26.732  39.011  1.00  0.00           C
ATOM   3652 HD11 LEU   233      55.010  27.340  39.254  1.00  0.00           H
ATOM   3653 HD12 LEU   233      53.267  27.239  39.420  1.00  0.00           H
ATOM   3654 HD13 LEU   233      53.980  26.656  37.935  1.00  0.00           H
ATOM   3655  CD2 LEU   233      52.992  24.605  39.429  1.00  0.00           C
ATOM   3656 HD21 LEU   233      52.284  25.298  39.884  1.00  0.00           H
ATOM   3657 HD22 LEU   233      52.853  24.423  38.363  1.00  0.00           H
ATOM   3658 HD23 LEU   233      53.108  23.669  39.976  1.00  0.00           H
ATOM   3659  C   LEU   233      56.717  22.577  37.929  1.00  0.00           C
ATOM   3660  O   LEU   233      56.559  22.595  36.726  1.00  0.00           O
ATOM   3661  N   GLN   234      57.906  22.211  38.483  1.00  0.00           N
ATOM   3662  H   GLN   234      58.105  22.241  39.473  1.00  0.00           H
ATOM   3663  CA  GLN   234      59.014  21.829  37.608  1.00  0.00           C
ATOM   3664  HA  GLN   234      59.112  22.662  36.912  1.00  0.00           H
ATOM   3665  CB  GLN   234      60.284  21.579  38.473  1.00  0.00           C
ATOM   3666  HB2 GLN   234      60.075  20.902  39.302  1.00  0.00           H
ATOM   3667  HB3 GLN   234      61.071  21.096  37.895  1.00  0.00           H
ATOM   3668  CG  GLN   234      60.932  22.894  38.986  1.00  0.00           C
ATOM   3669  HG2 GLN   234      61.216  23.525  38.144  1.00  0.00           H
ATOM   3670  HG3 GLN   234      60.120  23.445  39.461  1.00  0.00           H
ATOM   3671  CD  GLN   234      62.060  22.633  39.960  1.00  0.00           C
ATOM   3672  OE1 GLN   234      62.727  21.616  40.012  1.00  0.00           O
ATOM   3673  NE2 GLN   234      62.399  23.485  40.893  1.00  0.00           N
ATOM   3674 HE21 GLN   234      63.247  23.282  41.403  1.00  0.00           H
ATOM   3675 HE22 GLN   234      62.040  24.425  40.809  1.00  0.00           H
ATOM   3676  C   GLN   234      58.785  20.515  36.867  1.00  0.00           C
ATOM   3677  O   GLN   234      58.127  19.646  37.415  1.00  0.00           O
ATOM   3678  N   GLY   235      59.350  20.316  35.657  1.00  0.00           N
ATOM   3679  H   GLY   235      59.920  21.073  35.306  1.00  0.00           H
ATOM   3680  CA  GLY   235      58.949  19.349  34.663  1.00  0.00           C
ATOM   3681  HA2 GLY   235      59.690  19.143  33.890  1.00  0.00           H
ATOM   3682  HA3 GLY   235      58.809  18.377  35.136  1.00  0.00           H
ATOM   3683  C   GLY   235      57.671  19.737  33.893  1.00  0.00           C
ATOM   3684  O   GLY   235      57.537  19.484  32.684  1.00  0.00           O
ATOM   3685  N   LYS   236      56.742  20.463  34.584  1.00  0.00           N
ATOM   3686  H   LYS   236      56.881  20.628  35.571  1.00  0.00           H
ATOM   3687  CA  LYS   236      55.452  20.840  33.928  1.00  0.00           C
ATOM   3688  HA  LYS   236      55.076  20.090  33.231  1.00  0.00           H
ATOM   3689  CB  LYS   236      54.423  20.805  35.076  1.00  0.00           C
ATOM   3690  HB2 LYS   236      54.656  21.770  35.529  1.00  0.00           H
ATOM   3691  HB3 LYS   236      53.456  20.795  34.576  1.00  0.00           H
ATOM   3692  CG  LYS   236      54.328  19.775  36.218  1.00  0.00           C
ATOM   3693  HG2 LYS   236      54.129  18.785  35.809  1.00  0.00           H
ATOM   3694  HG3 LYS   236      55.302  19.827  36.703  1.00  0.00           H
ATOM   3695  CD  LYS   236      53.244  20.096  37.200  1.00  0.00           C
ATOM   3696  HD2 LYS   236      53.541  21.021  37.696  1.00  0.00           H
ATOM   3697  HD3 LYS   236      52.288  20.389  36.765  1.00  0.00           H
ATOM   3698  CE  LYS   236      53.187  19.012  38.363  1.00  0.00           C
ATOM   3699  HE2 LYS   236      52.850  18.044  37.993  1.00  0.00           H
ATOM   3700  HE3 LYS   236      54.221  18.925  38.695  1.00  0.00           H
ATOM   3701  NZ  LYS   236      52.437  19.351  39.636  1.00  0.00           N
ATOM   3702  HZ1 LYS   236      51.446  19.446  39.459  1.00  0.00           H
ATOM   3703  HZ2 LYS   236      52.873  20.130  40.108  1.00  0.00           H
ATOM   3704  HZ3 LYS   236      52.445  18.569  40.275  1.00  0.00           H
ATOM   3705  C   LYS   236      55.608  22.200  33.120  1.00  0.00           C
ATOM   3706  O   LYS   236      54.816  22.443  32.213  1.00  0.00           O
ATOM   3707  N   LEU   237      56.560  23.071  33.465  1.00  0.00           N
ATOM   3708  H   LEU   237      57.237  22.723  34.128  1.00  0.00           H
ATOM   3709  CA  LEU   237      56.680  24.398  32.904  1.00  0.00           C
ATOM   3710  HA  LEU   237      55.634  24.708  32.900  1.00  0.00           H
ATOM   3711  CB  LEU   237      57.430  25.406  33.743  1.00  0.00           C
ATOM   3712  HB2 LEU   237      58.425  24.988  33.889  1.00  0.00           H
ATOM   3713  HB3 LEU   237      57.710  26.235  33.092  1.00  0.00           H
ATOM   3714  CG  LEU   237      56.805  25.765  35.110  1.00  0.00           C
ATOM   3715  HG  LEU   237      56.432  24.853  35.577  1.00  0.00           H
ATOM   3716  CD1 LEU   237      57.964  26.199  35.954  1.00  0.00           C
ATOM   3717 HD11 LEU   237      57.683  26.571  36.940  1.00  0.00           H
ATOM   3718 HD12 LEU   237      58.476  26.949  35.353  1.00  0.00           H
ATOM   3719 HD13 LEU   237      58.663  25.387  36.153  1.00  0.00           H
ATOM   3720  CD2 LEU   237      55.894  26.929  35.077  1.00  0.00           C
ATOM   3721 HD21 LEU   237      55.196  26.938  34.239  1.00  0.00           H
ATOM   3722 HD22 LEU   237      55.274  26.954  35.973  1.00  0.00           H
ATOM   3723 HD23 LEU   237      56.535  27.809  35.119  1.00  0.00           H
ATOM   3724  C   LEU   237      57.008  24.349  31.403  1.00  0.00           C
ATOM   3725  O   LEU   237      57.777  23.495  30.961  1.00  0.00           O
ATOM   3726  N   SER   238      56.551  25.374  30.680  1.00  0.00           N
ATOM   3727  H   SER   238      55.889  25.998  31.118  1.00  0.00           H
ATOM   3728  CA  SER   238      56.947  25.653  29.234  1.00  0.00           C
ATOM   3729  HA  SER   238      56.619  24.776  28.677  1.00  0.00           H
ATOM   3730  CB  SER   238      56.211  26.908  28.661  1.00  0.00           C
ATOM   3731  HB2 SER   238      55.122  26.900  28.600  1.00  0.00           H
ATOM   3732  HB3 SER   238      56.465  27.789  29.250  1.00  0.00           H
ATOM   3733  OG  SER   238      56.718  27.184  27.306  1.00  0.00           O
ATOM   3734  HG  SER   238      57.481  27.756  27.416  1.00  0.00           H
ATOM   3735  C   SER   238      58.458  25.770  29.076  1.00  0.00           C
ATOM   3736  O   SER   238      59.084  26.174  29.979  1.00  0.00           O
ATOM   3737  N   ASP   239      58.990  25.191  28.002  1.00  0.00           N
ATOM   3738  H   ASP   239      58.380  24.761  27.322  1.00  0.00           H
ATOM   3739  CA  ASP   239      60.396  24.952  27.720  1.00  0.00           C
ATOM   3740  HA  ASP   239      60.678  24.172  28.427  1.00  0.00           H
ATOM   3741  CB  ASP   239      60.425  24.459  26.314  1.00  0.00           C
ATOM   3742  HB2 ASP   239      60.050  25.212  25.620  1.00  0.00           H
ATOM   3743  HB3 ASP   239      61.470  24.152  26.331  1.00  0.00           H
ATOM   3744  CG  ASP   239      59.635  23.071  26.314  1.00  0.00           C
ATOM   3745  OD1 ASP   239      59.982  22.100  27.005  1.00  0.00           O
ATOM   3746  OD2 ASP   239      58.627  23.084  25.570  1.00  0.00           O
ATOM   3747  C   ASP   239      61.381  26.137  28.015  1.00  0.00           C
ATOM   3748  O   ASP   239      62.635  25.903  28.282  1.00  0.00           O
ATOM   3749  N   ASP   240      60.904  27.360  28.104  1.00  0.00           N
ATOM   3750  H   ASP   240      59.911  27.475  27.968  1.00  0.00           H
ATOM   3751  CA  ASP   240      61.694  28.630  28.019  1.00  0.00           C
ATOM   3752  HA  ASP   240      62.749  28.459  27.801  1.00  0.00           H
ATOM   3753  CB  ASP   240      61.062  29.507  26.886  1.00  0.00           C
ATOM   3754  HB2 ASP   240      61.732  30.279  26.507  1.00  0.00           H
ATOM   3755  HB3 ASP   240      60.998  28.911  25.976  1.00  0.00           H
ATOM   3756  CG  ASP   240      59.652  30.007  27.201  1.00  0.00           C
ATOM   3757  OD1 ASP   240      59.505  31.231  27.368  1.00  0.00           O
ATOM   3758  OD2 ASP   240      58.730  29.120  27.311  1.00  0.00           O
ATOM   3759  C   ASP   240      61.770  29.295  29.407  1.00  0.00           C
ATOM   3760  O   ASP   240      62.289  30.342  29.591  1.00  0.00           O
ATOM   3761  N   ILE   241      61.100  28.719  30.427  1.00  0.00           N
ATOM   3762  H   ILE   241      60.470  27.997  30.106  1.00  0.00           H
ATOM   3763  CA  ILE   241      61.085  29.263  31.784  1.00  0.00           C
ATOM   3764  HA  ILE   241      61.121  30.342  31.632  1.00  0.00           H
ATOM   3765  CB  ILE   241      59.693  28.919  32.392  1.00  0.00           C
ATOM   3766  HB  ILE   241      59.640  27.834  32.483  1.00  0.00           H
ATOM   3767  CG2 ILE   241      59.590  29.481  33.821  1.00  0.00           C
ATOM   3768 HG21 ILE   241      60.427  28.949  34.275  1.00  0.00           H
ATOM   3769 HG22 ILE   241      58.710  29.109  34.343  1.00  0.00           H
ATOM   3770 HG23 ILE   241      59.743  30.558  33.772  1.00  0.00           H
ATOM   3771  CG1 ILE   241      58.532  29.520  31.640  1.00  0.00           C
ATOM   3772 HG12 ILE   241      58.754  30.578  31.503  1.00  0.00           H
ATOM   3773 HG13 ILE   241      58.511  29.177  30.605  1.00  0.00           H
ATOM   3774  CD1 ILE   241      57.209  29.395  32.283  1.00  0.00           C
ATOM   3775 HD11 ILE   241      56.501  29.542  31.467  1.00  0.00           H
ATOM   3776 HD12 ILE   241      57.103  30.175  33.037  1.00  0.00           H
ATOM   3777 HD13 ILE   241      57.173  28.502  32.905  1.00  0.00           H
ATOM   3778  C   ILE   241      62.280  28.857  32.554  1.00  0.00           C
ATOM   3779  O   ILE   241      62.610  27.682  32.690  1.00  0.00           O
ATOM   3780  N   PRO   242      63.138  29.798  32.977  1.00  0.00           N
ATOM   3781  CD  PRO   242      63.154  31.182  32.609  1.00  0.00           C
ATOM   3782  HD2 PRO   242      62.253  31.665  32.986  1.00  0.00           H
ATOM   3783  HD3 PRO   242      63.427  31.173  31.553  1.00  0.00           H
ATOM   3784  CG  PRO   242      64.269  31.888  33.360  1.00  0.00           C
ATOM   3785  HG2 PRO   242      63.982  32.334  34.311  1.00  0.00           H
ATOM   3786  HG3 PRO   242      64.677  32.747  32.827  1.00  0.00           H
ATOM   3787  CB  PRO   242      65.289  30.748  33.479  1.00  0.00           C
ATOM   3788  HB2 PRO   242      65.938  30.840  34.349  1.00  0.00           H
ATOM   3789  HB3 PRO   242      65.850  30.668  32.549  1.00  0.00           H
ATOM   3790  CA  PRO   242      64.376  29.519  33.754  1.00  0.00           C
ATOM   3791  HA  PRO   242      64.902  28.653  33.354  1.00  0.00           H
ATOM   3792  C   PRO   242      64.156  29.294  35.238  1.00  0.00           C
ATOM   3793  O   PRO   242      63.206  29.804  35.874  1.00  0.00           O
ATOM   3794  N   PRO   243      65.089  28.578  35.932  1.00  0.00           N
ATOM   3795  CD  PRO   243      66.234  27.866  35.380  1.00  0.00           C
ATOM   3796  HD2 PRO   243      66.955  28.579  34.981  1.00  0.00           H
ATOM   3797  HD3 PRO   243      65.991  27.164  34.584  1.00  0.00           H
ATOM   3798  CG  PRO   243      66.946  27.064  36.461  1.00  0.00           C
ATOM   3799  HG2 PRO   243      67.999  27.158  36.191  1.00  0.00           H
ATOM   3800  HG3 PRO   243      66.653  26.014  36.472  1.00  0.00           H
ATOM   3801  CB  PRO   243      66.622  27.822  37.654  1.00  0.00           C
ATOM   3802  HB2 PRO   243      67.533  28.420  37.676  1.00  0.00           H
ATOM   3803  HB3 PRO   243      66.634  27.169  38.528  1.00  0.00           H
ATOM   3804  CA  PRO   243      65.257  28.522  37.387  1.00  0.00           C
ATOM   3805  HA  PRO   243      64.509  27.846  37.801  1.00  0.00           H
ATOM   3806  C   PRO   243      65.122  29.772  38.181  1.00  0.00           C
ATOM   3807  O   PRO   243      64.650  29.779  39.308  1.00  0.00           O
ATOM   3808  N   SER   244      65.388  30.929  37.595  1.00  0.00           N
ATOM   3809  H   SER   244      65.381  30.875  36.586  1.00  0.00           H
ATOM   3810  CA  SER   244      65.414  32.208  38.250  1.00  0.00           C
ATOM   3811  HA  SER   244      65.611  32.099  39.317  1.00  0.00           H
ATOM   3812  CB  SER   244      66.504  33.054  37.630  1.00  0.00           C
ATOM   3813  HB2 SER   244      66.467  34.092  37.960  1.00  0.00           H
ATOM   3814  HB3 SER   244      67.429  32.509  37.818  1.00  0.00           H
ATOM   3815  OG  SER   244      66.418  33.111  36.230  1.00  0.00           O
ATOM   3816  HG  SER   244      67.153  32.617  35.859  1.00  0.00           H
ATOM   3817  C   SER   244      64.101  32.995  38.159  1.00  0.00           C
ATOM   3818  O   SER   244      64.023  33.995  38.869  1.00  0.00           O
ATOM   3819  N   ALA   245      63.118  32.482  37.475  1.00  0.00           N
ATOM   3820  H   ALA   245      63.303  31.672  36.899  1.00  0.00           H
ATOM   3821  CA  ALA   245      61.985  33.330  36.946  1.00  0.00           C
ATOM   3822  HA  ALA   245      62.313  34.342  36.711  1.00  0.00           H
ATOM   3823  CB  ALA   245      61.329  32.629  35.716  1.00  0.00           C
ATOM   3824  HB1 ALA   245      60.373  33.110  35.514  1.00  0.00           H
ATOM   3825  HB2 ALA   245      61.030  31.599  35.909  1.00  0.00           H
ATOM   3826  HB3 ALA   245      61.967  32.803  34.850  1.00  0.00           H
ATOM   3827  C   ALA   245      60.931  33.429  38.088  1.00  0.00           C
ATOM   3828  O   ALA   245      60.625  32.429  38.746  1.00  0.00           O
ATOM   3829  N   PRO   246      60.223  34.551  38.259  1.00  0.00           N
ATOM   3830  CD  PRO   246      60.237  35.750  37.378  1.00  0.00           C
ATOM   3831  HD2 PRO   246      60.072  35.535  36.322  1.00  0.00           H
ATOM   3832  HD3 PRO   246      61.240  36.094  37.632  1.00  0.00           H
ATOM   3833  CG  PRO   246      59.102  36.678  37.858  1.00  0.00           C
ATOM   3834  HG2 PRO   246      58.242  36.633  37.189  1.00  0.00           H
ATOM   3835  HG3 PRO   246      59.579  37.658  37.842  1.00  0.00           H
ATOM   3836  CB  PRO   246      58.846  36.259  39.262  1.00  0.00           C
ATOM   3837  HB2 PRO   246      57.793  36.368  39.522  1.00  0.00           H
ATOM   3838  HB3 PRO   246      59.532  36.791  39.920  1.00  0.00           H
ATOM   3839  CA  PRO   246      59.212  34.743  39.387  1.00  0.00           C
ATOM   3840  HA  PRO   246      59.591  34.392  40.347  1.00  0.00           H
ATOM   3841  C   PRO   246      57.904  33.914  39.258  1.00  0.00           C
ATOM   3842  O   PRO   246      57.470  33.622  38.188  1.00  0.00           O
ATOM   3843  N   MET   247      57.224  33.684  40.391  1.00  0.00           N
ATOM   3844  H   MET   247      57.648  33.816  41.298  1.00  0.00           H
ATOM   3845  CA  MET   247      55.842  33.240  40.400  1.00  0.00           C
ATOM   3846  HA  MET   247      55.398  33.838  39.604  1.00  0.00           H
ATOM   3847  CB  MET   247      55.748  31.782  39.937  1.00  0.00           C
ATOM   3848  HB2 MET   247      55.906  31.698  38.862  1.00  0.00           H
ATOM   3849  HB3 MET   247      56.485  31.103  40.364  1.00  0.00           H
ATOM   3850  CG  MET   247      54.392  31.124  40.151  1.00  0.00           C
ATOM   3851  HG2 MET   247      54.477  30.041  40.066  1.00  0.00           H
ATOM   3852  HG3 MET   247      54.072  31.110  41.194  1.00  0.00           H
ATOM   3853  SD  MET   247      53.084  31.643  39.057  1.00  0.00           S
ATOM   3854  CE  MET   247      53.443  30.770  37.610  1.00  0.00           C
ATOM   3855  HE1 MET   247      52.885  31.118  36.741  1.00  0.00           H
ATOM   3856  HE2 MET   247      54.487  30.899  37.323  1.00  0.00           H
ATOM   3857  HE3 MET   247      53.214  29.708  37.714  1.00  0.00           H
ATOM   3858  C   MET   247      55.145  33.632  41.723  1.00  0.00           C
ATOM   3859  O   MET   247      55.651  33.392  42.790  1.00  0.00           O
ATOM   3860  N   ALA   248      53.907  34.163  41.580  1.00  0.00           N
ATOM   3861  H   ALA   248      53.616  34.220  40.614  1.00  0.00           H
ATOM   3862  CA  ALA   248      53.138  34.500  42.755  1.00  0.00           C
ATOM   3863  HA  ALA   248      53.881  34.969  43.401  1.00  0.00           H
ATOM   3864  CB  ALA   248      52.190  35.542  42.549  1.00  0.00           C
ATOM   3865  HB1 ALA   248      51.309  35.196  42.008  1.00  0.00           H
ATOM   3866  HB2 ALA   248      52.743  36.254  41.936  1.00  0.00           H
ATOM   3867  HB3 ALA   248      51.953  36.078  43.468  1.00  0.00           H
ATOM   3868  C   ALA   248      52.590  33.223  43.366  1.00  0.00           C
ATOM   3869  O   ALA   248      51.817  32.495  42.779  1.00  0.00           O
ATOM   3870  N   ILE   249      52.905  32.949  44.621  1.00  0.00           N
ATOM   3871  H   ILE   249      53.455  33.638  45.117  1.00  0.00           H
ATOM   3872  CA  ILE   249      52.338  31.907  45.479  1.00  0.00           C
ATOM   3873  HA  ILE   249      51.856  31.164  44.845  1.00  0.00           H
ATOM   3874  CB  ILE   249      53.507  31.104  46.140  1.00  0.00           C
ATOM   3875  HB  ILE   249      54.113  31.757  46.765  1.00  0.00           H
ATOM   3876  CG2 ILE   249      53.030  30.041  47.113  1.00  0.00           C
ATOM   3877 HG21 ILE   249      53.826  29.312  47.265  1.00  0.00           H
ATOM   3878 HG22 ILE   249      52.136  29.486  46.829  1.00  0.00           H
ATOM   3879 HG23 ILE   249      52.720  30.488  48.058  1.00  0.00           H
ATOM   3880  CG1 ILE   249      54.447  30.416  45.059  1.00  0.00           C
ATOM   3881 HG12 ILE   249      54.817  31.198  44.395  1.00  0.00           H
ATOM   3882 HG13 ILE   249      55.287  29.974  45.594  1.00  0.00           H
ATOM   3883  CD1 ILE   249      53.866  29.207  44.274  1.00  0.00           C
ATOM   3884 HD11 ILE   249      52.877  29.423  43.870  1.00  0.00           H
ATOM   3885 HD12 ILE   249      53.787  28.361  44.957  1.00  0.00           H
ATOM   3886 HD13 ILE   249      54.609  29.064  43.491  1.00  0.00           H
ATOM   3887  C   ILE   249      51.385  32.461  46.483  1.00  0.00           C
ATOM   3888  O   ILE   249      51.859  33.212  47.317  1.00  0.00           O
ATOM   3889  N   ASN   250      50.176  31.971  46.488  1.00  0.00           N
ATOM   3890  H   ASN   250      49.949  31.172  45.913  1.00  0.00           H
ATOM   3891  CA  ASN   250      49.139  32.050  47.599  1.00  0.00           C
ATOM   3892  HA  ASN   250      49.142  33.007  48.120  1.00  0.00           H
ATOM   3893  CB  ASN   250      47.815  31.754  46.989  1.00  0.00           C
ATOM   3894  HB2 ASN   250      47.595  32.455  46.183  1.00  0.00           H
ATOM   3895  HB3 ASN   250      47.896  30.846  46.393  1.00  0.00           H
ATOM   3896  CG  ASN   250      46.694  31.695  47.933  1.00  0.00           C
ATOM   3897  OD1 ASN   250      46.903  32.122  49.046  1.00  0.00           O
ATOM   3898  ND2 ASN   250      45.550  31.260  47.528  1.00  0.00           N
ATOM   3899 HD21 ASN   250      45.452  30.816  46.627  1.00  0.00           H
ATOM   3900 HD22 ASN   250      44.797  31.114  48.185  1.00  0.00           H
ATOM   3901  C   ASN   250      49.373  30.861  48.617  1.00  0.00           C
ATOM   3902  O   ASN   250      49.571  29.782  48.103  1.00  0.00           O
ATOM   3903  N   CYS   251      49.422  31.050  49.938  1.00  0.00           N
ATOM   3904  H   CYS   251      49.249  31.981  50.290  1.00  0.00           H
ATOM   3905  CA  CYS   251      49.747  29.967  50.883  1.00  0.00           C
ATOM   3906  HA  CYS   251      50.451  29.282  50.412  1.00  0.00           H
ATOM   3907  CB  CYS   251      50.443  30.616  52.178  1.00  0.00           C
ATOM   3908  HB2 CYS   251      49.675  31.088  52.789  1.00  0.00           H
ATOM   3909  HB3 CYS   251      50.951  29.819  52.721  1.00  0.00           H
ATOM   3910  SG  CYS   251      51.684  31.812  51.801  1.00  0.00           S
ATOM   3911  HG  CYS   251      50.816  32.501  51.055  1.00  0.00           H
ATOM   3912  C   CYS   251      48.589  29.067  51.340  1.00  0.00           C
ATOM   3913  O   CYS   251      48.793  27.829  51.451  1.00  0.00           O
ATOM   3914  N   GLU   252      47.388  29.599  51.500  1.00  0.00           N
ATOM   3915  H   GLU   252      47.357  30.591  51.311  1.00  0.00           H
ATOM   3916  CA  GLU   252      46.277  28.959  52.181  1.00  0.00           C
ATOM   3917  HA  GLU   252      45.549  29.768  52.255  1.00  0.00           H
ATOM   3918  CB  GLU   252      45.574  27.802  51.453  1.00  0.00           C
ATOM   3919  HB2 GLU   252      46.351  27.060  51.265  1.00  0.00           H
ATOM   3920  HB3 GLU   252      44.782  27.284  51.994  1.00  0.00           H
ATOM   3921  CG  GLU   252      44.933  28.307  50.134  1.00  0.00           C
ATOM   3922  HG2 GLU   252      45.631  28.761  49.429  1.00  0.00           H
ATOM   3923  HG3 GLU   252      44.664  27.394  49.605  1.00  0.00           H
ATOM   3924  CD  GLU   252      43.660  29.124  50.312  1.00  0.00           C
ATOM   3925  OE1 GLU   252      42.764  28.702  51.147  1.00  0.00           O
ATOM   3926  OE2 GLU   252      43.480  30.220  49.736  1.00  0.00           O
ATOM   3927  C   GLU   252      46.629  28.490  53.605  1.00  0.00           C
ATOM   3928  O   GLU   252      46.204  27.400  54.012  1.00  0.00           O
ATOM   3929  N   TYR   253      47.460  29.251  54.390  1.00  0.00           N
ATOM   3930  H   TYR   253      47.684  30.184  54.078  1.00  0.00           H
ATOM   3931  CA  TYR   253      48.245  28.711  55.518  1.00  0.00           C
ATOM   3932  HA  TYR   253      48.266  27.654  55.253  1.00  0.00           H
ATOM   3933  CB  TYR   253      49.706  29.126  55.537  1.00  0.00           C
ATOM   3934  HB2 TYR   253      50.257  28.488  56.228  1.00  0.00           H
ATOM   3935  HB3 TYR   253      50.069  28.928  54.528  1.00  0.00           H
ATOM   3936  CG  TYR   253      49.863  30.635  55.729  1.00  0.00           C
ATOM   3937  CD1 TYR   253      48.955  31.439  56.372  1.00  0.00           C
ATOM   3938  HD1 TYR   253      48.088  30.965  56.810  1.00  0.00           H
ATOM   3939  CE1 TYR   253      49.266  32.796  56.696  1.00  0.00           C
ATOM   3940  HE1 TYR   253      48.507  33.302  57.275  1.00  0.00           H
ATOM   3941  CZ  TYR   253      50.536  33.342  56.281  1.00  0.00           C
ATOM   3942  OH  TYR   253      50.884  34.633  56.651  1.00  0.00           O
ATOM   3943  HH  TYR   253      50.233  35.065  57.210  1.00  0.00           H
ATOM   3944  CE2 TYR   253      51.429  32.519  55.575  1.00  0.00           C
ATOM   3945  HE2 TYR   253      52.432  32.865  55.376  1.00  0.00           H
ATOM   3946  CD2 TYR   253      51.125  31.176  55.436  1.00  0.00           C
ATOM   3947  HD2 TYR   253      51.919  30.488  55.187  1.00  0.00           H
ATOM   3948  C   TYR   253      47.584  28.571  56.895  1.00  0.00           C
ATOM   3949  O   TYR   253      48.196  28.361  57.913  1.00  0.00           O
ATOM   3950  N   GLY   254      46.247  28.804  57.047  1.00  0.00           N
ATOM   3951  H   GLY   254      45.734  29.127  56.238  1.00  0.00           H
ATOM   3952  CA  GLY   254      45.400  28.454  58.187  1.00  0.00           C
ATOM   3953  HA2 GLY   254      45.609  29.174  58.979  1.00  0.00           H
ATOM   3954  HA3 GLY   254      44.380  28.676  57.871  1.00  0.00           H
ATOM   3955  C   GLY   254      45.477  27.012  58.679  1.00  0.00           C
ATOM   3956  O   GLY   254      45.223  26.760  59.836  1.00  0.00           O
ATOM   3957  N   SER   255      45.853  26.094  57.767  1.00  0.00           N
ATOM   3958  H   SER   255      45.866  26.366  56.794  1.00  0.00           H
ATOM   3959  CA  SER   255      46.131  24.733  58.019  1.00  0.00           C
ATOM   3960  HA  SER   255      45.364  24.312  58.670  1.00  0.00           H
ATOM   3961  CB  SER   255      46.092  23.949  56.745  1.00  0.00           C
ATOM   3962  HB2 SER   255      46.386  22.923  56.966  1.00  0.00           H
ATOM   3963  HB3 SER   255      45.046  23.929  56.442  1.00  0.00           H
ATOM   3964  OG  SER   255      47.004  24.488  55.697  1.00  0.00           O
ATOM   3965  HG  SER   255      47.812  23.978  55.609  1.00  0.00           H
ATOM   3966  C   SER   255      47.364  24.516  58.865  1.00  0.00           C
ATOM   3967  O   SER   255      47.603  23.370  59.263  1.00  0.00           O
ATOM   3968  N   PHE   256      48.196  25.500  59.072  1.00  0.00           N
ATOM   3969  H   PHE   256      48.003  26.480  58.921  1.00  0.00           H
ATOM   3970  CA  PHE   256      49.496  25.272  59.707  1.00  0.00           C
ATOM   3971  HA  PHE   256      50.018  24.553  59.076  1.00  0.00           H
ATOM   3972  CB  PHE   256      50.379  26.522  59.724  1.00  0.00           C
ATOM   3973  HB2 PHE   256      50.676  26.919  58.754  1.00  0.00           H
ATOM   3974  HB3 PHE   256      49.791  27.314  60.188  1.00  0.00           H
ATOM   3975  CG  PHE   256      51.658  26.395  60.508  1.00  0.00           C
ATOM   3976  CD1 PHE   256      52.645  25.508  59.978  1.00  0.00           C
ATOM   3977  HD1 PHE   256      52.416  24.946  59.085  1.00  0.00           H
ATOM   3978  CE1 PHE   256      53.875  25.426  60.623  1.00  0.00           C
ATOM   3979  HE1 PHE   256      54.613  24.725  60.262  1.00  0.00           H
ATOM   3980  CZ  PHE   256      54.112  26.088  61.839  1.00  0.00           C
ATOM   3981  HZ  PHE   256      55.107  26.007  62.250  1.00  0.00           H
ATOM   3982  CE2 PHE   256      53.058  26.806  62.487  1.00  0.00           C
ATOM   3983  HE2 PHE   256      53.217  27.248  63.460  1.00  0.00           H
ATOM   3984  CD2 PHE   256      51.830  26.961  61.771  1.00  0.00           C
ATOM   3985  HD2 PHE   256      51.050  27.535  62.250  1.00  0.00           H
ATOM   3986  C   PHE   256      49.360  24.610  61.089  1.00  0.00           C
ATOM   3987  O   PHE   256      48.503  25.020  61.848  1.00  0.00           O
ATOM   3988  N   ASP   257      50.280  23.651  61.438  1.00  0.00           N
ATOM   3989  H   ASP   257      50.895  23.309  60.715  1.00  0.00           H
ATOM   3990  CA  ASP   257      50.352  22.858  62.683  1.00  0.00           C
ATOM   3991  HA  ASP   257      51.134  22.175  62.353  1.00  0.00           H
ATOM   3992  CB  ASP   257      51.000  23.622  63.913  1.00  0.00           C
ATOM   3993  HB2 ASP   257      51.831  24.203  63.512  1.00  0.00           H
ATOM   3994  HB3 ASP   257      50.286  24.331  64.332  1.00  0.00           H
ATOM   3995  CG  ASP   257      51.659  22.784  64.983  1.00  0.00           C
ATOM   3996  OD1 ASP   257      51.780  21.552  64.746  1.00  0.00           O
ATOM   3997  OD2 ASP   257      51.924  23.289  66.067  1.00  0.00           O
ATOM   3998  C   ASP   257      49.102  22.019  63.116  1.00  0.00           C
ATOM   3999  O   ASP   257      48.690  21.971  64.311  1.00  0.00           O
ATOM   4000  N   ASN   258      48.531  21.303  62.208  1.00  0.00           N
ATOM   4001  H   ASN   258      48.935  21.320  61.282  1.00  0.00           H
ATOM   4002  CA  ASN   258      47.399  20.391  62.492  1.00  0.00           C
ATOM   4003  HA  ASN   258      46.659  21.022  62.988  1.00  0.00           H
ATOM   4004  CB  ASN   258      46.756  19.933  61.182  1.00  0.00           C
ATOM   4005  HB2 ASN   258      47.479  19.597  60.439  1.00  0.00           H
ATOM   4006  HB3 ASN   258      46.059  19.112  61.354  1.00  0.00           H
ATOM   4007  CG  ASN   258      46.016  21.016  60.452  1.00  0.00           C
ATOM   4008  OD1 ASN   258      45.577  22.055  60.956  1.00  0.00           O
ATOM   4009  ND2 ASN   258      45.588  20.749  59.252  1.00  0.00           N
ATOM   4010 HD21 ASN   258      45.682  19.806  58.902  1.00  0.00           H
ATOM   4011 HD22 ASN   258      44.967  21.441  58.858  1.00  0.00           H
ATOM   4012  C   ASN   258      47.827  19.109  63.297  1.00  0.00           C
ATOM   4013  O   ASN   258      46.925  18.347  63.647  1.00  0.00           O
ATOM   4014  N   GLU   259      49.143  18.984  63.623  1.00  0.00           N
ATOM   4015  H   GLU   259      49.791  19.612  63.168  1.00  0.00           H
ATOM   4016  CA  GLU   259      49.603  18.007  64.583  1.00  0.00           C
ATOM   4017  HA  GLU   259      48.844  17.273  64.849  1.00  0.00           H
ATOM   4018  CB  GLU   259      50.736  17.164  63.877  1.00  0.00           C
ATOM   4019  HB2 GLU   259      51.467  17.908  63.561  1.00  0.00           H
ATOM   4020  HB3 GLU   259      51.211  16.391  64.480  1.00  0.00           H
ATOM   4021  CG  GLU   259      50.306  16.437  62.590  1.00  0.00           C
ATOM   4022  HG2 GLU   259      49.887  17.174  61.906  1.00  0.00           H
ATOM   4023  HG3 GLU   259      51.232  16.000  62.218  1.00  0.00           H
ATOM   4024  CD  GLU   259      49.285  15.352  62.787  1.00  0.00           C
ATOM   4025  OE1 GLU   259      48.819  14.885  61.745  1.00  0.00           O
ATOM   4026  OE2 GLU   259      49.016  14.969  63.930  1.00  0.00           O
ATOM   4027  C   GLU   259      50.040  18.597  65.964  1.00  0.00           C
ATOM   4028  O   GLU   259      50.402  17.932  66.895  1.00  0.00           O
ATOM   4029  N   HID   260      49.995  19.987  66.117  1.00  0.00           N
ATOM   4030  H   HID   260      49.648  20.496  65.316  1.00  0.00           H
ATOM   4031  CA  HID   260      50.176  20.785  67.386  1.00  0.00           C
ATOM   4032  HA  HID   260      50.000  21.833  67.142  1.00  0.00           H
ATOM   4033  CB  HID   260      48.988  20.600  68.312  1.00  0.00           C
ATOM   4034  HB2 HID   260      49.165  19.743  68.962  1.00  0.00           H
ATOM   4035  HB3 HID   260      48.894  21.442  68.999  1.00  0.00           H
ATOM   4036  CG  HID   260      47.657  20.340  67.593  1.00  0.00           C
ATOM   4037  ND1 HID   260      47.190  20.992  66.490  1.00  0.00           N
ATOM   4038  HD1 HID   260      47.649  21.636  65.860  1.00  0.00           H
ATOM   4039  CE1 HID   260      45.989  20.419  66.210  1.00  0.00           C
ATOM   4040  HE1 HID   260      45.401  20.583  65.321  1.00  0.00           H
ATOM   4041  NE2 HID   260      45.597  19.544  67.161  1.00  0.00           N
ATOM   4042  CD2 HID   260      46.737  19.382  67.978  1.00  0.00           C
ATOM   4043  HD2 HID   260      46.849  18.630  68.744  1.00  0.00           H
ATOM   4044  C   HID   260      51.579  20.736  68.047  1.00  0.00           C
ATOM   4045  O   HID   260      51.734  20.775  69.266  1.00  0.00           O
ATOM   4046  N   VAL   261      52.605  20.543  67.255  1.00  0.00           N
ATOM   4047  H   VAL   261      52.480  20.828  66.294  1.00  0.00           H
ATOM   4048  CA  VAL   261      54.009  20.405  67.726  1.00  0.00           C
ATOM   4049  HA  VAL   261      54.012  19.717  68.570  1.00  0.00           H
ATOM   4050  CB  VAL   261      54.756  19.611  66.638  1.00  0.00           C
ATOM   4051  HB  VAL   261      54.133  18.765  66.348  1.00  0.00           H
ATOM   4052  CG1 VAL   261      55.272  20.409  65.359  1.00  0.00           C
ATOM   4053 HG11 VAL   261      56.190  20.951  65.584  1.00  0.00           H
ATOM   4054 HG12 VAL   261      55.310  19.791  64.461  1.00  0.00           H
ATOM   4055 HG13 VAL   261      54.546  21.218  65.269  1.00  0.00           H
ATOM   4056  CG2 VAL   261      55.987  18.759  67.059  1.00  0.00           C
ATOM   4057 HG21 VAL   261      55.778  18.252  68.001  1.00  0.00           H
ATOM   4058 HG22 VAL   261      56.795  19.488  67.119  1.00  0.00           H
ATOM   4059 HG23 VAL   261      56.276  17.962  66.374  1.00  0.00           H
ATOM   4060  C   VAL   261      54.720  21.748  68.118  1.00  0.00           C
ATOM   4061  O   VAL   261      55.824  21.735  68.666  1.00  0.00           O
ATOM   4062  N   VAL   262      54.094  22.901  67.745  1.00  0.00           N
ATOM   4063  H   VAL   262      53.192  22.793  67.304  1.00  0.00           H
ATOM   4064  CA  VAL   262      54.595  24.257  68.074  1.00  0.00           C
ATOM   4065  HA  VAL   262      55.315  24.205  68.891  1.00  0.00           H
ATOM   4066  CB  VAL   262      55.390  24.887  66.812  1.00  0.00           C
ATOM   4067  HB  VAL   262      55.889  25.756  67.241  1.00  0.00           H
ATOM   4068  CG1 VAL   262      56.533  23.964  66.341  1.00  0.00           C
ATOM   4069 HG11 VAL   262      56.108  23.182  65.712  1.00  0.00           H
ATOM   4070 HG12 VAL   262      57.385  24.477  65.897  1.00  0.00           H
ATOM   4071 HG13 VAL   262      57.005  23.552  67.232  1.00  0.00           H
ATOM   4072  CG2 VAL   262      54.646  25.206  65.542  1.00  0.00           C
ATOM   4073 HG21 VAL   262      54.195  24.283  65.178  1.00  0.00           H
ATOM   4074 HG22 VAL   262      55.225  25.513  64.672  1.00  0.00           H
ATOM   4075 HG23 VAL   262      53.872  25.947  65.746  1.00  0.00           H
ATOM   4076  C   VAL   262      53.645  25.314  68.666  1.00  0.00           C
ATOM   4077  O   VAL   262      54.102  26.197  69.340  1.00  0.00           O
ATOM   4078  N   LEU   263      52.364  25.202  68.333  1.00  0.00           N
ATOM   4079  H   LEU   263      51.962  24.473  67.764  1.00  0.00           H
ATOM   4080  CA  LEU   263      51.380  26.249  68.780  1.00  0.00           C
ATOM   4081  HA  LEU   263      51.919  27.192  68.676  1.00  0.00           H
ATOM   4082  CB  LEU   263      50.261  26.404  67.795  1.00  0.00           C
ATOM   4083  HB2 LEU   263      49.799  25.417  67.847  1.00  0.00           H
ATOM   4084  HB3 LEU   263      49.479  27.059  68.176  1.00  0.00           H
ATOM   4085  CG  LEU   263      50.576  26.819  66.356  1.00  0.00           C
ATOM   4086  HG  LEU   263      51.217  26.042  65.941  1.00  0.00           H
ATOM   4087  CD1 LEU   263      49.340  26.862  65.483  1.00  0.00           C
ATOM   4088 HD11 LEU   263      49.712  26.882  64.459  1.00  0.00           H
ATOM   4089 HD12 LEU   263      48.647  27.682  65.675  1.00  0.00           H
ATOM   4090 HD13 LEU   263      48.704  25.990  65.635  1.00  0.00           H
ATOM   4091  CD2 LEU   263      51.251  28.163  66.313  1.00  0.00           C
ATOM   4092 HD21 LEU   263      51.491  28.385  65.273  1.00  0.00           H
ATOM   4093 HD22 LEU   263      50.642  28.950  66.756  1.00  0.00           H
ATOM   4094 HD23 LEU   263      52.189  28.096  66.864  1.00  0.00           H
ATOM   4095  C   LEU   263      50.954  26.005  70.260  1.00  0.00           C
ATOM   4096  O   LEU   263      50.463  24.927  70.621  1.00  0.00           O
ATOM   4097  N   PRO   264      50.921  27.047  71.095  1.00  0.00           N
ATOM   4098  CD  PRO   264      51.456  28.388  70.779  1.00  0.00           C
ATOM   4099  HD2 PRO   264      50.900  28.915  70.004  1.00  0.00           H
ATOM   4100  HD3 PRO   264      52.500  28.278  70.484  1.00  0.00           H
ATOM   4101  CG  PRO   264      51.289  29.141  72.041  1.00  0.00           C
ATOM   4102  HG2 PRO   264      50.263  29.509  72.058  1.00  0.00           H
ATOM   4103  HG3 PRO   264      52.073  29.894  71.962  1.00  0.00           H
ATOM   4104  CB  PRO   264      51.433  28.031  73.157  1.00  0.00           C
ATOM   4105  HB2 PRO   264      50.986  28.379  74.089  1.00  0.00           H
ATOM   4106  HB3 PRO   264      52.478  27.777  73.335  1.00  0.00           H
ATOM   4107  CA  PRO   264      50.597  26.931  72.502  1.00  0.00           C
ATOM   4108  HA  PRO   264      50.918  25.959  72.876  1.00  0.00           H
ATOM   4109  C   PRO   264      49.103  27.004  72.704  1.00  0.00           C
ATOM   4110  O   PRO   264      48.491  27.950  73.179  1.00  0.00           O
ATOM   4111  N   ARG   265      48.375  26.039  72.171  1.00  0.00           N
ATOM   4112  H   ARG   265      48.885  25.281  71.740  1.00  0.00           H
ATOM   4113  CA  ARG   265      46.835  25.878  72.260  1.00  0.00           C
ATOM   4114  HA  ARG   265      46.345  26.765  71.859  1.00  0.00           H
ATOM   4115  CB  ARG   265      46.364  24.761  71.308  1.00  0.00           C
ATOM   4116  HB2 ARG   265      46.465  23.852  71.899  1.00  0.00           H
ATOM   4117  HB3 ARG   265      45.319  24.951  71.064  1.00  0.00           H
ATOM   4118  CG  ARG   265      47.129  24.467  69.976  1.00  0.00           C
ATOM   4119  HG2 ARG   265      47.523  25.388  69.548  1.00  0.00           H
ATOM   4120  HG3 ARG   265      47.957  23.788  70.179  1.00  0.00           H
ATOM   4121  CD  ARG   265      46.074  23.812  69.046  1.00  0.00           C
ATOM   4122  HD2 ARG   265      45.265  24.508  68.829  1.00  0.00           H
ATOM   4123  HD3 ARG   265      46.493  23.584  68.066  1.00  0.00           H
ATOM   4124  NE  ARG   265      45.460  22.594  69.484  1.00  0.00           N
ATOM   4125  HE  ARG   265      45.986  21.932  70.036  1.00  0.00           H
ATOM   4126  CZ  ARG   265      44.371  22.000  68.962  1.00  0.00           C
ATOM   4127  NH1 ARG   265      43.688  22.518  68.019  1.00  0.00           N
ATOM   4128 HH11 ARG   265      43.902  23.326  67.451  1.00  0.00           H
ATOM   4129 HH12 ARG   265      42.854  22.008  67.766  1.00  0.00           H
ATOM   4130  NH2 ARG   265      43.980  20.839  69.446  1.00  0.00           N
ATOM   4131 HH21 ARG   265      44.503  20.321  70.137  1.00  0.00           H
ATOM   4132 HH22 ARG   265      43.087  20.495  69.123  1.00  0.00           H
ATOM   4133  C   ARG   265      46.372  25.807  73.714  1.00  0.00           C
ATOM   4134  O   ARG   265      46.577  24.729  74.203  1.00  0.00           O
ATOM   4135  N   THR   266      45.648  26.777  74.243  1.00  0.00           N
ATOM   4136  H   THR   266      45.549  27.627  73.705  1.00  0.00           H
ATOM   4137  CA  THR   266      44.911  26.679  75.593  1.00  0.00           C
ATOM   4138  HA  THR   266      45.610  26.379  76.374  1.00  0.00           H
ATOM   4139  CB  THR   266      44.406  28.066  75.990  1.00  0.00           C
ATOM   4140  HB  THR   266      44.005  27.936  76.995  1.00  0.00           H
ATOM   4141  CG2 THR   266      45.573  29.026  75.941  1.00  0.00           C
ATOM   4142 HG21 THR   266      45.705  29.343  74.906  1.00  0.00           H
ATOM   4143 HG22 THR   266      46.542  28.651  76.271  1.00  0.00           H
ATOM   4144 HG23 THR   266      45.334  29.907  76.537  1.00  0.00           H
ATOM   4145  OG1 THR   266      43.317  28.393  75.168  1.00  0.00           O
ATOM   4146  HG1 THR   266      43.610  28.738  74.322  1.00  0.00           H
ATOM   4147  C   THR   266      43.786  25.622  75.579  1.00  0.00           C
ATOM   4148  O   THR   266      43.300  25.217  74.493  1.00  0.00           O
ATOM   4149  N   LYS   267      43.237  25.267  76.762  1.00  0.00           N
ATOM   4150  H   LYS   267      43.871  25.498  77.513  1.00  0.00           H
ATOM   4151  CA  LYS   267      41.912  24.559  77.014  1.00  0.00           C
ATOM   4152  HA  LYS   267      42.043  23.492  76.832  1.00  0.00           H
ATOM   4153  CB  LYS   267      41.486  24.676  78.501  1.00  0.00           C
ATOM   4154  HB2 LYS   267      41.588  25.736  78.737  1.00  0.00           H
ATOM   4155  HB3 LYS   267      40.488  24.302  78.728  1.00  0.00           H
ATOM   4156  CG  LYS   267      42.485  23.829  79.303  1.00  0.00           C
ATOM   4157  HG2 LYS   267      43.502  24.065  78.988  1.00  0.00           H
ATOM   4158  HG3 LYS   267      42.370  24.070  80.359  1.00  0.00           H
ATOM   4159  CD  LYS   267      42.426  22.291  79.163  1.00  0.00           C
ATOM   4160  HD2 LYS   267      41.428  21.944  79.429  1.00  0.00           H
ATOM   4161  HD3 LYS   267      42.433  22.010  78.111  1.00  0.00           H
ATOM   4162  CE  LYS   267      43.449  21.416  79.914  1.00  0.00           C
ATOM   4163  HE2 LYS   267      43.389  20.425  79.465  1.00  0.00           H
ATOM   4164  HE3 LYS   267      44.486  21.736  79.816  1.00  0.00           H
ATOM   4165  NZ  LYS   267      43.076  21.246  81.306  1.00  0.00           N
ATOM   4166  HZ1 LYS   267      43.887  21.330  81.903  1.00  0.00           H
ATOM   4167  HZ2 LYS   267      42.591  20.373  81.458  1.00  0.00           H
ATOM   4168  HZ3 LYS   267      42.430  21.969  81.589  1.00  0.00           H
ATOM   4169  C   LYS   267      40.731  25.241  76.172  1.00  0.00           C
ATOM   4170  O   LYS   267      39.893  24.560  75.674  1.00  0.00           O
ATOM   4171  N   TYR   268      40.751  26.578  76.030  1.00  0.00           N
ATOM   4172  H   TYR   268      41.349  27.066  76.682  1.00  0.00           H
ATOM   4173  CA  TYR   268      39.713  27.226  75.180  1.00  0.00           C
ATOM   4174  HA  TYR   268      38.774  26.733  75.431  1.00  0.00           H
ATOM   4175  CB  TYR   268      39.697  28.759  75.521  1.00  0.00           C
ATOM   4176  HB2 TYR   268      40.423  29.339  74.952  1.00  0.00           H
ATOM   4177  HB3 TYR   268      38.693  29.153  75.360  1.00  0.00           H
ATOM   4178  CG  TYR   268      40.102  29.128  76.929  1.00  0.00           C
ATOM   4179  CD1 TYR   268      39.394  28.503  77.921  1.00  0.00           C
ATOM   4180  HD1 TYR   268      38.641  27.793  77.614  1.00  0.00           H
ATOM   4181  CE1 TYR   268      39.836  28.643  79.235  1.00  0.00           C
ATOM   4182  HE1 TYR   268      39.337  28.080  80.010  1.00  0.00           H
ATOM   4183  CZ  TYR   268      41.090  29.229  79.547  1.00  0.00           C
ATOM   4184  OH  TYR   268      41.514  29.289  80.827  1.00  0.00           O
ATOM   4185  HH  TYR   268      40.884  28.871  81.420  1.00  0.00           H
ATOM   4186  CE2 TYR   268      41.858  29.757  78.493  1.00  0.00           C
ATOM   4187  HE2 TYR   268      42.781  30.309  78.581  1.00  0.00           H
ATOM   4188  CD2 TYR   268      41.276  29.807  77.221  1.00  0.00           C
ATOM   4189  HD2 TYR   268      41.835  30.231  76.401  1.00  0.00           H
ATOM   4190  C   TYR   268      39.889  27.094  73.660  1.00  0.00           C
ATOM   4191  O   TYR   268      38.967  26.769  72.899  1.00  0.00           O
ATOM   4192  N   ASP   269      41.168  27.135  73.212  1.00  0.00           N
ATOM   4193  H   ASP   269      41.811  27.245  73.983  1.00  0.00           H
ATOM   4194  CA  ASP   269      41.556  26.745  71.873  1.00  0.00           C
ATOM   4195  HA  ASP   269      40.812  27.144  71.183  1.00  0.00           H
ATOM   4196  CB  ASP   269      42.984  27.126  71.507  1.00  0.00           C
ATOM   4197  HB2 ASP   269      43.753  26.536  72.008  1.00  0.00           H
ATOM   4198  HB3 ASP   269      43.204  27.023  70.445  1.00  0.00           H
ATOM   4199  CG  ASP   269      43.361  28.571  71.822  1.00  0.00           C
ATOM   4200  OD1 ASP   269      42.927  29.490  71.053  1.00  0.00           O
ATOM   4201  OD2 ASP   269      44.148  28.773  72.791  1.00  0.00           O
ATOM   4202  C   ASP   269      41.331  25.251  71.545  1.00  0.00           C
ATOM   4203  O   ASP   269      40.781  24.884  70.526  1.00  0.00           O
ATOM   4204  N   ILE   270      41.537  24.397  72.558  1.00  0.00           N
ATOM   4205  H   ILE   270      41.893  24.722  73.446  1.00  0.00           H
ATOM   4206  CA  ILE   270      41.375  22.947  72.521  1.00  0.00           C
ATOM   4207  HA  ILE   270      41.772  22.573  71.577  1.00  0.00           H
ATOM   4208  CB  ILE   270      42.188  22.245  73.604  1.00  0.00           C
ATOM   4209  HB  ILE   270      42.101  22.791  74.543  1.00  0.00           H
ATOM   4210  CG2 ILE   270      41.645  20.803  73.747  1.00  0.00           C
ATOM   4211 HG21 ILE   270      42.147  20.094  74.404  1.00  0.00           H
ATOM   4212 HG22 ILE   270      41.643  20.295  72.783  1.00  0.00           H
ATOM   4213 HG23 ILE   270      40.613  20.851  74.094  1.00  0.00           H
ATOM   4214  CG1 ILE   270      43.691  22.183  73.228  1.00  0.00           C
ATOM   4215 HG12 ILE   270      43.802  21.552  72.346  1.00  0.00           H
ATOM   4216 HG13 ILE   270      44.133  23.070  72.776  1.00  0.00           H
ATOM   4217  CD1 ILE   270      44.520  21.598  74.424  1.00  0.00           C
ATOM   4218 HD11 ILE   270      45.514  21.979  74.193  1.00  0.00           H
ATOM   4219 HD12 ILE   270      44.595  20.518  74.543  1.00  0.00           H
ATOM   4220 HD13 ILE   270      44.161  22.147  75.294  1.00  0.00           H
ATOM   4221  C   ILE   270      39.864  22.577  72.475  1.00  0.00           C
ATOM   4222  O   ILE   270      39.553  21.726  71.692  1.00  0.00           O
ATOM   4223  N   THR   271      38.981  23.312  73.122  1.00  0.00           N
ATOM   4224  H   THR   271      39.324  24.051  73.719  1.00  0.00           H
ATOM   4225  CA  THR   271      37.527  23.222  73.083  1.00  0.00           C
ATOM   4226  HA  THR   271      37.273  22.163  73.124  1.00  0.00           H
ATOM   4227  CB  THR   271      36.889  23.824  74.364  1.00  0.00           C
ATOM   4228  HB  THR   271      37.127  24.888  74.368  1.00  0.00           H
ATOM   4229  CG2 THR   271      35.423  23.563  74.493  1.00  0.00           C
ATOM   4230 HG21 THR   271      34.793  23.728  73.618  1.00  0.00           H
ATOM   4231 HG22 THR   271      34.872  24.209  75.175  1.00  0.00           H
ATOM   4232 HG23 THR   271      35.318  22.490  74.649  1.00  0.00           H
ATOM   4233  OG1 THR   271      37.346  23.348  75.565  1.00  0.00           O
ATOM   4234  HG1 THR   271      38.245  23.644  75.723  1.00  0.00           H
ATOM   4235  C   THR   271      36.811  23.809  71.889  1.00  0.00           C
ATOM   4236  O   THR   271      35.871  23.271  71.351  1.00  0.00           O
ATOM   4237  N   ILE   272      37.428  24.911  71.376  1.00  0.00           N
ATOM   4238  H   ILE   272      38.340  25.112  71.762  1.00  0.00           H
ATOM   4239  CA  ILE   272      37.034  25.455  70.095  1.00  0.00           C
ATOM   4240  HA  ILE   272      35.966  25.622  70.240  1.00  0.00           H
ATOM   4241  CB  ILE   272      37.699  26.823  69.742  1.00  0.00           C
ATOM   4242  HB  ILE   272      38.723  26.934  70.101  1.00  0.00           H
ATOM   4243  CG2 ILE   272      37.812  27.140  68.273  1.00  0.00           C
ATOM   4244 HG21 ILE   272      36.784  27.061  67.920  1.00  0.00           H
ATOM   4245 HG22 ILE   272      38.490  26.434  67.793  1.00  0.00           H
ATOM   4246 HG23 ILE   272      38.292  28.114  68.177  1.00  0.00           H
ATOM   4247  CG1 ILE   272      36.776  27.979  70.277  1.00  0.00           C
ATOM   4248 HG12 ILE   272      36.048  28.313  69.537  1.00  0.00           H
ATOM   4249 HG13 ILE   272      36.241  27.599  71.147  1.00  0.00           H
ATOM   4250  CD1 ILE   272      37.474  29.210  70.847  1.00  0.00           C
ATOM   4251 HD11 ILE   272      38.078  29.669  70.063  1.00  0.00           H
ATOM   4252 HD12 ILE   272      38.112  28.925  71.685  1.00  0.00           H
ATOM   4253 HD13 ILE   272      36.645  29.855  71.138  1.00  0.00           H
ATOM   4254  C   ILE   272      37.286  24.391  69.008  1.00  0.00           C
ATOM   4255  O   ILE   272      36.497  24.132  68.102  1.00  0.00           O
ATOM   4256  N   ASP   273      38.448  23.776  69.101  1.00  0.00           N
ATOM   4257  H   ASP   273      39.093  23.917  69.864  1.00  0.00           H
ATOM   4258  CA  ASP   273      38.799  22.705  68.189  1.00  0.00           C
ATOM   4259  HA  ASP   273      38.767  23.107  67.178  1.00  0.00           H
ATOM   4260  CB  ASP   273      40.223  22.313  68.331  1.00  0.00           C
ATOM   4261  HB2 ASP   273      40.796  23.237  68.391  1.00  0.00           H
ATOM   4262  HB3 ASP   273      40.372  21.811  69.286  1.00  0.00           H
ATOM   4263  CG  ASP   273      40.764  21.394  67.246  1.00  0.00           C
ATOM   4264  OD1 ASP   273      40.341  21.511  66.093  1.00  0.00           O
ATOM   4265  OD2 ASP   273      41.726  20.622  67.485  1.00  0.00           O
ATOM   4266  C   ASP   273      37.896  21.463  68.381  1.00  0.00           C
ATOM   4267  O   ASP   273      37.581  20.870  67.433  1.00  0.00           O
ATOM   4268  N   GLU   274      37.652  21.111  69.634  1.00  0.00           N
ATOM   4269  H   GLU   274      38.081  21.580  70.421  1.00  0.00           H
ATOM   4270  CA  GLU   274      36.966  19.858  69.986  1.00  0.00           C
ATOM   4271  HA  GLU   274      37.442  18.962  69.584  1.00  0.00           H
ATOM   4272  CB  GLU   274      37.048  19.657  71.511  1.00  0.00           C
ATOM   4273  HB2 GLU   274      38.069  19.382  71.778  1.00  0.00           H
ATOM   4274  HB3 GLU   274      36.612  20.524  72.006  1.00  0.00           H
ATOM   4275  CG  GLU   274      36.189  18.425  71.989  1.00  0.00           C
ATOM   4276  HG2 GLU   274      35.133  18.668  72.115  1.00  0.00           H
ATOM   4277  HG3 GLU   274      36.314  17.703  71.183  1.00  0.00           H
ATOM   4278  CD  GLU   274      36.788  18.032  73.342  1.00  0.00           C
ATOM   4279  OE1 GLU   274      36.084  18.154  74.358  1.00  0.00           O
ATOM   4280  OE2 GLU   274      37.920  17.538  73.423  1.00  0.00           O
ATOM   4281  C   GLU   274      35.487  19.931  69.511  1.00  0.00           C
ATOM   4282  O   GLU   274      35.004  19.037  68.868  1.00  0.00           O
ATOM   4283  N   GLU   275      34.737  21.048  69.724  1.00  0.00           N
ATOM   4284  H   GLU   275      35.293  21.788  70.129  1.00  0.00           H
ATOM   4285  CA  GLU   275      33.398  21.392  69.175  1.00  0.00           C
ATOM   4286  HA  GLU   275      32.861  20.444  69.216  1.00  0.00           H
ATOM   4287  CB  GLU   275      32.512  22.272  70.037  1.00  0.00           C
ATOM   4288  HB2 GLU   275      33.085  23.119  70.413  1.00  0.00           H
ATOM   4289  HB3 GLU   275      31.674  22.615  69.429  1.00  0.00           H
ATOM   4290  CG  GLU   275      32.011  21.517  71.280  1.00  0.00           C
ATOM   4291  HG2 GLU   275      32.702  20.956  71.907  1.00  0.00           H
ATOM   4292  HG3 GLU   275      31.629  22.391  71.808  1.00  0.00           H
ATOM   4293  CD  GLU   275      30.788  20.683  70.935  1.00  0.00           C
ATOM   4294  OE1 GLU   275      30.586  19.741  71.677  1.00  0.00           O
ATOM   4295  OE2 GLU   275      30.213  20.764  69.821  1.00  0.00           O
ATOM   4296  C   GLU   275      33.370  21.895  67.706  1.00  0.00           C
ATOM   4297  O   GLU   275      32.334  22.315  67.158  1.00  0.00           O
ATOM   4298  N   SER   276      34.492  22.006  66.983  1.00  0.00           N
ATOM   4299  H   SER   276      35.299  21.754  67.537  1.00  0.00           H
ATOM   4300  CA  SER   276      34.650  22.379  65.576  1.00  0.00           C
ATOM   4301  HA  SER   276      34.171  23.344  65.409  1.00  0.00           H
ATOM   4302  CB  SER   276      35.996  22.631  65.137  1.00  0.00           C
ATOM   4303  HB2 SER   276      36.070  23.323  64.297  1.00  0.00           H
ATOM   4304  HB3 SER   276      36.465  23.285  65.872  1.00  0.00           H
ATOM   4305  OG  SER   276      36.644  21.410  64.988  1.00  0.00           O
ATOM   4306  HG  SER   276      36.837  21.094  65.874  1.00  0.00           H
ATOM   4307  C   SER   276      34.073  21.252  64.632  1.00  0.00           C
ATOM   4308  O   SER   276      34.104  20.069  65.147  1.00  0.00           O
ATOM   4309  N   PRO   277      33.655  21.443  63.358  1.00  0.00           N
ATOM   4310  CD  PRO   277      33.743  22.742  62.678  1.00  0.00           C
ATOM   4311  HD2 PRO   277      34.735  23.180  62.780  1.00  0.00           H
ATOM   4312  HD3 PRO   277      32.948  23.368  63.082  1.00  0.00           H
ATOM   4313  CG  PRO   277      33.455  22.436  61.180  1.00  0.00           C
ATOM   4314  HG2 PRO   277      34.359  22.328  60.582  1.00  0.00           H
ATOM   4315  HG3 PRO   277      32.790  23.209  60.795  1.00  0.00           H
ATOM   4316  CB  PRO   277      32.746  21.126  61.157  1.00  0.00           C
ATOM   4317  HB2 PRO   277      32.927  20.586  60.228  1.00  0.00           H
ATOM   4318  HB3 PRO   277      31.660  21.205  61.208  1.00  0.00           H
ATOM   4319  CA  PRO   277      33.243  20.383  62.390  1.00  0.00           C
ATOM   4320  HA  PRO   277      32.506  19.696  62.807  1.00  0.00           H
ATOM   4321  C   PRO   277      34.312  19.379  61.941  1.00  0.00           C
ATOM   4322  O   PRO   277      33.975  18.238  61.758  1.00  0.00           O
ATOM   4323  N   ARG   278      35.583  19.879  61.917  1.00  0.00           N
ATOM   4324  H   ARG   278      35.797  20.865  61.856  1.00  0.00           H
ATOM   4325  CA  ARG   278      36.728  19.023  61.577  1.00  0.00           C
ATOM   4326  HA  ARG   278      36.568  17.958  61.741  1.00  0.00           H
ATOM   4327  CB  ARG   278      37.124  19.243  60.131  1.00  0.00           C
ATOM   4328  HB2 ARG   278      37.296  20.298  59.918  1.00  0.00           H
ATOM   4329  HB3 ARG   278      38.108  18.819  59.933  1.00  0.00           H
ATOM   4330  CG  ARG   278      36.207  18.660  59.060  1.00  0.00           C
ATOM   4331  HG2 ARG   278      35.711  17.756  59.412  1.00  0.00           H
ATOM   4332  HG3 ARG   278      35.373  19.316  58.813  1.00  0.00           H
ATOM   4333  CD  ARG   278      36.855  18.180  57.812  1.00  0.00           C
ATOM   4334  HD2 ARG   278      35.998  18.014  57.161  1.00  0.00           H
ATOM   4335  HD3 ARG   278      37.432  19.015  57.414  1.00  0.00           H
ATOM   4336  NE  ARG   278      37.661  16.947  57.995  1.00  0.00           N
ATOM   4337  HE  ARG   278      38.110  16.801  58.888  1.00  0.00           H
ATOM   4338  CZ  ARG   278      37.715  15.945  57.105  1.00  0.00           C
ATOM   4339  NH1 ARG   278      37.093  15.953  55.989  1.00  0.00           N
ATOM   4340 HH11 ARG   278      36.475  16.725  55.785  1.00  0.00           H
ATOM   4341 HH12 ARG   278      37.106  15.168  55.355  1.00  0.00           H
ATOM   4342  NH2 ARG   278      38.578  14.977  57.357  1.00  0.00           N
ATOM   4343 HH21 ARG   278      38.944  14.887  58.293  1.00  0.00           H
ATOM   4344 HH22 ARG   278      38.635  14.137  56.798  1.00  0.00           H
ATOM   4345  C   ARG   278      38.000  19.223  62.497  1.00  0.00           C
ATOM   4346  O   ARG   278      38.958  19.821  62.015  1.00  0.00           O
ATOM   4347  N   PRO   279      37.935  18.642  63.706  1.00  0.00           N
ATOM   4348  CD  PRO   279      36.789  17.896  64.244  1.00  0.00           C
ATOM   4349  HD2 PRO   279      36.933  16.859  63.941  1.00  0.00           H
ATOM   4350  HD3 PRO   279      35.787  18.258  64.012  1.00  0.00           H
ATOM   4351  CG  PRO   279      36.899  17.882  65.764  1.00  0.00           C
ATOM   4352  HG2 PRO   279      36.404  16.996  66.161  1.00  0.00           H
ATOM   4353  HG3 PRO   279      36.495  18.686  66.380  1.00  0.00           H
ATOM   4354  CB  PRO   279      38.417  17.840  65.946  1.00  0.00           C
ATOM   4355  HB2 PRO   279      38.590  16.787  65.728  1.00  0.00           H
ATOM   4356  HB3 PRO   279      38.818  18.182  66.900  1.00  0.00           H
ATOM   4357  CA  PRO   279      38.919  18.693  64.749  1.00  0.00           C
ATOM   4358  HA  PRO   279      39.122  19.738  64.983  1.00  0.00           H
ATOM   4359  C   PRO   279      40.349  18.279  64.359  1.00  0.00           C
ATOM   4360  O   PRO   279      40.556  17.218  63.784  1.00  0.00           O
ATOM   4361  N   GLY   280      41.273  19.087  64.802  1.00  0.00           N
ATOM   4362  H   GLY   280      40.999  19.850  65.404  1.00  0.00           H
ATOM   4363  CA  GLY   280      42.681  19.021  64.488  1.00  0.00           C
ATOM   4364  HA2 GLY   280      43.072  19.759  65.190  1.00  0.00           H
ATOM   4365  HA3 GLY   280      43.169  18.099  64.803  1.00  0.00           H
ATOM   4366  C   GLY   280      43.002  19.551  63.053  1.00  0.00           C
ATOM   4367  O   GLY   280      44.090  19.311  62.583  1.00  0.00           O
ATOM   4368  N   GLN   281      42.076  20.218  62.382  1.00  0.00           N
ATOM   4369  H   GLN   281      41.173  20.324  62.824  1.00  0.00           H
ATOM   4370  CA  GLN   281      42.381  21.068  61.194  1.00  0.00           C
ATOM   4371  HA  GLN   281      43.376  20.818  60.825  1.00  0.00           H
ATOM   4372  CB  GLN   281      41.481  20.745  60.021  1.00  0.00           C
ATOM   4373  HB2 GLN   281      40.470  21.134  60.133  1.00  0.00           H
ATOM   4374  HB3 GLN   281      41.870  21.215  59.118  1.00  0.00           H
ATOM   4375  CG  GLN   281      41.384  19.241  59.656  1.00  0.00           C
ATOM   4376  HG2 GLN   281      42.384  18.851  59.468  1.00  0.00           H
ATOM   4377  HG3 GLN   281      41.113  18.652  60.532  1.00  0.00           H
ATOM   4378  CD  GLN   281      40.470  18.852  58.480  1.00  0.00           C
ATOM   4379  OE1 GLN   281      39.744  19.599  57.781  1.00  0.00           O
ATOM   4380  NE2 GLN   281      40.433  17.570  58.235  1.00  0.00           N
ATOM   4381 HE21 GLN   281      39.741  17.247  57.574  1.00  0.00           H
ATOM   4382 HE22 GLN   281      40.955  16.846  58.707  1.00  0.00           H
ATOM   4383  C   GLN   281      42.332  22.556  61.513  1.00  0.00           C
ATOM   4384  O   GLN   281      41.728  22.961  62.525  1.00  0.00           O
ATOM   4385  N   GLN   282      42.811  23.401  60.563  1.00  0.00           N
ATOM   4386  H   GLN   282      43.150  23.016  59.693  1.00  0.00           H
ATOM   4387  CA  GLN   282      42.635  24.873  60.543  1.00  0.00           C
ATOM   4388  HA  GLN   282      43.083  25.414  59.709  1.00  0.00           H
ATOM   4389  CB  GLN   282      41.161  25.165  60.312  1.00  0.00           C
ATOM   4390  HB2 GLN   282      40.486  24.615  60.967  1.00  0.00           H
ATOM   4391  HB3 GLN   282      40.999  26.225  60.513  1.00  0.00           H
ATOM   4392  CG  GLN   282      40.685  25.014  58.878  1.00  0.00           C
ATOM   4393  HG2 GLN   282      40.730  25.971  58.358  1.00  0.00           H
ATOM   4394  HG3 GLN   282      41.368  24.398  58.293  1.00  0.00           H
ATOM   4395  CD  GLN   282      39.319  24.457  58.813  1.00  0.00           C
ATOM   4396  OE1 GLN   282      39.018  23.368  59.236  1.00  0.00           O
ATOM   4397  NE2 GLN   282      38.396  25.142  58.223  1.00  0.00           N
ATOM   4398 HE21 GLN   282      37.462  24.761  58.267  1.00  0.00           H
ATOM   4399 HE22 GLN   282      38.515  25.999  57.703  1.00  0.00           H
ATOM   4400  C   GLN   282      43.192  25.475  61.838  1.00  0.00           C
ATOM   4401  O   GLN   282      42.610  26.344  62.495  1.00  0.00           O
ATOM   4402  N   THR   283      44.327  24.922  62.204  1.00  0.00           N
ATOM   4403  H   THR   283      44.732  24.320  61.501  1.00  0.00           H
ATOM   4404  CA  THR   283      44.815  25.130  63.550  1.00  0.00           C
ATOM   4405  HA  THR   283      43.930  25.025  64.178  1.00  0.00           H
ATOM   4406  CB  THR   283      45.904  24.162  63.948  1.00  0.00           C
ATOM   4407  HB  THR   283      46.746  24.428  63.310  1.00  0.00           H
ATOM   4408  CG2 THR   283      46.330  24.161  65.374  1.00  0.00           C
ATOM   4409 HG21 THR   283      47.303  23.734  65.611  1.00  0.00           H
ATOM   4410 HG22 THR   283      45.550  23.664  65.951  1.00  0.00           H
ATOM   4411 HG23 THR   283      46.487  25.207  65.636  1.00  0.00           H
ATOM   4412  OG1 THR   283      45.468  22.874  63.559  1.00  0.00           O
ATOM   4413  HG1 THR   283      45.716  22.783  62.637  1.00  0.00           H
ATOM   4414  C   THR   283      45.348  26.573  63.772  1.00  0.00           C
ATOM   4415  O   THR   283      45.267  27.116  64.865  1.00  0.00           O
ATOM   4416  N   PHE   284      45.940  27.133  62.703  1.00  0.00           N
ATOM   4417  H   PHE   284      46.148  26.577  61.885  1.00  0.00           H
ATOM   4418  CA  PHE   284      46.485  28.472  62.697  1.00  0.00           C
ATOM   4419  HA  PHE   284      47.091  28.639  63.587  1.00  0.00           H
ATOM   4420  CB  PHE   284      47.636  28.495  61.646  1.00  0.00           C
ATOM   4421  HB2 PHE   284      48.200  27.570  61.773  1.00  0.00           H
ATOM   4422  HB3 PHE   284      47.203  28.416  60.649  1.00  0.00           H
ATOM   4423  CG  PHE   284      48.488  29.722  61.610  1.00  0.00           C
ATOM   4424  CD1 PHE   284      49.153  30.092  62.802  1.00  0.00           C
ATOM   4425  HD1 PHE   284      49.004  29.542  63.720  1.00  0.00           H
ATOM   4426  CE1 PHE   284      49.793  31.332  62.941  1.00  0.00           C
ATOM   4427  HE1 PHE   284      50.272  31.642  63.857  1.00  0.00           H
ATOM   4428  CZ  PHE   284      49.749  32.204  61.814  1.00  0.00           C
ATOM   4429  HZ  PHE   284      50.181  33.194  61.818  1.00  0.00           H
ATOM   4430  CE2 PHE   284      49.206  31.783  60.611  1.00  0.00           C
ATOM   4431  HE2 PHE   284      49.248  32.474  59.781  1.00  0.00           H
ATOM   4432  CD2 PHE   284      48.602  30.500  60.477  1.00  0.00           C
ATOM   4433  HD2 PHE   284      48.043  30.163  59.615  1.00  0.00           H
ATOM   4434  C   PHE   284      45.346  29.511  62.458  1.00  0.00           C
ATOM   4435  O   PHE   284      45.272  30.361  63.381  1.00  0.00           O
ATOM   4436  N   GLU   285      44.384  29.233  61.554  1.00  0.00           N
ATOM   4437  H   GLU   285      44.593  28.459  60.939  1.00  0.00           H
ATOM   4438  CA  GLU   285      43.123  29.952  61.306  1.00  0.00           C
ATOM   4439  HA  GLU   285      43.266  30.964  60.928  1.00  0.00           H
ATOM   4440  CB  GLU   285      42.407  29.048  60.275  1.00  0.00           C
ATOM   4441  HB2 GLU   285      42.659  29.316  59.247  1.00  0.00           H
ATOM   4442  HB3 GLU   285      42.578  27.981  60.413  1.00  0.00           H
ATOM   4443  CG  GLU   285      40.904  29.265  60.414  1.00  0.00           C
ATOM   4444  HG2 GLU   285      40.494  28.886  61.351  1.00  0.00           H
ATOM   4445  HG3 GLU   285      40.766  30.345  60.444  1.00  0.00           H
ATOM   4446  CD  GLU   285      40.022  28.693  59.205  1.00  0.00           C
ATOM   4447  OE1 GLU   285      38.876  28.307  59.406  1.00  0.00           O
ATOM   4448  OE2 GLU   285      40.636  28.551  58.114  1.00  0.00           O
ATOM   4449  C   GLU   285      42.324  30.083  62.607  1.00  0.00           C
ATOM   4450  O   GLU   285      41.976  31.159  63.009  1.00  0.00           O
ATOM   4451  N   LYS   286      42.072  28.995  63.412  1.00  0.00           N
ATOM   4452  H   LYS   286      42.237  28.074  63.034  1.00  0.00           H
ATOM   4453  CA  LYS   286      41.298  29.044  64.700  1.00  0.00           C
ATOM   4454  HA  LYS   286      40.330  29.486  64.467  1.00  0.00           H
ATOM   4455  CB  LYS   286      41.054  27.666  65.264  1.00  0.00           C
ATOM   4456  HB2 LYS   286      41.985  27.142  65.047  1.00  0.00           H
ATOM   4457  HB3 LYS   286      40.944  27.801  66.340  1.00  0.00           H
ATOM   4458  CG  LYS   286      39.951  26.784  64.618  1.00  0.00           C
ATOM   4459  HG2 LYS   286      38.945  26.963  64.996  1.00  0.00           H
ATOM   4460  HG3 LYS   286      39.866  26.988  63.550  1.00  0.00           H
ATOM   4461  CD  LYS   286      40.191  25.287  64.710  1.00  0.00           C
ATOM   4462  HD2 LYS   286      41.168  25.105  64.263  1.00  0.00           H
ATOM   4463  HD3 LYS   286      40.203  24.941  65.744  1.00  0.00           H
ATOM   4464  CE  LYS   286      39.044  24.447  64.177  1.00  0.00           C
ATOM   4465  HE2 LYS   286      38.304  24.575  64.967  1.00  0.00           H
ATOM   4466  HE3 LYS   286      38.679  24.765  63.200  1.00  0.00           H
ATOM   4467  NZ  LYS   286      39.367  23.016  64.026  1.00  0.00           N
ATOM   4468  HZ1 LYS   286      40.193  22.823  63.477  1.00  0.00           H
ATOM   4469  HZ2 LYS   286      38.600  22.593  63.522  1.00  0.00           H
ATOM   4470  HZ3 LYS   286      39.429  22.601  64.945  1.00  0.00           H
ATOM   4471  C   LYS   286      41.983  29.881  65.699  1.00  0.00           C
ATOM   4472  O   LYS   286      41.302  30.704  66.328  1.00  0.00           O
ATOM   4473  N   MET   287      43.314  29.823  65.783  1.00  0.00           N
ATOM   4474  H   MET   287      43.751  29.263  65.066  1.00  0.00           H
ATOM   4475  CA  MET   287      44.138  30.646  66.728  1.00  0.00           C
ATOM   4476  HA  MET   287      43.603  30.751  67.671  1.00  0.00           H
ATOM   4477  CB  MET   287      45.506  29.970  67.019  1.00  0.00           C
ATOM   4478  HB2 MET   287      46.004  29.739  66.076  1.00  0.00           H
ATOM   4479  HB3 MET   287      46.110  30.609  67.664  1.00  0.00           H
ATOM   4480  CG  MET   287      45.283  28.666  67.794  1.00  0.00           C
ATOM   4481  HG2 MET   287      44.605  28.833  68.631  1.00  0.00           H
ATOM   4482  HG3 MET   287      44.769  28.052  67.055  1.00  0.00           H
ATOM   4483  SD  MET   287      46.781  27.850  68.481  1.00  0.00           S
ATOM   4484  CE  MET   287      46.707  28.790  70.108  1.00  0.00           C
ATOM   4485  HE1 MET   287      46.886  29.841  69.884  1.00  0.00           H
ATOM   4486  HE2 MET   287      45.761  28.595  70.613  1.00  0.00           H
ATOM   4487  HE3 MET   287      47.549  28.505  70.739  1.00  0.00           H
ATOM   4488  C   MET   287      44.284  32.113  66.221  1.00  0.00           C
ATOM   4489  O   MET   287      44.835  32.891  67.003  1.00  0.00           O
ATOM   4490  N   SER   288      43.791  32.530  65.101  1.00  0.00           N
ATOM   4491  H   SER   288      43.301  31.924  64.458  1.00  0.00           H
ATOM   4492  CA  SER   288      43.991  33.883  64.597  1.00  0.00           C
ATOM   4493  HA  SER   288      44.450  34.489  65.379  1.00  0.00           H
ATOM   4494  CB  SER   288      45.035  33.782  63.469  1.00  0.00           C
ATOM   4495  HB2 SER   288      44.685  33.270  62.572  1.00  0.00           H
ATOM   4496  HB3 SER   288      45.216  34.795  63.112  1.00  0.00           H
ATOM   4497  OG  SER   288      46.360  33.246  63.820  1.00  0.00           O
ATOM   4498  HG  SER   288      46.361  32.287  63.823  1.00  0.00           H
ATOM   4499  C   SER   288      42.685  34.642  64.037  1.00  0.00           C
ATOM   4500  O   SER   288      42.573  35.881  64.060  1.00  0.00           O
ATOM   4501  N   SER   289      41.663  33.934  63.548  1.00  0.00           N
ATOM   4502  H   SER   289      41.826  32.948  63.405  1.00  0.00           H
ATOM   4503  CA  SER   289      40.408  34.454  62.964  1.00  0.00           C
ATOM   4504  HA  SER   289      40.744  35.194  62.237  1.00  0.00           H
ATOM   4505  CB  SER   289      39.624  33.296  62.233  1.00  0.00           C
ATOM   4506  HB2 SER   289      40.177  33.133  61.307  1.00  0.00           H
ATOM   4507  HB3 SER   289      39.536  32.412  62.864  1.00  0.00           H
ATOM   4508  OG  SER   289      38.382  33.702  61.820  1.00  0.00           O
ATOM   4509  HG  SER   289      38.030  33.055  61.204  1.00  0.00           H
ATOM   4510  C   SER   289      39.369  35.140  63.877  1.00  0.00           C
ATOM   4511  O   SER   289      38.967  34.578  64.892  1.00  0.00           O
ATOM   4512  N   GLY   290      38.831  36.281  63.417  1.00  0.00           N
ATOM   4513  H   GLY   290      39.121  36.709  62.550  1.00  0.00           H
ATOM   4514  CA  GLY   290      37.983  37.026  64.203  1.00  0.00           C
ATOM   4515  HA2 GLY   290      38.367  37.373  65.162  1.00  0.00           H
ATOM   4516  HA3 GLY   290      37.908  37.995  63.709  1.00  0.00           H
ATOM   4517  C   GLY   290      36.622  36.347  64.494  1.00  0.00           C
ATOM   4518  O   GLY   290      36.075  36.631  65.549  1.00  0.00           O
ATOM   4519  N   TYR   291      36.119  35.434  63.709  1.00  0.00           N
ATOM   4520  H   TYR   291      36.591  35.314  62.825  1.00  0.00           H
ATOM   4521  CA  TYR   291      34.985  34.553  63.959  1.00  0.00           C
ATOM   4522  HA  TYR   291      34.158  35.258  64.044  1.00  0.00           H
ATOM   4523  CB  TYR   291      34.755  33.545  62.879  1.00  0.00           C
ATOM   4524  HB2 TYR   291      34.762  34.050  61.914  1.00  0.00           H
ATOM   4525  HB3 TYR   291      35.541  32.792  62.940  1.00  0.00           H
ATOM   4526  CG  TYR   291      33.423  32.786  63.014  1.00  0.00           C
ATOM   4527  CD1 TYR   291      33.210  31.481  63.456  1.00  0.00           C
ATOM   4528  HD1 TYR   291      34.126  30.918  63.559  1.00  0.00           H
ATOM   4529  CE1 TYR   291      31.896  30.899  63.440  1.00  0.00           C
ATOM   4530  HE1 TYR   291      31.783  29.845  63.647  1.00  0.00           H
ATOM   4531  CZ  TYR   291      30.789  31.693  63.085  1.00  0.00           C
ATOM   4532  OH  TYR   291      29.526  31.163  63.136  1.00  0.00           O
ATOM   4533  HH  TYR   291      28.885  31.874  63.213  1.00  0.00           H
ATOM   4534  CE2 TYR   291      30.987  33.067  62.851  1.00  0.00           C
ATOM   4535  HE2 TYR   291      30.107  33.684  62.751  1.00  0.00           H
ATOM   4536  CD2 TYR   291      32.265  33.624  62.726  1.00  0.00           C
ATOM   4537  HD2 TYR   291      32.463  34.626  62.376  1.00  0.00           H
ATOM   4538  C   TYR   291      35.042  33.803  65.328  1.00  0.00           C
ATOM   4539  O   TYR   291      34.020  33.490  65.915  1.00  0.00           O
ATOM   4540  N   TYR   292      36.234  33.552  65.841  1.00  0.00           N
ATOM   4541  H   TYR   292      37.071  33.914  65.408  1.00  0.00           H
ATOM   4542  CA  TYR   292      36.384  32.858  67.118  1.00  0.00           C
ATOM   4543  HA  TYR   292      35.392  32.521  67.420  1.00  0.00           H
ATOM   4544  CB  TYR   292      37.230  31.566  66.889  1.00  0.00           C
ATOM   4545  HB2 TYR   292      38.200  31.994  66.641  1.00  0.00           H
ATOM   4546  HB3 TYR   292      37.352  30.951  67.780  1.00  0.00           H
ATOM   4547  CG  TYR   292      36.963  30.682  65.685  1.00  0.00           C
ATOM   4548  CD1 TYR   292      35.941  29.695  65.869  1.00  0.00           C
ATOM   4549  HD1 TYR   292      35.417  29.536  66.801  1.00  0.00           H
ATOM   4550  CE1 TYR   292      35.620  28.858  64.783  1.00  0.00           C
ATOM   4551  HE1 TYR   292      34.752  28.235  64.942  1.00  0.00           H
ATOM   4552  CZ  TYR   292      36.321  28.893  63.554  1.00  0.00           C
ATOM   4553  OH  TYR   292      35.907  28.187  62.496  1.00  0.00           O
ATOM   4554  HH  TYR   292      35.039  27.818  62.674  1.00  0.00           H
ATOM   4555  CE2 TYR   292      37.383  29.842  63.390  1.00  0.00           C
ATOM   4556  HE2 TYR   292      37.846  30.013  62.430  1.00  0.00           H
ATOM   4557  CD2 TYR   292      37.647  30.727  64.475  1.00  0.00           C
ATOM   4558  HD2 TYR   292      38.478  31.412  64.387  1.00  0.00           H
ATOM   4559  C   TYR   292      36.864  33.779  68.239  1.00  0.00           C
ATOM   4560  O   TYR   292      36.689  33.490  69.426  1.00  0.00           O
ATOM   4561  N   LEU   293      37.279  35.020  67.935  1.00  0.00           N
ATOM   4562  H   LEU   293      37.035  35.322  67.002  1.00  0.00           H
ATOM   4563  CA  LEU   293      37.933  35.978  68.858  1.00  0.00           C
ATOM   4564  HA  LEU   293      38.800  35.397  69.171  1.00  0.00           H
ATOM   4565  CB  LEU   293      38.399  37.265  68.091  1.00  0.00           C
ATOM   4566  HB2 LEU   293      38.838  36.929  67.152  1.00  0.00           H
ATOM   4567  HB3 LEU   293      37.634  38.028  67.947  1.00  0.00           H
ATOM   4568  CG  LEU   293      39.451  38.107  68.910  1.00  0.00           C
ATOM   4569  HG  LEU   293      39.217  37.990  69.967  1.00  0.00           H
ATOM   4570  CD1 LEU   293      40.862  37.536  68.682  1.00  0.00           C
ATOM   4571 HD11 LEU   293      41.579  38.121  69.259  1.00  0.00           H
ATOM   4572 HD12 LEU   293      40.956  37.579  67.597  1.00  0.00           H
ATOM   4573 HD13 LEU   293      40.923  36.529  69.093  1.00  0.00           H
ATOM   4574  CD2 LEU   293      39.473  39.658  68.614  1.00  0.00           C
ATOM   4575 HD21 LEU   293      38.499  40.148  68.609  1.00  0.00           H
ATOM   4576 HD22 LEU   293      40.077  40.253  69.299  1.00  0.00           H
ATOM   4577 HD23 LEU   293      39.856  39.770  67.600  1.00  0.00           H
ATOM   4578  C   LEU   293      37.101  36.263  70.137  1.00  0.00           C
ATOM   4579  O   LEU   293      37.554  36.358  71.280  1.00  0.00           O
ATOM   4580  N   GLY   294      35.798  36.378  69.995  1.00  0.00           N
ATOM   4581  H   GLY   294      35.330  36.167  69.125  1.00  0.00           H
ATOM   4582  CA  GLY   294      34.869  36.644  71.038  1.00  0.00           C
ATOM   4583  HA2 GLY   294      35.259  37.371  71.751  1.00  0.00           H
ATOM   4584  HA3 GLY   294      33.960  37.062  70.607  1.00  0.00           H
ATOM   4585  C   GLY   294      34.466  35.335  71.787  1.00  0.00           C
ATOM   4586  O   GLY   294      34.165  35.468  72.970  1.00  0.00           O
ATOM   4587  N   GLU   295      34.489  34.182  71.116  1.00  0.00           N
ATOM   4588  H   GLU   295      34.861  34.228  70.178  1.00  0.00           H
ATOM   4589  CA  GLU   295      34.182  32.835  71.706  1.00  0.00           C
ATOM   4590  HA  GLU   295      33.307  32.980  72.338  1.00  0.00           H
ATOM   4591  CB  GLU   295      33.931  31.864  70.565  1.00  0.00           C
ATOM   4592  HB2 GLU   295      33.369  32.330  69.755  1.00  0.00           H
ATOM   4593  HB3 GLU   295      34.860  31.615  70.052  1.00  0.00           H
ATOM   4594  CG  GLU   295      33.426  30.509  70.961  1.00  0.00           C
ATOM   4595  HG2 GLU   295      33.263  29.894  70.075  1.00  0.00           H
ATOM   4596  HG3 GLU   295      34.105  30.067  71.690  1.00  0.00           H
ATOM   4597  CD  GLU   295      32.035  30.515  71.735  1.00  0.00           C
ATOM   4598  OE1 GLU   295      31.390  31.567  71.939  1.00  0.00           O
ATOM   4599  OE2 GLU   295      31.642  29.432  72.179  1.00  0.00           O
ATOM   4600  C   GLU   295      35.390  32.294  72.570  1.00  0.00           C
ATOM   4601  O   GLU   295      35.139  31.650  73.589  1.00  0.00           O
ATOM   4602  N   ILE   296      36.656  32.642  72.258  1.00  0.00           N
ATOM   4603  H   ILE   296      36.862  32.996  71.335  1.00  0.00           H
ATOM   4604  CA  ILE   296      37.814  32.425  73.204  1.00  0.00           C
ATOM   4605  HA  ILE   296      37.817  31.373  73.488  1.00  0.00           H
ATOM   4606  CB  ILE   296      39.171  32.664  72.510  1.00  0.00           C
ATOM   4607  HB  ILE   296      39.126  33.726  72.273  1.00  0.00           H
ATOM   4608  CG2 ILE   296      40.307  32.449  73.516  1.00  0.00           C
ATOM   4609 HG21 ILE   296      40.050  31.594  74.142  1.00  0.00           H
ATOM   4610 HG22 ILE   296      40.320  33.256  74.249  1.00  0.00           H
ATOM   4611 HG23 ILE   296      41.304  32.373  73.084  1.00  0.00           H
ATOM   4612  CG1 ILE   296      39.340  31.744  71.269  1.00  0.00           C
ATOM   4613 HG12 ILE   296      39.610  30.733  71.572  1.00  0.00           H
ATOM   4614 HG13 ILE   296      38.367  31.668  70.783  1.00  0.00           H
ATOM   4615  CD1 ILE   296      40.278  32.231  70.114  1.00  0.00           C
ATOM   4616 HD11 ILE   296      39.891  31.702  69.242  1.00  0.00           H
ATOM   4617 HD12 ILE   296      41.332  32.035  70.306  1.00  0.00           H
ATOM   4618 HD13 ILE   296      40.118  33.306  70.036  1.00  0.00           H
ATOM   4619  C   ILE   296      37.536  33.274  74.430  1.00  0.00           C
ATOM   4620  O   ILE   296      37.641  32.685  75.542  1.00  0.00           O
ATOM   4621  N   LEU   297      37.053  34.550  74.322  1.00  0.00           N
ATOM   4622  H   LEU   297      37.007  34.934  73.389  1.00  0.00           H
ATOM   4623  CA  LEU   297      36.696  35.353  75.458  1.00  0.00           C
ATOM   4624  HA  LEU   297      37.657  35.334  75.972  1.00  0.00           H
ATOM   4625  CB  LEU   297      36.596  36.844  75.019  1.00  0.00           C
ATOM   4626  HB2 LEU   297      37.537  37.208  74.608  1.00  0.00           H
ATOM   4627  HB3 LEU   297      35.851  36.818  74.223  1.00  0.00           H
ATOM   4628  CG  LEU   297      36.122  37.909  75.983  1.00  0.00           C
ATOM   4629  HG  LEU   297      35.347  37.412  76.567  1.00  0.00           H
ATOM   4630  CD1 LEU   297      37.121  38.183  77.048  1.00  0.00           C
ATOM   4631 HD11 LEU   297      36.809  38.738  77.932  1.00  0.00           H
ATOM   4632 HD12 LEU   297      37.974  38.698  76.606  1.00  0.00           H
ATOM   4633 HD13 LEU   297      37.352  37.223  77.510  1.00  0.00           H
ATOM   4634  CD2 LEU   297      35.514  39.166  75.430  1.00  0.00           C
ATOM   4635 HD21 LEU   297      35.128  39.818  76.213  1.00  0.00           H
ATOM   4636 HD22 LEU   297      36.196  39.791  74.853  1.00  0.00           H
ATOM   4637 HD23 LEU   297      34.684  38.950  74.757  1.00  0.00           H
ATOM   4638  C   LEU   297      35.433  34.852  76.309  1.00  0.00           C
ATOM   4639  O   LEU   297      35.459  34.882  77.536  1.00  0.00           O
ATOM   4640  N   ARG   298      34.415  34.299  75.633  1.00  0.00           N
ATOM   4641  H   ARG   298      34.382  34.399  74.629  1.00  0.00           H
ATOM   4642  CA  ARG   298      33.259  33.603  76.306  1.00  0.00           C
ATOM   4643  HA  ARG   298      32.805  34.263  77.045  1.00  0.00           H
ATOM   4644  CB  ARG   298      32.233  33.213  75.237  1.00  0.00           C
ATOM   4645  HB2 ARG   298      32.011  34.044  74.568  1.00  0.00           H
ATOM   4646  HB3 ARG   298      32.676  32.378  74.693  1.00  0.00           H
ATOM   4647  CG  ARG   298      30.919  32.664  75.791  1.00  0.00           C
ATOM   4648  HG2 ARG   298      31.111  31.855  76.495  1.00  0.00           H
ATOM   4649  HG3 ARG   298      30.452  33.455  76.375  1.00  0.00           H
ATOM   4650  CD  ARG   298      29.984  32.264  74.676  1.00  0.00           C
ATOM   4651  HD2 ARG   298      28.964  32.218  75.057  1.00  0.00           H
ATOM   4652  HD3 ARG   298      30.069  32.948  73.833  1.00  0.00           H
ATOM   4653  NE  ARG   298      30.285  30.793  74.391  1.00  0.00           N
ATOM   4654  HE  ARG   298      30.813  30.493  73.586  1.00  0.00           H
ATOM   4655  CZ  ARG   298      30.026  29.741  75.141  1.00  0.00           C
ATOM   4656  NH1 ARG   298      29.471  29.852  76.380  1.00  0.00           N
ATOM   4657 HH11 ARG   298      29.005  30.724  76.583  1.00  0.00           H
ATOM   4658 HH12 ARG   298      29.284  29.079  77.003  1.00  0.00           H
ATOM   4659  NH2 ARG   298      30.461  28.583  74.730  1.00  0.00           N
ATOM   4660 HH21 ARG   298      31.058  28.537  73.917  1.00  0.00           H
ATOM   4661 HH22 ARG   298      30.305  27.737  75.259  1.00  0.00           H
ATOM   4662  C   ARG   298      33.693  32.346  77.056  1.00  0.00           C
ATOM   4663  O   ARG   298      33.200  32.079  78.176  1.00  0.00           O
ATOM   4664  N   LEU   299      34.652  31.590  76.538  1.00  0.00           N
ATOM   4665  H   LEU   299      34.906  31.854  75.596  1.00  0.00           H
ATOM   4666  CA  LEU   299      35.054  30.296  77.141  1.00  0.00           C
ATOM   4667  HA  LEU   299      34.167  29.746  77.454  1.00  0.00           H
ATOM   4668  CB  LEU   299      35.834  29.383  76.117  1.00  0.00           C
ATOM   4669  HB2 LEU   299      36.406  30.086  75.510  1.00  0.00           H
ATOM   4670  HB3 LEU   299      36.535  28.728  76.635  1.00  0.00           H
ATOM   4671  CG  LEU   299      34.997  28.484  75.214  1.00  0.00           C
ATOM   4672  HG  LEU   299      34.412  29.085  74.518  1.00  0.00           H
ATOM   4673  CD1 LEU   299      36.029  27.703  74.282  1.00  0.00           C
ATOM   4674 HD11 LEU   299      36.651  28.460  73.803  1.00  0.00           H
ATOM   4675 HD12 LEU   299      35.513  26.997  73.632  1.00  0.00           H
ATOM   4676 HD13 LEU   299      36.568  26.974  74.886  1.00  0.00           H
ATOM   4677  CD2 LEU   299      34.079  27.535  75.952  1.00  0.00           C
ATOM   4678 HD21 LEU   299      33.730  26.838  75.191  1.00  0.00           H
ATOM   4679 HD22 LEU   299      34.703  26.897  76.578  1.00  0.00           H
ATOM   4680 HD23 LEU   299      33.327  28.072  76.529  1.00  0.00           H
ATOM   4681  C   LEU   299      36.040  30.546  78.341  1.00  0.00           C
ATOM   4682  O   LEU   299      35.881  29.964  79.413  1.00  0.00           O
ATOM   4683  N   ALA   300      36.999  31.477  78.130  1.00  0.00           N
ATOM   4684  H   ALA   300      37.077  31.874  77.204  1.00  0.00           H
ATOM   4685  CA  ALA   300      37.919  31.827  79.212  1.00  0.00           C
ATOM   4686  HA  ALA   300      38.451  30.911  79.468  1.00  0.00           H
ATOM   4687  CB  ALA   300      39.027  32.761  78.662  1.00  0.00           C
ATOM   4688  HB1 ALA   300      38.534  33.565  78.115  1.00  0.00           H
ATOM   4689  HB2 ALA   300      39.575  32.172  77.927  1.00  0.00           H
ATOM   4690  HB3 ALA   300      39.697  33.062  79.467  1.00  0.00           H
ATOM   4691  C   ALA   300      37.185  32.431  80.389  1.00  0.00           C
ATOM   4692  O   ALA   300      37.394  32.049  81.530  1.00  0.00           O
ATOM   4693  N   LEU   301      36.128  33.207  80.143  1.00  0.00           N
ATOM   4694  H   LEU   301      35.849  33.559  79.239  1.00  0.00           H
ATOM   4695  CA  LEU   301      35.265  33.656  81.255  1.00  0.00           C
ATOM   4696  HA  LEU   301      35.916  34.083  82.017  1.00  0.00           H
ATOM   4697  CB  LEU   301      34.387  34.798  80.646  1.00  0.00           C
ATOM   4698  HB2 LEU   301      33.860  34.370  79.794  1.00  0.00           H
ATOM   4699  HB3 LEU   301      33.516  35.026  81.261  1.00  0.00           H
ATOM   4700  CG  LEU   301      35.103  36.135  80.245  1.00  0.00           C
ATOM   4701  HG  LEU   301      35.973  35.916  79.629  1.00  0.00           H
ATOM   4702  CD1 LEU   301      34.158  37.117  79.519  1.00  0.00           C
ATOM   4703 HD11 LEU   301      33.230  37.264  80.071  1.00  0.00           H
ATOM   4704 HD12 LEU   301      33.852  36.712  78.554  1.00  0.00           H
ATOM   4705 HD13 LEU   301      34.622  38.062  79.240  1.00  0.00           H
ATOM   4706  CD2 LEU   301      35.438  36.792  81.563  1.00  0.00           C
ATOM   4707 HD21 LEU   301      35.716  37.801  81.257  1.00  0.00           H
ATOM   4708 HD22 LEU   301      34.634  36.809  82.300  1.00  0.00           H
ATOM   4709 HD23 LEU   301      36.290  36.314  82.046  1.00  0.00           H
ATOM   4710  C   LEU   301      34.386  32.625  81.922  1.00  0.00           C
ATOM   4711  O   LEU   301      34.275  32.665  83.144  1.00  0.00           O
ATOM   4712  N   MET   302      33.909  31.659  81.175  1.00  0.00           N
ATOM   4713  H   MET   302      33.802  31.696  80.171  1.00  0.00           H
ATOM   4714  CA  MET   302      33.205  30.573  81.815  1.00  0.00           C
ATOM   4715  HA  MET   302      32.331  30.929  82.360  1.00  0.00           H
ATOM   4716  CB  MET   302      32.644  29.658  80.726  1.00  0.00           C
ATOM   4717  HB2 MET   302      32.057  30.265  80.036  1.00  0.00           H
ATOM   4718  HB3 MET   302      33.549  29.237  80.288  1.00  0.00           H
ATOM   4719  CG  MET   302      31.644  28.561  81.109  1.00  0.00           C
ATOM   4720  HG2 MET   302      31.276  28.212  80.144  1.00  0.00           H
ATOM   4721  HG3 MET   302      32.073  27.737  81.680  1.00  0.00           H
ATOM   4722  SD  MET   302      30.097  29.034  81.879  1.00  0.00           S
ATOM   4723  CE  MET   302      29.386  29.985  80.569  1.00  0.00           C
ATOM   4724  HE1 MET   302      29.422  29.375  79.667  1.00  0.00           H
ATOM   4725  HE2 MET   302      28.375  30.306  80.818  1.00  0.00           H
ATOM   4726  HE3 MET   302      29.955  30.911  80.483  1.00  0.00           H
ATOM   4727  C   MET   302      34.121  29.773  82.769  1.00  0.00           C
ATOM   4728  O   MET   302      33.691  29.102  83.683  1.00  0.00           O
ATOM   4729  N   ASP   303      35.429  29.753  82.556  1.00  0.00           N
ATOM   4730  H   ASP   303      35.801  30.357  81.837  1.00  0.00           H
ATOM   4731  CA  ASP   303      36.462  29.216  83.499  1.00  0.00           C
ATOM   4732  HA  ASP   303      36.210  28.161  83.612  1.00  0.00           H
ATOM   4733  CB  ASP   303      37.815  29.216  82.781  1.00  0.00           C
ATOM   4734  HB2 ASP   303      37.830  29.383  81.703  1.00  0.00           H
ATOM   4735  HB3 ASP   303      38.319  30.080  83.215  1.00  0.00           H
ATOM   4736  CG  ASP   303      38.688  28.000  83.064  1.00  0.00           C
ATOM   4737  OD1 ASP   303      39.872  28.224  82.810  1.00  0.00           O
ATOM   4738  OD2 ASP   303      38.145  26.897  83.495  1.00  0.00           O
ATOM   4739  C   ASP   303      36.499  29.817  84.862  1.00  0.00           C
ATOM   4740  O   ASP   303      36.578  29.187  85.894  1.00  0.00           O
ATOM   4741  N   MET   304      36.409  31.144  84.956  1.00  0.00           N
ATOM   4742  H   MET   304      36.379  31.757  84.154  1.00  0.00           H
ATOM   4743  CA  MET   304      36.224  31.840  86.224  1.00  0.00           C
ATOM   4744  HA  MET   304      37.050  31.551  86.875  1.00  0.00           H
ATOM   4745  CB  MET   304      36.407  33.346  85.933  1.00  0.00           C
ATOM   4746  HB2 MET   304      35.634  33.675  85.239  1.00  0.00           H
ATOM   4747  HB3 MET   304      36.280  33.946  86.835  1.00  0.00           H
ATOM   4748  CG  MET   304      37.828  33.611  85.347  1.00  0.00           C
ATOM   4749  HG2 MET   304      37.988  32.881  84.553  1.00  0.00           H
ATOM   4750  HG3 MET   304      37.799  34.599  84.887  1.00  0.00           H
ATOM   4751  SD  MET   304      39.191  33.533  86.525  1.00  0.00           S
ATOM   4752  CE  MET   304      39.592  31.785  86.744  1.00  0.00           C
ATOM   4753  HE1 MET   304      39.366  31.287  85.800  1.00  0.00           H
ATOM   4754  HE2 MET   304      40.672  31.692  86.869  1.00  0.00           H
ATOM   4755  HE3 MET   304      39.001  31.350  87.549  1.00  0.00           H
ATOM   4756  C   MET   304      34.893  31.662  86.885  1.00  0.00           C
ATOM   4757  O   MET   304      34.888  31.449  88.097  1.00  0.00           O
ATOM   4758  N   TYR   305      33.856  31.597  86.081  1.00  0.00           N
ATOM   4759  H   TYR   305      34.222  31.302  85.187  1.00  0.00           H
ATOM   4760  CA  TYR   305      32.541  31.195  86.504  1.00  0.00           C
ATOM   4761  HA  TYR   305      32.399  31.928  87.296  1.00  0.00           H
ATOM   4762  CB  TYR   305      31.546  31.570  85.338  1.00  0.00           C
ATOM   4763  HB2 TYR   305      31.645  32.631  85.105  1.00  0.00           H
ATOM   4764  HB3 TYR   305      31.811  31.023  84.434  1.00  0.00           H
ATOM   4765  CG  TYR   305      30.111  31.142  85.772  1.00  0.00           C
ATOM   4766  CD1 TYR   305      29.417  31.882  86.723  1.00  0.00           C
ATOM   4767  HD1 TYR   305      29.889  32.751  87.157  1.00  0.00           H
ATOM   4768  CE1 TYR   305      28.159  31.467  87.130  1.00  0.00           C
ATOM   4769  HE1 TYR   305      27.663  31.930  87.969  1.00  0.00           H
ATOM   4770  CZ  TYR   305      27.578  30.237  86.686  1.00  0.00           C
ATOM   4771  OH  TYR   305      26.403  29.803  87.118  1.00  0.00           O
ATOM   4772  HH  TYR   305      26.272  28.966  86.667  1.00  0.00           H
ATOM   4773  CE2 TYR   305      28.314  29.406  85.830  1.00  0.00           C
ATOM   4774  HE2 TYR   305      27.943  28.407  85.658  1.00  0.00           H
ATOM   4775  CD2 TYR   305      29.561  29.893  85.326  1.00  0.00           C
ATOM   4776  HD2 TYR   305      30.127  29.301  84.622  1.00  0.00           H
ATOM   4777  C   TYR   305      32.471  29.716  87.052  1.00  0.00           C
ATOM   4778  O   TYR   305      32.061  29.620  88.204  1.00  0.00           O
ATOM   4779  N   LYS   306      33.148  28.722  86.415  1.00  0.00           N
ATOM   4780  H   LYS   306      33.362  28.983  85.463  1.00  0.00           H
ATOM   4781  CA  LYS   306      33.312  27.484  87.040  1.00  0.00           C
ATOM   4782  HA  LYS   306      32.323  27.292  87.458  1.00  0.00           H
ATOM   4783  CB  LYS   306      33.442  26.432  85.907  1.00  0.00           C
ATOM   4784  HB2 LYS   306      34.316  26.786  85.360  1.00  0.00           H
ATOM   4785  HB3 LYS   306      33.696  25.432  86.257  1.00  0.00           H
ATOM   4786  CG  LYS   306      32.236  26.221  84.973  1.00  0.00           C
ATOM   4787  HG2 LYS   306      31.382  25.925  85.583  1.00  0.00           H
ATOM   4788  HG3 LYS   306      31.957  27.205  84.596  1.00  0.00           H
ATOM   4789  CD  LYS   306      32.342  25.269  83.809  1.00  0.00           C
ATOM   4790  HD2 LYS   306      31.767  25.593  82.942  1.00  0.00           H
ATOM   4791  HD3 LYS   306      33.389  25.101  83.556  1.00  0.00           H
ATOM   4792  CE  LYS   306      31.773  23.916  84.479  1.00  0.00           C
ATOM   4793  HE2 LYS   306      32.555  23.359  84.996  1.00  0.00           H
ATOM   4794  HE3 LYS   306      31.010  24.185  85.211  1.00  0.00           H
ATOM   4795  NZ  LYS   306      31.359  22.935  83.416  1.00  0.00           N
ATOM   4796  HZ1 LYS   306      32.074  22.650  82.763  1.00  0.00           H
ATOM   4797  HZ2 LYS   306      30.608  23.308  82.853  1.00  0.00           H
ATOM   4798  HZ3 LYS   306      31.041  22.052  83.787  1.00  0.00           H
ATOM   4799  C   LYS   306      34.323  27.310  88.198  1.00  0.00           C
ATOM   4800  O   LYS   306      33.992  26.486  89.033  1.00  0.00           O
ATOM   4801  N   GLN   307      35.419  28.042  88.356  1.00  0.00           N
ATOM   4802  H   GLN   307      35.552  28.662  87.570  1.00  0.00           H
ATOM   4803  CA  GLN   307      36.241  28.198  89.569  1.00  0.00           C
ATOM   4804  HA  GLN   307      36.285  27.193  89.985  1.00  0.00           H
ATOM   4805  CB  GLN   307      37.693  28.722  89.197  1.00  0.00           C
ATOM   4806  HB2 GLN   307      37.610  29.712  88.748  1.00  0.00           H
ATOM   4807  HB3 GLN   307      38.266  28.948  90.096  1.00  0.00           H
ATOM   4808  CG  GLN   307      38.551  27.789  88.355  1.00  0.00           C
ATOM   4809  HG2 GLN   307      38.160  27.700  87.341  1.00  0.00           H
ATOM   4810  HG3 GLN   307      39.572  28.165  88.287  1.00  0.00           H
ATOM   4811  CD  GLN   307      38.608  26.353  88.975  1.00  0.00           C
ATOM   4812  OE1 GLN   307      38.422  26.200  90.205  1.00  0.00           O
ATOM   4813  NE2 GLN   307      38.851  25.273  88.285  1.00  0.00           N
ATOM   4814 HE21 GLN   307      38.897  24.433  88.843  1.00  0.00           H
ATOM   4815 HE22 GLN   307      39.073  25.390  87.307  1.00  0.00           H
ATOM   4816  C   GLN   307      35.405  28.979  90.684  1.00  0.00           C
ATOM   4817  O   GLN   307      35.677  28.928  91.909  1.00  0.00           O
ATOM   4818  N   GLY   308      34.349  29.736  90.322  1.00  0.00           N
ATOM   4819  H   GLY   308      34.124  30.033  89.383  1.00  0.00           H
ATOM   4820  CA  GLY   308      33.565  30.498  91.343  1.00  0.00           C
ATOM   4821  HA2 GLY   308      32.571  30.604  90.909  1.00  0.00           H
ATOM   4822  HA3 GLY   308      33.448  29.861  92.221  1.00  0.00           H
ATOM   4823  C   GLY   308      34.114  31.883  91.666  1.00  0.00           C
ATOM   4824  O   GLY   308      33.855  32.382  92.712  1.00  0.00           O
ATOM   4825  N   PHE   309      34.660  32.629  90.706  1.00  0.00           N
ATOM   4826  H   PHE   309      34.773  32.279  89.766  1.00  0.00           H
ATOM   4827  CA  PHE   309      35.156  34.026  90.849  1.00  0.00           C
ATOM   4828  HA  PHE   309      35.423  34.283  91.874  1.00  0.00           H
ATOM   4829  CB  PHE   309      36.488  34.067  90.101  1.00  0.00           C
ATOM   4830  HB2 PHE   309      36.391  33.664  89.094  1.00  0.00           H
ATOM   4831  HB3 PHE   309      36.757  35.080  89.801  1.00  0.00           H
ATOM   4832  CG  PHE   309      37.665  33.514  90.936  1.00  0.00           C
ATOM   4833  CD1 PHE   309      38.410  34.320  91.793  1.00  0.00           C
ATOM   4834  HD1 PHE   309      38.064  35.312  92.043  1.00  0.00           H
ATOM   4835  CE1 PHE   309      39.478  33.799  92.488  1.00  0.00           C
ATOM   4836  HE1 PHE   309      40.111  34.323  93.189  1.00  0.00           H
ATOM   4837  CZ  PHE   309      39.847  32.458  92.475  1.00  0.00           C
ATOM   4838  HZ  PHE   309      40.639  32.023  93.068  1.00  0.00           H
ATOM   4839  CE2 PHE   309      39.090  31.615  91.580  1.00  0.00           C
ATOM   4840  HE2 PHE   309      39.304  30.560  91.671  1.00  0.00           H
ATOM   4841  CD2 PHE   309      38.060  32.185  90.785  1.00  0.00           C
ATOM   4842  HD2 PHE   309      37.572  31.543  90.066  1.00  0.00           H
ATOM   4843  C   PHE   309      34.224  35.177  90.436  1.00  0.00           C
ATOM   4844  O   PHE   309      34.302  36.224  90.994  1.00  0.00           O
ATOM   4845  N   ILE   310      33.461  35.004  89.332  1.00  0.00           N
ATOM   4846  H   ILE   310      33.396  34.058  88.981  1.00  0.00           H
ATOM   4847  CA  ILE   310      32.833  36.123  88.533  1.00  0.00           C
ATOM   4848  HA  ILE   310      32.858  36.961  89.228  1.00  0.00           H
ATOM   4849  CB  ILE   310      33.646  36.578  87.277  1.00  0.00           C
ATOM   4850  HB  ILE   310      33.187  37.558  87.147  1.00  0.00           H
ATOM   4851  CG2 ILE   310      35.094  36.751  87.738  1.00  0.00           C
ATOM   4852 HG21 ILE   310      35.669  37.252  86.959  1.00  0.00           H
ATOM   4853 HG22 ILE   310      35.460  35.724  87.766  1.00  0.00           H
ATOM   4854 HG23 ILE   310      35.114  37.187  88.737  1.00  0.00           H
ATOM   4855  CG1 ILE   310      33.390  35.672  86.097  1.00  0.00           C
ATOM   4856 HG12 ILE   310      33.496  34.662  86.493  1.00  0.00           H
ATOM   4857 HG13 ILE   310      32.340  35.773  85.824  1.00  0.00           H
ATOM   4858  CD1 ILE   310      34.254  36.137  84.970  1.00  0.00           C
ATOM   4859 HD11 ILE   310      35.253  35.939  85.359  1.00  0.00           H
ATOM   4860 HD12 ILE   310      34.160  37.216  84.839  1.00  0.00           H
ATOM   4861 HD13 ILE   310      34.153  35.480  84.107  1.00  0.00           H
ATOM   4862  C   ILE   310      31.421  35.829  88.162  1.00  0.00           C
ATOM   4863  O   ILE   310      31.166  34.664  88.072  1.00  0.00           O
ATOM   4864  N   PHE   311      30.568  36.757  88.006  1.00  0.00           N
ATOM   4865  H   PHE   311      30.817  37.725  88.158  1.00  0.00           H
ATOM   4866  CA  PHE   311      29.176  36.631  87.553  1.00  0.00           C
ATOM   4867  HA  PHE   311      28.866  37.672  87.478  1.00  0.00           H
ATOM   4868  CB  PHE   311      29.022  36.089  86.158  1.00  0.00           C
ATOM   4869  HB2 PHE   311      29.009  34.999  86.185  1.00  0.00           H
ATOM   4870  HB3 PHE   311      28.015  36.322  85.814  1.00  0.00           H
ATOM   4871  CG  PHE   311      29.940  36.632  85.087  1.00  0.00           C
ATOM   4872  CD1 PHE   311      30.297  37.996  85.107  1.00  0.00           C
ATOM   4873  HD1 PHE   311      29.955  38.627  85.915  1.00  0.00           H
ATOM   4874  CE1 PHE   311      31.045  38.568  84.031  1.00  0.00           C
ATOM   4875  HE1 PHE   311      31.302  39.603  84.201  1.00  0.00           H
ATOM   4876  CZ  PHE   311      31.470  37.797  82.960  1.00  0.00           C
ATOM   4877  HZ  PHE   311      32.098  38.281  82.228  1.00  0.00           H
ATOM   4878  CE2 PHE   311      31.127  36.429  82.877  1.00  0.00           C
ATOM   4879  HE2 PHE   311      31.475  35.801  82.070  1.00  0.00           H
ATOM   4880  CD2 PHE   311      30.322  35.869  83.928  1.00  0.00           C
ATOM   4881  HD2 PHE   311      30.091  34.814  83.908  1.00  0.00           H
ATOM   4882  C   PHE   311      28.283  35.878  88.628  1.00  0.00           C
ATOM   4883  O   PHE   311      27.333  35.106  88.257  1.00  0.00           O
ATOM   4884  N   LYS   312      28.587  35.975  89.943  1.00  0.00           N
ATOM   4885  H   LYS   312      29.540  36.255  90.125  1.00  0.00           H
ATOM   4886  CA  LYS   312      27.856  35.200  90.963  1.00  0.00           C
ATOM   4887  HA  LYS   312      27.837  34.145  90.689  1.00  0.00           H
ATOM   4888  CB  LYS   312      28.567  35.363  92.313  1.00  0.00           C
ATOM   4889  HB2 LYS   312      28.692  36.436  92.455  1.00  0.00           H
ATOM   4890  HB3 LYS   312      27.906  34.986  93.093  1.00  0.00           H
ATOM   4891  CG  LYS   312      29.840  34.519  92.375  1.00  0.00           C
ATOM   4892  HG2 LYS   312      29.603  33.495  92.087  1.00  0.00           H
ATOM   4893  HG3 LYS   312      30.504  34.774  91.550  1.00  0.00           H
ATOM   4894  CD  LYS   312      30.444  34.595  93.738  1.00  0.00           C
ATOM   4895  HD2 LYS   312      29.646  34.644  94.478  1.00  0.00           H
ATOM   4896  HD3 LYS   312      30.947  33.632  93.837  1.00  0.00           H
ATOM   4897  CE  LYS   312      31.447  35.670  93.877  1.00  0.00           C
ATOM   4898  HE2 LYS   312      32.343  35.481  93.286  1.00  0.00           H
ATOM   4899  HE3 LYS   312      30.930  36.524  93.439  1.00  0.00           H
ATOM   4900  NZ  LYS   312      31.916  35.881  95.273  1.00  0.00           N
ATOM   4901  HZ1 LYS   312      31.190  36.299  95.838  1.00  0.00           H
ATOM   4902  HZ2 LYS   312      32.692  36.528  95.271  1.00  0.00           H
ATOM   4903  HZ3 LYS   312      32.099  34.978  95.685  1.00  0.00           H
ATOM   4904  C   LYS   312      26.404  35.551  91.017  1.00  0.00           C
ATOM   4905  O   LYS   312      26.052  36.726  90.954  1.00  0.00           O
ATOM   4906  N   ASN   313      25.497  34.646  91.247  1.00  0.00           N
ATOM   4907  H   ASN   313      25.712  33.682  91.460  1.00  0.00           H
ATOM   4908  CA  ASN   313      24.094  34.858  91.251  1.00  0.00           C
ATOM   4909  HA  ASN   313      23.741  33.836  91.106  1.00  0.00           H
ATOM   4910  CB  ASN   313      23.694  35.523  92.553  1.00  0.00           C
ATOM   4911  HB2 ASN   313      24.214  36.474  92.664  1.00  0.00           H
ATOM   4912  HB3 ASN   313      22.610  35.637  92.509  1.00  0.00           H
ATOM   4913  CG  ASN   313      23.969  34.657  93.779  1.00  0.00           C
ATOM   4914  OD1 ASN   313      24.815  34.919  94.682  1.00  0.00           O
ATOM   4915  ND2 ASN   313      23.307  33.575  93.834  1.00  0.00           N
ATOM   4916 HD21 ASN   313      22.693  33.246  93.102  1.00  0.00           H
ATOM   4917 HD22 ASN   313      23.604  32.971  94.587  1.00  0.00           H
ATOM   4918  C   ASN   313      23.530  35.577  89.984  1.00  0.00           C
ATOM   4919  O   ASN   313      22.346  35.859  89.909  1.00  0.00           O
ATOM   4920  N   GLN   314      24.329  35.778  88.896  1.00  0.00           N
ATOM   4921  H   GLN   314      25.318  35.583  88.948  1.00  0.00           H
ATOM   4922  CA  GLN   314      23.767  36.276  87.619  1.00  0.00           C
ATOM   4923  HA  GLN   314      22.880  36.901  87.723  1.00  0.00           H
ATOM   4924  CB  GLN   314      24.856  37.179  86.933  1.00  0.00           C
ATOM   4925  HB2 GLN   314      25.715  36.651  86.519  1.00  0.00           H
ATOM   4926  HB3 GLN   314      24.467  37.671  86.040  1.00  0.00           H
ATOM   4927  CG  GLN   314      25.442  38.217  87.840  1.00  0.00           C
ATOM   4928  HG2 GLN   314      26.053  37.746  88.610  1.00  0.00           H
ATOM   4929  HG3 GLN   314      26.212  38.715  87.250  1.00  0.00           H
ATOM   4930  CD  GLN   314      24.374  39.146  88.327  1.00  0.00           C
ATOM   4931  OE1 GLN   314      23.454  39.569  87.701  1.00  0.00           O
ATOM   4932  NE2 GLN   314      24.415  39.520  89.617  1.00  0.00           N
ATOM   4933 HE21 GLN   314      23.729  40.195  89.923  1.00  0.00           H
ATOM   4934 HE22 GLN   314      25.206  39.185  90.151  1.00  0.00           H
ATOM   4935  C   GLN   314      23.448  35.095  86.667  1.00  0.00           C
ATOM   4936  O   GLN   314      24.254  34.190  86.519  1.00  0.00           O
ATOM   4937  N   ASP   315      22.265  35.072  86.079  1.00  0.00           N
ATOM   4938  H   ASP   315      21.747  35.937  86.134  1.00  0.00           H
ATOM   4939  CA  ASP   315      21.808  34.107  85.061  1.00  0.00           C
ATOM   4940  HA  ASP   315      21.983  33.088  85.405  1.00  0.00           H
ATOM   4941  CB  ASP   315      20.320  34.208  84.864  1.00  0.00           C
ATOM   4942  HB2 ASP   315      19.804  34.255  85.824  1.00  0.00           H
ATOM   4943  HB3 ASP   315      20.178  35.220  84.485  1.00  0.00           H
ATOM   4944  CG  ASP   315      19.837  33.111  83.963  1.00  0.00           C
ATOM   4945  OD1 ASP   315      20.487  32.012  83.765  1.00  0.00           O
ATOM   4946  OD2 ASP   315      18.762  33.428  83.370  1.00  0.00           O
ATOM   4947  C   ASP   315      22.591  34.221  83.784  1.00  0.00           C
ATOM   4948  O   ASP   315      22.357  35.109  82.929  1.00  0.00           O
ATOM   4949  N   LEU   316      23.533  33.277  83.544  1.00  0.00           N
ATOM   4950  H   LEU   316      23.708  32.608  84.280  1.00  0.00           H
ATOM   4951  CA  LEU   316      24.228  33.172  82.230  1.00  0.00           C
ATOM   4952  HA  LEU   316      24.361  34.199  81.888  1.00  0.00           H
ATOM   4953  CB  LEU   316      25.596  32.458  82.356  1.00  0.00           C
ATOM   4954  HB2 LEU   316      25.492  31.386  82.521  1.00  0.00           H
ATOM   4955  HB3 LEU   316      25.945  32.568  81.331  1.00  0.00           H
ATOM   4956  CG  LEU   316      26.524  32.975  83.407  1.00  0.00           C
ATOM   4957  HG  LEU   316      26.150  32.775  84.411  1.00  0.00           H
ATOM   4958  CD1 LEU   316      27.848  32.201  83.358  1.00  0.00           C
ATOM   4959 HD11 LEU   316      27.733  31.134  83.551  1.00  0.00           H
ATOM   4960 HD12 LEU   316      28.663  32.546  83.995  1.00  0.00           H
ATOM   4961 HD13 LEU   316      28.091  32.205  82.296  1.00  0.00           H
ATOM   4962  CD2 LEU   316      26.832  34.457  83.059  1.00  0.00           C
ATOM   4963 HD21 LEU   316      26.907  35.224  83.830  1.00  0.00           H
ATOM   4964 HD22 LEU   316      27.640  34.574  82.335  1.00  0.00           H
ATOM   4965 HD23 LEU   316      26.022  34.898  82.477  1.00  0.00           H
ATOM   4966  C   LEU   316      23.409  32.504  81.114  1.00  0.00           C
ATOM   4967  O   LEU   316      24.026  31.944  80.165  1.00  0.00           O
ATOM   4968  N   SER   317      22.117  32.533  81.129  1.00  0.00           N
ATOM   4969  H   SER   317      21.660  32.957  81.923  1.00  0.00           H
ATOM   4970  CA  SER   317      21.333  31.868  80.079  1.00  0.00           C
ATOM   4971  HA  SER   317      21.665  30.836  79.967  1.00  0.00           H
ATOM   4972  CB  SER   317      19.907  31.746  80.454  1.00  0.00           C
ATOM   4973  HB2 SER   317      19.293  31.357  79.641  1.00  0.00           H
ATOM   4974  HB3 SER   317      19.705  30.966  81.188  1.00  0.00           H
ATOM   4975  OG  SER   317      19.292  32.967  80.846  1.00  0.00           O
ATOM   4976  HG  SER   317      19.316  33.035  81.803  1.00  0.00           H
ATOM   4977  C   SER   317      21.483  32.332  78.663  1.00  0.00           C
ATOM   4978  O   SER   317      21.195  31.544  77.737  1.00  0.00           O
ATOM   4979  N   LYS   318      21.933  33.577  78.360  1.00  0.00           N
ATOM   4980  H   LYS   318      22.113  34.258  79.084  1.00  0.00           H
ATOM   4981  CA  LYS   318      22.492  33.942  77.030  1.00  0.00           C
ATOM   4982  HA  LYS   318      21.984  33.329  76.286  1.00  0.00           H
ATOM   4983  CB  LYS   318      22.320  35.438  76.752  1.00  0.00           C
ATOM   4984  HB2 LYS   318      21.246  35.629  76.744  1.00  0.00           H
ATOM   4985  HB3 LYS   318      22.790  35.986  77.568  1.00  0.00           H
ATOM   4986  CG  LYS   318      22.961  35.771  75.459  1.00  0.00           C
ATOM   4987  HG2 LYS   318      24.049  35.793  75.525  1.00  0.00           H
ATOM   4988  HG3 LYS   318      22.672  35.170  74.598  1.00  0.00           H
ATOM   4989  CD  LYS   318      22.392  37.102  74.957  1.00  0.00           C
ATOM   4990  HD2 LYS   318      21.324  37.018  74.759  1.00  0.00           H
ATOM   4991  HD3 LYS   318      22.449  37.764  75.820  1.00  0.00           H
ATOM   4992  CE  LYS   318      23.253  37.720  73.829  1.00  0.00           C
ATOM   4993  HE2 LYS   318      24.283  37.843  74.167  1.00  0.00           H
ATOM   4994  HE3 LYS   318      23.253  37.083  72.945  1.00  0.00           H
ATOM   4995  NZ  LYS   318      22.803  39.081  73.373  1.00  0.00           N
ATOM   4996  HZ1 LYS   318      21.847  39.049  73.047  1.00  0.00           H
ATOM   4997  HZ2 LYS   318      23.427  39.433  72.661  1.00  0.00           H
ATOM   4998  HZ3 LYS   318      22.694  39.678  74.182  1.00  0.00           H
ATOM   4999  C   LYS   318      23.896  33.481  76.804  1.00  0.00           C
ATOM   5000  O   LYS   318      24.320  32.919  75.802  1.00  0.00           O
ATOM   5001  N   PHE   319      24.619  33.826  77.850  1.00  0.00           N
ATOM   5002  H   PHE   319      24.124  34.265  78.613  1.00  0.00           H
ATOM   5003  CA  PHE   319      26.102  33.820  77.864  1.00  0.00           C
ATOM   5004  HA  PHE   319      26.415  34.401  76.997  1.00  0.00           H
ATOM   5005  CB  PHE   319      26.631  34.641  79.053  1.00  0.00           C
ATOM   5006  HB2 PHE   319      26.031  35.543  78.927  1.00  0.00           H
ATOM   5007  HB3 PHE   319      26.406  34.172  80.010  1.00  0.00           H
ATOM   5008  CG  PHE   319      28.072  34.931  78.985  1.00  0.00           C
ATOM   5009  CD1 PHE   319      28.468  36.105  78.378  1.00  0.00           C
ATOM   5010  HD1 PHE   319      27.776  36.891  78.112  1.00  0.00           H
ATOM   5011  CE1 PHE   319      29.816  36.441  78.456  1.00  0.00           C
ATOM   5012  HE1 PHE   319      30.020  37.400  78.003  1.00  0.00           H
ATOM   5013  CZ  PHE   319      30.750  35.544  78.968  1.00  0.00           C
ATOM   5014  HZ  PHE   319      31.788  35.832  78.878  1.00  0.00           H
ATOM   5015  CE2 PHE   319      30.349  34.267  79.540  1.00  0.00           C
ATOM   5016  HE2 PHE   319      31.002  33.506  79.940  1.00  0.00           H
ATOM   5017  CD2 PHE   319      28.993  33.973  79.513  1.00  0.00           C
ATOM   5018  HD2 PHE   319      28.695  33.060  80.008  1.00  0.00           H
ATOM   5019  C   PHE   319      26.687  32.338  77.814  1.00  0.00           C
ATOM   5020  O   PHE   319      27.830  32.102  77.412  1.00  0.00           O
ATOM   5021  N   ASP   320      25.881  31.309  78.259  1.00  0.00           N
ATOM   5022  H   ASP   320      25.005  31.571  78.688  1.00  0.00           H
ATOM   5023  CA  ASP   320      26.257  29.884  78.236  1.00  0.00           C
ATOM   5024  HA  ASP   320      27.336  29.837  78.386  1.00  0.00           H
ATOM   5025  CB  ASP   320      25.486  29.072  79.344  1.00  0.00           C
ATOM   5026  HB2 ASP   320      25.487  29.717  80.223  1.00  0.00           H
ATOM   5027  HB3 ASP   320      24.494  28.772  79.007  1.00  0.00           H
ATOM   5028  CG  ASP   320      25.958  27.653  79.644  1.00  0.00           C
ATOM   5029  OD1 ASP   320      25.066  26.828  80.025  1.00  0.00           O
ATOM   5030  OD2 ASP   320      27.160  27.304  79.510  1.00  0.00           O
ATOM   5031  C   ASP   320      25.996  29.192  76.891  1.00  0.00           C
ATOM   5032  O   ASP   320      26.405  28.078  76.716  1.00  0.00           O
ATOM   5033  N   LYS   321      25.437  29.928  75.904  1.00  0.00           N
ATOM   5034  H   LYS   321      25.200  30.898  76.051  1.00  0.00           H
ATOM   5035  CA  LYS   321      25.372  29.580  74.465  1.00  0.00           C
ATOM   5036  HA  LYS   321      25.230  28.500  74.435  1.00  0.00           H
ATOM   5037  CB  LYS   321      24.064  30.108  73.940  1.00  0.00           C
ATOM   5038  HB2 LYS   321      24.192  31.190  73.975  1.00  0.00           H
ATOM   5039  HB3 LYS   321      23.962  29.757  72.913  1.00  0.00           H
ATOM   5040  CG  LYS   321      22.859  29.634  74.757  1.00  0.00           C
ATOM   5041  HG2 LYS   321      22.870  28.545  74.783  1.00  0.00           H
[truncated: 178,940 more chars]
