# Supplementary material for: Worth the Weight: Sub-Pocket EXplorer (SubPEx), a Weighted Ensemble Method to Enhance Binding-Pocket Conformational Sampling
Source: J Chem Theory Comput. 2023 Aug 16;19(17):5677–89. doi: 10.1021/acs.jctc.3c00478 (PMC10500992; doi:10.1021/acs.jctc.3c00478)
Supplement: Supplementary file 2 — ct3c00478_si_002.zip [file ct3c00478_si_002.zip › clustered_structures/HXK2/brute-force/rep.c21.aligned.pdb]

HELIX    1   1 LYS      4  PHE     17  1                                  14
HELIX    2   2 THR     21  LEU     39  1                                  19
HELIX    3   3 ASP     99  ARG    102  1                                   4
HELIX    4   4 GLU    109  GLN    125  1                                  17
HELIX    5   5 VAL    171  ARG    182  1                                  12
HELIX    6   6 ASP    194  THR    205  1                                  12
HELIX    7   7 CYS    227  ASP    229  1                                   3
HELIX    8   8 TYR    253  SER    255  1                                   3
HELIX    9   9 LYS    267  ASP    273  1                                   7
HELIX   10  10 THR    283  SER    288  1                                   6
HELIX   11  11 GLY    290  LYS    306  1                                  17
HELIX   12  12 SER    328  GLU    334  1                                   7
HELIX   13  13 GLU    342  PHE    352  1                                  11
HELIX   14  14 VAL    358  SER    379  1                                  22
HELIX   15  15 CYS    381  LYS    389  1                                   9
HELIX   16  16 SER    402  ARG    406  1                                   5
HELIX   17  17 PHE    410  ILE    421  1                                  12
HELIX   18  18 GLY    442  GLU    460  1                                  19
SHEET    1   1 1 SER    62  LEU    70  0
SHEET    2   2 1 ASN    74  GLY    83  0
SHEET    3   3 1 PHE    88  ARG    96  0
SHEET    4   4 1 ILE   134  THR   139  0
SHEET    5   5 1 ILE   186  ILE   192  0
SHEET    6   6 1 THR   209  PHE   215  0
SHEET    7   7 1 VAL   219  VAL   226  0
SHEET    8   8 1 PRO   246  ASN   250  0
SHEET    9   9 1 GLY   395  ASP   400  0
SHEET   10  10 1 ILE   434  PRO   438  0
CRYST1  150.189  145.606  167.934   5.86   4.75   8.28               1
ATOM      1  N   ASP     1      44.050  49.055  93.840  1.00  0.00           N
ATOM      2  H1  ASP     1      44.506  49.929  93.617  1.00  0.00           H
ATOM      3  H2  ASP     1      43.120  49.387  94.051  1.00  0.00           H
ATOM      4  H3  ASP     1      44.555  48.671  94.626  1.00  0.00           H
ATOM      5  CA  ASP     1      43.901  48.131  92.727  1.00  0.00           C
ATOM      6  HA  ASP     1      43.502  48.665  91.864  1.00  0.00           H
ATOM      7  CB  ASP     1      45.320  47.486  92.431  1.00  0.00           C
ATOM      8  HB2 ASP     1      45.201  46.570  91.851  1.00  0.00           H
ATOM      9  HB3 ASP     1      45.957  48.111  91.804  1.00  0.00           H
ATOM     10  CG  ASP     1      46.231  47.136  93.673  1.00  0.00           C
ATOM     11  OD1 ASP     1      45.700  47.105  94.802  1.00  0.00           O
ATOM     12  OD2 ASP     1      47.408  46.703  93.506  1.00  0.00           O
ATOM     13  C   ASP     1      42.851  46.990  93.031  1.00  0.00           C
ATOM     14  O   ASP     1      42.101  47.115  93.977  1.00  0.00           O
ATOM     15  N   VAL     2      42.770  45.991  92.207  1.00  0.00           N
ATOM     16  H   VAL     2      43.417  46.023  91.432  1.00  0.00           H
ATOM     17  CA  VAL     2      41.869  44.847  92.358  1.00  0.00           C
ATOM     18  HA  VAL     2      40.889  45.211  92.666  1.00  0.00           H
ATOM     19  CB  VAL     2      41.696  43.974  91.023  1.00  0.00           C
ATOM     20  HB  VAL     2      40.900  43.263  91.241  1.00  0.00           H
ATOM     21  CG1 VAL     2      41.033  44.797  89.924  1.00  0.00           C
ATOM     22 HG11 VAL     2      40.617  44.061  89.235  1.00  0.00           H
ATOM     23 HG12 VAL     2      40.252  45.412  90.369  1.00  0.00           H
ATOM     24 HG13 VAL     2      41.794  45.448  89.497  1.00  0.00           H
ATOM     25  CG2 VAL     2      42.941  43.358  90.356  1.00  0.00           C
ATOM     26 HG21 VAL     2      42.750  42.921  89.378  1.00  0.00           H
ATOM     27 HG22 VAL     2      43.403  42.598  90.985  1.00  0.00           H
ATOM     28 HG23 VAL     2      43.654  44.169  90.201  1.00  0.00           H
ATOM     29  C   VAL     2      42.507  44.061  93.473  1.00  0.00           C
ATOM     30  O   VAL     2      43.711  43.897  93.542  1.00  0.00           O
ATOM     31  N   PRO     3      41.650  43.400  94.290  1.00  0.00           N
ATOM     32  CD  PRO     3      40.237  43.279  94.168  1.00  0.00           C
ATOM     33  HD2 PRO     3      39.955  43.121  93.128  1.00  0.00           H
ATOM     34  HD3 PRO     3      39.775  44.189  94.550  1.00  0.00           H
ATOM     35  CG  PRO     3      39.823  42.108  95.032  1.00  0.00           C
ATOM     36  HG2 PRO     3      40.018  41.236  94.406  1.00  0.00           H
ATOM     37  HG3 PRO     3      38.811  42.097  95.437  1.00  0.00           H
ATOM     38  CB  PRO     3      40.855  42.077  96.165  1.00  0.00           C
ATOM     39  HB2 PRO     3      40.920  41.077  96.593  1.00  0.00           H
ATOM     40  HB3 PRO     3      40.551  42.775  96.946  1.00  0.00           H
ATOM     41  CA  PRO     3      42.140  42.634  95.543  1.00  0.00           C
ATOM     42  HA  PRO     3      42.570  43.439  96.139  1.00  0.00           H
ATOM     43  C   PRO     3      43.161  41.483  95.219  1.00  0.00           C
ATOM     44  O   PRO     3      43.112  40.941  94.137  1.00  0.00           O
ATOM     45  N   LYS     4      44.069  41.202  96.173  1.00  0.00           N
ATOM     46  H   LYS     4      43.899  41.537  97.111  1.00  0.00           H
ATOM     47  CA  LYS     4      45.282  40.418  95.973  1.00  0.00           C
ATOM     48  HA  LYS     4      45.752  40.768  95.055  1.00  0.00           H
ATOM     49  CB  LYS     4      46.279  40.414  97.149  1.00  0.00           C
ATOM     50  HB2 LYS     4      45.746  40.159  98.066  1.00  0.00           H
ATOM     51  HB3 LYS     4      46.939  39.547  97.115  1.00  0.00           H
ATOM     52  CG  LYS     4      47.106  41.746  97.227  1.00  0.00           C
ATOM     53  HG2 LYS     4      46.396  42.547  97.428  1.00  0.00           H
ATOM     54  HG3 LYS     4      47.720  41.787  98.127  1.00  0.00           H
ATOM     55  CD  LYS     4      47.944  41.938  95.996  1.00  0.00           C
ATOM     56  HD2 LYS     4      48.415  40.976  95.796  1.00  0.00           H
ATOM     57  HD3 LYS     4      47.252  42.301  95.235  1.00  0.00           H
ATOM     58  CE  LYS     4      49.061  42.943  96.249  1.00  0.00           C
ATOM     59  HE2 LYS     4      48.721  43.976  96.172  1.00  0.00           H
ATOM     60  HE3 LYS     4      49.445  42.748  97.251  1.00  0.00           H
ATOM     61  NZ  LYS     4      50.235  42.784  95.382  1.00  0.00           N
ATOM     62  HZ1 LYS     4      51.062  43.136  95.845  1.00  0.00           H
ATOM     63  HZ2 LYS     4      50.103  43.240  94.491  1.00  0.00           H
ATOM     64  HZ3 LYS     4      50.375  41.804  95.188  1.00  0.00           H
ATOM     65  C   LYS     4      44.929  38.948  95.602  1.00  0.00           C
ATOM     66  O   LYS     4      45.589  38.503  94.704  1.00  0.00           O
ATOM     67  N   GLU     5      43.908  38.316  96.138  1.00  0.00           N
ATOM     68  H   GLU     5      43.416  38.720  96.923  1.00  0.00           H
ATOM     69  CA  GLU     5      43.584  36.966  95.784  1.00  0.00           C
ATOM     70  HA  GLU     5      44.390  36.235  95.844  1.00  0.00           H
ATOM     71  CB  GLU     5      42.652  36.230  96.742  1.00  0.00           C
ATOM     72  HB2 GLU     5      42.797  35.162  96.579  1.00  0.00           H
ATOM     73  HB3 GLU     5      43.100  36.503  97.698  1.00  0.00           H
ATOM     74  CG  GLU     5      41.169  36.509  96.672  1.00  0.00           C
ATOM     75  HG2 GLU     5      40.705  36.158  95.750  1.00  0.00           H
ATOM     76  HG3 GLU     5      40.672  35.890  97.419  1.00  0.00           H
ATOM     77  CD  GLU     5      40.716  37.935  96.930  1.00  0.00           C
ATOM     78  OE1 GLU     5      41.427  38.684  97.637  1.00  0.00           O
ATOM     79  OE2 GLU     5      39.511  38.184  96.537  1.00  0.00           O
ATOM     80  C   GLU     5      43.127  36.845  94.285  1.00  0.00           C
ATOM     81  O   GLU     5      43.543  35.918  93.609  1.00  0.00           O
ATOM     82  N   LEU     6      42.456  37.873  93.798  1.00  0.00           N
ATOM     83  H   LEU     6      42.188  38.591  94.456  1.00  0.00           H
ATOM     84  CA  LEU     6      42.083  38.124  92.382  1.00  0.00           C
ATOM     85  HA  LEU     6      41.617  37.207  92.021  1.00  0.00           H
ATOM     86  CB  LEU     6      40.990  39.272  92.414  1.00  0.00           C
ATOM     87  HB2 LEU     6      40.295  39.224  93.253  1.00  0.00           H
ATOM     88  HB3 LEU     6      41.377  40.291  92.452  1.00  0.00           H
ATOM     89  CG  LEU     6      40.124  39.177  91.189  1.00  0.00           C
ATOM     90  HG  LEU     6      40.747  38.886  90.344  1.00  0.00           H
ATOM     91  CD1 LEU     6      39.065  38.095  91.359  1.00  0.00           C
ATOM     92 HD11 LEU     6      38.407  38.008  90.493  1.00  0.00           H
ATOM     93 HD12 LEU     6      38.375  38.404  92.143  1.00  0.00           H
ATOM     94 HD13 LEU     6      39.557  37.165  91.642  1.00  0.00           H
ATOM     95  CD2 LEU     6      39.353  40.494  90.931  1.00  0.00           C
ATOM     96 HD21 LEU     6      38.785  40.438  90.003  1.00  0.00           H
ATOM     97 HD22 LEU     6      38.756  40.817  91.784  1.00  0.00           H
ATOM     98 HD23 LEU     6      40.022  41.341  90.778  1.00  0.00           H
ATOM     99  C   LEU     6      43.223  38.437  91.369  1.00  0.00           C
ATOM    100  O   LEU     6      43.358  37.831  90.245  1.00  0.00           O
ATOM    101  N   MET     7      44.028  39.395  91.758  1.00  0.00           N
ATOM    102  H   MET     7      43.744  39.765  92.655  1.00  0.00           H
ATOM    103  CA  MET     7      45.237  39.744  91.113  1.00  0.00           C
ATOM    104  HA  MET     7      44.983  40.163  90.140  1.00  0.00           H
ATOM    105  CB  MET     7      45.859  40.855  91.891  1.00  0.00           C
ATOM    106  HB2 MET     7      45.039  41.530  92.135  1.00  0.00           H
ATOM    107  HB3 MET     7      46.167  40.498  92.874  1.00  0.00           H
ATOM    108  CG  MET     7      47.017  41.590  91.185  1.00  0.00           C
ATOM    109  HG2 MET     7      47.467  42.285  91.895  1.00  0.00           H
ATOM    110  HG3 MET     7      47.778  40.876  90.872  1.00  0.00           H
ATOM    111  SD  MET     7      46.409  42.433  89.655  1.00  0.00           S
ATOM    112  CE  MET     7      46.523  44.117  90.239  1.00  0.00           C
ATOM    113  HE1 MET     7      47.530  44.401  90.544  1.00  0.00           H
ATOM    114  HE2 MET     7      46.292  44.774  89.401  1.00  0.00           H
ATOM    115  HE3 MET     7      45.859  44.322  91.080  1.00  0.00           H
ATOM    116  C   MET     7      46.180  38.470  90.952  1.00  0.00           C
ATOM    117  O   MET     7      46.677  38.293  89.875  1.00  0.00           O
ATOM    118  N   GLN     8      46.241  37.562  91.935  1.00  0.00           N
ATOM    119  H   GLN     8      45.717  37.817  92.759  1.00  0.00           H
ATOM    120  CA  GLN     8      46.935  36.320  91.759  1.00  0.00           C
ATOM    121  HA  GLN     8      47.972  36.581  91.550  1.00  0.00           H
ATOM    122  CB  GLN     8      46.917  35.521  93.041  1.00  0.00           C
ATOM    123  HB2 GLN     8      45.899  35.531  93.433  1.00  0.00           H
ATOM    124  HB3 GLN     8      47.090  34.483  92.760  1.00  0.00           H
ATOM    125  CG  GLN     8      47.975  35.808  94.088  1.00  0.00           C
ATOM    126  HG2 GLN     8      48.875  35.198  94.026  1.00  0.00           H
ATOM    127  HG3 GLN     8      48.130  36.884  94.166  1.00  0.00           H
ATOM    128  CD  GLN     8      47.461  35.541  95.501  1.00  0.00           C
ATOM    129  OE1 GLN     8      46.624  34.688  95.770  1.00  0.00           O
ATOM    130  NE2 GLN     8      47.919  36.312  96.453  1.00  0.00           N
ATOM    131 HE21 GLN     8      47.419  36.187  97.322  1.00  0.00           H
ATOM    132 HE22 GLN     8      48.769  36.835  96.300  1.00  0.00           H
ATOM    133  C   GLN     8      46.500  35.496  90.532  1.00  0.00           C
ATOM    134  O   GLN     8      47.235  34.760  89.924  1.00  0.00           O
ATOM    135  N   GLN     9      45.176  35.597  90.237  1.00  0.00           N
ATOM    136  H   GLN     9      44.665  36.170  90.893  1.00  0.00           H
ATOM    137  CA  GLN     9      44.470  34.870  89.093  1.00  0.00           C
ATOM    138  HA  GLN     9      44.943  33.888  89.081  1.00  0.00           H
ATOM    139  CB  GLN     9      42.946  34.828  89.387  1.00  0.00           C
ATOM    140  HB2 GLN     9      42.407  35.727  89.090  1.00  0.00           H
ATOM    141  HB3 GLN     9      42.679  33.998  88.732  1.00  0.00           H
ATOM    142  CG  GLN     9      42.561  34.446  90.805  1.00  0.00           C
ATOM    143  HG2 GLN     9      42.486  35.288  91.494  1.00  0.00           H
ATOM    144  HG3 GLN     9      41.516  34.135  90.765  1.00  0.00           H
ATOM    145  CD  GLN     9      43.239  33.189  91.363  1.00  0.00           C
ATOM    146  OE1 GLN     9      43.129  32.104  90.851  1.00  0.00           O
ATOM    147  NE2 GLN     9      43.965  33.404  92.421  1.00  0.00           N
ATOM    148 HE21 GLN     9      44.491  32.636  92.810  1.00  0.00           H
ATOM    149 HE22 GLN     9      43.899  34.287  92.905  1.00  0.00           H
ATOM    150  C   GLN     9      44.748  35.601  87.738  1.00  0.00           C
ATOM    151  O   GLN     9      45.103  34.927  86.744  1.00  0.00           O
ATOM    152  N   ILE    10      44.728  36.915  87.754  1.00  0.00           N
ATOM    153  H   ILE    10      44.570  37.511  88.553  1.00  0.00           H
ATOM    154  CA  ILE    10      45.090  37.726  86.601  1.00  0.00           C
ATOM    155  HA  ILE    10      44.506  37.396  85.742  1.00  0.00           H
ATOM    156  CB  ILE    10      44.931  39.240  86.923  1.00  0.00           C
ATOM    157  HB  ILE    10      45.200  39.316  87.976  1.00  0.00           H
ATOM    158  CG2 ILE    10      45.762  40.193  85.971  1.00  0.00           C
ATOM    159 HG21 ILE    10      45.612  40.046  84.901  1.00  0.00           H
ATOM    160 HG22 ILE    10      46.823  40.022  86.151  1.00  0.00           H
ATOM    161 HG23 ILE    10      45.608  41.225  86.284  1.00  0.00           H
ATOM    162  CG1 ILE    10      43.445  39.592  86.745  1.00  0.00           C
ATOM    163 HG12 ILE    10      43.184  39.650  85.688  1.00  0.00           H
ATOM    164 HG13 ILE    10      42.798  38.873  87.247  1.00  0.00           H
ATOM    165  CD1 ILE    10      43.069  40.961  87.350  1.00  0.00           C
ATOM    166 HD11 ILE    10      43.832  41.739  87.318  1.00  0.00           H
ATOM    167 HD12 ILE    10      42.888  40.768  88.407  1.00  0.00           H
ATOM    168 HD13 ILE    10      42.180  41.381  86.881  1.00  0.00           H
ATOM    169  C   ILE    10      46.541  37.495  86.132  1.00  0.00           C
ATOM    170  O   ILE    10      46.913  37.520  84.962  1.00  0.00           O
ATOM    171  N   GLU    11      47.486  37.280  87.075  1.00  0.00           N
ATOM    172  H   GLU    11      47.112  37.219  88.011  1.00  0.00           H
ATOM    173  CA  GLU    11      48.977  36.990  86.866  1.00  0.00           C
ATOM    174  HA  GLU    11      49.526  37.649  86.193  1.00  0.00           H
ATOM    175  CB  GLU    11      49.734  37.124  88.167  1.00  0.00           C
ATOM    176  HB2 GLU    11      49.252  36.624  89.007  1.00  0.00           H
ATOM    177  HB3 GLU    11      50.694  36.613  88.093  1.00  0.00           H
ATOM    178  CG  GLU    11      50.061  38.631  88.580  1.00  0.00           C
ATOM    179  HG2 GLU    11      50.550  39.228  87.811  1.00  0.00           H
ATOM    180  HG3 GLU    11      49.201  39.203  88.930  1.00  0.00           H
ATOM    181  CD  GLU    11      50.984  38.688  89.757  1.00  0.00           C
ATOM    182  OE1 GLU    11      51.033  39.781  90.376  1.00  0.00           O
ATOM    183  OE2 GLU    11      51.357  37.587  90.317  1.00  0.00           O
ATOM    184  C   GLU    11      49.161  35.560  86.380  1.00  0.00           C
ATOM    185  O   GLU    11      50.116  35.220  85.799  1.00  0.00           O
ATOM    186  N   ASN    12      48.217  34.691  86.643  1.00  0.00           N
ATOM    187  H   ASN    12      47.480  34.937  87.288  1.00  0.00           H
ATOM    188  CA  ASN    12      48.203  33.333  86.051  1.00  0.00           C
ATOM    189  HA  ASN    12      49.194  32.879  86.076  1.00  0.00           H
ATOM    190  CB  ASN    12      47.405  32.363  86.891  1.00  0.00           C
ATOM    191  HB2 ASN    12      47.848  32.140  87.861  1.00  0.00           H
ATOM    192  HB3 ASN    12      46.443  32.819  87.124  1.00  0.00           H
ATOM    193  CG  ASN    12      47.234  31.051  86.176  1.00  0.00           C
ATOM    194  OD1 ASN    12      48.194  30.296  86.025  1.00  0.00           O
ATOM    195  ND2 ASN    12      46.100  30.730  85.731  1.00  0.00           N
ATOM    196 HD21 ASN    12      45.386  31.406  85.963  1.00  0.00           H
ATOM    197 HD22 ASN    12      45.916  29.737  85.705  1.00  0.00           H
ATOM    198  C   ASN    12      47.713  33.276  84.596  1.00  0.00           C
ATOM    199  O   ASN    12      48.406  32.627  83.813  1.00  0.00           O
ATOM    200  N   PHE    13      46.596  33.972  84.256  1.00  0.00           N
ATOM    201  H   PHE    13      46.036  34.322  85.020  1.00  0.00           H
ATOM    202  CA  PHE    13      46.210  34.221  82.896  1.00  0.00           C
ATOM    203  HA  PHE    13      46.037  33.322  82.302  1.00  0.00           H
ATOM    204  CB  PHE    13      44.933  35.013  82.913  1.00  0.00           C
ATOM    205  HB2 PHE    13      45.089  35.937  83.470  1.00  0.00           H
ATOM    206  HB3 PHE    13      44.617  35.224  81.893  1.00  0.00           H
ATOM    207  CG  PHE    13      43.650  34.378  83.360  1.00  0.00           C
ATOM    208  CD1 PHE    13      43.276  33.103  82.895  1.00  0.00           C
ATOM    209  HD1 PHE    13      43.871  32.496  82.229  1.00  0.00           H
ATOM    210  CE1 PHE    13      42.129  32.543  83.362  1.00  0.00           C
ATOM    211  HE1 PHE    13      41.875  31.525  83.105  1.00  0.00           H
ATOM    212  CZ  PHE    13      41.287  33.210  84.252  1.00  0.00           C
ATOM    213  HZ  PHE    13      40.421  32.661  84.592  1.00  0.00           H
ATOM    214  CE2 PHE    13      41.667  34.492  84.672  1.00  0.00           C
ATOM    215  HE2 PHE    13      41.037  35.125  85.280  1.00  0.00           H
ATOM    216  CD2 PHE    13      42.856  35.111  84.253  1.00  0.00           C
ATOM    217  HD2 PHE    13      43.136  36.094  84.602  1.00  0.00           H
ATOM    218  C   PHE    13      47.398  35.002  82.192  1.00  0.00           C
ATOM    219  O   PHE    13      47.648  34.628  81.061  1.00  0.00           O
ATOM    220  N   GLU    14      48.023  35.959  82.809  1.00  0.00           N
ATOM    221  H   GLU    14      47.758  36.307  83.718  1.00  0.00           H
ATOM    222  CA  GLU    14      49.187  36.673  82.174  1.00  0.00           C
ATOM    223  HA  GLU    14      48.875  37.288  81.331  1.00  0.00           H
ATOM    224  CB  GLU    14      49.679  37.770  83.109  1.00  0.00           C
ATOM    225  HB2 GLU    14      48.857  38.484  83.167  1.00  0.00           H
ATOM    226  HB3 GLU    14      49.854  37.342  84.096  1.00  0.00           H
ATOM    227  CG  GLU    14      50.939  38.457  82.665  1.00  0.00           C
ATOM    228  HG2 GLU    14      51.797  37.785  82.699  1.00  0.00           H
ATOM    229  HG3 GLU    14      50.862  38.858  81.654  1.00  0.00           H
ATOM    230  CD  GLU    14      51.282  39.653  83.604  1.00  0.00           C
ATOM    231  OE1 GLU    14      52.356  39.647  84.310  1.00  0.00           O
ATOM    232  OE2 GLU    14      50.611  40.702  83.435  1.00  0.00           O
ATOM    233  C   GLU    14      50.279  35.674  81.690  1.00  0.00           C
ATOM    234  O   GLU    14      50.773  35.730  80.578  1.00  0.00           O
ATOM    235  N   LYS    15      50.650  34.691  82.564  1.00  0.00           N
ATOM    236  H   LYS    15      50.095  34.634  83.406  1.00  0.00           H
ATOM    237  CA  LYS    15      51.498  33.551  82.200  1.00  0.00           C
ATOM    238  HA  LYS    15      52.466  33.949  81.897  1.00  0.00           H
ATOM    239  CB  LYS    15      51.754  32.631  83.427  1.00  0.00           C
ATOM    240  HB2 LYS    15      50.850  32.463  84.013  1.00  0.00           H
ATOM    241  HB3 LYS    15      52.079  31.654  83.070  1.00  0.00           H
ATOM    242  CG  LYS    15      52.823  33.254  84.362  1.00  0.00           C
ATOM    243  HG2 LYS    15      53.824  33.067  83.969  1.00  0.00           H
ATOM    244  HG3 LYS    15      52.669  34.315  84.559  1.00  0.00           H
ATOM    245  CD  LYS    15      52.712  32.494  85.666  1.00  0.00           C
ATOM    246  HD2 LYS    15      51.792  32.773  86.178  1.00  0.00           H
ATOM    247  HD3 LYS    15      52.868  31.433  85.468  1.00  0.00           H
ATOM    248  CE  LYS    15      53.895  32.858  86.659  1.00  0.00           C
ATOM    249  HE2 LYS    15      54.824  32.627  86.137  1.00  0.00           H
ATOM    250  HE3 LYS    15      53.812  33.926  86.860  1.00  0.00           H
ATOM    251  NZ  LYS    15      53.812  32.005  87.867  1.00  0.00           N
ATOM    252  HZ1 LYS    15      54.534  32.323  88.498  1.00  0.00           H
ATOM    253  HZ2 LYS    15      54.072  31.034  87.755  1.00  0.00           H
ATOM    254  HZ3 LYS    15      52.953  31.973  88.396  1.00  0.00           H
ATOM    255  C   LYS    15      50.974  32.660  81.022  1.00  0.00           C
ATOM    256  O   LYS    15      51.548  32.598  79.940  1.00  0.00           O
ATOM    257  N   ILE    16      49.786  32.197  81.154  1.00  0.00           N
ATOM    258  H   ILE    16      49.428  32.292  82.093  1.00  0.00           H
ATOM    259  CA  ILE    16      49.135  31.265  80.277  1.00  0.00           C
ATOM    260  HA  ILE    16      49.851  30.462  80.102  1.00  0.00           H
ATOM    261  CB  ILE    16      47.864  30.812  81.013  1.00  0.00           C
ATOM    262  HB  ILE    16      47.608  31.605  81.716  1.00  0.00           H
ATOM    263  CG2 ILE    16      46.823  30.454  79.940  1.00  0.00           C
ATOM    264 HG21 ILE    16      46.617  31.247  79.222  1.00  0.00           H
ATOM    265 HG22 ILE    16      45.866  30.228  80.409  1.00  0.00           H
ATOM    266 HG23 ILE    16      47.213  29.673  79.285  1.00  0.00           H
ATOM    267  CG1 ILE    16      48.280  29.531  81.727  1.00  0.00           C
ATOM    268 HG12 ILE    16      48.756  28.896  80.981  1.00  0.00           H
ATOM    269 HG13 ILE    16      49.033  29.845  82.451  1.00  0.00           H
ATOM    270  CD1 ILE    16      47.103  28.802  82.367  1.00  0.00           C
ATOM    271 HD11 ILE    16      46.637  29.567  82.987  1.00  0.00           H
ATOM    272 HD12 ILE    16      47.497  28.003  82.993  1.00  0.00           H
ATOM    273 HD13 ILE    16      46.425  28.436  81.595  1.00  0.00           H
ATOM    274  C   ILE    16      48.860  31.883  78.877  1.00  0.00           C
ATOM    275  O   ILE    16      48.925  31.150  77.867  1.00  0.00           O
ATOM    276  N   PHE    17      48.750  33.183  78.731  1.00  0.00           N
ATOM    277  H   PHE    17      48.740  33.815  79.520  1.00  0.00           H
ATOM    278  CA  PHE    17      48.651  33.745  77.317  1.00  0.00           C
ATOM    279  HA  PHE    17      48.636  32.981  76.539  1.00  0.00           H
ATOM    280  CB  PHE    17      47.343  34.517  77.214  1.00  0.00           C
ATOM    281  HB2 PHE    17      47.416  35.430  77.803  1.00  0.00           H
ATOM    282  HB3 PHE    17      47.121  34.789  76.182  1.00  0.00           H
ATOM    283  CG  PHE    17      46.056  33.828  77.623  1.00  0.00           C
ATOM    284  CD1 PHE    17      45.509  32.771  76.810  1.00  0.00           C
ATOM    285  HD1 PHE    17      46.094  32.325  76.019  1.00  0.00           H
ATOM    286  CE1 PHE    17      44.178  32.335  76.934  1.00  0.00           C
ATOM    287  HE1 PHE    17      43.816  31.635  76.195  1.00  0.00           H
ATOM    288  CZ  PHE    17      43.431  32.855  77.962  1.00  0.00           C
ATOM    289  HZ  PHE    17      42.461  32.423  78.158  1.00  0.00           H
ATOM    290  CE2 PHE    17      43.991  33.751  78.914  1.00  0.00           C
ATOM    291  HE2 PHE    17      43.429  34.099  79.769  1.00  0.00           H
ATOM    292  CD2 PHE    17      45.230  34.293  78.662  1.00  0.00           C
ATOM    293  HD2 PHE    17      45.634  35.137  79.201  1.00  0.00           H
ATOM    294  C   PHE    17      49.829  34.684  76.902  1.00  0.00           C
ATOM    295  O   PHE    17      49.771  35.186  75.753  1.00  0.00           O
ATOM    296  N   THR    18      50.862  34.863  77.690  1.00  0.00           N
ATOM    297  H   THR    18      50.881  34.556  78.652  1.00  0.00           H
ATOM    298  CA  THR    18      52.060  35.545  77.086  1.00  0.00           C
ATOM    299  HA  THR    18      51.869  36.462  76.529  1.00  0.00           H
ATOM    300  CB  THR    18      53.005  35.979  78.141  1.00  0.00           C
ATOM    301  HB  THR    18      53.234  35.048  78.661  1.00  0.00           H
ATOM    302  CG2 THR    18      54.268  36.776  77.856  1.00  0.00           C
ATOM    303 HG21 THR    18      54.934  36.289  77.144  1.00  0.00           H
ATOM    304 HG22 THR    18      54.938  36.931  78.703  1.00  0.00           H
ATOM    305 HG23 THR    18      53.999  37.714  77.373  1.00  0.00           H
ATOM    306  OG1 THR    18      52.331  36.908  78.967  1.00  0.00           O
ATOM    307  HG1 THR    18      51.626  36.523  79.493  1.00  0.00           H
ATOM    308  C   THR    18      52.810  34.707  76.077  1.00  0.00           C
ATOM    309  O   THR    18      52.740  33.497  76.104  1.00  0.00           O
ATOM    310  N   VAL    19      53.438  35.335  75.080  1.00  0.00           N
ATOM    311  H   VAL    19      53.327  36.336  75.000  1.00  0.00           H
ATOM    312  CA  VAL    19      54.079  34.677  73.928  1.00  0.00           C
ATOM    313  HA  VAL    19      54.069  33.619  74.190  1.00  0.00           H
ATOM    314  CB  VAL    19      53.268  34.922  72.610  1.00  0.00           C
ATOM    315  HB  VAL    19      53.376  35.989  72.419  1.00  0.00           H
ATOM    316  CG1 VAL    19      53.950  34.063  71.476  1.00  0.00           C
ATOM    317 HG11 VAL    19      54.992  34.355  71.348  1.00  0.00           H
ATOM    318 HG12 VAL    19      53.920  33.055  71.893  1.00  0.00           H
ATOM    319 HG13 VAL    19      53.447  34.022  70.511  1.00  0.00           H
ATOM    320  CG2 VAL    19      51.789  34.382  72.816  1.00  0.00           C
ATOM    321 HG21 VAL    19      51.297  34.193  71.862  1.00  0.00           H
ATOM    322 HG22 VAL    19      51.308  35.234  73.296  1.00  0.00           H
ATOM    323 HG23 VAL    19      51.937  33.494  73.431  1.00  0.00           H
ATOM    324  C   VAL    19      55.558  35.180  73.843  1.00  0.00           C
ATOM    325  O   VAL    19      55.823  36.123  73.113  1.00  0.00           O
ATOM    326  N   PRO    20      56.466  34.683  74.694  1.00  0.00           N
ATOM    327  CD  PRO    20      56.145  33.698  75.770  1.00  0.00           C
ATOM    328  HD2 PRO    20      56.093  32.658  75.447  1.00  0.00           H
ATOM    329  HD3 PRO    20      55.207  33.821  76.310  1.00  0.00           H
ATOM    330  CG  PRO    20      57.331  33.900  76.806  1.00  0.00           C
ATOM    331  HG2 PRO    20      57.546  33.031  77.427  1.00  0.00           H
ATOM    332  HG3 PRO    20      57.221  34.803  77.406  1.00  0.00           H
ATOM    333  CB  PRO    20      58.489  34.346  75.859  1.00  0.00           C
ATOM    334  HB2 PRO    20      58.920  33.521  75.292  1.00  0.00           H
ATOM    335  HB3 PRO    20      59.284  34.857  76.401  1.00  0.00           H
ATOM    336  CA  PRO    20      57.842  35.186  74.884  1.00  0.00           C
ATOM    337  HA  PRO    20      57.662  36.190  75.266  1.00  0.00           H
ATOM    338  C   PRO    20      58.731  35.351  73.575  1.00  0.00           C
ATOM    339  O   PRO    20      58.472  34.749  72.572  1.00  0.00           O
ATOM    340  N   THR    21      59.728  36.214  73.688  1.00  0.00           N
ATOM    341  H   THR    21      59.567  36.806  74.491  1.00  0.00           H
ATOM    342  CA  THR    21      60.448  36.726  72.489  1.00  0.00           C
ATOM    343  HA  THR    21      59.841  37.159  71.694  1.00  0.00           H
ATOM    344  CB  THR    21      61.572  37.699  72.912  1.00  0.00           C
ATOM    345  HB  THR    21      62.092  37.282  73.775  1.00  0.00           H
ATOM    346  CG2 THR    21      62.570  38.085  71.865  1.00  0.00           C
ATOM    347 HG21 THR    21      63.316  37.304  71.716  1.00  0.00           H
ATOM    348 HG22 THR    21      63.159  38.933  72.213  1.00  0.00           H
ATOM    349 HG23 THR    21      62.140  38.319  70.891  1.00  0.00           H
ATOM    350  OG1 THR    21      60.922  38.827  73.351  1.00  0.00           O
ATOM    351  HG1 THR    21      60.160  38.589  73.885  1.00  0.00           H
ATOM    352  C   THR    21      61.150  35.519  71.833  1.00  0.00           C
ATOM    353  O   THR    21      61.094  35.384  70.616  1.00  0.00           O
ATOM    354  N   GLU    22      61.759  34.641  72.658  1.00  0.00           N
ATOM    355  H   GLU    22      61.807  34.880  73.638  1.00  0.00           H
ATOM    356  CA  GLU    22      62.353  33.351  72.169  1.00  0.00           C
ATOM    357  HA  GLU    22      63.010  33.620  71.342  1.00  0.00           H
ATOM    358  CB  GLU    22      63.363  32.738  73.197  1.00  0.00           C
ATOM    359  HB2 GLU    22      62.850  32.145  73.954  1.00  0.00           H
ATOM    360  HB3 GLU    22      63.997  32.022  72.676  1.00  0.00           H
ATOM    361  CG  GLU    22      64.261  33.810  73.850  1.00  0.00           C
ATOM    362  HG2 GLU    22      65.252  33.372  73.970  1.00  0.00           H
ATOM    363  HG3 GLU    22      64.388  34.673  73.197  1.00  0.00           H
ATOM    364  CD  GLU    22      63.647  34.225  75.155  1.00  0.00           C
ATOM    365  OE1 GLU    22      62.940  35.285  75.094  1.00  0.00           O
ATOM    366  OE2 GLU    22      64.029  33.734  76.219  1.00  0.00           O
ATOM    367  C   GLU    22      61.369  32.268  71.734  1.00  0.00           C
ATOM    368  O   GLU    22      61.683  31.437  70.870  1.00  0.00           O
ATOM    369  N   THR    23      60.163  32.296  72.291  1.00  0.00           N
ATOM    370  H   THR    23      60.092  32.773  73.179  1.00  0.00           H
ATOM    371  CA  THR    23      59.075  31.440  71.817  1.00  0.00           C
ATOM    372  HA  THR    23      59.395  30.400  71.858  1.00  0.00           H
ATOM    373  CB  THR    23      57.925  31.582  72.853  1.00  0.00           C
ATOM    374  HB  THR    23      57.711  32.618  73.117  1.00  0.00           H
ATOM    375  CG2 THR    23      56.609  30.935  72.287  1.00  0.00           C
ATOM    376 HG21 THR    23      56.030  30.675  73.173  1.00  0.00           H
ATOM    377 HG22 THR    23      56.837  29.991  71.792  1.00  0.00           H
ATOM    378 HG23 THR    23      56.108  31.624  71.609  1.00  0.00           H
ATOM    379  OG1 THR    23      58.314  30.859  73.993  1.00  0.00           O
ATOM    380  HG1 THR    23      59.077  31.303  74.373  1.00  0.00           H
ATOM    381  C   THR    23      58.640  31.861  70.414  1.00  0.00           C
ATOM    382  O   THR    23      58.463  31.105  69.540  1.00  0.00           O
ATOM    383  N   LEU    24      58.504  33.126  70.060  1.00  0.00           N
ATOM    384  H   LEU    24      58.651  33.887  70.708  1.00  0.00           H
ATOM    385  CA  LEU    24      58.410  33.619  68.688  1.00  0.00           C
ATOM    386  HA  LEU    24      57.602  33.148  68.130  1.00  0.00           H
ATOM    387  CB  LEU    24      58.040  35.116  68.537  1.00  0.00           C
ATOM    388  HB2 LEU    24      58.958  35.625  68.833  1.00  0.00           H
ATOM    389  HB3 LEU    24      57.873  35.258  67.470  1.00  0.00           H
ATOM    390  CG  LEU    24      56.856  35.624  69.305  1.00  0.00           C
ATOM    391  HG  LEU    24      56.939  35.214  70.312  1.00  0.00           H
ATOM    392  CD1 LEU    24      56.755  37.116  69.421  1.00  0.00           C
ATOM    393 HD11 LEU    24      55.749  37.455  69.666  1.00  0.00           H
ATOM    394 HD12 LEU    24      56.977  37.406  68.393  1.00  0.00           H
ATOM    395 HD13 LEU    24      57.436  37.506  70.177  1.00  0.00           H
ATOM    396  CD2 LEU    24      55.603  35.084  68.659  1.00  0.00           C
ATOM    397 HD21 LEU    24      55.537  35.329  67.600  1.00  0.00           H
ATOM    398 HD22 LEU    24      55.534  33.997  68.698  1.00  0.00           H
ATOM    399 HD23 LEU    24      54.703  35.390  69.191  1.00  0.00           H
ATOM    400  C   LEU    24      59.626  33.227  67.775  1.00  0.00           C
ATOM    401  O   LEU    24      59.313  32.760  66.690  1.00  0.00           O
ATOM    402  N   GLN    25      60.782  33.202  68.336  1.00  0.00           N
ATOM    403  H   GLN    25      60.829  33.667  69.232  1.00  0.00           H
ATOM    404  CA  GLN    25      62.019  32.830  67.593  1.00  0.00           C
ATOM    405  HA  GLN    25      61.939  33.374  66.653  1.00  0.00           H
ATOM    406  CB  GLN    25      63.277  33.338  68.200  1.00  0.00           C
ATOM    407  HB2 GLN    25      63.201  33.003  69.234  1.00  0.00           H
ATOM    408  HB3 GLN    25      64.103  32.910  67.631  1.00  0.00           H
ATOM    409  CG  GLN    25      63.306  34.847  68.050  1.00  0.00           C
ATOM    410  HG2 GLN    25      63.253  35.053  66.981  1.00  0.00           H
ATOM    411  HG3 GLN    25      62.455  35.294  68.563  1.00  0.00           H
ATOM    412  CD  GLN    25      64.457  35.632  68.674  1.00  0.00           C
ATOM    413  OE1 GLN    25      65.326  35.078  69.372  1.00  0.00           O
ATOM    414  NE2 GLN    25      64.607  36.920  68.539  1.00  0.00           N
ATOM    415 HE21 GLN    25      65.446  37.367  68.882  1.00  0.00           H
ATOM    416 HE22 GLN    25      63.907  37.555  68.181  1.00  0.00           H
ATOM    417  C   GLN    25      62.011  31.372  67.121  1.00  0.00           C
ATOM    418  O   GLN    25      62.281  31.054  65.938  1.00  0.00           O
ATOM    419  N   ALA    26      61.490  30.519  67.994  1.00  0.00           N
ATOM    420  H   ALA    26      61.377  30.870  68.935  1.00  0.00           H
ATOM    421  CA  ALA    26      61.452  29.092  67.695  1.00  0.00           C
ATOM    422  HA  ALA    26      62.445  28.854  67.316  1.00  0.00           H
ATOM    423  CB  ALA    26      61.356  28.408  69.055  1.00  0.00           C
ATOM    424  HB1 ALA    26      60.591  28.777  69.739  1.00  0.00           H
ATOM    425  HB2 ALA    26      62.288  28.569  69.594  1.00  0.00           H
ATOM    426  HB3 ALA    26      61.211  27.340  68.887  1.00  0.00           H
ATOM    427  C   ALA    26      60.307  28.637  66.811  1.00  0.00           C
ATOM    428  O   ALA    26      60.342  27.725  66.022  1.00  0.00           O
ATOM    429  N   VAL    27      59.129  29.239  67.065  1.00  0.00           N
ATOM    430  H   VAL    27      59.084  29.873  67.851  1.00  0.00           H
ATOM    431  CA  VAL    27      57.947  28.957  66.219  1.00  0.00           C
ATOM    432  HA  VAL    27      57.710  27.893  66.186  1.00  0.00           H
ATOM    433  CB  VAL    27      56.673  29.667  66.854  1.00  0.00           C
ATOM    434  HB  VAL    27      56.885  30.727  66.999  1.00  0.00           H
ATOM    435  CG1 VAL    27      55.428  29.558  65.953  1.00  0.00           C
ATOM    436 HG11 VAL    27      55.142  28.514  65.818  1.00  0.00           H
ATOM    437 HG12 VAL    27      54.568  30.153  66.259  1.00  0.00           H
ATOM    438 HG13 VAL    27      55.680  29.894  64.947  1.00  0.00           H
ATOM    439  CG2 VAL    27      56.215  29.079  68.259  1.00  0.00           C
ATOM    440 HG21 VAL    27      55.401  29.657  68.696  1.00  0.00           H
ATOM    441 HG22 VAL    27      56.994  28.969  69.014  1.00  0.00           H
ATOM    442 HG23 VAL    27      55.795  28.096  68.047  1.00  0.00           H
ATOM    443  C   VAL    27      58.250  29.351  64.742  1.00  0.00           C
ATOM    444  O   VAL    27      58.157  28.579  63.801  1.00  0.00           O
ATOM    445  N   THR    28      58.814  30.581  64.643  1.00  0.00           N
ATOM    446  H   THR    28      58.806  31.319  65.333  1.00  0.00           H
ATOM    447  CA  THR    28      59.232  31.135  63.365  1.00  0.00           C
ATOM    448  HA  THR    28      58.354  31.043  62.725  1.00  0.00           H
ATOM    449  CB  THR    28      59.612  32.555  63.488  1.00  0.00           C
ATOM    450  HB  THR    28      60.411  32.775  64.197  1.00  0.00           H
ATOM    451  CG2 THR    28      60.023  33.311  62.213  1.00  0.00           C
ATOM    452 HG21 THR    28      59.339  33.103  61.390  1.00  0.00           H
ATOM    453 HG22 THR    28      61.012  32.988  61.885  1.00  0.00           H
ATOM    454 HG23 THR    28      60.128  34.375  62.424  1.00  0.00           H
ATOM    455  OG1 THR    28      58.516  33.212  64.046  1.00  0.00           O
ATOM    456  HG1 THR    28      58.585  33.047  64.989  1.00  0.00           H
ATOM    457  C   THR    28      60.222  30.250  62.664  1.00  0.00           C
ATOM    458  O   THR    28      60.003  29.945  61.535  1.00  0.00           O
ATOM    459  N   LYS    29      61.287  29.786  63.295  1.00  0.00           N
ATOM    460  H   LYS    29      61.528  30.184  64.191  1.00  0.00           H
ATOM    461  CA  LYS    29      62.331  28.977  62.697  1.00  0.00           C
ATOM    462  HA  LYS    29      62.750  29.486  61.829  1.00  0.00           H
ATOM    463  CB  LYS    29      63.431  28.724  63.722  1.00  0.00           C
ATOM    464  HB2 LYS    29      63.829  29.659  64.115  1.00  0.00           H
ATOM    465  HB3 LYS    29      63.073  28.129  64.563  1.00  0.00           H
ATOM    466  CG  LYS    29      64.678  27.902  63.185  1.00  0.00           C
ATOM    467  HG2 LYS    29      64.580  26.841  63.409  1.00  0.00           H
ATOM    468  HG3 LYS    29      64.890  27.996  62.120  1.00  0.00           H
ATOM    469  CD  LYS    29      65.974  28.429  63.842  1.00  0.00           C
ATOM    470  HD2 LYS    29      66.152  29.458  63.530  1.00  0.00           H
ATOM    471  HD3 LYS    29      65.759  28.513  64.907  1.00  0.00           H
ATOM    472  CE  LYS    29      67.151  27.528  63.617  1.00  0.00           C
ATOM    473  HE2 LYS    29      67.102  26.558  64.111  1.00  0.00           H
ATOM    474  HE3 LYS    29      67.133  27.403  62.534  1.00  0.00           H
ATOM    475  NZ  LYS    29      68.420  28.253  63.960  1.00  0.00           N
ATOM    476  HZ1 LYS    29      68.414  29.095  63.401  1.00  0.00           H
ATOM    477  HZ2 LYS    29      69.243  27.683  63.824  1.00  0.00           H
ATOM    478  HZ3 LYS    29      68.413  28.509  64.937  1.00  0.00           H
ATOM    479  C   LYS    29      61.791  27.594  62.222  1.00  0.00           C
ATOM    480  O   LYS    29      62.214  27.161  61.175  1.00  0.00           O
ATOM    481  N   HIE    30      60.745  27.032  62.929  1.00  0.00           N
ATOM    482  H   HIE    30      60.524  27.327  63.869  1.00  0.00           H
ATOM    483  CA  HIE    30      60.061  25.769  62.455  1.00  0.00           C
ATOM    484  HA  HIE    30      60.836  25.035  62.232  1.00  0.00           H
ATOM    485  CB  HIE    30      59.248  25.238  63.645  1.00  0.00           C
ATOM    486  HB2 HIE    30      59.882  25.281  64.531  1.00  0.00           H
ATOM    487  HB3 HIE    30      58.416  25.911  63.852  1.00  0.00           H
ATOM    488  CG  HIE    30      58.737  23.805  63.538  1.00  0.00           C
ATOM    489  ND1 HIE    30      57.563  23.437  62.959  1.00  0.00           N
ATOM    490  CE1 HIE    30      57.441  22.109  63.156  1.00  0.00           C
ATOM    491  HE1 HIE    30      56.561  21.533  62.909  1.00  0.00           H
ATOM    492  NE2 HIE    30      58.387  21.706  64.019  1.00  0.00           N
ATOM    493  HE2 HIE    30      58.469  20.827  64.510  1.00  0.00           H
ATOM    494  CD2 HIE    30      59.262  22.750  64.233  1.00  0.00           C
ATOM    495  HD2 HIE    30      60.165  22.772  64.825  1.00  0.00           H
ATOM    496  C   HIE    30      59.199  25.963  61.226  1.00  0.00           C
ATOM    497  O   HIE    30      59.100  25.115  60.365  1.00  0.00           O
ATOM    498  N   PHE    31      58.484  27.142  61.201  1.00  0.00           N
ATOM    499  H   PHE    31      58.507  27.644  62.077  1.00  0.00           H
ATOM    500  CA  PHE    31      57.433  27.536  60.207  1.00  0.00           C
ATOM    501  HA  PHE    31      56.645  26.785  60.158  1.00  0.00           H
ATOM    502  CB  PHE    31      56.743  28.810  60.745  1.00  0.00           C
ATOM    503  HB2 PHE    31      56.653  28.823  61.832  1.00  0.00           H
ATOM    504  HB3 PHE    31      57.447  29.625  60.576  1.00  0.00           H
ATOM    505  CG  PHE    31      55.455  29.219  60.166  1.00  0.00           C
ATOM    506  CD1 PHE    31      55.134  29.127  58.779  1.00  0.00           C
ATOM    507  HD1 PHE    31      55.888  28.852  58.056  1.00  0.00           H
ATOM    508  CE1 PHE    31      53.816  29.242  58.309  1.00  0.00           C
ATOM    509  HE1 PHE    31      53.541  29.012  57.291  1.00  0.00           H
ATOM    510  CZ  PHE    31      52.814  29.711  59.221  1.00  0.00           C
ATOM    511  HZ  PHE    31      51.826  29.932  58.841  1.00  0.00           H
ATOM    512  CE2 PHE    31      53.154  29.950  60.550  1.00  0.00           C
ATOM    513  HE2 PHE    31      52.427  30.387  61.218  1.00  0.00           H
ATOM    514  CD2 PHE    31      54.388  29.597  61.047  1.00  0.00           C
ATOM    515  HD2 PHE    31      54.654  29.818  62.070  1.00  0.00           H
ATOM    516  C   PHE    31      58.093  27.654  58.815  1.00  0.00           C
ATOM    517  O   PHE    31      57.519  27.344  57.781  1.00  0.00           O
ATOM    518  N   ILE    32      59.431  27.972  58.755  1.00  0.00           N
ATOM    519  H   ILE    32      59.844  28.064  59.673  1.00  0.00           H
ATOM    520  CA  ILE    32      60.234  27.861  57.542  1.00  0.00           C
ATOM    521  HA  ILE    32      59.872  28.535  56.767  1.00  0.00           H
ATOM    522  CB  ILE    32      61.701  28.339  57.856  1.00  0.00           C
ATOM    523  HB  ILE    32      62.106  27.667  58.614  1.00  0.00           H
ATOM    524  CG2 ILE    32      62.495  28.240  56.580  1.00  0.00           C
ATOM    525 HG21 ILE    32      62.529  27.191  56.284  1.00  0.00           H
ATOM    526 HG22 ILE    32      63.564  28.434  56.667  1.00  0.00           H
ATOM    527 HG23 ILE    32      62.032  28.833  55.792  1.00  0.00           H
ATOM    528  CG1 ILE    32      61.712  29.772  58.249  1.00  0.00           C
ATOM    529 HG12 ILE    32      61.275  30.371  57.450  1.00  0.00           H
ATOM    530 HG13 ILE    32      60.973  29.898  59.042  1.00  0.00           H
ATOM    531  CD1 ILE    32      63.042  30.401  58.764  1.00  0.00           C
ATOM    532 HD11 ILE    32      62.849  31.385  59.192  1.00  0.00           H
ATOM    533 HD12 ILE    32      63.630  30.606  57.869  1.00  0.00           H
ATOM    534 HD13 ILE    32      63.462  29.838  59.598  1.00  0.00           H
ATOM    535  C   ILE    32      60.282  26.428  56.937  1.00  0.00           C
ATOM    536  O   ILE    32      60.264  26.291  55.710  1.00  0.00           O
ATOM    537  N   SER    33      60.297  25.409  57.842  1.00  0.00           N
ATOM    538  H   SER    33      60.079  25.504  58.824  1.00  0.00           H
ATOM    539  CA  SER    33      60.294  23.999  57.478  1.00  0.00           C
ATOM    540  HA  SER    33      60.702  23.875  56.475  1.00  0.00           H
ATOM    541  CB  SER    33      60.994  23.045  58.388  1.00  0.00           C
ATOM    542  HB2 SER    33      62.073  23.020  58.234  1.00  0.00           H
ATOM    543  HB3 SER    33      60.866  23.307  59.439  1.00  0.00           H
ATOM    544  OG  SER    33      60.534  21.729  58.132  1.00  0.00           O
ATOM    545  HG  SER    33      59.743  21.676  58.673  1.00  0.00           H
ATOM    546  C   SER    33      58.838  23.454  57.078  1.00  0.00           C
ATOM    547  O   SER    33      58.629  22.743  56.085  1.00  0.00           O
ATOM    548  N   GLU    34      57.807  23.947  57.708  1.00  0.00           N
ATOM    549  H   GLU    34      58.064  24.746  58.270  1.00  0.00           H
ATOM    550  CA  GLU    34      56.471  23.802  57.278  1.00  0.00           C
ATOM    551  HA  GLU    34      56.224  22.757  57.091  1.00  0.00           H
ATOM    552  CB  GLU    34      55.472  24.347  58.310  1.00  0.00           C
ATOM    553  HB2 GLU    34      55.653  25.368  58.646  1.00  0.00           H
ATOM    554  HB3 GLU    34      54.465  24.473  57.913  1.00  0.00           H
ATOM    555  CG  GLU    34      55.424  23.549  59.595  1.00  0.00           C
ATOM    556  HG2 GLU    34      56.245  23.931  60.202  1.00  0.00           H
ATOM    557  HG3 GLU    34      54.522  23.817  60.145  1.00  0.00           H
ATOM    558  CD  GLU    34      55.451  22.005  59.519  1.00  0.00           C
ATOM    559  OE1 GLU    34      55.926  21.219  60.336  1.00  0.00           O
ATOM    560  OE2 GLU    34      54.741  21.573  58.559  1.00  0.00           O
ATOM    561  C   GLU    34      56.156  24.400  55.890  1.00  0.00           C
ATOM    562  O   GLU    34      55.593  23.715  55.033  1.00  0.00           O
ATOM    563  N   LEU    35      56.706  25.599  55.604  1.00  0.00           N
ATOM    564  H   LEU    35      57.020  26.222  56.335  1.00  0.00           H
ATOM    565  CA  LEU    35      56.447  26.231  54.265  1.00  0.00           C
ATOM    566  HA  LEU    35      55.385  26.430  54.120  1.00  0.00           H
ATOM    567  CB  LEU    35      57.017  27.680  54.254  1.00  0.00           C
ATOM    568  HB2 LEU    35      58.048  27.654  54.609  1.00  0.00           H
ATOM    569  HB3 LEU    35      57.073  28.212  53.305  1.00  0.00           H
ATOM    570  CG  LEU    35      56.189  28.597  55.161  1.00  0.00           C
ATOM    571  HG  LEU    35      55.866  28.077  56.063  1.00  0.00           H
ATOM    572  CD1 LEU    35      57.108  29.769  55.643  1.00  0.00           C
ATOM    573 HD11 LEU    35      57.485  30.354  54.805  1.00  0.00           H
ATOM    574 HD12 LEU    35      57.954  29.362  56.198  1.00  0.00           H
ATOM    575 HD13 LEU    35      56.520  30.447  56.263  1.00  0.00           H
ATOM    576  CD2 LEU    35      54.946  29.096  54.497  1.00  0.00           C
ATOM    577 HD21 LEU    35      54.249  28.259  54.450  1.00  0.00           H
ATOM    578 HD22 LEU    35      54.464  29.918  55.027  1.00  0.00           H
ATOM    579 HD23 LEU    35      55.120  29.566  53.529  1.00  0.00           H
ATOM    580  C   LEU    35      57.064  25.475  53.098  1.00  0.00           C
ATOM    581  O   LEU    35      56.389  25.207  52.065  1.00  0.00           O
ATOM    582  N   GLU    36      58.268  24.975  53.309  1.00  0.00           N
ATOM    583  H   GLU    36      58.608  25.229  54.227  1.00  0.00           H
ATOM    584  CA  GLU    36      59.077  24.177  52.456  1.00  0.00           C
ATOM    585  HA  GLU    36      58.898  24.559  51.451  1.00  0.00           H
ATOM    586  CB  GLU    36      60.577  24.322  52.917  1.00  0.00           C
ATOM    587  HB2 GLU    36      60.684  25.406  52.986  1.00  0.00           H
ATOM    588  HB3 GLU    36      60.701  23.810  53.871  1.00  0.00           H
ATOM    589  CG  GLU    36      61.693  23.970  51.939  1.00  0.00           C
ATOM    590  HG2 GLU    36      62.629  24.228  52.434  1.00  0.00           H
ATOM    591  HG3 GLU    36      61.784  22.886  51.856  1.00  0.00           H
ATOM    592  CD  GLU    36      61.490  24.584  50.561  1.00  0.00           C
ATOM    593  OE1 GLU    36      60.695  25.508  50.370  1.00  0.00           O
ATOM    594  OE2 GLU    36      62.060  24.150  49.543  1.00  0.00           O
ATOM    595  C   GLU    36      58.662  22.724  52.337  1.00  0.00           C
ATOM    596  O   GLU    36      58.702  22.236  51.192  1.00  0.00           O
ATOM    597  N   LYS    37      58.209  22.053  53.426  1.00  0.00           N
ATOM    598  H   LYS    37      58.306  22.521  54.316  1.00  0.00           H
ATOM    599  CA  LYS    37      57.223  20.960  53.266  1.00  0.00           C
ATOM    600  HA  LYS    37      57.642  20.045  52.849  1.00  0.00           H
ATOM    601  CB  LYS    37      56.782  20.490  54.718  1.00  0.00           C
ATOM    602  HB2 LYS    37      56.609  21.388  55.312  1.00  0.00           H
ATOM    603  HB3 LYS    37      55.841  19.941  54.690  1.00  0.00           H
ATOM    604  CG  LYS    37      57.854  19.696  55.443  1.00  0.00           C
ATOM    605  HG2 LYS    37      57.856  18.733  54.933  1.00  0.00           H
ATOM    606  HG3 LYS    37      58.751  20.260  55.189  1.00  0.00           H
ATOM    607  CD  LYS    37      57.635  19.554  56.894  1.00  0.00           C
ATOM    608  HD2 LYS    37      58.535  19.067  57.269  1.00  0.00           H
ATOM    609  HD3 LYS    37      57.582  20.545  57.344  1.00  0.00           H
ATOM    610  CE  LYS    37      56.332  18.792  57.183  1.00  0.00           C
ATOM    611  HE2 LYS    37      55.537  19.255  56.599  1.00  0.00           H
ATOM    612  HE3 LYS    37      56.475  17.787  56.787  1.00  0.00           H
ATOM    613  NZ  LYS    37      56.000  18.821  58.634  1.00  0.00           N
ATOM    614  HZ1 LYS    37      55.157  18.284  58.778  1.00  0.00           H
ATOM    615  HZ2 LYS    37      55.751  19.699  59.067  1.00  0.00           H
ATOM    616  HZ3 LYS    37      56.735  18.545  59.269  1.00  0.00           H
ATOM    617  C   LYS    37      55.991  21.263  52.416  1.00  0.00           C
ATOM    618  O   LYS    37      55.863  20.479  51.463  1.00  0.00           O
ATOM    619  N   GLY    38      55.264  22.385  52.558  1.00  0.00           N
ATOM    620  H   GLY    38      55.431  22.910  53.405  1.00  0.00           H
ATOM    621  CA  GLY    38      54.073  22.777  51.782  1.00  0.00           C
ATOM    622  HA2 GLY    38      53.355  21.965  51.901  1.00  0.00           H
ATOM    623  HA3 GLY    38      53.763  23.759  52.138  1.00  0.00           H
ATOM    624  C   GLY    38      54.354  22.856  50.275  1.00  0.00           C
ATOM    625  O   GLY    38      53.496  22.590  49.449  1.00  0.00           O
ATOM    626  N   LEU    39      55.565  23.268  49.850  1.00  0.00           N
ATOM    627  H   LEU    39      56.230  23.634  50.515  1.00  0.00           H
ATOM    628  CA  LEU    39      55.914  23.418  48.458  1.00  0.00           C
ATOM    629  HA  LEU    39      55.015  23.815  47.987  1.00  0.00           H
ATOM    630  CB  LEU    39      57.092  24.456  48.316  1.00  0.00           C
ATOM    631  HB2 LEU    39      57.818  24.177  49.082  1.00  0.00           H
ATOM    632  HB3 LEU    39      57.552  24.220  47.356  1.00  0.00           H
ATOM    633  CG  LEU    39      56.745  25.976  48.428  1.00  0.00           C
ATOM    634  HG  LEU    39      56.008  26.186  49.204  1.00  0.00           H
ATOM    635  CD1 LEU    39      57.949  26.840  48.636  1.00  0.00           C
ATOM    636 HD11 LEU    39      58.366  26.618  49.618  1.00  0.00           H
ATOM    637 HD12 LEU    39      57.780  27.918  48.644  1.00  0.00           H
ATOM    638 HD13 LEU    39      58.748  26.489  47.984  1.00  0.00           H
ATOM    639  CD2 LEU    39      56.084  26.487  47.157  1.00  0.00           C
ATOM    640 HD21 LEU    39      55.077  26.122  46.951  1.00  0.00           H
ATOM    641 HD22 LEU    39      55.972  27.571  47.161  1.00  0.00           H
ATOM    642 HD23 LEU    39      56.689  26.177  46.305  1.00  0.00           H
ATOM    643  C   LEU    39      56.365  22.071  47.733  1.00  0.00           C
ATOM    644  O   LEU    39      56.376  21.897  46.496  1.00  0.00           O
ATOM    645  N   SER    40      56.700  21.055  48.553  1.00  0.00           N
ATOM    646  H   SER    40      56.666  21.249  49.544  1.00  0.00           H
ATOM    647  CA  SER    40      57.292  19.766  48.061  1.00  0.00           C
ATOM    648  HA  SER    40      58.199  19.948  47.485  1.00  0.00           H
ATOM    649  CB  SER    40      57.699  18.839  49.239  1.00  0.00           C
ATOM    650  HB2 SER    40      58.214  17.987  48.794  1.00  0.00           H
ATOM    651  HB3 SER    40      58.484  19.196  49.903  1.00  0.00           H
ATOM    652  OG  SER    40      56.640  18.301  50.009  1.00  0.00           O
ATOM    653  HG  SER    40      56.244  19.050  50.459  1.00  0.00           H
ATOM    654  C   SER    40      56.292  18.953  47.177  1.00  0.00           C
ATOM    655  O   SER    40      55.102  19.174  47.299  1.00  0.00           O
ATOM    656  N   LYS    41      56.799  18.011  46.370  1.00  0.00           N
ATOM    657  H   LYS    41      57.795  17.955  46.209  1.00  0.00           H
ATOM    658  CA  LYS    41      56.044  16.948  45.626  1.00  0.00           C
ATOM    659  HA  LYS    41      55.392  17.447  44.908  1.00  0.00           H
ATOM    660  CB  LYS    41      56.939  16.072  44.708  1.00  0.00           C
ATOM    661  HB2 LYS    41      57.698  15.606  45.336  1.00  0.00           H
ATOM    662  HB3 LYS    41      56.333  15.244  44.341  1.00  0.00           H
ATOM    663  CG  LYS    41      57.444  16.771  43.510  1.00  0.00           C
ATOM    664  HG2 LYS    41      56.664  17.244  42.913  1.00  0.00           H
ATOM    665  HG3 LYS    41      58.070  17.621  43.781  1.00  0.00           H
ATOM    666  CD  LYS    41      58.197  15.740  42.613  1.00  0.00           C
ATOM    667  HD2 LYS    41      59.160  15.412  43.005  1.00  0.00           H
ATOM    668  HD3 LYS    41      57.520  14.925  42.354  1.00  0.00           H
ATOM    669  CE  LYS    41      58.316  16.573  41.300  1.00  0.00           C
ATOM    670  HE2 LYS    41      57.300  16.784  40.965  1.00  0.00           H
ATOM    671  HE3 LYS    41      58.847  17.504  41.495  1.00  0.00           H
ATOM    672  NZ  LYS    41      58.930  15.821  40.157  1.00  0.00           N
ATOM    673  HZ1 LYS    41      58.393  14.993  39.944  1.00  0.00           H
ATOM    674  HZ2 LYS    41      59.850  15.473  40.387  1.00  0.00           H
ATOM    675  HZ3 LYS    41      58.953  16.433  39.354  1.00  0.00           H
ATOM    676  C   LYS    41      55.075  16.207  46.571  1.00  0.00           C
ATOM    677  O   LYS    41      53.913  15.894  46.257  1.00  0.00           O
ATOM    678  N   LYS    42      55.651  15.789  47.737  1.00  0.00           N
ATOM    679  H   LYS    42      56.649  15.890  47.853  1.00  0.00           H
ATOM    680  CA  LYS    42      54.828  15.135  48.839  1.00  0.00           C
ATOM    681  HA  LYS    42      54.334  14.244  48.452  1.00  0.00           H
ATOM    682  CB  LYS    42      55.853  14.586  49.852  1.00  0.00           C
ATOM    683  HB2 LYS    42      56.493  13.829  49.398  1.00  0.00           H
ATOM    684  HB3 LYS    42      56.581  15.349  50.130  1.00  0.00           H
ATOM    685  CG  LYS    42      55.202  13.979  51.170  1.00  0.00           C
ATOM    686  HG2 LYS    42      54.707  14.792  51.702  1.00  0.00           H
ATOM    687  HG3 LYS    42      54.455  13.206  50.988  1.00  0.00           H
ATOM    688  CD  LYS    42      56.170  13.397  52.169  1.00  0.00           C
ATOM    689  HD2 LYS    42      56.743  12.578  51.734  1.00  0.00           H
ATOM    690  HD3 LYS    42      56.801  14.213  52.522  1.00  0.00           H
ATOM    691  CE  LYS    42      55.387  12.979  53.413  1.00  0.00           C
ATOM    692  HE2 LYS    42      56.226  12.970  54.109  1.00  0.00           H
ATOM    693  HE3 LYS    42      54.732  13.786  53.742  1.00  0.00           H
ATOM    694  NZ  LYS    42      54.698  11.628  53.242  1.00  0.00           N
ATOM    695  HZ1 LYS    42      54.152  11.430  54.067  1.00  0.00           H
ATOM    696  HZ2 LYS    42      55.356  10.864  53.192  1.00  0.00           H
ATOM    697  HZ3 LYS    42      54.103  11.535  52.431  1.00  0.00           H
ATOM    698  C   LYS    42      53.682  15.988  49.439  1.00  0.00           C
ATOM    699  O   LYS    42      52.596  15.561  49.660  1.00  0.00           O
ATOM    700  N   GLY    43      54.085  17.240  49.688  1.00  0.00           N
ATOM    701  H   GLY    43      55.007  17.413  49.314  1.00  0.00           H
ATOM    702  CA  GLY    43      53.227  18.287  50.191  1.00  0.00           C
ATOM    703  HA2 GLY    43      53.535  19.290  49.896  1.00  0.00           H
ATOM    704  HA3 GLY    43      52.228  18.183  49.765  1.00  0.00           H
ATOM    705  C   GLY    43      53.227  18.360  51.748  1.00  0.00           C
ATOM    706  O   GLY    43      54.205  18.001  52.399  1.00  0.00           O
ATOM    707  N   GLY    44      52.213  18.946  52.391  1.00  0.00           N
ATOM    708  H   GLY    44      51.404  19.250  51.869  1.00  0.00           H
ATOM    709  CA  GLY    44      52.267  19.399  53.758  1.00  0.00           C
ATOM    710  HA2 GLY    44      52.531  18.527  54.359  1.00  0.00           H
ATOM    711  HA3 GLY    44      53.014  20.181  53.890  1.00  0.00           H
ATOM    712  C   GLY    44      50.895  20.058  54.137  1.00  0.00           C
ATOM    713  O   GLY    44      50.137  20.317  53.248  1.00  0.00           O
ATOM    714  N   ASN    45      50.687  20.301  55.440  1.00  0.00           N
ATOM    715  H   ASN    45      51.398  20.072  56.120  1.00  0.00           H
ATOM    716  CA  ASN    45      49.393  20.878  55.953  1.00  0.00           C
ATOM    717  HA  ASN    45      48.571  20.292  55.545  1.00  0.00           H
ATOM    718  CB  ASN    45      49.372  20.819  57.537  1.00  0.00           C
ATOM    719  HB2 ASN    45      50.319  21.210  57.913  1.00  0.00           H
ATOM    720  HB3 ASN    45      48.482  21.383  57.817  1.00  0.00           H
ATOM    721  CG  ASN    45      49.257  19.450  58.098  1.00  0.00           C
ATOM    722  OD1 ASN    45      48.641  18.614  57.506  1.00  0.00           O
ATOM    723  ND2 ASN    45      49.859  19.130  59.239  1.00  0.00           N
ATOM    724 HD21 ASN    45      50.402  19.839  59.710  1.00  0.00           H
ATOM    725 HD22 ASN    45      49.730  18.230  59.682  1.00  0.00           H
ATOM    726  C   ASN    45      49.033  22.218  55.346  1.00  0.00           C
ATOM    727  O   ASN    45      47.971  22.473  54.779  1.00  0.00           O
ATOM    728  N   ILE    46      49.995  23.109  55.237  1.00  0.00           N
ATOM    729  H   ILE    46      50.898  22.862  55.616  1.00  0.00           H
ATOM    730  CA  ILE    46      49.961  24.386  54.565  1.00  0.00           C
ATOM    731  HA  ILE    46      49.060  24.865  54.947  1.00  0.00           H
ATOM    732  CB  ILE    46      51.055  25.426  54.978  1.00  0.00           C
ATOM    733  HB  ILE    46      51.992  24.945  54.701  1.00  0.00           H
ATOM    734  CG2 ILE    46      51.093  26.710  54.055  1.00  0.00           C
ATOM    735 HG21 ILE    46      51.707  27.470  54.539  1.00  0.00           H
ATOM    736 HG22 ILE    46      50.165  27.271  53.962  1.00  0.00           H
ATOM    737 HG23 ILE    46      51.623  26.583  53.112  1.00  0.00           H
ATOM    738  CG1 ILE    46      51.290  25.809  56.489  1.00  0.00           C
ATOM    739 HG12 ILE    46      50.534  26.565  56.704  1.00  0.00           H
ATOM    740 HG13 ILE    46      51.095  24.920  57.090  1.00  0.00           H
ATOM    741  CD1 ILE    46      52.721  26.199  56.875  1.00  0.00           C
ATOM    742 HD11 ILE    46      52.950  27.083  56.280  1.00  0.00           H
ATOM    743 HD12 ILE    46      53.409  25.440  56.503  1.00  0.00           H
ATOM    744 HD13 ILE    46      52.800  26.392  57.945  1.00  0.00           H
ATOM    745  C   ILE    46      50.007  24.127  53.049  1.00  0.00           C
ATOM    746  O   ILE    46      51.034  23.555  52.619  1.00  0.00           O
ATOM    747  N   PRO    47      49.033  24.632  52.231  1.00  0.00           N
ATOM    748  CD  PRO    47      47.723  25.118  52.735  1.00  0.00           C
ATOM    749  HD2 PRO    47      47.769  26.207  52.693  1.00  0.00           H
ATOM    750  HD3 PRO    47      47.315  24.684  53.647  1.00  0.00           H
ATOM    751  CG  PRO    47      46.770  24.629  51.605  1.00  0.00           C
ATOM    752  HG2 PRO    47      45.871  25.246  51.605  1.00  0.00           H
ATOM    753  HG3 PRO    47      46.445  23.605  51.789  1.00  0.00           H
ATOM    754  CB  PRO    47      47.585  24.725  50.344  1.00  0.00           C
ATOM    755  HB2 PRO    47      47.683  25.764  50.029  1.00  0.00           H
ATOM    756  HB3 PRO    47      47.255  24.041  49.562  1.00  0.00           H
ATOM    757  CA  PRO    47      48.917  24.237  50.804  1.00  0.00           C
ATOM    758  HA  PRO    47      48.906  23.151  50.712  1.00  0.00           H
ATOM    759  C   PRO    47      49.912  24.755  49.769  1.00  0.00           C
ATOM    760  O   PRO    47      50.265  24.019  48.806  1.00  0.00           O
ATOM    761  N   MET    48      50.434  25.944  50.032  1.00  0.00           N
ATOM    762  H   MET    48      50.105  26.540  50.777  1.00  0.00           H
ATOM    763  CA  MET    48      51.423  26.651  49.036  1.00  0.00           C
ATOM    764  HA  MET    48      51.520  27.694  49.338  1.00  0.00           H
ATOM    765  CB  MET    48      52.814  26.184  49.221  1.00  0.00           C
ATOM    766  HB2 MET    48      52.860  25.129  48.951  1.00  0.00           H
ATOM    767  HB3 MET    48      53.461  26.738  48.543  1.00  0.00           H
ATOM    768  CG  MET    48      53.271  26.369  50.700  1.00  0.00           C
ATOM    769  HG2 MET    48      52.666  25.792  51.400  1.00  0.00           H
ATOM    770  HG3 MET    48      54.280  25.968  50.793  1.00  0.00           H
ATOM    771  SD  MET    48      53.408  28.035  51.383  1.00  0.00           S
ATOM    772  CE  MET    48      54.994  28.651  50.817  1.00  0.00           C
ATOM    773  HE1 MET    48      55.059  28.627  49.730  1.00  0.00           H
ATOM    774  HE2 MET    48      55.083  29.670  51.192  1.00  0.00           H
ATOM    775  HE3 MET    48      55.772  28.006  51.226  1.00  0.00           H
ATOM    776  C   MET    48      50.953  26.577  47.572  1.00  0.00           C
ATOM    777  O   MET    48      51.667  26.194  46.650  1.00  0.00           O
ATOM    778  N   ILE    49      49.695  26.970  47.289  1.00  0.00           N
ATOM    779  H   ILE    49      49.164  27.475  47.984  1.00  0.00           H
ATOM    780  CA  ILE    49      49.035  26.822  46.007  1.00  0.00           C
ATOM    781  HA  ILE    49      49.191  25.811  45.633  1.00  0.00           H
ATOM    782  CB  ILE    49      47.519  27.103  46.146  1.00  0.00           C
ATOM    783  HB  ILE    49      47.439  28.009  46.747  1.00  0.00           H
ATOM    784  CG2 ILE    49      46.761  27.301  44.817  1.00  0.00           C
ATOM    785 HG21 ILE    49      46.959  28.279  44.377  1.00  0.00           H
ATOM    786 HG22 ILE    49      45.720  27.260  45.135  1.00  0.00           H
ATOM    787 HG23 ILE    49      46.925  26.413  44.205  1.00  0.00           H
ATOM    788  CG1 ILE    49      46.812  26.102  46.979  1.00  0.00           C
ATOM    789 HG12 ILE    49      46.490  25.193  46.471  1.00  0.00           H
ATOM    790 HG13 ILE    49      47.517  25.827  47.764  1.00  0.00           H
ATOM    791  CD1 ILE    49      45.589  26.607  47.696  1.00  0.00           C
ATOM    792 HD11 ILE    49      45.334  25.948  48.527  1.00  0.00           H
ATOM    793 HD12 ILE    49      44.770  26.586  46.977  1.00  0.00           H
ATOM    794 HD13 ILE    49      45.798  27.613  48.057  1.00  0.00           H
ATOM    795  C   ILE    49      49.576  27.826  45.010  1.00  0.00           C
ATOM    796  O   ILE    49      49.852  29.014  45.315  1.00  0.00           O
ATOM    797  N   PRO    50      49.739  27.530  43.708  1.00  0.00           N
ATOM    798  CD  PRO    50      49.870  26.245  43.119  1.00  0.00           C
ATOM    799  HD2 PRO    50      48.831  26.006  42.895  1.00  0.00           H
ATOM    800  HD3 PRO    50      50.217  25.442  43.768  1.00  0.00           H
ATOM    801  CG  PRO    50      50.686  26.412  41.888  1.00  0.00           C
ATOM    802  HG2 PRO    50      50.393  25.761  41.065  1.00  0.00           H
ATOM    803  HG3 PRO    50      51.720  26.160  42.123  1.00  0.00           H
ATOM    804  CB  PRO    50      50.499  27.811  41.463  1.00  0.00           C
ATOM    805  HB2 PRO    50      49.740  28.069  40.725  1.00  0.00           H
ATOM    806  HB3 PRO    50      51.463  28.173  41.107  1.00  0.00           H
ATOM    807  CA  PRO    50      50.129  28.517  42.737  1.00  0.00           C
ATOM    808  HA  PRO    50      50.993  29.044  43.144  1.00  0.00           H
ATOM    809  C   PRO    50      49.101  29.681  42.554  1.00  0.00           C
ATOM    810  O   PRO    50      47.878  29.538  42.336  1.00  0.00           O
ATOM    811  N   GLY    51      49.479  30.958  42.657  1.00  0.00           N
ATOM    812  H   GLY    51      50.373  31.145  43.087  1.00  0.00           H
ATOM    813  CA  GLY    51      48.687  32.152  42.128  1.00  0.00           C
ATOM    814  HA2 GLY    51      47.754  32.269  42.678  1.00  0.00           H
ATOM    815  HA3 GLY    51      49.366  32.986  42.312  1.00  0.00           H
ATOM    816  C   GLY    51      48.363  32.158  40.560  1.00  0.00           C
ATOM    817  O   GLY    51      47.501  32.906  40.113  1.00  0.00           O
ATOM    818  N   TRP    52      49.180  31.381  39.916  1.00  0.00           N
ATOM    819  H   TRP    52      49.801  30.823  40.485  1.00  0.00           H
ATOM    820  CA  TRP    52      49.276  31.337  38.447  1.00  0.00           C
ATOM    821  HA  TRP    52      50.115  30.668  38.259  1.00  0.00           H
ATOM    822  CB  TRP    52      48.074  30.715  37.815  1.00  0.00           C
ATOM    823  HB2 TRP    52      47.183  31.278  38.094  1.00  0.00           H
ATOM    824  HB3 TRP    52      48.098  30.675  36.726  1.00  0.00           H
ATOM    825  CG  TRP    52      47.822  29.338  38.275  1.00  0.00           C
ATOM    826  CD1 TRP    52      46.873  28.995  39.154  1.00  0.00           C
ATOM    827  HD1 TRP    52      46.179  29.637  39.675  1.00  0.00           H
ATOM    828  NE1 TRP    52      47.049  27.664  39.443  1.00  0.00           N
ATOM    829  HE1 TRP    52      46.522  27.189  40.160  1.00  0.00           H
ATOM    830  CE2 TRP    52      48.060  27.022  38.717  1.00  0.00           C
ATOM    831  CZ2 TRP    52      48.546  25.704  38.526  1.00  0.00           C
ATOM    832  HZ2 TRP    52      48.129  24.900  39.112  1.00  0.00           H
ATOM    833  CH2 TRP    52      49.536  25.480  37.596  1.00  0.00           C
ATOM    834  HH2 TRP    52      50.017  24.513  37.582  1.00  0.00           H
ATOM    835  CZ3 TRP    52      50.094  26.520  36.876  1.00  0.00           C
ATOM    836  HZ3 TRP    52      50.954  26.290  36.264  1.00  0.00           H
ATOM    837  CE3 TRP    52      49.545  27.842  36.889  1.00  0.00           C
ATOM    838  HE3 TRP    52      49.894  28.602  36.205  1.00  0.00           H
ATOM    839  CD2 TRP    52      48.520  28.085  37.915  1.00  0.00           C
ATOM    840  C   TRP    52      49.701  32.606  37.735  1.00  0.00           C
ATOM    841  O   TRP    52      49.981  32.479  36.530  1.00  0.00           O
ATOM    842  N   VAL    53      49.895  33.763  38.381  1.00  0.00           N
ATOM    843  H   VAL    53      49.602  33.767  39.347  1.00  0.00           H
ATOM    844  CA  VAL    53      50.620  34.984  37.970  1.00  0.00           C
ATOM    845  HA  VAL    53      50.211  35.240  36.993  1.00  0.00           H
ATOM    846  CB  VAL    53      50.205  36.019  38.982  1.00  0.00           C
ATOM    847  HB  VAL    53      50.554  35.755  39.979  1.00  0.00           H
ATOM    848  CG1 VAL    53      50.955  37.309  38.714  1.00  0.00           C
ATOM    849 HG11 VAL    53      50.970  37.615  37.667  1.00  0.00           H
ATOM    850 HG12 VAL    53      50.527  38.106  39.322  1.00  0.00           H
ATOM    851 HG13 VAL    53      51.982  37.107  39.015  1.00  0.00           H
ATOM    852  CG2 VAL    53      48.658  36.341  39.202  1.00  0.00           C
ATOM    853 HG21 VAL    53      48.310  35.483  39.778  1.00  0.00           H
ATOM    854 HG22 VAL    53      48.026  36.508  38.330  1.00  0.00           H
ATOM    855 HG23 VAL    53      48.616  37.251  39.801  1.00  0.00           H
ATOM    856  C   VAL    53      52.107  34.735  37.928  1.00  0.00           C
ATOM    857  O   VAL    53      52.722  34.247  38.864  1.00  0.00           O
ATOM    858  N   MET    54      52.746  34.991  36.787  1.00  0.00           N
ATOM    859  H   MET    54      52.234  35.372  36.004  1.00  0.00           H
ATOM    860  CA  MET    54      54.160  34.589  36.428  1.00  0.00           C
ATOM    861  HA  MET    54      54.480  34.019  37.301  1.00  0.00           H
ATOM    862  CB  MET    54      54.212  33.632  35.264  1.00  0.00           C
ATOM    863  HB2 MET    54      53.911  34.167  34.364  1.00  0.00           H
ATOM    864  HB3 MET    54      55.232  33.260  35.165  1.00  0.00           H
ATOM    865  CG  MET    54      53.420  32.302  35.394  1.00  0.00           C
ATOM    866  HG2 MET    54      53.799  31.651  36.181  1.00  0.00           H
ATOM    867  HG3 MET    54      52.443  32.520  35.824  1.00  0.00           H
ATOM    868  SD  MET    54      53.228  31.391  33.847  1.00  0.00           S
ATOM    869  CE  MET    54      53.347  29.647  34.310  1.00  0.00           C
ATOM    870  HE1 MET    54      54.275  29.581  34.878  1.00  0.00           H
ATOM    871  HE2 MET    54      52.450  29.255  34.786  1.00  0.00           H
ATOM    872  HE3 MET    54      53.505  29.013  33.437  1.00  0.00           H
ATOM    873  C   MET    54      55.149  35.766  36.078  1.00  0.00           C
ATOM    874  O   MET    54      56.366  35.672  35.937  1.00  0.00           O
ATOM    875  N   ASP    55      54.506  36.944  36.063  1.00  0.00           N
ATOM    876  H   ASP    55      53.499  37.011  36.030  1.00  0.00           H
ATOM    877  CA  ASP    55      55.209  38.243  35.944  1.00  0.00           C
ATOM    878  HA  ASP    55      56.267  38.105  35.720  1.00  0.00           H
ATOM    879  CB  ASP    55      54.691  38.945  34.744  1.00  0.00           C
ATOM    880  HB2 ASP    55      53.611  39.087  34.779  1.00  0.00           H
ATOM    881  HB3 ASP    55      55.110  39.946  34.644  1.00  0.00           H
ATOM    882  CG  ASP    55      54.858  38.059  33.494  1.00  0.00           C
ATOM    883  OD1 ASP    55      56.019  37.660  33.205  1.00  0.00           O
ATOM    884  OD2 ASP    55      53.810  37.577  32.956  1.00  0.00           O
ATOM    885  C   ASP    55      54.952  39.162  37.154  1.00  0.00           C
ATOM    886  O   ASP    55      53.973  38.995  37.948  1.00  0.00           O
ATOM    887  N   PHE    56      55.815  40.128  37.389  1.00  0.00           N
ATOM    888  H   PHE    56      56.680  40.176  36.869  1.00  0.00           H
ATOM    889  CA  PHE    56      55.566  41.278  38.307  1.00  0.00           C
ATOM    890  HA  PHE    56      54.983  41.025  39.193  1.00  0.00           H
ATOM    891  CB  PHE    56      56.939  41.767  38.772  1.00  0.00           C
ATOM    892  HB2 PHE    56      57.462  42.066  37.864  1.00  0.00           H
ATOM    893  HB3 PHE    56      56.772  42.711  39.292  1.00  0.00           H
ATOM    894  CG  PHE    56      57.816  40.820  39.507  1.00  0.00           C
ATOM    895  CD1 PHE    56      57.279  39.881  40.421  1.00  0.00           C
ATOM    896  HD1 PHE    56      56.219  39.828  40.621  1.00  0.00           H
ATOM    897  CE1 PHE    56      58.100  38.976  41.070  1.00  0.00           C
ATOM    898  HE1 PHE    56      57.755  38.160  41.688  1.00  0.00           H
ATOM    899  CZ  PHE    56      59.491  39.086  40.932  1.00  0.00           C
ATOM    900  HZ  PHE    56      60.149  38.484  41.544  1.00  0.00           H
ATOM    901  CE2 PHE    56      60.074  39.985  40.035  1.00  0.00           C
ATOM    902  HE2 PHE    56      61.147  40.049  39.923  1.00  0.00           H
ATOM    903  CD2 PHE    56      59.197  40.779  39.295  1.00  0.00           C
ATOM    904  HD2 PHE    56      59.601  41.362  38.480  1.00  0.00           H
ATOM    905  C   PHE    56      54.872  42.439  37.521  1.00  0.00           C
ATOM    906  O   PHE    56      55.229  42.731  36.399  1.00  0.00           O
ATOM    907  N   PRO    57      54.053  43.208  38.326  1.00  0.00           N
ATOM    908  CD  PRO    57      53.408  42.941  39.636  1.00  0.00           C
ATOM    909  HD2 PRO    57      54.005  42.342  40.323  1.00  0.00           H
ATOM    910  HD3 PRO    57      52.565  42.257  39.526  1.00  0.00           H
ATOM    911  CG  PRO    57      52.981  44.299  40.179  1.00  0.00           C
ATOM    912  HG2 PRO    57      53.853  44.783  40.617  1.00  0.00           H
ATOM    913  HG3 PRO    57      52.132  44.230  40.860  1.00  0.00           H
ATOM    914  CB  PRO    57      52.623  45.067  38.910  1.00  0.00           C
ATOM    915  HB2 PRO    57      52.828  46.132  39.020  1.00  0.00           H
ATOM    916  HB3 PRO    57      51.606  44.828  38.598  1.00  0.00           H
ATOM    917  CA  PRO    57      53.558  44.522  37.850  1.00  0.00           C
ATOM    918  HA  PRO    57      53.118  44.440  36.856  1.00  0.00           H
ATOM    919  C   PRO    57      54.842  45.425  37.766  1.00  0.00           C
ATOM    920  O   PRO    57      55.443  45.740  38.814  1.00  0.00           O
ATOM    921  N   THR    58      55.205  46.003  36.650  1.00  0.00           N
ATOM    922  H   THR    58      54.662  45.811  35.819  1.00  0.00           H
ATOM    923  CA  THR    58      56.312  46.958  36.560  1.00  0.00           C
ATOM    924  HA  THR    58      57.192  46.609  37.101  1.00  0.00           H
ATOM    925  CB  THR    58      56.818  47.129  35.121  1.00  0.00           C
ATOM    926  HB  THR    58      57.705  47.752  35.239  1.00  0.00           H
ATOM    927  CG2 THR    58      57.393  45.768  34.615  1.00  0.00           C
ATOM    928 HG21 THR    58      58.007  45.922  33.729  1.00  0.00           H
ATOM    929 HG22 THR    58      56.607  45.026  34.480  1.00  0.00           H
ATOM    930 HG23 THR    58      58.168  45.336  35.250  1.00  0.00           H
ATOM    931  OG1 THR    58      55.801  47.639  34.265  1.00  0.00           O
ATOM    932  HG1 THR    58      55.046  47.047  34.274  1.00  0.00           H
ATOM    933  C   THR    58      56.110  48.340  37.177  1.00  0.00           C
ATOM    934  O   THR    58      57.082  49.089  37.281  1.00  0.00           O
ATOM    935  N   GLY    59      54.812  48.714  37.386  1.00  0.00           N
ATOM    936  H   GLY    59      54.171  47.957  37.193  1.00  0.00           H
ATOM    937  CA  GLY    59      54.305  50.005  37.770  1.00  0.00           C
ATOM    938  HA2 GLY    59      53.520  49.903  38.520  1.00  0.00           H
ATOM    939  HA3 GLY    59      55.104  50.640  38.154  1.00  0.00           H
ATOM    940  C   GLY    59      53.726  50.696  36.552  1.00  0.00           C
ATOM    941  O   GLY    59      52.947  51.683  36.738  1.00  0.00           O
ATOM    942  N   LYS    60      54.115  50.324  35.299  1.00  0.00           N
ATOM    943  H   LYS    60      54.664  49.481  35.205  1.00  0.00           H
ATOM    944  CA  LYS    60      53.867  50.980  33.977  1.00  0.00           C
ATOM    945  HA  LYS    60      53.607  52.018  34.183  1.00  0.00           H
ATOM    946  CB  LYS    60      55.108  51.017  33.109  1.00  0.00           C
ATOM    947  HB2 LYS    60      55.545  50.019  33.136  1.00  0.00           H
ATOM    948  HB3 LYS    60      54.881  51.277  32.075  1.00  0.00           H
ATOM    949  CG  LYS    60      56.169  51.989  33.688  1.00  0.00           C
ATOM    950  HG2 LYS    60      55.797  52.987  33.921  1.00  0.00           H
ATOM    951  HG3 LYS    60      56.555  51.604  34.632  1.00  0.00           H
ATOM    952  CD  LYS    60      57.309  52.216  32.706  1.00  0.00           C
ATOM    953  HD2 LYS    60      57.054  52.309  31.650  1.00  0.00           H
ATOM    954  HD3 LYS    60      57.807  53.165  32.906  1.00  0.00           H
ATOM    955  CE  LYS    60      58.331  51.118  32.788  1.00  0.00           C
ATOM    956  HE2 LYS    60      58.857  51.105  33.742  1.00  0.00           H
ATOM    957  HE3 LYS    60      57.757  50.195  32.712  1.00  0.00           H
ATOM    958  NZ  LYS    60      59.456  51.251  31.886  1.00  0.00           N
ATOM    959  HZ1 LYS    60      59.135  51.293  30.929  1.00  0.00           H
ATOM    960  HZ2 LYS    60      60.080  50.457  31.849  1.00  0.00           H
ATOM    961  HZ3 LYS    60      59.913  52.139  32.040  1.00  0.00           H
ATOM    962  C   LYS    60      52.569  50.275  33.259  1.00  0.00           C
ATOM    963  O   LYS    60      52.268  50.686  32.138  1.00  0.00           O
ATOM    964  N   GLU    61      51.922  49.296  33.857  1.00  0.00           N
ATOM    965  H   GLU    61      52.205  49.071  34.800  1.00  0.00           H
ATOM    966  CA  GLU    61      50.695  48.777  33.351  1.00  0.00           C
ATOM    967  HA  GLU    61      50.867  48.315  32.379  1.00  0.00           H
ATOM    968  CB  GLU    61      50.233  47.535  34.058  1.00  0.00           C
ATOM    969  HB2 GLU    61      49.949  47.889  35.050  1.00  0.00           H
ATOM    970  HB3 GLU    61      49.343  47.223  33.511  1.00  0.00           H
ATOM    971  CG  GLU    61      51.272  46.314  34.112  1.00  0.00           C
ATOM    972  HG2 GLU    61      50.936  45.521  34.779  1.00  0.00           H
ATOM    973  HG3 GLU    61      51.416  45.935  33.101  1.00  0.00           H
ATOM    974  CD  GLU    61      52.655  46.635  34.769  1.00  0.00           C
ATOM    975  OE1 GLU    61      52.786  47.520  35.639  1.00  0.00           O
ATOM    976  OE2 GLU    61      53.687  45.969  34.369  1.00  0.00           O
ATOM    977  C   GLU    61      49.667  49.836  33.205  1.00  0.00           C
ATOM    978  O   GLU    61      49.583  50.713  34.056  1.00  0.00           O
ATOM    979  N   SER    62      48.966  49.916  32.082  1.00  0.00           N
ATOM    980  H   SER    62      48.846  49.114  31.479  1.00  0.00           H
ATOM    981  CA  SER    62      48.354  51.222  31.627  1.00  0.00           C
ATOM    982  HA  SER    62      47.988  51.723  32.523  1.00  0.00           H
ATOM    983  CB  SER    62      49.462  52.174  31.031  1.00  0.00           C
ATOM    984  HB2 SER    62      50.216  52.119  31.818  1.00  0.00           H
ATOM    985  HB3 SER    62      49.960  51.694  30.189  1.00  0.00           H
ATOM    986  OG  SER    62      48.919  53.424  30.718  1.00  0.00           O
ATOM    987  HG  SER    62      49.635  54.040  30.549  1.00  0.00           H
ATOM    988  C   SER    62      47.288  51.009  30.590  1.00  0.00           C
ATOM    989  O   SER    62      47.311  50.308  29.591  1.00  0.00           O
ATOM    990  N   GLY    63      46.194  51.760  30.883  1.00  0.00           N
ATOM    991  H   GLY    63      46.266  52.289  31.741  1.00  0.00           H
ATOM    992  CA  GLY    63      44.923  51.900  30.145  1.00  0.00           C
ATOM    993  HA2 GLY    63      44.653  52.956  30.139  1.00  0.00           H
ATOM    994  HA3 GLY    63      45.064  51.524  29.131  1.00  0.00           H
ATOM    995  C   GLY    63      43.707  51.146  30.866  1.00  0.00           C
ATOM    996  O   GLY    63      43.902  50.842  32.035  1.00  0.00           O
ATOM    997  N   ASP    64      42.614  50.805  30.188  1.00  0.00           N
ATOM    998  H   ASP    64      42.511  50.961  29.196  1.00  0.00           H
ATOM    999  CA  ASP    64      41.351  50.383  30.737  1.00  0.00           C
ATOM   1000  HA  ASP    64      41.237  50.770  31.750  1.00  0.00           H
ATOM   1001  CB  ASP    64      40.114  50.800  29.880  1.00  0.00           C
ATOM   1002  HB2 ASP    64      40.076  50.207  28.966  1.00  0.00           H
ATOM   1003  HB3 ASP    64      39.252  50.586  30.512  1.00  0.00           H
ATOM   1004  CG  ASP    64      40.128  52.244  29.473  1.00  0.00           C
ATOM   1005  OD1 ASP    64      40.823  53.114  30.014  1.00  0.00           O
ATOM   1006  OD2 ASP    64      39.412  52.585  28.505  1.00  0.00           O
ATOM   1007  C   ASP    64      41.292  48.839  30.887  1.00  0.00           C
ATOM   1008  O   ASP    64      41.459  48.129  29.870  1.00  0.00           O
ATOM   1009  N   PHE    65      40.956  48.327  32.099  1.00  0.00           N
ATOM   1010  H   PHE    65      40.765  48.996  32.830  1.00  0.00           H
ATOM   1011  CA  PHE    65      40.741  46.848  32.247  1.00  0.00           C
ATOM   1012  HA  PHE    65      40.397  46.408  31.311  1.00  0.00           H
ATOM   1013  CB  PHE    65      42.023  46.066  32.665  1.00  0.00           C
ATOM   1014  HB2 PHE    65      42.202  46.175  33.735  1.00  0.00           H
ATOM   1015  HB3 PHE    65      41.842  44.992  32.639  1.00  0.00           H
ATOM   1016  CG  PHE    65      43.352  46.451  31.934  1.00  0.00           C
ATOM   1017  CD1 PHE    65      43.762  45.584  30.985  1.00  0.00           C
ATOM   1018  HD1 PHE    65      43.068  44.801  30.718  1.00  0.00           H
ATOM   1019  CE1 PHE    65      44.908  45.799  30.290  1.00  0.00           C
ATOM   1020  HE1 PHE    65      45.114  45.130  29.468  1.00  0.00           H
ATOM   1021  CZ  PHE    65      45.702  46.915  30.563  1.00  0.00           C
ATOM   1022  HZ  PHE    65      46.603  47.141  30.014  1.00  0.00           H
ATOM   1023  CE2 PHE    65      45.161  47.891  31.446  1.00  0.00           C
ATOM   1024  HE2 PHE    65      45.699  48.824  31.536  1.00  0.00           H
ATOM   1025  CD2 PHE    65      44.015  47.638  32.198  1.00  0.00           C
ATOM   1026  HD2 PHE    65      43.705  48.364  32.935  1.00  0.00           H
ATOM   1027  C   PHE    65      39.623  46.558  33.180  1.00  0.00           C
ATOM   1028  O   PHE    65      39.171  47.472  33.852  1.00  0.00           O
ATOM   1029  N   LEU    66      39.046  45.425  33.106  1.00  0.00           N
ATOM   1030  H   LEU    66      39.458  44.735  32.495  1.00  0.00           H
ATOM   1031  CA  LEU    66      37.778  45.068  33.740  1.00  0.00           C
ATOM   1032  HA  LEU    66      37.269  45.945  34.142  1.00  0.00           H
ATOM   1033  CB  LEU    66      36.785  44.654  32.718  1.00  0.00           C
ATOM   1034  HB2 LEU    66      37.197  43.801  32.178  1.00  0.00           H
ATOM   1035  HB3 LEU    66      35.875  44.355  33.238  1.00  0.00           H
ATOM   1036  CG  LEU    66      36.408  45.705  31.683  1.00  0.00           C
ATOM   1037  HG  LEU    66      37.331  46.223  31.427  1.00  0.00           H
ATOM   1038  CD1 LEU    66      35.739  45.185  30.428  1.00  0.00           C
ATOM   1039 HD11 LEU    66      36.527  44.671  29.878  1.00  0.00           H
ATOM   1040 HD12 LEU    66      35.444  46.067  29.860  1.00  0.00           H
ATOM   1041 HD13 LEU    66      34.935  44.521  30.744  1.00  0.00           H
ATOM   1042  CD2 LEU    66      35.352  46.682  32.358  1.00  0.00           C
ATOM   1043 HD21 LEU    66      34.909  47.239  31.532  1.00  0.00           H
ATOM   1044 HD22 LEU    66      34.618  46.094  32.907  1.00  0.00           H
ATOM   1045 HD23 LEU    66      35.947  47.326  33.007  1.00  0.00           H
ATOM   1046  C   LEU    66      37.939  44.123  34.880  1.00  0.00           C
ATOM   1047  O   LEU    66      38.825  43.302  34.807  1.00  0.00           O
ATOM   1048  N   ALA    67      37.066  44.086  35.862  1.00  0.00           N
ATOM   1049  H   ALA    67      36.416  44.851  35.979  1.00  0.00           H
ATOM   1050  CA  ALA    67      37.138  43.147  36.961  1.00  0.00           C
ATOM   1051  HA  ALA    67      37.775  42.345  36.588  1.00  0.00           H
ATOM   1052  CB  ALA    67      37.926  43.800  38.177  1.00  0.00           C
ATOM   1053  HB1 ALA    67      37.395  44.677  38.545  1.00  0.00           H
ATOM   1054  HB2 ALA    67      38.950  44.127  37.999  1.00  0.00           H
ATOM   1055  HB3 ALA    67      37.951  43.063  38.980  1.00  0.00           H
ATOM   1056  C   ALA    67      35.661  42.850  37.388  1.00  0.00           C
ATOM   1057  O   ALA    67      34.738  43.638  37.266  1.00  0.00           O
ATOM   1058  N   ILE    68      35.456  41.578  37.752  1.00  0.00           N
ATOM   1059  H   ILE    68      36.247  40.953  37.699  1.00  0.00           H
ATOM   1060  CA  ILE    68      34.218  40.978  38.249  1.00  0.00           C
ATOM   1061  HA  ILE    68      33.632  41.850  38.543  1.00  0.00           H
ATOM   1062  CB  ILE    68      33.451  40.092  37.226  1.00  0.00           C
ATOM   1063  HB  ILE    68      34.141  39.314  36.900  1.00  0.00           H
ATOM   1064  CG2 ILE    68      32.173  39.383  37.763  1.00  0.00           C
ATOM   1065 HG21 ILE    68      31.702  38.662  37.095  1.00  0.00           H
ATOM   1066 HG22 ILE    68      31.389  40.068  38.089  1.00  0.00           H
ATOM   1067 HG23 ILE    68      32.288  38.786  38.668  1.00  0.00           H
ATOM   1068  CG1 ILE    68      33.112  40.898  36.015  1.00  0.00           C
ATOM   1069 HG12 ILE    68      32.310  41.553  36.352  1.00  0.00           H
ATOM   1070 HG13 ILE    68      34.000  41.474  35.755  1.00  0.00           H
ATOM   1071  CD1 ILE    68      32.565  40.141  34.763  1.00  0.00           C
ATOM   1072 HD11 ILE    68      32.509  40.779  33.881  1.00  0.00           H
ATOM   1073 HD12 ILE    68      31.516  39.897  34.929  1.00  0.00           H
ATOM   1074 HD13 ILE    68      33.158  39.238  34.611  1.00  0.00           H
ATOM   1075  C   ILE    68      34.521  40.185  39.535  1.00  0.00           C
ATOM   1076  O   ILE    68      35.587  39.577  39.584  1.00  0.00           O
ATOM   1077  N   ASP    69      33.610  40.143  40.508  1.00  0.00           N
ATOM   1078  H   ASP    69      32.775  40.696  40.387  1.00  0.00           H
ATOM   1079  CA  ASP    69      33.698  39.380  41.817  1.00  0.00           C
ATOM   1080  HA  ASP    69      34.269  38.465  41.657  1.00  0.00           H
ATOM   1081  CB  ASP    69      34.505  40.266  42.775  1.00  0.00           C
ATOM   1082  HB2 ASP    69      35.529  40.271  42.400  1.00  0.00           H
ATOM   1083  HB3 ASP    69      34.179  41.303  42.701  1.00  0.00           H
ATOM   1084  CG  ASP    69      34.414  39.805  44.230  1.00  0.00           C
ATOM   1085  OD1 ASP    69      34.657  40.698  45.077  1.00  0.00           O
ATOM   1086  OD2 ASP    69      33.958  38.685  44.581  1.00  0.00           O
ATOM   1087  C   ASP    69      32.284  38.892  42.258  1.00  0.00           C
ATOM   1088  O   ASP    69      31.552  39.634  42.922  1.00  0.00           O
ATOM   1089  N   LEU    70      32.078  37.601  41.974  1.00  0.00           N
ATOM   1090  H   LEU    70      32.829  37.019  41.631  1.00  0.00           H
ATOM   1091  CA  LEU    70      30.950  36.843  42.445  1.00  0.00           C
ATOM   1092  HA  LEU    70      30.031  37.417  42.324  1.00  0.00           H
ATOM   1093  CB  LEU    70      30.832  35.596  41.528  1.00  0.00           C
ATOM   1094  HB2 LEU    70      30.502  35.928  40.544  1.00  0.00           H
ATOM   1095  HB3 LEU    70      31.856  35.235  41.431  1.00  0.00           H
ATOM   1096  CG  LEU    70      29.871  34.566  42.065  1.00  0.00           C
ATOM   1097  HG  LEU    70      30.074  34.323  43.109  1.00  0.00           H
ATOM   1098  CD1 LEU    70      28.459  35.088  42.012  1.00  0.00           C
ATOM   1099 HD11 LEU    70      27.774  34.284  42.283  1.00  0.00           H
ATOM   1100 HD12 LEU    70      28.239  35.499  41.026  1.00  0.00           H
ATOM   1101 HD13 LEU    70      28.385  35.940  42.686  1.00  0.00           H
ATOM   1102  CD2 LEU    70      30.053  33.321  41.227  1.00  0.00           C
ATOM   1103 HD21 LEU    70      29.644  33.445  40.225  1.00  0.00           H
ATOM   1104 HD22 LEU    70      31.075  32.948  41.162  1.00  0.00           H
ATOM   1105 HD23 LEU    70      29.564  32.463  41.692  1.00  0.00           H
ATOM   1106  C   LEU    70      31.037  36.548  43.947  1.00  0.00           C
ATOM   1107  O   LEU    70      31.976  35.869  44.290  1.00  0.00           O
ATOM   1108  N   GLY    71      30.068  36.824  44.790  1.00  0.00           N
ATOM   1109  H   GLY    71      29.336  37.483  44.564  1.00  0.00           H
ATOM   1110  CA  GLY    71      30.027  36.520  46.234  1.00  0.00           C
ATOM   1111  HA2 GLY    71      31.035  36.520  46.648  1.00  0.00           H
ATOM   1112  HA3 GLY    71      29.482  37.347  46.690  1.00  0.00           H
ATOM   1113  C   GLY    71      29.171  35.286  46.644  1.00  0.00           C
ATOM   1114  O   GLY    71      28.844  34.400  45.830  1.00  0.00           O
ATOM   1115  N   GLY    72      28.812  35.256  47.926  1.00  0.00           N
ATOM   1116  H   GLY    72      29.239  35.843  48.628  1.00  0.00           H
ATOM   1117  CA  GLY    72      27.791  34.301  48.462  1.00  0.00           C
ATOM   1118  HA2 GLY    72      27.968  33.265  48.171  1.00  0.00           H
ATOM   1119  HA3 GLY    72      28.012  34.314  49.530  1.00  0.00           H
ATOM   1120  C   GLY    72      26.310  34.557  48.182  1.00  0.00           C
ATOM   1121  O   GLY    72      25.567  33.609  47.897  1.00  0.00           O
ATOM   1122  N   THR    73      25.961  35.824  48.352  1.00  0.00           N
ATOM   1123  H   THR    73      26.726  36.474  48.459  1.00  0.00           H
ATOM   1124  CA  THR    73      24.656  36.435  47.892  1.00  0.00           C
ATOM   1125  HA  THR    73      24.016  35.827  47.254  1.00  0.00           H
ATOM   1126  CB  THR    73      23.718  36.810  49.028  1.00  0.00           C
ATOM   1127  HB  THR    73      23.506  35.911  49.604  1.00  0.00           H
ATOM   1128  CG2 THR    73      24.229  37.932  49.940  1.00  0.00           C
ATOM   1129 HG21 THR    73      25.253  37.741  50.261  1.00  0.00           H
ATOM   1130 HG22 THR    73      23.563  37.990  50.801  1.00  0.00           H
ATOM   1131 HG23 THR    73      24.255  38.864  49.375  1.00  0.00           H
ATOM   1132  OG1 THR    73      22.393  37.264  48.606  1.00  0.00           O
ATOM   1133  HG1 THR    73      22.092  36.735  47.863  1.00  0.00           H
ATOM   1134  C   THR    73      24.970  37.647  46.943  1.00  0.00           C
ATOM   1135  O   THR    73      24.167  37.955  45.998  1.00  0.00           O
ATOM   1136  N   ASN    74      26.088  38.336  47.183  1.00  0.00           N
ATOM   1137  H   ASN    74      26.536  38.199  48.077  1.00  0.00           H
ATOM   1138  CA  ASN    74      26.567  39.470  46.431  1.00  0.00           C
ATOM   1139  HA  ASN    74      25.828  40.271  46.448  1.00  0.00           H
ATOM   1140  CB  ASN    74      27.780  40.092  47.228  1.00  0.00           C
ATOM   1141  HB2 ASN    74      28.582  39.381  47.423  1.00  0.00           H
ATOM   1142  HB3 ASN    74      28.242  40.776  46.516  1.00  0.00           H
ATOM   1143  CG  ASN    74      27.385  40.852  48.471  1.00  0.00           C
ATOM   1144  OD1 ASN    74      26.243  41.209  48.775  1.00  0.00           O
ATOM   1145  ND2 ASN    74      28.363  41.045  49.402  1.00  0.00           N
ATOM   1146 HD21 ASN    74      29.305  40.708  49.256  1.00  0.00           H
ATOM   1147 HD22 ASN    74      28.009  41.277  50.319  1.00  0.00           H
ATOM   1148  C   ASN    74      27.095  39.123  45.029  1.00  0.00           C
ATOM   1149  O   ASN    74      27.386  38.002  44.620  1.00  0.00           O
ATOM   1150  N   LEU    75      27.297  40.168  44.236  1.00  0.00           N
ATOM   1151  H   LEU    75      27.067  41.062  44.647  1.00  0.00           H
ATOM   1152  CA  LEU    75      28.021  40.153  42.964  1.00  0.00           C
ATOM   1153  HA  LEU    75      28.885  39.488  42.966  1.00  0.00           H
ATOM   1154  CB  LEU    75      27.098  39.556  41.869  1.00  0.00           C
ATOM   1155  HB2 LEU    75      27.027  38.478  42.015  1.00  0.00           H
ATOM   1156  HB3 LEU    75      26.131  40.027  42.044  1.00  0.00           H
ATOM   1157  CG  LEU    75      27.617  39.859  40.465  1.00  0.00           C
ATOM   1158  HG  LEU    75      27.886  40.908  40.339  1.00  0.00           H
ATOM   1159  CD1 LEU    75      28.815  38.905  40.199  1.00  0.00           C
ATOM   1160 HD11 LEU    75      28.419  37.890  40.241  1.00  0.00           H
ATOM   1161 HD12 LEU    75      29.600  39.163  40.911  1.00  0.00           H
ATOM   1162 HD13 LEU    75      29.179  39.009  39.176  1.00  0.00           H
ATOM   1163  CD2 LEU    75      26.483  39.490  39.439  1.00  0.00           C
ATOM   1164 HD21 LEU    75      26.989  39.695  38.496  1.00  0.00           H
ATOM   1165 HD22 LEU    75      26.285  38.418  39.445  1.00  0.00           H
ATOM   1166 HD23 LEU    75      25.578  40.074  39.603  1.00  0.00           H
ATOM   1167  C   LEU    75      28.568  41.589  42.825  1.00  0.00           C
ATOM   1168  O   LEU    75      27.834  42.581  42.953  1.00  0.00           O
ATOM   1169  N   ARG    76      29.762  41.738  42.276  1.00  0.00           N
ATOM   1170  H   ARG    76      30.248  40.949  41.873  1.00  0.00           H
ATOM   1171  CA  ARG    76      30.401  42.979  41.938  1.00  0.00           C
ATOM   1172  HA  ARG    76      29.760  43.860  41.990  1.00  0.00           H
ATOM   1173  CB  ARG    76      31.489  43.266  43.037  1.00  0.00           C
ATOM   1174  HB2 ARG    76      30.911  43.366  43.955  1.00  0.00           H
ATOM   1175  HB3 ARG    76      32.139  42.394  43.118  1.00  0.00           H
ATOM   1176  CG  ARG    76      32.406  44.486  42.872  1.00  0.00           C
ATOM   1177  HG2 ARG    76      32.986  44.433  41.950  1.00  0.00           H
ATOM   1178  HG3 ARG    76      31.824  45.407  42.864  1.00  0.00           H
ATOM   1179  CD  ARG    76      33.353  44.724  44.075  1.00  0.00           C
ATOM   1180  HD2 ARG    76      32.665  44.540  44.901  1.00  0.00           H
ATOM   1181  HD3 ARG    76      34.123  43.953  44.030  1.00  0.00           H
ATOM   1182  NE  ARG    76      33.939  46.070  44.033  1.00  0.00           N
ATOM   1183  HE  ARG    76      33.331  46.831  43.766  1.00  0.00           H
ATOM   1184  CZ  ARG    76      35.211  46.351  44.295  1.00  0.00           C
ATOM   1185  NH1 ARG    76      36.142  45.528  44.647  1.00  0.00           N
ATOM   1186 HH11 ARG    76      35.946  44.560  44.858  1.00  0.00           H
ATOM   1187 HH12 ARG    76      37.091  45.830  44.809  1.00  0.00           H
ATOM   1188  NH2 ARG    76      35.662  47.508  43.969  1.00  0.00           N
ATOM   1189 HH21 ARG    76      35.090  48.241  43.577  1.00  0.00           H
ATOM   1190 HH22 ARG    76      36.613  47.700  44.254  1.00  0.00           H
ATOM   1191  C   ARG    76      31.010  43.033  40.549  1.00  0.00           C
ATOM   1192  O   ARG    76      31.586  42.034  40.082  1.00  0.00           O
ATOM   1193  N   VAL    77      31.108  44.249  40.001  1.00  0.00           N
ATOM   1194  H   VAL    77      30.619  45.035  40.404  1.00  0.00           H
ATOM   1195  CA  VAL    77      31.589  44.629  38.651  1.00  0.00           C
ATOM   1196  HA  VAL    77      32.267  43.856  38.290  1.00  0.00           H
ATOM   1197  CB  VAL    77      30.407  44.662  37.631  1.00  0.00           C
ATOM   1198  HB  VAL    77      29.699  45.442  37.915  1.00  0.00           H
ATOM   1199  CG1 VAL    77      30.782  45.078  36.256  1.00  0.00           C
ATOM   1200 HG11 VAL    77      31.368  45.993  36.348  1.00  0.00           H
ATOM   1201 HG12 VAL    77      31.334  44.311  35.713  1.00  0.00           H
ATOM   1202 HG13 VAL    77      29.906  45.283  35.639  1.00  0.00           H
ATOM   1203  CG2 VAL    77      29.626  43.335  37.583  1.00  0.00           C
ATOM   1204 HG21 VAL    77      28.858  43.344  36.810  1.00  0.00           H
ATOM   1205 HG22 VAL    77      29.290  43.152  38.604  1.00  0.00           H
ATOM   1206 HG23 VAL    77      30.327  42.521  37.404  1.00  0.00           H
ATOM   1207  C   VAL    77      32.354  46.021  38.787  1.00  0.00           C
ATOM   1208  O   VAL    77      31.875  46.973  39.389  1.00  0.00           O
ATOM   1209  N   VAL    78      33.565  46.051  38.137  1.00  0.00           N
ATOM   1210  H   VAL    78      33.863  45.226  37.636  1.00  0.00           H
ATOM   1211  CA  VAL    78      34.446  47.190  38.251  1.00  0.00           C
ATOM   1212  HA  VAL    78      33.911  48.039  38.674  1.00  0.00           H
ATOM   1213  CB  VAL    78      35.416  46.943  39.394  1.00  0.00           C
ATOM   1214  HB  VAL    78      36.291  46.368  39.091  1.00  0.00           H
ATOM   1215  CG1 VAL    78      35.965  48.270  39.813  1.00  0.00           C
ATOM   1216 HG11 VAL    78      35.213  48.935  40.233  1.00  0.00           H
ATOM   1217 HG12 VAL    78      36.848  48.174  40.444  1.00  0.00           H
ATOM   1218 HG13 VAL    78      36.456  48.761  38.972  1.00  0.00           H
ATOM   1219  CG2 VAL    78      34.926  46.278  40.582  1.00  0.00           C
ATOM   1220 HG21 VAL    78      34.666  45.237  40.387  1.00  0.00           H
ATOM   1221 HG22 VAL    78      34.203  46.880  41.131  1.00  0.00           H
ATOM   1222 HG23 VAL    78      35.742  46.117  41.286  1.00  0.00           H
ATOM   1223  C   VAL    78      35.213  47.516  36.960  1.00  0.00           C
ATOM   1224  O   VAL    78      35.913  46.651  36.451  1.00  0.00           O
ATOM   1225  N   LEU    79      35.117  48.766  36.434  1.00  0.00           N
ATOM   1226  H   LEU    79      34.481  49.373  36.931  1.00  0.00           H
ATOM   1227  CA  LEU    79      36.005  49.266  35.419  1.00  0.00           C
ATOM   1228  HA  LEU    79      36.397  48.537  34.710  1.00  0.00           H
ATOM   1229  CB  LEU    79      35.178  50.265  34.546  1.00  0.00           C
ATOM   1230  HB2 LEU    79      34.491  49.660  33.955  1.00  0.00           H
ATOM   1231  HB3 LEU    79      34.442  50.811  35.137  1.00  0.00           H
ATOM   1232  CG  LEU    79      35.823  51.232  33.493  1.00  0.00           C
ATOM   1233  HG  LEU    79      36.632  51.773  33.985  1.00  0.00           H
ATOM   1234  CD1 LEU    79      36.557  50.451  32.327  1.00  0.00           C
ATOM   1235 HD11 LEU    79      37.348  49.820  32.733  1.00  0.00           H
ATOM   1236 HD12 LEU    79      36.976  51.024  31.500  1.00  0.00           H
ATOM   1237 HD13 LEU    79      35.790  49.861  31.825  1.00  0.00           H
ATOM   1238  CD2 LEU    79      34.761  52.210  32.956  1.00  0.00           C
ATOM   1239 HD21 LEU    79      33.900  51.625  32.635  1.00  0.00           H
ATOM   1240 HD22 LEU    79      34.555  52.888  33.784  1.00  0.00           H
ATOM   1241 HD23 LEU    79      35.143  52.733  32.079  1.00  0.00           H
ATOM   1242  C   LEU    79      37.161  50.057  36.115  1.00  0.00           C
ATOM   1243  O   LEU    79      36.927  50.802  37.109  1.00  0.00           O
ATOM   1244  N   VAL    80      38.419  49.728  35.751  1.00  0.00           N
ATOM   1245  H   VAL    80      38.537  48.999  35.062  1.00  0.00           H
ATOM   1246  CA  VAL    80      39.653  50.217  36.297  1.00  0.00           C
ATOM   1247  HA  VAL    80      39.424  51.140  36.833  1.00  0.00           H
ATOM   1248  CB  VAL    80      40.343  49.154  37.109  1.00  0.00           C
ATOM   1249  HB  VAL    80      40.847  48.499  36.398  1.00  0.00           H
ATOM   1250  CG1 VAL    80      41.446  49.761  37.953  1.00  0.00           C
ATOM   1251 HG11 VAL    80      42.007  50.562  37.473  1.00  0.00           H
ATOM   1252 HG12 VAL    80      40.993  50.162  38.860  1.00  0.00           H
ATOM   1253 HG13 VAL    80      42.154  48.939  38.065  1.00  0.00           H
ATOM   1254  CG2 VAL    80      39.448  48.333  37.999  1.00  0.00           C
ATOM   1255 HG21 VAL    80      40.149  47.793  38.638  1.00  0.00           H
ATOM   1256 HG22 VAL    80      38.725  47.705  37.478  1.00  0.00           H
ATOM   1257 HG23 VAL    80      38.897  49.024  38.636  1.00  0.00           H
ATOM   1258  C   VAL    80      40.485  50.757  35.175  1.00  0.00           C
ATOM   1259  O   VAL    80      40.773  50.087  34.208  1.00  0.00           O
ATOM   1260  N   LYS    81      41.022  52.003  35.258  1.00  0.00           N
ATOM   1261  H   LYS    81      40.794  52.549  36.077  1.00  0.00           H
ATOM   1262  CA  LYS    81      42.040  52.591  34.328  1.00  0.00           C
ATOM   1263  HA  LYS    81      42.171  51.925  33.473  1.00  0.00           H
ATOM   1264  CB  LYS    81      41.532  53.946  33.750  1.00  0.00           C
ATOM   1265  HB2 LYS    81      42.210  54.241  32.949  1.00  0.00           H
ATOM   1266  HB3 LYS    81      40.688  53.596  33.155  1.00  0.00           H
ATOM   1267  CG  LYS    81      41.247  55.084  34.751  1.00  0.00           C
ATOM   1268  HG2 LYS    81      40.675  54.769  35.622  1.00  0.00           H
ATOM   1269  HG3 LYS    81      42.179  55.509  35.124  1.00  0.00           H
ATOM   1270  CD  LYS    81      40.502  56.201  34.023  1.00  0.00           C
ATOM   1271  HD2 LYS    81      41.259  56.653  33.382  1.00  0.00           H
ATOM   1272  HD3 LYS    81      39.681  55.733  33.480  1.00  0.00           H
ATOM   1273  CE  LYS    81      40.020  57.152  35.098  1.00  0.00           C
ATOM   1274  HE2 LYS    81      39.338  56.750  35.847  1.00  0.00           H
ATOM   1275  HE3 LYS    81      40.880  57.354  35.736  1.00  0.00           H
ATOM   1276  NZ  LYS    81      39.488  58.419  34.494  1.00  0.00           N
ATOM   1277  HZ1 LYS    81      38.915  58.904  35.170  1.00  0.00           H
ATOM   1278  HZ2 LYS    81      38.928  58.124  33.707  1.00  0.00           H
ATOM   1279  HZ3 LYS    81      40.190  59.057  34.148  1.00  0.00           H
ATOM   1280  C   LYS    81      43.383  52.637  35.008  1.00  0.00           C
ATOM   1281  O   LYS    81      43.544  53.457  35.936  1.00  0.00           O
ATOM   1282  N   LEU    82      44.290  51.801  34.686  1.00  0.00           N
ATOM   1283  H   LEU    82      44.125  51.488  33.740  1.00  0.00           H
ATOM   1284  CA  LEU    82      45.665  51.779  35.261  1.00  0.00           C
ATOM   1285  HA  LEU    82      45.625  51.842  36.348  1.00  0.00           H
ATOM   1286  CB  LEU    82      46.384  50.409  34.943  1.00  0.00           C
ATOM   1287  HB2 LEU    82      46.558  50.347  33.868  1.00  0.00           H
ATOM   1288  HB3 LEU    82      47.353  50.327  35.436  1.00  0.00           H
ATOM   1289  CG  LEU    82      45.559  49.152  35.333  1.00  0.00           C
ATOM   1290  HG  LEU    82      44.608  49.328  34.831  1.00  0.00           H
ATOM   1291  CD1 LEU    82      46.182  47.818  34.904  1.00  0.00           C
ATOM   1292 HD11 LEU    82      45.579  46.923  35.059  1.00  0.00           H
ATOM   1293 HD12 LEU    82      46.981  47.616  35.618  1.00  0.00           H
ATOM   1294 HD13 LEU    82      46.584  47.875  33.893  1.00  0.00           H
ATOM   1295  CD2 LEU    82      45.280  49.017  36.813  1.00  0.00           C
ATOM   1296 HD21 LEU    82      44.548  49.823  36.858  1.00  0.00           H
ATOM   1297 HD22 LEU    82      44.817  48.063  37.067  1.00  0.00           H
ATOM   1298 HD23 LEU    82      46.202  49.279  37.332  1.00  0.00           H
ATOM   1299  C   LEU    82      46.465  52.879  34.629  1.00  0.00           C
ATOM   1300  O   LEU    82      46.356  53.211  33.432  1.00  0.00           O
ATOM   1301  N   GLY    83      47.189  53.665  35.459  1.00  0.00           N
ATOM   1302  H   GLY    83      47.270  53.475  36.448  1.00  0.00           H
ATOM   1303  CA  GLY    83      47.712  54.966  35.019  1.00  0.00           C
ATOM   1304  HA2 GLY    83      47.013  55.577  34.448  1.00  0.00           H
ATOM   1305  HA3 GLY    83      47.888  55.498  35.954  1.00  0.00           H
ATOM   1306  C   GLY    83      49.084  54.927  34.347  1.00  0.00           C
ATOM   1307  O   GLY    83      49.449  55.992  33.869  1.00  0.00           O
ATOM   1308  N   GLY    84      49.904  53.827  34.447  1.00  0.00           N
ATOM   1309  H   GLY    84      49.547  53.064  35.005  1.00  0.00           H
ATOM   1310  CA  GLY    84      51.260  53.689  33.866  1.00  0.00           C
ATOM   1311  HA2 GLY    84      51.510  52.627  33.843  1.00  0.00           H
ATOM   1312  HA3 GLY    84      51.305  54.198  32.903  1.00  0.00           H
ATOM   1313  C   GLY    84      52.303  54.451  34.684  1.00  0.00           C
ATOM   1314  O   GLY    84      53.397  54.503  34.094  1.00  0.00           O
ATOM   1315  N   ASP    85      51.930  55.074  35.781  1.00  0.00           N
ATOM   1316  H   ASP    85      50.982  55.001  36.120  1.00  0.00           H
ATOM   1317  CA  ASP    85      52.836  55.749  36.644  1.00  0.00           C
ATOM   1318  HA  ASP    85      53.886  55.553  36.430  1.00  0.00           H
ATOM   1319  CB  ASP    85      52.516  57.240  36.471  1.00  0.00           C
ATOM   1320  HB2 ASP    85      53.427  57.736  36.806  1.00  0.00           H
ATOM   1321  HB3 ASP    85      52.533  57.562  35.429  1.00  0.00           H
ATOM   1322  CG  ASP    85      51.249  57.725  37.146  1.00  0.00           C
ATOM   1323  OD1 ASP    85      51.126  58.941  37.442  1.00  0.00           O
ATOM   1324  OD2 ASP    85      50.254  57.006  37.275  1.00  0.00           O
ATOM   1325  C   ASP    85      52.572  55.363  38.078  1.00  0.00           C
ATOM   1326  O   ASP    85      52.774  56.223  38.976  1.00  0.00           O
ATOM   1327  N   ARG    86      52.139  54.157  38.332  1.00  0.00           N
ATOM   1328  H   ARG    86      52.065  53.603  37.491  1.00  0.00           H
ATOM   1329  CA  ARG    86      51.838  53.654  39.676  1.00  0.00           C
ATOM   1330  HA  ARG    86      51.485  52.631  39.548  1.00  0.00           H
ATOM   1331  CB  ARG    86      53.063  53.565  40.640  1.00  0.00           C
ATOM   1332  HB2 ARG    86      53.186  54.497  41.192  1.00  0.00           H
ATOM   1333  HB3 ARG    86      52.733  52.985  41.502  1.00  0.00           H
ATOM   1334  CG  ARG    86      54.354  53.000  40.111  1.00  0.00           C
ATOM   1335  HG2 ARG    86      54.176  52.108  39.512  1.00  0.00           H
ATOM   1336  HG3 ARG    86      54.984  53.781  39.684  1.00  0.00           H
ATOM   1337  CD  ARG    86      55.109  52.426  41.219  1.00  0.00           C
ATOM   1338  HD2 ARG    86      55.456  53.237  41.860  1.00  0.00           H
ATOM   1339  HD3 ARG    86      54.533  51.735  41.836  1.00  0.00           H
ATOM   1340  NE  ARG    86      56.362  51.713  40.753  1.00  0.00           N
ATOM   1341  HE  ARG    86      57.159  52.312  40.598  1.00  0.00           H
ATOM   1342  CZ  ARG    86      56.622  50.401  40.793  1.00  0.00           C
ATOM   1343  NH1 ARG    86      55.803  49.418  41.136  1.00  0.00           N
ATOM   1344 HH11 ARG    86      54.825  49.663  41.213  1.00  0.00           H
ATOM   1345 HH12 ARG    86      56.131  48.467  41.054  1.00  0.00           H
ATOM   1346  NH2 ARG    86      57.808  50.059  40.461  1.00  0.00           N
ATOM   1347 HH21 ARG    86      58.499  50.745  40.190  1.00  0.00           H
ATOM   1348 HH22 ARG    86      58.035  49.086  40.611  1.00  0.00           H
ATOM   1349  C   ARG    86      50.639  54.344  40.389  1.00  0.00           C
ATOM   1350  O   ARG    86      50.448  54.342  41.591  1.00  0.00           O
ATOM   1351  N   THR    87      49.824  54.980  39.542  1.00  0.00           N
ATOM   1352  H   THR    87      50.091  55.000  38.568  1.00  0.00           H
ATOM   1353  CA  THR    87      48.397  55.225  39.894  1.00  0.00           C
ATOM   1354  HA  THR    87      48.270  54.938  40.938  1.00  0.00           H
ATOM   1355  CB  THR    87      48.063  56.731  39.674  1.00  0.00           C
ATOM   1356  HB  THR    87      47.064  56.830  40.099  1.00  0.00           H
ATOM   1357  CG2 THR    87      48.957  57.558  40.556  1.00  0.00           C
ATOM   1358 HG21 THR    87      49.932  57.792  40.127  1.00  0.00           H
ATOM   1359 HG22 THR    87      49.100  57.140  41.552  1.00  0.00           H
ATOM   1360 HG23 THR    87      48.489  58.539  40.622  1.00  0.00           H
ATOM   1361  OG1 THR    87      47.989  57.160  38.361  1.00  0.00           O
ATOM   1362  HG1 THR    87      48.837  57.028  37.931  1.00  0.00           H
ATOM   1363  C   THR    87      47.390  54.414  39.138  1.00  0.00           C
ATOM   1364  O   THR    87      47.759  53.747  38.194  1.00  0.00           O
ATOM   1365  N   PHE    88      46.173  54.397  39.591  1.00  0.00           N
ATOM   1366  H   PHE    88      46.060  54.668  40.557  1.00  0.00           H
ATOM   1367  CA  PHE    88      44.981  53.778  38.914  1.00  0.00           C
ATOM   1368  HA  PHE    88      45.050  54.004  37.850  1.00  0.00           H
ATOM   1369  CB  PHE    88      44.898  52.228  38.922  1.00  0.00           C
ATOM   1370  HB2 PHE    88      44.195  51.759  38.232  1.00  0.00           H
ATOM   1371  HB3 PHE    88      45.810  52.045  38.357  1.00  0.00           H
ATOM   1372  CG  PHE    88      44.954  51.499  40.250  1.00  0.00           C
ATOM   1373  CD1 PHE    88      43.758  51.335  40.996  1.00  0.00           C
ATOM   1374  HD1 PHE    88      42.902  51.769  40.501  1.00  0.00           H
ATOM   1375  CE1 PHE    88      43.812  50.712  42.304  1.00  0.00           C
ATOM   1376  HE1 PHE    88      43.010  50.658  43.026  1.00  0.00           H
ATOM   1377  CZ  PHE    88      44.943  50.025  42.695  1.00  0.00           C
ATOM   1378  HZ  PHE    88      45.021  49.687  43.718  1.00  0.00           H
ATOM   1379  CE2 PHE    88      46.156  50.253  42.026  1.00  0.00           C
ATOM   1380  HE2 PHE    88      47.022  50.021  42.628  1.00  0.00           H
ATOM   1381  CD2 PHE    88      46.170  51.015  40.794  1.00  0.00           C
ATOM   1382  HD2 PHE    88      47.086  51.363  40.337  1.00  0.00           H
ATOM   1383  C   PHE    88      43.713  54.480  39.396  1.00  0.00           C
ATOM   1384  O   PHE    88      43.600  54.916  40.541  1.00  0.00           O
ATOM   1385  N   ASP    89      42.639  54.519  38.636  1.00  0.00           N
ATOM   1386  H   ASP    89      42.659  54.117  37.710  1.00  0.00           H
ATOM   1387  CA  ASP    89      41.355  54.944  39.122  1.00  0.00           C
ATOM   1388  HA  ASP    89      41.384  55.144  40.193  1.00  0.00           H
ATOM   1389  CB  ASP    89      41.033  56.350  38.598  1.00  0.00           C
ATOM   1390  HB2 ASP    89      41.951  56.910  38.775  1.00  0.00           H
ATOM   1391  HB3 ASP    89      40.833  56.320  37.527  1.00  0.00           H
ATOM   1392  CG  ASP    89      39.824  56.929  39.262  1.00  0.00           C
ATOM   1393  OD1 ASP    89      39.227  56.361  40.181  1.00  0.00           O
ATOM   1394  OD2 ASP    89      39.390  58.054  38.907  1.00  0.00           O
ATOM   1395  C   ASP    89      40.298  53.858  38.794  1.00  0.00           C
ATOM   1396  O   ASP    89      40.310  53.234  37.721  1.00  0.00           O
ATOM   1397  N   THR    90      39.599  53.358  39.790  1.00  0.00           N
ATOM   1398  H   THR    90      39.906  53.750  40.669  1.00  0.00           H
ATOM   1399  CA  THR    90      38.404  52.442  39.764  1.00  0.00           C
ATOM   1400  HA  THR    90      38.548  51.736  38.946  1.00  0.00           H
ATOM   1401  CB  THR    90      38.384  51.571  41.029  1.00  0.00           C
ATOM   1402  HB  THR    90      37.510  50.931  40.917  1.00  0.00           H
ATOM   1403  CG2 THR    90      39.555  50.621  41.147  1.00  0.00           C
ATOM   1404 HG21 THR    90      39.496  50.059  42.079  1.00  0.00           H
ATOM   1405 HG22 THR    90      40.503  51.152  41.049  1.00  0.00           H
ATOM   1406 HG23 THR    90      39.497  49.865  40.364  1.00  0.00           H
ATOM   1407  OG1 THR    90      38.342  52.385  42.161  1.00  0.00           O
ATOM   1408  HG1 THR    90      37.646  53.016  41.965  1.00  0.00           H
ATOM   1409  C   THR    90      37.041  53.160  39.694  1.00  0.00           C
ATOM   1410  O   THR    90      36.842  54.047  40.498  1.00  0.00           O
ATOM   1411  N   THR    91      36.085  52.571  38.985  1.00  0.00           N
ATOM   1412  H   THR    91      36.330  51.724  38.492  1.00  0.00           H
ATOM   1413  CA  THR    91      34.650  52.900  39.126  1.00  0.00           C
ATOM   1414  HA  THR    91      34.649  53.422  40.083  1.00  0.00           H
ATOM   1415  CB  THR    91      34.146  53.926  38.152  1.00  0.00           C
ATOM   1416  HB  THR    91      34.678  54.842  38.406  1.00  0.00           H
ATOM   1417  CG2 THR    91      34.387  53.597  36.715  1.00  0.00           C
ATOM   1418 HG21 THR    91      34.232  54.411  36.008  1.00  0.00           H
ATOM   1419 HG22 THR    91      33.875  52.677  36.437  1.00  0.00           H
ATOM   1420 HG23 THR    91      35.452  53.412  36.571  1.00  0.00           H
ATOM   1421  OG1 THR    91      32.828  54.119  38.465  1.00  0.00           O
ATOM   1422  HG1 THR    91      32.876  54.887  39.038  1.00  0.00           H
ATOM   1423  C   THR    91      33.815  51.622  39.183  1.00  0.00           C
ATOM   1424  O   THR    91      33.953  50.847  38.304  1.00  0.00           O
ATOM   1425  N   GLN    92      32.904  51.486  40.107  1.00  0.00           N
ATOM   1426  H   GLN    92      32.700  52.288  40.685  1.00  0.00           H
ATOM   1427  CA  GLN    92      32.222  50.138  40.317  1.00  0.00           C
ATOM   1428  HA  GLN    92      32.713  49.395  39.689  1.00  0.00           H
ATOM   1429  CB  GLN    92      32.577  49.682  41.747  1.00  0.00           C
ATOM   1430  HB2 GLN    92      32.409  48.607  41.679  1.00  0.00           H
ATOM   1431  HB3 GLN    92      33.659  49.681  41.871  1.00  0.00           H
ATOM   1432  CG  GLN    92      31.916  50.443  42.907  1.00  0.00           C
ATOM   1433  HG2 GLN    92      32.337  51.444  43.006  1.00  0.00           H
ATOM   1434  HG3 GLN    92      30.847  50.560  42.729  1.00  0.00           H
ATOM   1435  CD  GLN    92      32.016  49.604  44.195  1.00  0.00           C
ATOM   1436  OE1 GLN    92      32.211  48.411  44.284  1.00  0.00           O
ATOM   1437  NE2 GLN    92      31.883  50.321  45.282  1.00  0.00           N
ATOM   1438 HE21 GLN    92      31.969  49.918  46.204  1.00  0.00           H
ATOM   1439 HE22 GLN    92      31.707  51.311  45.194  1.00  0.00           H
ATOM   1440  C   GLN    92      30.651  50.172  40.038  1.00  0.00           C
ATOM   1441  O   GLN    92      30.071  51.292  39.948  1.00  0.00           O
ATOM   1442  N   SER    93      30.053  48.981  40.069  1.00  0.00           N
ATOM   1443  H   SER    93      30.711  48.232  40.230  1.00  0.00           H
ATOM   1444  CA  SER    93      28.629  48.704  40.042  1.00  0.00           C
ATOM   1445  HA  SER    93      28.156  49.486  40.635  1.00  0.00           H
ATOM   1446  CB  SER    93      28.064  48.857  38.618  1.00  0.00           C
ATOM   1447  HB2 SER    93      26.977  48.932  38.612  1.00  0.00           H
ATOM   1448  HB3 SER    93      28.627  49.607  38.063  1.00  0.00           H
ATOM   1449  OG  SER    93      28.340  47.719  37.831  1.00  0.00           O
ATOM   1450  HG  SER    93      29.278  47.514  37.868  1.00  0.00           H
ATOM   1451  C   SER    93      28.337  47.328  40.737  1.00  0.00           C
ATOM   1452  O   SER    93      29.025  46.360  40.567  1.00  0.00           O
ATOM   1453  N   LYS    94      27.255  47.171  41.460  1.00  0.00           N
ATOM   1454  H   LYS    94      26.552  47.891  41.547  1.00  0.00           H
ATOM   1455  CA  LYS    94      27.080  46.115  42.512  1.00  0.00           C
ATOM   1456  HA  LYS    94      27.725  45.245  42.393  1.00  0.00           H
ATOM   1457  CB  LYS    94      27.448  46.689  43.895  1.00  0.00           C
ATOM   1458  HB2 LYS    94      27.173  47.740  43.985  1.00  0.00           H
ATOM   1459  HB3 LYS    94      26.956  46.134  44.693  1.00  0.00           H
ATOM   1460  CG  LYS    94      28.983  46.399  44.160  1.00  0.00           C
ATOM   1461  HG2 LYS    94      29.245  45.342  44.117  1.00  0.00           H
ATOM   1462  HG3 LYS    94      29.559  47.042  43.493  1.00  0.00           H
ATOM   1463  CD  LYS    94      29.274  46.804  45.663  1.00  0.00           C
ATOM   1464  HD2 LYS    94      28.552  46.274  46.285  1.00  0.00           H
ATOM   1465  HD3 LYS    94      30.246  46.386  45.927  1.00  0.00           H
ATOM   1466  CE  LYS    94      29.252  48.278  45.919  1.00  0.00           C
ATOM   1467  HE2 LYS    94      30.064  48.677  45.310  1.00  0.00           H
ATOM   1468  HE3 LYS    94      28.251  48.586  45.620  1.00  0.00           H
ATOM   1469  NZ  LYS    94      29.377  48.603  47.343  1.00  0.00           N
ATOM   1470  HZ1 LYS    94      30.115  48.069  47.777  1.00  0.00           H
ATOM   1471  HZ2 LYS    94      28.520  48.330  47.802  1.00  0.00           H
ATOM   1472  HZ3 LYS    94      29.470  49.599  47.486  1.00  0.00           H
ATOM   1473  C   LYS    94      25.664  45.469  42.422  1.00  0.00           C
ATOM   1474  O   LYS    94      24.710  46.170  42.107  1.00  0.00           O
ATOM   1475  N   TYR    95      25.531  44.222  42.788  1.00  0.00           N
ATOM   1476  H   TYR    95      26.291  43.708  43.211  1.00  0.00           H
ATOM   1477  CA  TYR    95      24.286  43.506  42.582  1.00  0.00           C
ATOM   1478  HA  TYR    95      23.455  44.211  42.577  1.00  0.00           H
ATOM   1479  CB  TYR    95      24.400  42.811  41.186  1.00  0.00           C
ATOM   1480  HB2 TYR    95      25.202  42.079  41.275  1.00  0.00           H
ATOM   1481  HB3 TYR    95      23.489  42.238  41.015  1.00  0.00           H
ATOM   1482  CG  TYR    95      24.574  43.793  40.050  1.00  0.00           C
ATOM   1483  CD1 TYR    95      23.573  44.614  39.564  1.00  0.00           C
ATOM   1484  HD1 TYR    95      22.587  44.401  39.947  1.00  0.00           H
ATOM   1485  CE1 TYR    95      23.814  45.551  38.505  1.00  0.00           C
ATOM   1486  HE1 TYR    95      23.049  46.208  38.120  1.00  0.00           H
ATOM   1487  CZ  TYR    95      25.094  45.779  37.959  1.00  0.00           C
ATOM   1488  OH  TYR    95      25.277  46.427  36.778  1.00  0.00           O
ATOM   1489  HH  TYR    95      25.984  46.019  36.274  1.00  0.00           H
ATOM   1490  CE2 TYR    95      26.090  45.004  38.489  1.00  0.00           C
ATOM   1491  HE2 TYR    95      27.147  45.163  38.332  1.00  0.00           H
ATOM   1492  CD2 TYR    95      25.854  44.054  39.553  1.00  0.00           C
ATOM   1493  HD2 TYR    95      26.673  43.443  39.902  1.00  0.00           H
ATOM   1494  C   TYR    95      24.129  42.514  43.650  1.00  0.00           C
ATOM   1495  O   TYR    95      25.138  42.159  44.359  1.00  0.00           O
ATOM   1496  N   ARG    96      22.890  42.041  43.920  1.00  0.00           N
ATOM   1497  H   ARG    96      22.198  42.613  43.458  1.00  0.00           H
ATOM   1498  CA  ARG    96      22.524  40.954  44.808  1.00  0.00           C
ATOM   1499  HA  ARG    96      23.411  40.452  45.195  1.00  0.00           H
ATOM   1500  CB  ARG    96      21.766  41.446  46.045  1.00  0.00           C
ATOM   1501  HB2 ARG    96      22.166  42.386  46.423  1.00  0.00           H
ATOM   1502  HB3 ARG    96      20.739  41.656  45.744  1.00  0.00           H
ATOM   1503  CG  ARG    96      21.734  40.290  47.089  1.00  0.00           C
ATOM   1504  HG2 ARG    96      20.996  39.510  46.903  1.00  0.00           H
ATOM   1505  HG3 ARG    96      22.651  39.711  47.197  1.00  0.00           H
ATOM   1506  CD  ARG    96      21.315  40.759  48.491  1.00  0.00           C
ATOM   1507  HD2 ARG    96      22.172  41.350  48.816  1.00  0.00           H
ATOM   1508  HD3 ARG    96      20.487  41.465  48.544  1.00  0.00           H
ATOM   1509  NE  ARG    96      21.078  39.615  49.439  1.00  0.00           N
ATOM   1510  HE  ARG    96      21.151  38.704  49.010  1.00  0.00           H
ATOM   1511  CZ  ARG    96      21.080  39.555  50.746  1.00  0.00           C
ATOM   1512  NH1 ARG    96      21.383  40.590  51.448  1.00  0.00           N
ATOM   1513 HH11 ARG    96      21.662  41.393  50.901  1.00  0.00           H
ATOM   1514 HH12 ARG    96      21.114  40.551  52.421  1.00  0.00           H
ATOM   1515  NH2 ARG    96      20.887  38.426  51.409  1.00  0.00           N
ATOM   1516 HH21 ARG    96      20.401  37.683  50.928  1.00  0.00           H
ATOM   1517 HH22 ARG    96      20.690  38.547  52.392  1.00  0.00           H
ATOM   1518  C   ARG    96      21.757  39.889  44.008  1.00  0.00           C
ATOM   1519  O   ARG    96      20.856  40.204  43.259  1.00  0.00           O
ATOM   1520  N   LEU    97      22.139  38.635  43.988  1.00  0.00           N
ATOM   1521  H   LEU    97      22.976  38.458  44.523  1.00  0.00           H
ATOM   1522  CA  LEU    97      21.549  37.466  43.377  1.00  0.00           C
ATOM   1523  HA  LEU    97      21.461  37.692  42.315  1.00  0.00           H
ATOM   1524  CB  LEU    97      22.629  36.349  43.409  1.00  0.00           C
ATOM   1525  HB2 LEU    97      22.725  36.090  44.464  1.00  0.00           H
ATOM   1526  HB3 LEU    97      22.270  35.452  42.902  1.00  0.00           H
ATOM   1527  CG  LEU    97      24.081  36.618  42.899  1.00  0.00           C
ATOM   1528  HG  LEU    97      24.501  37.577  43.203  1.00  0.00           H
ATOM   1529  CD1 LEU    97      25.012  35.524  43.352  1.00  0.00           C
ATOM   1530 HD11 LEU    97      24.538  34.559  43.170  1.00  0.00           H
ATOM   1531 HD12 LEU    97      25.003  35.623  44.438  1.00  0.00           H
ATOM   1532 HD13 LEU    97      26.048  35.579  43.019  1.00  0.00           H
ATOM   1533  CD2 LEU    97      23.979  36.613  41.365  1.00  0.00           C
ATOM   1534 HD21 LEU    97      24.972  36.469  40.941  1.00  0.00           H
ATOM   1535 HD22 LEU    97      23.458  35.737  40.981  1.00  0.00           H
ATOM   1536 HD23 LEU    97      23.552  37.570  41.067  1.00  0.00           H
ATOM   1537  C   LEU    97      20.202  37.077  43.973  1.00  0.00           C
ATOM   1538  O   LEU    97      19.985  37.060  45.249  1.00  0.00           O
ATOM   1539  N   PRO    98      19.234  36.746  43.129  1.00  0.00           N
ATOM   1540  CD  PRO    98      19.244  36.890  41.686  1.00  0.00           C
ATOM   1541  HD2 PRO    98      19.910  36.111  41.317  1.00  0.00           H
ATOM   1542  HD3 PRO    98      19.624  37.827  41.279  1.00  0.00           H
ATOM   1543  CG  PRO    98      17.839  36.598  41.167  1.00  0.00           C
ATOM   1544  HG2 PRO    98      18.136  36.052  40.272  1.00  0.00           H
ATOM   1545  HG3 PRO    98      17.383  37.588  41.172  1.00  0.00           H
ATOM   1546  CB  PRO    98      17.321  35.700  42.285  1.00  0.00           C
ATOM   1547  HB2 PRO    98      17.329  34.647  42.004  1.00  0.00           H
ATOM   1548  HB3 PRO    98      16.286  36.008  42.428  1.00  0.00           H
ATOM   1549  CA  PRO    98      18.014  36.058  43.545  1.00  0.00           C
ATOM   1550  HA  PRO    98      17.369  36.625  44.218  1.00  0.00           H
ATOM   1551  C   PRO    98      18.537  34.766  44.231  1.00  0.00           C
ATOM   1552  O   PRO    98      19.351  34.038  43.659  1.00  0.00           O
ATOM   1553  N   ASP    99      18.014  34.483  45.428  1.00  0.00           N
ATOM   1554  H   ASP    99      17.317  35.120  45.784  1.00  0.00           H
ATOM   1555  CA  ASP    99      18.283  33.194  46.094  1.00  0.00           C
ATOM   1556  HA  ASP    99      19.368  33.096  46.064  1.00  0.00           H
ATOM   1557  CB  ASP    99      17.706  33.296  47.493  1.00  0.00           C
ATOM   1558  HB2 ASP    99      16.901  34.002  47.700  1.00  0.00           H
ATOM   1559  HB3 ASP    99      17.357  32.332  47.864  1.00  0.00           H
ATOM   1560  CG  ASP    99      18.710  33.768  48.496  1.00  0.00           C
ATOM   1561  OD1 ASP    99      18.279  34.297  49.579  1.00  0.00           O
ATOM   1562  OD2 ASP    99      19.922  33.766  48.238  1.00  0.00           O
ATOM   1563  C   ASP    99      17.711  31.982  45.320  1.00  0.00           C
ATOM   1564  O   ASP    99      18.180  30.896  45.363  1.00  0.00           O
ATOM   1565  N   ALA   100      16.679  32.199  44.412  1.00  0.00           N
ATOM   1566  H   ALA   100      16.396  33.169  44.433  1.00  0.00           H
ATOM   1567  CA  ALA   100      16.003  31.176  43.615  1.00  0.00           C
ATOM   1568  HA  ALA   100      15.911  30.360  44.332  1.00  0.00           H
ATOM   1569  CB  ALA   100      14.627  31.677  43.056  1.00  0.00           C
ATOM   1570  HB1 ALA   100      14.196  30.907  42.416  1.00  0.00           H
ATOM   1571  HB2 ALA   100      14.852  32.535  42.424  1.00  0.00           H
ATOM   1572  HB3 ALA   100      14.102  32.043  43.937  1.00  0.00           H
ATOM   1573  C   ALA   100      16.895  30.691  42.488  1.00  0.00           C
ATOM   1574  O   ALA   100      16.841  29.512  42.091  1.00  0.00           O
ATOM   1575  N   MET   101      17.783  31.591  42.020  1.00  0.00           N
ATOM   1576  H   MET   101      17.919  32.468  42.503  1.00  0.00           H
ATOM   1577  CA  MET   101      18.838  31.331  41.062  1.00  0.00           C
ATOM   1578  HA  MET   101      18.444  30.696  40.269  1.00  0.00           H
ATOM   1579  CB  MET   101      19.254  32.655  40.454  1.00  0.00           C
ATOM   1580  HB2 MET   101      18.363  33.188  40.123  1.00  0.00           H
ATOM   1581  HB3 MET   101      19.495  33.273  41.317  1.00  0.00           H
ATOM   1582  CG  MET   101      20.302  32.730  39.377  1.00  0.00           C
ATOM   1583  HG2 MET   101      21.243  32.377  39.796  1.00  0.00           H
ATOM   1584  HG3 MET   101      19.996  32.077  38.560  1.00  0.00           H
ATOM   1585  SD  MET   101      20.690  34.448  38.785  1.00  0.00           S
ATOM   1586  CE  MET   101      19.228  34.706  37.781  1.00  0.00           C
ATOM   1587  HE1 MET   101      18.393  34.520  38.456  1.00  0.00           H
ATOM   1588  HE2 MET   101      19.280  35.734  37.421  1.00  0.00           H
ATOM   1589  HE3 MET   101      19.210  33.998  36.954  1.00  0.00           H
ATOM   1590  C   MET   101      19.981  30.635  41.730  1.00  0.00           C
ATOM   1591  O   MET   101      20.493  29.591  41.264  1.00  0.00           O
ATOM   1592  N   ARG   102      20.358  31.025  42.958  1.00  0.00           N
ATOM   1593  H   ARG   102      19.728  31.629  43.466  1.00  0.00           H
ATOM   1594  CA  ARG   102      21.456  30.281  43.693  1.00  0.00           C
ATOM   1595  HA  ARG   102      22.320  30.067  43.065  1.00  0.00           H
ATOM   1596  CB  ARG   102      21.873  30.995  44.988  1.00  0.00           C
ATOM   1597  HB2 ARG   102      21.049  30.930  45.698  1.00  0.00           H
ATOM   1598  HB3 ARG   102      22.729  30.421  45.344  1.00  0.00           H
ATOM   1599  CG  ARG   102      22.340  32.414  44.835  1.00  0.00           C
ATOM   1600  HG2 ARG   102      22.827  32.321  43.864  1.00  0.00           H
ATOM   1601  HG3 ARG   102      21.448  32.995  44.601  1.00  0.00           H
ATOM   1602  CD  ARG   102      23.169  33.054  46.002  1.00  0.00           C
ATOM   1603  HD2 ARG   102      24.141  32.565  46.063  1.00  0.00           H
ATOM   1604  HD3 ARG   102      23.339  34.118  45.838  1.00  0.00           H
ATOM   1605  NE  ARG   102      22.533  32.849  47.344  1.00  0.00           N
ATOM   1606  HE  ARG   102      21.677  33.321  47.598  1.00  0.00           H
ATOM   1607  CZ  ARG   102      22.894  32.109  48.330  1.00  0.00           C
ATOM   1608  NH1 ARG   102      23.809  31.222  48.277  1.00  0.00           N
ATOM   1609 HH11 ARG   102      24.305  31.289  47.400  1.00  0.00           H
ATOM   1610 HH12 ARG   102      24.214  30.780  49.090  1.00  0.00           H
ATOM   1611  NH2 ARG   102      22.210  32.229  49.415  1.00  0.00           N
ATOM   1612 HH21 ARG   102      21.528  32.973  49.410  1.00  0.00           H
ATOM   1613 HH22 ARG   102      22.379  31.526  50.121  1.00  0.00           H
ATOM   1614  C   ARG   102      21.048  28.849  44.065  1.00  0.00           C
ATOM   1615  O   ARG   102      21.904  28.099  44.445  1.00  0.00           O
ATOM   1616  N   THR   103      19.832  28.337  43.970  1.00  0.00           N
ATOM   1617  H   THR   103      19.131  29.024  43.727  1.00  0.00           H
ATOM   1618  CA  THR   103      19.442  26.880  43.814  1.00  0.00           C
ATOM   1619  HA  THR   103      20.304  26.228  43.677  1.00  0.00           H
ATOM   1620  CB  THR   103      18.699  26.328  45.025  1.00  0.00           C
ATOM   1621  HB  THR   103      18.409  25.336  44.677  1.00  0.00           H
ATOM   1622  CG2 THR   103      19.481  26.160  46.307  1.00  0.00           C
ATOM   1623 HG21 THR   103      19.895  27.115  46.629  1.00  0.00           H
ATOM   1624 HG22 THR   103      20.324  25.472  46.239  1.00  0.00           H
ATOM   1625 HG23 THR   103      18.861  25.769  47.115  1.00  0.00           H
ATOM   1626  OG1 THR   103      17.588  27.109  45.263  1.00  0.00           O
ATOM   1627  HG1 THR   103      17.016  26.933  44.513  1.00  0.00           H
ATOM   1628  C   THR   103      18.575  26.611  42.534  1.00  0.00           C
ATOM   1629  O   THR   103      17.489  25.957  42.607  1.00  0.00           O
ATOM   1630  N   THR   104      18.878  27.142  41.329  1.00  0.00           N
ATOM   1631  H   THR   104      19.637  27.807  41.333  1.00  0.00           H
ATOM   1632  CA  THR   104      18.088  26.841  40.109  1.00  0.00           C
ATOM   1633  HA  THR   104      17.030  26.759  40.357  1.00  0.00           H
ATOM   1634  CB  THR   104      18.407  27.849  38.996  1.00  0.00           C
ATOM   1635  HB  THR   104      18.278  28.867  39.361  1.00  0.00           H
ATOM   1636  CG2 THR   104      19.801  27.666  38.332  1.00  0.00           C
ATOM   1637 HG21 THR   104      20.539  28.172  38.956  1.00  0.00           H
ATOM   1638 HG22 THR   104      19.775  28.235  37.403  1.00  0.00           H
ATOM   1639 HG23 THR   104      20.111  26.666  38.032  1.00  0.00           H
ATOM   1640  OG1 THR   104      17.449  27.566  37.958  1.00  0.00           O
ATOM   1641  HG1 THR   104      17.526  28.251  37.290  1.00  0.00           H
ATOM   1642  C   THR   104      18.394  25.333  39.653  1.00  0.00           C
ATOM   1643  O   THR   104      19.436  24.763  40.022  1.00  0.00           O
ATOM   1644  N   GLN   105      17.603  24.662  38.789  1.00  0.00           N
ATOM   1645  H   GLN   105      16.858  25.196  38.364  1.00  0.00           H
ATOM   1646  CA  GLN   105      17.970  23.468  38.029  1.00  0.00           C
ATOM   1647  HA  GLN   105      18.692  22.956  38.666  1.00  0.00           H
ATOM   1648  CB  GLN   105      16.701  22.654  37.935  1.00  0.00           C
ATOM   1649  HB2 GLN   105      16.065  23.139  37.194  1.00  0.00           H
ATOM   1650  HB3 GLN   105      16.924  21.706  37.443  1.00  0.00           H
ATOM   1651  CG  GLN   105      15.987  22.316  39.206  1.00  0.00           C
ATOM   1652  HG2 GLN   105      15.715  23.214  39.761  1.00  0.00           H
ATOM   1653  HG3 GLN   105      15.110  21.703  38.992  1.00  0.00           H
ATOM   1654  CD  GLN   105      16.863  21.417  40.025  1.00  0.00           C
ATOM   1655  OE1 GLN   105      16.821  20.174  39.942  1.00  0.00           O
ATOM   1656  NE2 GLN   105      17.723  21.883  40.859  1.00  0.00           N
ATOM   1657 HE21 GLN   105      18.161  21.157  41.406  1.00  0.00           H
ATOM   1658 HE22 GLN   105      17.931  22.868  40.950  1.00  0.00           H
ATOM   1659  C   GLN   105      18.655  23.850  36.687  1.00  0.00           C
ATOM   1660  O   GLN   105      19.054  23.020  35.868  1.00  0.00           O
ATOM   1661  N   ASN   106      18.843  25.177  36.359  1.00  0.00           N
ATOM   1662  H   ASN   106      18.487  25.824  37.048  1.00  0.00           H
ATOM   1663  CA  ASN   106      19.223  25.799  35.059  1.00  0.00           C
ATOM   1664  HA  ASN   106      19.249  25.100  34.223  1.00  0.00           H
ATOM   1665  CB  ASN   106      18.285  26.994  34.667  1.00  0.00           C
ATOM   1666  HB2 ASN   106      17.245  26.665  34.676  1.00  0.00           H
ATOM   1667  HB3 ASN   106      18.360  27.826  35.366  1.00  0.00           H
ATOM   1668  CG  ASN   106      18.701  27.534  33.264  1.00  0.00           C
ATOM   1669  OD1 ASN   106      19.538  26.932  32.564  1.00  0.00           O
ATOM   1670  ND2 ASN   106      18.285  28.686  32.848  1.00  0.00           N
ATOM   1671 HD21 ASN   106      17.715  29.307  33.403  1.00  0.00           H
ATOM   1672 HD22 ASN   106      18.517  28.912  31.891  1.00  0.00           H
ATOM   1673  C   ASN   106      20.754  26.219  35.105  1.00  0.00           C
ATOM   1674  O   ASN   106      21.036  27.388  35.485  1.00  0.00           O
ATOM   1675  N   PRO   107      21.818  25.490  34.587  1.00  0.00           N
ATOM   1676  CD  PRO   107      21.770  24.176  33.961  1.00  0.00           C
ATOM   1677  HD2 PRO   107      21.713  24.332  32.884  1.00  0.00           H
ATOM   1678  HD3 PRO   107      20.973  23.558  34.373  1.00  0.00           H
ATOM   1679  CG  PRO   107      23.176  23.582  34.262  1.00  0.00           C
ATOM   1680  HG2 PRO   107      23.502  23.043  33.372  1.00  0.00           H
ATOM   1681  HG3 PRO   107      23.243  23.034  35.202  1.00  0.00           H
ATOM   1682  CB  PRO   107      24.132  24.724  34.371  1.00  0.00           C
ATOM   1683  HB2 PRO   107      24.583  25.006  33.420  1.00  0.00           H
ATOM   1684  HB3 PRO   107      24.927  24.642  35.113  1.00  0.00           H
ATOM   1685  CA  PRO   107      23.264  25.934  34.772  1.00  0.00           C
ATOM   1686  HA  PRO   107      23.299  26.021  35.857  1.00  0.00           H
ATOM   1687  C   PRO   107      23.614  27.248  33.981  1.00  0.00           C
ATOM   1688  O   PRO   107      24.597  27.875  34.190  1.00  0.00           O
ATOM   1689  N   ASP   108      22.714  27.802  33.138  1.00  0.00           N
ATOM   1690  H   ASP   108      21.910  27.220  32.944  1.00  0.00           H
ATOM   1691  CA  ASP   108      22.932  29.019  32.343  1.00  0.00           C
ATOM   1692  HA  ASP   108      23.989  29.079  32.084  1.00  0.00           H
ATOM   1693  CB  ASP   108      22.058  28.974  31.068  1.00  0.00           C
ATOM   1694  HB2 ASP   108      21.006  29.005  31.349  1.00  0.00           H
ATOM   1695  HB3 ASP   108      22.291  29.850  30.464  1.00  0.00           H
ATOM   1696  CG  ASP   108      22.309  27.745  30.066  1.00  0.00           C
ATOM   1697  OD1 ASP   108      21.445  27.496  29.194  1.00  0.00           O
ATOM   1698  OD2 ASP   108      23.304  27.028  30.200  1.00  0.00           O
ATOM   1699  C   ASP   108      22.783  30.282  33.241  1.00  0.00           C
ATOM   1700  O   ASP   108      23.625  31.158  33.368  1.00  0.00           O
ATOM   1701  N   GLU   109      21.682  30.401  33.946  1.00  0.00           N
ATOM   1702  H   GLU   109      21.156  29.542  33.872  1.00  0.00           H
ATOM   1703  CA  GLU   109      21.028  31.742  34.175  1.00  0.00           C
ATOM   1704  HA  GLU   109      20.977  32.413  33.319  1.00  0.00           H
ATOM   1705  CB  GLU   109      19.450  31.586  34.355  1.00  0.00           C
ATOM   1706  HB2 GLU   109      18.985  32.572  34.332  1.00  0.00           H
ATOM   1707  HB3 GLU   109      19.121  31.000  33.497  1.00  0.00           H
ATOM   1708  CG  GLU   109      18.916  30.946  35.684  1.00  0.00           C
ATOM   1709  HG2 GLU   109      19.564  30.095  35.891  1.00  0.00           H
ATOM   1710  HG3 GLU   109      19.026  31.729  36.433  1.00  0.00           H
ATOM   1711  CD  GLU   109      17.473  30.353  35.733  1.00  0.00           C
ATOM   1712  OE1 GLU   109      16.857  30.157  34.676  1.00  0.00           O
ATOM   1713  OE2 GLU   109      17.041  30.094  36.882  1.00  0.00           O
ATOM   1714  C   GLU   109      21.672  32.567  35.318  1.00  0.00           C
ATOM   1715  O   GLU   109      21.449  33.777  35.345  1.00  0.00           O
ATOM   1716  N   LEU   110      22.512  31.951  36.216  1.00  0.00           N
ATOM   1717  H   LEU   110      22.743  30.989  36.013  1.00  0.00           H
ATOM   1718  CA  LEU   110      23.476  32.597  37.001  1.00  0.00           C
ATOM   1719  HA  LEU   110      22.871  33.263  37.617  1.00  0.00           H
ATOM   1720  CB  LEU   110      24.235  31.590  37.888  1.00  0.00           C
ATOM   1721  HB2 LEU   110      23.524  31.010  38.477  1.00  0.00           H
ATOM   1722  HB3 LEU   110      24.752  30.839  37.290  1.00  0.00           H
ATOM   1723  CG  LEU   110      25.304  32.246  38.809  1.00  0.00           C
ATOM   1724  HG  LEU   110      25.828  32.982  38.199  1.00  0.00           H
ATOM   1725  CD1 LEU   110      24.775  32.840  40.120  1.00  0.00           C
ATOM   1726 HD11 LEU   110      25.606  33.294  40.659  1.00  0.00           H
ATOM   1727 HD12 LEU   110      24.214  32.143  40.741  1.00  0.00           H
ATOM   1728 HD13 LEU   110      24.014  33.594  39.909  1.00  0.00           H
ATOM   1729  CD2 LEU   110      26.344  31.252  39.280  1.00  0.00           C
ATOM   1730 HD21 LEU   110      27.082  31.685  39.958  1.00  0.00           H
ATOM   1731 HD22 LEU   110      25.877  30.410  39.791  1.00  0.00           H
ATOM   1732 HD23 LEU   110      26.927  30.955  38.409  1.00  0.00           H
ATOM   1733  C   LEU   110      24.437  33.437  36.208  1.00  0.00           C
ATOM   1734  O   LEU   110      24.763  34.623  36.510  1.00  0.00           O
ATOM   1735  N   TRP   111      24.983  32.807  35.169  1.00  0.00           N
ATOM   1736  H   TRP   111      24.801  31.832  34.982  1.00  0.00           H
ATOM   1737  CA  TRP   111      26.052  33.310  34.336  1.00  0.00           C
ATOM   1738  HA  TRP   111      26.789  33.821  34.954  1.00  0.00           H
ATOM   1739  CB  TRP   111      26.819  32.226  33.608  1.00  0.00           C
ATOM   1740  HB2 TRP   111      26.114  31.721  32.947  1.00  0.00           H
ATOM   1741  HB3 TRP   111      27.621  32.710  33.052  1.00  0.00           H
ATOM   1742  CG  TRP   111      27.421  31.146  34.504  1.00  0.00           C
ATOM   1743  CD1 TRP   111      26.857  29.949  34.628  1.00  0.00           C
ATOM   1744  HD1 TRP   111      25.953  29.617  34.137  1.00  0.00           H
ATOM   1745  NE1 TRP   111      27.528  29.202  35.522  1.00  0.00           N
ATOM   1746  HE1 TRP   111      27.170  28.302  35.807  1.00  0.00           H
ATOM   1747  CE2 TRP   111      28.554  29.955  36.120  1.00  0.00           C
ATOM   1748  CZ2 TRP   111      29.489  29.712  37.111  1.00  0.00           C
ATOM   1749  HZ2 TRP   111      29.458  28.781  37.657  1.00  0.00           H
ATOM   1750  CH2 TRP   111      30.499  30.670  37.370  1.00  0.00           C
ATOM   1751  HH2 TRP   111      31.277  30.421  38.076  1.00  0.00           H
ATOM   1752  CZ3 TRP   111      30.570  31.853  36.591  1.00  0.00           C
ATOM   1753  HZ3 TRP   111      31.322  32.605  36.776  1.00  0.00           H
ATOM   1754  CE3 TRP   111      29.540  32.153  35.641  1.00  0.00           C
ATOM   1755  HE3 TRP   111      29.528  33.046  35.033  1.00  0.00           H
ATOM   1756  CD2 TRP   111      28.522  31.223  35.418  1.00  0.00           C
ATOM   1757  C   TRP   111      25.541  34.363  33.378  1.00  0.00           C
ATOM   1758  O   TRP   111      26.262  35.270  33.126  1.00  0.00           O
ATOM   1759  N   GLU   112      24.223  34.332  33.092  1.00  0.00           N
ATOM   1760  H   GLU   112      23.794  33.478  33.420  1.00  0.00           H
ATOM   1761  CA  GLU   112      23.443  35.311  32.283  1.00  0.00           C
ATOM   1762  HA  GLU   112      23.967  35.675  31.399  1.00  0.00           H
ATOM   1763  CB  GLU   112      22.091  34.678  31.815  1.00  0.00           C
ATOM   1764  HB2 GLU   112      21.385  34.567  32.637  1.00  0.00           H
ATOM   1765  HB3 GLU   112      21.628  35.376  31.118  1.00  0.00           H
ATOM   1766  CG  GLU   112      22.211  33.396  31.035  1.00  0.00           C
ATOM   1767  HG2 GLU   112      23.174  32.943  31.267  1.00  0.00           H
ATOM   1768  HG3 GLU   112      21.400  32.729  31.328  1.00  0.00           H
ATOM   1769  CD  GLU   112      22.045  33.544  29.495  1.00  0.00           C
ATOM   1770  OE1 GLU   112      21.745  34.687  28.952  1.00  0.00           O
ATOM   1771  OE2 GLU   112      22.137  32.473  28.827  1.00  0.00           O
ATOM   1772  C   GLU   112      23.247  36.498  33.177  1.00  0.00           C
ATOM   1773  O   GLU   112      23.577  37.556  32.682  1.00  0.00           O
ATOM   1774  N   PHE   113      22.900  36.354  34.483  1.00  0.00           N
ATOM   1775  H   PHE   113      22.741  35.406  34.792  1.00  0.00           H
ATOM   1776  CA  PHE   113      22.904  37.440  35.422  1.00  0.00           C
ATOM   1777  HA  PHE   113      22.115  38.114  35.087  1.00  0.00           H
ATOM   1778  CB  PHE   113      22.525  37.075  36.895  1.00  0.00           C
ATOM   1779  HB2 PHE   113      21.709  36.353  36.832  1.00  0.00           H
ATOM   1780  HB3 PHE   113      23.334  36.533  37.384  1.00  0.00           H
ATOM   1781  CG  PHE   113      22.134  38.252  37.805  1.00  0.00           C
ATOM   1782  CD1 PHE   113      20.832  38.522  38.144  1.00  0.00           C
ATOM   1783  HD1 PHE   113      20.072  37.955  37.627  1.00  0.00           H
ATOM   1784  CE1 PHE   113      20.569  39.259  39.318  1.00  0.00           C
ATOM   1785  HE1 PHE   113      19.575  39.266  39.741  1.00  0.00           H
ATOM   1786  CZ  PHE   113      21.626  39.973  39.888  1.00  0.00           C
ATOM   1787  HZ  PHE   113      21.538  40.652  40.723  1.00  0.00           H
ATOM   1788  CE2 PHE   113      22.912  39.732  39.430  1.00  0.00           C
ATOM   1789  HE2 PHE   113      23.667  40.324  39.926  1.00  0.00           H
ATOM   1790  CD2 PHE   113      23.182  38.908  38.392  1.00  0.00           C
ATOM   1791  HD2 PHE   113      24.163  38.528  38.148  1.00  0.00           H
ATOM   1792  C   PHE   113      24.278  38.118  35.402  1.00  0.00           C
ATOM   1793  O   PHE   113      24.424  39.316  35.274  1.00  0.00           O
ATOM   1794  N   ILE   114      25.403  37.379  35.441  1.00  0.00           N
ATOM   1795  H   ILE   114      25.381  36.370  35.406  1.00  0.00           H
ATOM   1796  CA  ILE   114      26.761  37.949  35.610  1.00  0.00           C
ATOM   1797  HA  ILE   114      26.679  38.565  36.504  1.00  0.00           H
ATOM   1798  CB  ILE   114      27.821  36.845  35.894  1.00  0.00           C
ATOM   1799  HB  ILE   114      27.577  36.061  35.176  1.00  0.00           H
ATOM   1800  CG2 ILE   114      29.267  37.307  35.603  1.00  0.00           C
ATOM   1801 HG21 ILE   114      29.395  38.259  36.117  1.00  0.00           H
ATOM   1802 HG22 ILE   114      29.369  37.501  34.535  1.00  0.00           H
ATOM   1803 HG23 ILE   114      29.974  36.519  35.861  1.00  0.00           H
ATOM   1804  CG1 ILE   114      27.714  36.294  37.328  1.00  0.00           C
ATOM   1805 HG12 ILE   114      28.176  37.008  38.011  1.00  0.00           H
ATOM   1806 HG13 ILE   114      26.654  36.318  37.579  1.00  0.00           H
ATOM   1807  CD1 ILE   114      28.230  34.841  37.615  1.00  0.00           C
ATOM   1808 HD11 ILE   114      29.315  34.774  37.697  1.00  0.00           H
ATOM   1809 HD12 ILE   114      27.781  34.272  36.801  1.00  0.00           H
ATOM   1810 HD13 ILE   114      27.860  34.586  38.608  1.00  0.00           H
ATOM   1811  C   ILE   114      27.052  38.810  34.392  1.00  0.00           C
ATOM   1812  O   ILE   114      27.536  39.919  34.392  1.00  0.00           O
ATOM   1813  N   ALA   115      26.830  38.196  33.224  1.00  0.00           N
ATOM   1814  H   ALA   115      26.492  37.246  33.269  1.00  0.00           H
ATOM   1815  CA  ALA   115      26.855  38.880  31.917  1.00  0.00           C
ATOM   1816  HA  ALA   115      27.768  39.475  31.947  1.00  0.00           H
ATOM   1817  CB  ALA   115      26.824  37.841  30.831  1.00  0.00           C
ATOM   1818  HB1 ALA   115      27.646  37.157  31.042  1.00  0.00           H
ATOM   1819  HB2 ALA   115      27.054  38.349  29.895  1.00  0.00           H
ATOM   1820  HB3 ALA   115      25.878  37.303  30.887  1.00  0.00           H
ATOM   1821  C   ALA   115      25.951  40.049  31.721  1.00  0.00           C
ATOM   1822  O   ALA   115      26.271  41.076  31.034  1.00  0.00           O
ATOM   1823  N   ASP   116      24.689  39.975  32.266  1.00  0.00           N
ATOM   1824  H   ASP   116      24.434  39.041  32.554  1.00  0.00           H
ATOM   1825  CA  ASP   116      23.710  41.073  32.294  1.00  0.00           C
ATOM   1826  HA  ASP   116      23.555  41.366  31.255  1.00  0.00           H
ATOM   1827  CB  ASP   116      22.318  40.538  32.843  1.00  0.00           C
ATOM   1828  HB2 ASP   116      22.556  39.958  33.735  1.00  0.00           H
ATOM   1829  HB3 ASP   116      21.707  41.373  33.188  1.00  0.00           H
ATOM   1830  CG  ASP   116      21.445  39.846  31.888  1.00  0.00           C
ATOM   1831  OD1 ASP   116      21.738  39.874  30.673  1.00  0.00           O
ATOM   1832  OD2 ASP   116      20.357  39.424  32.382  1.00  0.00           O
ATOM   1833  C   ASP   116      24.216  42.225  33.174  1.00  0.00           C
ATOM   1834  O   ASP   116      24.183  43.368  32.691  1.00  0.00           O
ATOM   1835  N   SER   117      24.872  41.971  34.347  1.00  0.00           N
ATOM   1836  H   SER   117      24.740  40.991  34.554  1.00  0.00           H
ATOM   1837  CA  SER   117      25.386  42.908  35.287  1.00  0.00           C
ATOM   1838  HA  SER   117      24.702  43.720  35.534  1.00  0.00           H
ATOM   1839  CB  SER   117      25.898  42.072  36.534  1.00  0.00           C
ATOM   1840  HB2 SER   117      26.721  41.475  36.145  1.00  0.00           H
ATOM   1841  HB3 SER   117      26.293  42.817  37.225  1.00  0.00           H
ATOM   1842  OG  SER   117      24.964  41.219  37.125  1.00  0.00           O
ATOM   1843  HG  SER   117      24.685  40.671  36.389  1.00  0.00           H
ATOM   1844  C   SER   117      26.569  43.638  34.754  1.00  0.00           C
ATOM   1845  O   SER   117      26.746  44.825  35.113  1.00  0.00           O
ATOM   1846  N   LEU   118      27.272  43.118  33.753  1.00  0.00           N
ATOM   1847  H   LEU   118      26.989  42.193  33.464  1.00  0.00           H
ATOM   1848  CA  LEU   118      28.287  43.842  32.941  1.00  0.00           C
ATOM   1849  HA  LEU   118      28.935  44.532  33.482  1.00  0.00           H
ATOM   1850  CB  LEU   118      29.132  42.768  32.264  1.00  0.00           C
ATOM   1851  HB2 LEU   118      29.563  42.115  33.024  1.00  0.00           H
ATOM   1852  HB3 LEU   118      28.545  42.146  31.587  1.00  0.00           H
ATOM   1853  CG  LEU   118      30.363  43.288  31.497  1.00  0.00           C
ATOM   1854  HG  LEU   118      30.053  43.883  30.638  1.00  0.00           H
ATOM   1855  CD1 LEU   118      31.282  44.099  32.389  1.00  0.00           C
ATOM   1856 HD11 LEU   118      32.030  44.324  31.628  1.00  0.00           H
ATOM   1857 HD12 LEU   118      31.615  43.579  33.287  1.00  0.00           H
ATOM   1858 HD13 LEU   118      30.807  45.037  32.677  1.00  0.00           H
ATOM   1859  CD2 LEU   118      31.174  42.112  31.056  1.00  0.00           C
ATOM   1860 HD21 LEU   118      30.520  41.448  30.492  1.00  0.00           H
ATOM   1861 HD22 LEU   118      32.090  42.263  30.486  1.00  0.00           H
ATOM   1862 HD23 LEU   118      31.489  41.680  32.007  1.00  0.00           H
ATOM   1863  C   LEU   118      27.706  44.642  31.712  1.00  0.00           C
ATOM   1864  O   LEU   118      28.138  45.728  31.355  1.00  0.00           O
ATOM   1865  N   LYS   119      26.713  43.979  31.050  1.00  0.00           N
ATOM   1866  H   LYS   119      26.498  43.039  31.351  1.00  0.00           H
ATOM   1867  CA  LYS   119      26.164  44.578  29.825  1.00  0.00           C
ATOM   1868  HA  LYS   119      26.908  44.989  29.145  1.00  0.00           H
ATOM   1869  CB  LYS   119      25.324  43.524  29.069  1.00  0.00           C
ATOM   1870  HB2 LYS   119      26.004  42.711  28.817  1.00  0.00           H
ATOM   1871  HB3 LYS   119      24.609  43.138  29.795  1.00  0.00           H
ATOM   1872  CG  LYS   119      24.621  44.060  27.790  1.00  0.00           C
ATOM   1873  HG2 LYS   119      24.031  43.211  27.442  1.00  0.00           H
ATOM   1874  HG3 LYS   119      23.850  44.812  27.956  1.00  0.00           H
ATOM   1875  CD  LYS   119      25.685  44.621  26.840  1.00  0.00           C
ATOM   1876  HD2 LYS   119      26.001  45.607  27.177  1.00  0.00           H
ATOM   1877  HD3 LYS   119      26.515  43.926  26.713  1.00  0.00           H
ATOM   1878  CE  LYS   119      25.102  44.865  25.482  1.00  0.00           C
ATOM   1879  HE2 LYS   119      25.887  45.321  24.878  1.00  0.00           H
ATOM   1880  HE3 LYS   119      24.734  43.936  25.048  1.00  0.00           H
ATOM   1881  NZ  LYS   119      23.935  45.778  25.480  1.00  0.00           N
ATOM   1882  HZ1 LYS   119      23.153  45.269  25.866  1.00  0.00           H
ATOM   1883  HZ2 LYS   119      23.743  45.962  24.506  1.00  0.00           H
ATOM   1884  HZ3 LYS   119      24.239  46.616  25.956  1.00  0.00           H
ATOM   1885  C   LYS   119      25.431  45.852  30.293  1.00  0.00           C
ATOM   1886  O   LYS   119      25.699  46.955  29.821  1.00  0.00           O
ATOM   1887  N   ALA   120      24.582  45.794  31.345  1.00  0.00           N
ATOM   1888  H   ALA   120      24.321  44.903  31.739  1.00  0.00           H
ATOM   1889  CA  ALA   120      24.155  46.898  32.114  1.00  0.00           C
ATOM   1890  HA  ALA   120      23.453  47.394  31.445  1.00  0.00           H
ATOM   1891  CB  ALA   120      23.443  46.333  33.255  1.00  0.00           C
ATOM   1892  HB1 ALA   120      24.183  45.832  33.880  1.00  0.00           H
ATOM   1893  HB2 ALA   120      22.626  45.687  32.932  1.00  0.00           H
ATOM   1894  HB3 ALA   120      23.038  47.213  33.753  1.00  0.00           H
ATOM   1895  C   ALA   120      25.093  48.015  32.487  1.00  0.00           C
ATOM   1896  O   ALA   120      24.652  49.157  32.573  1.00  0.00           O
ATOM   1897  N   PHE   121      26.294  47.651  32.835  1.00  0.00           N
ATOM   1898  H   PHE   121      26.537  46.672  32.779  1.00  0.00           H
ATOM   1899  CA  PHE   121      27.425  48.526  33.167  1.00  0.00           C
ATOM   1900  HA  PHE   121      27.061  49.268  33.878  1.00  0.00           H
ATOM   1901  CB  PHE   121      28.593  47.719  33.865  1.00  0.00           C
ATOM   1902  HB2 PHE   121      28.233  46.930  34.525  1.00  0.00           H
ATOM   1903  HB3 PHE   121      29.020  47.078  33.093  1.00  0.00           H
ATOM   1904  CG  PHE   121      29.709  48.552  34.394  1.00  0.00           C
ATOM   1905  CD1 PHE   121      29.463  49.709  35.148  1.00  0.00           C
ATOM   1906  HD1 PHE   121      28.447  50.045  35.302  1.00  0.00           H
ATOM   1907  CE1 PHE   121      30.532  50.253  35.907  1.00  0.00           C
ATOM   1908  HE1 PHE   121      30.384  51.093  36.570  1.00  0.00           H
ATOM   1909  CZ  PHE   121      31.786  49.660  35.865  1.00  0.00           C
ATOM   1910  HZ  PHE   121      32.542  50.047  36.533  1.00  0.00           H
ATOM   1911  CE2 PHE   121      32.063  48.574  35.086  1.00  0.00           C
ATOM   1912  HE2 PHE   121      33.057  48.159  35.000  1.00  0.00           H
ATOM   1913  CD2 PHE   121      31.026  48.032  34.332  1.00  0.00           C
ATOM   1914  HD2 PHE   121      31.213  47.055  33.910  1.00  0.00           H
ATOM   1915  C   PHE   121      27.965  49.162  31.915  1.00  0.00           C
ATOM   1916  O   PHE   121      27.912  50.389  31.825  1.00  0.00           O
ATOM   1917  N   ILE   122      28.348  48.450  30.866  1.00  0.00           N
ATOM   1918  H   ILE   122      27.976  47.512  30.872  1.00  0.00           H
ATOM   1919  CA  ILE   122      28.973  48.911  29.575  1.00  0.00           C
ATOM   1920  HA  ILE   122      29.879  49.453  29.845  1.00  0.00           H
ATOM   1921  CB  ILE   122      29.383  47.720  28.672  1.00  0.00           C
ATOM   1922  HB  ILE   122      28.540  47.039  28.551  1.00  0.00           H
ATOM   1923  CG2 ILE   122      29.654  48.057  27.198  1.00  0.00           C
ATOM   1924 HG21 ILE   122      30.412  47.382  26.800  1.00  0.00           H
ATOM   1925 HG22 ILE   122      30.083  49.058  27.207  1.00  0.00           H
ATOM   1926 HG23 ILE   122      28.750  48.165  26.599  1.00  0.00           H
ATOM   1927  CG1 ILE   122      30.481  46.939  29.434  1.00  0.00           C
ATOM   1928 HG12 ILE   122      30.202  46.798  30.479  1.00  0.00           H
ATOM   1929 HG13 ILE   122      30.589  45.930  29.038  1.00  0.00           H
ATOM   1930  CD1 ILE   122      31.834  47.596  29.342  1.00  0.00           C
ATOM   1931 HD11 ILE   122      32.568  46.821  29.563  1.00  0.00           H
ATOM   1932 HD12 ILE   122      31.844  48.431  30.044  1.00  0.00           H
ATOM   1933 HD13 ILE   122      32.070  48.014  28.364  1.00  0.00           H
ATOM   1934  C   ILE   122      28.001  49.841  28.762  1.00  0.00           C
ATOM   1935  O   ILE   122      28.393  50.896  28.295  1.00  0.00           O
ATOM   1936  N   ASP   123      26.707  49.502  28.774  1.00  0.00           N
ATOM   1937  H   ASP   123      26.451  48.675  29.293  1.00  0.00           H
ATOM   1938  CA  ASP   123      25.600  50.325  28.210  1.00  0.00           C
ATOM   1939  HA  ASP   123      25.842  50.441  27.153  1.00  0.00           H
ATOM   1940  CB  ASP   123      24.281  49.532  28.371  1.00  0.00           C
ATOM   1941  HB2 ASP   123      24.192  49.146  29.386  1.00  0.00           H
ATOM   1942  HB3 ASP   123      23.471  50.215  28.112  1.00  0.00           H
ATOM   1943  CG  ASP   123      24.248  48.374  27.466  1.00  0.00           C
ATOM   1944  OD1 ASP   123      23.301  47.546  27.686  1.00  0.00           O
ATOM   1945  OD2 ASP   123      24.903  48.354  26.420  1.00  0.00           O
ATOM   1946  C   ASP   123      25.412  51.664  28.873  1.00  0.00           C
ATOM   1947  O   ASP   123      24.881  52.537  28.215  1.00  0.00           O
ATOM   1948  N   GLU   124      25.935  51.946  30.066  1.00  0.00           N
ATOM   1949  H   GLU   124      26.367  51.171  30.548  1.00  0.00           H
ATOM   1950  CA  GLU   124      26.131  53.258  30.562  1.00  0.00           C
ATOM   1951  HA  GLU   124      25.395  53.917  30.101  1.00  0.00           H
ATOM   1952  CB  GLU   124      25.796  53.319  32.088  1.00  0.00           C
ATOM   1953  HB2 GLU   124      26.043  52.333  32.482  1.00  0.00           H
ATOM   1954  HB3 GLU   124      26.318  54.085  32.662  1.00  0.00           H
ATOM   1955  CG  GLU   124      24.271  53.573  32.379  1.00  0.00           C
ATOM   1956  HG2 GLU   124      23.716  53.026  31.618  1.00  0.00           H
ATOM   1957  HG3 GLU   124      24.031  53.271  33.400  1.00  0.00           H
ATOM   1958  CD  GLU   124      23.898  55.050  32.229  1.00  0.00           C
ATOM   1959  OE1 GLU   124      23.990  55.603  31.099  1.00  0.00           O
ATOM   1960  OE2 GLU   124      23.700  55.723  33.262  1.00  0.00           O
ATOM   1961  C   GLU   124      27.485  53.975  30.341  1.00  0.00           C
ATOM   1962  O   GLU   124      27.533  55.142  29.978  1.00  0.00           O
ATOM   1963  N   GLN   125      28.567  53.227  30.549  1.00  0.00           N
ATOM   1964  H   GLN   125      28.438  52.281  30.876  1.00  0.00           H
ATOM   1965  CA  GLN   125      29.953  53.696  30.548  1.00  0.00           C
ATOM   1966  HA  GLN   125      29.839  54.739  30.840  1.00  0.00           H
ATOM   1967  CB  GLN   125      30.760  52.917  31.527  1.00  0.00           C
ATOM   1968  HB2 GLN   125      30.834  51.949  31.034  1.00  0.00           H
ATOM   1969  HB3 GLN   125      31.782  53.287  31.589  1.00  0.00           H
ATOM   1970  CG  GLN   125      30.201  52.647  33.003  1.00  0.00           C
ATOM   1971  HG2 GLN   125      29.245  52.124  33.020  1.00  0.00           H
ATOM   1972  HG3 GLN   125      30.835  51.895  33.472  1.00  0.00           H
ATOM   1973  CD  GLN   125      30.198  53.941  33.859  1.00  0.00           C
ATOM   1974  OE1 GLN   125      31.109  54.788  33.617  1.00  0.00           O
ATOM   1975  NE2 GLN   125      29.324  54.142  34.802  1.00  0.00           N
ATOM   1976 HE21 GLN   125      29.410  54.919  35.441  1.00  0.00           H
ATOM   1977 HE22 GLN   125      28.640  53.416  34.963  1.00  0.00           H
ATOM   1978  C   GLN   125      30.656  53.735  29.179  1.00  0.00           C
ATOM   1979  O   GLN   125      31.606  54.474  29.067  1.00  0.00           O
ATOM   1980  N   PHE   126      30.107  53.009  28.247  1.00  0.00           N
ATOM   1981  H   PHE   126      29.240  52.504  28.363  1.00  0.00           H
ATOM   1982  CA  PHE   126      30.539  53.008  26.915  1.00  0.00           C
ATOM   1983  HA  PHE   126      31.064  53.962  26.856  1.00  0.00           H
ATOM   1984  CB  PHE   126      31.453  51.829  26.640  1.00  0.00           C
ATOM   1985  HB2 PHE   126      30.896  50.947  26.954  1.00  0.00           H
ATOM   1986  HB3 PHE   126      31.698  51.757  25.580  1.00  0.00           H
ATOM   1987  CG  PHE   126      32.806  51.799  27.496  1.00  0.00           C
ATOM   1988  CD1 PHE   126      32.730  51.162  28.733  1.00  0.00           C
ATOM   1989  HD1 PHE   126      31.787  50.745  29.056  1.00  0.00           H
ATOM   1990  CE1 PHE   126      33.880  50.964  29.492  1.00  0.00           C
ATOM   1991  HE1 PHE   126      33.787  50.247  30.294  1.00  0.00           H
ATOM   1992  CZ  PHE   126      35.106  51.470  28.999  1.00  0.00           C
ATOM   1993  HZ  PHE   126      36.031  51.299  29.530  1.00  0.00           H
ATOM   1994  CE2 PHE   126      35.179  52.228  27.812  1.00  0.00           C
ATOM   1995  HE2 PHE   126      36.105  52.623  27.419  1.00  0.00           H
ATOM   1996  CD2 PHE   126      34.011  52.365  27.022  1.00  0.00           C
ATOM   1997  HD2 PHE   126      34.043  52.783  26.026  1.00  0.00           H
ATOM   1998  C   PHE   126      29.389  53.096  25.848  1.00  0.00           C
ATOM   1999  O   PHE   126      29.301  52.236  24.968  1.00  0.00           O
ATOM   2000  N   PRO   127      28.477  54.071  25.939  1.00  0.00           N
ATOM   2001  CD  PRO   127      28.518  55.180  26.901  1.00  0.00           C
ATOM   2002  HD2 PRO   127      29.452  55.664  27.188  1.00  0.00           H
ATOM   2003  HD3 PRO   127      27.878  54.802  27.699  1.00  0.00           H
ATOM   2004  CG  PRO   127      27.761  56.319  26.215  1.00  0.00           C
ATOM   2005  HG2 PRO   127      28.400  56.795  25.471  1.00  0.00           H
ATOM   2006  HG3 PRO   127      27.461  56.965  27.040  1.00  0.00           H
ATOM   2007  CB  PRO   127      26.601  55.427  25.565  1.00  0.00           C
ATOM   2008  HB2 PRO   127      26.281  56.143  24.808  1.00  0.00           H
ATOM   2009  HB3 PRO   127      25.895  55.149  26.348  1.00  0.00           H
ATOM   2010  CA  PRO   127      27.362  54.276  24.973  1.00  0.00           C
ATOM   2011  HA  PRO   127      26.780  53.356  25.016  1.00  0.00           H
ATOM   2012  C   PRO   127      27.837  54.578  23.597  1.00  0.00           C
ATOM   2013  O   PRO   127      27.122  54.310  22.655  1.00  0.00           O
ATOM   2014  N   GLN   128      29.058  54.995  23.465  1.00  0.00           N
ATOM   2015  H   GLN   128      29.556  55.389  24.251  1.00  0.00           H
ATOM   2016  CA  GLN   128      29.678  55.265  22.144  1.00  0.00           C
ATOM   2017  HA  GLN   128      28.934  55.665  21.455  1.00  0.00           H
ATOM   2018  CB  GLN   128      30.704  56.345  22.188  1.00  0.00           C
ATOM   2019  HB2 GLN   128      30.784  56.499  21.112  1.00  0.00           H
ATOM   2020  HB3 GLN   128      30.269  57.271  22.565  1.00  0.00           H
ATOM   2021  CG  GLN   128      32.096  56.043  22.713  1.00  0.00           C
ATOM   2022  HG2 GLN   128      32.451  55.355  21.945  1.00  0.00           H
ATOM   2023  HG3 GLN   128      32.735  56.905  22.517  1.00  0.00           H
ATOM   2024  CD  GLN   128      32.285  55.728  24.200  1.00  0.00           C
ATOM   2025  OE1 GLN   128      31.361  55.953  25.031  1.00  0.00           O
ATOM   2026  NE2 GLN   128      33.384  55.119  24.592  1.00  0.00           N
ATOM   2027 HE21 GLN   128      33.422  55.060  25.600  1.00  0.00           H
ATOM   2028 HE22 GLN   128      34.150  55.288  23.956  1.00  0.00           H
ATOM   2029  C   GLN   128      30.316  53.999  21.518  1.00  0.00           C
ATOM   2030  O   GLN   128      30.564  53.940  20.305  1.00  0.00           O
ATOM   2031  N   GLY   129      30.544  52.948  22.338  1.00  0.00           N
ATOM   2032  H   GLY   129      30.250  53.015  23.303  1.00  0.00           H
ATOM   2033  CA  GLY   129      31.145  51.693  21.869  1.00  0.00           C
ATOM   2034  HA2 GLY   129      30.779  50.961  22.589  1.00  0.00           H
ATOM   2035  HA3 GLY   129      30.833  51.592  20.830  1.00  0.00           H
ATOM   2036  C   GLY   129      32.636  51.592  21.923  1.00  0.00           C
ATOM   2037  O   GLY   129      33.331  52.605  21.981  1.00  0.00           O
ATOM   2038  N   ILE   130      33.210  50.387  21.970  1.00  0.00           N
ATOM   2039  H   ILE   130      32.653  49.562  21.797  1.00  0.00           H
ATOM   2040  CA  ILE   130      34.620  50.287  22.333  1.00  0.00           C
ATOM   2041  HA  ILE   130      35.040  51.085  22.945  1.00  0.00           H
ATOM   2042  CB  ILE   130      34.673  49.020  23.175  1.00  0.00           C
ATOM   2043  HB  ILE   130      34.243  48.200  22.599  1.00  0.00           H
ATOM   2044  CG2 ILE   130      36.187  48.606  23.351  1.00  0.00           C
ATOM   2045 HG21 ILE   130      36.193  47.782  24.064  1.00  0.00           H
ATOM   2046 HG22 ILE   130      36.782  49.402  23.799  1.00  0.00           H
ATOM   2047 HG23 ILE   130      36.607  48.265  22.404  1.00  0.00           H
ATOM   2048  CG1 ILE   130      34.049  49.133  24.595  1.00  0.00           C
ATOM   2049 HG12 ILE   130      34.817  49.565  25.237  1.00  0.00           H
ATOM   2050 HG13 ILE   130      33.134  49.709  24.455  1.00  0.00           H
ATOM   2051  CD1 ILE   130      33.358  47.940  25.265  1.00  0.00           C
ATOM   2052 HD11 ILE   130      32.441  47.610  24.779  1.00  0.00           H
ATOM   2053 HD12 ILE   130      33.139  48.164  26.309  1.00  0.00           H
ATOM   2054 HD13 ILE   130      34.033  47.087  25.203  1.00  0.00           H
ATOM   2055  C   ILE   130      35.507  50.196  21.142  1.00  0.00           C
ATOM   2056  O   ILE   130      35.240  49.471  20.197  1.00  0.00           O
ATOM   2057  N   SER   131      36.668  50.844  21.135  1.00  0.00           N
ATOM   2058  H   SER   131      36.847  51.586  21.797  1.00  0.00           H
ATOM   2059  CA  SER   131      37.478  50.975  19.914  1.00  0.00           C
ATOM   2060  HA  SER   131      36.760  51.070  19.099  1.00  0.00           H
ATOM   2061  CB  SER   131      38.215  52.319  20.027  1.00  0.00           C
ATOM   2062  HB2 SER   131      37.442  53.067  20.206  1.00  0.00           H
ATOM   2063  HB3 SER   131      38.896  52.310  20.878  1.00  0.00           H
ATOM   2064  OG  SER   131      38.952  52.676  18.873  1.00  0.00           O
ATOM   2065  HG  SER   131      38.451  52.411  18.098  1.00  0.00           H
ATOM   2066  C   SER   131      38.480  49.796  19.772  1.00  0.00           C
ATOM   2067  O   SER   131      38.848  49.483  18.630  1.00  0.00           O
ATOM   2068  N   GLU   132      38.816  49.034  20.846  1.00  0.00           N
ATOM   2069  H   GLU   132      38.644  49.457  21.747  1.00  0.00           H
ATOM   2070  CA  GLU   132      39.512  47.700  20.696  1.00  0.00           C
ATOM   2071  HA  GLU   132      39.067  47.265  19.801  1.00  0.00           H
ATOM   2072  CB  GLU   132      41.099  47.808  20.453  1.00  0.00           C
ATOM   2073  HB2 GLU   132      41.591  46.838  20.378  1.00  0.00           H
ATOM   2074  HB3 GLU   132      41.200  48.354  19.516  1.00  0.00           H
ATOM   2075  CG  GLU   132      41.888  48.656  21.468  1.00  0.00           C
ATOM   2076  HG2 GLU   132      41.690  48.460  22.522  1.00  0.00           H
ATOM   2077  HG3 GLU   132      42.969  48.544  21.386  1.00  0.00           H
ATOM   2078  CD  GLU   132      41.577  50.123  21.217  1.00  0.00           C
ATOM   2079  OE1 GLU   132      42.012  50.540  20.111  1.00  0.00           O
ATOM   2080  OE2 GLU   132      41.147  50.844  22.132  1.00  0.00           O
ATOM   2081  C   GLU   132      39.226  46.896  21.975  1.00  0.00           C
ATOM   2082  O   GLU   132      39.243  47.449  23.085  1.00  0.00           O
ATOM   2083  N   PRO   133      39.021  45.520  21.853  1.00  0.00           N
ATOM   2084  CD  PRO   133      39.269  44.735  20.730  1.00  0.00           C
ATOM   2085  HD2 PRO   133      40.350  44.654  20.617  1.00  0.00           H
ATOM   2086  HD3 PRO   133      38.972  45.196  19.789  1.00  0.00           H
ATOM   2087  CG  PRO   133      38.555  43.478  21.073  1.00  0.00           C
ATOM   2088  HG2 PRO   133      38.962  42.597  20.577  1.00  0.00           H
ATOM   2089  HG3 PRO   133      37.502  43.532  20.795  1.00  0.00           H
ATOM   2090  CB  PRO   133      38.649  43.343  22.597  1.00  0.00           C
ATOM   2091  HB2 PRO   133      39.661  42.984  22.785  1.00  0.00           H
ATOM   2092  HB3 PRO   133      37.884  42.725  23.067  1.00  0.00           H
ATOM   2093  CA  PRO   133      38.486  44.779  22.978  1.00  0.00           C
ATOM   2094  HA  PRO   133      37.441  45.087  22.976  1.00  0.00           H
ATOM   2095  C   PRO   133      39.186  45.046  24.330  1.00  0.00           C
ATOM   2096  O   PRO   133      40.438  45.004  24.299  1.00  0.00           O
ATOM   2097  N   ILE   134      38.503  45.212  25.438  1.00  0.00           N
ATOM   2098  H   ILE   134      37.498  45.151  25.365  1.00  0.00           H
ATOM   2099  CA  ILE   134      39.047  45.543  26.766  1.00  0.00           C
ATOM   2100  HA  ILE   134      40.033  45.952  26.543  1.00  0.00           H
ATOM   2101  CB  ILE   134      38.149  46.535  27.577  1.00  0.00           C
ATOM   2102  HB  ILE   134      37.105  46.253  27.713  1.00  0.00           H
ATOM   2103  CG2 ILE   134      38.793  46.777  28.921  1.00  0.00           C
ATOM   2104 HG21 ILE   134      38.573  45.887  29.511  1.00  0.00           H
ATOM   2105 HG22 ILE   134      38.465  47.565  29.600  1.00  0.00           H
ATOM   2106 HG23 ILE   134      39.830  47.020  28.693  1.00  0.00           H
ATOM   2107  CG1 ILE   134      38.225  47.912  26.831  1.00  0.00           C
ATOM   2108 HG12 ILE   134      39.226  48.341  26.846  1.00  0.00           H
ATOM   2109 HG13 ILE   134      37.889  47.821  25.798  1.00  0.00           H
ATOM   2110  CD1 ILE   134      37.214  48.940  27.351  1.00  0.00           C
ATOM   2111 HD11 ILE   134      36.348  48.477  27.823  1.00  0.00           H
ATOM   2112 HD12 ILE   134      36.989  49.694  26.597  1.00  0.00           H
ATOM   2113 HD13 ILE   134      37.693  49.478  28.169  1.00  0.00           H
ATOM   2114  C   ILE   134      39.307  44.216  27.568  1.00  0.00           C
ATOM   2115  O   ILE   134      38.361  43.432  27.649  1.00  0.00           O
ATOM   2116  N   PRO   135      40.401  43.968  28.281  1.00  0.00           N
ATOM   2117  CD  PRO   135      41.709  44.627  27.964  1.00  0.00           C
ATOM   2118  HD2 PRO   135      41.832  45.353  28.768  1.00  0.00           H
ATOM   2119  HD3 PRO   135      41.819  45.110  26.993  1.00  0.00           H
ATOM   2120  CG  PRO   135      42.703  43.469  28.057  1.00  0.00           C
ATOM   2121  HG2 PRO   135      43.752  43.672  28.271  1.00  0.00           H
ATOM   2122  HG3 PRO   135      42.631  43.049  27.054  1.00  0.00           H
ATOM   2123  CB  PRO   135      42.113  42.549  29.044  1.00  0.00           C
ATOM   2124  HB2 PRO   135      42.604  42.777  29.991  1.00  0.00           H
ATOM   2125  HB3 PRO   135      42.534  41.560  28.856  1.00  0.00           H
ATOM   2126  CA  PRO   135      40.653  42.722  29.028  1.00  0.00           C
ATOM   2127  HA  PRO   135      40.424  41.842  28.427  1.00  0.00           H
ATOM   2128  C   PRO   135      39.945  42.671  30.389  1.00  0.00           C
ATOM   2129  O   PRO   135      39.883  43.683  31.033  1.00  0.00           O
ATOM   2130  N   LEU   136      39.617  41.445  30.866  1.00  0.00           N
ATOM   2131  H   LEU   136      39.698  40.648  30.251  1.00  0.00           H
ATOM   2132  CA  LEU   136      38.924  41.157  32.109  1.00  0.00           C
ATOM   2133  HA  LEU   136      38.890  42.102  32.651  1.00  0.00           H
ATOM   2134  CB  LEU   136      37.474  40.691  31.748  1.00  0.00           C
ATOM   2135  HB2 LEU   136      36.958  41.578  31.383  1.00  0.00           H
ATOM   2136  HB3 LEU   136      37.571  39.980  30.928  1.00  0.00           H
ATOM   2137  CG  LEU   136      36.642  40.073  32.827  1.00  0.00           C
ATOM   2138  HG  LEU   136      37.149  39.285  33.383  1.00  0.00           H
ATOM   2139  CD1 LEU   136      36.249  41.085  33.876  1.00  0.00           C
ATOM   2140 HD11 LEU   136      35.607  40.610  34.617  1.00  0.00           H
ATOM   2141 HD12 LEU   136      35.784  41.920  33.354  1.00  0.00           H
ATOM   2142 HD13 LEU   136      37.197  41.232  34.394  1.00  0.00           H
ATOM   2143  CD2 LEU   136      35.328  39.491  32.247  1.00  0.00           C
ATOM   2144 HD21 LEU   136      34.787  38.870  32.960  1.00  0.00           H
ATOM   2145 HD22 LEU   136      34.722  40.336  31.922  1.00  0.00           H
ATOM   2146 HD23 LEU   136      35.470  38.813  31.404  1.00  0.00           H
ATOM   2147  C   LEU   136      39.605  40.153  33.073  1.00  0.00           C
ATOM   2148  O   LEU   136      39.893  39.039  32.595  1.00  0.00           O
ATOM   2149  N   GLY   137      39.589  40.390  34.398  1.00  0.00           N
ATOM   2150  H   GLY   137      39.478  41.303  34.813  1.00  0.00           H
ATOM   2151  CA  GLY   137      39.885  39.368  35.389  1.00  0.00           C
ATOM   2152  HA2 GLY   137      40.115  38.440  34.866  1.00  0.00           H
ATOM   2153  HA3 GLY   137      40.688  39.744  36.022  1.00  0.00           H
ATOM   2154  C   GLY   137      38.659  39.050  36.332  1.00  0.00           C
ATOM   2155  O   GLY   137      38.067  40.081  36.744  1.00  0.00           O
ATOM   2156  N   PHE   138      38.262  37.802  36.501  1.00  0.00           N
ATOM   2157  H   PHE   138      38.954  37.094  36.302  1.00  0.00           H
ATOM   2158  CA  PHE   138      37.238  37.410  37.486  1.00  0.00           C
ATOM   2159  HA  PHE   138      36.513  38.199  37.683  1.00  0.00           H
ATOM   2160  CB  PHE   138      36.411  36.160  36.933  1.00  0.00           C
ATOM   2161  HB2 PHE   138      36.021  36.458  35.959  1.00  0.00           H
ATOM   2162  HB3 PHE   138      37.091  35.336  36.722  1.00  0.00           H
ATOM   2163  CG  PHE   138      35.219  35.641  37.622  1.00  0.00           C
ATOM   2164  CD1 PHE   138      34.076  36.394  37.919  1.00  0.00           C
ATOM   2165  HD1 PHE   138      34.070  37.449  37.687  1.00  0.00           H
ATOM   2166  CE1 PHE   138      32.980  35.666  38.487  1.00  0.00           C
ATOM   2167  HE1 PHE   138      32.044  36.153  38.721  1.00  0.00           H
ATOM   2168  CZ  PHE   138      33.040  34.288  38.715  1.00  0.00           C
ATOM   2169  HZ  PHE   138      32.159  33.888  39.197  1.00  0.00           H
ATOM   2170  CE2 PHE   138      34.170  33.562  38.302  1.00  0.00           C
ATOM   2171  HE2 PHE   138      34.069  32.493  38.409  1.00  0.00           H
ATOM   2172  CD2 PHE   138      35.260  34.189  37.785  1.00  0.00           C
ATOM   2173  HD2 PHE   138      36.078  33.531  37.530  1.00  0.00           H
ATOM   2174  C   PHE   138      37.903  36.933  38.811  1.00  0.00           C
ATOM   2175  O   PHE   138      38.743  36.086  38.766  1.00  0.00           O
ATOM   2176  N   THR   139      37.464  37.477  39.980  1.00  0.00           N
ATOM   2177  H   THR   139      36.727  38.165  39.920  1.00  0.00           H
ATOM   2178  CA  THR   139      37.592  36.836  41.179  1.00  0.00           C
ATOM   2179  HA  THR   139      38.586  36.390  41.147  1.00  0.00           H
ATOM   2180  CB  THR   139      37.492  37.809  42.456  1.00  0.00           C
ATOM   2181  HB  THR   139      36.468  38.053  42.738  1.00  0.00           H
ATOM   2182  CG2 THR   139      38.349  37.153  43.596  1.00  0.00           C
ATOM   2183 HG21 THR   139      37.948  36.151  43.749  1.00  0.00           H
ATOM   2184 HG22 THR   139      38.110  37.632  44.546  1.00  0.00           H
ATOM   2185 HG23 THR   139      39.420  37.229  43.407  1.00  0.00           H
ATOM   2186  OG1 THR   139      38.172  39.083  42.212  1.00  0.00           O
ATOM   2187  HG1 THR   139      37.673  39.360  41.440  1.00  0.00           H
ATOM   2188  C   THR   139      36.719  35.631  41.430  1.00  0.00           C
ATOM   2189  O   THR   139      35.526  35.732  41.358  1.00  0.00           O
ATOM   2190  N   PHE   140      37.272  34.481  41.720  1.00  0.00           N
ATOM   2191  H   PHE   140      38.266  34.547  41.885  1.00  0.00           H
ATOM   2192  CA  PHE   140      36.555  33.145  41.936  1.00  0.00           C
ATOM   2193  HA  PHE   140      35.530  33.506  42.030  1.00  0.00           H
ATOM   2194  CB  PHE   140      36.787  32.212  40.718  1.00  0.00           C
ATOM   2195  HB2 PHE   140      36.717  32.777  39.788  1.00  0.00           H
ATOM   2196  HB3 PHE   140      37.809  31.834  40.725  1.00  0.00           H
ATOM   2197  CG  PHE   140      35.728  31.051  40.653  1.00  0.00           C
ATOM   2198  CD1 PHE   140      34.348  31.254  40.854  1.00  0.00           C
ATOM   2199  HD1 PHE   140      33.953  32.202  41.191  1.00  0.00           H
ATOM   2200  CE1 PHE   140      33.471  30.202  40.651  1.00  0.00           C
ATOM   2201  HE1 PHE   140      32.445  30.273  40.980  1.00  0.00           H
ATOM   2202  CZ  PHE   140      33.910  28.942  40.225  1.00  0.00           C
ATOM   2203  HZ  PHE   140      33.305  28.057  40.100  1.00  0.00           H
ATOM   2204  CE2 PHE   140      35.277  28.730  40.021  1.00  0.00           C
ATOM   2205  HE2 PHE   140      35.653  27.812  39.592  1.00  0.00           H
ATOM   2206  CD2 PHE   140      36.250  29.777  40.297  1.00  0.00           C
ATOM   2207  HD2 PHE   140      37.318  29.629  40.347  1.00  0.00           H
ATOM   2208  C   PHE   140      36.833  32.423  43.226  1.00  0.00           C
ATOM   2209  O   PHE   140      37.516  31.371  43.311  1.00  0.00           O
ATOM   2210  N   SER   141      36.257  32.885  44.348  1.00  0.00           N
ATOM   2211  H   SER   141      35.762  33.751  44.190  1.00  0.00           H
ATOM   2212  CA  SER   141      36.537  32.487  45.724  1.00  0.00           C
ATOM   2213  HA  SER   141      37.604  32.271  45.790  1.00  0.00           H
ATOM   2214  CB  SER   141      36.156  33.746  46.639  1.00  0.00           C
ATOM   2215  HB2 SER   141      35.097  33.918  46.450  1.00  0.00           H
ATOM   2216  HB3 SER   141      36.380  33.487  47.675  1.00  0.00           H
ATOM   2217  OG  SER   141      36.848  34.972  46.390  1.00  0.00           O
ATOM   2218  HG  SER   141      36.064  35.506  46.244  1.00  0.00           H
ATOM   2219  C   SER   141      35.871  31.182  46.157  1.00  0.00           C
ATOM   2220  O   SER   141      35.193  31.170  47.198  1.00  0.00           O
ATOM   2221  N   PHE   142      35.884  30.187  45.285  1.00  0.00           N
ATOM   2222  H   PHE   142      36.597  30.217  44.571  1.00  0.00           H
ATOM   2223  CA  PHE   142      35.303  28.863  45.378  1.00  0.00           C
ATOM   2224  HA  PHE   142      34.737  28.809  46.309  1.00  0.00           H
ATOM   2225  CB  PHE   142      34.156  28.891  44.315  1.00  0.00           C
ATOM   2226  HB2 PHE   142      34.605  29.167  43.360  1.00  0.00           H
ATOM   2227  HB3 PHE   142      33.790  27.883  44.119  1.00  0.00           H
ATOM   2228  CG  PHE   142      33.015  29.796  44.539  1.00  0.00           C
ATOM   2229  CD1 PHE   142      33.011  31.148  44.189  1.00  0.00           C
ATOM   2230  HD1 PHE   142      33.887  31.695  43.873  1.00  0.00           H
ATOM   2231  CE1 PHE   142      31.860  31.961  44.431  1.00  0.00           C
ATOM   2232  HE1 PHE   142      31.793  32.950  44.004  1.00  0.00           H
ATOM   2233  CZ  PHE   142      30.781  31.452  45.136  1.00  0.00           C
ATOM   2234  HZ  PHE   142      29.949  32.107  45.355  1.00  0.00           H
ATOM   2235  CE2 PHE   142      30.752  30.083  45.524  1.00  0.00           C
ATOM   2236  HE2 PHE   142      29.950  29.715  46.147  1.00  0.00           H
ATOM   2237  CD2 PHE   142      31.879  29.315  45.250  1.00  0.00           C
ATOM   2238  HD2 PHE   142      31.821  28.250  45.417  1.00  0.00           H
ATOM   2239  C   PHE   142      36.354  27.779  45.219  1.00  0.00           C
ATOM   2240  O   PHE   142      37.398  28.043  44.539  1.00  0.00           O
ATOM   2241  N   PRO   143      36.172  26.582  45.753  1.00  0.00           N
ATOM   2242  CD  PRO   143      35.023  26.312  46.538  1.00  0.00           C
ATOM   2243  HD2 PRO   143      34.095  26.564  46.027  1.00  0.00           H
ATOM   2244  HD3 PRO   143      35.239  26.684  47.540  1.00  0.00           H
ATOM   2245  CG  PRO   143      35.068  24.798  46.659  1.00  0.00           C
ATOM   2246  HG2 PRO   143      34.488  24.261  45.909  1.00  0.00           H
ATOM   2247  HG3 PRO   143      34.746  24.603  47.683  1.00  0.00           H
ATOM   2248  CB  PRO   143      36.499  24.316  46.496  1.00  0.00           C
ATOM   2249  HB2 PRO   143      36.499  23.316  46.064  1.00  0.00           H
ATOM   2250  HB3 PRO   143      37.067  24.214  47.421  1.00  0.00           H
ATOM   2251  CA  PRO   143      37.116  25.454  45.598  1.00  0.00           C
ATOM   2252  HA  PRO   143      38.143  25.761  45.798  1.00  0.00           H
ATOM   2253  C   PRO   143      37.148  25.065  44.119  1.00  0.00           C
ATOM   2254  O   PRO   143      36.164  24.486  43.621  1.00  0.00           O
ATOM   2255  N   ALA   144      38.310  25.191  43.512  1.00  0.00           N
ATOM   2256  H   ALA   144      39.121  25.432  44.065  1.00  0.00           H
ATOM   2257  CA  ALA   144      38.562  25.054  42.077  1.00  0.00           C
ATOM   2258  HA  ALA   144      37.768  24.465  41.618  1.00  0.00           H
ATOM   2259  CB  ALA   144      38.595  26.443  41.491  1.00  0.00           C
ATOM   2260  HB1 ALA   144      39.445  26.960  41.938  1.00  0.00           H
ATOM   2261  HB2 ALA   144      37.725  27.068  41.693  1.00  0.00           H
ATOM   2262  HB3 ALA   144      38.550  26.322  40.409  1.00  0.00           H
ATOM   2263  C   ALA   144      39.889  24.368  41.801  1.00  0.00           C
ATOM   2264  O   ALA   144      40.857  24.525  42.485  1.00  0.00           O
ATOM   2265  N   SER   145      39.802  23.412  40.873  1.00  0.00           N
ATOM   2266  H   SER   145      38.968  23.531  40.314  1.00  0.00           H
ATOM   2267  CA  SER   145      41.001  22.943  40.111  1.00  0.00           C
ATOM   2268  HA  SER   145      41.823  22.637  40.757  1.00  0.00           H
ATOM   2269  CB  SER   145      40.609  21.604  39.386  1.00  0.00           C
ATOM   2270  HB2 SER   145      39.814  21.821  38.670  1.00  0.00           H
ATOM   2271  HB3 SER   145      41.429  21.165  38.817  1.00  0.00           H
ATOM   2272  OG  SER   145      40.145  20.663  40.278  1.00  0.00           O
ATOM   2273  HG  SER   145      40.261  19.839  39.799  1.00  0.00           H
ATOM   2274  C   SER   145      41.396  24.055  39.161  1.00  0.00           C
ATOM   2275  O   SER   145      40.538  24.666  38.513  1.00  0.00           O
ATOM   2276  N   GLN   146      42.719  24.384  39.046  1.00  0.00           N
ATOM   2277  H   GLN   146      43.386  23.839  39.574  1.00  0.00           H
ATOM   2278  CA  GLN   146      43.206  25.434  38.145  1.00  0.00           C
ATOM   2279  HA  GLN   146      42.595  25.487  37.243  1.00  0.00           H
ATOM   2280  CB  GLN   146      43.113  26.820  38.885  1.00  0.00           C
ATOM   2281  HB2 GLN   146      42.093  27.049  39.199  1.00  0.00           H
ATOM   2282  HB3 GLN   146      43.706  26.800  39.799  1.00  0.00           H
ATOM   2283  CG  GLN   146      43.472  27.963  37.908  1.00  0.00           C
ATOM   2284  HG2 GLN   146      44.529  28.047  37.658  1.00  0.00           H
ATOM   2285  HG3 GLN   146      42.889  27.914  36.989  1.00  0.00           H
ATOM   2286  CD  GLN   146      43.216  29.375  38.421  1.00  0.00           C
ATOM   2287  OE1 GLN   146      42.748  29.622  39.517  1.00  0.00           O
ATOM   2288  NE2 GLN   146      43.574  30.359  37.555  1.00  0.00           N
ATOM   2289 HE21 GLN   146      43.369  31.327  37.757  1.00  0.00           H
ATOM   2290 HE22 GLN   146      43.723  30.018  36.617  1.00  0.00           H
ATOM   2291  C   GLN   146      44.654  25.164  37.775  1.00  0.00           C
ATOM   2292  O   GLN   146      45.569  25.065  38.638  1.00  0.00           O
ATOM   2293  N   ASN   147      44.944  24.972  36.500  1.00  0.00           N
ATOM   2294  H   ASN   147      44.186  24.882  35.839  1.00  0.00           H
ATOM   2295  CA  ASN   147      46.178  24.653  35.812  1.00  0.00           C
ATOM   2296  HA  ASN   147      46.965  24.513  36.553  1.00  0.00           H
ATOM   2297  CB  ASN   147      46.044  23.316  35.016  1.00  0.00           C
ATOM   2298  HB2 ASN   147      45.141  23.423  34.417  1.00  0.00           H
ATOM   2299  HB3 ASN   147      46.904  23.149  34.366  1.00  0.00           H
ATOM   2300  CG  ASN   147      46.014  22.129  36.013  1.00  0.00           C
ATOM   2301  OD1 ASN   147      46.414  22.263  37.113  1.00  0.00           O
ATOM   2302  ND2 ASN   147      45.685  20.908  35.566  1.00  0.00           N
ATOM   2303 HD21 ASN   147      45.232  20.908  34.663  1.00  0.00           H
ATOM   2304 HD22 ASN   147      45.631  20.180  36.264  1.00  0.00           H
ATOM   2305  C   ASN   147      46.813  25.754  34.912  1.00  0.00           C
ATOM   2306  O   ASN   147      47.808  25.613  34.307  1.00  0.00           O
ATOM   2307  N   LYS   148      46.036  26.832  34.722  1.00  0.00           N
ATOM   2308  H   LYS   148      45.189  26.952  35.258  1.00  0.00           H
ATOM   2309  CA  LYS   148      46.515  28.040  34.011  1.00  0.00           C
ATOM   2310  HA  LYS   148      47.573  28.089  34.268  1.00  0.00           H
ATOM   2311  CB  LYS   148      46.421  27.864  32.482  1.00  0.00           C
ATOM   2312  HB2 LYS   148      46.742  28.770  31.967  1.00  0.00           H
ATOM   2313  HB3 LYS   148      47.197  27.153  32.200  1.00  0.00           H
ATOM   2314  CG  LYS   148      45.001  27.579  31.949  1.00  0.00           C
ATOM   2315  HG2 LYS   148      44.690  26.586  32.271  1.00  0.00           H
ATOM   2316  HG3 LYS   148      44.275  28.257  32.398  1.00  0.00           H
ATOM   2317  CD  LYS   148      45.022  27.623  30.463  1.00  0.00           C
ATOM   2318  HD2 LYS   148      45.564  28.493  30.092  1.00  0.00           H
ATOM   2319  HD3 LYS   148      45.529  26.757  30.036  1.00  0.00           H
ATOM   2320  CE  LYS   148      43.596  27.491  29.935  1.00  0.00           C
ATOM   2321  HE2 LYS   148      42.963  28.292  30.319  1.00  0.00           H
ATOM   2322  HE3 LYS   148      43.793  27.580  28.866  1.00  0.00           H
ATOM   2323  NZ  LYS   148      42.865  26.179  30.155  1.00  0.00           N
ATOM   2324  HZ1 LYS   148      42.632  26.085  31.132  1.00  0.00           H
ATOM   2325  HZ2 LYS   148      43.448  25.403  29.877  1.00  0.00           H
ATOM   2326  HZ3 LYS   148      42.036  26.065  29.588  1.00  0.00           H
ATOM   2327  C   LYS   148      45.726  29.310  34.501  1.00  0.00           C
ATOM   2328  O   LYS   148      44.737  29.196  35.271  1.00  0.00           O
ATOM   2329  N   ILE   149      46.249  30.483  34.172  1.00  0.00           N
ATOM   2330  H   ILE   149      47.141  30.459  33.697  1.00  0.00           H
ATOM   2331  CA  ILE   149      45.779  31.700  34.824  1.00  0.00           C
ATOM   2332  HA  ILE   149      45.614  31.561  35.893  1.00  0.00           H
ATOM   2333  CB  ILE   149      46.854  32.789  34.604  1.00  0.00           C
ATOM   2334  HB  ILE   149      47.858  32.363  34.593  1.00  0.00           H
ATOM   2335  CG2 ILE   149      46.658  33.537  33.213  1.00  0.00           C
ATOM   2336 HG21 ILE   149      47.618  34.012  33.015  1.00  0.00           H
ATOM   2337 HG22 ILE   149      45.896  34.317  33.214  1.00  0.00           H
ATOM   2338 HG23 ILE   149      46.332  32.874  32.411  1.00  0.00           H
ATOM   2339  CG1 ILE   149      46.824  33.851  35.723  1.00  0.00           C
ATOM   2340 HG12 ILE   149      45.790  34.195  35.727  1.00  0.00           H
ATOM   2341 HG13 ILE   149      47.051  33.383  36.681  1.00  0.00           H
ATOM   2342  CD1 ILE   149      47.777  35.056  35.640  1.00  0.00           C
ATOM   2343 HD11 ILE   149      47.563  35.625  34.735  1.00  0.00           H
ATOM   2344 HD12 ILE   149      48.842  34.841  35.723  1.00  0.00           H
ATOM   2345 HD13 ILE   149      47.561  35.671  36.515  1.00  0.00           H
ATOM   2346  C   ILE   149      44.389  32.159  34.220  1.00  0.00           C
ATOM   2347  O   ILE   149      43.683  33.005  34.811  1.00  0.00           O
ATOM   2348  N   ASN   150      43.925  31.572  33.101  1.00  0.00           N
ATOM   2349  H   ASN   150      44.445  30.865  32.600  1.00  0.00           H
ATOM   2350  CA  ASN   150      42.693  31.797  32.328  1.00  0.00           C
ATOM   2351  HA  ASN   150      42.067  32.545  32.812  1.00  0.00           H
ATOM   2352  CB  ASN   150      43.139  32.503  31.052  1.00  0.00           C
ATOM   2353  HB2 ASN   150      42.210  32.881  30.624  1.00  0.00           H
ATOM   2354  HB3 ASN   150      43.705  33.388  31.342  1.00  0.00           H
ATOM   2355  CG  ASN   150      43.858  31.650  30.017  1.00  0.00           C
ATOM   2356  OD1 ASN   150      44.619  30.744  30.257  1.00  0.00           O
ATOM   2357  ND2 ASN   150      43.462  31.790  28.747  1.00  0.00           N
ATOM   2358 HD21 ASN   150      42.866  32.558  28.472  1.00  0.00           H
ATOM   2359 HD22 ASN   150      43.875  31.249  28.001  1.00  0.00           H
ATOM   2360  C   ASN   150      41.822  30.511  32.201  1.00  0.00           C
ATOM   2361  O   ASN   150      41.225  30.143  31.190  1.00  0.00           O
ATOM   2362  N   GLU   151      41.754  29.810  33.308  1.00  0.00           N
ATOM   2363  H   GLU   151      42.306  30.157  34.080  1.00  0.00           H
ATOM   2364  CA  GLU   151      40.741  28.757  33.655  1.00  0.00           C
ATOM   2365  HA  GLU   151      39.880  28.978  33.026  1.00  0.00           H
ATOM   2366  CB  GLU   151      41.197  27.387  33.297  1.00  0.00           C
ATOM   2367  HB2 GLU   151      40.319  26.754  33.169  1.00  0.00           H
ATOM   2368  HB3 GLU   151      41.664  27.338  32.313  1.00  0.00           H
ATOM   2369  CG  GLU   151      42.134  26.717  34.289  1.00  0.00           C
ATOM   2370  HG2 GLU   151      43.145  27.122  34.295  1.00  0.00           H
ATOM   2371  HG3 GLU   151      41.656  26.698  35.268  1.00  0.00           H
ATOM   2372  CD  GLU   151      42.312  25.306  33.910  1.00  0.00           C
ATOM   2373  OE1 GLU   151      42.206  24.953  32.708  1.00  0.00           O
ATOM   2374  OE2 GLU   151      42.879  24.580  34.757  1.00  0.00           O
ATOM   2375  C   GLU   151      40.273  28.744  35.184  1.00  0.00           C
ATOM   2376  O   GLU   151      41.004  29.146  36.046  1.00  0.00           O
ATOM   2377  N   GLY   152      39.075  28.210  35.449  1.00  0.00           N
ATOM   2378  H   GLY   152      38.484  27.964  34.668  1.00  0.00           H
ATOM   2379  CA  GLY   152      38.600  27.704  36.723  1.00  0.00           C
ATOM   2380  HA2 GLY   152      39.467  27.440  37.331  1.00  0.00           H
ATOM   2381  HA3 GLY   152      38.068  28.472  37.284  1.00  0.00           H
ATOM   2382  C   GLY   152      37.708  26.515  36.577  1.00  0.00           C
ATOM   2383  O   GLY   152      36.544  26.628  36.461  1.00  0.00           O
ATOM   2384  N   ILE   153      38.220  25.279  36.858  1.00  0.00           N
ATOM   2385  H   ILE   153      39.218  25.237  37.008  1.00  0.00           H
ATOM   2386  CA  ILE   153      37.284  24.129  36.987  1.00  0.00           C
ATOM   2387  HA  ILE   153      36.408  24.283  36.357  1.00  0.00           H
ATOM   2388  CB  ILE   153      37.872  22.838  36.444  1.00  0.00           C
ATOM   2389  HB  ILE   153      38.815  22.528  36.894  1.00  0.00           H
ATOM   2390  CG2 ILE   153      36.888  21.663  36.756  1.00  0.00           C
ATOM   2391 HG21 ILE   153      36.845  21.498  37.833  1.00  0.00           H
ATOM   2392 HG22 ILE   153      37.284  20.720  36.377  1.00  0.00           H
ATOM   2393 HG23 ILE   153      35.870  21.800  36.392  1.00  0.00           H
ATOM   2394  CG1 ILE   153      38.288  22.773  34.933  1.00  0.00           C
ATOM   2395 HG12 ILE   153      38.637  21.786  34.629  1.00  0.00           H
ATOM   2396 HG13 ILE   153      37.418  22.849  34.282  1.00  0.00           H
ATOM   2397  CD1 ILE   153      39.292  23.859  34.462  1.00  0.00           C
ATOM   2398 HD11 ILE   153      38.739  24.798  34.480  1.00  0.00           H
ATOM   2399 HD12 ILE   153      39.640  23.859  33.429  1.00  0.00           H
ATOM   2400 HD13 ILE   153      40.172  23.997  35.090  1.00  0.00           H
ATOM   2401  C   ILE   153      36.777  23.992  38.439  1.00  0.00           C
ATOM   2402  O   ILE   153      37.600  23.664  39.277  1.00  0.00           O
ATOM   2403  N   LEU   154      35.502  24.407  38.654  1.00  0.00           N
ATOM   2404  H   LEU   154      34.839  24.437  37.891  1.00  0.00           H
ATOM   2405  CA  LEU   154      35.033  24.322  40.014  1.00  0.00           C
ATOM   2406  HA  LEU   154      35.731  24.811  40.694  1.00  0.00           H
ATOM   2407  CB  LEU   154      33.604  24.945  40.024  1.00  0.00           C
ATOM   2408  HB2 LEU   154      33.652  25.988  39.711  1.00  0.00           H
ATOM   2409  HB3 LEU   154      33.161  24.338  39.236  1.00  0.00           H
ATOM   2410  CG  LEU   154      32.794  24.848  41.292  1.00  0.00           C
ATOM   2411  HG  LEU   154      32.807  23.866  41.764  1.00  0.00           H
ATOM   2412  CD1 LEU   154      33.431  25.735  42.419  1.00  0.00           C
ATOM   2413 HD11 LEU   154      32.986  25.480  43.381  1.00  0.00           H
ATOM   2414 HD12 LEU   154      33.225  26.780  42.185  1.00  0.00           H
ATOM   2415 HD13 LEU   154      34.456  25.369  42.456  1.00  0.00           H
ATOM   2416  CD2 LEU   154      31.351  25.266  41.157  1.00  0.00           C
ATOM   2417 HD21 LEU   154      31.365  26.316  40.866  1.00  0.00           H
ATOM   2418 HD22 LEU   154      31.000  24.657  40.324  1.00  0.00           H
ATOM   2419 HD23 LEU   154      30.873  25.078  42.118  1.00  0.00           H
ATOM   2420  C   LEU   154      34.901  22.827  40.473  1.00  0.00           C
ATOM   2421  O   LEU   154      34.414  21.985  39.750  1.00  0.00           O
ATOM   2422  N   GLN   155      35.325  22.473  41.700  1.00  0.00           N
ATOM   2423  H   GLN   155      35.780  23.176  42.266  1.00  0.00           H
ATOM   2424  CA  GLN   155      35.191  21.108  42.266  1.00  0.00           C
ATOM   2425  HA  GLN   155      35.268  20.453  41.397  1.00  0.00           H
ATOM   2426  CB  GLN   155      36.352  20.821  43.236  1.00  0.00           C
ATOM   2427  HB2 GLN   155      36.390  21.702  43.877  1.00  0.00           H
ATOM   2428  HB3 GLN   155      36.014  19.941  43.783  1.00  0.00           H
ATOM   2429  CG  GLN   155      37.741  20.671  42.571  1.00  0.00           C
ATOM   2430  HG2 GLN   155      37.645  19.815  41.904  1.00  0.00           H
ATOM   2431  HG3 GLN   155      38.037  21.496  41.922  1.00  0.00           H
ATOM   2432  CD  GLN   155      38.828  20.417  43.560  1.00  0.00           C
ATOM   2433  OE1 GLN   155      38.615  20.420  44.744  1.00  0.00           O
ATOM   2434  NE2 GLN   155      39.959  20.068  43.033  1.00  0.00           N
ATOM   2435 HE21 GLN   155      40.720  19.905  43.676  1.00  0.00           H
ATOM   2436 HE22 GLN   155      40.027  20.188  42.033  1.00  0.00           H
ATOM   2437  C   GLN   155      33.868  20.850  43.003  1.00  0.00           C
ATOM   2438  O   GLN   155      33.395  19.739  42.969  1.00  0.00           O
ATOM   2439  N   ARG   156      33.166  21.824  43.593  1.00  0.00           N
ATOM   2440  H   ARG   156      33.644  22.710  43.511  1.00  0.00           H
ATOM   2441  CA  ARG   156      31.816  21.729  44.380  1.00  0.00           C
ATOM   2442  HA  ARG   156      31.132  21.166  43.745  1.00  0.00           H
ATOM   2443  CB  ARG   156      32.019  20.908  45.639  1.00  0.00           C
ATOM   2444  HB2 ARG   156      31.039  20.806  46.105  1.00  0.00           H
ATOM   2445  HB3 ARG   156      32.415  19.930  45.362  1.00  0.00           H
ATOM   2446  CG  ARG   156      33.082  21.452  46.578  1.00  0.00           C
ATOM   2447  HG2 ARG   156      34.066  21.548  46.119  1.00  0.00           H
ATOM   2448  HG3 ARG   156      32.814  22.436  46.963  1.00  0.00           H
ATOM   2449  CD  ARG   156      32.982  20.593  47.874  1.00  0.00           C
ATOM   2450  HD2 ARG   156      31.939  20.538  48.190  1.00  0.00           H
ATOM   2451  HD3 ARG   156      33.248  19.555  47.672  1.00  0.00           H
ATOM   2452  NE  ARG   156      33.794  21.181  49.007  1.00  0.00           N
ATOM   2453  HE  ARG   156      34.748  21.443  48.808  1.00  0.00           H
ATOM   2454  CZ  ARG   156      33.374  21.614  50.149  1.00  0.00           C
ATOM   2455  NH1 ARG   156      32.164  21.417  50.568  1.00  0.00           N
ATOM   2456 HH11 ARG   156      31.630  20.685  50.119  1.00  0.00           H
ATOM   2457 HH12 ARG   156      31.797  21.807  51.425  1.00  0.00           H
ATOM   2458  NH2 ARG   156      34.170  22.346  50.940  1.00  0.00           N
ATOM   2459 HH21 ARG   156      35.115  22.418  50.593  1.00  0.00           H
ATOM   2460 HH22 ARG   156      34.052  22.466  51.936  1.00  0.00           H
ATOM   2461  C   ARG   156      31.261  23.144  44.652  1.00  0.00           C
ATOM   2462  O   ARG   156      32.070  23.992  44.910  1.00  0.00           O
ATOM   2463  N   TRP   157      29.986  23.403  44.759  1.00  0.00           N
ATOM   2464  H   TRP   157      29.401  22.636  44.459  1.00  0.00           H
ATOM   2465  CA  TRP   157      29.403  24.635  45.268  1.00  0.00           C
ATOM   2466  HA  TRP   157      29.927  25.470  44.802  1.00  0.00           H
ATOM   2467  CB  TRP   157      27.939  24.756  44.884  1.00  0.00           C
ATOM   2468  HB2 TRP   157      27.364  23.876  45.173  1.00  0.00           H
ATOM   2469  HB3 TRP   157      27.624  25.569  45.538  1.00  0.00           H
ATOM   2470  CG  TRP   157      27.554  25.257  43.550  1.00  0.00           C
ATOM   2471  CD1 TRP   157      26.963  24.581  42.556  1.00  0.00           C
ATOM   2472  HD1 TRP   157      26.524  23.623  42.791  1.00  0.00           H
ATOM   2473  NE1 TRP   157      26.730  25.411  41.476  1.00  0.00           N
ATOM   2474  HE1 TRP   157      26.338  25.040  40.623  1.00  0.00           H
ATOM   2475  CE2 TRP   157      27.353  26.607  41.584  1.00  0.00           C
ATOM   2476  CZ2 TRP   157      27.599  27.707  40.717  1.00  0.00           C
ATOM   2477  HZ2 TRP   157      27.116  27.671  39.751  1.00  0.00           H
ATOM   2478  CH2 TRP   157      28.376  28.793  41.170  1.00  0.00           C
ATOM   2479  HH2 TRP   157      28.481  29.689  40.574  1.00  0.00           H
ATOM   2480  CZ3 TRP   157      28.942  28.754  42.448  1.00  0.00           C
ATOM   2481  HZ3 TRP   157      29.459  29.582  42.910  1.00  0.00           H
ATOM   2482  CE3 TRP   157      28.744  27.647  43.283  1.00  0.00           C
ATOM   2483  HE3 TRP   157      29.099  27.599  44.301  1.00  0.00           H
ATOM   2484  CD2 TRP   157      27.929  26.529  42.929  1.00  0.00           C
ATOM   2485  C   TRP   157      29.552  24.772  46.782  1.00  0.00           C
ATOM   2486  O   TRP   157      29.670  23.809  47.577  1.00  0.00           O
ATOM   2487  N   THR   158      29.842  25.979  47.226  1.00  0.00           N
ATOM   2488  H   THR   158      29.892  26.761  46.589  1.00  0.00           H
ATOM   2489  CA  THR   158      29.926  26.341  48.693  1.00  0.00           C
ATOM   2490  HA  THR   158      29.483  25.536  49.280  1.00  0.00           H
ATOM   2491  CB  THR   158      31.313  26.817  48.993  1.00  0.00           C
ATOM   2492  HB  THR   158      31.353  27.013  50.065  1.00  0.00           H
ATOM   2493  CG2 THR   158      32.299  25.645  48.715  1.00  0.00           C
ATOM   2494 HG21 THR   158      32.071  24.700  49.209  1.00  0.00           H
ATOM   2495 HG22 THR   158      33.295  25.985  49.001  1.00  0.00           H
ATOM   2496 HG23 THR   158      32.378  25.386  47.660  1.00  0.00           H
ATOM   2497  OG1 THR   158      31.757  27.872  48.184  1.00  0.00           O
ATOM   2498  HG1 THR   158      32.642  27.970  48.542  1.00  0.00           H
ATOM   2499  C   THR   158      28.890  27.459  49.001  1.00  0.00           C
ATOM   2500  O   THR   158      27.909  27.463  48.258  1.00  0.00           O
ATOM   2501  N   LYS   159      28.981  28.316  50.031  1.00  0.00           N
ATOM   2502  H   LYS   159      29.665  27.990  50.697  1.00  0.00           H
ATOM   2503  CA  LYS   159      28.250  29.563  50.240  1.00  0.00           C
ATOM   2504  HA  LYS   159      28.356  29.880  51.278  1.00  0.00           H
ATOM   2505  CB  LYS   159      28.800  30.740  49.366  1.00  0.00           C
ATOM   2506  HB2 LYS   159      28.360  30.692  48.369  1.00  0.00           H
ATOM   2507  HB3 LYS   159      28.425  31.680  49.772  1.00  0.00           H
ATOM   2508  CG  LYS   159      30.306  30.872  49.320  1.00  0.00           C
ATOM   2509  HG2 LYS   159      30.760  30.770  50.305  1.00  0.00           H
ATOM   2510  HG3 LYS   159      30.697  30.110  48.646  1.00  0.00           H
ATOM   2511  CD  LYS   159      30.726  32.247  48.736  1.00  0.00           C
ATOM   2512  HD2 LYS   159      30.153  32.553  47.860  1.00  0.00           H
ATOM   2513  HD3 LYS   159      30.671  33.000  49.522  1.00  0.00           H
ATOM   2514  CE  LYS   159      32.172  32.251  48.285  1.00  0.00           C
ATOM   2515  HE2 LYS   159      32.104  32.041  47.216  1.00  0.00           H
ATOM   2516  HE3 LYS   159      32.526  33.282  48.296  1.00  0.00           H
ATOM   2517  NZ  LYS   159      33.008  31.260  48.990  1.00  0.00           N
ATOM   2518  HZ1 LYS   159      33.985  31.359  48.755  1.00  0.00           H
ATOM   2519  HZ2 LYS   159      32.779  30.328  48.674  1.00  0.00           H
ATOM   2520  HZ3 LYS   159      32.817  31.423  49.967  1.00  0.00           H
ATOM   2521  C   LYS   159      26.713  29.380  50.166  1.00  0.00           C
ATOM   2522  O   LYS   159      26.036  30.380  49.903  1.00  0.00           O
ATOM   2523  N   GLY   160      26.052  28.216  50.299  1.00  0.00           N
ATOM   2524  H   GLY   160      26.686  27.486  50.590  1.00  0.00           H
ATOM   2525  CA  GLY   160      24.609  27.965  50.086  1.00  0.00           C
ATOM   2526  HA2 GLY   160      24.484  27.082  50.711  1.00  0.00           H
ATOM   2527  HA3 GLY   160      24.018  28.787  50.489  1.00  0.00           H
ATOM   2528  C   GLY   160      24.107  27.770  48.667  1.00  0.00           C
ATOM   2529  O   GLY   160      22.933  27.604  48.439  1.00  0.00           O
ATOM   2530  N   PHE   161      24.966  27.880  47.648  1.00  0.00           N
ATOM   2531  H   PHE   161      25.928  28.123  47.837  1.00  0.00           H
ATOM   2532  CA  PHE   161      24.703  27.525  46.263  1.00  0.00           C
ATOM   2533  HA  PHE   161      23.778  27.994  45.928  1.00  0.00           H
ATOM   2534  CB  PHE   161      25.858  27.967  45.346  1.00  0.00           C
ATOM   2535  HB2 PHE   161      26.820  27.582  45.681  1.00  0.00           H
ATOM   2536  HB3 PHE   161      25.696  27.461  44.395  1.00  0.00           H
ATOM   2537  CG  PHE   161      25.850  29.466  45.167  1.00  0.00           C
ATOM   2538  CD1 PHE   161      26.607  30.268  46.035  1.00  0.00           C
ATOM   2539  HD1 PHE   161      27.018  29.817  46.926  1.00  0.00           H
ATOM   2540  CE1 PHE   161      26.813  31.557  45.675  1.00  0.00           C
ATOM   2541  HE1 PHE   161      27.414  32.224  46.274  1.00  0.00           H
ATOM   2542  CZ  PHE   161      26.286  32.166  44.515  1.00  0.00           C
ATOM   2543  HZ  PHE   161      26.609  33.172  44.286  1.00  0.00           H
ATOM   2544  CE2 PHE   161      25.539  31.374  43.593  1.00  0.00           C
ATOM   2545  HE2 PHE   161      25.165  31.752  42.653  1.00  0.00           H
ATOM   2546  CD2 PHE   161      25.355  29.980  43.939  1.00  0.00           C
ATOM   2547  HD2 PHE   161      24.865  29.368  43.198  1.00  0.00           H
ATOM   2548  C   PHE   161      24.379  26.023  46.061  1.00  0.00           C
ATOM   2549  O   PHE   161      25.076  25.192  46.576  1.00  0.00           O
ATOM   2550  N   ASP   162      23.385  25.667  45.294  1.00  0.00           N
ATOM   2551  H   ASP   162      22.847  26.438  44.927  1.00  0.00           H
ATOM   2552  CA  ASP   162      23.099  24.282  44.943  1.00  0.00           C
ATOM   2553  HA  ASP   162      24.080  23.810  44.985  1.00  0.00           H
ATOM   2554  CB  ASP   162      22.124  23.619  45.877  1.00  0.00           C
ATOM   2555  HB2 ASP   162      22.175  24.246  46.768  1.00  0.00           H
ATOM   2556  HB3 ASP   162      21.188  23.682  45.323  1.00  0.00           H
ATOM   2557  CG  ASP   162      22.538  22.176  46.116  1.00  0.00           C
ATOM   2558  OD1 ASP   162      21.571  21.389  46.340  1.00  0.00           O
ATOM   2559  OD2 ASP   162      23.736  21.881  46.232  1.00  0.00           O
ATOM   2560  C   ASP   162      22.789  24.052  43.468  1.00  0.00           C
ATOM   2561  O   ASP   162      22.014  23.198  43.101  1.00  0.00           O
ATOM   2562  N   ILE   163      23.413  24.769  42.506  1.00  0.00           N
ATOM   2563  H   ILE   163      23.973  25.524  42.877  1.00  0.00           H
ATOM   2564  CA  ILE   163      23.146  24.743  41.081  1.00  0.00           C
ATOM   2565  HA  ILE   163      22.057  24.774  41.041  1.00  0.00           H
ATOM   2566  CB  ILE   163      23.659  26.059  40.414  1.00  0.00           C
ATOM   2567  HB  ILE   163      24.742  26.127  40.515  1.00  0.00           H
ATOM   2568  CG2 ILE   163      23.256  25.871  38.932  1.00  0.00           C
ATOM   2569 HG21 ILE   163      22.217  25.573  38.792  1.00  0.00           H
ATOM   2570 HG22 ILE   163      23.794  25.007  38.544  1.00  0.00           H
ATOM   2571 HG23 ILE   163      23.414  26.756  38.316  1.00  0.00           H
ATOM   2572  CG1 ILE   163      22.911  27.329  40.945  1.00  0.00           C
ATOM   2573 HG12 ILE   163      21.891  27.262  40.567  1.00  0.00           H
ATOM   2574 HG13 ILE   163      22.986  27.292  42.032  1.00  0.00           H
ATOM   2575  CD1 ILE   163      23.520  28.654  40.593  1.00  0.00           C
ATOM   2576 HD11 ILE   163      22.999  29.479  41.080  1.00  0.00           H
ATOM   2577 HD12 ILE   163      23.457  28.875  39.528  1.00  0.00           H
ATOM   2578 HD13 ILE   163      24.551  28.644  40.947  1.00  0.00           H
ATOM   2579  C   ILE   163      23.832  23.470  40.439  1.00  0.00           C
ATOM   2580  O   ILE   163      25.045  23.354  40.517  1.00  0.00           O
ATOM   2581  N   PRO   164      23.025  22.540  39.837  1.00  0.00           N
ATOM   2582  CD  PRO   164      21.564  22.453  39.833  1.00  0.00           C
ATOM   2583  HD2 PRO   164      21.257  22.930  38.903  1.00  0.00           H
ATOM   2584  HD3 PRO   164      21.170  22.901  40.745  1.00  0.00           H
ATOM   2585  CG  PRO   164      21.290  20.939  39.798  1.00  0.00           C
ATOM   2586  HG2 PRO   164      20.296  20.752  39.392  1.00  0.00           H
ATOM   2587  HG3 PRO   164      21.329  20.508  40.799  1.00  0.00           H
ATOM   2588  CB  PRO   164      22.436  20.437  38.919  1.00  0.00           C
ATOM   2589  HB2 PRO   164      22.160  20.649  37.886  1.00  0.00           H
ATOM   2590  HB3 PRO   164      22.648  19.379  39.083  1.00  0.00           H
ATOM   2591  CA  PRO   164      23.637  21.315  39.321  1.00  0.00           C
ATOM   2592  HA  PRO   164      24.074  20.826  40.192  1.00  0.00           H
ATOM   2593  C   PRO   164      24.577  21.629  38.115  1.00  0.00           C
ATOM   2594  O   PRO   164      24.698  22.757  37.638  1.00  0.00           O
ATOM   2595  N   ASN   165      25.234  20.628  37.560  1.00  0.00           N
ATOM   2596  H   ASN   165      25.235  19.721  38.003  1.00  0.00           H
ATOM   2597  CA  ASN   165      26.018  20.564  36.270  1.00  0.00           C
ATOM   2598  HA  ASN   165      26.634  19.700  36.517  1.00  0.00           H
ATOM   2599  CB  ASN   165      25.086  20.277  35.076  1.00  0.00           C
ATOM   2600  HB2 ASN   165      24.183  19.765  35.410  1.00  0.00           H
ATOM   2601  HB3 ASN   165      24.715  21.212  34.657  1.00  0.00           H
ATOM   2602  CG  ASN   165      25.819  19.517  33.957  1.00  0.00           C
ATOM   2603  OD1 ASN   165      25.876  20.009  32.816  1.00  0.00           O
ATOM   2604  ND2 ASN   165      26.541  18.464  34.271  1.00  0.00           N
ATOM   2605 HD21 ASN   165      26.373  18.008  35.158  1.00  0.00           H
ATOM   2606 HD22 ASN   165      26.894  18.007  33.443  1.00  0.00           H
ATOM   2607  C   ASN   165      27.056  21.704  35.934  1.00  0.00           C
ATOM   2608  O   ASN   165      27.410  21.795  34.784  1.00  0.00           O
ATOM   2609  N   ILE   166      27.589  22.407  36.960  1.00  0.00           N
ATOM   2610  H   ILE   166      27.158  22.218  37.854  1.00  0.00           H
ATOM   2611  CA  ILE   166      28.630  23.442  36.880  1.00  0.00           C
ATOM   2612  HA  ILE   166      28.809  23.704  35.838  1.00  0.00           H
ATOM   2613  CB  ILE   166      28.121  24.679  37.636  1.00  0.00           C
ATOM   2614  HB  ILE   166      27.785  24.317  38.609  1.00  0.00           H
ATOM   2615  CG2 ILE   166      29.268  25.831  37.719  1.00  0.00           C
ATOM   2616 HG21 ILE   166      30.033  25.570  38.451  1.00  0.00           H
ATOM   2617 HG22 ILE   166      28.806  26.740  38.107  1.00  0.00           H
ATOM   2618 HG23 ILE   166      29.571  26.076  36.702  1.00  0.00           H
ATOM   2619  CG1 ILE   166      26.960  25.272  36.805  1.00  0.00           C
ATOM   2620 HG12 ILE   166      27.323  25.689  35.866  1.00  0.00           H
ATOM   2621 HG13 ILE   166      26.223  24.510  36.553  1.00  0.00           H
ATOM   2622  CD1 ILE   166      26.167  26.309  37.612  1.00  0.00           C
ATOM   2623 HD11 ILE   166      26.802  27.194  37.610  1.00  0.00           H
ATOM   2624 HD12 ILE   166      25.947  25.950  38.618  1.00  0.00           H
ATOM   2625 HD13 ILE   166      25.295  26.674  37.069  1.00  0.00           H
ATOM   2626  C   ILE   166      29.985  22.916  37.526  1.00  0.00           C
ATOM   2627  O   ILE   166      31.062  23.231  36.973  1.00  0.00           O
ATOM   2628  N   GLU   167      29.846  22.203  38.686  1.00  0.00           N
ATOM   2629  H   GLU   167      28.891  22.102  39.002  1.00  0.00           H
ATOM   2630  CA  GLU   167      30.979  21.493  39.262  1.00  0.00           C
ATOM   2631  HA  GLU   167      31.673  22.316  39.429  1.00  0.00           H
ATOM   2632  CB  GLU   167      30.593  20.886  40.666  1.00  0.00           C
ATOM   2633  HB2 GLU   167      31.437  20.621  41.304  1.00  0.00           H
ATOM   2634  HB3 GLU   167      30.061  21.631  41.258  1.00  0.00           H
ATOM   2635  CG  GLU   167      29.756  19.567  40.607  1.00  0.00           C
ATOM   2636  HG2 GLU   167      28.868  19.843  40.038  1.00  0.00           H
ATOM   2637  HG3 GLU   167      30.106  18.705  40.041  1.00  0.00           H
ATOM   2638  CD  GLU   167      29.202  19.143  42.053  1.00  0.00           C
ATOM   2639  OE1 GLU   167      29.977  18.470  42.802  1.00  0.00           O
ATOM   2640  OE2 GLU   167      27.989  19.269  42.262  1.00  0.00           O
ATOM   2641  C   GLU   167      31.545  20.470  38.237  1.00  0.00           C
ATOM   2642  O   GLU   167      30.793  19.916  37.396  1.00  0.00           O
ATOM   2643  N   ASN   168      32.844  20.211  38.262  1.00  0.00           N
ATOM   2644  H   ASN   168      33.466  20.724  38.871  1.00  0.00           H
ATOM   2645  CA  ASN   168      33.572  19.430  37.240  1.00  0.00           C
ATOM   2646  HA  ASN   168      34.609  19.541  37.557  1.00  0.00           H
ATOM   2647  CB  ASN   168      33.239  17.869  37.248  1.00  0.00           C
ATOM   2648  HB2 ASN   168      32.243  17.701  36.839  1.00  0.00           H
ATOM   2649  HB3 ASN   168      33.969  17.211  36.778  1.00  0.00           H
ATOM   2650  CG  ASN   168      33.155  17.344  38.704  1.00  0.00           C
ATOM   2651  OD1 ASN   168      33.969  17.665  39.534  1.00  0.00           O
ATOM   2652  ND2 ASN   168      32.278  16.373  39.085  1.00  0.00           N
ATOM   2653 HD21 ASN   168      31.593  16.011  38.436  1.00  0.00           H
ATOM   2654 HD22 ASN   168      32.326  16.045  40.039  1.00  0.00           H
ATOM   2655  C   ASN   168      33.566  20.052  35.837  1.00  0.00           C
ATOM   2656  O   ASN   168      33.686  19.370  34.818  1.00  0.00           O
ATOM   2657  N   HID   169      33.311  21.351  35.718  1.00  0.00           N
ATOM   2658  H   HID   169      33.094  21.906  36.534  1.00  0.00           H
ATOM   2659  CA  HID   169      33.505  22.089  34.485  1.00  0.00           C
ATOM   2660  HA  HID   169      34.026  21.459  33.765  1.00  0.00           H
ATOM   2661  CB  HID   169      32.111  22.180  33.781  1.00  0.00           C
ATOM   2662  HB2 HID   169      31.543  22.910  34.358  1.00  0.00           H
ATOM   2663  HB3 HID   169      32.027  22.552  32.760  1.00  0.00           H
ATOM   2664  CG  HID   169      31.354  20.873  33.684  1.00  0.00           C
ATOM   2665  ND1 HID   169      30.395  20.527  34.621  1.00  0.00           N
ATOM   2666  HD1 HID   169      30.429  20.735  35.609  1.00  0.00           H
ATOM   2667  CE1 HID   169      29.718  19.545  34.054  1.00  0.00           C
ATOM   2668  HE1 HID   169      29.044  18.895  34.592  1.00  0.00           H
ATOM   2669  NE2 HID   169      30.147  19.223  32.839  1.00  0.00           N
ATOM   2670  CD2 HID   169      31.190  20.059  32.561  1.00  0.00           C
ATOM   2671  HD2 HID   169      31.753  20.084  31.638  1.00  0.00           H
ATOM   2672  C   HID   169      34.124  23.438  34.618  1.00  0.00           C
ATOM   2673  O   HID   169      34.114  23.998  35.739  1.00  0.00           O
ATOM   2674  N   ASP   170      34.813  23.932  33.564  1.00  0.00           N
ATOM   2675  H   ASP   170      34.831  23.418  32.694  1.00  0.00           H
ATOM   2676  CA  ASP   170      35.536  25.258  33.498  1.00  0.00           C
ATOM   2677  HA  ASP   170      36.104  25.366  34.422  1.00  0.00           H
ATOM   2678  CB  ASP   170      36.519  25.133  32.302  1.00  0.00           C
ATOM   2679  HB2 ASP   170      37.143  24.240  32.281  1.00  0.00           H
ATOM   2680  HB3 ASP   170      35.919  25.154  31.393  1.00  0.00           H
ATOM   2681  CG  ASP   170      37.464  26.335  32.213  1.00  0.00           C
ATOM   2682  OD1 ASP   170      37.530  27.167  33.138  1.00  0.00           O
ATOM   2683  OD2 ASP   170      38.112  26.328  31.145  1.00  0.00           O
ATOM   2684  C   ASP   170      34.575  26.422  33.476  1.00  0.00           C
ATOM   2685  O   ASP   170      33.807  26.580  32.553  1.00  0.00           O
ATOM   2686  N   VAL   171      34.617  27.391  34.425  1.00  0.00           N
ATOM   2687  H   VAL   171      35.295  27.227  35.155  1.00  0.00           H
ATOM   2688  CA  VAL   171      33.771  28.620  34.415  1.00  0.00           C
ATOM   2689  HA  VAL   171      32.779  28.336  34.061  1.00  0.00           H
ATOM   2690  CB  VAL   171      33.619  29.248  35.852  1.00  0.00           C
ATOM   2691  HB  VAL   171      32.737  29.890  35.848  1.00  0.00           H
ATOM   2692  CG1 VAL   171      33.253  28.228  36.883  1.00  0.00           C
ATOM   2693 HG11 VAL   171      32.502  28.692  37.521  1.00  0.00           H
ATOM   2694 HG12 VAL   171      32.932  27.264  36.489  1.00  0.00           H
ATOM   2695 HG13 VAL   171      34.136  27.868  37.411  1.00  0.00           H
ATOM   2696  CG2 VAL   171      34.895  30.034  36.291  1.00  0.00           C
ATOM   2697 HG21 VAL   171      34.936  30.142  37.374  1.00  0.00           H
ATOM   2698 HG22 VAL   171      34.990  31.051  35.907  1.00  0.00           H
ATOM   2699 HG23 VAL   171      35.824  29.583  35.942  1.00  0.00           H
ATOM   2700  C   VAL   171      34.206  29.701  33.403  1.00  0.00           C
ATOM   2701  O   VAL   171      33.413  30.570  33.159  1.00  0.00           O
ATOM   2702  N   VAL   172      35.449  29.652  32.820  1.00  0.00           N
ATOM   2703  H   VAL   172      36.145  29.011  33.170  1.00  0.00           H
ATOM   2704  CA  VAL   172      35.931  30.732  31.926  1.00  0.00           C
ATOM   2705  HA  VAL   172      35.625  31.655  32.418  1.00  0.00           H
ATOM   2706  CB  VAL   172      37.446  30.800  31.752  1.00  0.00           C
ATOM   2707  HB  VAL   172      37.834  29.821  31.471  1.00  0.00           H
ATOM   2708  CG1 VAL   172      37.838  31.765  30.607  1.00  0.00           C
ATOM   2709 HG11 VAL   172      37.256  32.687  30.629  1.00  0.00           H
ATOM   2710 HG12 VAL   172      38.889  32.050  30.577  1.00  0.00           H
ATOM   2711 HG13 VAL   172      37.564  31.297  29.662  1.00  0.00           H
ATOM   2712  CG2 VAL   172      38.192  31.202  33.034  1.00  0.00           C
ATOM   2713 HG21 VAL   172      37.899  32.180  33.416  1.00  0.00           H
ATOM   2714 HG22 VAL   172      39.270  31.167  32.872  1.00  0.00           H
ATOM   2715 HG23 VAL   172      37.969  30.515  33.850  1.00  0.00           H
ATOM   2716  C   VAL   172      35.221  30.591  30.621  1.00  0.00           C
ATOM   2717  O   VAL   172      34.727  31.613  30.184  1.00  0.00           O
ATOM   2718  N   PRO   173      34.997  29.387  29.981  1.00  0.00           N
ATOM   2719  CD  PRO   173      35.485  28.053  30.236  1.00  0.00           C
ATOM   2720  HD2 PRO   173      35.630  27.785  31.284  1.00  0.00           H
ATOM   2721  HD3 PRO   173      36.367  27.948  29.608  1.00  0.00           H
ATOM   2722  CG  PRO   173      34.492  27.090  29.651  1.00  0.00           C
ATOM   2723  HG2 PRO   173      33.563  26.999  30.215  1.00  0.00           H
ATOM   2724  HG3 PRO   173      34.702  26.026  29.538  1.00  0.00           H
ATOM   2725  CB  PRO   173      34.271  27.750  28.293  1.00  0.00           C
ATOM   2726  HB2 PRO   173      33.311  27.464  27.866  1.00  0.00           H
ATOM   2727  HB3 PRO   173      35.050  27.450  27.593  1.00  0.00           H
ATOM   2728  CA  PRO   173      34.263  29.300  28.740  1.00  0.00           C
ATOM   2729  HA  PRO   173      34.762  29.856  27.947  1.00  0.00           H
ATOM   2730  C   PRO   173      32.820  29.809  28.844  1.00  0.00           C
ATOM   2731  O   PRO   173      32.215  30.217  27.815  1.00  0.00           O
ATOM   2732  N   MET   174      32.211  29.646  30.046  1.00  0.00           N
ATOM   2733  H   MET   174      32.781  29.319  30.813  1.00  0.00           H
ATOM   2734  CA  MET   174      30.880  30.048  30.377  1.00  0.00           C
ATOM   2735  HA  MET   174      30.161  29.661  29.654  1.00  0.00           H
ATOM   2736  CB  MET   174      30.587  29.394  31.708  1.00  0.00           C
ATOM   2737  HB2 MET   174      30.882  28.344  31.674  1.00  0.00           H
ATOM   2738  HB3 MET   174      31.240  29.898  32.420  1.00  0.00           H
ATOM   2739  CG  MET   174      29.136  29.510  32.172  1.00  0.00           C
ATOM   2740  HG2 MET   174      29.008  28.918  33.077  1.00  0.00           H
ATOM   2741  HG3 MET   174      28.999  30.515  32.572  1.00  0.00           H
ATOM   2742  SD  MET   174      27.969  29.006  30.988  1.00  0.00           S
ATOM   2743  CE  MET   174      28.289  27.188  31.190  1.00  0.00           C
ATOM   2744  HE1 MET   174      29.327  26.951  30.959  1.00  0.00           H
ATOM   2745  HE2 MET   174      28.307  26.978  32.259  1.00  0.00           H
ATOM   2746  HE3 MET   174      27.559  26.490  30.779  1.00  0.00           H
ATOM   2747  C   MET   174      30.712  31.605  30.353  1.00  0.00           C
ATOM   2748  O   MET   174      29.948  32.125  29.503  1.00  0.00           O
ATOM   2749  N   LEU   175      31.593  32.247  31.109  1.00  0.00           N
ATOM   2750  H   LEU   175      32.212  31.738  31.722  1.00  0.00           H
ATOM   2751  CA  LEU   175      31.852  33.716  30.982  1.00  0.00           C
ATOM   2752  HA  LEU   175      31.020  34.290  31.389  1.00  0.00           H
ATOM   2753  CB  LEU   175      33.057  34.205  31.862  1.00  0.00           C
ATOM   2754  HB2 LEU   175      33.886  33.557  31.578  1.00  0.00           H
ATOM   2755  HB3 LEU   175      33.284  35.224  31.546  1.00  0.00           H
ATOM   2756  CG  LEU   175      32.883  34.101  33.429  1.00  0.00           C
ATOM   2757  HG  LEU   175      32.455  33.139  33.710  1.00  0.00           H
ATOM   2758  CD1 LEU   175      34.220  34.342  34.089  1.00  0.00           C
ATOM   2759 HD11 LEU   175      34.627  35.239  33.623  1.00  0.00           H
ATOM   2760 HD12 LEU   175      34.870  33.497  33.863  1.00  0.00           H
ATOM   2761 HD13 LEU   175      33.967  34.399  35.148  1.00  0.00           H
ATOM   2762  CD2 LEU   175      31.900  35.157  33.861  1.00  0.00           C
ATOM   2763 HD21 LEU   175      30.861  34.866  33.703  1.00  0.00           H
ATOM   2764 HD22 LEU   175      31.878  35.269  34.945  1.00  0.00           H
ATOM   2765 HD23 LEU   175      32.350  36.030  33.388  1.00  0.00           H
ATOM   2766  C   LEU   175      32.029  34.110  29.505  1.00  0.00           C
ATOM   2767  O   LEU   175      31.400  35.023  29.071  1.00  0.00           O
ATOM   2768  N   GLN   176      32.922  33.497  28.703  1.00  0.00           N
ATOM   2769  H   GLN   176      33.396  32.711  29.124  1.00  0.00           H
ATOM   2770  CA  GLN   176      33.138  33.755  27.265  1.00  0.00           C
ATOM   2771  HA  GLN   176      33.373  34.817  27.206  1.00  0.00           H
ATOM   2772  CB  GLN   176      34.373  32.991  26.789  1.00  0.00           C
ATOM   2773  HB2 GLN   176      34.160  31.962  27.079  1.00  0.00           H
ATOM   2774  HB3 GLN   176      34.347  33.070  25.702  1.00  0.00           H
ATOM   2775  CG  GLN   176      35.717  33.497  27.254  1.00  0.00           C
ATOM   2776  HG2 GLN   176      35.575  33.685  28.319  1.00  0.00           H
ATOM   2777  HG3 GLN   176      36.444  32.692  27.152  1.00  0.00           H
ATOM   2778  CD  GLN   176      36.197  34.723  26.443  1.00  0.00           C
ATOM   2779  OE1 GLN   176      35.468  35.570  26.009  1.00  0.00           O
ATOM   2780  NE2 GLN   176      37.493  34.944  26.297  1.00  0.00           N
ATOM   2781 HE21 GLN   176      37.775  35.638  25.621  1.00  0.00           H
ATOM   2782 HE22 GLN   176      38.186  34.292  26.635  1.00  0.00           H
ATOM   2783  C   GLN   176      31.864  33.666  26.349  1.00  0.00           C
ATOM   2784  O   GLN   176      31.596  34.714  25.662  1.00  0.00           O
ATOM   2785  N   LYS   177      31.124  32.537  26.273  1.00  0.00           N
ATOM   2786  H   LYS   177      31.388  31.727  26.814  1.00  0.00           H
ATOM   2787  CA  LYS   177      29.888  32.498  25.451  1.00  0.00           C
ATOM   2788  HA  LYS   177      30.119  32.806  24.431  1.00  0.00           H
ATOM   2789  CB  LYS   177      29.470  30.954  25.321  1.00  0.00           C
ATOM   2790  HB2 LYS   177      28.767  30.726  24.521  1.00  0.00           H
ATOM   2791  HB3 LYS   177      30.418  30.420  25.256  1.00  0.00           H
ATOM   2792  CG  LYS   177      28.781  30.461  26.596  1.00  0.00           C
ATOM   2793  HG2 LYS   177      29.447  30.680  27.430  1.00  0.00           H
ATOM   2794  HG3 LYS   177      27.781  30.885  26.685  1.00  0.00           H
ATOM   2795  CD  LYS   177      28.661  28.975  26.539  1.00  0.00           C
ATOM   2796  HD2 LYS   177      27.954  28.551  27.253  1.00  0.00           H
ATOM   2797  HD3 LYS   177      28.269  28.707  25.558  1.00  0.00           H
ATOM   2798  CE  LYS   177      30.123  28.339  26.813  1.00  0.00           C
ATOM   2799  HE2 LYS   177      30.826  28.896  26.194  1.00  0.00           H
ATOM   2800  HE3 LYS   177      30.298  28.442  27.883  1.00  0.00           H
ATOM   2801  NZ  LYS   177      30.259  26.937  26.359  1.00  0.00           N
ATOM   2802  HZ1 LYS   177      30.369  27.001  25.357  1.00  0.00           H
ATOM   2803  HZ2 LYS   177      29.432  26.396  26.565  1.00  0.00           H
ATOM   2804  HZ3 LYS   177      31.117  26.571  26.747  1.00  0.00           H
ATOM   2805  C   LYS   177      28.798  33.464  26.010  1.00  0.00           C
ATOM   2806  O   LYS   177      27.966  34.026  25.201  1.00  0.00           O
ATOM   2807  N   GLN   178      28.830  33.670  27.298  1.00  0.00           N
ATOM   2808  H   GLN   178      29.440  33.116  27.883  1.00  0.00           H
ATOM   2809  CA  GLN   178      27.891  34.659  27.866  1.00  0.00           C
ATOM   2810  HA  GLN   178      26.911  34.440  27.441  1.00  0.00           H
ATOM   2811  CB  GLN   178      27.610  34.356  29.366  1.00  0.00           C
ATOM   2812  HB2 GLN   178      28.531  34.376  29.949  1.00  0.00           H
ATOM   2813  HB3 GLN   178      26.975  35.144  29.773  1.00  0.00           H
ATOM   2814  CG  GLN   178      26.863  33.024  29.612  1.00  0.00           C
ATOM   2815  HG2 GLN   178      27.448  32.215  29.174  1.00  0.00           H
ATOM   2816  HG3 GLN   178      26.885  32.846  30.687  1.00  0.00           H
ATOM   2817  CD  GLN   178      25.423  32.978  29.036  1.00  0.00           C
ATOM   2818  OE1 GLN   178      24.877  33.991  28.538  1.00  0.00           O
ATOM   2819  NE2 GLN   178      24.811  31.769  28.943  1.00  0.00           N
ATOM   2820 HE21 GLN   178      23.821  31.860  28.766  1.00  0.00           H
ATOM   2821 HE22 GLN   178      25.137  30.898  29.334  1.00  0.00           H
ATOM   2822  C   GLN   178      28.122  36.132  27.686  1.00  0.00           C
ATOM   2823  O   GLN   178      27.131  36.833  27.399  1.00  0.00           O
ATOM   2824  N   ILE   179      29.349  36.565  27.690  1.00  0.00           N
ATOM   2825  H   ILE   179      30.034  35.930  28.074  1.00  0.00           H
ATOM   2826  CA  ILE   179      29.730  37.880  27.309  1.00  0.00           C
ATOM   2827  HA  ILE   179      28.952  38.527  27.715  1.00  0.00           H
ATOM   2828  CB  ILE   179      31.012  38.315  28.133  1.00  0.00           C
ATOM   2829  HB  ILE   179      31.737  37.552  27.852  1.00  0.00           H
ATOM   2830  CG2 ILE   179      31.543  39.694  27.649  1.00  0.00           C
ATOM   2831 HG21 ILE   179      32.501  40.015  28.057  1.00  0.00           H
ATOM   2832 HG22 ILE   179      30.830  40.455  27.965  1.00  0.00           H
ATOM   2833 HG23 ILE   179      31.443  39.806  26.569  1.00  0.00           H
ATOM   2834  CG1 ILE   179      30.832  38.306  29.631  1.00  0.00           C
ATOM   2835 HG12 ILE   179      29.983  38.932  29.906  1.00  0.00           H
ATOM   2836 HG13 ILE   179      30.629  37.271  29.910  1.00  0.00           H
ATOM   2837  CD1 ILE   179      32.074  38.722  30.421  1.00  0.00           C
ATOM   2838 HD11 ILE   179      31.885  38.516  31.475  1.00  0.00           H
ATOM   2839 HD12 ILE   179      32.300  39.776  30.257  1.00  0.00           H
ATOM   2840 HD13 ILE   179      32.936  38.085  30.225  1.00  0.00           H
ATOM   2841  C   ILE   179      29.668  37.955  25.780  1.00  0.00           C
ATOM   2842  O   ILE   179      28.876  38.806  25.398  1.00  0.00           O
ATOM   2843  N   THR   180      30.252  37.063  24.990  1.00  0.00           N
ATOM   2844  H   THR   180      31.035  36.509  25.308  1.00  0.00           H
ATOM   2845  CA  THR   180      30.178  37.120  23.464  1.00  0.00           C
ATOM   2846  HA  THR   180      30.795  37.967  23.162  1.00  0.00           H
ATOM   2847  CB  THR   180      30.799  35.883  22.738  1.00  0.00           C
ATOM   2848  HB  THR   180      30.233  34.979  22.960  1.00  0.00           H
ATOM   2849  CG2 THR   180      30.699  36.069  21.247  1.00  0.00           C
ATOM   2850 HG21 THR   180      29.676  35.999  20.877  1.00  0.00           H
ATOM   2851 HG22 THR   180      31.305  35.328  20.726  1.00  0.00           H
ATOM   2852 HG23 THR   180      31.142  37.012  20.927  1.00  0.00           H
ATOM   2853  OG1 THR   180      32.108  35.750  23.047  1.00  0.00           O
ATOM   2854  HG1 THR   180      32.632  36.319  22.480  1.00  0.00           H
ATOM   2855  C   THR   180      28.796  37.320  22.959  1.00  0.00           C
ATOM   2856  O   THR   180      28.606  38.225  22.158  1.00  0.00           O
ATOM   2857  N   LYS   181      27.811  36.514  23.291  1.00  0.00           N
ATOM   2858  H   LYS   181      28.104  35.743  23.876  1.00  0.00           H
ATOM   2859  CA  LYS   181      26.454  36.653  22.745  1.00  0.00           C
ATOM   2860  HA  LYS   181      26.389  36.359  21.698  1.00  0.00           H
ATOM   2861  CB  LYS   181      25.515  35.526  23.319  1.00  0.00           C
ATOM   2862  HB2 LYS   181      24.718  35.396  22.587  1.00  0.00           H
ATOM   2863  HB3 LYS   181      26.003  34.552  23.325  1.00  0.00           H
ATOM   2864  CG  LYS   181      24.950  35.923  24.700  1.00  0.00           C
ATOM   2865  HG2 LYS   181      25.782  35.866  25.403  1.00  0.00           H
ATOM   2866  HG3 LYS   181      24.622  36.963  24.713  1.00  0.00           H
ATOM   2867  CD  LYS   181      23.799  34.894  25.201  1.00  0.00           C
ATOM   2868  HD2 LYS   181      23.453  35.290  26.156  1.00  0.00           H
ATOM   2869  HD3 LYS   181      22.919  34.908  24.558  1.00  0.00           H
ATOM   2870  CE  LYS   181      24.281  33.457  25.342  1.00  0.00           C
ATOM   2871  HE2 LYS   181      24.446  32.990  24.372  1.00  0.00           H
ATOM   2872  HE3 LYS   181      25.164  33.332  25.968  1.00  0.00           H
ATOM   2873  NZ  LYS   181      23.311  32.518  25.944  1.00  0.00           N
ATOM   2874  HZ1 LYS   181      22.867  32.902  26.766  1.00  0.00           H
ATOM   2875  HZ2 LYS   181      23.803  31.730  26.340  1.00  0.00           H
ATOM   2876  HZ3 LYS   181      22.617  32.167  25.301  1.00  0.00           H
ATOM   2877  C   LYS   181      25.819  38.049  22.948  1.00  0.00           C
ATOM   2878  O   LYS   181      24.899  38.376  22.195  1.00  0.00           O
ATOM   2879  N   ARG   182      26.260  38.833  23.963  1.00  0.00           N
ATOM   2880  H   ARG   182      27.084  38.559  24.480  1.00  0.00           H
ATOM   2881  CA  ARG   182      25.865  40.262  24.241  1.00  0.00           C
ATOM   2882  HA  ARG   182      24.790  40.282  24.057  1.00  0.00           H
ATOM   2883  CB  ARG   182      25.911  40.548  25.746  1.00  0.00           C
ATOM   2884  HB2 ARG   182      26.919  40.469  26.153  1.00  0.00           H
ATOM   2885  HB3 ARG   182      25.526  41.564  25.832  1.00  0.00           H
ATOM   2886  CG  ARG   182      24.985  39.609  26.557  1.00  0.00           C
ATOM   2887  HG2 ARG   182      23.951  39.767  26.250  1.00  0.00           H
ATOM   2888  HG3 ARG   182      25.105  38.574  26.236  1.00  0.00           H
ATOM   2889  CD  ARG   182      25.056  39.824  28.099  1.00  0.00           C
ATOM   2890  HD2 ARG   182      26.040  39.479  28.416  1.00  0.00           H
ATOM   2891  HD3 ARG   182      24.798  40.856  28.337  1.00  0.00           H
ATOM   2892  NE  ARG   182      23.958  39.018  28.776  1.00  0.00           N
ATOM   2893  HE  ARG   182      23.196  39.466  29.264  1.00  0.00           H
ATOM   2894  CZ  ARG   182      23.730  37.694  28.889  1.00  0.00           C
ATOM   2895  NH1 ARG   182      22.694  37.221  29.560  1.00  0.00           N
ATOM   2896 HH11 ARG   182      21.961  37.855  29.844  1.00  0.00           H
ATOM   2897 HH12 ARG   182      22.484  36.234  29.595  1.00  0.00           H
ATOM   2898  NH2 ARG   182      24.506  36.792  28.343  1.00  0.00           N
ATOM   2899 HH21 ARG   182      25.449  37.016  28.061  1.00  0.00           H
ATOM   2900 HH22 ARG   182      24.310  35.802  28.296  1.00  0.00           H
ATOM   2901  C   ARG   182      26.507  41.310  23.357  1.00  0.00           C
ATOM   2902  O   ARG   182      26.211  42.542  23.605  1.00  0.00           O
ATOM   2903  N   ASN   183      27.394  40.951  22.438  1.00  0.00           N
ATOM   2904  H   ASN   183      27.647  39.973  22.463  1.00  0.00           H
ATOM   2905  CA  ASN   183      28.037  41.829  21.428  1.00  0.00           C
ATOM   2906  HA  ASN   183      28.848  41.212  21.040  1.00  0.00           H
ATOM   2907  CB  ASN   183      27.033  42.145  20.241  1.00  0.00           C
ATOM   2908  HB2 ASN   183      26.433  42.930  20.701  1.00  0.00           H
ATOM   2909  HB3 ASN   183      27.507  42.579  19.360  1.00  0.00           H
ATOM   2910  CG  ASN   183      26.214  40.960  19.844  1.00  0.00           C
ATOM   2911  OD1 ASN   183      26.746  39.938  19.490  1.00  0.00           O
ATOM   2912  ND2 ASN   183      24.957  41.020  20.156  1.00  0.00           N
ATOM   2913 HD21 ASN   183      24.568  41.807  20.655  1.00  0.00           H
ATOM   2914 HD22 ASN   183      24.380  40.260  19.826  1.00  0.00           H
ATOM   2915  C   ASN   183      28.823  43.045  21.968  1.00  0.00           C
ATOM   2916  O   ASN   183      28.938  44.038  21.250  1.00  0.00           O
ATOM   2917  N   ILE   184      29.258  42.978  23.215  1.00  0.00           N
ATOM   2918  H   ILE   184      29.041  42.130  23.718  1.00  0.00           H
ATOM   2919  CA  ILE   184      30.153  43.857  23.951  1.00  0.00           C
ATOM   2920  HA  ILE   184      29.949  44.790  23.424  1.00  0.00           H
ATOM   2921  CB  ILE   184      29.791  44.013  25.389  1.00  0.00           C
ATOM   2922  HB  ILE   184      30.691  44.260  25.953  1.00  0.00           H
ATOM   2923  CG2 ILE   184      28.713  45.153  25.575  1.00  0.00           C
ATOM   2924 HG21 ILE   184      27.794  44.967  25.021  1.00  0.00           H
ATOM   2925 HG22 ILE   184      29.217  45.964  25.049  1.00  0.00           H
ATOM   2926 HG23 ILE   184      28.613  45.357  26.640  1.00  0.00           H
ATOM   2927  CG1 ILE   184      29.296  42.638  26.113  1.00  0.00           C
ATOM   2928 HG12 ILE   184      28.356  42.392  25.618  1.00  0.00           H
ATOM   2929 HG13 ILE   184      29.972  41.793  25.975  1.00  0.00           H
ATOM   2930  CD1 ILE   184      29.131  42.721  27.675  1.00  0.00           C
ATOM   2931 HD11 ILE   184      30.064  42.794  28.235  1.00  0.00           H
ATOM   2932 HD12 ILE   184      28.661  41.798  28.013  1.00  0.00           H
ATOM   2933 HD13 ILE   184      28.468  43.560  27.888  1.00  0.00           H
ATOM   2934  C   ILE   184      31.667  43.469  23.831  1.00  0.00           C
ATOM   2935  O   ILE   184      32.011  42.494  24.424  1.00  0.00           O
ATOM   2936  N   PRO   185      32.485  44.213  23.097  1.00  0.00           N
ATOM   2937  CD  PRO   185      32.108  45.368  22.310  1.00  0.00           C
ATOM   2938  HD2 PRO   185      32.193  46.356  22.762  1.00  0.00           H
ATOM   2939  HD3 PRO   185      31.106  45.195  21.916  1.00  0.00           H
ATOM   2940  CG  PRO   185      33.072  45.411  21.138  1.00  0.00           C
ATOM   2941  HG2 PRO   185      33.359  46.424  20.859  1.00  0.00           H
ATOM   2942  HG3 PRO   185      32.685  44.784  20.335  1.00  0.00           H
ATOM   2943  CB  PRO   185      34.371  44.756  21.718  1.00  0.00           C
ATOM   2944  HB2 PRO   185      34.989  45.567  22.104  1.00  0.00           H
ATOM   2945  HB3 PRO   185      34.748  44.223  20.845  1.00  0.00           H
ATOM   2946  CA  PRO   185      33.903  43.762  22.817  1.00  0.00           C
ATOM   2947  HA  PRO   185      33.865  42.777  22.352  1.00  0.00           H
ATOM   2948  C   PRO   185      34.867  43.648  23.982  1.00  0.00           C
ATOM   2949  O   PRO   185      35.466  44.645  24.353  1.00  0.00           O
ATOM   2950  N   ILE   186      35.034  42.480  24.613  1.00  0.00           N
ATOM   2951  H   ILE   186      34.548  41.635  24.350  1.00  0.00           H
ATOM   2952  CA  ILE   186      35.739  42.305  25.883  1.00  0.00           C
ATOM   2953  HA  ILE   186      36.490  43.092  25.959  1.00  0.00           H
ATOM   2954  CB  ILE   186      34.676  42.342  27.037  1.00  0.00           C
ATOM   2955  HB  ILE   186      33.806  41.794  26.675  1.00  0.00           H
ATOM   2956  CG2 ILE   186      35.013  41.688  28.382  1.00  0.00           C
ATOM   2957 HG21 ILE   186      35.122  40.637  28.115  1.00  0.00           H
ATOM   2958 HG22 ILE   186      34.121  41.736  29.006  1.00  0.00           H
ATOM   2959 HG23 ILE   186      35.826  42.284  28.797  1.00  0.00           H
ATOM   2960  CG1 ILE   186      34.221  43.857  27.171  1.00  0.00           C
ATOM   2961 HG12 ILE   186      35.119  44.429  27.403  1.00  0.00           H
ATOM   2962 HG13 ILE   186      33.683  44.225  26.297  1.00  0.00           H
ATOM   2963  CD1 ILE   186      33.126  44.136  28.175  1.00  0.00           C
ATOM   2964 HD11 ILE   186      32.680  45.120  28.032  1.00  0.00           H
ATOM   2965 HD12 ILE   186      33.479  44.034  29.201  1.00  0.00           H
ATOM   2966 HD13 ILE   186      32.299  43.439  28.034  1.00  0.00           H
ATOM   2967  C   ILE   186      36.468  40.882  25.782  1.00  0.00           C
ATOM   2968  O   ILE   186      35.965  40.008  25.137  1.00  0.00           O
ATOM   2969  N   GLU   187      37.466  40.589  26.568  1.00  0.00           N
ATOM   2970  H   GLU   187      37.772  41.409  27.072  1.00  0.00           H
ATOM   2971  CA  GLU   187      38.122  39.280  26.665  1.00  0.00           C
ATOM   2972  HA  GLU   187      37.480  38.459  26.347  1.00  0.00           H
ATOM   2973  CB  GLU   187      39.504  39.203  25.915  1.00  0.00           C
ATOM   2974  HB2 GLU   187      40.121  40.042  26.238  1.00  0.00           H
ATOM   2975  HB3 GLU   187      39.949  38.252  26.210  1.00  0.00           H
ATOM   2976  CG  GLU   187      39.293  39.269  24.339  1.00  0.00           C
ATOM   2977  HG2 GLU   187      38.664  40.130  24.112  1.00  0.00           H
ATOM   2978  HG3 GLU   187      40.261  39.553  23.926  1.00  0.00           H
ATOM   2979  CD  GLU   187      38.755  38.001  23.637  1.00  0.00           C
ATOM   2980  OE1 GLU   187      38.457  38.142  22.443  1.00  0.00           O
ATOM   2981  OE2 GLU   187      38.560  36.934  24.281  1.00  0.00           O
ATOM   2982  C   GLU   187      38.384  38.810  28.104  1.00  0.00           C
ATOM   2983  O   GLU   187      39.100  39.462  28.882  1.00  0.00           O
ATOM   2984  N   VAL   188      37.880  37.615  28.519  1.00  0.00           N
ATOM   2985  H   VAL   188      37.420  37.164  27.741  1.00  0.00           H
ATOM   2986  CA  VAL   188      38.229  37.040  29.839  1.00  0.00           C
ATOM   2987  HA  VAL   188      38.217  37.801  30.620  1.00  0.00           H
ATOM   2988  CB  VAL   188      37.227  35.913  30.239  1.00  0.00           C
ATOM   2989  HB  VAL   188      37.506  35.028  29.667  1.00  0.00           H
ATOM   2990  CG1 VAL   188      37.412  35.354  31.649  1.00  0.00           C
ATOM   2991 HG11 VAL   188      36.694  34.581  31.924  1.00  0.00           H
ATOM   2992 HG12 VAL   188      38.455  35.060  31.753  1.00  0.00           H
ATOM   2993 HG13 VAL   188      37.271  36.111  32.421  1.00  0.00           H
ATOM   2994  CG2 VAL   188      35.742  36.130  30.115  1.00  0.00           C
ATOM   2995 HG21 VAL   188      35.197  35.186  30.114  1.00  0.00           H
ATOM   2996 HG22 VAL   188      35.541  36.646  29.176  1.00  0.00           H
ATOM   2997 HG23 VAL   188      35.420  36.798  30.913  1.00  0.00           H
ATOM   2998  C   VAL   188      39.667  36.533  29.832  1.00  0.00           C
ATOM   2999  O   VAL   188      39.916  35.435  29.407  1.00  0.00           O
ATOM   3000  N   VAL   189      40.643  37.337  30.088  1.00  0.00           N
ATOM   3001  H   VAL   189      40.407  38.230  30.499  1.00  0.00           H
ATOM   3002  CA  VAL   189      42.046  37.011  30.156  1.00  0.00           C
ATOM   3003  HA  VAL   189      42.225  36.172  29.482  1.00  0.00           H
ATOM   3004  CB  VAL   189      42.929  38.044  29.449  1.00  0.00           C
ATOM   3005  HB  VAL   189      43.948  37.661  29.411  1.00  0.00           H
ATOM   3006  CG1 VAL   189      42.510  38.358  28.017  1.00  0.00           C
ATOM   3007 HG11 VAL   189      43.315  38.915  27.540  1.00  0.00           H
ATOM   3008 HG12 VAL   189      42.248  37.396  27.576  1.00  0.00           H
ATOM   3009 HG13 VAL   189      41.698  39.083  28.072  1.00  0.00           H
ATOM   3010  CG2 VAL   189      42.999  39.234  30.414  1.00  0.00           C
ATOM   3011 HG21 VAL   189      43.516  39.979  29.808  1.00  0.00           H
ATOM   3012 HG22 VAL   189      43.587  39.019  31.306  1.00  0.00           H
ATOM   3013 HG23 VAL   189      42.028  39.529  30.810  1.00  0.00           H
ATOM   3014  C   VAL   189      42.556  36.426  31.498  1.00  0.00           C
ATOM   3015  O   VAL   189      43.690  35.839  31.515  1.00  0.00           O
ATOM   3016  N   ALA   190      41.795  36.574  32.536  1.00  0.00           N
ATOM   3017  H   ALA   190      41.035  37.240  32.516  1.00  0.00           H
ATOM   3018  CA  ALA   190      42.295  36.090  33.838  1.00  0.00           C
ATOM   3019  HA  ALA   190      43.017  35.285  33.706  1.00  0.00           H
ATOM   3020  CB  ALA   190      42.915  37.337  34.439  1.00  0.00           C
ATOM   3021  HB1 ALA   190      43.157  37.003  35.449  1.00  0.00           H
ATOM   3022  HB2 ALA   190      42.269  38.215  34.476  1.00  0.00           H
ATOM   3023  HB3 ALA   190      43.864  37.625  33.988  1.00  0.00           H
ATOM   3024  C   ALA   190      41.242  35.550  34.751  1.00  0.00           C
ATOM   3025  O   ALA   190      40.137  36.129  34.741  1.00  0.00           O
ATOM   3026  N   LEU   191      41.595  34.653  35.634  1.00  0.00           N
ATOM   3027  H   LEU   191      42.503  34.243  35.470  1.00  0.00           H
ATOM   3028  CA  LEU   191      40.818  34.121  36.750  1.00  0.00           C
ATOM   3029  HA  LEU   191      40.031  34.867  36.862  1.00  0.00           H
ATOM   3030  CB  LEU   191      40.153  32.742  36.513  1.00  0.00           C
ATOM   3031  HB2 LEU   191      39.540  32.836  35.617  1.00  0.00           H
ATOM   3032  HB3 LEU   191      40.857  31.923  36.370  1.00  0.00           H
ATOM   3033  CG  LEU   191      39.274  32.298  37.665  1.00  0.00           C
ATOM   3034  HG  LEU   191      38.844  33.138  38.211  1.00  0.00           H
ATOM   3035  CD1 LEU   191      38.220  31.414  37.092  1.00  0.00           C
ATOM   3036 HD11 LEU   191      37.440  31.043  37.757  1.00  0.00           H
ATOM   3037 HD12 LEU   191      38.606  30.518  36.605  1.00  0.00           H
ATOM   3038 HD13 LEU   191      37.730  31.923  36.262  1.00  0.00           H
ATOM   3039  CD2 LEU   191      39.883  31.372  38.659  1.00  0.00           C
ATOM   3040 HD21 LEU   191      40.496  31.940  39.359  1.00  0.00           H
ATOM   3041 HD22 LEU   191      39.042  30.959  39.216  1.00  0.00           H
ATOM   3042 HD23 LEU   191      40.585  30.615  38.309  1.00  0.00           H
ATOM   3043  C   LEU   191      41.607  34.026  38.055  1.00  0.00           C
ATOM   3044  O   LEU   191      42.730  33.455  38.067  1.00  0.00           O
ATOM   3045  N   ILE   192      41.122  34.669  39.177  1.00  0.00           N
ATOM   3046  H   ILE   192      40.189  35.046  39.106  1.00  0.00           H
ATOM   3047  CA  ILE   192      41.962  35.059  40.352  1.00  0.00           C
ATOM   3048  HA  ILE   192      42.904  34.545  40.157  1.00  0.00           H
ATOM   3049  CB  ILE   192      42.313  36.522  40.347  1.00  0.00           C
ATOM   3050  HB  ILE   192      43.175  36.675  40.997  1.00  0.00           H
ATOM   3051  CG2 ILE   192      42.910  36.913  38.975  1.00  0.00           C
ATOM   3052 HG21 ILE   192      42.100  37.095  38.268  1.00  0.00           H
ATOM   3053 HG22 ILE   192      43.630  36.147  38.687  1.00  0.00           H
ATOM   3054 HG23 ILE   192      43.512  37.821  38.981  1.00  0.00           H
ATOM   3055  CG1 ILE   192      41.142  37.464  40.867  1.00  0.00           C
ATOM   3056 HG12 ILE   192      40.500  37.857  40.078  1.00  0.00           H
ATOM   3057 HG13 ILE   192      40.559  37.010  41.668  1.00  0.00           H
ATOM   3058  CD1 ILE   192      41.724  38.611  41.670  1.00  0.00           C
ATOM   3059 HD11 ILE   192      40.921  39.283  41.974  1.00  0.00           H
ATOM   3060 HD12 ILE   192      42.382  39.137  40.979  1.00  0.00           H
ATOM   3061 HD13 ILE   192      42.271  38.253  42.542  1.00  0.00           H
ATOM   3062  C   ILE   192      41.499  34.652  41.748  1.00  0.00           C
ATOM   3063  O   ILE   192      40.281  34.552  42.042  1.00  0.00           O
ATOM   3064  N   ASN   193      42.504  34.505  42.602  1.00  0.00           N
ATOM   3065  H   ASN   193      43.439  34.263  42.306  1.00  0.00           H
ATOM   3066  CA  ASN   193      42.299  34.508  44.022  1.00  0.00           C
ATOM   3067  HA  ASN   193      41.403  33.990  44.364  1.00  0.00           H
ATOM   3068  CB  ASN   193      43.344  33.531  44.621  1.00  0.00           C
ATOM   3069  HB2 ASN   193      43.037  32.498  44.461  1.00  0.00           H
ATOM   3070  HB3 ASN   193      44.265  33.582  44.040  1.00  0.00           H
ATOM   3071  CG  ASN   193      43.558  33.708  46.068  1.00  0.00           C
ATOM   3072  OD1 ASN   193      44.542  34.362  46.487  1.00  0.00           O
ATOM   3073  ND2 ASN   193      42.815  33.126  46.933  1.00  0.00           N
ATOM   3074 HD21 ASN   193      41.951  32.663  46.694  1.00  0.00           H
ATOM   3075 HD22 ASN   193      43.147  32.918  47.865  1.00  0.00           H
ATOM   3076  C   ASN   193      42.426  35.927  44.687  1.00  0.00           C
ATOM   3077  O   ASN   193      43.426  36.586  44.501  1.00  0.00           O
ATOM   3078  N   ASP   194      41.420  36.375  45.494  1.00  0.00           N
ATOM   3079  H   ASP   194      40.588  35.804  45.549  1.00  0.00           H
ATOM   3080  CA  ASP   194      41.415  37.730  46.095  1.00  0.00           C
ATOM   3081  HA  ASP   194      41.354  38.482  45.308  1.00  0.00           H
ATOM   3082  CB  ASP   194      40.235  37.902  47.219  1.00  0.00           C
ATOM   3083  HB2 ASP   194      40.439  38.818  47.775  1.00  0.00           H
ATOM   3084  HB3 ASP   194      39.245  37.899  46.765  1.00  0.00           H
ATOM   3085  CG  ASP   194      40.057  36.814  48.301  1.00  0.00           C
ATOM   3086  OD1 ASP   194      40.953  36.000  48.466  1.00  0.00           O
ATOM   3087  OD2 ASP   194      38.938  36.790  48.883  1.00  0.00           O
ATOM   3088  C   ASP   194      42.686  38.190  46.891  1.00  0.00           C
ATOM   3089  O   ASP   194      43.047  39.318  46.887  1.00  0.00           O
ATOM   3090  N   THR   195      43.360  37.211  47.466  1.00  0.00           N
ATOM   3091  H   THR   195      42.967  36.281  47.502  1.00  0.00           H
ATOM   3092  CA  THR   195      44.570  37.443  48.280  1.00  0.00           C
ATOM   3093  HA  THR   195      44.548  38.339  48.901  1.00  0.00           H
ATOM   3094  CB  THR   195      44.654  36.183  49.216  1.00  0.00           C
ATOM   3095  HB  THR   195      44.637  35.336  48.529  1.00  0.00           H
ATOM   3096  CG2 THR   195      45.846  35.925  50.161  1.00  0.00           C
ATOM   3097 HG21 THR   195      46.692  36.525  49.824  1.00  0.00           H
ATOM   3098 HG22 THR   195      46.229  34.912  50.037  1.00  0.00           H
ATOM   3099 HG23 THR   195      45.685  36.153  51.214  1.00  0.00           H
ATOM   3100  OG1 THR   195      43.507  36.002  50.001  1.00  0.00           O
ATOM   3101  HG1 THR   195      42.772  35.823  49.411  1.00  0.00           H
ATOM   3102  C   THR   195      45.758  37.577  47.357  1.00  0.00           C
ATOM   3103  O   THR   195      46.638  38.383  47.740  1.00  0.00           O
ATOM   3104  N   THR   196      45.875  36.778  46.277  1.00  0.00           N
ATOM   3105  H   THR   196      45.122  36.148  46.044  1.00  0.00           H
ATOM   3106  CA  THR   196      46.827  37.035  45.128  1.00  0.00           C
ATOM   3107  HA  THR   196      47.848  36.950  45.498  1.00  0.00           H
ATOM   3108  CB  THR   196      46.745  35.861  44.092  1.00  0.00           C
ATOM   3109  HB  THR   196      45.850  35.965  43.478  1.00  0.00           H
ATOM   3110  CG2 THR   196      47.888  35.849  43.065  1.00  0.00           C
ATOM   3111 HG21 THR   196      48.891  35.862  43.491  1.00  0.00           H
ATOM   3112 HG22 THR   196      47.804  36.722  42.418  1.00  0.00           H
ATOM   3113 HG23 THR   196      47.755  35.022  42.368  1.00  0.00           H
ATOM   3114  OG1 THR   196      46.697  34.628  44.715  1.00  0.00           O
ATOM   3115  HG1 THR   196      46.022  34.506  45.388  1.00  0.00           H
ATOM   3116  C   THR   196      46.603  38.395  44.437  1.00  0.00           C
ATOM   3117  O   THR   196      47.547  39.134  44.175  1.00  0.00           O
ATOM   3118  N   GLY   197      45.324  38.875  44.330  1.00  0.00           N
ATOM   3119  H   GLY   197      44.650  38.136  44.472  1.00  0.00           H
ATOM   3120  CA  GLY   197      44.862  40.247  43.884  1.00  0.00           C
ATOM   3121  HA2 GLY   197      45.325  40.545  42.943  1.00  0.00           H
ATOM   3122  HA3 GLY   197      43.793  40.335  44.080  1.00  0.00           H
ATOM   3123  C   GLY   197      45.426  41.321  44.856  1.00  0.00           C
ATOM   3124  O   GLY   197      46.074  42.273  44.377  1.00  0.00           O
ATOM   3125  N   THR   198      45.265  41.070  46.162  1.00  0.00           N
ATOM   3126  H   THR   198      44.820  40.193  46.395  1.00  0.00           H
ATOM   3127  CA  THR   198      45.668  41.943  47.265  1.00  0.00           C
ATOM   3128  HA  THR   198      45.207  42.923  47.140  1.00  0.00           H
ATOM   3129  CB  THR   198      45.209  41.359  48.585  1.00  0.00           C
ATOM   3130  HB  THR   198      45.629  40.398  48.879  1.00  0.00           H
ATOM   3131  CG2 THR   198      45.491  42.236  49.831  1.00  0.00           C
ATOM   3132 HG21 THR   198      44.969  43.192  49.757  1.00  0.00           H
ATOM   3133 HG22 THR   198      46.561  42.342  50.008  1.00  0.00           H
ATOM   3134 HG23 THR   198      45.227  41.726  50.757  1.00  0.00           H
ATOM   3135  OG1 THR   198      43.865  41.210  48.580  1.00  0.00           O
ATOM   3136  HG1 THR   198      43.665  40.515  47.948  1.00  0.00           H
ATOM   3137  C   THR   198      47.165  42.299  47.240  1.00  0.00           C
ATOM   3138  O   THR   198      47.439  43.512  47.295  1.00  0.00           O
ATOM   3139  N   LEU   199      47.988  41.320  46.937  1.00  0.00           N
ATOM   3140  H   LEU   199      47.592  40.397  46.830  1.00  0.00           H
ATOM   3141  CA  LEU   199      49.375  41.502  46.579  1.00  0.00           C
ATOM   3142  HA  LEU   199      49.792  42.220  47.285  1.00  0.00           H
ATOM   3143  CB  LEU   199      50.060  40.076  46.774  1.00  0.00           C
ATOM   3144  HB2 LEU   199      50.150  39.827  47.832  1.00  0.00           H
ATOM   3145  HB3 LEU   199      49.474  39.303  46.277  1.00  0.00           H
ATOM   3146  CG  LEU   199      51.445  39.935  46.239  1.00  0.00           C
ATOM   3147  HG  LEU   199      51.613  40.600  45.390  1.00  0.00           H
ATOM   3148  CD1 LEU   199      52.463  40.469  47.213  1.00  0.00           C
ATOM   3149 HD11 LEU   199      52.507  39.820  48.088  1.00  0.00           H
ATOM   3150 HD12 LEU   199      52.308  41.497  47.539  1.00  0.00           H
ATOM   3151 HD13 LEU   199      53.448  40.212  46.823  1.00  0.00           H
ATOM   3152  CD2 LEU   199      51.856  38.555  45.791  1.00  0.00           C
ATOM   3153 HD21 LEU   199      52.002  37.879  46.633  1.00  0.00           H
ATOM   3154 HD22 LEU   199      51.026  38.223  45.167  1.00  0.00           H
ATOM   3155 HD23 LEU   199      52.721  38.682  45.140  1.00  0.00           H
ATOM   3156  C   LEU   199      49.600  42.350  45.317  1.00  0.00           C
ATOM   3157  O   LEU   199      50.178  43.443  45.401  1.00  0.00           O
ATOM   3158  N   VAL   200      49.196  41.917  44.180  1.00  0.00           N
ATOM   3159  H   VAL   200      48.747  41.014  44.238  1.00  0.00           H
ATOM   3160  CA  VAL   200      49.489  42.420  42.862  1.00  0.00           C
ATOM   3161  HA  VAL   200      50.556  42.492  42.653  1.00  0.00           H
ATOM   3162  CB  VAL   200      48.971  41.460  41.785  1.00  0.00           C
ATOM   3163  HB  VAL   200      47.958  41.219  42.102  1.00  0.00           H
ATOM   3164  CG1 VAL   200      48.910  41.996  40.359  1.00  0.00           C
ATOM   3165 HG11 VAL   200      48.287  41.362  39.729  1.00  0.00           H
ATOM   3166 HG12 VAL   200      48.388  42.948  40.461  1.00  0.00           H
ATOM   3167 HG13 VAL   200      49.935  42.061  39.995  1.00  0.00           H
ATOM   3168  CG2 VAL   200      49.887  40.215  41.822  1.00  0.00           C
ATOM   3169 HG21 VAL   200      49.365  39.300  41.543  1.00  0.00           H
ATOM   3170 HG22 VAL   200      50.185  40.085  42.863  1.00  0.00           H
ATOM   3171 HG23 VAL   200      50.805  40.448  41.283  1.00  0.00           H
ATOM   3172  C   VAL   200      49.082  43.858  42.640  1.00  0.00           C
ATOM   3173  O   VAL   200      49.842  44.677  42.145  1.00  0.00           O
ATOM   3174  N   ALA   201      47.994  44.308  43.218  1.00  0.00           N
ATOM   3175  H   ALA   201      47.355  43.608  43.567  1.00  0.00           H
ATOM   3176  CA  ALA   201      47.571  45.727  43.117  1.00  0.00           C
ATOM   3177  HA  ALA   201      47.723  46.128  42.115  1.00  0.00           H
ATOM   3178  CB  ALA   201      46.064  45.824  43.322  1.00  0.00           C
ATOM   3179  HB1 ALA   201      45.855  45.156  44.159  1.00  0.00           H
ATOM   3180  HB2 ALA   201      45.682  45.340  42.424  1.00  0.00           H
ATOM   3181  HB3 ALA   201      45.665  46.823  43.496  1.00  0.00           H
ATOM   3182  C   ALA   201      48.358  46.606  44.062  1.00  0.00           C
ATOM   3183  O   ALA   201      48.588  47.787  43.771  1.00  0.00           O
ATOM   3184  N   SER   202      48.853  46.034  45.157  1.00  0.00           N
ATOM   3185  H   SER   202      48.651  45.062  45.337  1.00  0.00           H
ATOM   3186  CA  SER   202      49.723  46.825  46.122  1.00  0.00           C
ATOM   3187  HA  SER   202      49.421  47.873  46.134  1.00  0.00           H
ATOM   3188  CB  SER   202      49.634  46.164  47.548  1.00  0.00           C
ATOM   3189  HB2 SER   202      49.839  45.094  47.575  1.00  0.00           H
ATOM   3190  HB3 SER   202      50.339  46.741  48.149  1.00  0.00           H
ATOM   3191  OG  SER   202      48.314  46.264  48.057  1.00  0.00           O
ATOM   3192  HG  SER   202      47.897  45.542  47.581  1.00  0.00           H
ATOM   3193  C   SER   202      51.244  46.867  45.766  1.00  0.00           C
ATOM   3194  O   SER   202      51.907  47.953  45.790  1.00  0.00           O
ATOM   3195  N   TYR   203      51.722  45.743  45.261  1.00  0.00           N
ATOM   3196  H   TYR   203      51.105  44.943  45.230  1.00  0.00           H
ATOM   3197  CA  TYR   203      52.959  45.638  44.509  1.00  0.00           C
ATOM   3198  HA  TYR   203      53.884  45.945  44.999  1.00  0.00           H
ATOM   3199  CB  TYR   203      53.095  44.130  44.204  1.00  0.00           C
ATOM   3200  HB2 TYR   203      52.745  43.553  45.060  1.00  0.00           H
ATOM   3201  HB3 TYR   203      52.409  44.015  43.365  1.00  0.00           H
ATOM   3202  CG  TYR   203      54.473  43.629  43.965  1.00  0.00           C
ATOM   3203  CD1 TYR   203      55.675  44.349  44.108  1.00  0.00           C
ATOM   3204  HD1 TYR   203      55.681  45.302  44.618  1.00  0.00           H
ATOM   3205  CE1 TYR   203      56.905  43.814  43.711  1.00  0.00           C
ATOM   3206  HE1 TYR   203      57.782  44.443  43.693  1.00  0.00           H
ATOM   3207  CZ  TYR   203      56.936  42.458  43.167  1.00  0.00           C
ATOM   3208  OH  TYR   203      58.093  42.003  42.664  1.00  0.00           O
ATOM   3209  HH  TYR   203      58.150  41.053  42.535  1.00  0.00           H
ATOM   3210  CE2 TYR   203      55.739  41.716  43.044  1.00  0.00           C
ATOM   3211  HE2 TYR   203      55.705  40.748  42.564  1.00  0.00           H
ATOM   3212  CD2 TYR   203      54.490  42.340  43.471  1.00  0.00           C
ATOM   3213  HD2 TYR   203      53.556  41.799  43.475  1.00  0.00           H
ATOM   3214  C   TYR   203      53.029  46.514  43.241  1.00  0.00           C
ATOM   3215  O   TYR   203      54.157  46.855  42.767  1.00  0.00           O
ATOM   3216  N   TYR   204      51.876  46.773  42.624  1.00  0.00           N
ATOM   3217  H   TYR   204      51.053  46.249  42.883  1.00  0.00           H
ATOM   3218  CA  TYR   204      51.813  47.731  41.514  1.00  0.00           C
ATOM   3219  HA  TYR   204      52.585  47.510  40.778  1.00  0.00           H
ATOM   3220  CB  TYR   204      50.394  47.748  40.796  1.00  0.00           C
ATOM   3221  HB2 TYR   204      50.269  46.764  40.343  1.00  0.00           H
ATOM   3222  HB3 TYR   204      49.521  47.888  41.435  1.00  0.00           H
ATOM   3223  CG  TYR   204      50.305  48.845  39.713  1.00  0.00           C
ATOM   3224  CD1 TYR   204      50.775  48.601  38.429  1.00  0.00           C
ATOM   3225  HD1 TYR   204      51.231  47.652  38.187  1.00  0.00           H
ATOM   3226  CE1 TYR   204      50.651  49.527  37.452  1.00  0.00           C
ATOM   3227  HE1 TYR   204      51.005  49.291  36.458  1.00  0.00           H
ATOM   3228  CZ  TYR   204      50.009  50.782  37.695  1.00  0.00           C
ATOM   3229  OH  TYR   204      50.026  51.720  36.732  1.00  0.00           O
ATOM   3230  HH  TYR   204      50.107  51.404  35.830  1.00  0.00           H
ATOM   3231  CE2 TYR   204      49.449  51.018  38.974  1.00  0.00           C
ATOM   3232  HE2 TYR   204      49.036  51.983  39.231  1.00  0.00           H
ATOM   3233  CD2 TYR   204      49.668  50.102  40.008  1.00  0.00           C
ATOM   3234  HD2 TYR   204      49.143  50.388  40.907  1.00  0.00           H
ATOM   3235  C   TYR   204      52.134  49.142  41.996  1.00  0.00           C
ATOM   3236  O   TYR   204      52.909  49.949  41.348  1.00  0.00           O
ATOM   3237  N   THR   205      51.570  49.532  43.146  1.00  0.00           N
ATOM   3238  H   THR   205      51.009  48.815  43.583  1.00  0.00           H
ATOM   3239  CA  THR   205      51.805  50.851  43.754  1.00  0.00           C
ATOM   3240  HA  THR   205      51.846  51.524  42.898  1.00  0.00           H
ATOM   3241  CB  THR   205      50.746  51.313  44.730  1.00  0.00           C
ATOM   3242  HB  THR   205      51.076  52.199  45.272  1.00  0.00           H
ATOM   3243  CG2 THR   205      49.504  51.721  43.940  1.00  0.00           C
ATOM   3244 HG21 THR   205      48.667  51.921  44.610  1.00  0.00           H
ATOM   3245 HG22 THR   205      49.292  50.944  43.207  1.00  0.00           H
ATOM   3246 HG23 THR   205      49.627  52.673  43.425  1.00  0.00           H
ATOM   3247  OG1 THR   205      50.348  50.215  45.554  1.00  0.00           O
ATOM   3248  HG1 THR   205      51.160  49.715  45.667  1.00  0.00           H
ATOM   3249  C   THR   205      53.204  51.034  44.389  1.00  0.00           C
ATOM   3250  O   THR   205      53.827  52.072  44.355  1.00  0.00           O
ATOM   3251  N   ASP   206      53.700  49.950  45.061  1.00  0.00           N
ATOM   3252  H   ASP   206      53.182  49.090  45.173  1.00  0.00           H
ATOM   3253  CA  ASP   206      54.997  50.049  45.753  1.00  0.00           C
ATOM   3254  HA  ASP   206      55.557  50.961  45.547  1.00  0.00           H
ATOM   3255  CB  ASP   206      54.815  50.309  47.206  1.00  0.00           C
ATOM   3256  HB2 ASP   206      54.373  51.296  47.338  1.00  0.00           H
ATOM   3257  HB3 ASP   206      54.143  49.511  47.523  1.00  0.00           H
ATOM   3258  CG  ASP   206      56.144  50.294  48.058  1.00  0.00           C
ATOM   3259  OD1 ASP   206      56.035  50.220  49.301  1.00  0.00           O
ATOM   3260  OD2 ASP   206      57.220  50.301  47.448  1.00  0.00           O
ATOM   3261  C   ASP   206      55.820  48.781  45.499  1.00  0.00           C
ATOM   3262  O   ASP   206      55.436  47.675  45.983  1.00  0.00           O
ATOM   3263  N   PRO   207      56.922  48.858  44.819  1.00  0.00           N
ATOM   3264  CD  PRO   207      57.601  50.030  44.326  1.00  0.00           C
ATOM   3265  HD2 PRO   207      57.705  50.777  45.113  1.00  0.00           H
ATOM   3266  HD3 PRO   207      57.153  50.397  43.401  1.00  0.00           H
ATOM   3267  CG  PRO   207      59.004  49.567  43.990  1.00  0.00           C
ATOM   3268  HG2 PRO   207      59.614  49.565  44.893  1.00  0.00           H
ATOM   3269  HG3 PRO   207      59.366  50.119  43.123  1.00  0.00           H
ATOM   3270  CB  PRO   207      58.775  48.135  43.410  1.00  0.00           C
ATOM   3271  HB2 PRO   207      59.772  47.705  43.318  1.00  0.00           H
ATOM   3272  HB3 PRO   207      58.213  48.217  42.480  1.00  0.00           H
ATOM   3273  CA  PRO   207      57.779  47.678  44.498  1.00  0.00           C
ATOM   3274  HA  PRO   207      57.090  46.892  44.189  1.00  0.00           H
ATOM   3275  C   PRO   207      58.481  47.115  45.741  1.00  0.00           C
ATOM   3276  O   PRO   207      59.099  46.075  45.677  1.00  0.00           O
ATOM   3277  N   GLU   208      58.472  47.786  46.918  1.00  0.00           N
ATOM   3278  H   GLU   208      57.964  48.658  46.937  1.00  0.00           H
ATOM   3279  CA  GLU   208      58.966  47.218  48.161  1.00  0.00           C
ATOM   3280  HA  GLU   208      59.685  46.462  47.847  1.00  0.00           H
ATOM   3281  CB  GLU   208      59.668  48.337  48.908  1.00  0.00           C
ATOM   3282  HB2 GLU   208      60.481  48.714  48.288  1.00  0.00           H
ATOM   3283  HB3 GLU   208      58.920  49.122  49.020  1.00  0.00           H
ATOM   3284  CG  GLU   208      60.238  47.991  50.317  1.00  0.00           C
ATOM   3285  HG2 GLU   208      60.518  48.922  50.810  1.00  0.00           H
ATOM   3286  HG3 GLU   208      59.365  47.666  50.883  1.00  0.00           H
ATOM   3287  CD  GLU   208      61.459  47.022  50.234  1.00  0.00           C
ATOM   3288  OE1 GLU   208      61.534  46.147  49.336  1.00  0.00           O
ATOM   3289  OE2 GLU   208      62.297  47.056  51.189  1.00  0.00           O
ATOM   3290  C   GLU   208      57.943  46.364  48.972  1.00  0.00           C
ATOM   3291  O   GLU   208      58.221  45.817  50.048  1.00  0.00           O
ATOM   3292  N   THR   209      56.851  46.124  48.376  1.00  0.00           N
ATOM   3293  H   THR   209      56.808  46.607  47.490  1.00  0.00           H
ATOM   3294  CA  THR   209      55.768  45.265  48.868  1.00  0.00           C
ATOM   3295  HA  THR   209      55.686  45.459  49.938  1.00  0.00           H
ATOM   3296  CB  THR   209      54.451  45.676  48.123  1.00  0.00           C
ATOM   3297  HB  THR   209      54.511  45.431  47.063  1.00  0.00           H
ATOM   3298  CG2 THR   209      53.225  44.925  48.743  1.00  0.00           C
ATOM   3299 HG21 THR   209      52.317  45.293  48.266  1.00  0.00           H
ATOM   3300 HG22 THR   209      53.125  45.057  49.820  1.00  0.00           H
ATOM   3301 HG23 THR   209      53.415  43.884  48.481  1.00  0.00           H
ATOM   3302  OG1 THR   209      54.130  47.024  48.214  1.00  0.00           O
ATOM   3303  HG1 THR   209      54.521  47.478  47.464  1.00  0.00           H
ATOM   3304  C   THR   209      56.141  43.779  48.657  1.00  0.00           C
ATOM   3305  O   THR   209      56.172  43.262  47.572  1.00  0.00           O
ATOM   3306  N   LYS   210      56.474  43.188  49.812  1.00  0.00           N
ATOM   3307  H   LYS   210      56.394  43.699  50.678  1.00  0.00           H
ATOM   3308  CA  LYS   210      56.912  41.765  49.751  1.00  0.00           C
ATOM   3309  HA  LYS   210      57.539  41.651  48.866  1.00  0.00           H
ATOM   3310  CB  LYS   210      57.675  41.482  51.058  1.00  0.00           C
ATOM   3311  HB2 LYS   210      57.072  41.555  51.963  1.00  0.00           H
ATOM   3312  HB3 LYS   210      58.226  40.542  51.040  1.00  0.00           H
ATOM   3313  CG  LYS   210      58.896  42.441  51.375  1.00  0.00           C
ATOM   3314  HG2 LYS   210      58.466  43.372  51.743  1.00  0.00           H
ATOM   3315  HG3 LYS   210      59.423  42.141  52.282  1.00  0.00           H
ATOM   3316  CD  LYS   210      59.857  42.567  50.136  1.00  0.00           C
ATOM   3317  HD2 LYS   210      59.746  41.546  49.767  1.00  0.00           H
ATOM   3318  HD3 LYS   210      59.356  43.171  49.381  1.00  0.00           H
ATOM   3319  CE  LYS   210      61.217  43.039  50.517  1.00  0.00           C
ATOM   3320  HE2 LYS   210      61.124  43.968  51.078  1.00  0.00           H
ATOM   3321  HE3 LYS   210      61.698  42.329  51.191  1.00  0.00           H
ATOM   3322  NZ  LYS   210      62.006  43.281  49.314  1.00  0.00           N
ATOM   3323  HZ1 LYS   210      61.616  42.846  48.490  1.00  0.00           H
ATOM   3324  HZ2 LYS   210      62.965  43.039  49.525  1.00  0.00           H
ATOM   3325  HZ3 LYS   210      62.077  44.274  49.148  1.00  0.00           H
ATOM   3326  C   LYS   210      55.742  40.747  49.595  1.00  0.00           C
ATOM   3327  O   LYS   210      55.792  39.852  48.749  1.00  0.00           O
ATOM   3328  N   MET   211      54.744  40.971  50.462  1.00  0.00           N
ATOM   3329  H   MET   211      54.943  41.773  51.042  1.00  0.00           H
ATOM   3330  CA  MET   211      53.514  40.185  50.629  1.00  0.00           C
ATOM   3331  HA  MET   211      53.507  39.405  49.867  1.00  0.00           H
ATOM   3332  CB  MET   211      53.520  39.405  51.938  1.00  0.00           C
ATOM   3333  HB2 MET   211      53.728  40.151  52.704  1.00  0.00           H
ATOM   3334  HB3 MET   211      52.569  38.931  52.185  1.00  0.00           H
ATOM   3335  CG  MET   211      54.597  38.247  51.983  1.00  0.00           C
ATOM   3336  HG2 MET   211      54.454  37.698  51.052  1.00  0.00           H
ATOM   3337  HG3 MET   211      55.555  38.765  51.974  1.00  0.00           H
ATOM   3338  SD  MET   211      54.361  37.189  53.418  1.00  0.00           S
ATOM   3339  CE  MET   211      52.884  36.350  52.737  1.00  0.00           C
ATOM   3340  HE1 MET   211      53.235  35.875  51.822  1.00  0.00           H
ATOM   3341  HE2 MET   211      52.654  35.516  53.402  1.00  0.00           H
ATOM   3342  HE3 MET   211      52.022  36.962  52.474  1.00  0.00           H
ATOM   3343  C   MET   211      52.194  40.912  50.580  1.00  0.00           C
ATOM   3344  O   MET   211      52.188  42.141  50.732  1.00  0.00           O
ATOM   3345  N   GLY   212      51.048  40.152  50.407  1.00  0.00           N
ATOM   3346  H   GLY   212      51.022  39.173  50.156  1.00  0.00           H
ATOM   3347  CA  GLY   212      49.681  40.686  50.580  1.00  0.00           C
ATOM   3348  HA2 GLY   212      49.693  41.680  51.028  1.00  0.00           H
ATOM   3349  HA3 GLY   212      49.162  40.811  49.629  1.00  0.00           H
ATOM   3350  C   GLY   212      48.869  39.714  51.424  1.00  0.00           C
ATOM   3351  O   GLY   212      48.630  38.644  50.958  1.00  0.00           O
ATOM   3352  N   VAL   213      48.468  40.195  52.571  1.00  0.00           N
ATOM   3353  H   VAL   213      48.554  41.195  52.689  1.00  0.00           H
ATOM   3354  CA  VAL   213      47.911  39.438  53.727  1.00  0.00           C
ATOM   3355  HA  VAL   213      47.675  38.447  53.342  1.00  0.00           H
ATOM   3356  CB  VAL   213      48.886  39.239  54.841  1.00  0.00           C
ATOM   3357  HB  VAL   213      48.647  38.415  55.515  1.00  0.00           H
ATOM   3358  CG1 VAL   213      50.285  38.827  54.351  1.00  0.00           C
ATOM   3359 HG11 VAL   213      50.372  37.903  53.778  1.00  0.00           H
ATOM   3360 HG12 VAL   213      50.672  39.722  53.865  1.00  0.00           H
ATOM   3361 HG13 VAL   213      50.828  38.552  55.255  1.00  0.00           H
ATOM   3362  CG2 VAL   213      49.034  40.491  55.763  1.00  0.00           C
ATOM   3363 HG21 VAL   213      49.781  40.265  56.524  1.00  0.00           H
ATOM   3364 HG22 VAL   213      48.134  40.640  56.360  1.00  0.00           H
ATOM   3365 HG23 VAL   213      49.282  41.379  55.183  1.00  0.00           H
ATOM   3366  C   VAL   213      46.567  39.903  54.258  1.00  0.00           C
ATOM   3367  O   VAL   213      46.207  41.024  54.113  1.00  0.00           O
ATOM   3368  N   ILE   214      45.867  38.986  54.919  1.00  0.00           N
ATOM   3369  H   ILE   214      46.199  38.038  55.025  1.00  0.00           H
ATOM   3370  CA  ILE   214      44.493  39.222  55.416  1.00  0.00           C
ATOM   3371  HA  ILE   214      44.267  40.287  55.419  1.00  0.00           H
ATOM   3372  CB  ILE   214      43.507  38.413  54.423  1.00  0.00           C
ATOM   3373  HB  ILE   214      43.883  37.412  54.215  1.00  0.00           H
ATOM   3374  CG2 ILE   214      42.128  38.175  55.050  1.00  0.00           C
ATOM   3375 HG21 ILE   214      42.228  37.402  55.812  1.00  0.00           H
ATOM   3376 HG22 ILE   214      41.438  37.760  54.315  1.00  0.00           H
ATOM   3377 HG23 ILE   214      41.663  39.030  55.543  1.00  0.00           H
ATOM   3378  CG1 ILE   214      43.344  39.191  53.144  1.00  0.00           C
ATOM   3379 HG12 ILE   214      42.678  40.022  53.379  1.00  0.00           H
ATOM   3380 HG13 ILE   214      44.312  39.556  52.799  1.00  0.00           H
ATOM   3381  CD1 ILE   214      42.970  38.398  51.996  1.00  0.00           C
ATOM   3382 HD11 ILE   214      42.019  37.879  52.108  1.00  0.00           H
ATOM   3383 HD12 ILE   214      43.769  37.658  51.939  1.00  0.00           H
ATOM   3384 HD13 ILE   214      42.837  39.089  51.164  1.00  0.00           H
ATOM   3385  C   ILE   214      44.375  38.711  56.806  1.00  0.00           C
ATOM   3386  O   ILE   214      44.758  37.553  57.010  1.00  0.00           O
ATOM   3387  N   PHE   215      43.760  39.543  57.716  1.00  0.00           N
ATOM   3388  H   PHE   215      43.666  40.499  57.405  1.00  0.00           H
ATOM   3389  CA  PHE   215      43.703  39.315  59.104  1.00  0.00           C
ATOM   3390  HA  PHE   215      43.752  38.260  59.368  1.00  0.00           H
ATOM   3391  CB  PHE   215      44.648  40.041  59.965  1.00  0.00           C
ATOM   3392  HB2 PHE   215      44.599  41.115  59.787  1.00  0.00           H
ATOM   3393  HB3 PHE   215      44.384  39.831  61.002  1.00  0.00           H
ATOM   3394  CG  PHE   215      46.116  39.709  59.694  1.00  0.00           C
ATOM   3395  CD1 PHE   215      46.705  38.498  60.207  1.00  0.00           C
ATOM   3396  HD1 PHE   215      46.130  37.774  60.766  1.00  0.00           H
ATOM   3397  CE1 PHE   215      48.012  38.265  60.005  1.00  0.00           C
ATOM   3398  HE1 PHE   215      48.402  37.291  60.262  1.00  0.00           H
ATOM   3399  CZ  PHE   215      48.850  39.289  59.545  1.00  0.00           C
ATOM   3400  HZ  PHE   215      49.917  39.144  59.631  1.00  0.00           H
ATOM   3401  CE2 PHE   215      48.285  40.486  59.019  1.00  0.00           C
ATOM   3402  HE2 PHE   215      48.960  41.230  58.624  1.00  0.00           H
ATOM   3403  CD2 PHE   215      46.894  40.643  58.955  1.00  0.00           C
ATOM   3404  HD2 PHE   215      46.349  41.489  58.561  1.00  0.00           H
ATOM   3405  C   PHE   215      42.219  39.627  59.494  1.00  0.00           C
ATOM   3406  O   PHE   215      41.925  40.708  60.015  1.00  0.00           O
ATOM   3407  N   GLY   216      41.357  38.633  59.256  1.00  0.00           N
ATOM   3408  H   GLY   216      41.788  37.722  59.181  1.00  0.00           H
ATOM   3409  CA  GLY   216      39.919  38.729  59.496  1.00  0.00           C
ATOM   3410  HA2 GLY   216      39.729  39.601  60.121  1.00  0.00           H
ATOM   3411  HA3 GLY   216      39.370  38.934  58.576  1.00  0.00           H
ATOM   3412  C   GLY   216      39.425  37.424  60.180  1.00  0.00           C
ATOM   3413  O   GLY   216      39.929  36.722  61.030  1.00  0.00           O
ATOM   3414  N   THR   217      38.228  37.096  59.753  1.00  0.00           N
ATOM   3415  H   THR   217      37.865  37.732  59.057  1.00  0.00           H
ATOM   3416  CA  THR   217      37.532  35.785  59.985  1.00  0.00           C
ATOM   3417  HA  THR   217      37.432  35.489  61.029  1.00  0.00           H
ATOM   3418  CB  THR   217      36.162  35.883  59.227  1.00  0.00           C
ATOM   3419  HB  THR   217      36.441  35.877  58.174  1.00  0.00           H
ATOM   3420  CG2 THR   217      35.274  34.603  59.423  1.00  0.00           C
ATOM   3421 HG21 THR   217      35.153  34.322  60.469  1.00  0.00           H
ATOM   3422 HG22 THR   217      35.782  33.783  58.914  1.00  0.00           H
ATOM   3423 HG23 THR   217      34.222  34.801  59.224  1.00  0.00           H
ATOM   3424  OG1 THR   217      35.474  37.085  59.546  1.00  0.00           O
ATOM   3425  HG1 THR   217      36.012  37.860  59.363  1.00  0.00           H
ATOM   3426  C   THR   217      38.423  34.750  59.344  1.00  0.00           C
ATOM   3427  O   THR   217      38.912  33.826  59.988  1.00  0.00           O
ATOM   3428  N   GLY   218      38.947  34.996  58.118  1.00  0.00           N
ATOM   3429  H   GLY   218      38.688  35.890  57.728  1.00  0.00           H
ATOM   3430  CA  GLY   218      40.027  34.235  57.469  1.00  0.00           C
ATOM   3431  HA2 GLY   218      39.980  33.201  57.811  1.00  0.00           H
ATOM   3432  HA3 GLY   218      39.894  34.245  56.387  1.00  0.00           H
ATOM   3433  C   GLY   218      41.384  34.733  57.906  1.00  0.00           C
ATOM   3434  O   GLY   218      41.435  35.918  58.314  1.00  0.00           O
ATOM   3435  N   VAL   219      42.457  33.897  57.803  1.00  0.00           N
ATOM   3436  H   VAL   219      42.260  32.989  57.409  1.00  0.00           H
ATOM   3437  CA  VAL   219      43.819  34.453  57.920  1.00  0.00           C
ATOM   3438  HA  VAL   219      43.778  35.537  57.808  1.00  0.00           H
ATOM   3439  CB  VAL   219      44.438  34.027  59.249  1.00  0.00           C
ATOM   3440  HB  VAL   219      44.118  33.065  59.649  1.00  0.00           H
ATOM   3441  CG1 VAL   219      45.956  33.951  59.327  1.00  0.00           C
ATOM   3442 HG11 VAL   219      46.472  34.862  59.028  1.00  0.00           H
ATOM   3443 HG12 VAL   219      46.227  33.736  60.360  1.00  0.00           H
ATOM   3444 HG13 VAL   219      46.322  33.201  58.626  1.00  0.00           H
ATOM   3445  CG2 VAL   219      43.884  35.087  60.255  1.00  0.00           C
ATOM   3446 HG21 VAL   219      42.836  34.812  60.372  1.00  0.00           H
ATOM   3447 HG22 VAL   219      43.950  36.106  59.872  1.00  0.00           H
ATOM   3448 HG23 VAL   219      44.287  34.868  61.243  1.00  0.00           H
ATOM   3449  C   VAL   219      44.630  33.944  56.735  1.00  0.00           C
ATOM   3450  O   VAL   219      44.685  32.705  56.596  1.00  0.00           O
ATOM   3451  N   ASN   220      45.275  34.789  55.889  1.00  0.00           N
ATOM   3452  H   ASN   220      45.039  35.755  56.072  1.00  0.00           H
ATOM   3453  CA  ASN   220      45.944  34.338  54.652  1.00  0.00           C
ATOM   3454  HA  ASN   220      46.427  33.378  54.832  1.00  0.00           H
ATOM   3455  CB  ASN   220      44.945  34.269  53.498  1.00  0.00           C
ATOM   3456  HB2 ASN   220      43.992  33.829  53.794  1.00  0.00           H
ATOM   3457  HB3 ASN   220      44.660  35.258  53.140  1.00  0.00           H
ATOM   3458  CG  ASN   220      45.320  33.338  52.382  1.00  0.00           C
ATOM   3459  OD1 ASN   220      46.288  32.599  52.511  1.00  0.00           O
ATOM   3460  ND2 ASN   220      44.672  33.250  51.294  1.00  0.00           N
ATOM   3461 HD21 ASN   220      44.004  33.967  51.047  1.00  0.00           H
ATOM   3462 HD22 ASN   220      44.925  32.497  50.670  1.00  0.00           H
ATOM   3463  C   ASN   220      47.011  35.356  54.263  1.00  0.00           C
ATOM   3464  O   ASN   220      47.051  36.520  54.705  1.00  0.00           O
ATOM   3465  N   GLY   221      47.879  34.970  53.311  1.00  0.00           N
ATOM   3466  H   GLY   221      47.861  34.001  53.024  1.00  0.00           H
ATOM   3467  CA  GLY   221      48.690  35.807  52.452  1.00  0.00           C
ATOM   3468  HA2 GLY   221      48.246  36.796  52.334  1.00  0.00           H
ATOM   3469  HA3 GLY   221      49.639  36.113  52.894  1.00  0.00           H
ATOM   3470  C   GLY   221      49.152  35.179  51.098  1.00  0.00           C
ATOM   3471  O   GLY   221      49.224  34.008  50.962  1.00  0.00           O
ATOM   3472  N   ALA   222      49.523  36.001  50.180  1.00  0.00           N
ATOM   3473  H   ALA   222      49.143  36.933  50.262  1.00  0.00           H
ATOM   3474  CA  ALA   222      50.184  35.714  48.896  1.00  0.00           C
ATOM   3475  HA  ALA   222      50.338  34.636  48.854  1.00  0.00           H
ATOM   3476  CB  ALA   222      49.192  36.045  47.768  1.00  0.00           C
ATOM   3477  HB1 ALA   222      48.264  35.510  47.965  1.00  0.00           H
ATOM   3478  HB2 ALA   222      49.560  35.685  46.807  1.00  0.00           H
ATOM   3479  HB3 ALA   222      49.121  37.127  47.658  1.00  0.00           H
ATOM   3480  C   ALA   222      51.583  36.361  48.859  1.00  0.00           C
ATOM   3481  O   ALA   222      51.784  37.467  49.434  1.00  0.00           O
ATOM   3482  N   TYR   223      52.545  35.733  48.197  1.00  0.00           N
ATOM   3483  H   TYR   223      52.224  34.931  47.674  1.00  0.00           H
ATOM   3484  CA  TYR   223      53.921  36.139  47.907  1.00  0.00           C
ATOM   3485  HA  TYR   223      53.845  37.226  47.913  1.00  0.00           H
ATOM   3486  CB  TYR   223      54.861  35.718  49.072  1.00  0.00           C
ATOM   3487  HB2 TYR   223      55.633  36.486  49.049  1.00  0.00           H
ATOM   3488  HB3 TYR   223      54.342  35.919  50.009  1.00  0.00           H
ATOM   3489  CG  TYR   223      55.470  34.254  49.045  1.00  0.00           C
ATOM   3490  CD1 TYR   223      54.703  33.100  49.040  1.00  0.00           C
ATOM   3491  HD1 TYR   223      53.624  33.158  49.052  1.00  0.00           H
ATOM   3492  CE1 TYR   223      55.215  31.777  49.150  1.00  0.00           C
ATOM   3493  HE1 TYR   223      54.638  30.865  49.138  1.00  0.00           H
ATOM   3494  CZ  TYR   223      56.521  31.634  49.163  1.00  0.00           C
ATOM   3495  OH  TYR   223      56.986  30.386  49.203  1.00  0.00           O
ATOM   3496  HH  TYR   223      57.836  30.292  48.767  1.00  0.00           H
ATOM   3497  CE2 TYR   223      57.393  32.767  49.061  1.00  0.00           C
ATOM   3498  HE2 TYR   223      58.426  32.495  48.891  1.00  0.00           H
ATOM   3499  CD2 TYR   223      56.885  34.068  49.093  1.00  0.00           C
ATOM   3500  HD2 TYR   223      57.491  34.955  48.990  1.00  0.00           H
ATOM   3501  C   TYR   223      54.425  35.718  46.570  1.00  0.00           C
ATOM   3502  O   TYR   223      53.639  35.126  45.868  1.00  0.00           O
ATOM   3503  N   TYR   224      55.721  35.912  46.276  1.00  0.00           N
ATOM   3504  H   TYR   224      56.337  36.376  46.927  1.00  0.00           H
ATOM   3505  CA  TYR   224      56.361  35.283  45.093  1.00  0.00           C
ATOM   3506  HA  TYR   224      55.671  34.564  44.652  1.00  0.00           H
ATOM   3507  CB  TYR   224      56.623  36.308  44.044  1.00  0.00           C
ATOM   3508  HB2 TYR   224      57.112  37.147  44.539  1.00  0.00           H
ATOM   3509  HB3 TYR   224      57.209  35.834  43.257  1.00  0.00           H
ATOM   3510  CG  TYR   224      55.493  36.877  43.186  1.00  0.00           C
ATOM   3511  CD1 TYR   224      55.258  36.396  41.876  1.00  0.00           C
ATOM   3512  HD1 TYR   224      55.733  35.503  41.500  1.00  0.00           H
ATOM   3513  CE1 TYR   224      54.350  37.031  40.996  1.00  0.00           C
ATOM   3514  HE1 TYR   224      54.123  36.654  40.010  1.00  0.00           H
ATOM   3515  CZ  TYR   224      53.682  38.187  41.403  1.00  0.00           C
ATOM   3516  OH  TYR   224      52.834  38.891  40.586  1.00  0.00           O
ATOM   3517  HH  TYR   224      53.084  38.847  39.660  1.00  0.00           H
ATOM   3518  CE2 TYR   224      53.901  38.688  42.718  1.00  0.00           C
ATOM   3519  HE2 TYR   224      53.340  39.577  42.970  1.00  0.00           H
ATOM   3520  CD2 TYR   224      54.853  38.064  43.567  1.00  0.00           C
ATOM   3521  HD2 TYR   224      55.087  38.403  44.565  1.00  0.00           H
ATOM   3522  C   TYR   224      57.651  34.505  45.452  1.00  0.00           C
ATOM   3523  O   TYR   224      58.472  34.909  46.268  1.00  0.00           O
ATOM   3524  N   ASP   225      57.759  33.275  44.920  1.00  0.00           N
ATOM   3525  H   ASP   225      57.041  32.989  44.269  1.00  0.00           H
ATOM   3526  CA  ASP   225      58.990  32.513  45.021  1.00  0.00           C
ATOM   3527  HA  ASP   225      59.779  33.007  45.589  1.00  0.00           H
ATOM   3528  CB  ASP   225      58.719  31.279  45.920  1.00  0.00           C
ATOM   3529  HB2 ASP   225      57.857  31.492  46.550  1.00  0.00           H
ATOM   3530  HB3 ASP   225      58.494  30.402  45.312  1.00  0.00           H
ATOM   3531  CG  ASP   225      59.722  30.871  46.921  1.00  0.00           C
ATOM   3532  OD1 ASP   225      60.953  31.119  46.657  1.00  0.00           O
ATOM   3533  OD2 ASP   225      59.369  30.382  48.000  1.00  0.00           O
ATOM   3534  C   ASP   225      59.493  32.149  43.590  1.00  0.00           C
ATOM   3535  O   ASP   225      58.829  32.578  42.676  1.00  0.00           O
ATOM   3536  N   VAL   226      60.642  31.493  43.409  1.00  0.00           N
ATOM   3537  H   VAL   226      61.209  31.413  44.242  1.00  0.00           H
ATOM   3538  CA  VAL   226      61.282  31.309  42.097  1.00  0.00           C
ATOM   3539  HA  VAL   226      60.746  31.884  41.342  1.00  0.00           H
ATOM   3540  CB  VAL   226      62.722  31.953  42.197  1.00  0.00           C
ATOM   3541  HB  VAL   226      63.296  31.508  43.010  1.00  0.00           H
ATOM   3542  CG1 VAL   226      63.673  31.804  41.012  1.00  0.00           C
ATOM   3543 HG11 VAL   226      64.582  32.316  41.327  1.00  0.00           H
ATOM   3544 HG12 VAL   226      63.787  30.768  40.695  1.00  0.00           H
ATOM   3545 HG13 VAL   226      63.317  32.453  40.211  1.00  0.00           H
ATOM   3546  CG2 VAL   226      62.542  33.418  42.580  1.00  0.00           C
ATOM   3547 HG21 VAL   226      62.106  33.590  43.565  1.00  0.00           H
ATOM   3548 HG22 VAL   226      61.887  33.800  41.797  1.00  0.00           H
ATOM   3549 HG23 VAL   226      63.472  33.982  42.516  1.00  0.00           H
ATOM   3550  C   VAL   226      61.173  29.882  41.705  1.00  0.00           C
ATOM   3551  O   VAL   226      61.145  28.999  42.565  1.00  0.00           O
ATOM   3552  N   CYS   227      60.990  29.623  40.390  1.00  0.00           N
ATOM   3553  H   CYS   227      61.124  30.467  39.852  1.00  0.00           H
ATOM   3554  CA  CYS   227      60.416  28.319  39.914  1.00  0.00           C
ATOM   3555  HA  CYS   227      59.415  28.164  40.320  1.00  0.00           H
ATOM   3556  CB  CYS   227      60.080  28.328  38.447  1.00  0.00           C
ATOM   3557  HB2 CYS   227      60.966  28.490  37.834  1.00  0.00           H
ATOM   3558  HB3 CYS   227      59.831  27.293  38.214  1.00  0.00           H
ATOM   3559  SG  CYS   227      58.781  29.555  38.100  1.00  0.00           S
ATOM   3560  HG  CYS   227      59.507  30.641  38.377  1.00  0.00           H
ATOM   3561  C   CYS   227      61.232  27.086  40.279  1.00  0.00           C
ATOM   3562  O   CYS   227      60.751  25.954  40.489  1.00  0.00           O
ATOM   3563  N   SER   228      62.564  27.212  40.292  1.00  0.00           N
ATOM   3564  H   SER   228      62.855  28.167  40.144  1.00  0.00           H
ATOM   3565  CA  SER   228      63.680  26.329  40.769  1.00  0.00           C
ATOM   3566  HA  SER   228      63.667  25.429  40.155  1.00  0.00           H
ATOM   3567  CB  SER   228      64.991  27.049  40.589  1.00  0.00           C
ATOM   3568  HB2 SER   228      65.771  26.354  40.901  1.00  0.00           H
ATOM   3569  HB3 SER   228      65.130  27.309  39.540  1.00  0.00           H
ATOM   3570  OG  SER   228      64.885  28.312  41.265  1.00  0.00           O
ATOM   3571  HG  SER   228      65.319  28.188  42.112  1.00  0.00           H
ATOM   3572  C   SER   228      63.453  25.876  42.216  1.00  0.00           C
ATOM   3573  O   SER   228      63.813  24.765  42.623  1.00  0.00           O
ATOM   3574  N   ASP   229      62.767  26.629  43.161  1.00  0.00           N
ATOM   3575  H   ASP   229      62.399  27.461  42.721  1.00  0.00           H
ATOM   3576  CA  ASP   229      62.375  26.262  44.564  1.00  0.00           C
ATOM   3577  HA  ASP   229      62.927  25.407  44.954  1.00  0.00           H
ATOM   3578  CB  ASP   229      62.775  27.437  45.448  1.00  0.00           C
ATOM   3579  HB2 ASP   229      63.554  28.034  44.971  1.00  0.00           H
ATOM   3580  HB3 ASP   229      61.983  28.185  45.434  1.00  0.00           H
ATOM   3581  CG  ASP   229      63.062  26.954  46.936  1.00  0.00           C
ATOM   3582  OD1 ASP   229      62.966  27.817  47.860  1.00  0.00           O
ATOM   3583  OD2 ASP   229      63.202  25.688  47.216  1.00  0.00           O
ATOM   3584  C   ASP   229      60.875  25.972  44.609  1.00  0.00           C
ATOM   3585  O   ASP   229      60.333  25.976  45.757  1.00  0.00           O
ATOM   3586  N   ILE   230      60.169  25.686  43.533  1.00  0.00           N
ATOM   3587  H   ILE   230      60.588  25.763  42.617  1.00  0.00           H
ATOM   3588  CA  ILE   230      58.763  25.272  43.541  1.00  0.00           C
ATOM   3589  HA  ILE   230      58.417  25.232  44.574  1.00  0.00           H
ATOM   3590  CB  ILE   230      57.814  26.252  42.887  1.00  0.00           C
ATOM   3591  HB  ILE   230      58.112  26.348  41.844  1.00  0.00           H
ATOM   3592  CG2 ILE   230      56.315  25.810  42.929  1.00  0.00           C
ATOM   3593 HG21 ILE   230      56.191  25.304  43.886  1.00  0.00           H
ATOM   3594 HG22 ILE   230      56.169  25.086  42.127  1.00  0.00           H
ATOM   3595 HG23 ILE   230      55.545  26.582  42.930  1.00  0.00           H
ATOM   3596  CG1 ILE   230      58.020  27.601  43.548  1.00  0.00           C
ATOM   3597 HG12 ILE   230      57.611  27.578  44.558  1.00  0.00           H
ATOM   3598 HG13 ILE   230      59.050  27.935  43.674  1.00  0.00           H
ATOM   3599  CD1 ILE   230      57.416  28.760  42.694  1.00  0.00           C
ATOM   3600 HD11 ILE   230      57.602  29.677  43.253  1.00  0.00           H
ATOM   3601 HD12 ILE   230      56.348  28.625  42.517  1.00  0.00           H
ATOM   3602 HD13 ILE   230      57.858  28.713  41.699  1.00  0.00           H
ATOM   3603  C   ILE   230      58.712  23.834  42.964  1.00  0.00           C
ATOM   3604  O   ILE   230      58.260  23.576  41.793  1.00  0.00           O
ATOM   3605  N   GLU   231      58.989  22.881  43.799  1.00  0.00           N
ATOM   3606  H   GLU   231      59.525  23.228  44.581  1.00  0.00           H
ATOM   3607  CA  GLU   231      59.019  21.417  43.564  1.00  0.00           C
ATOM   3608  HA  GLU   231      59.698  21.261  42.725  1.00  0.00           H
ATOM   3609  CB  GLU   231      59.502  20.590  44.798  1.00  0.00           C
ATOM   3610  HB2 GLU   231      58.811  20.542  45.640  1.00  0.00           H
ATOM   3611  HB3 GLU   231      59.489  19.548  44.478  1.00  0.00           H
ATOM   3612  CG  GLU   231      60.936  20.911  45.282  1.00  0.00           C
ATOM   3613  HG2 GLU   231      61.159  20.090  45.963  1.00  0.00           H
ATOM   3614  HG3 GLU   231      61.512  20.994  44.359  1.00  0.00           H
ATOM   3615  CD  GLU   231      61.000  22.273  45.948  1.00  0.00           C
ATOM   3616  OE1 GLU   231      60.497  22.534  47.074  1.00  0.00           O
ATOM   3617  OE2 GLU   231      61.639  23.187  45.374  1.00  0.00           O
ATOM   3618  C   GLU   231      57.739  20.952  42.960  1.00  0.00           C
ATOM   3619  O   GLU   231      57.719  20.053  42.084  1.00  0.00           O
ATOM   3620  N   LYS   232      56.576  21.626  43.286  1.00  0.00           N
ATOM   3621  H   LYS   232      56.436  22.334  43.992  1.00  0.00           H
ATOM   3622  CA  LYS   232      55.291  21.251  42.655  1.00  0.00           C
ATOM   3623  HA  LYS   232      55.375  20.165  42.616  1.00  0.00           H
ATOM   3624  CB  LYS   232      54.074  21.554  43.508  1.00  0.00           C
ATOM   3625  HB2 LYS   232      53.258  20.897  43.206  1.00  0.00           H
ATOM   3626  HB3 LYS   232      54.370  21.281  44.520  1.00  0.00           H
ATOM   3627  CG  LYS   232      53.781  23.092  43.556  1.00  0.00           C
ATOM   3628  HG2 LYS   232      54.646  23.709  43.800  1.00  0.00           H
ATOM   3629  HG3 LYS   232      53.521  23.297  42.517  1.00  0.00           H
ATOM   3630  CD  LYS   232      52.578  23.398  44.476  1.00  0.00           C
ATOM   3631  HD2 LYS   232      52.468  24.480  44.532  1.00  0.00           H
ATOM   3632  HD3 LYS   232      51.675  22.998  44.014  1.00  0.00           H
ATOM   3633  CE  LYS   232      52.872  22.973  45.926  1.00  0.00           C
ATOM   3634  HE2 LYS   232      53.025  21.894  45.901  1.00  0.00           H
ATOM   3635  HE3 LYS   232      53.768  23.433  46.341  1.00  0.00           H
ATOM   3636  NZ  LYS   232      51.695  23.299  46.681  1.00  0.00           N
ATOM   3637  HZ1 LYS   232      51.786  23.013  47.646  1.00  0.00           H
ATOM   3638  HZ2 LYS   232      50.848  22.857  46.352  1.00  0.00           H
ATOM   3639  HZ3 LYS   232      51.458  24.281  46.666  1.00  0.00           H
ATOM   3640  C   LYS   232      55.038  21.683  41.144  1.00  0.00           C
ATOM   3641  O   LYS   232      53.902  21.507  40.672  1.00  0.00           O
ATOM   3642  N   LEU   233      55.922  22.427  40.562  1.00  0.00           N
ATOM   3643  H   LEU   233      56.736  22.658  41.113  1.00  0.00           H
ATOM   3644  CA  LEU   233      55.943  23.020  39.199  1.00  0.00           C
ATOM   3645  HA  LEU   233      55.251  22.406  38.622  1.00  0.00           H
ATOM   3646  CB  LEU   233      55.559  24.542  39.101  1.00  0.00           C
ATOM   3647  HB2 LEU   233      56.341  25.220  39.442  1.00  0.00           H
ATOM   3648  HB3 LEU   233      55.492  24.689  38.023  1.00  0.00           H
ATOM   3649  CG  LEU   233      54.190  24.951  39.828  1.00  0.00           C
ATOM   3650  HG  LEU   233      54.217  24.621  40.867  1.00  0.00           H
ATOM   3651  CD1 LEU   233      54.025  26.489  39.690  1.00  0.00           C
ATOM   3652 HD11 LEU   233      53.729  26.763  38.678  1.00  0.00           H
ATOM   3653 HD12 LEU   233      54.924  26.981  40.059  1.00  0.00           H
ATOM   3654 HD13 LEU   233      53.285  26.849  40.405  1.00  0.00           H
ATOM   3655  CD2 LEU   233      52.979  24.300  39.112  1.00  0.00           C
ATOM   3656 HD21 LEU   233      53.125  23.235  38.939  1.00  0.00           H
ATOM   3657 HD22 LEU   233      52.066  24.418  39.695  1.00  0.00           H
ATOM   3658 HD23 LEU   233      52.969  24.852  38.172  1.00  0.00           H
ATOM   3659  C   LEU   233      57.204  22.887  38.424  1.00  0.00           C
ATOM   3660  O   LEU   233      57.100  22.882  37.187  1.00  0.00           O
ATOM   3661  N   GLN   234      58.330  22.501  39.023  1.00  0.00           N
ATOM   3662  H   GLN   234      58.397  22.246  39.999  1.00  0.00           H
ATOM   3663  CA  GLN   234      59.650  22.533  38.386  1.00  0.00           C
ATOM   3664  HA  GLN   234      59.671  23.432  37.770  1.00  0.00           H
ATOM   3665  CB  GLN   234      60.784  22.645  39.390  1.00  0.00           C
ATOM   3666  HB2 GLN   234      60.576  23.537  39.979  1.00  0.00           H
ATOM   3667  HB3 GLN   234      60.684  21.852  40.132  1.00  0.00           H
ATOM   3668  CG  GLN   234      62.206  22.822  38.845  1.00  0.00           C
ATOM   3669  HG2 GLN   234      62.900  23.144  39.621  1.00  0.00           H
ATOM   3670  HG3 GLN   234      62.493  21.875  38.388  1.00  0.00           H
ATOM   3671  CD  GLN   234      62.258  23.853  37.733  1.00  0.00           C
ATOM   3672  OE1 GLN   234      62.567  23.563  36.636  1.00  0.00           O
ATOM   3673  NE2 GLN   234      61.759  25.040  37.834  1.00  0.00           N
ATOM   3674 HE21 GLN   234      61.623  25.541  36.968  1.00  0.00           H
ATOM   3675 HE22 GLN   234      61.319  25.316  38.700  1.00  0.00           H
ATOM   3676  C   GLN   234      59.733  21.343  37.445  1.00  0.00           C
ATOM   3677  O   GLN   234      59.635  20.202  37.918  1.00  0.00           O
ATOM   3678  N   GLY   235      59.811  21.626  36.139  1.00  0.00           N
ATOM   3679  H   GLY   235      59.948  22.598  35.902  1.00  0.00           H
ATOM   3680  CA  GLY   235      59.804  20.738  35.001  1.00  0.00           C
ATOM   3681  HA2 GLY   235      60.401  21.195  34.212  1.00  0.00           H
ATOM   3682  HA3 GLY   235      60.280  19.785  35.228  1.00  0.00           H
ATOM   3683  C   GLY   235      58.388  20.550  34.365  1.00  0.00           C
ATOM   3684  O   GLY   235      58.403  20.115  33.212  1.00  0.00           O
ATOM   3685  N   LYS   236      57.283  20.968  35.047  1.00  0.00           N
ATOM   3686  H   LYS   236      57.391  21.494  35.902  1.00  0.00           H
ATOM   3687  CA  LYS   236      55.891  20.822  34.559  1.00  0.00           C
ATOM   3688  HA  LYS   236      55.783  19.914  33.964  1.00  0.00           H
ATOM   3689  CB  LYS   236      55.016  20.585  35.840  1.00  0.00           C
ATOM   3690  HB2 LYS   236      54.772  21.517  36.349  1.00  0.00           H
ATOM   3691  HB3 LYS   236      54.159  20.083  35.391  1.00  0.00           H
ATOM   3692  CG  LYS   236      55.599  19.782  36.919  1.00  0.00           C
ATOM   3693  HG2 LYS   236      56.469  20.303  37.320  1.00  0.00           H
ATOM   3694  HG3 LYS   236      54.843  19.655  37.695  1.00  0.00           H
ATOM   3695  CD  LYS   236      55.994  18.368  36.529  1.00  0.00           C
ATOM   3696  HD2 LYS   236      56.937  18.375  35.983  1.00  0.00           H
ATOM   3697  HD3 LYS   236      56.175  17.730  37.394  1.00  0.00           H
ATOM   3698  CE  LYS   236      55.056  17.650  35.624  1.00  0.00           C
ATOM   3699  HE2 LYS   236      54.051  17.684  36.048  1.00  0.00           H
ATOM   3700  HE3 LYS   236      55.001  18.259  34.721  1.00  0.00           H
ATOM   3701  NZ  LYS   236      55.155  16.210  35.390  1.00  0.00           N
ATOM   3702  HZ1 LYS   236      54.701  15.993  34.514  1.00  0.00           H
ATOM   3703  HZ2 LYS   236      54.753  15.686  36.153  1.00  0.00           H
ATOM   3704  HZ3 LYS   236      56.121  15.918  35.364  1.00  0.00           H
ATOM   3705  C   LYS   236      55.324  21.967  33.737  1.00  0.00           C
ATOM   3706  O   LYS   236      54.322  21.822  33.062  1.00  0.00           O
ATOM   3707  N   LEU   237      55.932  23.167  33.860  1.00  0.00           N
ATOM   3708  H   LEU   237      56.712  23.237  34.496  1.00  0.00           H
ATOM   3709  CA  LEU   237      55.806  24.326  32.917  1.00  0.00           C
ATOM   3710  HA  LEU   237      54.776  24.518  32.618  1.00  0.00           H
ATOM   3711  CB  LEU   237      56.378  25.532  33.653  1.00  0.00           C
ATOM   3712  HB2 LEU   237      57.453  25.406  33.778  1.00  0.00           H
ATOM   3713  HB3 LEU   237      56.090  26.397  33.056  1.00  0.00           H
ATOM   3714  CG  LEU   237      55.966  25.818  35.150  1.00  0.00           C
ATOM   3715  HG  LEU   237      56.087  24.884  35.699  1.00  0.00           H
ATOM   3716  CD1 LEU   237      56.952  26.749  35.761  1.00  0.00           C
ATOM   3717 HD11 LEU   237      56.735  27.002  36.799  1.00  0.00           H
ATOM   3718 HD12 LEU   237      56.914  27.607  35.091  1.00  0.00           H
ATOM   3719 HD13 LEU   237      57.911  26.232  35.740  1.00  0.00           H
ATOM   3720  CD2 LEU   237      54.518  26.170  35.414  1.00  0.00           C
ATOM   3721 HD21 LEU   237      54.362  26.375  36.473  1.00  0.00           H
ATOM   3722 HD22 LEU   237      54.259  27.103  34.913  1.00  0.00           H
ATOM   3723 HD23 LEU   237      53.831  25.373  35.129  1.00  0.00           H
ATOM   3724  C   LEU   237      56.452  24.077  31.518  1.00  0.00           C
ATOM   3725  O   LEU   237      57.195  23.097  31.340  1.00  0.00           O
ATOM   3726  N   SER   238      56.092  24.885  30.549  1.00  0.00           N
ATOM   3727  H   SER   238      55.522  25.713  30.655  1.00  0.00           H
ATOM   3728  CA  SER   238      56.721  24.832  29.183  1.00  0.00           C
ATOM   3729  HA  SER   238      56.421  23.888  28.727  1.00  0.00           H
ATOM   3730  CB  SER   238      56.006  25.900  28.396  1.00  0.00           C
ATOM   3731  HB2 SER   238      54.964  25.630  28.234  1.00  0.00           H
ATOM   3732  HB3 SER   238      55.949  26.806  28.998  1.00  0.00           H
ATOM   3733  OG  SER   238      56.640  26.319  27.252  1.00  0.00           O
ATOM   3734  HG  SER   238      56.360  25.829  26.475  1.00  0.00           H
ATOM   3735  C   SER   238      58.259  24.991  29.148  1.00  0.00           C
ATOM   3736  O   SER   238      58.838  25.841  29.832  1.00  0.00           O
ATOM   3737  N   ASP   239      58.933  24.270  28.225  1.00  0.00           N
ATOM   3738  H   ASP   239      58.344  23.849  27.522  1.00  0.00           H
ATOM   3739  CA  ASP   239      60.442  24.243  28.207  1.00  0.00           C
ATOM   3740  HA  ASP   239      60.740  24.072  29.241  1.00  0.00           H
ATOM   3741  CB  ASP   239      60.880  22.997  27.367  1.00  0.00           C
ATOM   3742  HB2 ASP   239      60.698  23.326  26.344  1.00  0.00           H
ATOM   3743  HB3 ASP   239      61.936  22.910  27.627  1.00  0.00           H
ATOM   3744  CG  ASP   239      60.237  21.696  27.641  1.00  0.00           C
ATOM   3745  OD1 ASP   239      59.706  21.088  26.680  1.00  0.00           O
ATOM   3746  OD2 ASP   239      60.172  21.212  28.808  1.00  0.00           O
ATOM   3747  C   ASP   239      61.113  25.585  27.746  1.00  0.00           C
ATOM   3748  O   ASP   239      62.350  25.744  27.920  1.00  0.00           O
ATOM   3749  N   ASP   240      60.238  26.536  27.287  1.00  0.00           N
ATOM   3750  H   ASP   240      59.274  26.237  27.244  1.00  0.00           H
ATOM   3751  CA  ASP   240      60.746  27.875  26.979  1.00  0.00           C
ATOM   3752  HA  ASP   240      61.644  27.822  26.364  1.00  0.00           H
ATOM   3753  CB  ASP   240      59.636  28.578  26.184  1.00  0.00           C
ATOM   3754  HB2 ASP   240      58.775  28.842  26.801  1.00  0.00           H
ATOM   3755  HB3 ASP   240      60.004  29.531  25.802  1.00  0.00           H
ATOM   3756  CG  ASP   240      59.393  27.950  24.834  1.00  0.00           C
ATOM   3757  OD1 ASP   240      60.117  27.012  24.440  1.00  0.00           O
ATOM   3758  OD2 ASP   240      58.469  28.328  24.158  1.00  0.00           O
ATOM   3759  C   ASP   240      61.067  28.701  28.157  1.00  0.00           C
ATOM   3760  O   ASP   240      61.952  29.489  28.065  1.00  0.00           O
ATOM   3761  N   ILE   241      60.278  28.673  29.225  1.00  0.00           N
ATOM   3762  H   ILE   241      59.608  27.917  29.209  1.00  0.00           H
ATOM   3763  CA  ILE   241      60.508  29.365  30.493  1.00  0.00           C
ATOM   3764  HA  ILE   241      60.608  30.428  30.275  1.00  0.00           H
ATOM   3765  CB  ILE   241      59.193  29.161  31.314  1.00  0.00           C
ATOM   3766  HB  ILE   241      58.871  28.120  31.276  1.00  0.00           H
ATOM   3767  CG2 ILE   241      59.433  29.523  32.803  1.00  0.00           C
ATOM   3768 HG21 ILE   241      60.093  28.779  33.249  1.00  0.00           H
ATOM   3769 HG22 ILE   241      58.460  29.455  33.290  1.00  0.00           H
ATOM   3770 HG23 ILE   241      59.738  30.566  32.891  1.00  0.00           H
ATOM   3771  CG1 ILE   241      58.026  29.995  30.936  1.00  0.00           C
ATOM   3772 HG12 ILE   241      57.908  30.832  31.624  1.00  0.00           H
ATOM   3773 HG13 ILE   241      58.145  30.465  29.959  1.00  0.00           H
ATOM   3774  CD1 ILE   241      56.757  29.192  30.796  1.00  0.00           C
ATOM   3775 HD11 ILE   241      56.812  28.619  29.871  1.00  0.00           H
ATOM   3776 HD12 ILE   241      55.814  29.737  30.765  1.00  0.00           H
ATOM   3777 HD13 ILE   241      56.549  28.576  31.672  1.00  0.00           H
ATOM   3778  C   ILE   241      61.797  28.782  31.190  1.00  0.00           C
ATOM   3779  O   ILE   241      62.047  27.557  31.216  1.00  0.00           O
ATOM   3780  N   PRO   242      62.759  29.622  31.734  1.00  0.00           N
ATOM   3781  CD  PRO   242      62.859  31.059  31.570  1.00  0.00           C
ATOM   3782  HD2 PRO   242      61.898  31.551  31.716  1.00  0.00           H
ATOM   3783  HD3 PRO   242      63.154  31.349  30.561  1.00  0.00           H
ATOM   3784  CG  PRO   242      63.871  31.597  32.548  1.00  0.00           C
ATOM   3785  HG2 PRO   242      63.384  31.822  33.496  1.00  0.00           H
ATOM   3786  HG3 PRO   242      64.323  32.520  32.184  1.00  0.00           H
ATOM   3787  CB  PRO   242      64.824  30.404  32.712  1.00  0.00           C
ATOM   3788  HB2 PRO   242      65.295  30.545  33.685  1.00  0.00           H
ATOM   3789  HB3 PRO   242      65.633  30.350  31.983  1.00  0.00           H
ATOM   3790  CA  PRO   242      63.881  29.094  32.584  1.00  0.00           C
ATOM   3791  HA  PRO   242      64.447  28.251  32.185  1.00  0.00           H
ATOM   3792  C   PRO   242      63.515  28.662  34.012  1.00  0.00           C
ATOM   3793  O   PRO   242      62.472  29.110  34.478  1.00  0.00           O
ATOM   3794  N   PRO   243      64.412  27.912  34.801  1.00  0.00           N
ATOM   3795  CD  PRO   243      65.652  27.309  34.305  1.00  0.00           C
ATOM   3796  HD2 PRO   243      66.433  28.026  34.054  1.00  0.00           H
ATOM   3797  HD3 PRO   243      65.402  26.768  33.393  1.00  0.00           H
ATOM   3798  CG  PRO   243      66.186  26.481  35.372  1.00  0.00           C
ATOM   3799  HG2 PRO   243      67.275  26.526  35.359  1.00  0.00           H
ATOM   3800  HG3 PRO   243      65.853  25.489  35.068  1.00  0.00           H
ATOM   3801  CB  PRO   243      65.557  27.063  36.647  1.00  0.00           C
ATOM   3802  HB2 PRO   243      66.301  27.701  37.122  1.00  0.00           H
ATOM   3803  HB3 PRO   243      65.327  26.204  37.278  1.00  0.00           H
ATOM   3804  CA  PRO   243      64.239  27.771  36.252  1.00  0.00           C
ATOM   3805  HA  PRO   243      63.361  27.175  36.498  1.00  0.00           H
ATOM   3806  C   PRO   243      64.114  29.090  37.066  1.00  0.00           C
ATOM   3807  O   PRO   243      63.520  29.025  38.126  1.00  0.00           O
ATOM   3808  N   SER   244      64.651  30.233  36.616  1.00  0.00           N
ATOM   3809  H   SER   244      65.020  30.177  35.678  1.00  0.00           H
ATOM   3810  CA  SER   244      64.884  31.453  37.431  1.00  0.00           C
ATOM   3811  HA  SER   244      64.848  31.077  38.454  1.00  0.00           H
ATOM   3812  CB  SER   244      66.263  32.031  37.279  1.00  0.00           C
ATOM   3813  HB2 SER   244      66.405  32.897  37.927  1.00  0.00           H
ATOM   3814  HB3 SER   244      67.084  31.341  37.475  1.00  0.00           H
ATOM   3815  OG  SER   244      66.455  32.451  35.969  1.00  0.00           O
ATOM   3816  HG  SER   244      66.417  33.409  36.032  1.00  0.00           H
ATOM   3817  C   SER   244      63.733  32.513  37.307  1.00  0.00           C
ATOM   3818  O   SER   244      63.888  33.568  37.861  1.00  0.00           O
ATOM   3819  N   ALA   245      62.758  32.145  36.459  1.00  0.00           N
ATOM   3820  H   ALA   245      62.975  31.246  36.053  1.00  0.00           H
ATOM   3821  CA  ALA   245      61.433  32.714  36.377  1.00  0.00           C
ATOM   3822  HA  ALA   245      61.509  33.735  36.001  1.00  0.00           H
ATOM   3823  CB  ALA   245      60.602  31.997  35.310  1.00  0.00           C
ATOM   3824  HB1 ALA   245      59.669  32.525  35.114  1.00  0.00           H
ATOM   3825  HB2 ALA   245      60.367  30.972  35.597  1.00  0.00           H
ATOM   3826  HB3 ALA   245      61.193  32.115  34.401  1.00  0.00           H
ATOM   3827  C   ALA   245      60.802  32.734  37.811  1.00  0.00           C
ATOM   3828  O   ALA   245      61.056  31.812  38.614  1.00  0.00           O
ATOM   3829  N   PRO   246      59.928  33.736  38.159  1.00  0.00           N
ATOM   3830  CD  PRO   246      59.643  34.937  37.330  1.00  0.00           C
ATOM   3831  HD2 PRO   246      59.139  34.576  36.434  1.00  0.00           H
ATOM   3832  HD3 PRO   246      60.590  35.441  37.134  1.00  0.00           H
ATOM   3833  CG  PRO   246      58.780  35.828  38.193  1.00  0.00           C
ATOM   3834  HG2 PRO   246      57.721  35.627  38.028  1.00  0.00           H
ATOM   3835  HG3 PRO   246      59.022  36.891  38.198  1.00  0.00           H
ATOM   3836  CB  PRO   246      59.018  35.251  39.667  1.00  0.00           C
ATOM   3837  HB2 PRO   246      58.263  35.477  40.420  1.00  0.00           H
ATOM   3838  HB3 PRO   246      60.021  35.569  39.955  1.00  0.00           H
ATOM   3839  CA  PRO   246      59.084  33.818  39.343  1.00  0.00           C
ATOM   3840  HA  PRO   246      59.542  33.293  40.181  1.00  0.00           H
ATOM   3841  C   PRO   246      57.730  33.078  39.050  1.00  0.00           C
ATOM   3842  O   PRO   246      57.459  32.779  37.883  1.00  0.00           O
ATOM   3843  N   MET   247      56.951  32.930  40.143  1.00  0.00           N
ATOM   3844  H   MET   247      57.371  33.256  41.001  1.00  0.00           H
ATOM   3845  CA  MET   247      55.548  32.448  40.225  1.00  0.00           C
ATOM   3846  HA  MET   247      54.939  32.904  39.443  1.00  0.00           H
ATOM   3847  CB  MET   247      55.522  30.931  40.087  1.00  0.00           C
ATOM   3848  HB2 MET   247      55.849  30.765  39.060  1.00  0.00           H
ATOM   3849  HB3 MET   247      56.216  30.420  40.754  1.00  0.00           H
ATOM   3850  CG  MET   247      54.044  30.340  40.270  1.00  0.00           C
ATOM   3851  HG2 MET   247      54.057  29.256  40.159  1.00  0.00           H
ATOM   3852  HG3 MET   247      53.713  30.497  41.297  1.00  0.00           H
ATOM   3853  SD  MET   247      52.815  30.874  39.036  1.00  0.00           S
ATOM   3854  CE  MET   247      52.746  29.450  37.914  1.00  0.00           C
ATOM   3855  HE1 MET   247      53.757  29.199  37.593  1.00  0.00           H
ATOM   3856  HE2 MET   247      52.672  28.533  38.498  1.00  0.00           H
ATOM   3857  HE3 MET   247      51.970  29.587  37.159  1.00  0.00           H
ATOM   3858  C   MET   247      55.043  32.862  41.597  1.00  0.00           C
ATOM   3859  O   MET   247      55.655  32.653  42.631  1.00  0.00           O
ATOM   3860  N   ALA   248      53.828  33.452  41.608  1.00  0.00           N
ATOM   3861  H   ALA   248      53.465  33.678  40.693  1.00  0.00           H
ATOM   3862  CA  ALA   248      53.019  33.861  42.812  1.00  0.00           C
ATOM   3863  HA  ALA   248      53.624  34.497  43.459  1.00  0.00           H
ATOM   3864  CB  ALA   248      51.799  34.686  42.382  1.00  0.00           C
ATOM   3865  HB1 ALA   248      51.215  34.083  41.687  1.00  0.00           H
ATOM   3866  HB2 ALA   248      52.180  35.494  41.758  1.00  0.00           H
ATOM   3867  HB3 ALA   248      51.213  35.065  43.220  1.00  0.00           H
ATOM   3868  C   ALA   248      52.571  32.634  43.583  1.00  0.00           C
ATOM   3869  O   ALA   248      52.122  31.683  42.888  1.00  0.00           O
ATOM   3870  N   ILE   249      52.566  32.714  44.934  1.00  0.00           N
ATOM   3871  H   ILE   249      52.846  33.516  45.481  1.00  0.00           H
ATOM   3872  CA  ILE   249      52.008  31.575  45.668  1.00  0.00           C
ATOM   3873  HA  ILE   249      51.620  30.754  45.065  1.00  0.00           H
ATOM   3874  CB  ILE   249      53.137  31.023  46.561  1.00  0.00           C
ATOM   3875  HB  ILE   249      53.586  31.888  47.050  1.00  0.00           H
ATOM   3876  CG2 ILE   249      52.611  30.027  47.626  1.00  0.00           C
ATOM   3877 HG21 ILE   249      51.889  29.323  47.211  1.00  0.00           H
ATOM   3878 HG22 ILE   249      52.214  30.553  48.494  1.00  0.00           H
ATOM   3879 HG23 ILE   249      53.353  29.366  48.073  1.00  0.00           H
ATOM   3880  CG1 ILE   249      54.302  30.357  45.753  1.00  0.00           C
ATOM   3881 HG12 ILE   249      54.833  31.075  45.128  1.00  0.00           H
ATOM   3882 HG13 ILE   249      55.039  30.153  46.529  1.00  0.00           H
ATOM   3883  CD1 ILE   249      53.936  28.995  44.978  1.00  0.00           C
ATOM   3884 HD11 ILE   249      54.868  28.471  44.766  1.00  0.00           H
ATOM   3885 HD12 ILE   249      53.561  29.302  44.001  1.00  0.00           H
ATOM   3886 HD13 ILE   249      53.184  28.452  45.549  1.00  0.00           H
ATOM   3887  C   ILE   249      50.858  32.017  46.618  1.00  0.00           C
ATOM   3888  O   ILE   249      51.114  32.914  47.394  1.00  0.00           O
ATOM   3889  N   ASN   250      49.660  31.454  46.563  1.00  0.00           N
ATOM   3890  H   ASN   250      49.536  30.649  45.966  1.00  0.00           H
ATOM   3891  CA  ASN   250      48.676  31.647  47.658  1.00  0.00           C
ATOM   3892  HA  ASN   250      48.621  32.683  47.992  1.00  0.00           H
ATOM   3893  CB  ASN   250      47.284  31.201  47.035  1.00  0.00           C
ATOM   3894  HB2 ASN   250      47.063  31.865  46.200  1.00  0.00           H
ATOM   3895  HB3 ASN   250      47.398  30.216  46.583  1.00  0.00           H
ATOM   3896  CG  ASN   250      46.128  31.304  48.088  1.00  0.00           C
ATOM   3897  OD1 ASN   250      46.211  31.669  49.233  1.00  0.00           O
ATOM   3898  ND2 ASN   250      44.965  30.903  47.681  1.00  0.00           N
ATOM   3899 HD21 ASN   250      44.650  30.614  46.766  1.00  0.00           H
ATOM   3900 HD22 ASN   250      44.296  30.921  48.437  1.00  0.00           H
ATOM   3901  C   ASN   250      49.138  30.667  48.809  1.00  0.00           C
ATOM   3902  O   ASN   250      49.288  29.472  48.564  1.00  0.00           O
ATOM   3903  N   CYS   251      49.465  31.179  49.995  1.00  0.00           N
ATOM   3904  H   CYS   251      49.373  32.177  50.122  1.00  0.00           H
ATOM   3905  CA  CYS   251      49.900  30.327  51.083  1.00  0.00           C
ATOM   3906  HA  CYS   251      50.762  29.749  50.751  1.00  0.00           H
ATOM   3907  CB  CYS   251      50.341  31.244  52.213  1.00  0.00           C
ATOM   3908  HB2 CYS   251      49.556  31.740  52.783  1.00  0.00           H
ATOM   3909  HB3 CYS   251      50.924  30.578  52.849  1.00  0.00           H
ATOM   3910  SG  CYS   251      51.657  32.451  51.685  1.00  0.00           S
ATOM   3911  HG  CYS   251      50.920  33.235  50.893  1.00  0.00           H
ATOM   3912  C   CYS   251      48.816  29.328  51.648  1.00  0.00           C
ATOM   3913  O   CYS   251      49.089  28.082  51.741  1.00  0.00           O
ATOM   3914  N   GLU   252      47.666  29.862  51.977  1.00  0.00           N
ATOM   3915  H   GLU   252      47.416  30.809  51.731  1.00  0.00           H
ATOM   3916  CA  GLU   252      46.669  29.225  52.799  1.00  0.00           C
ATOM   3917  HA  GLU   252      45.965  29.962  53.189  1.00  0.00           H
ATOM   3918  CB  GLU   252      45.791  28.300  52.012  1.00  0.00           C
ATOM   3919  HB2 GLU   252      46.459  27.707  51.389  1.00  0.00           H
ATOM   3920  HB3 GLU   252      45.311  27.525  52.611  1.00  0.00           H
ATOM   3921  CG  GLU   252      44.806  28.982  51.187  1.00  0.00           C
ATOM   3922  HG2 GLU   252      45.253  29.835  50.675  1.00  0.00           H
ATOM   3923  HG3 GLU   252      44.616  28.352  50.318  1.00  0.00           H
ATOM   3924  CD  GLU   252      43.571  29.503  51.878  1.00  0.00           C
ATOM   3925  OE1 GLU   252      43.534  29.900  53.058  1.00  0.00           O
ATOM   3926  OE2 GLU   252      42.563  29.473  51.187  1.00  0.00           O
ATOM   3927  C   GLU   252      47.142  28.648  54.145  1.00  0.00           C
ATOM   3928  O   GLU   252      46.679  27.727  54.754  1.00  0.00           O
ATOM   3929  N   TYR   253      48.143  29.309  54.838  1.00  0.00           N
ATOM   3930  H   TYR   253      48.511  30.149  54.415  1.00  0.00           H
ATOM   3931  CA  TYR   253      48.713  28.849  56.161  1.00  0.00           C
ATOM   3932  HA  TYR   253      48.960  27.815  55.923  1.00  0.00           H
ATOM   3933  CB  TYR   253      50.040  29.586  56.372  1.00  0.00           C
ATOM   3934  HB2 TYR   253      50.736  29.179  57.105  1.00  0.00           H
ATOM   3935  HB3 TYR   253      50.537  29.301  55.446  1.00  0.00           H
ATOM   3936  CG  TYR   253      50.207  31.121  56.475  1.00  0.00           C
ATOM   3937  CD1 TYR   253      49.408  31.799  57.451  1.00  0.00           C
ATOM   3938  HD1 TYR   253      48.739  31.218  58.070  1.00  0.00           H
ATOM   3939  CE1 TYR   253      49.294  33.158  57.472  1.00  0.00           C
ATOM   3940  HE1 TYR   253      48.475  33.588  58.030  1.00  0.00           H
ATOM   3941  CZ  TYR   253      50.225  33.914  56.726  1.00  0.00           C
ATOM   3942  OH  TYR   253      50.101  35.252  56.730  1.00  0.00           O
ATOM   3943  HH  TYR   253      49.222  35.561  56.962  1.00  0.00           H
ATOM   3944  CE2 TYR   253      51.134  33.255  55.828  1.00  0.00           C
ATOM   3945  HE2 TYR   253      51.837  33.804  55.219  1.00  0.00           H
ATOM   3946  CD2 TYR   253      51.086  31.844  55.679  1.00  0.00           C
ATOM   3947  HD2 TYR   253      51.777  31.375  54.995  1.00  0.00           H
ATOM   3948  C   TYR   253      47.824  28.798  57.447  1.00  0.00           C
ATOM   3949  O   TYR   253      48.413  28.408  58.508  1.00  0.00           O
ATOM   3950  N   GLY   254      46.495  28.978  57.391  1.00  0.00           N
ATOM   3951  H   GLY   254      46.040  29.246  56.530  1.00  0.00           H
ATOM   3952  CA  GLY   254      45.672  28.666  58.519  1.00  0.00           C
ATOM   3953  HA2 GLY   254      45.803  29.297  59.397  1.00  0.00           H
ATOM   3954  HA3 GLY   254      44.658  28.911  58.205  1.00  0.00           H
ATOM   3955  C   GLY   254      45.702  27.153  59.082  1.00  0.00           C
ATOM   3956  O   GLY   254      45.303  26.993  60.274  1.00  0.00           O
ATOM   3957  N   SER   255      46.357  26.210  58.368  1.00  0.00           N
ATOM   3958  H   SER   255      46.727  26.600  57.513  1.00  0.00           H
ATOM   3959  CA  SER   255      46.622  24.774  58.658  1.00  0.00           C
ATOM   3960  HA  SER   255      45.856  24.414  59.344  1.00  0.00           H
ATOM   3961  CB  SER   255      46.455  23.963  57.311  1.00  0.00           C
ATOM   3962  HB2 SER   255      47.352  24.155  56.723  1.00  0.00           H
ATOM   3963  HB3 SER   255      46.404  22.910  57.587  1.00  0.00           H
ATOM   3964  OG  SER   255      45.337  24.387  56.641  1.00  0.00           O
ATOM   3965  HG  SER   255      44.626  23.763  56.801  1.00  0.00           H
ATOM   3966  C   SER   255      47.973  24.527  59.401  1.00  0.00           C
ATOM   3967  O   SER   255      48.308  23.393  59.705  1.00  0.00           O
ATOM   3968  N   PHE   256      48.703  25.544  59.832  1.00  0.00           N
ATOM   3969  H   PHE   256      48.434  26.487  59.590  1.00  0.00           H
ATOM   3970  CA  PHE   256      49.969  25.419  60.570  1.00  0.00           C
ATOM   3971  HA  PHE   256      50.613  24.809  59.938  1.00  0.00           H
ATOM   3972  CB  PHE   256      50.785  26.786  60.648  1.00  0.00           C
ATOM   3973  HB2 PHE   256      51.189  27.105  59.687  1.00  0.00           H
ATOM   3974  HB3 PHE   256      50.151  27.568  61.067  1.00  0.00           H
ATOM   3975  CG  PHE   256      51.982  26.777  61.550  1.00  0.00           C
ATOM   3976  CD1 PHE   256      53.191  26.114  61.241  1.00  0.00           C
ATOM   3977  HD1 PHE   256      53.314  25.589  60.305  1.00  0.00           H
ATOM   3978  CE1 PHE   256      54.262  26.205  62.080  1.00  0.00           C
ATOM   3979  HE1 PHE   256      55.186  25.726  61.796  1.00  0.00           H
ATOM   3980  CZ  PHE   256      54.135  26.831  63.347  1.00  0.00           C
ATOM   3981  HZ  PHE   256      54.970  26.916  64.025  1.00  0.00           H
ATOM   3982  CE2 PHE   256      52.888  27.382  63.626  1.00  0.00           C
ATOM   3983  HE2 PHE   256      52.784  27.837  64.600  1.00  0.00           H
ATOM   3984  CD2 PHE   256      51.787  27.373  62.822  1.00  0.00           C
ATOM   3985  HD2 PHE   256      50.893  27.896  63.124  1.00  0.00           H
ATOM   3986  C   PHE   256      49.727  24.746  61.931  1.00  0.00           C
ATOM   3987  O   PHE   256      48.798  25.027  62.684  1.00  0.00           O
ATOM   3988  N   ASP   257      50.666  23.941  62.216  1.00  0.00           N
ATOM   3989  H   ASP   257      51.323  23.882  61.450  1.00  0.00           H
ATOM   3990  CA  ASP   257      50.614  23.122  63.386  1.00  0.00           C
ATOM   3991  HA  ASP   257      51.464  22.450  63.271  1.00  0.00           H
ATOM   3992  CB  ASP   257      51.055  23.932  64.628  1.00  0.00           C
ATOM   3993  HB2 ASP   257      51.699  24.753  64.313  1.00  0.00           H
ATOM   3994  HB3 ASP   257      50.232  24.344  65.212  1.00  0.00           H
ATOM   3995  CG  ASP   257      51.930  23.076  65.579  1.00  0.00           C
ATOM   3996  OD1 ASP   257      52.756  22.196  65.226  1.00  0.00           O
ATOM   3997  OD2 ASP   257      51.936  23.376  66.749  1.00  0.00           O
ATOM   3998  C   ASP   257      49.417  22.184  63.646  1.00  0.00           C
ATOM   3999  O   ASP   257      48.982  21.953  64.778  1.00  0.00           O
ATOM   4000  N   ASN   258      48.700  21.734  62.614  1.00  0.00           N
ATOM   4001  H   ASN   258      48.983  21.988  61.679  1.00  0.00           H
ATOM   4002  CA  ASN   258      47.681  20.705  62.642  1.00  0.00           C
ATOM   4003  HA  ASN   258      46.925  20.952  63.387  1.00  0.00           H
ATOM   4004  CB  ASN   258      46.989  20.549  61.276  1.00  0.00           C
ATOM   4005  HB2 ASN   258      47.696  20.088  60.589  1.00  0.00           H
ATOM   4006  HB3 ASN   258      46.332  19.685  61.377  1.00  0.00           H
ATOM   4007  CG  ASN   258      46.107  21.664  60.802  1.00  0.00           C
ATOM   4008  OD1 ASN   258      45.572  22.505  61.542  1.00  0.00           O
ATOM   4009  ND2 ASN   258      45.708  21.574  59.564  1.00  0.00           N
ATOM   4010 HD21 ASN   258      45.873  20.693  59.099  1.00  0.00           H
ATOM   4011 HD22 ASN   258      45.014  22.194  59.171  1.00  0.00           H
ATOM   4012  C   ASN   258      48.231  19.333  63.083  1.00  0.00           C
ATOM   4013  O   ASN   258      47.492  18.399  63.446  1.00  0.00           O
ATOM   4014  N   GLU   259      49.497  19.185  62.997  1.00  0.00           N
ATOM   4015  H   GLU   259      50.027  19.947  62.599  1.00  0.00           H
ATOM   4016  CA  GLU   259      50.199  18.157  63.723  1.00  0.00           C
ATOM   4017  HA  GLU   259      49.719  17.186  63.596  1.00  0.00           H
ATOM   4018  CB  GLU   259      51.649  18.082  63.144  1.00  0.00           C
ATOM   4019  HB2 GLU   259      52.051  19.095  63.147  1.00  0.00           H
ATOM   4020  HB3 GLU   259      52.238  17.475  63.832  1.00  0.00           H
ATOM   4021  CG  GLU   259      51.795  17.443  61.715  1.00  0.00           C
ATOM   4022  HG2 GLU   259      51.828  18.257  60.990  1.00  0.00           H
ATOM   4023  HG3 GLU   259      52.731  16.889  61.637  1.00  0.00           H
ATOM   4024  CD  GLU   259      50.665  16.419  61.463  1.00  0.00           C
ATOM   4025  OE1 GLU   259      49.843  16.583  60.519  1.00  0.00           O
ATOM   4026  OE2 GLU   259      50.665  15.448  62.254  1.00  0.00           O
ATOM   4027  C   GLU   259      50.282  18.398  65.231  1.00  0.00           C
ATOM   4028  O   GLU   259      50.494  17.407  65.920  1.00  0.00           O
ATOM   4029  N   HID   260      50.256  19.620  65.729  1.00  0.00           N
ATOM   4030  H   HID   260      50.020  20.418  65.156  1.00  0.00           H
ATOM   4031  CA  HID   260      50.425  19.965  67.145  1.00  0.00           C
ATOM   4032  HA  HID   260      50.428  21.055  67.171  1.00  0.00           H
ATOM   4033  CB  HID   260      49.172  19.467  67.960  1.00  0.00           C
ATOM   4034  HB2 HID   260      49.193  18.418  68.250  1.00  0.00           H
ATOM   4035  HB3 HID   260      49.065  20.026  68.890  1.00  0.00           H
ATOM   4036  CG  HID   260      47.865  19.596  67.218  1.00  0.00           C
ATOM   4037  ND1 HID   260      47.235  20.740  66.701  1.00  0.00           N
ATOM   4038  HD1 HID   260      47.662  21.647  66.574  1.00  0.00           H
ATOM   4039  CE1 HID   260      46.026  20.352  66.237  1.00  0.00           C
ATOM   4040  HE1 HID   260      45.370  21.080  65.782  1.00  0.00           H
ATOM   4041  NE2 HID   260      45.815  19.039  66.417  1.00  0.00           N
ATOM   4042  CD2 HID   260      47.023  18.548  66.952  1.00  0.00           C
ATOM   4043  HD2 HID   260      47.266  17.538  67.248  1.00  0.00           H
ATOM   4044  C   HID   260      51.752  19.670  67.737  1.00  0.00           C
ATOM   4045  O   HID   260      51.682  18.873  68.676  1.00  0.00           O
ATOM   4046  N   VAL   261      52.887  20.100  67.190  1.00  0.00           N
ATOM   4047  H   VAL   261      52.849  20.787  66.451  1.00  0.00           H
ATOM   4048  CA  VAL   261      54.199  19.931  67.845  1.00  0.00           C
ATOM   4049  HA  VAL   261      53.983  19.306  68.712  1.00  0.00           H
ATOM   4050  CB  VAL   261      55.189  19.172  66.876  1.00  0.00           C
ATOM   4051  HB  VAL   261      56.126  19.038  67.416  1.00  0.00           H
ATOM   4052  CG1 VAL   261      54.662  17.817  66.514  1.00  0.00           C
ATOM   4053 HG11 VAL   261      54.599  17.152  67.375  1.00  0.00           H
ATOM   4054 HG12 VAL   261      53.692  17.974  66.040  1.00  0.00           H
ATOM   4055 HG13 VAL   261      55.356  17.477  65.745  1.00  0.00           H
ATOM   4056  CG2 VAL   261      55.477  20.016  65.592  1.00  0.00           C
ATOM   4057 HG21 VAL   261      56.180  19.479  64.955  1.00  0.00           H
ATOM   4058 HG22 VAL   261      55.814  21.001  65.917  1.00  0.00           H
ATOM   4059 HG23 VAL   261      54.540  20.146  65.051  1.00  0.00           H
ATOM   4060  C   VAL   261      54.896  21.180  68.376  1.00  0.00           C
ATOM   4061  O   VAL   261      56.011  21.093  68.868  1.00  0.00           O
ATOM   4062  N   VAL   262      54.386  22.378  68.069  1.00  0.00           N
ATOM   4063  H   VAL   262      53.509  22.446  67.573  1.00  0.00           H
ATOM   4064  CA  VAL   262      55.088  23.706  68.269  1.00  0.00           C
ATOM   4065  HA  VAL   262      55.808  23.414  69.033  1.00  0.00           H
ATOM   4066  CB  VAL   262      55.924  24.107  67.074  1.00  0.00           C
ATOM   4067  HB  VAL   262      56.494  23.239  66.744  1.00  0.00           H
ATOM   4068  CG1 VAL   262      55.184  24.635  65.841  1.00  0.00           C
ATOM   4069 HG11 VAL   262      54.578  23.780  65.539  1.00  0.00           H
ATOM   4070 HG12 VAL   262      54.477  25.420  66.106  1.00  0.00           H
ATOM   4071 HG13 VAL   262      55.771  24.847  64.947  1.00  0.00           H
ATOM   4072  CG2 VAL   262      57.060  25.072  67.291  1.00  0.00           C
ATOM   4073 HG21 VAL   262      57.752  25.069  66.449  1.00  0.00           H
ATOM   4074 HG22 VAL   262      57.628  24.670  68.130  1.00  0.00           H
ATOM   4075 HG23 VAL   262      56.622  26.007  67.638  1.00  0.00           H
ATOM   4076  C   VAL   262      54.291  24.920  68.859  1.00  0.00           C
ATOM   4077  O   VAL   262      54.910  25.669  69.649  1.00  0.00           O
ATOM   4078  N   LEU   263      53.035  25.170  68.558  1.00  0.00           N
ATOM   4079  H   LEU   263      52.562  24.627  67.849  1.00  0.00           H
ATOM   4080  CA  LEU   263      52.312  26.197  69.283  1.00  0.00           C
ATOM   4081  HA  LEU   263      52.963  27.068  69.354  1.00  0.00           H
ATOM   4082  CB  LEU   263      51.105  26.649  68.461  1.00  0.00           C
ATOM   4083  HB2 LEU   263      50.439  25.786  68.450  1.00  0.00           H
ATOM   4084  HB3 LEU   263      50.653  27.481  69.001  1.00  0.00           H
ATOM   4085  CG  LEU   263      51.435  27.172  67.095  1.00  0.00           C
ATOM   4086  HG  LEU   263      51.864  26.454  66.396  1.00  0.00           H
ATOM   4087  CD1 LEU   263      50.134  27.695  66.394  1.00  0.00           C
ATOM   4088 HD11 LEU   263      50.462  28.133  65.452  1.00  0.00           H
ATOM   4089 HD12 LEU   263      49.501  28.325  67.018  1.00  0.00           H
ATOM   4090 HD13 LEU   263      49.542  26.798  66.211  1.00  0.00           H
ATOM   4091  CD2 LEU   263      52.311  28.443  67.275  1.00  0.00           C
ATOM   4092 HD21 LEU   263      51.990  29.057  68.116  1.00  0.00           H
ATOM   4093 HD22 LEU   263      53.316  28.088  67.505  1.00  0.00           H
ATOM   4094 HD23 LEU   263      52.543  28.917  66.321  1.00  0.00           H
ATOM   4095  C   LEU   263      51.945  25.752  70.741  1.00  0.00           C
ATOM   4096  O   LEU   263      51.313  24.707  70.955  1.00  0.00           O
ATOM   4097  N   PRO   264      52.166  26.562  71.746  1.00  0.00           N
ATOM   4098  CD  PRO   264      52.940  27.816  71.690  1.00  0.00           C
ATOM   4099  HD2 PRO   264      52.721  28.505  70.875  1.00  0.00           H
ATOM   4100  HD3 PRO   264      54.005  27.622  71.568  1.00  0.00           H
ATOM   4101  CG  PRO   264      52.812  28.572  72.981  1.00  0.00           C
ATOM   4102  HG2 PRO   264      52.081  29.356  72.778  1.00  0.00           H
ATOM   4103  HG3 PRO   264      53.766  28.987  73.307  1.00  0.00           H
ATOM   4104  CB  PRO   264      52.338  27.521  73.943  1.00  0.00           C
ATOM   4105  HB2 PRO   264      51.595  28.020  74.565  1.00  0.00           H
ATOM   4106  HB3 PRO   264      53.201  27.135  74.485  1.00  0.00           H
ATOM   4107  CA  PRO   264      51.596  26.423  73.076  1.00  0.00           C
ATOM   4108  HA  PRO   264      51.791  25.421  73.458  1.00  0.00           H
ATOM   4109  C   PRO   264      50.069  26.700  72.955  1.00  0.00           C
ATOM   4110  O   PRO   264      49.570  27.826  72.964  1.00  0.00           O
ATOM   4111  N   ARG   265      49.197  25.683  72.850  1.00  0.00           N
ATOM   4112  H   ARG   265      49.560  24.743  72.791  1.00  0.00           H
ATOM   4113  CA  ARG   265      47.751  25.776  72.874  1.00  0.00           C
ATOM   4114  HA  ARG   265      47.417  26.703  72.406  1.00  0.00           H
ATOM   4115  CB  ARG   265      47.137  24.641  71.969  1.00  0.00           C
ATOM   4116  HB2 ARG   265      47.134  23.600  72.295  1.00  0.00           H
ATOM   4117  HB3 ARG   265      46.099  24.963  71.879  1.00  0.00           H
ATOM   4118  CG  ARG   265      47.773  24.597  70.553  1.00  0.00           C
ATOM   4119  HG2 ARG   265      48.018  25.598  70.196  1.00  0.00           H
ATOM   4120  HG3 ARG   265      48.599  23.887  70.550  1.00  0.00           H
ATOM   4121  CD  ARG   265      46.681  24.225  69.572  1.00  0.00           C
ATOM   4122  HD2 ARG   265      45.902  24.972  69.716  1.00  0.00           H
ATOM   4123  HD3 ARG   265      47.098  24.414  68.583  1.00  0.00           H
ATOM   4124  NE  ARG   265      46.205  22.857  69.618  1.00  0.00           N
ATOM   4125  HE  ARG   265      46.801  22.091  69.894  1.00  0.00           H
ATOM   4126  CZ  ARG   265      45.100  22.429  69.064  1.00  0.00           C
ATOM   4127  NH1 ARG   265      44.125  23.151  68.506  1.00  0.00           N
ATOM   4128 HH11 ARG   265      44.087  24.139  68.705  1.00  0.00           H
ATOM   4129 HH12 ARG   265      43.206  22.783  68.305  1.00  0.00           H
ATOM   4130  NH2 ARG   265      44.994  21.135  69.047  1.00  0.00           N
ATOM   4131 HH21 ARG   265      45.555  20.435  69.513  1.00  0.00           H
ATOM   4132 HH22 ARG   265      44.171  20.765  68.594  1.00  0.00           H
ATOM   4133  C   ARG   265      47.261  25.700  74.313  1.00  0.00           C
ATOM   4134  O   ARG   265      47.623  24.770  75.047  1.00  0.00           O
ATOM   4135  N   THR   266      46.330  26.593  74.621  1.00  0.00           N
ATOM   4136  H   THR   266      46.129  27.344  73.975  1.00  0.00           H
ATOM   4137  CA  THR   266      45.752  26.654  75.960  1.00  0.00           C
ATOM   4138  HA  THR   266      46.499  26.266  76.653  1.00  0.00           H
ATOM   4139  CB  THR   266      45.418  28.116  76.323  1.00  0.00           C
ATOM   4140  HB  THR   266      45.087  28.165  77.360  1.00  0.00           H
ATOM   4141  CG2 THR   266      46.582  29.124  76.052  1.00  0.00           C
ATOM   4142 HG21 THR   266      46.827  29.226  74.995  1.00  0.00           H
ATOM   4143 HG22 THR   266      47.523  28.668  76.356  1.00  0.00           H
ATOM   4144 HG23 THR   266      46.429  30.106  76.501  1.00  0.00           H
ATOM   4145  OG1 THR   266      44.356  28.635  75.564  1.00  0.00           O
ATOM   4146  HG1 THR   266      44.532  28.584  74.622  1.00  0.00           H
ATOM   4147  C   THR   266      44.538  25.797  75.997  1.00  0.00           C
ATOM   4148  O   THR   266      44.022  25.367  74.938  1.00  0.00           O
ATOM   4149  N   LYS   267      43.973  25.626  77.200  1.00  0.00           N
ATOM   4150  H   LYS   267      44.513  25.915  78.004  1.00  0.00           H
ATOM   4151  CA  LYS   267      42.674  24.915  77.427  1.00  0.00           C
ATOM   4152  HA  LYS   267      42.789  23.905  77.035  1.00  0.00           H
ATOM   4153  CB  LYS   267      42.254  24.728  78.979  1.00  0.00           C
ATOM   4154  HB2 LYS   267      41.322  24.164  79.035  1.00  0.00           H
ATOM   4155  HB3 LYS   267      42.990  24.202  79.587  1.00  0.00           H
ATOM   4156  CG  LYS   267      42.099  26.116  79.695  1.00  0.00           C
ATOM   4157  HG2 LYS   267      43.054  26.641  79.723  1.00  0.00           H
ATOM   4158  HG3 LYS   267      41.330  26.728  79.225  1.00  0.00           H
ATOM   4159  CD  LYS   267      41.759  25.970  81.173  1.00  0.00           C
ATOM   4160  HD2 LYS   267      42.321  25.144  81.611  1.00  0.00           H
ATOM   4161  HD3 LYS   267      41.898  26.907  81.712  1.00  0.00           H
ATOM   4162  CE  LYS   267      40.259  25.546  81.152  1.00  0.00           C
ATOM   4163  HE2 LYS   267      39.647  26.048  80.403  1.00  0.00           H
ATOM   4164  HE3 LYS   267      40.173  24.505  80.837  1.00  0.00           H
ATOM   4165  NZ  LYS   267      39.569  25.738  82.483  1.00  0.00           N
ATOM   4166  HZ1 LYS   267      39.441  26.738  82.529  1.00  0.00           H
ATOM   4167  HZ2 LYS   267      39.999  25.388  83.327  1.00  0.00           H
ATOM   4168  HZ3 LYS   267      38.615  25.410  82.425  1.00  0.00           H
ATOM   4169  C   LYS   267      41.519  25.374  76.549  1.00  0.00           C
ATOM   4170  O   LYS   267      40.728  24.576  76.133  1.00  0.00           O
ATOM   4171  N   TYR   268      41.524  26.665  76.176  1.00  0.00           N
ATOM   4172  H   TYR   268      42.138  27.324  76.633  1.00  0.00           H
ATOM   4173  CA  TYR   268      40.526  27.341  75.364  1.00  0.00           C
ATOM   4174  HA  TYR   268      39.490  27.057  75.542  1.00  0.00           H
ATOM   4175  CB  TYR   268      40.515  28.876  75.826  1.00  0.00           C
ATOM   4176  HB2 TYR   268      41.338  29.273  75.232  1.00  0.00           H
ATOM   4177  HB3 TYR   268      39.581  29.336  75.505  1.00  0.00           H
ATOM   4178  CG  TYR   268      40.641  29.084  77.338  1.00  0.00           C
ATOM   4179  CD1 TYR   268      39.671  28.583  78.200  1.00  0.00           C
ATOM   4180  HD1 TYR   268      38.847  28.012  77.797  1.00  0.00           H
ATOM   4181  CE1 TYR   268      39.740  28.865  79.559  1.00  0.00           C
ATOM   4182  HE1 TYR   268      38.940  28.559  80.216  1.00  0.00           H
ATOM   4183  CZ  TYR   268      40.799  29.580  80.108  1.00  0.00           C
ATOM   4184  OH  TYR   268      40.905  29.734  81.416  1.00  0.00           O
ATOM   4185  HH  TYR   268      40.129  29.345  81.826  1.00  0.00           H
ATOM   4186  CE2 TYR   268      41.809  30.060  79.236  1.00  0.00           C
ATOM   4187  HE2 TYR   268      42.697  30.507  79.659  1.00  0.00           H
ATOM   4188  CD2 TYR   268      41.780  29.741  77.847  1.00  0.00           C
ATOM   4189  HD2 TYR   268      42.547  30.043  77.150  1.00  0.00           H
ATOM   4190  C   TYR   268      40.632  27.089  73.843  1.00  0.00           C
ATOM   4191  O   TYR   268      39.704  26.681  73.209  1.00  0.00           O
ATOM   4192  N   ASP   269      41.841  27.141  73.296  1.00  0.00           N
ATOM   4193  H   ASP   269      42.648  27.487  73.794  1.00  0.00           H
ATOM   4194  CA  ASP   269      42.205  26.462  72.044  1.00  0.00           C
ATOM   4195  HA  ASP   269      41.646  27.017  71.292  1.00  0.00           H
ATOM   4196  CB  ASP   269      43.773  26.661  71.832  1.00  0.00           C
ATOM   4197  HB2 ASP   269      44.360  26.024  72.495  1.00  0.00           H
ATOM   4198  HB3 ASP   269      43.997  26.481  70.781  1.00  0.00           H
ATOM   4199  CG  ASP   269      44.255  28.055  72.044  1.00  0.00           C
ATOM   4200  OD1 ASP   269      43.657  29.004  71.621  1.00  0.00           O
ATOM   4201  OD2 ASP   269      45.361  28.143  72.586  1.00  0.00           O
ATOM   4202  C   ASP   269      41.837  24.970  71.920  1.00  0.00           C
ATOM   4203  O   ASP   269      41.202  24.638  70.888  1.00  0.00           O
ATOM   4204  N   ILE   270      42.206  24.125  72.871  1.00  0.00           N
ATOM   4205  H   ILE   270      42.640  24.503  73.700  1.00  0.00           H
ATOM   4206  CA  ILE   270      41.857  22.699  72.747  1.00  0.00           C
ATOM   4207  HA  ILE   270      42.038  22.411  71.712  1.00  0.00           H
ATOM   4208  CB  ILE   270      42.852  21.908  73.706  1.00  0.00           C
ATOM   4209  HB  ILE   270      42.656  22.283  74.710  1.00  0.00           H
ATOM   4210  CG2 ILE   270      42.520  20.396  73.817  1.00  0.00           C
ATOM   4211 HG21 ILE   270      43.320  19.846  74.312  1.00  0.00           H
ATOM   4212 HG22 ILE   270      42.401  19.980  72.817  1.00  0.00           H
ATOM   4213 HG23 ILE   270      41.570  20.129  74.279  1.00  0.00           H
ATOM   4214  CG1 ILE   270      44.356  22.091  73.195  1.00  0.00           C
ATOM   4215 HG12 ILE   270      44.586  21.348  72.432  1.00  0.00           H
ATOM   4216 HG13 ILE   270      44.624  23.065  72.788  1.00  0.00           H
ATOM   4217  CD1 ILE   270      45.428  22.013  74.308  1.00  0.00           C
ATOM   4218 HD11 ILE   270      45.025  22.598  75.135  1.00  0.00           H
ATOM   4219 HD12 ILE   270      46.288  22.541  73.896  1.00  0.00           H
ATOM   4220 HD13 ILE   270      45.671  20.970  74.510  1.00  0.00           H
ATOM   4221  C   ILE   270      40.396  22.483  73.010  1.00  0.00           C
ATOM   4222  O   ILE   270      39.857  21.560  72.370  1.00  0.00           O
ATOM   4223  N   THR   271      39.664  23.299  73.795  1.00  0.00           N
ATOM   4224  H   THR   271      40.199  24.029  74.241  1.00  0.00           H
ATOM   4225  CA  THR   271      38.190  23.327  73.898  1.00  0.00           C
ATOM   4226  HA  THR   271      37.823  22.337  74.167  1.00  0.00           H
ATOM   4227  CB  THR   271      37.842  24.264  75.117  1.00  0.00           C
ATOM   4228  HB  THR   271      38.403  25.192  75.002  1.00  0.00           H
ATOM   4229  CG2 THR   271      36.400  24.731  75.106  1.00  0.00           C
ATOM   4230 HG21 THR   271      36.194  25.060  76.125  1.00  0.00           H
ATOM   4231 HG22 THR   271      35.768  23.862  74.923  1.00  0.00           H
ATOM   4232 HG23 THR   271      36.151  25.433  74.310  1.00  0.00           H
ATOM   4233  OG1 THR   271      38.180  23.636  76.321  1.00  0.00           O
ATOM   4234  HG1 THR   271      39.140  23.663  76.337  1.00  0.00           H
ATOM   4235  C   THR   271      37.495  23.701  72.524  1.00  0.00           C
ATOM   4236  O   THR   271      36.492  23.088  72.218  1.00  0.00           O
ATOM   4237  N   ILE   272      38.059  24.685  71.844  1.00  0.00           N
ATOM   4238  H   ILE   272      38.807  25.187  72.302  1.00  0.00           H
ATOM   4239  CA  ILE   272      37.431  25.344  70.603  1.00  0.00           C
ATOM   4240  HA  ILE   272      36.349  25.301  70.729  1.00  0.00           H
ATOM   4241  CB  ILE   272      37.966  26.820  70.399  1.00  0.00           C
ATOM   4242  HB  ILE   272      39.036  26.838  70.604  1.00  0.00           H
ATOM   4243  CG2 ILE   272      37.818  27.412  68.936  1.00  0.00           C
ATOM   4244 HG21 ILE   272      38.454  26.762  68.335  1.00  0.00           H
ATOM   4245 HG22 ILE   272      38.056  28.476  68.916  1.00  0.00           H
ATOM   4246 HG23 ILE   272      36.803  27.277  68.564  1.00  0.00           H
ATOM   4247  CG1 ILE   272      37.242  27.829  71.363  1.00  0.00           C
ATOM   4248 HG12 ILE   272      36.208  27.887  71.019  1.00  0.00           H
ATOM   4249 HG13 ILE   272      37.289  27.349  72.341  1.00  0.00           H
ATOM   4250  CD1 ILE   272      37.899  29.188  71.537  1.00  0.00           C
ATOM   4251 HD11 ILE   272      37.458  29.568  72.458  1.00  0.00           H
ATOM   4252 HD12 ILE   272      37.657  29.779  70.653  1.00  0.00           H
ATOM   4253 HD13 ILE   272      38.979  29.037  71.509  1.00  0.00           H
ATOM   4254  C   ILE   272      37.660  24.527  69.343  1.00  0.00           C
ATOM   4255  O   ILE   272      36.780  24.406  68.470  1.00  0.00           O
ATOM   4256  N   ASP   273      38.833  23.904  69.247  1.00  0.00           N
ATOM   4257  H   ASP   273      39.500  23.947  70.005  1.00  0.00           H
ATOM   4258  CA  ASP   273      39.209  22.903  68.277  1.00  0.00           C
ATOM   4259  HA  ASP   273      39.294  23.350  67.286  1.00  0.00           H
ATOM   4260  CB  ASP   273      40.668  22.479  68.460  1.00  0.00           C
ATOM   4261  HB2 ASP   273      41.199  23.414  68.274  1.00  0.00           H
ATOM   4262  HB3 ASP   273      40.858  22.170  69.487  1.00  0.00           H
ATOM   4263  CG  ASP   273      41.145  21.427  67.518  1.00  0.00           C
ATOM   4264  OD1 ASP   273      40.450  20.973  66.596  1.00  0.00           O
ATOM   4265  OD2 ASP   273      42.364  21.074  67.676  1.00  0.00           O
ATOM   4266  C   ASP   273      38.172  21.712  68.325  1.00  0.00           C
ATOM   4267  O   ASP   273      37.558  21.379  67.341  1.00  0.00           O
ATOM   4268  N   GLU   274      37.927  21.148  69.526  1.00  0.00           N
ATOM   4269  H   GLU   274      38.414  21.383  70.380  1.00  0.00           H
ATOM   4270  CA  GLU   274      37.032  20.083  69.844  1.00  0.00           C
ATOM   4271  HA  GLU   274      37.241  19.197  69.245  1.00  0.00           H
ATOM   4272  CB  GLU   274      37.312  19.624  71.298  1.00  0.00           C
ATOM   4273  HB2 GLU   274      37.722  20.444  71.888  1.00  0.00           H
ATOM   4274  HB3 GLU   274      36.376  19.305  71.756  1.00  0.00           H
ATOM   4275  CG  GLU   274      38.227  18.448  71.286  1.00  0.00           C
ATOM   4276  HG2 GLU   274      37.669  17.608  70.876  1.00  0.00           H
ATOM   4277  HG3 GLU   274      39.099  18.579  70.647  1.00  0.00           H
ATOM   4278  CD  GLU   274      38.689  18.088  72.693  1.00  0.00           C
ATOM   4279  OE1 GLU   274      39.814  17.530  72.795  1.00  0.00           O
ATOM   4280  OE2 GLU   274      37.882  18.090  73.648  1.00  0.00           O
ATOM   4281  C   GLU   274      35.559  20.415  69.546  1.00  0.00           C
ATOM   4282  O   GLU   274      34.718  19.506  69.351  1.00  0.00           O
ATOM   4283  N   GLU   275      35.156  21.689  69.351  1.00  0.00           N
ATOM   4284  H   GLU   275      35.823  22.421  69.552  1.00  0.00           H
ATOM   4285  CA  GLU   275      33.832  22.144  68.827  1.00  0.00           C
ATOM   4286  HA  GLU   275      33.160  21.289  68.766  1.00  0.00           H
ATOM   4287  CB  GLU   275      33.213  23.313  69.644  1.00  0.00           C
ATOM   4288  HB2 GLU   275      33.804  24.218  69.501  1.00  0.00           H
ATOM   4289  HB3 GLU   275      32.223  23.556  69.260  1.00  0.00           H
ATOM   4290  CG  GLU   275      33.093  23.071  71.105  1.00  0.00           C
ATOM   4291  HG2 GLU   275      34.055  22.665  71.419  1.00  0.00           H
ATOM   4292  HG3 GLU   275      32.844  23.933  71.726  1.00  0.00           H
ATOM   4293  CD  GLU   275      32.106  21.991  71.399  1.00  0.00           C
ATOM   4294  OE1 GLU   275      30.976  22.111  70.876  1.00  0.00           O
ATOM   4295  OE2 GLU   275      32.431  21.054  72.213  1.00  0.00           O
ATOM   4296  C   GLU   275      33.828  22.566  67.340  1.00  0.00           C
ATOM   4297  O   GLU   275      32.733  22.608  66.737  1.00  0.00           O
ATOM   4298  N   SER   276      34.974  22.880  66.719  1.00  0.00           N
ATOM   4299  H   SER   276      35.819  22.886  67.273  1.00  0.00           H
ATOM   4300  CA  SER   276      34.982  23.215  65.301  1.00  0.00           C
ATOM   4301  HA  SER   276      34.343  24.093  65.200  1.00  0.00           H
ATOM   4302  CB  SER   276      36.375  23.540  64.806  1.00  0.00           C
ATOM   4303  HB2 SER   276      36.362  23.951  63.797  1.00  0.00           H
ATOM   4304  HB3 SER   276      36.734  24.318  65.481  1.00  0.00           H
ATOM   4305  OG  SER   276      37.272  22.368  64.821  1.00  0.00           O
ATOM   4306  HG  SER   276      37.249  21.975  65.696  1.00  0.00           H
ATOM   4307  C   SER   276      34.381  22.034  64.375  1.00  0.00           C
ATOM   4308  O   SER   276      34.577  20.854  64.733  1.00  0.00           O
ATOM   4309  N   PRO   277      33.768  22.360  63.168  1.00  0.00           N
ATOM   4310  CD  PRO   277      33.438  23.690  62.710  1.00  0.00           C
ATOM   4311  HD2 PRO   277      34.246  24.404  62.865  1.00  0.00           H
ATOM   4312  HD3 PRO   277      32.536  23.960  63.259  1.00  0.00           H
ATOM   4313  CG  PRO   277      32.960  23.523  61.271  1.00  0.00           C
ATOM   4314  HG2 PRO   277      33.860  23.672  60.675  1.00  0.00           H
ATOM   4315  HG3 PRO   277      32.141  24.128  60.880  1.00  0.00           H
ATOM   4316  CB  PRO   277      32.622  22.095  61.078  1.00  0.00           C
ATOM   4317  HB2 PRO   277      32.772  21.810  60.036  1.00  0.00           H
ATOM   4318  HB3 PRO   277      31.554  22.079  61.294  1.00  0.00           H
ATOM   4319  CA  PRO   277      33.406  21.369  62.155  1.00  0.00           C
ATOM   4320  HA  PRO   277      32.729  20.647  62.612  1.00  0.00           H
ATOM   4321  C   PRO   277      34.560  20.565  61.529  1.00  0.00           C
ATOM   4322  O   PRO   277      34.342  19.883  60.517  1.00  0.00           O
ATOM   4323  N   ARG   278      35.778  20.785  62.004  1.00  0.00           N
ATOM   4324  H   ARG   278      35.863  21.289  62.875  1.00  0.00           H
ATOM   4325  CA  ARG   278      36.945  20.315  61.248  1.00  0.00           C
ATOM   4326  HA  ARG   278      36.698  19.357  60.791  1.00  0.00           H
ATOM   4327  CB  ARG   278      37.391  21.376  60.237  1.00  0.00           C
ATOM   4328  HB2 ARG   278      37.546  22.304  60.789  1.00  0.00           H
ATOM   4329  HB3 ARG   278      38.286  20.998  59.745  1.00  0.00           H
ATOM   4330  CG  ARG   278      36.401  21.680  59.091  1.00  0.00           C
ATOM   4331  HG2 ARG   278      36.080  20.809  58.521  1.00  0.00           H
ATOM   4332  HG3 ARG   278      35.549  22.249  59.467  1.00  0.00           H
ATOM   4333  CD  ARG   278      37.045  22.773  58.168  1.00  0.00           C
ATOM   4334  HD2 ARG   278      36.283  23.207  57.521  1.00  0.00           H
ATOM   4335  HD3 ARG   278      37.370  23.589  58.814  1.00  0.00           H
ATOM   4336  NE  ARG   278      38.086  22.128  57.290  1.00  0.00           N
ATOM   4337  HE  ARG   278      38.378  21.189  57.521  1.00  0.00           H
ATOM   4338  CZ  ARG   278      38.668  22.566  56.204  1.00  0.00           C
ATOM   4339  NH1 ARG   278      38.441  23.695  55.609  1.00  0.00           N
ATOM   4340 HH11 ARG   278      37.892  24.451  55.995  1.00  0.00           H
ATOM   4341 HH12 ARG   278      39.044  23.913  54.828  1.00  0.00           H
ATOM   4342  NH2 ARG   278      39.594  21.765  55.685  1.00  0.00           N
ATOM   4343 HH21 ARG   278      40.017  20.979  56.157  1.00  0.00           H
ATOM   4344 HH22 ARG   278      40.031  22.060  54.823  1.00  0.00           H
ATOM   4345  C   ARG   278      37.921  19.877  62.329  1.00  0.00           C
ATOM   4346  O   ARG   278      38.922  20.568  62.688  1.00  0.00           O
ATOM   4347  N   PRO   279      37.680  18.738  63.089  1.00  0.00           N
ATOM   4348  CD  PRO   279      36.598  17.775  62.823  1.00  0.00           C
ATOM   4349  HD2 PRO   279      36.436  17.501  61.781  1.00  0.00           H
ATOM   4350  HD3 PRO   279      35.729  18.163  63.354  1.00  0.00           H
ATOM   4351  CG  PRO   279      36.990  16.461  63.622  1.00  0.00           C
ATOM   4352  HG2 PRO   279      37.757  15.847  63.152  1.00  0.00           H
ATOM   4353  HG3 PRO   279      36.163  15.823  63.935  1.00  0.00           H
ATOM   4354  CB  PRO   279      37.743  17.107  64.851  1.00  0.00           C
ATOM   4355  HB2 PRO   279      38.485  16.453  65.310  1.00  0.00           H
ATOM   4356  HB3 PRO   279      37.044  17.425  65.624  1.00  0.00           H
ATOM   4357  CA  PRO   279      38.425  18.339  64.251  1.00  0.00           C
ATOM   4358  HA  PRO   279      38.552  19.160  64.957  1.00  0.00           H
ATOM   4359  C   PRO   279      39.856  18.037  63.786  1.00  0.00           C
ATOM   4360  O   PRO   279      40.236  17.258  62.880  1.00  0.00           O
ATOM   4361  N   GLY   280      40.813  18.673  64.491  1.00  0.00           N
ATOM   4362  H   GLY   280      40.411  19.357  65.116  1.00  0.00           H
ATOM   4363  CA  GLY   280      42.259  18.755  64.232  1.00  0.00           C
ATOM   4364  HA2 GLY   280      42.874  19.077  65.072  1.00  0.00           H
ATOM   4365  HA3 GLY   280      42.497  17.722  63.976  1.00  0.00           H
ATOM   4366  C   GLY   280      42.791  19.570  63.011  1.00  0.00           C
ATOM   4367  O   GLY   280      43.971  19.373  62.693  1.00  0.00           O
ATOM   4368  N   GLN   281      41.982  20.394  62.281  1.00  0.00           N
ATOM   4369  H   GLN   281      41.083  20.562  62.710  1.00  0.00           H
ATOM   4370  CA  GLN   281      42.326  21.189  61.103  1.00  0.00           C
ATOM   4371  HA  GLN   281      43.362  21.099  60.776  1.00  0.00           H
ATOM   4372  CB  GLN   281      41.303  20.646  60.055  1.00  0.00           C
ATOM   4373  HB2 GLN   281      40.268  20.730  60.384  1.00  0.00           H
ATOM   4374  HB3 GLN   281      41.299  21.282  59.170  1.00  0.00           H
ATOM   4375  CG  GLN   281      41.544  19.244  59.521  1.00  0.00           C
ATOM   4376  HG2 GLN   281      42.595  19.091  59.279  1.00  0.00           H
ATOM   4377  HG3 GLN   281      41.358  18.433  60.225  1.00  0.00           H
ATOM   4378  CD  GLN   281      40.807  18.891  58.252  1.00  0.00           C
ATOM   4379  OE1 GLN   281      40.004  19.696  57.747  1.00  0.00           O
ATOM   4380  NE2 GLN   281      41.102  17.790  57.735  1.00  0.00           N
ATOM   4381 HE21 GLN   281      40.580  17.529  56.909  1.00  0.00           H
ATOM   4382 HE22 GLN   281      41.926  17.285  58.026  1.00  0.00           H
ATOM   4383  C   GLN   281      42.153  22.644  61.334  1.00  0.00           C
ATOM   4384  O   GLN   281      41.375  23.020  62.212  1.00  0.00           O
ATOM   4385  N   GLN   282      42.791  23.498  60.527  1.00  0.00           N
ATOM   4386  H   GLN   282      43.508  23.114  59.929  1.00  0.00           H
ATOM   4387  CA  GLN   282      42.759  24.984  60.538  1.00  0.00           C
ATOM   4388  HA  GLN   282      43.544  25.394  59.901  1.00  0.00           H
ATOM   4389  CB  GLN   282      41.294  25.453  60.259  1.00  0.00           C
ATOM   4390  HB2 GLN   282      40.507  25.230  60.979  1.00  0.00           H
ATOM   4391  HB3 GLN   282      41.152  26.514  60.468  1.00  0.00           H
ATOM   4392  CG  GLN   282      40.836  25.101  58.839  1.00  0.00           C
ATOM   4393  HG2 GLN   282      40.660  24.026  58.860  1.00  0.00           H
ATOM   4394  HG3 GLN   282      39.848  25.517  58.642  1.00  0.00           H
ATOM   4395  CD  GLN   282      41.746  25.487  57.705  1.00  0.00           C
ATOM   4396  OE1 GLN   282      42.206  24.679  56.948  1.00  0.00           O
ATOM   4397  NE2 GLN   282      42.089  26.734  57.588  1.00  0.00           N
ATOM   4398 HE21 GLN   282      42.873  26.914  56.978  1.00  0.00           H
ATOM   4399 HE22 GLN   282      41.598  27.468  58.080  1.00  0.00           H
ATOM   4400  C   GLN   282      43.315  25.508  61.892  1.00  0.00           C
ATOM   4401  O   GLN   282      42.721  26.491  62.447  1.00  0.00           O
ATOM   4402  N   THR   283      44.351  24.873  62.464  1.00  0.00           N
ATOM   4403  H   THR   283      44.670  24.012  62.042  1.00  0.00           H
ATOM   4404  CA  THR   283      44.841  25.186  63.813  1.00  0.00           C
ATOM   4405  HA  THR   283      44.006  25.155  64.511  1.00  0.00           H
ATOM   4406  CB  THR   283      45.819  24.145  64.209  1.00  0.00           C
ATOM   4407  HB  THR   283      46.628  24.111  63.481  1.00  0.00           H
ATOM   4408  CG2 THR   283      46.383  24.219  65.593  1.00  0.00           C
ATOM   4409 HG21 THR   283      47.147  24.985  65.721  1.00  0.00           H
ATOM   4410 HG22 THR   283      46.873  23.258  65.755  1.00  0.00           H
ATOM   4411 HG23 THR   283      45.686  24.579  66.351  1.00  0.00           H
ATOM   4412  OG1 THR   283      45.142  22.894  64.137  1.00  0.00           O
ATOM   4413  HG1 THR   283      45.339  22.612  63.242  1.00  0.00           H
ATOM   4414  C   THR   283      45.433  26.567  64.028  1.00  0.00           C
ATOM   4415  O   THR   283      45.191  27.168  65.025  1.00  0.00           O
ATOM   4416  N   PHE   284      46.193  27.089  63.106  1.00  0.00           N
ATOM   4417  H   PHE   284      46.322  26.554  62.260  1.00  0.00           H
ATOM   4418  CA  PHE   284      46.667  28.469  63.198  1.00  0.00           C
ATOM   4419  HA  PHE   284      46.994  28.710  64.209  1.00  0.00           H
ATOM   4420  CB  PHE   284      47.854  28.570  62.226  1.00  0.00           C
ATOM   4421  HB2 PHE   284      48.683  27.899  62.448  1.00  0.00           H
ATOM   4422  HB3 PHE   284      47.461  28.440  61.217  1.00  0.00           H
ATOM   4423  CG  PHE   284      48.430  29.936  62.255  1.00  0.00           C
ATOM   4424  CD1 PHE   284      49.000  30.474  63.436  1.00  0.00           C
ATOM   4425  HD1 PHE   284      49.156  29.877  64.322  1.00  0.00           H
ATOM   4426  CE1 PHE   284      49.484  31.789  63.497  1.00  0.00           C
ATOM   4427  HE1 PHE   284      49.901  32.175  64.416  1.00  0.00           H
ATOM   4428  CZ  PHE   284      49.471  32.601  62.392  1.00  0.00           C
ATOM   4429  HZ  PHE   284      49.830  33.602  62.577  1.00  0.00           H
ATOM   4430  CE2 PHE   284      48.876  32.083  61.192  1.00  0.00           C
ATOM   4431  HE2 PHE   284      48.877  32.661  60.280  1.00  0.00           H
ATOM   4432  CD2 PHE   284      48.378  30.783  61.148  1.00  0.00           C
ATOM   4433  HD2 PHE   284      47.863  30.450  60.260  1.00  0.00           H
ATOM   4434  C   PHE   284      45.576  29.569  62.941  1.00  0.00           C
ATOM   4435  O   PHE   284      45.642  30.645  63.448  1.00  0.00           O
ATOM   4436  N   GLU   285      44.569  29.270  62.015  1.00  0.00           N
ATOM   4437  H   GLU   285      44.568  28.412  61.483  1.00  0.00           H
ATOM   4438  CA  GLU   285      43.359  30.113  61.840  1.00  0.00           C
ATOM   4439  HA  GLU   285      43.709  31.134  61.684  1.00  0.00           H
ATOM   4440  CB  GLU   285      42.592  29.773  60.538  1.00  0.00           C
ATOM   4441  HB2 GLU   285      43.122  30.243  59.710  1.00  0.00           H
ATOM   4442  HB3 GLU   285      42.592  28.691  60.403  1.00  0.00           H
ATOM   4443  CG  GLU   285      41.130  30.193  60.544  1.00  0.00           C
ATOM   4444  HG2 GLU   285      40.537  29.739  61.338  1.00  0.00           H
ATOM   4445  HG3 GLU   285      41.064  31.263  60.740  1.00  0.00           H
ATOM   4446  CD  GLU   285      40.443  29.928  59.207  1.00  0.00           C
ATOM   4447  OE1 GLU   285      39.236  30.140  59.169  1.00  0.00           O
ATOM   4448  OE2 GLU   285      41.085  29.326  58.314  1.00  0.00           O
ATOM   4449  C   GLU   285      42.480  30.094  63.112  1.00  0.00           C
ATOM   4450  O   GLU   285      42.155  31.174  63.639  1.00  0.00           O
ATOM   4451  N   LYS   286      42.414  28.989  63.837  1.00  0.00           N
ATOM   4452  H   LYS   286      42.704  28.091  63.476  1.00  0.00           H
ATOM   4453  CA  LYS   286      41.901  29.086  65.249  1.00  0.00           C
ATOM   4454  HA  LYS   286      40.991  29.683  65.306  1.00  0.00           H
ATOM   4455  CB  LYS   286      41.629  27.694  65.863  1.00  0.00           C
ATOM   4456  HB2 LYS   286      42.579  27.192  65.678  1.00  0.00           H
ATOM   4457  HB3 LYS   286      41.447  27.807  66.932  1.00  0.00           H
ATOM   4458  CG  LYS   286      40.452  26.902  65.235  1.00  0.00           C
ATOM   4459  HG2 LYS   286      39.463  27.131  65.631  1.00  0.00           H
ATOM   4460  HG3 LYS   286      40.356  27.104  64.169  1.00  0.00           H
ATOM   4461  CD  LYS   286      40.684  25.369  65.322  1.00  0.00           C
ATOM   4462  HD2 LYS   286      41.529  25.251  64.644  1.00  0.00           H
ATOM   4463  HD3 LYS   286      40.869  25.035  66.343  1.00  0.00           H
ATOM   4464  CE  LYS   286      39.511  24.560  64.800  1.00  0.00           C
ATOM   4465  HE2 LYS   286      38.807  24.584  65.632  1.00  0.00           H
ATOM   4466  HE3 LYS   286      39.146  25.136  63.950  1.00  0.00           H
ATOM   4467  NZ  LYS   286      39.850  23.178  64.537  1.00  0.00           N
ATOM   4468  HZ1 LYS   286      39.080  22.535  64.423  1.00  0.00           H
ATOM   4469  HZ2 LYS   286      40.290  22.831  65.377  1.00  0.00           H
ATOM   4470  HZ3 LYS   286      40.398  23.039  63.700  1.00  0.00           H
ATOM   4471  C   LYS   286      42.731  29.869  66.231  1.00  0.00           C
ATOM   4472  O   LYS   286      42.130  30.584  67.098  1.00  0.00           O
ATOM   4473  N   MET   287      44.085  29.760  66.177  1.00  0.00           N
ATOM   4474  H   MET   287      44.533  29.133  65.524  1.00  0.00           H
ATOM   4475  CA  MET   287      44.900  30.455  67.160  1.00  0.00           C
ATOM   4476  HA  MET   287      44.433  30.494  68.145  1.00  0.00           H
ATOM   4477  CB  MET   287      46.151  29.715  67.306  1.00  0.00           C
ATOM   4478  HB2 MET   287      46.546  29.538  66.304  1.00  0.00           H
ATOM   4479  HB3 MET   287      46.931  30.283  67.812  1.00  0.00           H
ATOM   4480  CG  MET   287      45.883  28.428  68.110  1.00  0.00           C
ATOM   4481  HG2 MET   287      45.465  28.715  69.074  1.00  0.00           H
ATOM   4482  HG3 MET   287      45.213  27.802  67.520  1.00  0.00           H
ATOM   4483  SD  MET   287      47.383  27.464  68.407  1.00  0.00           S
ATOM   4484  CE  MET   287      47.854  28.234  70.090  1.00  0.00           C
ATOM   4485  HE1 MET   287      48.851  27.935  70.409  1.00  0.00           H
ATOM   4486  HE2 MET   287      47.906  29.322  70.040  1.00  0.00           H
ATOM   4487  HE3 MET   287      47.057  27.975  70.788  1.00  0.00           H
ATOM   4488  C   MET   287      45.071  31.932  66.857  1.00  0.00           C
ATOM   4489  O   MET   287      45.439  32.666  67.770  1.00  0.00           O
ATOM   4490  N   SER   288      44.669  32.449  65.656  1.00  0.00           N
ATOM   4491  H   SER   288      44.468  31.787  64.920  1.00  0.00           H
ATOM   4492  CA  SER   288      44.963  33.838  65.269  1.00  0.00           C
ATOM   4493  HA  SER   288      45.358  34.421  66.100  1.00  0.00           H
ATOM   4494  CB  SER   288      46.185  33.995  64.365  1.00  0.00           C
ATOM   4495  HB2 SER   288      46.427  35.057  64.428  1.00  0.00           H
ATOM   4496  HB3 SER   288      47.016  33.440  64.801  1.00  0.00           H
ATOM   4497  OG  SER   288      45.989  33.394  63.034  1.00  0.00           O
ATOM   4498  HG  SER   288      46.057  32.438  63.045  1.00  0.00           H
ATOM   4499  C   SER   288      43.740  34.590  64.789  1.00  0.00           C
ATOM   4500  O   SER   288      43.720  35.766  64.947  1.00  0.00           O
ATOM   4501  N   SER   289      42.687  33.991  64.174  1.00  0.00           N
ATOM   4502  H   SER   289      42.812  32.990  64.118  1.00  0.00           H
ATOM   4503  CA  SER   289      41.479  34.658  63.691  1.00  0.00           C
ATOM   4504  HA  SER   289      41.850  35.407  62.991  1.00  0.00           H
ATOM   4505  CB  SER   289      40.567  33.801  62.896  1.00  0.00           C
ATOM   4506  HB2 SER   289      41.088  33.584  61.964  1.00  0.00           H
ATOM   4507  HB3 SER   289      40.336  32.911  63.481  1.00  0.00           H
ATOM   4508  OG  SER   289      39.348  34.474  62.578  1.00  0.00           O
ATOM   4509  HG  SER   289      39.499  34.977  61.775  1.00  0.00           H
ATOM   4510  C   SER   289      40.628  35.377  64.804  1.00  0.00           C
ATOM   4511  O   SER   289      40.458  34.759  65.819  1.00  0.00           O
ATOM   4512  N   GLY   290      40.147  36.630  64.573  1.00  0.00           N
ATOM   4513  H   GLY   290      40.414  37.117  63.730  1.00  0.00           H
ATOM   4514  CA  GLY   290      39.393  37.418  65.518  1.00  0.00           C
ATOM   4515  HA2 GLY   290      39.940  37.750  66.400  1.00  0.00           H
ATOM   4516  HA3 GLY   290      39.178  38.321  64.948  1.00  0.00           H
ATOM   4517  C   GLY   290      38.109  36.720  66.021  1.00  0.00           C
ATOM   4518  O   GLY   290      37.699  36.804  67.178  1.00  0.00           O
ATOM   4519  N   TYR   291      37.510  35.903  65.145  1.00  0.00           N
ATOM   4520  H   TYR   291      37.971  35.822  64.249  1.00  0.00           H
ATOM   4521  CA  TYR   291      36.171  35.387  65.395  1.00  0.00           C
ATOM   4522  HA  TYR   291      35.501  36.183  65.720  1.00  0.00           H
ATOM   4523  CB  TYR   291      35.589  34.812  64.069  1.00  0.00           C
ATOM   4524  HB2 TYR   291      35.505  35.573  63.295  1.00  0.00           H
ATOM   4525  HB3 TYR   291      36.242  34.042  63.658  1.00  0.00           H
ATOM   4526  CG  TYR   291      34.212  34.240  64.069  1.00  0.00           C
ATOM   4527  CD1 TYR   291      33.954  32.838  63.987  1.00  0.00           C
ATOM   4528  HD1 TYR   291      34.793  32.167  64.091  1.00  0.00           H
ATOM   4529  CE1 TYR   291      32.711  32.301  63.896  1.00  0.00           C
ATOM   4530  HE1 TYR   291      32.593  31.229  63.846  1.00  0.00           H
ATOM   4531  CZ  TYR   291      31.628  33.139  63.735  1.00  0.00           C
ATOM   4532  OH  TYR   291      30.437  32.611  63.619  1.00  0.00           O
ATOM   4533  HH  TYR   291      29.685  33.203  63.697  1.00  0.00           H
ATOM   4534  CE2 TYR   291      31.799  34.534  63.724  1.00  0.00           C
ATOM   4535  HE2 TYR   291      30.903  35.135  63.675  1.00  0.00           H
ATOM   4536  CD2 TYR   291      33.090  35.064  63.912  1.00  0.00           C
ATOM   4537  HD2 TYR   291      33.168  36.123  64.108  1.00  0.00           H
ATOM   4538  C   TYR   291      36.156  34.350  66.473  1.00  0.00           C
ATOM   4539  O   TYR   291      35.106  34.043  67.049  1.00  0.00           O
ATOM   4540  N   TYR   292      37.270  33.808  66.940  1.00  0.00           N
ATOM   4541  H   TYR   292      38.140  34.189  66.597  1.00  0.00           H
ATOM   4542  CA  TYR   292      37.417  32.895  68.097  1.00  0.00           C
ATOM   4543  HA  TYR   292      36.395  32.524  68.189  1.00  0.00           H
ATOM   4544  CB  TYR   292      38.384  31.735  67.650  1.00  0.00           C
ATOM   4545  HB2 TYR   292      39.390  32.099  67.439  1.00  0.00           H
ATOM   4546  HB3 TYR   292      38.500  31.060  68.499  1.00  0.00           H
ATOM   4547  CG  TYR   292      37.872  30.959  66.503  1.00  0.00           C
ATOM   4548  CD1 TYR   292      36.775  30.113  66.579  1.00  0.00           C
ATOM   4549  HD1 TYR   292      36.205  30.128  67.495  1.00  0.00           H
ATOM   4550  CE1 TYR   292      36.462  29.163  65.612  1.00  0.00           C
ATOM   4551  HE1 TYR   292      35.686  28.431  65.781  1.00  0.00           H
ATOM   4552  CZ  TYR   292      37.263  29.094  64.485  1.00  0.00           C
ATOM   4553  OH  TYR   292      37.123  28.110  63.542  1.00  0.00           O
ATOM   4554  HH  TYR   292      36.219  27.784  63.542  1.00  0.00           H
ATOM   4555  CE2 TYR   292      38.375  30.035  64.278  1.00  0.00           C
ATOM   4556  HE2 TYR   292      39.006  30.020  63.402  1.00  0.00           H
ATOM   4557  CD2 TYR   292      38.621  31.002  65.256  1.00  0.00           C
ATOM   4558  HD2 TYR   292      39.492  31.638  65.208  1.00  0.00           H
ATOM   4559  C   TYR   292      37.661  33.583  69.465  1.00  0.00           C
ATOM   4560  O   TYR   292      37.474  33.046  70.567  1.00  0.00           O
ATOM   4561  N   LEU   293      38.098  34.822  69.374  1.00  0.00           N
ATOM   4562  H   LEU   293      38.224  35.345  68.518  1.00  0.00           H
ATOM   4563  CA  LEU   293      38.575  35.567  70.510  1.00  0.00           C
ATOM   4564  HA  LEU   293      39.287  34.967  71.078  1.00  0.00           H
ATOM   4565  CB  LEU   293      39.072  36.945  70.048  1.00  0.00           C
ATOM   4566  HB2 LEU   293      38.341  37.282  69.313  1.00  0.00           H
ATOM   4567  HB3 LEU   293      39.115  37.528  70.968  1.00  0.00           H
ATOM   4568  CG  LEU   293      40.424  36.998  69.236  1.00  0.00           C
ATOM   4569  HG  LEU   293      40.127  36.559  68.282  1.00  0.00           H
ATOM   4570  CD1 LEU   293      40.863  38.443  69.086  1.00  0.00           C
ATOM   4571 HD11 LEU   293      40.087  39.085  68.669  1.00  0.00           H
ATOM   4572 HD12 LEU   293      41.672  38.468  68.356  1.00  0.00           H
ATOM   4573 HD13 LEU   293      41.160  38.848  70.054  1.00  0.00           H
ATOM   4574  CD2 LEU   293      41.597  36.190  69.799  1.00  0.00           C
ATOM   4575 HD21 LEU   293      41.833  36.604  70.779  1.00  0.00           H
ATOM   4576 HD22 LEU   293      41.473  35.111  69.884  1.00  0.00           H
ATOM   4577 HD23 LEU   293      42.362  36.313  69.033  1.00  0.00           H
ATOM   4578  C   LEU   293      37.431  35.861  71.565  1.00  0.00           C
ATOM   4579  O   LEU   293      37.655  35.779  72.793  1.00  0.00           O
ATOM   4580  N   GLY   294      36.125  35.994  71.251  1.00  0.00           N
ATOM   4581  H   GLY   294      35.860  35.961  70.276  1.00  0.00           H
ATOM   4582  CA  GLY   294      35.054  36.098  72.280  1.00  0.00           C
ATOM   4583  HA2 GLY   294      35.164  36.939  72.965  1.00  0.00           H
ATOM   4584  HA3 GLY   294      34.133  36.275  71.723  1.00  0.00           H
ATOM   4585  C   GLY   294      34.704  34.830  73.063  1.00  0.00           C
ATOM   4586  O   GLY   294      34.269  34.844  74.171  1.00  0.00           O
ATOM   4587  N   GLU   295      34.918  33.661  72.423  1.00  0.00           N
ATOM   4588  H   GLU   295      35.046  33.844  71.438  1.00  0.00           H
ATOM   4589  CA  GLU   295      34.762  32.317  72.934  1.00  0.00           C
ATOM   4590  HA  GLU   295      33.911  32.227  73.610  1.00  0.00           H
ATOM   4591  CB  GLU   295      34.609  31.287  71.786  1.00  0.00           C
ATOM   4592  HB2 GLU   295      33.796  31.716  71.199  1.00  0.00           H
ATOM   4593  HB3 GLU   295      35.534  31.205  71.217  1.00  0.00           H
ATOM   4594  CG  GLU   295      34.173  29.908  72.284  1.00  0.00           C
ATOM   4595  HG2 GLU   295      34.055  29.307  71.381  1.00  0.00           H
ATOM   4596  HG3 GLU   295      35.036  29.603  72.875  1.00  0.00           H
ATOM   4597  CD  GLU   295      32.931  29.767  73.159  1.00  0.00           C
ATOM   4598  OE1 GLU   295      32.139  30.713  73.300  1.00  0.00           O
ATOM   4599  OE2 GLU   295      32.780  28.676  73.792  1.00  0.00           O
ATOM   4600  C   GLU   295      35.936  31.932  73.808  1.00  0.00           C
ATOM   4601  O   GLU   295      35.770  31.301  74.856  1.00  0.00           O
ATOM   4602  N   ILE   296      37.107  32.423  73.491  1.00  0.00           N
ATOM   4603  H   ILE   296      37.274  32.792  72.566  1.00  0.00           H
ATOM   4604  CA  ILE   296      38.245  32.318  74.329  1.00  0.00           C
ATOM   4605  HA  ILE   296      38.319  31.296  74.697  1.00  0.00           H
ATOM   4606  CB  ILE   296      39.571  32.565  73.599  1.00  0.00           C
ATOM   4607  HB  ILE   296      39.543  33.536  73.106  1.00  0.00           H
ATOM   4608  CG2 ILE   296      40.703  32.623  74.658  1.00  0.00           C
ATOM   4609 HG21 ILE   296      40.675  33.526  75.268  1.00  0.00           H
ATOM   4610 HG22 ILE   296      41.661  32.636  74.138  1.00  0.00           H
ATOM   4611 HG23 ILE   296      40.697  31.808  75.380  1.00  0.00           H
ATOM   4612  CG1 ILE   296      39.883  31.420  72.638  1.00  0.00           C
ATOM   4613 HG12 ILE   296      39.890  30.492  73.209  1.00  0.00           H
ATOM   4614 HG13 ILE   296      39.158  31.341  71.828  1.00  0.00           H
ATOM   4615  CD1 ILE   296      41.191  31.487  71.891  1.00  0.00           C
ATOM   4616 HD11 ILE   296      41.384  32.484  71.495  1.00  0.00           H
ATOM   4617 HD12 ILE   296      41.263  30.798  71.050  1.00  0.00           H
ATOM   4618 HD13 ILE   296      42.047  31.129  72.461  1.00  0.00           H
ATOM   4619  C   ILE   296      38.020  33.174  75.590  1.00  0.00           C
ATOM   4620  O   ILE   296      38.144  32.674  76.735  1.00  0.00           O
ATOM   4621  N   LEU   297      37.504  34.349  75.451  1.00  0.00           N
ATOM   4622  H   LEU   297      37.299  34.640  74.505  1.00  0.00           H
ATOM   4623  CA  LEU   297      37.102  35.286  76.576  1.00  0.00           C
ATOM   4624  HA  LEU   297      38.005  35.369  77.180  1.00  0.00           H
ATOM   4625  CB  LEU   297      36.659  36.660  75.984  1.00  0.00           C
ATOM   4626  HB2 LEU   297      37.497  37.017  75.385  1.00  0.00           H
ATOM   4627  HB3 LEU   297      35.816  36.445  75.327  1.00  0.00           H
ATOM   4628  CG  LEU   297      36.224  37.743  76.973  1.00  0.00           C
ATOM   4629  HG  LEU   297      35.566  37.255  77.692  1.00  0.00           H
ATOM   4630  CD1 LEU   297      37.415  38.168  77.789  1.00  0.00           C
ATOM   4631 HD11 LEU   297      37.132  38.864  78.580  1.00  0.00           H
ATOM   4632 HD12 LEU   297      38.259  38.708  77.360  1.00  0.00           H
ATOM   4633 HD13 LEU   297      37.794  37.339  78.387  1.00  0.00           H
ATOM   4634  CD2 LEU   297      35.578  38.919  76.234  1.00  0.00           C
ATOM   4635 HD21 LEU   297      34.688  38.693  75.648  1.00  0.00           H
ATOM   4636 HD22 LEU   297      35.291  39.600  77.035  1.00  0.00           H
ATOM   4637 HD23 LEU   297      36.327  39.375  75.586  1.00  0.00           H
ATOM   4638  C   LEU   297      35.989  34.614  77.421  1.00  0.00           C
ATOM   4639  O   LEU   297      36.144  34.705  78.619  1.00  0.00           O
ATOM   4640  N   ARG   298      34.945  34.016  76.784  1.00  0.00           N
ATOM   4641  H   ARG   298      35.002  33.880  75.785  1.00  0.00           H
ATOM   4642  CA  ARG   298      33.766  33.477  77.424  1.00  0.00           C
ATOM   4643  HA  ARG   298      33.418  34.234  78.128  1.00  0.00           H
ATOM   4644  CB  ARG   298      32.750  32.881  76.430  1.00  0.00           C
ATOM   4645  HB2 ARG   298      32.697  33.686  75.696  1.00  0.00           H
ATOM   4646  HB3 ARG   298      33.108  31.985  75.924  1.00  0.00           H
ATOM   4647  CG  ARG   298      31.296  32.693  76.995  1.00  0.00           C
ATOM   4648  HG2 ARG   298      31.223  32.234  77.981  1.00  0.00           H
ATOM   4649  HG3 ARG   298      30.819  33.650  77.209  1.00  0.00           H
ATOM   4650  CD  ARG   298      30.505  31.949  76.002  1.00  0.00           C
ATOM   4651  HD2 ARG   298      29.445  31.838  76.231  1.00  0.00           H
ATOM   4652  HD3 ARG   298      30.568  32.414  75.018  1.00  0.00           H
ATOM   4653  NE  ARG   298      31.030  30.583  75.854  1.00  0.00           N
ATOM   4654  HE  ARG   298      31.506  30.463  74.972  1.00  0.00           H
ATOM   4655  CZ  ARG   298      30.671  29.501  76.485  1.00  0.00           C
ATOM   4656  NH1 ARG   298      30.016  29.424  77.599  1.00  0.00           N
ATOM   4657 HH11 ARG   298      29.466  30.184  77.975  1.00  0.00           H
ATOM   4658 HH12 ARG   298      29.996  28.519  78.047  1.00  0.00           H
ATOM   4659  NH2 ARG   298      31.050  28.378  76.028  1.00  0.00           N
ATOM   4660 HH21 ARG   298      31.751  28.309  75.305  1.00  0.00           H
ATOM   4661 HH22 ARG   298      30.764  27.619  76.631  1.00  0.00           H
ATOM   4662  C   ARG   298      34.215  32.323  78.313  1.00  0.00           C
ATOM   4663  O   ARG   298      33.734  32.214  79.438  1.00  0.00           O
ATOM   4664  N   LEU   299      35.158  31.414  77.851  1.00  0.00           N
ATOM   4665  H   LEU   299      35.349  31.459  76.860  1.00  0.00           H
ATOM   4666  CA  LEU   299      35.627  30.292  78.601  1.00  0.00           C
ATOM   4667  HA  LEU   299      34.800  29.675  78.951  1.00  0.00           H
ATOM   4668  CB  LEU   299      36.369  29.398  77.641  1.00  0.00           C
ATOM   4669  HB2 LEU   299      36.988  30.057  77.032  1.00  0.00           H
ATOM   4670  HB3 LEU   299      36.957  28.682  78.216  1.00  0.00           H
ATOM   4671  CG  LEU   299      35.433  28.607  76.724  1.00  0.00           C
ATOM   4672  HG  LEU   299      34.631  29.209  76.296  1.00  0.00           H
ATOM   4673  CD1 LEU   299      36.382  28.032  75.623  1.00  0.00           C
ATOM   4674 HD11 LEU   299      37.034  28.776  75.165  1.00  0.00           H
ATOM   4675 HD12 LEU   299      35.733  27.613  74.855  1.00  0.00           H
ATOM   4676 HD13 LEU   299      37.137  27.275  75.839  1.00  0.00           H
ATOM   4677  CD2 LEU   299      34.752  27.398  77.408  1.00  0.00           C
ATOM   4678 HD21 LEU   299      34.333  26.808  76.592  1.00  0.00           H
ATOM   4679 HD22 LEU   299      35.564  26.901  77.939  1.00  0.00           H
ATOM   4680 HD23 LEU   299      33.929  27.724  78.045  1.00  0.00           H
ATOM   4681  C   LEU   299      36.448  30.737  79.848  1.00  0.00           C
ATOM   4682  O   LEU   299      36.311  30.147  80.888  1.00  0.00           O
ATOM   4683  N   ALA   300      37.368  31.729  79.716  1.00  0.00           N
ATOM   4684  H   ALA   300      37.445  32.113  78.785  1.00  0.00           H
ATOM   4685  CA  ALA   300      38.405  32.215  80.746  1.00  0.00           C
ATOM   4686  HA  ALA   300      38.926  31.328  81.103  1.00  0.00           H
ATOM   4687  CB  ALA   300      39.381  33.105  80.005  1.00  0.00           C
ATOM   4688  HB1 ALA   300      40.001  33.664  80.707  1.00  0.00           H
ATOM   4689  HB2 ALA   300      38.920  33.737  79.247  1.00  0.00           H
ATOM   4690  HB3 ALA   300      40.179  32.512  79.560  1.00  0.00           H
ATOM   4691  C   ALA   300      37.687  32.951  81.919  1.00  0.00           C
ATOM   4692  O   ALA   300      38.031  32.792  83.122  1.00  0.00           O
ATOM   4693  N   LEU   301      36.637  33.681  81.623  1.00  0.00           N
ATOM   4694  H   LEU   301      36.358  33.670  80.651  1.00  0.00           H
ATOM   4695  CA  LEU   301      35.613  34.248  82.586  1.00  0.00           C
ATOM   4696  HA  LEU   301      36.221  34.723  83.355  1.00  0.00           H
ATOM   4697  CB  LEU   301      34.741  35.262  81.880  1.00  0.00           C
ATOM   4698  HB2 LEU   301      34.300  34.751  81.025  1.00  0.00           H
ATOM   4699  HB3 LEU   301      33.882  35.513  82.501  1.00  0.00           H
ATOM   4700  CG  LEU   301      35.556  36.531  81.473  1.00  0.00           C
ATOM   4701  HG  LEU   301      36.477  36.255  80.959  1.00  0.00           H
ATOM   4702  CD1 LEU   301      34.524  37.201  80.547  1.00  0.00           C
ATOM   4703 HD11 LEU   301      34.888  38.208  80.342  1.00  0.00           H
ATOM   4704 HD12 LEU   301      33.568  37.254  81.068  1.00  0.00           H
ATOM   4705 HD13 LEU   301      34.407  36.591  79.651  1.00  0.00           H
ATOM   4706  CD2 LEU   301      36.024  37.320  82.737  1.00  0.00           C
ATOM   4707 HD21 LEU   301      35.232  37.679  83.395  1.00  0.00           H
ATOM   4708 HD22 LEU   301      36.773  36.842  83.368  1.00  0.00           H
ATOM   4709 HD23 LEU   301      36.366  38.309  82.434  1.00  0.00           H
ATOM   4710  C   LEU   301      34.740  33.190  83.235  1.00  0.00           C
ATOM   4711  O   LEU   301      34.368  33.248  84.456  1.00  0.00           O
ATOM   4712  N   MET   302      34.316  32.192  82.429  1.00  0.00           N
ATOM   4713  H   MET   302      34.662  32.040  81.493  1.00  0.00           H
ATOM   4714  CA  MET   302      33.483  31.170  83.048  1.00  0.00           C
ATOM   4715  HA  MET   302      32.593  31.547  83.552  1.00  0.00           H
ATOM   4716  CB  MET   302      33.116  30.232  81.895  1.00  0.00           C
ATOM   4717  HB2 MET   302      32.536  30.901  81.261  1.00  0.00           H
ATOM   4718  HB3 MET   302      33.947  29.747  81.382  1.00  0.00           H
ATOM   4719  CG  MET   302      32.132  29.085  82.277  1.00  0.00           C
ATOM   4720  HG2 MET   302      31.997  28.398  81.441  1.00  0.00           H
ATOM   4721  HG3 MET   302      32.639  28.505  83.049  1.00  0.00           H
ATOM   4722  SD  MET   302      30.461  29.628  82.755  1.00  0.00           S
ATOM   4723  CE  MET   302      29.673  30.114  81.283  1.00  0.00           C
ATOM   4724  HE1 MET   302      28.618  30.310  81.474  1.00  0.00           H
ATOM   4725  HE2 MET   302      30.108  30.950  80.736  1.00  0.00           H
ATOM   4726  HE3 MET   302      29.749  29.214  80.670  1.00  0.00           H
ATOM   4727  C   MET   302      34.260  30.320  84.102  1.00  0.00           C
ATOM   4728  O   MET   302      33.669  29.851  85.091  1.00  0.00           O
ATOM   4729  N   ASP   303      35.631  30.063  83.973  1.00  0.00           N
ATOM   4730  H   ASP   303      36.199  30.337  83.183  1.00  0.00           H
ATOM   4731  CA  ASP   303      36.441  29.418  85.000  1.00  0.00           C
ATOM   4732  HA  ASP   303      36.030  28.425  85.176  1.00  0.00           H
ATOM   4733  CB  ASP   303      37.802  29.329  84.507  1.00  0.00           C
ATOM   4734  HB2 ASP   303      38.043  30.245  83.966  1.00  0.00           H
ATOM   4735  HB3 ASP   303      38.469  29.239  85.364  1.00  0.00           H
ATOM   4736  CG  ASP   303      38.125  28.253  83.556  1.00  0.00           C
ATOM   4737  OD1 ASP   303      39.153  28.370  82.865  1.00  0.00           O
ATOM   4738  OD2 ASP   303      37.422  27.203  83.467  1.00  0.00           O
ATOM   4739  C   ASP   303      36.489  30.181  86.276  1.00  0.00           C
ATOM   4740  O   ASP   303      36.367  29.533  87.314  1.00  0.00           O
ATOM   4741  N   MET   304      36.622  31.491  86.310  1.00  0.00           N
ATOM   4742  H   MET   304      36.578  31.956  85.414  1.00  0.00           H
ATOM   4743  CA  MET   304      36.677  32.345  87.509  1.00  0.00           C
ATOM   4744  HA  MET   304      37.379  31.883  88.202  1.00  0.00           H
ATOM   4745  CB  MET   304      36.985  33.741  87.047  1.00  0.00           C
ATOM   4746  HB2 MET   304      36.415  34.004  86.156  1.00  0.00           H
ATOM   4747  HB3 MET   304      36.734  34.385  87.892  1.00  0.00           H
ATOM   4748  CG  MET   304      38.515  33.902  86.675  1.00  0.00           C
ATOM   4749  HG2 MET   304      38.815  33.087  86.018  1.00  0.00           H
ATOM   4750  HG3 MET   304      38.657  34.905  86.271  1.00  0.00           H
ATOM   4751  SD  MET   304      39.680  33.884  88.108  1.00  0.00           S
ATOM   4752  CE  MET   304      40.300  32.105  88.007  1.00  0.00           C
ATOM   4753  HE1 MET   304      40.930  31.840  88.856  1.00  0.00           H
ATOM   4754  HE2 MET   304      39.473  31.400  87.938  1.00  0.00           H
ATOM   4755  HE3 MET   304      40.927  31.860  87.149  1.00  0.00           H
ATOM   4756  C   MET   304      35.366  32.397  88.302  1.00  0.00           C
ATOM   4757  O   MET   304      35.404  32.592  89.550  1.00  0.00           O
ATOM   4758  N   TYR   305      34.304  32.123  87.619  1.00  0.00           N
ATOM   4759  H   TYR   305      34.519  32.058  86.634  1.00  0.00           H
ATOM   4760  CA  TYR   305      32.990  31.738  88.096  1.00  0.00           C
ATOM   4761  HA  TYR   305      32.761  32.409  88.924  1.00  0.00           H
ATOM   4762  CB  TYR   305      31.939  32.018  87.021  1.00  0.00           C
ATOM   4763  HB2 TYR   305      31.682  33.076  87.002  1.00  0.00           H
ATOM   4764  HB3 TYR   305      32.259  31.746  86.015  1.00  0.00           H
ATOM   4765  CG  TYR   305      30.679  31.219  87.267  1.00  0.00           C
ATOM   4766  CD1 TYR   305      29.811  31.553  88.244  1.00  0.00           C
ATOM   4767  HD1 TYR   305      30.064  32.403  88.862  1.00  0.00           H
ATOM   4768  CE1 TYR   305      28.604  30.885  88.525  1.00  0.00           C
ATOM   4769  HE1 TYR   305      27.845  31.306  89.171  1.00  0.00           H
ATOM   4770  CZ  TYR   305      28.232  29.821  87.701  1.00  0.00           C
ATOM   4771  OH  TYR   305      27.003  29.191  87.967  1.00  0.00           O
ATOM   4772  HH  TYR   305      27.021  28.363  87.481  1.00  0.00           H
ATOM   4773  CE2 TYR   305      29.137  29.345  86.687  1.00  0.00           C
ATOM   4774  HE2 TYR   305      28.921  28.558  85.979  1.00  0.00           H
ATOM   4775  CD2 TYR   305      30.367  30.074  86.521  1.00  0.00           C
ATOM   4776  HD2 TYR   305      31.048  29.772  85.739  1.00  0.00           H
ATOM   4777  C   TYR   305      32.995  30.287  88.805  1.00  0.00           C
ATOM   4778  O   TYR   305      32.682  30.228  90.030  1.00  0.00           O
ATOM   4779  N   LYS   306      33.289  29.215  88.028  1.00  0.00           N
ATOM   4780  H   LYS   306      33.551  29.418  87.074  1.00  0.00           H
ATOM   4781  CA  LYS   306      33.225  27.821  88.505  1.00  0.00           C
ATOM   4782  HA  LYS   306      32.213  27.676  88.884  1.00  0.00           H
ATOM   4783  CB  LYS   306      33.547  26.852  87.365  1.00  0.00           C
ATOM   4784  HB2 LYS   306      34.553  27.089  87.017  1.00  0.00           H
ATOM   4785  HB3 LYS   306      33.696  25.815  87.667  1.00  0.00           H
ATOM   4786  CG  LYS   306      32.502  26.848  86.198  1.00  0.00           C
ATOM   4787  HG2 LYS   306      31.478  26.829  86.572  1.00  0.00           H
ATOM   4788  HG3 LYS   306      32.776  27.745  85.643  1.00  0.00           H
ATOM   4789  CD  LYS   306      32.668  25.677  85.177  1.00  0.00           C
ATOM   4790  HD2 LYS   306      32.540  24.736  85.714  1.00  0.00           H
ATOM   4791  HD3 LYS   306      31.933  25.884  84.398  1.00  0.00           H
ATOM   4792  CE  LYS   306      34.066  25.713  84.569  1.00  0.00           C
ATOM   4793  HE2 LYS   306      34.255  26.710  84.170  1.00  0.00           H
ATOM   4794  HE3 LYS   306      34.826  25.686  85.351  1.00  0.00           H
ATOM   4795  NZ  LYS   306      34.310  24.610  83.567  1.00  0.00           N
ATOM   4796  HZ1 LYS   306      34.297  23.699  84.004  1.00  0.00           H
ATOM   4797  HZ2 LYS   306      35.244  24.728  83.201  1.00  0.00           H
ATOM   4798  HZ3 LYS   306      33.615  24.598  82.835  1.00  0.00           H
ATOM   4799  C   LYS   306      34.170  27.588  89.673  1.00  0.00           C
ATOM   4800  O   LYS   306      33.944  26.683  90.515  1.00  0.00           O
ATOM   4801  N   GLN   307      35.224  28.347  89.756  1.00  0.00           N
ATOM   4802  H   GLN   307      35.417  29.022  89.030  1.00  0.00           H
ATOM   4803  CA  GLN   307      36.194  28.281  90.931  1.00  0.00           C
ATOM   4804  HA  GLN   307      36.182  27.265  91.329  1.00  0.00           H
ATOM   4805  CB  GLN   307      37.641  28.542  90.349  1.00  0.00           C
ATOM   4806  HB2 GLN   307      37.730  27.815  89.542  1.00  0.00           H
ATOM   4807  HB3 GLN   307      37.602  29.562  89.968  1.00  0.00           H
ATOM   4808  CG  GLN   307      38.868  28.474  91.266  1.00  0.00           C
ATOM   4809  HG2 GLN   307      39.720  28.789  90.665  1.00  0.00           H
ATOM   4810  HG3 GLN   307      38.873  29.256  92.026  1.00  0.00           H
ATOM   4811  CD  GLN   307      39.059  27.081  91.781  1.00  0.00           C
ATOM   4812  OE1 GLN   307      38.286  26.155  91.695  1.00  0.00           O
ATOM   4813  NE2 GLN   307      40.199  26.718  92.371  1.00  0.00           N
ATOM   4814 HE21 GLN   307      40.444  25.778  92.651  1.00  0.00           H
ATOM   4815 HE22 GLN   307      40.973  27.361  92.456  1.00  0.00           H
ATOM   4816  C   GLN   307      35.842  29.173  92.086  1.00  0.00           C
ATOM   4817  O   GLN   307      36.484  29.080  93.156  1.00  0.00           O
ATOM   4818  N   GLY   308      34.730  29.924  91.951  1.00  0.00           N
ATOM   4819  H   GLY   308      34.299  29.956  91.037  1.00  0.00           H
ATOM   4820  CA  GLY   308      33.987  30.512  93.046  1.00  0.00           C
ATOM   4821  HA2 GLY   308      32.927  30.492  92.791  1.00  0.00           H
ATOM   4822  HA3 GLY   308      34.119  29.850  93.902  1.00  0.00           H
ATOM   4823  C   GLY   308      34.408  31.951  93.376  1.00  0.00           C
ATOM   4824  O   GLY   308      33.959  32.392  94.382  1.00  0.00           O
ATOM   4825  N   PHE   309      35.191  32.687  92.560  1.00  0.00           N
ATOM   4826  H   PHE   309      35.439  32.379  91.630  1.00  0.00           H
ATOM   4827  CA  PHE   309      35.635  34.092  92.768  1.00  0.00           C
ATOM   4828  HA  PHE   309      35.796  34.302  93.825  1.00  0.00           H
ATOM   4829  CB  PHE   309      36.981  34.481  92.087  1.00  0.00           C
ATOM   4830  HB2 PHE   309      36.872  34.278  91.023  1.00  0.00           H
ATOM   4831  HB3 PHE   309      37.068  35.557  92.236  1.00  0.00           H
ATOM   4832  CG  PHE   309      38.184  33.754  92.620  1.00  0.00           C
ATOM   4833  CD1 PHE   309      38.610  32.573  92.048  1.00  0.00           C
ATOM   4834  HD1 PHE   309      38.134  32.202  91.153  1.00  0.00           H
ATOM   4835  CE1 PHE   309      39.713  31.851  92.498  1.00  0.00           C
ATOM   4836  HE1 PHE   309      40.085  31.045  91.882  1.00  0.00           H
ATOM   4837  CZ  PHE   309      40.431  32.333  93.585  1.00  0.00           C
ATOM   4838  HZ  PHE   309      41.383  31.869  93.796  1.00  0.00           H
ATOM   4839  CE2 PHE   309      40.008  33.493  94.261  1.00  0.00           C
ATOM   4840  HE2 PHE   309      40.507  33.871  95.141  1.00  0.00           H
ATOM   4841  CD2 PHE   309      38.838  34.208  93.790  1.00  0.00           C
ATOM   4842  HD2 PHE   309      38.446  35.058  94.328  1.00  0.00           H
ATOM   4843  C   PHE   309      34.502  35.053  92.176  1.00  0.00           C
ATOM   4844  O   PHE   309      33.945  35.901  92.893  1.00  0.00           O
ATOM   4845  N   ILE   310      34.138  34.984  90.899  1.00  0.00           N
ATOM   4846  H   ILE   310      34.565  34.335  90.253  1.00  0.00           H
ATOM   4847  CA  ILE   310      33.345  35.968  90.171  1.00  0.00           C
ATOM   4848  HA  ILE   310      33.131  36.775  90.871  1.00  0.00           H
ATOM   4849  CB  ILE   310      34.087  36.649  89.008  1.00  0.00           C
ATOM   4850  HB  ILE   310      33.512  37.524  88.702  1.00  0.00           H
ATOM   4851  CG2 ILE   310      35.477  37.191  89.443  1.00  0.00           C
ATOM   4852 HG21 ILE   310      35.373  37.802  90.339  1.00  0.00           H
ATOM   4853 HG22 ILE   310      35.704  37.898  88.646  1.00  0.00           H
ATOM   4854 HG23 ILE   310      36.221  36.402  89.545  1.00  0.00           H
ATOM   4855  CG1 ILE   310      33.933  35.809  87.732  1.00  0.00           C
ATOM   4856 HG12 ILE   310      34.273  34.778  87.825  1.00  0.00           H
ATOM   4857 HG13 ILE   310      32.884  35.779  87.440  1.00  0.00           H
ATOM   4858  CD1 ILE   310      34.621  36.468  86.525  1.00  0.00           C
ATOM   4859 HD11 ILE   310      34.462  35.781  85.694  1.00  0.00           H
ATOM   4860 HD12 ILE   310      35.666  36.699  86.732  1.00  0.00           H
ATOM   4861 HD13 ILE   310      34.148  37.413  86.258  1.00  0.00           H
ATOM   4862  C   ILE   310      31.927  35.549  89.853  1.00  0.00           C
ATOM   4863  O   ILE   310      31.563  34.393  89.778  1.00  0.00           O
ATOM   4864  N   PHE   311      31.142  36.552  89.443  1.00  0.00           N
ATOM   4865  H   PHE   311      31.435  37.503  89.611  1.00  0.00           H
ATOM   4866  CA  PHE   311      29.749  36.435  88.840  1.00  0.00           C
ATOM   4867  HA  PHE   311      29.426  37.469  88.726  1.00  0.00           H
ATOM   4868  CB  PHE   311      29.596  35.777  87.427  1.00  0.00           C
ATOM   4869  HB2 PHE   311      30.058  34.792  87.492  1.00  0.00           H
ATOM   4870  HB3 PHE   311      28.541  35.659  87.176  1.00  0.00           H
ATOM   4871  CG  PHE   311      30.411  36.406  86.223  1.00  0.00           C
ATOM   4872  CD1 PHE   311      30.954  37.695  86.344  1.00  0.00           C
ATOM   4873  HD1 PHE   311      30.869  38.292  87.241  1.00  0.00           H
ATOM   4874  CE1 PHE   311      31.519  38.264  85.181  1.00  0.00           C
ATOM   4875  HE1 PHE   311      31.862  39.287  85.125  1.00  0.00           H
ATOM   4876  CZ  PHE   311      31.661  37.505  83.980  1.00  0.00           C
ATOM   4877  HZ  PHE   311      32.151  37.935  83.120  1.00  0.00           H
ATOM   4878  CE2 PHE   311      31.235  36.168  83.922  1.00  0.00           C
ATOM   4879  HE2 PHE   311      31.406  35.540  83.060  1.00  0.00           H
ATOM   4880  CD2 PHE   311      30.562  35.649  85.043  1.00  0.00           C
ATOM   4881  HD2 PHE   311      30.164  34.646  85.001  1.00  0.00           H
ATOM   4882  C   PHE   311      28.811  35.847  89.903  1.00  0.00           C
ATOM   4883  O   PHE   311      28.069  34.908  89.617  1.00  0.00           O
ATOM   4884  N   LYS   312      29.104  36.209  91.181  1.00  0.00           N
ATOM   4885  H   LYS   312      29.824  36.893  91.361  1.00  0.00           H
ATOM   4886  CA  LYS   312      28.383  35.749  92.368  1.00  0.00           C
ATOM   4887  HA  LYS   312      28.624  34.694  92.493  1.00  0.00           H
ATOM   4888  CB  LYS   312      29.105  36.311  93.677  1.00  0.00           C
ATOM   4889  HB2 LYS   312      28.900  37.381  93.677  1.00  0.00           H
ATOM   4890  HB3 LYS   312      28.616  35.946  94.581  1.00  0.00           H
ATOM   4891  CG  LYS   312      30.594  35.959  93.631  1.00  0.00           C
ATOM   4892  HG2 LYS   312      30.689  34.939  93.255  1.00  0.00           H
ATOM   4893  HG3 LYS   312      31.005  36.719  92.966  1.00  0.00           H
ATOM   4894  CD  LYS   312      31.133  36.122  95.091  1.00  0.00           C
ATOM   4895  HD2 LYS   312      32.219  36.143  95.001  1.00  0.00           H
ATOM   4896  HD3 LYS   312      30.817  37.072  95.521  1.00  0.00           H
ATOM   4897  CE  LYS   312      30.709  34.877  95.865  1.00  0.00           C
ATOM   4898  HE2 LYS   312      29.655  34.955  96.131  1.00  0.00           H
ATOM   4899  HE3 LYS   312      30.832  34.025  95.196  1.00  0.00           H
ATOM   4900  NZ  LYS   312      31.572  34.730  97.061  1.00  0.00           N
ATOM   4901  HZ1 LYS   312      31.561  33.760  97.341  1.00  0.00           H
ATOM   4902  HZ2 LYS   312      31.217  35.365  97.762  1.00  0.00           H
ATOM   4903  HZ3 LYS   312      32.520  35.001  96.841  1.00  0.00           H
ATOM   4904  C   LYS   312      26.854  36.037  92.356  1.00  0.00           C
ATOM   4905  O   LYS   312      26.536  37.099  91.918  1.00  0.00           O
ATOM   4906  N   ASN   313      26.009  35.007  92.639  1.00  0.00           N
ATOM   4907  H   ASN   313      26.493  34.207  93.021  1.00  0.00           H
ATOM   4908  CA  ASN   313      24.566  34.953  92.551  1.00  0.00           C
ATOM   4909  HA  ASN   313      24.300  33.915  92.749  1.00  0.00           H
ATOM   4910  CB  ASN   313      23.874  35.834  93.650  1.00  0.00           C
ATOM   4911  HB2 ASN   313      24.161  36.876  93.518  1.00  0.00           H
ATOM   4912  HB3 ASN   313      22.799  35.664  93.601  1.00  0.00           H
ATOM   4913  CG  ASN   313      24.312  35.408  95.071  1.00  0.00           C
ATOM   4914  OD1 ASN   313      24.008  34.322  95.550  1.00  0.00           O
ATOM   4915  ND2 ASN   313      24.978  36.283  95.776  1.00  0.00           N
ATOM   4916 HD21 ASN   313      25.272  37.195  95.457  1.00  0.00           H
ATOM   4917 HD22 ASN   313      25.253  36.050  96.719  1.00  0.00           H
ATOM   4918  C   ASN   313      23.994  35.161  91.158  1.00  0.00           C
ATOM   4919  O   ASN   313      22.852  34.807  90.945  1.00  0.00           O
ATOM   4920  N   GLN   314      24.727  35.795  90.266  1.00  0.00           N
ATOM   4921  H   GLN   314      25.645  36.133  90.514  1.00  0.00           H
ATOM   4922  CA  GLN   314      24.093  36.197  88.975  1.00  0.00           C
ATOM   4923  HA  GLN   314      23.319  36.941  89.162  1.00  0.00           H
ATOM   4924  CB  GLN   314      25.182  36.876  88.108  1.00  0.00           C
ATOM   4925  HB2 GLN   314      25.850  36.091  87.751  1.00  0.00           H
ATOM   4926  HB3 GLN   314      24.688  37.222  87.200  1.00  0.00           H
ATOM   4927  CG  GLN   314      26.011  38.019  88.721  1.00  0.00           C
ATOM   4928  HG2 GLN   314      26.647  37.698  89.546  1.00  0.00           H
ATOM   4929  HG3 GLN   314      26.622  38.343  87.878  1.00  0.00           H
ATOM   4930  CD  GLN   314      25.027  39.050  89.130  1.00  0.00           C
ATOM   4931  OE1 GLN   314      24.209  39.629  88.331  1.00  0.00           O
ATOM   4932  NE2 GLN   314      24.962  39.258  90.437  1.00  0.00           N
ATOM   4933 HE21 GLN   314      24.398  39.994  90.840  1.00  0.00           H
ATOM   4934 HE22 GLN   314      25.610  38.762  91.031  1.00  0.00           H
ATOM   4935  C   GLN   314      23.491  35.004  88.248  1.00  0.00           C
ATOM   4936  O   GLN   314      23.870  33.837  88.359  1.00  0.00           O
ATOM   4937  N   ASP   315      22.574  35.324  87.314  1.00  0.00           N
ATOM   4938  H   ASP   315      22.402  36.301  87.120  1.00  0.00           H
ATOM   4939  CA  ASP   315      21.963  34.379  86.369  1.00  0.00           C
ATOM   4940  HA  ASP   315      21.784  33.417  86.850  1.00  0.00           H
ATOM   4941  CB  ASP   315      20.517  34.739  85.888  1.00  0.00           C
ATOM   4942  HB2 ASP   315      19.810  34.661  86.713  1.00  0.00           H
ATOM   4943  HB3 ASP   315      20.480  35.824  85.786  1.00  0.00           H
ATOM   4944  CG  ASP   315      19.914  34.026  84.674  1.00  0.00           C
ATOM   4945  OD1 ASP   315      20.346  32.889  84.364  1.00  0.00           O
ATOM   4946  OD2 ASP   315      18.788  34.350  84.157  1.00  0.00           O
ATOM   4947  C   ASP   315      22.928  34.090  85.220  1.00  0.00           C
ATOM   4948  O   ASP   315      23.309  34.996  84.422  1.00  0.00           O
ATOM   4949  N   LEU   316      23.333  32.814  85.009  1.00  0.00           N
ATOM   4950  H   LEU   316      23.061  32.061  85.624  1.00  0.00           H
ATOM   4951  CA  LEU   316      24.356  32.491  83.981  1.00  0.00           C
ATOM   4952  HA  LEU   316      25.006  33.318  83.694  1.00  0.00           H
ATOM   4953  CB  LEU   316      25.240  31.391  84.615  1.00  0.00           C
ATOM   4954  HB2 LEU   316      24.740  30.900  85.450  1.00  0.00           H
ATOM   4955  HB3 LEU   316      25.339  30.615  83.856  1.00  0.00           H
ATOM   4956  CG  LEU   316      26.612  31.870  85.066  1.00  0.00           C
ATOM   4957  HG  LEU   316      27.092  30.941  85.372  1.00  0.00           H
ATOM   4958  CD1 LEU   316      27.439  32.460  83.910  1.00  0.00           C
ATOM   4959 HD11 LEU   316      27.392  31.741  83.092  1.00  0.00           H
ATOM   4960 HD12 LEU   316      28.496  32.520  84.168  1.00  0.00           H
ATOM   4961 HD13 LEU   316      27.180  33.458  83.558  1.00  0.00           H
ATOM   4962  CD2 LEU   316      26.691  32.978  86.061  1.00  0.00           C
ATOM   4963 HD21 LEU   316      26.184  33.854  85.659  1.00  0.00           H
ATOM   4964 HD22 LEU   316      26.360  32.666  87.051  1.00  0.00           H
ATOM   4965 HD23 LEU   316      27.728  33.233  86.275  1.00  0.00           H
ATOM   4966  C   LEU   316      23.804  31.900  82.715  1.00  0.00           C
ATOM   4967  O   LEU   316      24.502  31.689  81.768  1.00  0.00           O
ATOM   4968  N   SER   317      22.426  31.635  82.726  1.00  0.00           N
ATOM   4969  H   SER   317      21.796  32.100  83.365  1.00  0.00           H
ATOM   4970  CA  SER   317      21.835  30.743  81.710  1.00  0.00           C
ATOM   4971  HA  SER   317      22.290  29.755  81.791  1.00  0.00           H
ATOM   4972  CB  SER   317      20.417  30.504  82.088  1.00  0.00           C
ATOM   4973  HB2 SER   317      20.023  29.805  81.349  1.00  0.00           H
ATOM   4974  HB3 SER   317      20.402  30.063  83.085  1.00  0.00           H
ATOM   4975  OG  SER   317      19.590  31.657  82.152  1.00  0.00           O
ATOM   4976  HG  SER   317      19.861  32.129  82.943  1.00  0.00           H
ATOM   4977  C   SER   317      21.968  31.123  80.212  1.00  0.00           C
ATOM   4978  O   SER   317      21.825  30.281  79.304  1.00  0.00           O
ATOM   4979  N   LYS   318      22.301  32.363  79.875  1.00  0.00           N
ATOM   4980  H   LYS   318      22.643  32.920  80.644  1.00  0.00           H
ATOM   4981  CA  LYS   318      22.602  32.933  78.548  1.00  0.00           C
ATOM   4982  HA  LYS   318      22.240  32.237  77.791  1.00  0.00           H
ATOM   4983  CB  LYS   318      21.722  34.221  78.396  1.00  0.00           C
ATOM   4984  HB2 LYS   318      20.730  34.009  78.797  1.00  0.00           H
ATOM   4985  HB3 LYS   318      22.258  34.914  79.044  1.00  0.00           H
ATOM   4986  CG  LYS   318      21.759  34.675  76.917  1.00  0.00           C
ATOM   4987  HG2 LYS   318      22.747  35.085  76.704  1.00  0.00           H
ATOM   4988  HG3 LYS   318      21.459  33.823  76.307  1.00  0.00           H
ATOM   4989  CD  LYS   318      20.744  35.855  76.526  1.00  0.00           C
ATOM   4990  HD2 LYS   318      19.700  35.564  76.419  1.00  0.00           H
ATOM   4991  HD3 LYS   318      20.827  36.606  77.312  1.00  0.00           H
ATOM   4992  CE  LYS   318      21.107  36.545  75.209  1.00  0.00           C
ATOM   4993  HE2 LYS   318      22.187  36.493  75.076  1.00  0.00           H
ATOM   4994  HE3 LYS   318      20.654  36.110  74.318  1.00  0.00           H
ATOM   4995  NZ  LYS   318      20.759  37.978  75.321  1.00  0.00           N
ATOM   4996  HZ1 LYS   318      19.768  37.960  75.516  1.00  0.00           H
ATOM   4997  HZ2 LYS   318      20.957  38.477  74.465  1.00  0.00           H
ATOM   4998  HZ3 LYS   318      21.131  38.450  76.132  1.00  0.00           H
ATOM   4999  C   LYS   318      24.141  33.261  78.323  1.00  0.00           C
ATOM   5000  O   LYS   318      24.614  33.327  77.207  1.00  0.00           O
ATOM   5001  N   PHE   319      24.980  33.395  79.353  1.00  0.00           N
ATOM   5002  H   PHE   319      24.503  33.348  80.242  1.00  0.00           H
ATOM   5003  CA  PHE   319      26.418  33.395  79.250  1.00  0.00           C
ATOM   5004  HA  PHE   319      26.725  34.029  78.418  1.00  0.00           H
ATOM   5005  CB  PHE   319      27.024  33.836  80.480  1.00  0.00           C
ATOM   5006  HB2 PHE   319      26.466  34.739  80.725  1.00  0.00           H
ATOM   5007  HB3 PHE   319      26.884  32.997  81.161  1.00  0.00           H
ATOM   5008  CG  PHE   319      28.533  34.216  80.359  1.00  0.00           C
ATOM   5009  CD1 PHE   319      29.007  35.348  79.634  1.00  0.00           C
ATOM   5010  HD1 PHE   319      28.306  35.997  79.130  1.00  0.00           H
ATOM   5011  CE1 PHE   319      30.344  35.699  79.578  1.00  0.00           C
ATOM   5012  HE1 PHE   319      30.682  36.566  79.028  1.00  0.00           H
ATOM   5013  CZ  PHE   319      31.329  34.894  80.226  1.00  0.00           C
ATOM   5014  HZ  PHE   319      32.359  35.103  79.976  1.00  0.00           H
ATOM   5015  CE2 PHE   319      30.868  33.770  80.975  1.00  0.00           C
ATOM   5016  HE2 PHE   319      31.590  33.170  81.508  1.00  0.00           H
ATOM   5017  CD2 PHE   319      29.475  33.498  81.147  1.00  0.00           C
ATOM   5018  HD2 PHE   319      29.155  32.678  81.773  1.00  0.00           H
ATOM   5019  C   PHE   319      26.957  31.978  78.939  1.00  0.00           C
ATOM   5020  O   PHE   319      27.947  31.771  78.278  1.00  0.00           O
ATOM   5021  N   ASP   320      26.285  30.935  79.396  1.00  0.00           N
ATOM   5022  H   ASP   320      25.505  31.120  80.010  1.00  0.00           H
ATOM   5023  CA  ASP   320      26.644  29.531  79.131  1.00  0.00           C
ATOM   5024  HA  ASP   320      27.689  29.508  78.823  1.00  0.00           H
ATOM   5025  CB  ASP   320      26.502  28.574  80.276  1.00  0.00           C
ATOM   5026  HB2 ASP   320      26.833  29.024  81.212  1.00  0.00           H
ATOM   5027  HB3 ASP   320      25.453  28.314  80.417  1.00  0.00           H
ATOM   5028  CG  ASP   320      27.276  27.192  80.085  1.00  0.00           C
ATOM   5029  OD1 ASP   320      28.128  27.233  79.170  1.00  0.00           O
ATOM   5030  OD2 ASP   320      26.877  26.212  80.689  1.00  0.00           O
ATOM   5031  C   ASP   320      26.075  28.973  77.832  1.00  0.00           C
ATOM   5032  O   ASP   320      25.336  28.018  77.841  1.00  0.00           O
ATOM   5033  N   LYS   321      26.481  29.624  76.745  1.00  0.00           N
ATOM   5034  H   LYS   321      27.086  30.420  76.887  1.00  0.00           H
ATOM   5035  CA  LYS   321      26.136  29.255  75.400  1.00  0.00           C
ATOM   5036  HA  LYS   321      25.804  28.230  75.227  1.00  0.00           H
ATOM   5037  CB  LYS   321      24.931  30.155  74.991  1.00  0.00           C
ATOM   5038  HB2 LYS   321      24.229  30.032  75.816  1.00  0.00           H
ATOM   5039  HB3 LYS   321      25.151  31.214  74.856  1.00  0.00           H
[truncated: 179,098 more chars]
