# Supplementary material for: Worth the Weight: Sub-Pocket EXplorer (SubPEx), a Weighted Ensemble Method to Enhance Binding-Pocket Conformational Sampling
Source: J Chem Theory Comput. 2023 Aug 16;19(17):5677–89. doi: 10.1021/acs.jctc.3c00478 (PMC10500992; doi:10.1021/acs.jctc.3c00478)
Supplement: Supplementary file 2 — ct3c00478_si_002.zip [file ct3c00478_si_002.zip › clustered_structures/HXK2/brute-force/rep.c13.aligned.pdb]

HELIX    1   1 LYS      4  PHE     17  1                                  14
HELIX    2   2 THR     21  LEU     39  1                                  19
HELIX    3   3 ASP     99  ARG    102  1                                   4
HELIX    4   4 GLU    109  GLN    125  1                                  17
HELIX    5   5 VAL    171  LYS    181  1                                  11
HELIX    6   6 ASP    194  THR    205  1                                  12
HELIX    7   7 GLU    231  LEU    233  1                                   3
HELIX    8   8 TYR    253  SER    255  1                                   3
HELIX    9   9 LYS    267  GLU    275  1                                   9
HELIX   10  10 THR    283  LYS    286  1                                   4
HELIX   11  11 LEU    293  LYS    306  1                                  14
HELIX   12  12 LYS    318  ASP    320  1                                   3
HELIX   13  13 SER    328  GLU    335  1                                   8
HELIX   14  14 GLU    342  GLU    351  1                                  10
HELIX   15  15 VAL    358  LYS    389  1                                  32
HELIX   16  16 SER    402  ARG    406  1                                   5
HELIX   17  17 PHE    410  TYR    422  1                                  13
HELIX   18  18 GLY    442  GLU    460  1                                  19
SHEET    1   1 1 SER    62  LEU    70  0
SHEET    2   2 1 ASN    74  GLY    83  0
SHEET    3   3 1 PHE    88  ARG    96  0
SHEET    4   4 1 ILE   134  PHE   140  0
SHEET    5   5 1 ILE   186  ILE   192  0
SHEET    6   6 1 THR   209  GLY   216  0
SHEET    7   7 1 GLY   218  VAL   226  0
SHEET    8   8 1 PRO   246  ASN   250  0
SHEET    9   9 1 GLY   395  ASP   400  0
SHEET   10  10 1 ILE   434  PRO   438  0
CRYST1  150.226  145.636  167.996   5.86   4.76   8.25               1
ATOM      1  N   ASP     1      40.599  49.094  94.848  1.00  0.00           N
ATOM      2  H1  ASP     1      40.485  48.725  95.781  1.00  0.00           H
ATOM      3  H2  ASP     1      41.116  49.962  94.855  1.00  0.00           H
ATOM      4  H3  ASP     1      39.722  49.122  94.350  1.00  0.00           H
ATOM      5  CA  ASP     1      41.393  48.141  94.076  1.00  0.00           C
ATOM      6  HA  ASP     1      41.466  48.539  93.064  1.00  0.00           H
ATOM      7  CB  ASP     1      42.866  48.148  94.588  1.00  0.00           C
ATOM      8  HB2 ASP     1      42.892  47.825  95.628  1.00  0.00           H
ATOM      9  HB3 ASP     1      43.444  47.424  94.015  1.00  0.00           H
ATOM     10  CG  ASP     1      43.488  49.537  94.447  1.00  0.00           C
ATOM     11  OD1 ASP     1      44.734  49.610  94.269  1.00  0.00           O
ATOM     12  OD2 ASP     1      42.743  50.525  94.377  1.00  0.00           O
ATOM     13  C   ASP     1      40.743  46.771  93.923  1.00  0.00           C
ATOM     14  O   ASP     1      39.592  46.492  94.255  1.00  0.00           O
ATOM     15  N   VAL     2      41.468  45.912  93.188  1.00  0.00           N
ATOM     16  H   VAL     2      42.354  46.142  92.758  1.00  0.00           H
ATOM     17  CA  VAL     2      41.157  44.447  93.013  1.00  0.00           C
ATOM     18  HA  VAL     2      40.072  44.399  93.113  1.00  0.00           H
ATOM     19  CB  VAL     2      41.605  43.982  91.576  1.00  0.00           C
ATOM     20  HB  VAL     2      41.151  44.677  90.870  1.00  0.00           H
ATOM     21  CG1 VAL     2      43.096  43.972  91.310  1.00  0.00           C
ATOM     22 HG11 VAL     2      43.384  45.023  91.342  1.00  0.00           H
ATOM     23 HG12 VAL     2      43.600  43.412  92.098  1.00  0.00           H
ATOM     24 HG13 VAL     2      43.254  43.591  90.301  1.00  0.00           H
ATOM     25  CG2 VAL     2      41.028  42.648  91.251  1.00  0.00           C
ATOM     26 HG21 VAL     2      40.159  42.463  91.884  1.00  0.00           H
ATOM     27 HG22 VAL     2      41.767  41.901  91.542  1.00  0.00           H
ATOM     28 HG23 VAL     2      40.762  42.528  90.201  1.00  0.00           H
ATOM     29  C   VAL     2      41.633  43.647  94.222  1.00  0.00           C
ATOM     30  O   VAL     2      42.830  43.686  94.651  1.00  0.00           O
ATOM     31  N   PRO     3      40.770  42.776  94.810  1.00  0.00           N
ATOM     32  CD  PRO     3      39.323  42.580  94.736  1.00  0.00           C
ATOM     33  HD2 PRO     3      39.173  41.695  94.117  1.00  0.00           H
ATOM     34  HD3 PRO     3      38.889  43.495  94.335  1.00  0.00           H
ATOM     35  CG  PRO     3      38.783  42.358  96.173  1.00  0.00           C
ATOM     36  HG2 PRO     3      37.811  41.893  96.343  1.00  0.00           H
ATOM     37  HG3 PRO     3      38.728  43.291  96.734  1.00  0.00           H
ATOM     38  CB  PRO     3      39.894  41.462  96.699  1.00  0.00           C
ATOM     39  HB2 PRO     3      39.643  40.450  96.379  1.00  0.00           H
ATOM     40  HB3 PRO     3      39.947  41.453  97.788  1.00  0.00           H
ATOM     41  CA  PRO     3      41.200  42.089  96.075  1.00  0.00           C
ATOM     42  HA  PRO     3      41.637  42.812  96.763  1.00  0.00           H
ATOM     43  C   PRO     3      42.334  41.059  95.638  1.00  0.00           C
ATOM     44  O   PRO     3      42.420  40.500  94.501  1.00  0.00           O
ATOM     45  N   LYS     4      43.173  40.733  96.643  1.00  0.00           N
ATOM     46  H   LYS     4      43.054  41.189  97.536  1.00  0.00           H
ATOM     47  CA  LYS     4      44.492  40.080  96.393  1.00  0.00           C
ATOM     48  HA  LYS     4      44.993  40.811  95.759  1.00  0.00           H
ATOM     49  CB  LYS     4      45.413  39.971  97.609  1.00  0.00           C
ATOM     50  HB2 LYS     4      44.845  39.694  98.497  1.00  0.00           H
ATOM     51  HB3 LYS     4      46.175  39.210  97.442  1.00  0.00           H
ATOM     52  CG  LYS     4      46.254  41.149  98.023  1.00  0.00           C
ATOM     53  HG2 LYS     4      46.832  41.420  97.140  1.00  0.00           H
ATOM     54  HG3 LYS     4      45.580  41.984  98.218  1.00  0.00           H
ATOM     55  CD  LYS     4      47.208  40.919  99.165  1.00  0.00           C
ATOM     56  HD2 LYS     4      47.526  41.867  99.600  1.00  0.00           H
ATOM     57  HD3 LYS     4      46.627  40.352  99.893  1.00  0.00           H
ATOM     58  CE  LYS     4      48.405  40.094  98.804  1.00  0.00           C
ATOM     59  HE2 LYS     4      48.243  39.561  97.867  1.00  0.00           H
ATOM     60  HE3 LYS     4      49.291  40.715  98.668  1.00  0.00           H
ATOM     61  NZ  LYS     4      48.831  39.011  99.800  1.00  0.00           N
ATOM     62  HZ1 LYS     4      48.982  39.639 100.578  1.00  0.00           H
ATOM     63  HZ2 LYS     4      49.712  38.577  99.565  1.00  0.00           H
ATOM     64  HZ3 LYS     4      48.131  38.327 100.051  1.00  0.00           H
ATOM     65  C   LYS     4      44.366  38.664  95.727  1.00  0.00           C
ATOM     66  O   LYS     4      45.147  38.359  94.798  1.00  0.00           O
ATOM     67  N   GLU     5      43.342  37.930  96.041  1.00  0.00           N
ATOM     68  H   GLU     5      42.717  38.262  96.762  1.00  0.00           H
ATOM     69  CA  GLU     5      42.986  36.669  95.331  1.00  0.00           C
ATOM     70  HA  GLU     5      43.784  35.937  95.465  1.00  0.00           H
ATOM     71  CB  GLU     5      41.736  36.086  96.098  1.00  0.00           C
ATOM     72  HB2 GLU     5      41.899  36.001  97.173  1.00  0.00           H
ATOM     73  HB3 GLU     5      40.986  36.876  96.141  1.00  0.00           H
ATOM     74  CG  GLU     5      41.148  34.780  95.641  1.00  0.00           C
ATOM     75  HG2 GLU     5      40.078  34.596  95.736  1.00  0.00           H
ATOM     76  HG3 GLU     5      41.358  34.718  94.574  1.00  0.00           H
ATOM     77  CD  GLU     5      41.872  33.649  96.321  1.00  0.00           C
ATOM     78  OE1 GLU     5      42.521  32.826  95.622  1.00  0.00           O
ATOM     79  OE2 GLU     5      41.778  33.430  97.534  1.00  0.00           O
ATOM     80  C   GLU     5      42.778  36.764  93.850  1.00  0.00           C
ATOM     81  O   GLU     5      43.181  35.908  93.074  1.00  0.00           O
ATOM     82  N   LEU     6      42.225  37.892  93.459  1.00  0.00           N
ATOM     83  H   LEU     6      42.001  38.609  94.134  1.00  0.00           H
ATOM     84  CA  LEU     6      41.943  38.206  92.093  1.00  0.00           C
ATOM     85  HA  LEU     6      41.781  37.302  91.505  1.00  0.00           H
ATOM     86  CB  LEU     6      40.652  39.046  92.051  1.00  0.00           C
ATOM     87  HB2 LEU     6      40.777  40.007  92.552  1.00  0.00           H
ATOM     88  HB3 LEU     6      40.656  39.426  91.030  1.00  0.00           H
ATOM     89  CG  LEU     6      39.337  38.307  92.426  1.00  0.00           C
ATOM     90  HG  LEU     6      39.502  37.518  93.159  1.00  0.00           H
ATOM     91  CD1 LEU     6      38.232  39.204  93.063  1.00  0.00           C
ATOM     92 HD11 LEU     6      38.533  39.605  94.031  1.00  0.00           H
ATOM     93 HD12 LEU     6      37.483  38.467  93.352  1.00  0.00           H
ATOM     94 HD13 LEU     6      37.928  40.010  92.395  1.00  0.00           H
ATOM     95  CD2 LEU     6      38.707  37.832  91.064  1.00  0.00           C
ATOM     96 HD21 LEU     6      39.382  37.079  90.656  1.00  0.00           H
ATOM     97 HD22 LEU     6      37.825  37.214  91.235  1.00  0.00           H
ATOM     98 HD23 LEU     6      38.604  38.614  90.312  1.00  0.00           H
ATOM     99  C   LEU     6      43.153  38.749  91.391  1.00  0.00           C
ATOM    100  O   LEU     6      43.533  38.289  90.327  1.00  0.00           O
ATOM    101  N   MET     7      43.885  39.543  92.180  1.00  0.00           N
ATOM    102  H   MET     7      43.404  39.987  92.949  1.00  0.00           H
ATOM    103  CA  MET     7      45.243  40.029  91.753  1.00  0.00           C
ATOM    104  HA  MET     7      45.179  40.562  90.804  1.00  0.00           H
ATOM    105  CB  MET     7      45.841  40.884  92.851  1.00  0.00           C
ATOM    106  HB2 MET     7      45.153  41.650  93.209  1.00  0.00           H
ATOM    107  HB3 MET     7      46.101  40.269  93.712  1.00  0.00           H
ATOM    108  CG  MET     7      47.086  41.527  92.284  1.00  0.00           C
ATOM    109  HG2 MET     7      47.804  40.727  92.106  1.00  0.00           H
ATOM    110  HG3 MET     7      46.987  41.929  91.275  1.00  0.00           H
ATOM    111  SD  MET     7      47.630  42.738  93.503  1.00  0.00           S
ATOM    112  CE  MET     7      46.426  44.015  93.068  1.00  0.00           C
ATOM    113  HE1 MET     7      45.398  43.655  93.111  1.00  0.00           H
ATOM    114  HE2 MET     7      46.508  44.856  93.757  1.00  0.00           H
ATOM    115  HE3 MET     7      46.638  44.387  92.065  1.00  0.00           H
ATOM    116  C   MET     7      46.087  38.896  91.307  1.00  0.00           C
ATOM    117  O   MET     7      46.721  38.920  90.222  1.00  0.00           O
ATOM    118  N   GLN     8      46.005  37.757  91.949  1.00  0.00           N
ATOM    119  H   GLN     8      45.522  37.832  92.833  1.00  0.00           H
ATOM    120  CA  GLN     8      46.810  36.609  91.620  1.00  0.00           C
ATOM    121  HA  GLN     8      47.861  36.795  91.401  1.00  0.00           H
ATOM    122  CB  GLN     8      46.679  35.689  92.841  1.00  0.00           C
ATOM    123  HB2 GLN     8      47.268  36.186  93.611  1.00  0.00           H
ATOM    124  HB3 GLN     8      45.657  35.667  93.219  1.00  0.00           H
ATOM    125  CG  GLN     8      47.234  34.299  92.711  1.00  0.00           C
ATOM    126  HG2 GLN     8      47.020  33.764  93.636  1.00  0.00           H
ATOM    127  HG3 GLN     8      46.715  33.784  91.902  1.00  0.00           H
ATOM    128  CD  GLN     8      48.785  34.380  92.419  1.00  0.00           C
ATOM    129  OE1 GLN     8      49.564  34.598  93.362  1.00  0.00           O
ATOM    130  NE2 GLN     8      49.234  34.381  91.157  1.00  0.00           N
ATOM    131 HE21 GLN     8      50.216  34.540  90.977  1.00  0.00           H
ATOM    132 HE22 GLN     8      48.638  34.191  90.364  1.00  0.00           H
ATOM    133  C   GLN     8      46.263  36.007  90.353  1.00  0.00           C
ATOM    134  O   GLN     8      46.995  35.502  89.494  1.00  0.00           O
ATOM    135  N   GLN     9      44.949  35.940  90.151  1.00  0.00           N
ATOM    136  H   GLN     9      44.309  36.167  90.899  1.00  0.00           H
ATOM    137  CA  GLN     9      44.272  35.359  89.022  1.00  0.00           C
ATOM    138  HA  GLN     9      44.676  34.404  88.684  1.00  0.00           H
ATOM    139  CB  GLN     9      42.762  35.243  89.241  1.00  0.00           C
ATOM    140  HB2 GLN     9      42.308  36.162  89.613  1.00  0.00           H
ATOM    141  HB3 GLN     9      42.327  35.029  88.264  1.00  0.00           H
ATOM    142  CG  GLN     9      42.450  34.090  90.185  1.00  0.00           C
ATOM    143  HG2 GLN     9      42.910  34.431  91.112  1.00  0.00           H
ATOM    144  HG3 GLN     9      41.363  34.003  90.203  1.00  0.00           H
ATOM    145  CD  GLN     9      43.025  32.635  89.852  1.00  0.00           C
ATOM    146  OE1 GLN     9      43.360  32.340  88.740  1.00  0.00           O
ATOM    147  NE2 GLN     9      43.171  31.700  90.767  1.00  0.00           N
ATOM    148 HE21 GLN     9      43.752  30.892  90.593  1.00  0.00           H
ATOM    149 HE22 GLN     9      42.883  31.921  91.709  1.00  0.00           H
ATOM    150  C   GLN     9      44.558  36.183  87.754  1.00  0.00           C
ATOM    151  O   GLN     9      44.832  35.583  86.670  1.00  0.00           O
ATOM    152  N   ILE    10      44.545  37.513  87.911  1.00  0.00           N
ATOM    153  H   ILE    10      44.276  37.900  88.804  1.00  0.00           H
ATOM    154  CA  ILE    10      44.978  38.459  86.905  1.00  0.00           C
ATOM    155  HA  ILE    10      44.383  38.334  86.001  1.00  0.00           H
ATOM    156  CB  ILE    10      44.785  39.966  87.334  1.00  0.00           C
ATOM    157  HB  ILE    10      45.264  40.069  88.307  1.00  0.00           H
ATOM    158  CG2 ILE    10      45.477  40.957  86.381  1.00  0.00           C
ATOM    159 HG21 ILE    10      46.560  40.863  86.459  1.00  0.00           H
ATOM    160 HG22 ILE    10      45.331  42.009  86.621  1.00  0.00           H
ATOM    161 HG23 ILE    10      45.101  40.814  85.368  1.00  0.00           H
ATOM    162  CG1 ILE    10      43.287  40.261  87.535  1.00  0.00           C
ATOM    163 HG12 ILE    10      42.847  40.618  86.604  1.00  0.00           H
ATOM    164 HG13 ILE    10      42.747  39.357  87.817  1.00  0.00           H
ATOM    165  CD1 ILE    10      42.965  41.415  88.457  1.00  0.00           C
ATOM    166 HD11 ILE    10      42.731  42.313  87.884  1.00  0.00           H
ATOM    167 HD12 ILE    10      43.727  41.462  89.234  1.00  0.00           H
ATOM    168 HD13 ILE    10      42.052  41.087  88.955  1.00  0.00           H
ATOM    169  C   ILE    10      46.395  38.175  86.461  1.00  0.00           C
ATOM    170  O   ILE    10      46.611  37.860  85.269  1.00  0.00           O
ATOM    171  N   GLU    11      47.382  37.977  87.396  1.00  0.00           N
ATOM    172  H   GLU    11      47.199  38.246  88.352  1.00  0.00           H
ATOM    173  CA  GLU    11      48.839  37.792  87.178  1.00  0.00           C
ATOM    174  HA  GLU    11      49.273  38.527  86.499  1.00  0.00           H
ATOM    175  CB  GLU    11      49.607  37.889  88.500  1.00  0.00           C
ATOM    176  HB2 GLU    11      49.489  38.886  88.923  1.00  0.00           H
ATOM    177  HB3 GLU    11      49.206  37.132  89.173  1.00  0.00           H
ATOM    178  CG  GLU    11      51.095  37.776  88.424  1.00  0.00           C
ATOM    179  HG2 GLU    11      51.423  37.751  89.463  1.00  0.00           H
ATOM    180  HG3 GLU    11      51.407  36.862  87.920  1.00  0.00           H
ATOM    181  CD  GLU    11      51.956  38.849  87.764  1.00  0.00           C
ATOM    182  OE1 GLU    11      51.479  39.985  87.486  1.00  0.00           O
ATOM    183  OE2 GLU    11      53.152  38.635  87.465  1.00  0.00           O
ATOM    184  C   GLU    11      49.017  36.362  86.490  1.00  0.00           C
ATOM    185  O   GLU    11      49.964  36.192  85.673  1.00  0.00           O
ATOM    186  N   ASN    12      48.174  35.447  86.883  1.00  0.00           N
ATOM    187  H   ASN    12      47.511  35.623  87.625  1.00  0.00           H
ATOM    188  CA  ASN    12      48.207  34.055  86.420  1.00  0.00           C
ATOM    189  HA  ASN    12      49.241  33.718  86.490  1.00  0.00           H
ATOM    190  CB  ASN    12      47.368  33.220  87.356  1.00  0.00           C
ATOM    191  HB2 ASN    12      47.603  33.505  88.381  1.00  0.00           H
ATOM    192  HB3 ASN    12      46.311  33.436  87.201  1.00  0.00           H
ATOM    193  CG  ASN    12      47.710  31.798  87.361  1.00  0.00           C
ATOM    194  OD1 ASN    12      48.764  31.350  87.677  1.00  0.00           O
ATOM    195  ND2 ASN    12      46.799  30.931  86.955  1.00  0.00           N
ATOM    196 HD21 ASN    12      45.849  31.275  86.918  1.00  0.00           H
ATOM    197 HD22 ASN    12      47.038  29.956  86.852  1.00  0.00           H
ATOM    198  C   ASN    12      47.829  34.008  84.929  1.00  0.00           C
ATOM    199  O   ASN    12      48.578  33.348  84.187  1.00  0.00           O
ATOM    200  N   PHE    13      46.795  34.826  84.508  1.00  0.00           N
ATOM    201  H   PHE    13      46.167  35.331  85.117  1.00  0.00           H
ATOM    202  CA  PHE    13      46.605  34.996  83.092  1.00  0.00           C
ATOM    203  HA  PHE    13      46.543  34.012  82.628  1.00  0.00           H
ATOM    204  CB  PHE    13      45.200  35.533  82.918  1.00  0.00           C
ATOM    205  HB2 PHE    13      44.973  36.374  83.574  1.00  0.00           H
ATOM    206  HB3 PHE    13      45.173  35.955  81.913  1.00  0.00           H
ATOM    207  CG  PHE    13      44.049  34.516  83.168  1.00  0.00           C
ATOM    208  CD1 PHE    13      44.076  33.261  82.584  1.00  0.00           C
ATOM    209  HD1 PHE    13      44.923  33.060  81.945  1.00  0.00           H
ATOM    210  CE1 PHE    13      43.005  32.353  82.866  1.00  0.00           C
ATOM    211  HE1 PHE    13      43.067  31.418  82.328  1.00  0.00           H
ATOM    212  CZ  PHE    13      41.910  32.753  83.672  1.00  0.00           C
ATOM    213  HZ  PHE    13      41.085  32.078  83.841  1.00  0.00           H
ATOM    214  CE2 PHE    13      41.863  34.022  84.207  1.00  0.00           C
ATOM    215  HE2 PHE    13      41.080  34.349  84.873  1.00  0.00           H
ATOM    216  CD2 PHE    13      42.932  34.834  84.010  1.00  0.00           C
ATOM    217  HD2 PHE    13      43.106  35.694  84.637  1.00  0.00           H
ATOM    218  C   PHE    13      47.642  35.790  82.263  1.00  0.00           C
ATOM    219  O   PHE    13      47.880  35.439  81.107  1.00  0.00           O
ATOM    220  N   GLU    14      48.369  36.708  82.919  1.00  0.00           N
ATOM    221  H   GLU    14      48.072  37.049  83.821  1.00  0.00           H
ATOM    222  CA  GLU    14      49.472  37.494  82.294  1.00  0.00           C
ATOM    223  HA  GLU    14      49.164  37.871  81.319  1.00  0.00           H
ATOM    224  CB  GLU    14      49.962  38.561  83.204  1.00  0.00           C
ATOM    225  HB2 GLU    14      49.113  39.155  83.543  1.00  0.00           H
ATOM    226  HB3 GLU    14      50.410  38.131  84.100  1.00  0.00           H
ATOM    227  CG  GLU    14      51.042  39.453  82.525  1.00  0.00           C
ATOM    228  HG2 GLU    14      51.905  39.484  83.190  1.00  0.00           H
ATOM    229  HG3 GLU    14      51.501  38.989  81.652  1.00  0.00           H
ATOM    230  CD  GLU    14      50.600  40.820  82.042  1.00  0.00           C
ATOM    231  OE1 GLU    14      49.572  41.359  82.463  1.00  0.00           O
ATOM    232  OE2 GLU    14      51.292  41.453  81.188  1.00  0.00           O
ATOM    233  C   GLU    14      50.621  36.512  81.962  1.00  0.00           C
ATOM    234  O   GLU    14      51.145  36.515  80.878  1.00  0.00           O
ATOM    235  N   LYS    15      51.034  35.679  82.927  1.00  0.00           N
ATOM    236  H   LYS    15      50.618  35.827  83.836  1.00  0.00           H
ATOM    237  CA  LYS    15      52.082  34.641  82.604  1.00  0.00           C
ATOM    238  HA  LYS    15      52.781  35.261  82.042  1.00  0.00           H
ATOM    239  CB  LYS    15      52.841  34.091  83.823  1.00  0.00           C
ATOM    240  HB2 LYS    15      53.812  33.697  83.525  1.00  0.00           H
ATOM    241  HB3 LYS    15      53.072  34.892  84.527  1.00  0.00           H
ATOM    242  CG  LYS    15      51.980  33.064  84.553  1.00  0.00           C
ATOM    243  HG2 LYS    15      51.173  33.581  85.073  1.00  0.00           H
ATOM    244  HG3 LYS    15      51.518  32.359  83.863  1.00  0.00           H
ATOM    245  CD  LYS    15      52.781  32.187  85.517  1.00  0.00           C
ATOM    246  HD2 LYS    15      53.292  31.502  84.841  1.00  0.00           H
ATOM    247  HD3 LYS    15      53.469  32.793  86.105  1.00  0.00           H
ATOM    248  CE  LYS    15      51.796  31.387  86.338  1.00  0.00           C
ATOM    249  HE2 LYS    15      51.261  32.118  86.947  1.00  0.00           H
ATOM    250  HE3 LYS    15      51.085  30.910  85.663  1.00  0.00           H
ATOM    251  NZ  LYS    15      52.372  30.325  87.175  1.00  0.00           N
ATOM    252  HZ1 LYS    15      52.874  29.645  86.622  1.00  0.00           H
ATOM    253  HZ2 LYS    15      51.618  29.822  87.619  1.00  0.00           H
ATOM    254  HZ3 LYS    15      52.956  30.645  87.934  1.00  0.00           H
ATOM    255  C   LYS    15      51.588  33.526  81.613  1.00  0.00           C
ATOM    256  O   LYS    15      52.469  32.853  81.190  1.00  0.00           O
ATOM    257  N   ILE    16      50.309  33.288  81.412  1.00  0.00           N
ATOM    258  H   ILE    16      49.683  33.816  82.004  1.00  0.00           H
ATOM    259  CA  ILE    16      49.721  32.320  80.435  1.00  0.00           C
ATOM    260  HA  ILE    16      50.315  31.411  80.338  1.00  0.00           H
ATOM    261  CB  ILE    16      48.266  31.878  80.754  1.00  0.00           C
ATOM    262  HB  ILE    16      47.688  32.775  80.978  1.00  0.00           H
ATOM    263  CG2 ILE    16      47.705  31.018  79.660  1.00  0.00           C
ATOM    264 HG21 ILE    16      47.565  31.695  78.817  1.00  0.00           H
ATOM    265 HG22 ILE    16      46.811  30.488  79.988  1.00  0.00           H
ATOM    266 HG23 ILE    16      48.433  30.284  79.315  1.00  0.00           H
ATOM    267  CG1 ILE    16      48.345  30.998  82.043  1.00  0.00           C
ATOM    268 HG12 ILE    16      48.828  30.044  81.829  1.00  0.00           H
ATOM    269 HG13 ILE    16      49.130  31.368  82.702  1.00  0.00           H
ATOM    270  CD1 ILE    16      46.977  30.883  82.779  1.00  0.00           C
ATOM    271 HD11 ILE    16      46.276  30.273  82.208  1.00  0.00           H
ATOM    272 HD12 ILE    16      46.557  31.861  83.013  1.00  0.00           H
ATOM    273 HD13 ILE    16      47.227  30.275  83.649  1.00  0.00           H
ATOM    274  C   ILE    16      49.779  33.043  79.086  1.00  0.00           C
ATOM    275  O   ILE    16      50.634  32.680  78.252  1.00  0.00           O
ATOM    276  N   PHE    17      48.977  34.048  78.847  1.00  0.00           N
ATOM    277  H   PHE    17      48.269  34.386  79.482  1.00  0.00           H
ATOM    278  CA  PHE    17      48.846  34.543  77.467  1.00  0.00           C
ATOM    279  HA  PHE    17      48.885  33.615  76.897  1.00  0.00           H
ATOM    280  CB  PHE    17      47.502  35.260  77.368  1.00  0.00           C
ATOM    281  HB2 PHE    17      47.523  36.013  78.155  1.00  0.00           H
ATOM    282  HB3 PHE    17      47.352  35.686  76.375  1.00  0.00           H
ATOM    283  CG  PHE    17      46.309  34.364  77.638  1.00  0.00           C
ATOM    284  CD1 PHE    17      45.949  33.341  76.771  1.00  0.00           C
ATOM    285  HD1 PHE    17      46.467  33.306  75.824  1.00  0.00           H
ATOM    286  CE1 PHE    17      44.801  32.550  76.971  1.00  0.00           C
ATOM    287  HE1 PHE    17      44.562  31.718  76.327  1.00  0.00           H
ATOM    288  CZ  PHE    17      44.178  32.693  78.195  1.00  0.00           C
ATOM    289  HZ  PHE    17      43.329  32.090  78.480  1.00  0.00           H
ATOM    290  CE2 PHE    17      44.481  33.807  79.036  1.00  0.00           C
ATOM    291  HE2 PHE    17      43.928  33.956  79.952  1.00  0.00           H
ATOM    292  CD2 PHE    17      45.532  34.633  78.718  1.00  0.00           C
ATOM    293  HD2 PHE    17      45.713  35.502  79.333  1.00  0.00           H
ATOM    294  C   PHE    17      49.976  35.383  76.897  1.00  0.00           C
ATOM    295  O   PHE    17      49.978  35.564  75.654  1.00  0.00           O
ATOM    296  N   THR    18      50.954  35.806  77.681  1.00  0.00           N
ATOM    297  H   THR    18      50.902  35.497  78.642  1.00  0.00           H
ATOM    298  CA  THR    18      52.173  36.477  77.302  1.00  0.00           C
ATOM    299  HA  THR    18      51.896  37.140  76.483  1.00  0.00           H
ATOM    300  CB  THR    18      52.839  37.216  78.467  1.00  0.00           C
ATOM    301  HB  THR    18      53.053  36.504  79.265  1.00  0.00           H
ATOM    302  CG2 THR    18      54.183  37.820  77.935  1.00  0.00           C
ATOM    303 HG21 THR    18      54.705  38.227  78.801  1.00  0.00           H
ATOM    304 HG22 THR    18      53.843  38.470  77.128  1.00  0.00           H
ATOM    305 HG23 THR    18      54.866  37.072  77.532  1.00  0.00           H
ATOM    306  OG1 THR    18      52.032  38.231  79.067  1.00  0.00           O
ATOM    307  HG1 THR    18      51.855  37.697  79.845  1.00  0.00           H
ATOM    308  C   THR    18      53.084  35.392  76.757  1.00  0.00           C
ATOM    309  O   THR    18      53.708  34.688  77.555  1.00  0.00           O
ATOM    310  N   VAL    19      53.069  35.287  75.455  1.00  0.00           N
ATOM    311  H   VAL    19      52.548  35.997  74.960  1.00  0.00           H
ATOM    312  CA  VAL    19      53.977  34.412  74.653  1.00  0.00           C
ATOM    313  HA  VAL    19      54.221  33.567  75.296  1.00  0.00           H
ATOM    314  CB  VAL    19      53.341  34.059  73.326  1.00  0.00           C
ATOM    315  HB  VAL    19      53.118  34.985  72.796  1.00  0.00           H
ATOM    316  CG1 VAL    19      54.233  33.123  72.499  1.00  0.00           C
ATOM    317 HG11 VAL    19      54.721  32.318  73.048  1.00  0.00           H
ATOM    318 HG12 VAL    19      53.754  32.700  71.616  1.00  0.00           H
ATOM    319 HG13 VAL    19      55.030  33.803  72.198  1.00  0.00           H
ATOM    320  CG2 VAL    19      52.094  33.142  73.651  1.00  0.00           C
ATOM    321 HG21 VAL    19      51.417  33.727  74.272  1.00  0.00           H
ATOM    322 HG22 VAL    19      52.344  32.137  73.991  1.00  0.00           H
ATOM    323 HG23 VAL    19      51.564  32.942  72.719  1.00  0.00           H
ATOM    324  C   VAL    19      55.320  35.186  74.493  1.00  0.00           C
ATOM    325  O   VAL    19      55.221  36.206  73.808  1.00  0.00           O
ATOM    326  N   PRO    20      56.523  34.632  74.908  1.00  0.00           N
ATOM    327  CD  PRO    20      56.631  33.529  75.821  1.00  0.00           C
ATOM    328  HD2 PRO    20      56.676  32.670  75.152  1.00  0.00           H
ATOM    329  HD3 PRO    20      55.762  33.513  76.478  1.00  0.00           H
ATOM    330  CG  PRO    20      57.932  33.684  76.645  1.00  0.00           C
ATOM    331  HG2 PRO    20      58.517  32.821  76.963  1.00  0.00           H
ATOM    332  HG3 PRO    20      57.776  34.227  77.576  1.00  0.00           H
ATOM    333  CB  PRO    20      58.760  34.506  75.699  1.00  0.00           C
ATOM    334  HB2 PRO    20      59.390  33.856  75.092  1.00  0.00           H
ATOM    335  HB3 PRO    20      59.492  35.049  76.297  1.00  0.00           H
ATOM    336  CA  PRO    20      57.778  35.365  74.905  1.00  0.00           C
ATOM    337  HA  PRO    20      57.706  36.348  75.369  1.00  0.00           H
ATOM    338  C   PRO    20      58.388  35.584  73.462  1.00  0.00           C
ATOM    339  O   PRO    20      57.973  34.912  72.429  1.00  0.00           O
ATOM    340  N   THR    21      59.367  36.484  73.429  1.00  0.00           N
ATOM    341  H   THR    21      59.635  36.932  74.293  1.00  0.00           H
ATOM    342  CA  THR    21      60.215  36.845  72.273  1.00  0.00           C
ATOM    343  HA  THR    21      59.732  37.419  71.481  1.00  0.00           H
ATOM    344  CB  THR    21      61.264  37.810  72.829  1.00  0.00           C
ATOM    345  HB  THR    21      61.808  37.229  73.574  1.00  0.00           H
ATOM    346  CG2 THR    21      62.053  38.288  71.655  1.00  0.00           C
ATOM    347 HG21 THR    21      62.683  37.492  71.259  1.00  0.00           H
ATOM    348 HG22 THR    21      62.776  39.040  71.973  1.00  0.00           H
ATOM    349 HG23 THR    21      61.434  38.859  70.963  1.00  0.00           H
ATOM    350  OG1 THR    21      60.663  38.887  73.503  1.00  0.00           O
ATOM    351  HG1 THR    21      61.396  39.282  73.981  1.00  0.00           H
ATOM    352  C   THR    21      60.875  35.561  71.755  1.00  0.00           C
ATOM    353  O   THR    21      60.724  35.199  70.573  1.00  0.00           O
ATOM    354  N   GLU    22      61.581  34.807  72.707  1.00  0.00           N
ATOM    355  H   GLU    22      61.668  35.208  73.631  1.00  0.00           H
ATOM    356  CA  GLU    22      62.168  33.456  72.564  1.00  0.00           C
ATOM    357  HA  GLU    22      62.757  33.434  71.647  1.00  0.00           H
ATOM    358  CB  GLU    22      63.106  33.095  73.786  1.00  0.00           C
ATOM    359  HB2 GLU    22      63.510  32.085  73.722  1.00  0.00           H
ATOM    360  HB3 GLU    22      63.915  33.823  73.838  1.00  0.00           H
ATOM    361  CG  GLU    22      62.391  33.015  75.110  1.00  0.00           C
ATOM    362  HG2 GLU    22      61.396  32.641  74.869  1.00  0.00           H
ATOM    363  HG3 GLU    22      62.794  32.320  75.846  1.00  0.00           H
ATOM    364  CD  GLU    22      62.393  34.414  75.931  1.00  0.00           C
ATOM    365  OE1 GLU    22      62.361  35.522  75.287  1.00  0.00           O
ATOM    366  OE2 GLU    22      62.335  34.372  77.211  1.00  0.00           O
ATOM    367  C   GLU    22      61.160  32.352  72.144  1.00  0.00           C
ATOM    368  O   GLU    22      61.586  31.235  71.825  1.00  0.00           O
ATOM    369  N   THR    23      59.872  32.657  72.011  1.00  0.00           N
ATOM    370  H   THR    23      59.495  33.526  72.362  1.00  0.00           H
ATOM    371  CA  THR    23      58.855  31.663  71.615  1.00  0.00           C
ATOM    372  HA  THR    23      59.264  30.658  71.514  1.00  0.00           H
ATOM    373  CB  THR    23      57.715  31.570  72.614  1.00  0.00           C
ATOM    374  HB  THR    23      57.211  32.519  72.803  1.00  0.00           H
ATOM    375  CG2 THR    23      56.683  30.510  72.232  1.00  0.00           C
ATOM    376 HG21 THR    23      56.071  30.288  73.107  1.00  0.00           H
ATOM    377 HG22 THR    23      57.148  29.614  71.823  1.00  0.00           H
ATOM    378 HG23 THR    23      56.028  30.929  71.467  1.00  0.00           H
ATOM    379  OG1 THR    23      58.217  31.071  73.872  1.00  0.00           O
ATOM    380  HG1 THR    23      59.158  30.897  73.799  1.00  0.00           H
ATOM    381  C   THR    23      58.289  31.985  70.276  1.00  0.00           C
ATOM    382  O   THR    23      58.334  31.051  69.489  1.00  0.00           O
ATOM    383  N   LEU    24      57.989  33.319  69.967  1.00  0.00           N
ATOM    384  H   LEU    24      57.902  34.056  70.653  1.00  0.00           H
ATOM    385  CA  LEU    24      57.958  33.768  68.576  1.00  0.00           C
ATOM    386  HA  LEU    24      57.147  33.304  68.014  1.00  0.00           H
ATOM    387  CB  LEU    24      57.673  35.293  68.476  1.00  0.00           C
ATOM    388  HB2 LEU    24      58.564  35.857  68.752  1.00  0.00           H
ATOM    389  HB3 LEU    24      57.442  35.415  67.418  1.00  0.00           H
ATOM    390  CG  LEU    24      56.501  35.933  69.305  1.00  0.00           C
ATOM    391  HG  LEU    24      56.756  36.033  70.360  1.00  0.00           H
ATOM    392  CD1 LEU    24      56.227  37.391  68.924  1.00  0.00           C
ATOM    393 HD11 LEU    24      57.111  38.003  69.105  1.00  0.00           H
ATOM    394 HD12 LEU    24      55.486  37.723  69.652  1.00  0.00           H
ATOM    395 HD13 LEU    24      55.856  37.615  67.924  1.00  0.00           H
ATOM    396  CD2 LEU    24      55.260  35.095  69.194  1.00  0.00           C
ATOM    397 HD21 LEU    24      54.886  34.960  68.179  1.00  0.00           H
ATOM    398 HD22 LEU    24      55.466  34.055  69.443  1.00  0.00           H
ATOM    399 HD23 LEU    24      54.498  35.368  69.924  1.00  0.00           H
ATOM    400  C   LEU    24      59.087  33.293  67.670  1.00  0.00           C
ATOM    401  O   LEU    24      58.778  32.948  66.528  1.00  0.00           O
ATOM    402  N   GLN    25      60.359  33.363  68.100  1.00  0.00           N
ATOM    403  H   GLN    25      60.440  33.922  68.938  1.00  0.00           H
ATOM    404  CA  GLN    25      61.557  32.911  67.427  1.00  0.00           C
ATOM    405  HA  GLN    25      61.484  33.379  66.446  1.00  0.00           H
ATOM    406  CB  GLN    25      62.764  33.463  68.225  1.00  0.00           C
ATOM    407  HB2 GLN    25      62.806  33.170  69.274  1.00  0.00           H
ATOM    408  HB3 GLN    25      63.633  33.010  67.749  1.00  0.00           H
ATOM    409  CG  GLN    25      62.894  34.960  68.042  1.00  0.00           C
ATOM    410  HG2 GLN    25      62.757  35.236  66.997  1.00  0.00           H
ATOM    411  HG3 GLN    25      62.077  35.502  68.518  1.00  0.00           H
ATOM    412  CD  GLN    25      64.230  35.537  68.480  1.00  0.00           C
ATOM    413  OE1 GLN    25      65.175  34.899  68.947  1.00  0.00           O
ATOM    414  NE2 GLN    25      64.491  36.820  68.340  1.00  0.00           N
ATOM    415 HE21 GLN    25      65.280  37.307  68.740  1.00  0.00           H
ATOM    416 HE22 GLN    25      63.772  37.462  68.041  1.00  0.00           H
ATOM    417  C   GLN    25      61.530  31.379  67.097  1.00  0.00           C
ATOM    418  O   GLN    25      61.814  30.963  65.956  1.00  0.00           O
ATOM    419  N   ALA    26      61.126  30.512  68.027  1.00  0.00           N
ATOM    420  H   ALA    26      60.679  30.995  68.794  1.00  0.00           H
ATOM    421  CA  ALA    26      60.880  29.040  67.811  1.00  0.00           C
ATOM    422  HA  ALA    26      61.707  28.632  67.229  1.00  0.00           H
ATOM    423  CB  ALA    26      60.912  28.210  69.116  1.00  0.00           C
ATOM    424  HB1 ALA    26      60.013  28.430  69.690  1.00  0.00           H
ATOM    425  HB2 ALA    26      61.763  28.441  69.757  1.00  0.00           H
ATOM    426  HB3 ALA    26      61.038  27.155  68.868  1.00  0.00           H
ATOM    427  C   ALA    26      59.753  28.674  66.868  1.00  0.00           C
ATOM    428  O   ALA    26      59.855  27.769  65.995  1.00  0.00           O
ATOM    429  N   VAL    27      58.651  29.442  66.868  1.00  0.00           N
ATOM    430  H   VAL    27      58.516  30.146  67.580  1.00  0.00           H
ATOM    431  CA  VAL    27      57.523  29.294  65.929  1.00  0.00           C
ATOM    432  HA  VAL    27      57.267  28.235  65.897  1.00  0.00           H
ATOM    433  CB  VAL    27      56.295  30.146  66.369  1.00  0.00           C
ATOM    434  HB  VAL    27      56.526  31.181  66.622  1.00  0.00           H
ATOM    435  CG1 VAL    27      55.119  30.163  65.396  1.00  0.00           C
ATOM    436 HG11 VAL    27      54.947  29.115  65.150  1.00  0.00           H
ATOM    437 HG12 VAL    27      54.253  30.745  65.711  1.00  0.00           H
ATOM    438 HG13 VAL    27      55.451  30.569  64.441  1.00  0.00           H
ATOM    439  CG2 VAL    27      55.683  29.600  67.619  1.00  0.00           C
ATOM    440 HG21 VAL    27      54.725  30.060  67.857  1.00  0.00           H
ATOM    441 HG22 VAL    27      56.383  29.918  68.392  1.00  0.00           H
ATOM    442 HG23 VAL    27      55.717  28.513  67.542  1.00  0.00           H
ATOM    443  C   VAL    27      57.946  29.715  64.511  1.00  0.00           C
ATOM    444  O   VAL    27      57.713  28.962  63.601  1.00  0.00           O
ATOM    445  N   THR    28      58.480  30.927  64.290  1.00  0.00           N
ATOM    446  H   THR    28      58.743  31.464  65.104  1.00  0.00           H
ATOM    447  CA  THR    28      58.791  31.364  62.920  1.00  0.00           C
ATOM    448  HA  THR    28      57.880  31.330  62.323  1.00  0.00           H
ATOM    449  CB  THR    28      59.320  32.805  62.944  1.00  0.00           C
ATOM    450  HB  THR    28      60.248  33.105  63.430  1.00  0.00           H
ATOM    451  CG2 THR    28      59.397  33.199  61.507  1.00  0.00           C
ATOM    452 HG21 THR    28      60.030  32.559  60.891  1.00  0.00           H
ATOM    453 HG22 THR    28      59.805  34.211  61.512  1.00  0.00           H
ATOM    454 HG23 THR    28      58.428  33.113  61.016  1.00  0.00           H
ATOM    455  OG1 THR    28      58.243  33.609  63.439  1.00  0.00           O
ATOM    456  HG1 THR    28      58.020  33.287  64.315  1.00  0.00           H
ATOM    457  C   THR    28      59.874  30.433  62.346  1.00  0.00           C
ATOM    458  O   THR    28      59.818  30.084  61.143  1.00  0.00           O
ATOM    459  N   LYS    29      60.809  29.921  63.202  1.00  0.00           N
ATOM    460  H   LYS    29      60.809  30.153  64.185  1.00  0.00           H
ATOM    461  CA  LYS    29      61.860  28.954  62.761  1.00  0.00           C
ATOM    462  HA  LYS    29      62.298  29.332  61.836  1.00  0.00           H
ATOM    463  CB  LYS    29      63.023  28.882  63.700  1.00  0.00           C
ATOM    464  HB2 LYS    29      63.142  29.885  64.107  1.00  0.00           H
ATOM    465  HB3 LYS    29      62.801  28.182  64.506  1.00  0.00           H
ATOM    466  CG  LYS    29      64.336  28.485  62.902  1.00  0.00           C
ATOM    467  HG2 LYS    29      64.272  27.497  62.447  1.00  0.00           H
ATOM    468  HG3 LYS    29      64.479  29.211  62.102  1.00  0.00           H
ATOM    469  CD  LYS    29      65.612  28.569  63.736  1.00  0.00           C
ATOM    470  HD2 LYS    29      65.932  29.606  63.836  1.00  0.00           H
ATOM    471  HD3 LYS    29      65.487  28.143  64.731  1.00  0.00           H
ATOM    472  CE  LYS    29      66.709  27.906  62.996  1.00  0.00           C
ATOM    473  HE2 LYS    29      66.476  26.868  62.764  1.00  0.00           H
ATOM    474  HE3 LYS    29      66.959  28.223  61.984  1.00  0.00           H
ATOM    475  NZ  LYS    29      67.891  27.831  63.919  1.00  0.00           N
ATOM    476  HZ1 LYS    29      68.065  28.742  64.318  1.00  0.00           H
ATOM    477  HZ2 LYS    29      68.754  27.585  63.455  1.00  0.00           H
ATOM    478  HZ3 LYS    29      67.766  27.284  64.759  1.00  0.00           H
ATOM    479  C   LYS    29      61.299  27.572  62.309  1.00  0.00           C
ATOM    480  O   LYS    29      61.784  26.913  61.350  1.00  0.00           O
ATOM    481  N   HIE    30      60.245  27.049  62.963  1.00  0.00           N
ATOM    482  H   HIE    30      59.879  27.665  63.675  1.00  0.00           H
ATOM    483  CA  HIE    30      59.445  25.917  62.428  1.00  0.00           C
ATOM    484  HA  HIE    30      60.207  25.217  62.083  1.00  0.00           H
ATOM    485  CB  HIE    30      58.656  25.134  63.500  1.00  0.00           C
ATOM    486  HB2 HIE    30      59.233  24.781  64.353  1.00  0.00           H
ATOM    487  HB3 HIE    30      57.925  25.840  63.893  1.00  0.00           H
ATOM    488  CG  HIE    30      57.873  23.941  62.955  1.00  0.00           C
ATOM    489  ND1 HIE    30      58.376  22.758  62.383  1.00  0.00           N
ATOM    490  CE1 HIE    30      57.295  21.953  62.343  1.00  0.00           C
ATOM    491  HE1 HIE    30      57.365  20.999  61.841  1.00  0.00           H
ATOM    492  NE2 HIE    30      56.239  22.453  62.886  1.00  0.00           N
ATOM    493  HE2 HIE    30      55.369  21.951  62.992  1.00  0.00           H
ATOM    494  CD2 HIE    30      56.574  23.673  63.266  1.00  0.00           C
ATOM    495  HD2 HIE    30      55.938  24.359  63.805  1.00  0.00           H
ATOM    496  C   HIE    30      58.715  26.218  61.162  1.00  0.00           C
ATOM    497  O   HIE    30      58.618  25.385  60.188  1.00  0.00           O
ATOM    498  N   PHE    31      58.221  27.432  61.031  1.00  0.00           N
ATOM    499  H   PHE    31      58.345  28.080  61.795  1.00  0.00           H
ATOM    500  CA  PHE    31      57.268  27.815  59.977  1.00  0.00           C
ATOM    501  HA  PHE    31      56.404  27.149  59.945  1.00  0.00           H
ATOM    502  CB  PHE    31      56.563  29.154  60.378  1.00  0.00           C
ATOM    503  HB2 PHE    31      56.491  29.184  61.464  1.00  0.00           H
ATOM    504  HB3 PHE    31      57.213  30.005  60.173  1.00  0.00           H
ATOM    505  CG  PHE    31      55.231  29.473  59.823  1.00  0.00           C
ATOM    506  CD1 PHE    31      55.055  29.682  58.435  1.00  0.00           C
ATOM    507  HD1 PHE    31      55.855  29.651  57.710  1.00  0.00           H
ATOM    508  CE1 PHE    31      53.727  30.093  57.992  1.00  0.00           C
ATOM    509  HE1 PHE    31      53.521  30.319  56.957  1.00  0.00           H
ATOM    510  CZ  PHE    31      52.660  30.246  58.957  1.00  0.00           C
ATOM    511  HZ  PHE    31      51.646  30.535  58.725  1.00  0.00           H
ATOM    512  CE2 PHE    31      52.882  29.953  60.318  1.00  0.00           C
ATOM    513  HE2 PHE    31      52.053  29.944  61.011  1.00  0.00           H
ATOM    514  CD2 PHE    31      54.153  29.573  60.720  1.00  0.00           C
ATOM    515  HD2 PHE    31      54.368  29.370  61.759  1.00  0.00           H
ATOM    516  C   PHE    31      57.983  27.814  58.650  1.00  0.00           C
ATOM    517  O   PHE    31      57.439  27.387  57.652  1.00  0.00           O
ATOM    518  N   ILE    32      59.239  28.303  58.639  1.00  0.00           N
ATOM    519  H   ILE    32      59.547  28.745  59.494  1.00  0.00           H
ATOM    520  CA  ILE    32      60.037  28.424  57.397  1.00  0.00           C
ATOM    521  HA  ILE    32      59.463  28.986  56.660  1.00  0.00           H
ATOM    522  CB  ILE    32      61.494  28.935  57.577  1.00  0.00           C
ATOM    523  HB  ILE    32      62.027  28.315  58.298  1.00  0.00           H
ATOM    524  CG2 ILE    32      62.336  28.770  56.232  1.00  0.00           C
ATOM    525 HG21 ILE    32      63.268  29.334  56.206  1.00  0.00           H
ATOM    526 HG22 ILE    32      61.725  29.144  55.410  1.00  0.00           H
ATOM    527 HG23 ILE    32      62.608  27.751  55.957  1.00  0.00           H
ATOM    528  CG1 ILE    32      61.469  30.372  58.003  1.00  0.00           C
ATOM    529 HG12 ILE    32      61.446  30.983  57.100  1.00  0.00           H
ATOM    530 HG13 ILE    32      60.553  30.652  58.523  1.00  0.00           H
ATOM    531  CD1 ILE    32      62.585  30.860  58.921  1.00  0.00           C
ATOM    532 HD11 ILE    32      62.663  30.122  59.719  1.00  0.00           H
ATOM    533 HD12 ILE    32      62.224  31.771  59.398  1.00  0.00           H
ATOM    534 HD13 ILE    32      63.529  30.856  58.374  1.00  0.00           H
ATOM    535  C   ILE    32      60.100  26.959  56.811  1.00  0.00           C
ATOM    536  O   ILE    32      59.918  26.829  55.616  1.00  0.00           O
ATOM    537  N   SER    33      60.372  25.899  57.541  1.00  0.00           N
ATOM    538  H   SER    33      60.553  25.979  58.532  1.00  0.00           H
ATOM    539  CA  SER    33      60.506  24.605  56.879  1.00  0.00           C
ATOM    540  HA  SER    33      61.058  24.638  55.939  1.00  0.00           H
ATOM    541  CB  SER    33      61.294  23.644  57.801  1.00  0.00           C
ATOM    542  HB2 SER    33      61.051  23.927  58.825  1.00  0.00           H
ATOM    543  HB3 SER    33      60.941  22.670  57.462  1.00  0.00           H
ATOM    544  OG  SER    33      62.696  23.833  57.616  1.00  0.00           O
ATOM    545  HG  SER    33      63.030  24.580  58.118  1.00  0.00           H
ATOM    546  C   SER    33      59.108  24.080  56.489  1.00  0.00           C
ATOM    547  O   SER    33      59.042  23.224  55.605  1.00  0.00           O
ATOM    548  N   GLU    34      57.951  24.594  56.997  1.00  0.00           N
ATOM    549  H   GLU    34      58.015  25.326  57.691  1.00  0.00           H
ATOM    550  CA  GLU    34      56.628  24.047  56.678  1.00  0.00           C
ATOM    551  HA  GLU    34      56.737  22.974  56.523  1.00  0.00           H
ATOM    552  CB  GLU    34      55.612  24.275  57.818  1.00  0.00           C
ATOM    553  HB2 GLU    34      55.688  25.330  58.081  1.00  0.00           H
ATOM    554  HB3 GLU    34      54.595  24.129  57.458  1.00  0.00           H
ATOM    555  CG  GLU    34      55.985  23.327  58.983  1.00  0.00           C
ATOM    556  HG2 GLU    34      57.050  23.416  59.192  1.00  0.00           H
ATOM    557  HG3 GLU    34      55.391  23.825  59.749  1.00  0.00           H
ATOM    558  CD  GLU    34      55.428  21.874  58.814  1.00  0.00           C
ATOM    559  OE1 GLU    34      55.536  21.045  59.781  1.00  0.00           O
ATOM    560  OE2 GLU    34      55.111  21.545  57.657  1.00  0.00           O
ATOM    561  C   GLU    34      56.185  24.697  55.405  1.00  0.00           C
ATOM    562  O   GLU    34      55.470  24.053  54.691  1.00  0.00           O
ATOM    563  N   LEU    35      56.558  25.925  55.103  1.00  0.00           N
ATOM    564  H   LEU    35      57.162  26.401  55.757  1.00  0.00           H
ATOM    565  CA  LEU    35      56.456  26.393  53.702  1.00  0.00           C
ATOM    566  HA  LEU    35      55.406  26.455  53.418  1.00  0.00           H
ATOM    567  CB  LEU    35      57.044  27.845  53.673  1.00  0.00           C
ATOM    568  HB2 LEU    35      58.076  27.802  54.021  1.00  0.00           H
ATOM    569  HB3 LEU    35      57.046  28.344  52.704  1.00  0.00           H
ATOM    570  CG  LEU    35      56.366  28.908  54.537  1.00  0.00           C
ATOM    571  HG  LEU    35      56.524  28.693  55.594  1.00  0.00           H
ATOM    572  CD1 LEU    35      57.071  30.265  54.289  1.00  0.00           C
ATOM    573 HD11 LEU    35      58.159  30.289  54.360  1.00  0.00           H
ATOM    574 HD12 LEU    35      56.716  31.004  55.007  1.00  0.00           H
ATOM    575 HD13 LEU    35      56.812  30.599  53.285  1.00  0.00           H
ATOM    576  CD2 LEU    35      54.890  29.037  54.147  1.00  0.00           C
ATOM    577 HD21 LEU    35      54.316  29.796  54.680  1.00  0.00           H
ATOM    578 HD22 LEU    35      54.739  29.358  53.117  1.00  0.00           H
ATOM    579 HD23 LEU    35      54.393  28.078  54.291  1.00  0.00           H
ATOM    580  C   LEU    35      57.179  25.485  52.683  1.00  0.00           C
ATOM    581  O   LEU    35      56.754  25.405  51.519  1.00  0.00           O
ATOM    582  N   GLU    36      58.267  24.835  53.079  1.00  0.00           N
ATOM    583  H   GLU    36      58.539  24.931  54.046  1.00  0.00           H
ATOM    584  CA  GLU    36      59.087  23.995  52.202  1.00  0.00           C
ATOM    585  HA  GLU    36      59.116  24.522  51.249  1.00  0.00           H
ATOM    586  CB  GLU    36      60.501  23.854  52.887  1.00  0.00           C
ATOM    587  HB2 GLU    36      60.702  24.725  53.510  1.00  0.00           H
ATOM    588  HB3 GLU    36      60.445  23.045  53.616  1.00  0.00           H
ATOM    589  CG  GLU    36      61.597  23.536  51.840  1.00  0.00           C
ATOM    590  HG2 GLU    36      61.576  22.521  51.441  1.00  0.00           H
ATOM    591  HG3 GLU    36      61.263  24.204  51.047  1.00  0.00           H
ATOM    592  CD  GLU    36      63.014  23.803  52.270  1.00  0.00           C
ATOM    593  OE1 GLU    36      63.888  22.882  52.084  1.00  0.00           O
ATOM    594  OE2 GLU    36      63.298  24.807  52.916  1.00  0.00           O
ATOM    595  C   GLU    36      58.426  22.680  51.996  1.00  0.00           C
ATOM    596  O   GLU    36      58.132  22.229  50.923  1.00  0.00           O
ATOM    597  N   LYS    37      57.928  22.032  53.090  1.00  0.00           N
ATOM    598  H   LYS    37      58.166  22.464  53.972  1.00  0.00           H
ATOM    599  CA  LYS    37      57.096  20.900  53.015  1.00  0.00           C
ATOM    600  HA  LYS    37      57.637  20.194  52.386  1.00  0.00           H
ATOM    601  CB  LYS    37      56.822  20.223  54.304  1.00  0.00           C
ATOM    602  HB2 LYS    37      56.349  20.961  54.952  1.00  0.00           H
ATOM    603  HB3 LYS    37      55.974  19.547  54.206  1.00  0.00           H
ATOM    604  CG  LYS    37      58.049  19.600  54.997  1.00  0.00           C
ATOM    605  HG2 LYS    37      58.415  18.843  54.301  1.00  0.00           H
ATOM    606  HG3 LYS    37      58.907  20.270  55.052  1.00  0.00           H
ATOM    607  CD  LYS    37      57.963  19.133  56.463  1.00  0.00           C
ATOM    608  HD2 LYS    37      57.473  19.951  56.990  1.00  0.00           H
ATOM    609  HD3 LYS    37      57.369  18.225  56.561  1.00  0.00           H
ATOM    610  CE  LYS    37      59.313  18.864  57.175  1.00  0.00           C
ATOM    611  HE2 LYS    37      59.861  19.769  57.436  1.00  0.00           H
ATOM    612  HE3 LYS    37      58.931  18.427  58.098  1.00  0.00           H
ATOM    613  NZ  LYS    37      60.131  17.847  56.468  1.00  0.00           N
ATOM    614  HZ1 LYS    37      60.814  17.426  57.081  1.00  0.00           H
ATOM    615  HZ2 LYS    37      60.515  18.349  55.680  1.00  0.00           H
ATOM    616  HZ3 LYS    37      59.633  17.081  56.040  1.00  0.00           H
ATOM    617  C   LYS    37      55.735  21.157  52.311  1.00  0.00           C
ATOM    618  O   LYS    37      55.293  20.180  51.641  1.00  0.00           O
ATOM    619  N   GLY    38      55.181  22.334  52.425  1.00  0.00           N
ATOM    620  H   GLY    38      55.640  23.104  52.891  1.00  0.00           H
ATOM    621  CA  GLY    38      53.926  22.650  51.724  1.00  0.00           C
ATOM    622  HA2 GLY    38      53.130  21.925  51.894  1.00  0.00           H
ATOM    623  HA3 GLY    38      53.414  23.514  52.149  1.00  0.00           H
ATOM    624  C   GLY    38      54.041  22.841  50.225  1.00  0.00           C
ATOM    625  O   GLY    38      53.160  22.369  49.484  1.00  0.00           O
ATOM    626  N   LEU    39      55.163  23.447  49.826  1.00  0.00           N
ATOM    627  H   LEU    39      55.773  23.840  50.528  1.00  0.00           H
ATOM    628  CA  LEU    39      55.739  23.428  48.460  1.00  0.00           C
ATOM    629  HA  LEU    39      54.963  23.622  47.720  1.00  0.00           H
ATOM    630  CB  LEU    39      56.825  24.547  48.412  1.00  0.00           C
ATOM    631  HB2 LEU    39      57.494  24.334  49.245  1.00  0.00           H
ATOM    632  HB3 LEU    39      57.332  24.368  47.465  1.00  0.00           H
ATOM    633  CG  LEU    39      56.200  26.016  48.470  1.00  0.00           C
ATOM    634  HG  LEU    39      55.650  26.283  49.372  1.00  0.00           H
ATOM    635  CD1 LEU    39      57.246  27.093  48.400  1.00  0.00           C
ATOM    636 HD11 LEU    39      57.977  27.021  49.204  1.00  0.00           H
ATOM    637 HD12 LEU    39      56.900  28.127  48.373  1.00  0.00           H
ATOM    638 HD13 LEU    39      57.887  26.999  47.523  1.00  0.00           H
ATOM    639  CD2 LEU    39      55.252  26.279  47.270  1.00  0.00           C
ATOM    640 HD21 LEU    39      55.828  26.206  46.347  1.00  0.00           H
ATOM    641 HD22 LEU    39      54.349  25.671  47.213  1.00  0.00           H
ATOM    642 HD23 LEU    39      54.820  27.273  47.378  1.00  0.00           H
ATOM    643  C   LEU    39      56.282  22.104  48.008  1.00  0.00           C
ATOM    644  O   LEU    39      56.564  22.020  46.794  1.00  0.00           O
ATOM    645  N   SER    40      56.542  21.165  48.895  1.00  0.00           N
ATOM    646  H   SER    40      56.396  21.376  49.872  1.00  0.00           H
ATOM    647  CA  SER    40      57.129  19.922  48.467  1.00  0.00           C
ATOM    648  HA  SER    40      57.963  20.094  47.785  1.00  0.00           H
ATOM    649  CB  SER    40      57.409  19.044  49.706  1.00  0.00           C
ATOM    650  HB2 SER    40      58.124  18.277  49.408  1.00  0.00           H
ATOM    651  HB3 SER    40      57.833  19.662  50.499  1.00  0.00           H
ATOM    652  OG  SER    40      56.275  18.435  50.262  1.00  0.00           O
ATOM    653  HG  SER    40      55.912  19.135  50.809  1.00  0.00           H
ATOM    654  C   SER    40      56.078  19.199  47.586  1.00  0.00           C
ATOM    655  O   SER    40      54.844  19.385  47.729  1.00  0.00           O
ATOM    656  N   LYS    41      56.572  18.301  46.691  1.00  0.00           N
ATOM    657  H   LYS    41      57.577  18.288  46.598  1.00  0.00           H
ATOM    658  CA  LYS    41      55.746  17.417  45.893  1.00  0.00           C
ATOM    659  HA  LYS    41      54.824  17.925  45.614  1.00  0.00           H
ATOM    660  CB  LYS    41      56.485  17.014  44.621  1.00  0.00           C
ATOM    661  HB2 LYS    41      56.803  17.862  44.013  1.00  0.00           H
ATOM    662  HB3 LYS    41      57.349  16.388  44.846  1.00  0.00           H
ATOM    663  CG  LYS    41      55.595  16.163  43.697  1.00  0.00           C
ATOM    664  HG2 LYS    41      55.140  15.338  44.244  1.00  0.00           H
ATOM    665  HG3 LYS    41      54.870  16.884  43.320  1.00  0.00           H
ATOM    666  CD  LYS    41      56.470  15.571  42.550  1.00  0.00           C
ATOM    667  HD2 LYS    41      56.957  16.376  42.000  1.00  0.00           H
ATOM    668  HD3 LYS    41      57.207  14.900  42.989  1.00  0.00           H
ATOM    669  CE  LYS    41      55.595  14.714  41.623  1.00  0.00           C
ATOM    670  HE2 LYS    41      55.114  13.932  42.209  1.00  0.00           H
ATOM    671  HE3 LYS    41      54.757  15.231  41.154  1.00  0.00           H
ATOM    672  NZ  LYS    41      56.377  14.019  40.555  1.00  0.00           N
ATOM    673  HZ1 LYS    41      56.775  14.651  39.876  1.00  0.00           H
ATOM    674  HZ2 LYS    41      55.915  13.223  40.136  1.00  0.00           H
ATOM    675  HZ3 LYS    41      57.109  13.540  41.058  1.00  0.00           H
ATOM    676  C   LYS    41      55.104  16.318  46.724  1.00  0.00           C
ATOM    677  O   LYS    41      53.937  16.030  46.497  1.00  0.00           O
ATOM    678  N   LYS    42      55.791  15.876  47.760  1.00  0.00           N
ATOM    679  H   LYS    42      56.720  16.243  47.909  1.00  0.00           H
ATOM    680  CA  LYS    42      55.286  14.870  48.704  1.00  0.00           C
ATOM    681  HA  LYS    42      55.187  13.956  48.118  1.00  0.00           H
ATOM    682  CB  LYS    42      56.351  14.626  49.771  1.00  0.00           C
ATOM    683  HB2 LYS    42      57.242  14.572  49.147  1.00  0.00           H
ATOM    684  HB3 LYS    42      56.509  15.519  50.376  1.00  0.00           H
ATOM    685  CG  LYS    42      56.021  13.343  50.632  1.00  0.00           C
ATOM    686  HG2 LYS    42      55.304  13.637  51.398  1.00  0.00           H
ATOM    687  HG3 LYS    42      55.660  12.528  50.006  1.00  0.00           H
ATOM    688  CD  LYS    42      57.199  12.866  51.379  1.00  0.00           C
ATOM    689  HD2 LYS    42      57.929  12.594  50.616  1.00  0.00           H
ATOM    690  HD3 LYS    42      57.707  13.603  52.003  1.00  0.00           H
ATOM    691  CE  LYS    42      56.807  11.669  52.241  1.00  0.00           C
ATOM    692  HE2 LYS    42      56.039  12.084  52.895  1.00  0.00           H
ATOM    693  HE3 LYS    42      56.320  10.901  51.641  1.00  0.00           H
ATOM    694  NZ  LYS    42      57.923  11.087  52.948  1.00  0.00           N
ATOM    695  HZ1 LYS    42      57.551  10.216  53.297  1.00  0.00           H
ATOM    696  HZ2 LYS    42      58.377  11.676  53.631  1.00  0.00           H
ATOM    697  HZ3 LYS    42      58.579  10.877  52.207  1.00  0.00           H
ATOM    698  C   LYS    42      54.040  15.304  49.443  1.00  0.00           C
ATOM    699  O   LYS    42      52.967  14.646  49.493  1.00  0.00           O
ATOM    700  N   GLY    43      54.011  16.614  49.849  1.00  0.00           N
ATOM    701  H   GLY    43      54.920  17.053  49.831  1.00  0.00           H
ATOM    702  CA  GLY    43      52.921  17.367  50.485  1.00  0.00           C
ATOM    703  HA2 GLY    43      52.687  18.287  49.949  1.00  0.00           H
ATOM    704  HA3 GLY    43      52.021  16.755  50.432  1.00  0.00           H
ATOM    705  C   GLY    43      53.201  17.698  51.924  1.00  0.00           C
ATOM    706  O   GLY    43      54.051  17.165  52.633  1.00  0.00           O
ATOM    707  N   GLY    44      52.469  18.694  52.429  1.00  0.00           N
ATOM    708  H   GLY    44      51.780  19.045  51.777  1.00  0.00           H
ATOM    709  CA  GLY    44      52.419  19.120  53.820  1.00  0.00           C
ATOM    710  HA2 GLY    44      52.434  18.195  54.396  1.00  0.00           H
ATOM    711  HA3 GLY    44      53.302  19.707  54.074  1.00  0.00           H
ATOM    712  C   GLY    44      51.173  19.903  54.230  1.00  0.00           C
ATOM    713  O   GLY    44      50.331  20.219  53.349  1.00  0.00           O
ATOM    714  N   ASN    45      51.115  20.260  55.542  1.00  0.00           N
ATOM    715  H   ASN    45      51.931  20.137  56.125  1.00  0.00           H
ATOM    716  CA  ASN    45      49.932  20.903  56.049  1.00  0.00           C
ATOM    717  HA  ASN    45      49.136  20.166  55.937  1.00  0.00           H
ATOM    718  CB  ASN    45      50.000  21.032  57.587  1.00  0.00           C
ATOM    719  HB2 ASN    45      50.858  21.685  57.740  1.00  0.00           H
ATOM    720  HB3 ASN    45      49.118  21.567  57.938  1.00  0.00           H
ATOM    721  CG  ASN    45      50.196  19.842  58.432  1.00  0.00           C
ATOM    722  OD1 ASN    45      49.798  18.747  57.947  1.00  0.00           O
ATOM    723  ND2 ASN    45      50.725  19.894  59.656  1.00  0.00           N
ATOM    724 HD21 ASN    45      50.944  20.814  60.007  1.00  0.00           H
ATOM    725 HD22 ASN    45      50.937  19.134  60.286  1.00  0.00           H
ATOM    726  C   ASN    45      49.560  22.306  55.496  1.00  0.00           C
ATOM    727  O   ASN    45      48.399  22.471  55.122  1.00  0.00           O
ATOM    728  N   ILE    46      50.497  23.267  55.450  1.00  0.00           N
ATOM    729  H   ILE    46      51.429  23.092  55.799  1.00  0.00           H
ATOM    730  CA  ILE    46      50.338  24.562  54.748  1.00  0.00           C
ATOM    731  HA  ILE    46      49.448  25.015  55.186  1.00  0.00           H
ATOM    732  CB  ILE    46      51.539  25.484  55.029  1.00  0.00           C
ATOM    733  HB  ILE    46      52.475  25.094  54.628  1.00  0.00           H
ATOM    734  CG2 ILE    46      51.347  26.830  54.325  1.00  0.00           C
ATOM    735 HG21 ILE    46      51.154  26.653  53.266  1.00  0.00           H
ATOM    736 HG22 ILE    46      52.179  27.514  54.494  1.00  0.00           H
ATOM    737 HG23 ILE    46      50.488  27.368  54.727  1.00  0.00           H
ATOM    738  CG1 ILE    46      51.834  25.748  56.519  1.00  0.00           C
ATOM    739 HG12 ILE    46      50.964  26.072  57.090  1.00  0.00           H
ATOM    740 HG13 ILE    46      52.128  24.762  56.876  1.00  0.00           H
ATOM    741  CD1 ILE    46      53.020  26.745  56.850  1.00  0.00           C
ATOM    742 HD11 ILE    46      52.782  27.793  56.665  1.00  0.00           H
ATOM    743 HD12 ILE    46      53.891  26.403  56.292  1.00  0.00           H
ATOM    744 HD13 ILE    46      53.388  26.717  57.876  1.00  0.00           H
ATOM    745  C   ILE    46      50.190  24.351  53.266  1.00  0.00           C
ATOM    746  O   ILE    46      50.985  23.642  52.717  1.00  0.00           O
ATOM    747  N   PRO    47      49.061  24.734  52.615  1.00  0.00           N
ATOM    748  CD  PRO    47      47.788  25.268  53.131  1.00  0.00           C
ATOM    749  HD2 PRO    47      47.775  26.352  53.024  1.00  0.00           H
ATOM    750  HD3 PRO    47      47.597  24.933  54.151  1.00  0.00           H
ATOM    751  CG  PRO    47      46.700  24.599  52.240  1.00  0.00           C
ATOM    752  HG2 PRO    47      45.787  25.190  52.156  1.00  0.00           H
ATOM    753  HG3 PRO    47      46.335  23.642  52.615  1.00  0.00           H
ATOM    754  CB  PRO    47      47.350  24.579  50.890  1.00  0.00           C
ATOM    755  HB2 PRO    47      47.406  25.623  50.581  1.00  0.00           H
ATOM    756  HB3 PRO    47      46.924  23.840  50.211  1.00  0.00           H
ATOM    757  CA  PRO    47      48.756  24.226  51.288  1.00  0.00           C
ATOM    758  HA  PRO    47      48.969  23.157  51.311  1.00  0.00           H
ATOM    759  C   PRO    47      49.789  24.666  50.185  1.00  0.00           C
ATOM    760  O   PRO    47      50.326  23.826  49.446  1.00  0.00           O
ATOM    761  N   MET    48      50.115  25.947  50.078  1.00  0.00           N
ATOM    762  H   MET    48      49.632  26.607  50.671  1.00  0.00           H
ATOM    763  CA  MET    48      51.027  26.599  49.111  1.00  0.00           C
ATOM    764  HA  MET    48      50.915  27.681  49.182  1.00  0.00           H
ATOM    765  CB  MET    48      52.429  26.289  49.441  1.00  0.00           C
ATOM    766  HB2 MET    48      52.777  25.364  48.980  1.00  0.00           H
ATOM    767  HB3 MET    48      52.949  27.077  48.897  1.00  0.00           H
ATOM    768  CG  MET    48      52.926  26.479  50.879  1.00  0.00           C
ATOM    769  HG2 MET    48      52.240  25.926  51.521  1.00  0.00           H
ATOM    770  HG3 MET    48      53.935  26.068  50.871  1.00  0.00           H
ATOM    771  SD  MET    48      52.908  28.201  51.337  1.00  0.00           S
ATOM    772  CE  MET    48      54.536  28.563  50.746  1.00  0.00           C
ATOM    773  HE1 MET    48      54.764  29.568  51.100  1.00  0.00           H
ATOM    774  HE2 MET    48      55.202  27.793  51.135  1.00  0.00           H
ATOM    775  HE3 MET    48      54.556  28.446  49.662  1.00  0.00           H
ATOM    776  C   MET    48      50.670  26.428  47.589  1.00  0.00           C
ATOM    777  O   MET    48      51.354  25.747  46.811  1.00  0.00           O
ATOM    778  N   ILE    49      49.559  27.025  47.287  1.00  0.00           N
ATOM    779  H   ILE    49      49.203  27.642  48.003  1.00  0.00           H
ATOM    780  CA  ILE    49      48.844  26.807  46.003  1.00  0.00           C
ATOM    781  HA  ILE    49      49.049  25.777  45.709  1.00  0.00           H
ATOM    782  CB  ILE    49      47.348  26.927  46.233  1.00  0.00           C
ATOM    783  HB  ILE    49      47.120  27.889  46.692  1.00  0.00           H
ATOM    784  CG2 ILE    49      46.710  26.750  44.872  1.00  0.00           C
ATOM    785 HG21 ILE    49      46.825  27.647  44.263  1.00  0.00           H
ATOM    786 HG22 ILE    49      45.644  26.624  45.061  1.00  0.00           H
ATOM    787 HG23 ILE    49      47.007  25.801  44.425  1.00  0.00           H
ATOM    788  CG1 ILE    49      46.737  25.883  47.180  1.00  0.00           C
ATOM    789 HG12 ILE    49      46.869  24.932  46.664  1.00  0.00           H
ATOM    790 HG13 ILE    49      47.320  25.769  48.094  1.00  0.00           H
ATOM    791  CD1 ILE    49      45.275  25.896  47.637  1.00  0.00           C
ATOM    792 HD11 ILE    49      45.071  25.083  48.334  1.00  0.00           H
ATOM    793 HD12 ILE    49      44.567  25.927  46.809  1.00  0.00           H
ATOM    794 HD13 ILE    49      45.088  26.851  48.127  1.00  0.00           H
ATOM    795  C   ILE    49      49.423  27.837  45.010  1.00  0.00           C
ATOM    796  O   ILE    49      49.451  29.023  45.335  1.00  0.00           O
ATOM    797  N   PRO    50      49.799  27.375  43.722  1.00  0.00           N
ATOM    798  CD  PRO    50      49.925  25.991  43.267  1.00  0.00           C
ATOM    799  HD2 PRO    50      49.095  25.452  43.722  1.00  0.00           H
ATOM    800  HD3 PRO    50      50.913  25.536  43.347  1.00  0.00           H
ATOM    801  CG  PRO    50      49.758  26.160  41.726  1.00  0.00           C
ATOM    802  HG2 PRO    50      48.724  26.211  41.387  1.00  0.00           H
ATOM    803  HG3 PRO    50      50.116  25.213  41.323  1.00  0.00           H
ATOM    804  CB  PRO    50      50.412  27.425  41.316  1.00  0.00           C
ATOM    805  HB2 PRO    50      49.989  27.846  40.403  1.00  0.00           H
ATOM    806  HB3 PRO    50      51.500  27.368  41.284  1.00  0.00           H
ATOM    807  CA  PRO    50      50.101  28.293  42.619  1.00  0.00           C
ATOM    808  HA  PRO    50      50.929  28.857  43.050  1.00  0.00           H
ATOM    809  C   PRO    50      48.983  29.226  42.374  1.00  0.00           C
ATOM    810  O   PRO    50      47.858  28.894  42.131  1.00  0.00           O
ATOM    811  N   GLY    51      49.313  30.544  42.385  1.00  0.00           N
ATOM    812  H   GLY    51      50.254  30.857  42.580  1.00  0.00           H
ATOM    813  CA  GLY    51      48.416  31.643  42.098  1.00  0.00           C
ATOM    814  HA2 GLY    51      47.493  31.328  42.586  1.00  0.00           H
ATOM    815  HA3 GLY    51      48.851  32.510  42.597  1.00  0.00           H
ATOM    816  C   GLY    51      48.252  31.974  40.566  1.00  0.00           C
ATOM    817  O   GLY    51      47.414  32.779  40.187  1.00  0.00           O
ATOM    818  N   TRP    52      49.086  31.312  39.717  1.00  0.00           N
ATOM    819  H   TRP    52      49.666  30.646  40.210  1.00  0.00           H
ATOM    820  CA  TRP    52      49.222  31.451  38.210  1.00  0.00           C
ATOM    821  HA  TRP    52      50.053  30.844  37.849  1.00  0.00           H
ATOM    822  CB  TRP    52      48.031  30.712  37.619  1.00  0.00           C
ATOM    823  HB2 TRP    52      47.166  31.223  38.040  1.00  0.00           H
ATOM    824  HB3 TRP    52      48.222  30.722  36.545  1.00  0.00           H
ATOM    825  CG  TRP    52      48.009  29.200  37.991  1.00  0.00           C
ATOM    826  CD1 TRP    52      47.313  28.723  39.038  1.00  0.00           C
ATOM    827  HD1 TRP    52      46.570  29.184  39.674  1.00  0.00           H
ATOM    828  NE1 TRP    52      47.607  27.375  39.187  1.00  0.00           N
ATOM    829  HE1 TRP    52      47.363  26.836  40.005  1.00  0.00           H
ATOM    830  CE2 TRP    52      48.524  26.959  38.243  1.00  0.00           C
ATOM    831  CZ2 TRP    52      49.275  25.823  38.093  1.00  0.00           C
ATOM    832  HZ2 TRP    52      49.263  24.942  38.718  1.00  0.00           H
ATOM    833  CH2 TRP    52      50.261  25.814  37.047  1.00  0.00           C
ATOM    834  HH2 TRP    52      50.841  24.905  36.983  1.00  0.00           H
ATOM    835  CZ3 TRP    52      50.556  26.943  36.337  1.00  0.00           C
ATOM    836  HZ3 TRP    52      51.382  26.792  35.658  1.00  0.00           H
ATOM    837  CE3 TRP    52      49.839  28.083  36.554  1.00  0.00           C
ATOM    838  HE3 TRP    52      50.004  28.881  35.846  1.00  0.00           H
ATOM    839  CD2 TRP    52      48.801  28.154  37.538  1.00  0.00           C
ATOM    840  C   TRP    52      49.496  32.871  37.739  1.00  0.00           C
ATOM    841  O   TRP    52      49.691  33.118  36.513  1.00  0.00           O
ATOM    842  N   VAL    53      49.564  33.830  38.592  1.00  0.00           N
ATOM    843  H   VAL    53      49.255  33.818  39.553  1.00  0.00           H
ATOM    844  CA  VAL    53      50.311  35.070  38.233  1.00  0.00           C
ATOM    845  HA  VAL    53      50.065  35.529  37.276  1.00  0.00           H
ATOM    846  CB  VAL    53      50.023  36.088  39.327  1.00  0.00           C
ATOM    847  HB  VAL    53      50.135  35.580  40.285  1.00  0.00           H
ATOM    848  CG1 VAL    53      50.980  37.266  39.213  1.00  0.00           C
ATOM    849 HG11 VAL    53      50.740  38.135  39.826  1.00  0.00           H
ATOM    850 HG12 VAL    53      52.010  37.010  39.463  1.00  0.00           H
ATOM    851 HG13 VAL    53      50.922  37.737  38.232  1.00  0.00           H
ATOM    852  CG2 VAL    53      48.586  36.673  39.213  1.00  0.00           C
ATOM    853 HG21 VAL    53      47.874  35.858  39.351  1.00  0.00           H
ATOM    854 HG22 VAL    53      48.403  36.958  38.177  1.00  0.00           H
ATOM    855 HG23 VAL    53      48.339  37.432  39.957  1.00  0.00           H
ATOM    856  C   VAL    53      51.798  34.756  38.134  1.00  0.00           C
ATOM    857  O   VAL    53      52.415  34.397  39.164  1.00  0.00           O
ATOM    858  N   MET    54      52.458  34.869  36.940  1.00  0.00           N
ATOM    859  H   MET    54      51.852  35.273  36.239  1.00  0.00           H
ATOM    860  CA  MET    54      53.851  34.365  36.526  1.00  0.00           C
ATOM    861  HA  MET    54      54.189  33.814  37.404  1.00  0.00           H
ATOM    862  CB  MET    54      53.749  33.464  35.291  1.00  0.00           C
ATOM    863  HB2 MET    54      53.162  33.935  34.504  1.00  0.00           H
ATOM    864  HB3 MET    54      54.756  33.180  34.985  1.00  0.00           H
ATOM    865  CG  MET    54      53.009  32.176  35.564  1.00  0.00           C
ATOM    866  HG2 MET    54      53.439  31.616  36.393  1.00  0.00           H
ATOM    867  HG3 MET    54      51.993  32.491  35.802  1.00  0.00           H
ATOM    868  SD  MET    54      52.618  31.157  34.112  1.00  0.00           S
ATOM    869  CE  MET    54      54.210  30.386  33.664  1.00  0.00           C
ATOM    870  HE1 MET    54      54.472  29.640  34.414  1.00  0.00           H
ATOM    871  HE2 MET    54      54.099  29.791  32.759  1.00  0.00           H
ATOM    872  HE3 MET    54      54.914  31.204  33.511  1.00  0.00           H
ATOM    873  C   MET    54      54.759  35.538  36.189  1.00  0.00           C
ATOM    874  O   MET    54      55.824  35.389  35.536  1.00  0.00           O
ATOM    875  N   ASP    55      54.283  36.727  36.528  1.00  0.00           N
ATOM    876  H   ASP    55      53.343  36.773  36.896  1.00  0.00           H
ATOM    877  CA  ASP    55      54.882  38.064  36.267  1.00  0.00           C
ATOM    878  HA  ASP    55      55.957  37.919  36.159  1.00  0.00           H
ATOM    879  CB  ASP    55      54.381  38.784  35.081  1.00  0.00           C
ATOM    880  HB2 ASP    55      53.450  39.278  35.364  1.00  0.00           H
ATOM    881  HB3 ASP    55      55.041  39.615  34.835  1.00  0.00           H
ATOM    882  CG  ASP    55      54.192  37.903  33.872  1.00  0.00           C
ATOM    883  OD1 ASP    55      55.243  37.509  33.327  1.00  0.00           O
ATOM    884  OD2 ASP    55      53.063  37.669  33.397  1.00  0.00           O
ATOM    885  C   ASP    55      54.695  39.073  37.429  1.00  0.00           C
ATOM    886  O   ASP    55      53.595  39.285  37.957  1.00  0.00           O
ATOM    887  N   PHE    56      55.801  39.782  37.709  1.00  0.00           N
ATOM    888  H   PHE    56      56.664  39.616  37.212  1.00  0.00           H
ATOM    889  CA  PHE    56      55.673  41.062  38.417  1.00  0.00           C
ATOM    890  HA  PHE    56      55.053  40.955  39.308  1.00  0.00           H
ATOM    891  CB  PHE    56      57.076  41.512  38.898  1.00  0.00           C
ATOM    892  HB2 PHE    56      57.668  41.687  37.999  1.00  0.00           H
ATOM    893  HB3 PHE    56      57.185  42.506  39.331  1.00  0.00           H
ATOM    894  CG  PHE    56      57.768  40.504  39.705  1.00  0.00           C
ATOM    895  CD1 PHE    56      57.862  40.670  41.069  1.00  0.00           C
ATOM    896  HD1 PHE    56      57.385  41.528  41.517  1.00  0.00           H
ATOM    897  CE1 PHE    56      58.623  39.807  41.910  1.00  0.00           C
ATOM    898  HE1 PHE    56      58.690  40.040  42.963  1.00  0.00           H
ATOM    899  CZ  PHE    56      59.384  38.797  41.233  1.00  0.00           C
ATOM    900  HZ  PHE    56      59.948  38.078  41.809  1.00  0.00           H
ATOM    901  CE2 PHE    56      59.321  38.595  39.837  1.00  0.00           C
ATOM    902  HE2 PHE    56      59.747  37.650  39.531  1.00  0.00           H
ATOM    903  CD2 PHE    56      58.615  39.497  39.062  1.00  0.00           C
ATOM    904  HD2 PHE    56      58.462  39.397  37.998  1.00  0.00           H
ATOM    905  C   PHE    56      55.017  42.099  37.520  1.00  0.00           C
ATOM    906  O   PHE    56      55.439  42.233  36.361  1.00  0.00           O
ATOM    907  N   PRO    57      54.177  43.077  37.980  1.00  0.00           N
ATOM    908  CD  PRO    57      53.436  42.984  39.241  1.00  0.00           C
ATOM    909  HD2 PRO    57      54.084  42.798  40.098  1.00  0.00           H
ATOM    910  HD3 PRO    57      52.680  42.209  39.126  1.00  0.00           H
ATOM    911  CG  PRO    57      52.751  44.387  39.353  1.00  0.00           C
ATOM    912  HG2 PRO    57      53.455  45.107  39.772  1.00  0.00           H
ATOM    913  HG3 PRO    57      51.754  44.385  39.793  1.00  0.00           H
ATOM    914  CB  PRO    57      52.642  44.990  38.021  1.00  0.00           C
ATOM    915  HB2 PRO    57      52.562  46.076  38.056  1.00  0.00           H
ATOM    916  HB3 PRO    57      51.816  44.451  37.553  1.00  0.00           H
ATOM    917  CA  PRO    57      53.837  44.422  37.325  1.00  0.00           C
ATOM    918  HA  PRO    57      53.584  44.273  36.275  1.00  0.00           H
ATOM    919  C   PRO    57      55.066  45.366  37.325  1.00  0.00           C
ATOM    920  O   PRO    57      55.625  45.654  38.389  1.00  0.00           O
ATOM    921  N   THR    58      55.540  45.736  36.152  1.00  0.00           N
ATOM    922  H   THR    58      54.903  45.581  35.383  1.00  0.00           H
ATOM    923  CA  THR    58      56.711  46.693  36.035  1.00  0.00           C
ATOM    924  HA  THR    58      57.511  46.250  36.628  1.00  0.00           H
ATOM    925  CB  THR    58      57.273  46.814  34.577  1.00  0.00           C
ATOM    926  HB  THR    58      58.153  47.457  34.543  1.00  0.00           H
ATOM    927  CG2 THR    58      57.859  45.462  34.210  1.00  0.00           C
ATOM    928 HG21 THR    58      57.104  44.715  34.462  1.00  0.00           H
ATOM    929 HG22 THR    58      58.794  45.291  34.741  1.00  0.00           H
ATOM    930 HG23 THR    58      58.079  45.451  33.143  1.00  0.00           H
ATOM    931  OG1 THR    58      56.383  47.364  33.618  1.00  0.00           O
ATOM    932  HG1 THR    58      55.534  46.922  33.707  1.00  0.00           H
ATOM    933  C   THR    58      56.443  48.137  36.527  1.00  0.00           C
ATOM    934  O   THR    58      57.338  48.970  36.593  1.00  0.00           O
ATOM    935  N   GLY    59      55.145  48.452  36.752  1.00  0.00           N
ATOM    936  H   GLY    59      54.474  47.697  36.748  1.00  0.00           H
ATOM    937  CA  GLY    59      54.620  49.762  36.977  1.00  0.00           C
ATOM    938  HA2 GLY    59      53.652  49.597  37.448  1.00  0.00           H
ATOM    939  HA3 GLY    59      55.347  50.315  37.571  1.00  0.00           H
ATOM    940  C   GLY    59      54.352  50.522  35.715  1.00  0.00           C
ATOM    941  O   GLY    59      53.759  51.616  35.766  1.00  0.00           O
ATOM    942  N   LYS    60      54.763  50.001  34.530  1.00  0.00           N
ATOM    943  H   LYS    60      55.212  49.098  34.489  1.00  0.00           H
ATOM    944  CA  LYS    60      54.299  50.549  33.223  1.00  0.00           C
ATOM    945  HA  LYS    60      54.310  51.635  33.317  1.00  0.00           H
ATOM    946  CB  LYS    60      55.351  50.224  32.081  1.00  0.00           C
ATOM    947  HB2 LYS    60      56.293  50.342  32.616  1.00  0.00           H
ATOM    948  HB3 LYS    60      55.400  49.174  31.793  1.00  0.00           H
ATOM    949  CG  LYS    60      55.211  51.255  30.946  1.00  0.00           C
ATOM    950  HG2 LYS    60      54.259  51.206  30.417  1.00  0.00           H
ATOM    951  HG3 LYS    60      55.306  52.214  31.455  1.00  0.00           H
ATOM    952  CD  LYS    60      56.341  51.158  29.933  1.00  0.00           C
ATOM    953  HD2 LYS    60      57.341  51.150  30.364  1.00  0.00           H
ATOM    954  HD3 LYS    60      56.239  50.198  29.427  1.00  0.00           H
ATOM    955  CE  LYS    60      56.386  52.176  28.831  1.00  0.00           C
ATOM    956  HE2 LYS    60      57.249  51.953  28.204  1.00  0.00           H
ATOM    957  HE3 LYS    60      55.470  52.165  28.240  1.00  0.00           H
ATOM    958  NZ  LYS    60      56.719  53.536  29.288  1.00  0.00           N
ATOM    959  HZ1 LYS    60      57.588  53.538  29.803  1.00  0.00           H
ATOM    960  HZ2 LYS    60      56.056  53.980  29.908  1.00  0.00           H
ATOM    961  HZ3 LYS    60      56.753  54.191  28.519  1.00  0.00           H
ATOM    962  C   LYS    60      52.989  50.063  32.695  1.00  0.00           C
ATOM    963  O   LYS    60      52.541  50.561  31.694  1.00  0.00           O
ATOM    964  N   GLU    61      52.370  49.046  33.308  1.00  0.00           N
ATOM    965  H   GLU    61      52.836  48.609  34.089  1.00  0.00           H
ATOM    966  CA  GLU    61      51.036  48.578  33.005  1.00  0.00           C
ATOM    967  HA  GLU    61      51.192  48.155  32.013  1.00  0.00           H
ATOM    968  CB  GLU    61      50.636  47.429  33.931  1.00  0.00           C
ATOM    969  HB2 GLU    61      50.475  47.725  34.968  1.00  0.00           H
ATOM    970  HB3 GLU    61      49.651  46.993  33.758  1.00  0.00           H
ATOM    971  CG  GLU    61      51.523  46.217  33.951  1.00  0.00           C
ATOM    972  HG2 GLU    61      51.069  45.496  34.630  1.00  0.00           H
ATOM    973  HG3 GLU    61      51.526  45.756  32.963  1.00  0.00           H
ATOM    974  CD  GLU    61      52.893  46.422  34.544  1.00  0.00           C
ATOM    975  OE1 GLU    61      53.093  47.121  35.512  1.00  0.00           O
ATOM    976  OE2 GLU    61      53.873  45.830  34.009  1.00  0.00           O
ATOM    977  C   GLU    61      49.928  49.660  32.937  1.00  0.00           C
ATOM    978  O   GLU    61      49.690  50.482  33.880  1.00  0.00           O
ATOM    979  N   SER    62      49.215  49.811  31.794  1.00  0.00           N
ATOM    980  H   SER    62      49.340  49.034  31.160  1.00  0.00           H
ATOM    981  CA  SER    62      48.627  51.018  31.271  1.00  0.00           C
ATOM    982  HA  SER    62      48.229  51.648  32.067  1.00  0.00           H
ATOM    983  CB  SER    62      49.606  51.724  30.344  1.00  0.00           C
ATOM    984  HB2 SER    62      50.490  52.091  30.866  1.00  0.00           H
ATOM    985  HB3 SER    62      49.852  51.105  29.482  1.00  0.00           H
ATOM    986  OG  SER    62      49.025  52.913  29.777  1.00  0.00           O
ATOM    987  HG  SER    62      49.438  52.828  28.915  1.00  0.00           H
ATOM    988  C   SER    62      47.383  50.609  30.463  1.00  0.00           C
ATOM    989  O   SER    62      47.454  49.803  29.537  1.00  0.00           O
ATOM    990  N   GLY    63      46.220  51.270  30.677  1.00  0.00           N
ATOM    991  H   GLY    63      46.235  51.873  31.487  1.00  0.00           H
ATOM    992  CA  GLY    63      44.984  51.009  29.896  1.00  0.00           C
ATOM    993  HA2 GLY    63      44.848  51.775  29.133  1.00  0.00           H
ATOM    994  HA3 GLY    63      45.216  50.055  29.422  1.00  0.00           H
ATOM    995  C   GLY    63      43.719  50.924  30.700  1.00  0.00           C
ATOM    996  O   GLY    63      43.742  50.724  31.882  1.00  0.00           O
ATOM    997  N   ASP    64      42.545  50.854  29.978  1.00  0.00           N
ATOM    998  H   ASP    64      42.614  51.063  28.991  1.00  0.00           H
ATOM    999  CA  ASP    64      41.209  50.498  30.643  1.00  0.00           C
ATOM   1000  HA  ASP    64      41.144  50.902  31.653  1.00  0.00           H
ATOM   1001  CB  ASP    64      40.006  50.958  29.786  1.00  0.00           C
ATOM   1002  HB2 ASP    64      40.178  50.666  28.750  1.00  0.00           H
ATOM   1003  HB3 ASP    64      39.088  50.466  30.107  1.00  0.00           H
ATOM   1004  CG  ASP    64      39.719  52.448  29.777  1.00  0.00           C
ATOM   1005  OD1 ASP    64      39.673  52.998  30.936  1.00  0.00           O
ATOM   1006  OD2 ASP    64      39.457  52.999  28.679  1.00  0.00           O
ATOM   1007  C   ASP    64      41.130  48.968  30.749  1.00  0.00           C
ATOM   1008  O   ASP    64      41.237  48.219  29.760  1.00  0.00           O
ATOM   1009  N   PHE    65      40.889  48.442  31.945  1.00  0.00           N
ATOM   1010  H   PHE    65      40.876  49.124  32.689  1.00  0.00           H
ATOM   1011  CA  PHE    65      40.691  47.025  32.251  1.00  0.00           C
ATOM   1012  HA  PHE    65      40.364  46.369  31.445  1.00  0.00           H
ATOM   1013  CB  PHE    65      42.014  46.470  32.822  1.00  0.00           C
ATOM   1014  HB2 PHE    65      42.374  47.116  33.623  1.00  0.00           H
ATOM   1015  HB3 PHE    65      41.824  45.520  33.324  1.00  0.00           H
ATOM   1016  CG  PHE    65      43.193  46.279  31.857  1.00  0.00           C
ATOM   1017  CD1 PHE    65      43.189  45.136  31.051  1.00  0.00           C
ATOM   1018  HD1 PHE    65      42.420  44.378  31.092  1.00  0.00           H
ATOM   1019  CE1 PHE    65      44.226  44.935  30.119  1.00  0.00           C
ATOM   1020  HE1 PHE    65      44.201  43.999  29.580  1.00  0.00           H
ATOM   1021  CZ  PHE    65      45.278  45.923  30.154  1.00  0.00           C
ATOM   1022  HZ  PHE    65      46.163  45.757  29.558  1.00  0.00           H
ATOM   1023  CE2 PHE    65      45.216  47.133  30.836  1.00  0.00           C
ATOM   1024  HE2 PHE    65      46.093  47.763  30.849  1.00  0.00           H
ATOM   1025  CD2 PHE    65      44.192  47.286  31.718  1.00  0.00           C
ATOM   1026  HD2 PHE    65      44.126  48.219  32.256  1.00  0.00           H
ATOM   1027  C   PHE    65      39.634  46.791  33.271  1.00  0.00           C
ATOM   1028  O   PHE    65      39.634  47.396  34.292  1.00  0.00           O
ATOM   1029  N   LEU    66      38.800  45.790  33.062  1.00  0.00           N
ATOM   1030  H   LEU    66      38.961  45.082  32.360  1.00  0.00           H
ATOM   1031  CA  LEU    66      37.732  45.514  34.032  1.00  0.00           C
ATOM   1032  HA  LEU    66      37.498  46.476  34.486  1.00  0.00           H
ATOM   1033  CB  LEU    66      36.501  44.986  33.245  1.00  0.00           C
ATOM   1034  HB2 LEU    66      36.952  44.142  32.723  1.00  0.00           H
ATOM   1035  HB3 LEU    66      35.761  44.652  33.973  1.00  0.00           H
ATOM   1036  CG  LEU    66      35.668  45.843  32.283  1.00  0.00           C
ATOM   1037  HG  LEU    66      36.369  46.398  31.659  1.00  0.00           H
ATOM   1038  CD1 LEU    66      34.740  45.000  31.396  1.00  0.00           C
ATOM   1039 HD11 LEU    66      33.858  44.763  31.990  1.00  0.00           H
ATOM   1040 HD12 LEU    66      35.349  44.186  31.004  1.00  0.00           H
ATOM   1041 HD13 LEU    66      34.450  45.653  30.572  1.00  0.00           H
ATOM   1042  CD2 LEU    66      34.839  46.918  32.950  1.00  0.00           C
ATOM   1043 HD21 LEU    66      35.505  47.471  33.613  1.00  0.00           H
ATOM   1044 HD22 LEU    66      34.391  47.643  32.271  1.00  0.00           H
ATOM   1045 HD23 LEU    66      34.055  46.393  33.497  1.00  0.00           H
ATOM   1046  C   LEU    66      38.168  44.606  35.136  1.00  0.00           C
ATOM   1047  O   LEU    66      38.977  43.769  34.916  1.00  0.00           O
ATOM   1048  N   ALA    67      37.545  44.814  36.291  1.00  0.00           N
ATOM   1049  H   ALA    67      36.930  45.615  36.291  1.00  0.00           H
ATOM   1050  CA  ALA    67      37.395  43.750  37.315  1.00  0.00           C
ATOM   1051  HA  ALA    67      37.715  42.811  36.862  1.00  0.00           H
ATOM   1052  CB  ALA    67      38.309  43.929  38.542  1.00  0.00           C
ATOM   1053  HB1 ALA    67      39.348  43.901  38.217  1.00  0.00           H
ATOM   1054  HB2 ALA    67      38.068  43.084  39.186  1.00  0.00           H
ATOM   1055  HB3 ALA    67      38.147  44.893  39.022  1.00  0.00           H
ATOM   1056  C   ALA    67      36.005  43.507  37.883  1.00  0.00           C
ATOM   1057  O   ALA    67      35.124  44.390  37.945  1.00  0.00           O
ATOM   1058  N   ILE    68      35.736  42.265  38.318  1.00  0.00           N
ATOM   1059  H   ILE    68      36.508  41.646  38.115  1.00  0.00           H
ATOM   1060  CA  ILE    68      34.499  41.904  39.080  1.00  0.00           C
ATOM   1061  HA  ILE    68      33.979  42.803  39.410  1.00  0.00           H
ATOM   1062  CB  ILE    68      33.465  41.242  38.026  1.00  0.00           C
ATOM   1063  HB  ILE    68      32.534  41.190  38.592  1.00  0.00           H
ATOM   1064  CG2 ILE    68      33.163  41.996  36.759  1.00  0.00           C
ATOM   1065 HG21 ILE    68      32.394  41.412  36.255  1.00  0.00           H
ATOM   1066 HG22 ILE    68      34.055  42.032  36.135  1.00  0.00           H
ATOM   1067 HG23 ILE    68      32.716  42.968  36.973  1.00  0.00           H
ATOM   1068  CG1 ILE    68      33.742  39.733  37.651  1.00  0.00           C
ATOM   1069 HG12 ILE    68      34.749  39.684  37.237  1.00  0.00           H
ATOM   1070 HG13 ILE    68      33.759  39.242  38.625  1.00  0.00           H
ATOM   1071  CD1 ILE    68      32.719  39.041  36.716  1.00  0.00           C
ATOM   1072 HD11 ILE    68      31.693  39.272  37.003  1.00  0.00           H
ATOM   1073 HD12 ILE    68      32.874  37.989  36.956  1.00  0.00           H
ATOM   1074 HD13 ILE    68      32.925  39.150  35.651  1.00  0.00           H
ATOM   1075  C   ILE    68      34.730  40.946  40.314  1.00  0.00           C
ATOM   1076  O   ILE    68      35.698  40.200  40.443  1.00  0.00           O
ATOM   1077  N   ASP    69      33.735  40.983  41.179  1.00  0.00           N
ATOM   1078  H   ASP    69      32.999  41.637  40.954  1.00  0.00           H
ATOM   1079  CA  ASP    69      33.777  40.278  42.437  1.00  0.00           C
ATOM   1080  HA  ASP    69      34.506  39.470  42.383  1.00  0.00           H
ATOM   1081  CB  ASP    69      34.307  41.268  43.482  1.00  0.00           C
ATOM   1082  HB2 ASP    69      35.236  41.705  43.117  1.00  0.00           H
ATOM   1083  HB3 ASP    69      33.613  42.108  43.494  1.00  0.00           H
ATOM   1084  CG  ASP    69      34.463  40.670  44.855  1.00  0.00           C
ATOM   1085  OD1 ASP    69      34.117  39.468  45.088  1.00  0.00           O
ATOM   1086  OD2 ASP    69      35.001  41.410  45.738  1.00  0.00           O
ATOM   1087  C   ASP    69      32.453  39.601  42.779  1.00  0.00           C
ATOM   1088  O   ASP    69      31.505  40.223  43.225  1.00  0.00           O
ATOM   1089  N   LEU    70      32.356  38.220  42.555  1.00  0.00           N
ATOM   1090  H   LEU    70      33.141  37.704  42.182  1.00  0.00           H
ATOM   1091  CA  LEU    70      31.175  37.482  42.873  1.00  0.00           C
ATOM   1092  HA  LEU    70      30.323  38.155  42.769  1.00  0.00           H
ATOM   1093  CB  LEU    70      31.138  36.513  41.817  1.00  0.00           C
ATOM   1094  HB2 LEU    70      31.139  36.999  40.842  1.00  0.00           H
ATOM   1095  HB3 LEU    70      31.981  35.821  41.854  1.00  0.00           H
ATOM   1096  CG  LEU    70      29.835  35.660  41.906  1.00  0.00           C
ATOM   1097  HG  LEU    70      29.613  35.277  42.902  1.00  0.00           H
ATOM   1098  CD1 LEU    70      28.636  36.481  41.437  1.00  0.00           C
ATOM   1099 HD11 LEU    70      28.533  37.475  41.871  1.00  0.00           H
ATOM   1100 HD12 LEU    70      27.767  35.877  41.695  1.00  0.00           H
ATOM   1101 HD13 LEU    70      28.625  36.626  40.357  1.00  0.00           H
ATOM   1102  CD2 LEU    70      29.969  34.505  40.862  1.00  0.00           C
ATOM   1103 HD21 LEU    70      30.342  35.024  39.979  1.00  0.00           H
ATOM   1104 HD22 LEU    70      30.716  33.790  41.205  1.00  0.00           H
ATOM   1105 HD23 LEU    70      29.032  34.055  40.534  1.00  0.00           H
ATOM   1106  C   LEU    70      31.158  36.824  44.251  1.00  0.00           C
ATOM   1107  O   LEU    70      32.056  35.991  44.570  1.00  0.00           O
ATOM   1108  N   GLY    71      30.247  37.386  45.047  1.00  0.00           N
ATOM   1109  H   GLY    71      29.502  37.912  44.617  1.00  0.00           H
ATOM   1110  CA  GLY    71      29.945  36.798  46.406  1.00  0.00           C
ATOM   1111  HA2 GLY    71      30.777  36.222  46.814  1.00  0.00           H
ATOM   1112  HA3 GLY    71      29.715  37.680  47.003  1.00  0.00           H
ATOM   1113  C   GLY    71      28.785  35.801  46.441  1.00  0.00           C
ATOM   1114  O   GLY    71      28.094  35.557  45.404  1.00  0.00           O
ATOM   1115  N   GLY    72      28.424  35.433  47.683  1.00  0.00           N
ATOM   1116  H   GLY    72      29.040  35.755  48.415  1.00  0.00           H
ATOM   1117  CA  GLY    72      27.323  34.471  48.012  1.00  0.00           C
ATOM   1118  HA2 GLY    72      27.291  33.637  47.312  1.00  0.00           H
ATOM   1119  HA3 GLY    72      27.565  34.151  49.025  1.00  0.00           H
ATOM   1120  C   GLY    72      25.954  35.140  47.867  1.00  0.00           C
ATOM   1121  O   GLY    72      24.954  34.397  47.771  1.00  0.00           O
ATOM   1122  N   THR    73      25.822  36.443  47.977  1.00  0.00           N
ATOM   1123  H   THR    73      26.669  36.971  48.130  1.00  0.00           H
ATOM   1124  CA  THR    73      24.562  37.162  47.782  1.00  0.00           C
ATOM   1125  HA  THR    73      23.841  36.445  47.390  1.00  0.00           H
ATOM   1126  CB  THR    73      23.908  37.748  49.047  1.00  0.00           C
ATOM   1127  HB  THR    73      24.528  38.421  49.639  1.00  0.00           H
ATOM   1128  CG2 THR    73      22.460  38.397  49.038  1.00  0.00           C
ATOM   1129 HG21 THR    73      21.811  37.838  48.363  1.00  0.00           H
ATOM   1130 HG22 THR    73      22.360  39.430  48.703  1.00  0.00           H
ATOM   1131 HG23 THR    73      22.035  38.418  50.041  1.00  0.00           H
ATOM   1132  OG1 THR    73      23.660  36.703  49.913  1.00  0.00           O
ATOM   1133  HG1 THR    73      24.535  36.674  50.305  1.00  0.00           H
ATOM   1134  C   THR    73      24.700  38.254  46.748  1.00  0.00           C
ATOM   1135  O   THR    73      23.805  38.988  46.445  1.00  0.00           O
ATOM   1136  N   ASN    74      25.886  38.446  46.116  1.00  0.00           N
ATOM   1137  H   ASN    74      26.508  37.652  46.167  1.00  0.00           H
ATOM   1138  CA  ASN    74      26.261  39.742  45.613  1.00  0.00           C
ATOM   1139  HA  ASN    74      25.357  40.297  45.365  1.00  0.00           H
ATOM   1140  CB  ASN    74      26.970  40.355  46.817  1.00  0.00           C
ATOM   1141  HB2 ASN    74      26.471  40.156  47.766  1.00  0.00           H
ATOM   1142  HB3 ASN    74      27.982  39.951  46.837  1.00  0.00           H
ATOM   1143  CG  ASN    74      27.202  41.858  46.637  1.00  0.00           C
ATOM   1144  OD1 ASN    74      26.335  42.697  46.793  1.00  0.00           O
ATOM   1145  ND2 ASN    74      28.308  42.225  46.054  1.00  0.00           N
ATOM   1146 HD21 ASN    74      29.049  41.539  46.047  1.00  0.00           H
ATOM   1147 HD22 ASN    74      28.513  43.205  45.929  1.00  0.00           H
ATOM   1148  C   ASN    74      27.192  39.650  44.423  1.00  0.00           C
ATOM   1149  O   ASN    74      28.132  38.861  44.423  1.00  0.00           O
ATOM   1150  N   LEU    75      27.137  40.678  43.577  1.00  0.00           N
ATOM   1151  H   LEU    75      26.499  41.417  43.835  1.00  0.00           H
ATOM   1152  CA  LEU    75      28.082  41.019  42.554  1.00  0.00           C
ATOM   1153  HA  LEU    75      28.979  40.409  42.662  1.00  0.00           H
ATOM   1154  CB  LEU    75      27.442  40.735  41.149  1.00  0.00           C
ATOM   1155  HB2 LEU    75      27.113  39.713  41.337  1.00  0.00           H
ATOM   1156  HB3 LEU    75      26.598  41.424  41.090  1.00  0.00           H
ATOM   1157  CG  LEU    75      28.397  41.074  39.950  1.00  0.00           C
ATOM   1158  HG  LEU    75      28.470  42.151  39.799  1.00  0.00           H
ATOM   1159  CD1 LEU    75      29.696  40.254  39.910  1.00  0.00           C
ATOM   1160 HD11 LEU    75      30.274  40.745  39.129  1.00  0.00           H
ATOM   1161 HD12 LEU    75      29.563  39.198  39.674  1.00  0.00           H
ATOM   1162 HD13 LEU    75      30.213  40.470  40.845  1.00  0.00           H
ATOM   1163  CD2 LEU    75      27.585  40.610  38.682  1.00  0.00           C
ATOM   1164 HD21 LEU    75      26.700  41.243  38.760  1.00  0.00           H
ATOM   1165 HD22 LEU    75      28.053  40.864  37.732  1.00  0.00           H
ATOM   1166 HD23 LEU    75      27.379  39.541  38.735  1.00  0.00           H
ATOM   1167  C   LEU    75      28.457  42.550  42.642  1.00  0.00           C
ATOM   1168  O   LEU    75      27.485  43.358  42.654  1.00  0.00           O
ATOM   1169  N   ARG    76      29.740  42.922  42.577  1.00  0.00           N
ATOM   1170  H   ARG    76      30.347  42.122  42.469  1.00  0.00           H
ATOM   1171  CA  ARG    76      30.382  44.207  42.309  1.00  0.00           C
ATOM   1172  HA  ARG    76      29.741  45.077  42.453  1.00  0.00           H
ATOM   1173  CB  ARG    76      31.414  44.363  43.469  1.00  0.00           C
ATOM   1174  HB2 ARG    76      30.944  44.114  44.421  1.00  0.00           H
ATOM   1175  HB3 ARG    76      32.241  43.668  43.323  1.00  0.00           H
ATOM   1176  CG  ARG    76      32.004  45.688  43.514  1.00  0.00           C
ATOM   1177  HG2 ARG    76      32.233  46.054  42.512  1.00  0.00           H
ATOM   1178  HG3 ARG    76      31.237  46.419  43.771  1.00  0.00           H
ATOM   1179  CD  ARG    76      33.173  45.664  44.515  1.00  0.00           C
ATOM   1180  HD2 ARG    76      32.746  45.777  45.512  1.00  0.00           H
ATOM   1181  HD3 ARG    76      33.732  44.740  44.374  1.00  0.00           H
ATOM   1182  NE  ARG    76      34.103  46.791  44.419  1.00  0.00           N
ATOM   1183  HE  ARG    76      33.689  47.598  43.973  1.00  0.00           H
ATOM   1184  CZ  ARG    76      35.405  46.901  44.506  1.00  0.00           C
ATOM   1185  NH1 ARG    76      36.082  45.934  44.927  1.00  0.00           N
ATOM   1186 HH11 ARG    76      35.626  45.069  45.178  1.00  0.00           H
ATOM   1187 HH12 ARG    76      37.068  46.078  45.092  1.00  0.00           H
ATOM   1188  NH2 ARG    76      35.948  48.067  44.266  1.00  0.00           N
ATOM   1189 HH21 ARG    76      35.293  48.761  43.934  1.00  0.00           H
ATOM   1190 HH22 ARG    76      36.949  48.116  44.134  1.00  0.00           H
ATOM   1191  C   ARG    76      31.045  44.237  40.917  1.00  0.00           C
ATOM   1192  O   ARG    76      31.649  43.230  40.573  1.00  0.00           O
ATOM   1193  N   VAL    77      31.062  45.304  40.193  1.00  0.00           N
ATOM   1194  H   VAL    77      30.705  46.096  40.709  1.00  0.00           H
ATOM   1195  CA  VAL    77      31.644  45.530  38.805  1.00  0.00           C
ATOM   1196  HA  VAL    77      32.482  44.866  38.595  1.00  0.00           H
ATOM   1197  CB  VAL    77      30.512  45.410  37.687  1.00  0.00           C
ATOM   1198  HB  VAL    77      29.661  46.083  37.793  1.00  0.00           H
ATOM   1199  CG1 VAL    77      30.965  45.426  36.200  1.00  0.00           C
ATOM   1200 HG11 VAL    77      31.414  46.412  36.086  1.00  0.00           H
ATOM   1201 HG12 VAL    77      31.626  44.574  36.040  1.00  0.00           H
ATOM   1202 HG13 VAL    77      30.144  45.361  35.485  1.00  0.00           H
ATOM   1203  CG2 VAL    77      29.813  44.113  37.863  1.00  0.00           C
ATOM   1204 HG21 VAL    77      29.091  44.320  38.652  1.00  0.00           H
ATOM   1205 HG22 VAL    77      30.440  43.227  37.972  1.00  0.00           H
ATOM   1206 HG23 VAL    77      29.170  43.859  37.021  1.00  0.00           H
ATOM   1207  C   VAL    77      32.515  46.803  38.791  1.00  0.00           C
ATOM   1208  O   VAL    77      31.985  47.765  39.349  1.00  0.00           O
ATOM   1209  N   VAL    78      33.725  46.774  38.179  1.00  0.00           N
ATOM   1210  H   VAL    78      34.011  45.856  37.868  1.00  0.00           H
ATOM   1211  CA  VAL    78      34.737  47.837  38.221  1.00  0.00           C
ATOM   1212  HA  VAL    78      34.187  48.702  38.591  1.00  0.00           H
ATOM   1213  CB  VAL    78      35.864  47.541  39.269  1.00  0.00           C
ATOM   1214  HB  VAL    78      36.534  46.858  38.746  1.00  0.00           H
ATOM   1215  CG1 VAL    78      36.641  48.767  39.541  1.00  0.00           C
ATOM   1216 HG11 VAL    78      37.238  49.132  38.706  1.00  0.00           H
ATOM   1217 HG12 VAL    78      35.928  49.475  39.963  1.00  0.00           H
ATOM   1218 HG13 VAL    78      37.341  48.621  40.365  1.00  0.00           H
ATOM   1219  CG2 VAL    78      35.346  46.791  40.465  1.00  0.00           C
ATOM   1220 HG21 VAL    78      34.884  45.829  40.245  1.00  0.00           H
ATOM   1221 HG22 VAL    78      34.667  47.476  40.973  1.00  0.00           H
ATOM   1222 HG23 VAL    78      36.178  46.633  41.150  1.00  0.00           H
ATOM   1223  C   VAL    78      35.442  48.074  36.921  1.00  0.00           C
ATOM   1224  O   VAL    78      35.811  47.067  36.284  1.00  0.00           O
ATOM   1225  N   LEU    79      35.672  49.331  36.519  1.00  0.00           N
ATOM   1226  H   LEU    79      35.433  50.095  37.134  1.00  0.00           H
ATOM   1227  CA  LEU    79      36.486  49.701  35.418  1.00  0.00           C
ATOM   1228  HA  LEU    79      36.897  48.848  34.878  1.00  0.00           H
ATOM   1229  CB  LEU    79      35.660  50.444  34.474  1.00  0.00           C
ATOM   1230  HB2 LEU    79      34.940  49.759  34.027  1.00  0.00           H
ATOM   1231  HB3 LEU    79      35.245  51.272  35.048  1.00  0.00           H
ATOM   1232  CG  LEU    79      36.347  50.999  33.185  1.00  0.00           C
ATOM   1233  HG  LEU    79      37.258  51.551  33.419  1.00  0.00           H
ATOM   1234  CD1 LEU    79      36.600  50.029  32.040  1.00  0.00           C
ATOM   1235 HD11 LEU    79      35.655  49.838  31.531  1.00  0.00           H
ATOM   1236 HD12 LEU    79      37.072  49.158  32.496  1.00  0.00           H
ATOM   1237 HD13 LEU    79      37.356  50.433  31.366  1.00  0.00           H
ATOM   1238  CD2 LEU    79      35.413  51.987  32.559  1.00  0.00           C
ATOM   1239 HD21 LEU    79      34.388  51.657  32.395  1.00  0.00           H
ATOM   1240 HD22 LEU    79      35.208  52.897  33.123  1.00  0.00           H
ATOM   1241 HD23 LEU    79      35.833  52.199  31.576  1.00  0.00           H
ATOM   1242  C   LEU    79      37.710  50.500  36.015  1.00  0.00           C
ATOM   1243  O   LEU    79      37.562  51.568  36.602  1.00  0.00           O
ATOM   1244  N   VAL    80      38.835  49.865  35.813  1.00  0.00           N
ATOM   1245  H   VAL    80      38.834  49.068  35.192  1.00  0.00           H
ATOM   1246  CA  VAL    80      40.114  50.414  36.302  1.00  0.00           C
ATOM   1247  HA  VAL    80      39.927  51.159  37.076  1.00  0.00           H
ATOM   1248  CB  VAL    80      40.883  49.309  37.141  1.00  0.00           C
ATOM   1249  HB  VAL    80      40.812  48.411  36.528  1.00  0.00           H
ATOM   1250  CG1 VAL    80      42.393  49.651  37.352  1.00  0.00           C
ATOM   1251 HG11 VAL    80      42.912  49.539  36.401  1.00  0.00           H
ATOM   1252 HG12 VAL    80      42.354  50.653  37.777  1.00  0.00           H
ATOM   1253 HG13 VAL    80      42.855  49.083  38.160  1.00  0.00           H
ATOM   1254  CG2 VAL    80      40.327  49.139  38.516  1.00  0.00           C
ATOM   1255 HG21 VAL    80      40.457  50.028  39.133  1.00  0.00           H
ATOM   1256 HG22 VAL    80      40.800  48.246  38.927  1.00  0.00           H
ATOM   1257 HG23 VAL    80      39.250  48.972  38.512  1.00  0.00           H
ATOM   1258  C   VAL    80      40.917  50.926  35.141  1.00  0.00           C
ATOM   1259  O   VAL    80      41.124  50.271  34.130  1.00  0.00           O
ATOM   1260  N   LYS    81      41.358  52.190  35.209  1.00  0.00           N
ATOM   1261  H   LYS    81      40.969  52.772  35.938  1.00  0.00           H
ATOM   1262  CA  LYS    81      42.301  52.789  34.286  1.00  0.00           C
ATOM   1263  HA  LYS    81      42.361  52.231  33.351  1.00  0.00           H
ATOM   1264  CB  LYS    81      41.888  54.233  33.841  1.00  0.00           C
ATOM   1265  HB2 LYS    81      40.895  54.295  33.395  1.00  0.00           H
ATOM   1266  HB3 LYS    81      41.936  55.031  34.582  1.00  0.00           H
ATOM   1267  CG  LYS    81      42.873  54.705  32.782  1.00  0.00           C
ATOM   1268  HG2 LYS    81      43.726  55.232  33.209  1.00  0.00           H
ATOM   1269  HG3 LYS    81      43.258  53.911  32.143  1.00  0.00           H
ATOM   1270  CD  LYS    81      42.237  55.701  31.799  1.00  0.00           C
ATOM   1271  HD2 LYS    81      41.352  55.346  31.273  1.00  0.00           H
ATOM   1272  HD3 LYS    81      41.925  56.628  32.280  1.00  0.00           H
ATOM   1273  CE  LYS    81      43.236  56.200  30.730  1.00  0.00           C
ATOM   1274  HE2 LYS    81      44.175  56.407  31.242  1.00  0.00           H
ATOM   1275  HE3 LYS    81      43.545  55.346  30.127  1.00  0.00           H
ATOM   1276  NZ  LYS    81      42.749  57.299  29.888  1.00  0.00           N
ATOM   1277  HZ1 LYS    81      43.379  57.596  29.156  1.00  0.00           H
ATOM   1278  HZ2 LYS    81      42.627  58.091  30.504  1.00  0.00           H
ATOM   1279  HZ3 LYS    81      41.868  57.086  29.446  1.00  0.00           H
ATOM   1280  C   LYS    81      43.674  52.705  34.984  1.00  0.00           C
ATOM   1281  O   LYS    81      43.983  53.458  35.934  1.00  0.00           O
ATOM   1282  N   LEU    82      44.502  51.774  34.507  1.00  0.00           N
ATOM   1283  H   LEU    82      44.281  51.260  33.666  1.00  0.00           H
ATOM   1284  CA  LEU    82      45.907  51.803  34.852  1.00  0.00           C
ATOM   1285  HA  LEU    82      46.005  51.967  35.925  1.00  0.00           H
ATOM   1286  CB  LEU    82      46.500  50.395  34.543  1.00  0.00           C
ATOM   1287  HB2 LEU    82      46.515  50.286  33.459  1.00  0.00           H
ATOM   1288  HB3 LEU    82      47.560  50.302  34.778  1.00  0.00           H
ATOM   1289  CG  LEU    82      45.746  49.258  35.233  1.00  0.00           C
ATOM   1290  HG  LEU    82      44.730  49.326  34.845  1.00  0.00           H
ATOM   1291  CD1 LEU    82      46.376  47.858  34.879  1.00  0.00           C
ATOM   1292 HD11 LEU    82      46.240  47.772  33.801  1.00  0.00           H
ATOM   1293 HD12 LEU    82      45.845  47.012  35.314  1.00  0.00           H
ATOM   1294 HD13 LEU    82      47.445  47.814  35.093  1.00  0.00           H
ATOM   1295  CD2 LEU    82      45.796  49.308  36.782  1.00  0.00           C
ATOM   1296 HD21 LEU    82      46.792  49.500  37.181  1.00  0.00           H
ATOM   1297 HD22 LEU    82      45.092  50.115  36.987  1.00  0.00           H
ATOM   1298 HD23 LEU    82      45.409  48.378  37.200  1.00  0.00           H
ATOM   1299  C   LEU    82      46.696  52.978  34.021  1.00  0.00           C
ATOM   1300  O   LEU    82      46.502  53.242  32.814  1.00  0.00           O
ATOM   1301  N   GLY    83      47.590  53.625  34.735  1.00  0.00           N
ATOM   1302  H   GLY    83      47.685  53.384  35.711  1.00  0.00           H
ATOM   1303  CA  GLY    83      48.255  54.892  34.329  1.00  0.00           C
ATOM   1304  HA2 GLY    83      47.682  55.428  33.574  1.00  0.00           H
ATOM   1305  HA3 GLY    83      48.292  55.604  35.153  1.00  0.00           H
ATOM   1306  C   GLY    83      49.632  54.773  33.695  1.00  0.00           C
ATOM   1307  O   GLY    83      50.183  55.738  33.150  1.00  0.00           O
ATOM   1308  N   GLY    84      50.188  53.593  33.656  1.00  0.00           N
ATOM   1309  H   GLY    84      49.698  52.836  34.111  1.00  0.00           H
ATOM   1310  CA  GLY    84      51.530  53.281  33.063  1.00  0.00           C
ATOM   1311  HA2 GLY    84      51.723  52.250  33.361  1.00  0.00           H
ATOM   1312  HA3 GLY    84      51.662  53.441  31.992  1.00  0.00           H
ATOM   1313  C   GLY    84      52.597  54.044  33.812  1.00  0.00           C
ATOM   1314  O   GLY    84      53.703  54.237  33.282  1.00  0.00           O
ATOM   1315  N   ASP    85      52.289  54.584  35.074  1.00  0.00           N
ATOM   1316  H   ASP    85      51.420  54.289  35.497  1.00  0.00           H
ATOM   1317  CA  ASP    85      53.170  55.417  35.892  1.00  0.00           C
ATOM   1318  HA  ASP    85      54.185  55.115  35.628  1.00  0.00           H
ATOM   1319  CB  ASP    85      52.928  56.867  35.600  1.00  0.00           C
ATOM   1320  HB2 ASP    85      53.547  57.438  36.293  1.00  0.00           H
ATOM   1321  HB3 ASP    85      53.325  57.087  34.608  1.00  0.00           H
ATOM   1322  CG  ASP    85      51.496  57.432  35.719  1.00  0.00           C
ATOM   1323  OD1 ASP    85      50.722  56.827  36.520  1.00  0.00           O
ATOM   1324  OD2 ASP    85      51.204  58.415  34.998  1.00  0.00           O
ATOM   1325  C   ASP    85      52.894  55.086  37.421  1.00  0.00           C
ATOM   1326  O   ASP    85      52.880  55.951  38.312  1.00  0.00           O
ATOM   1327  N   ARG    86      52.592  53.802  37.697  1.00  0.00           N
ATOM   1328  H   ARG    86      52.721  53.175  36.916  1.00  0.00           H
ATOM   1329  CA  ARG    86      52.110  53.300  38.973  1.00  0.00           C
ATOM   1330  HA  ARG    86      51.878  52.241  38.854  1.00  0.00           H
ATOM   1331  CB  ARG    86      53.352  53.288  39.934  1.00  0.00           C
ATOM   1332  HB2 ARG    86      53.678  54.308  40.143  1.00  0.00           H
ATOM   1333  HB3 ARG    86      53.026  52.787  40.845  1.00  0.00           H
ATOM   1334  CG  ARG    86      54.578  52.526  39.464  1.00  0.00           C
ATOM   1335  HG2 ARG    86      54.174  51.737  38.829  1.00  0.00           H
ATOM   1336  HG3 ARG    86      55.183  53.072  38.740  1.00  0.00           H
ATOM   1337  CD  ARG    86      55.402  51.992  40.604  1.00  0.00           C
ATOM   1338  HD2 ARG    86      55.707  52.839  41.220  1.00  0.00           H
ATOM   1339  HD3 ARG    86      54.914  51.270  41.258  1.00  0.00           H
ATOM   1340  NE  ARG    86      56.591  51.349  40.017  1.00  0.00           N
ATOM   1341  HE  ARG    86      57.380  51.947  39.823  1.00  0.00           H
ATOM   1342  CZ  ARG    86      56.736  50.099  39.761  1.00  0.00           C
ATOM   1343  NH1 ARG    86      55.814  49.142  39.921  1.00  0.00           N
ATOM   1344 HH11 ARG    86      54.911  49.359  40.316  1.00  0.00           H
ATOM   1345 HH12 ARG    86      56.097  48.177  40.020  1.00  0.00           H
ATOM   1346  NH2 ARG    86      57.873  49.641  39.377  1.00  0.00           N
ATOM   1347 HH21 ARG    86      58.666  50.231  39.166  1.00  0.00           H
ATOM   1348 HH22 ARG    86      57.910  48.633  39.337  1.00  0.00           H
ATOM   1349  C   ARG    86      50.833  53.897  39.556  1.00  0.00           C
ATOM   1350  O   ARG    86      50.469  53.521  40.676  1.00  0.00           O
ATOM   1351  N   THR    87      50.234  54.870  38.850  1.00  0.00           N
ATOM   1352  H   THR    87      50.757  55.247  38.072  1.00  0.00           H
ATOM   1353  CA  THR    87      48.907  55.479  39.266  1.00  0.00           C
ATOM   1354  HA  THR    87      48.853  55.290  40.339  1.00  0.00           H
ATOM   1355  CB  THR    87      48.737  56.971  39.082  1.00  0.00           C
ATOM   1356  HB  THR    87      47.785  57.237  39.541  1.00  0.00           H
ATOM   1357  CG2 THR    87      49.907  57.806  39.614  1.00  0.00           C
ATOM   1358 HG21 THR    87      50.869  57.374  39.336  1.00  0.00           H
ATOM   1359 HG22 THR    87      49.966  57.764  40.701  1.00  0.00           H
ATOM   1360 HG23 THR    87      49.820  58.856  39.334  1.00  0.00           H
ATOM   1361  OG1 THR    87      48.480  57.335  37.754  1.00  0.00           O
ATOM   1362  HG1 THR    87      49.223  57.088  37.197  1.00  0.00           H
ATOM   1363  C   THR    87      47.731  54.629  38.601  1.00  0.00           C
ATOM   1364  O   THR    87      47.772  53.991  37.545  1.00  0.00           O
ATOM   1365  N   PHE    88      46.560  54.680  39.211  1.00  0.00           N
ATOM   1366  H   PHE    88      46.445  55.053  40.142  1.00  0.00           H
ATOM   1367  CA  PHE    88      45.301  54.235  38.624  1.00  0.00           C
ATOM   1368  HA  PHE    88      45.311  54.460  37.557  1.00  0.00           H
ATOM   1369  CB  PHE    88      45.166  52.716  38.916  1.00  0.00           C
ATOM   1370  HB2 PHE    88      44.306  52.374  38.340  1.00  0.00           H
ATOM   1371  HB3 PHE    88      46.020  52.233  38.442  1.00  0.00           H
ATOM   1372  CG  PHE    88      44.938  52.224  40.346  1.00  0.00           C
ATOM   1373  CD1 PHE    88      43.670  52.193  40.935  1.00  0.00           C
ATOM   1374  HD1 PHE    88      42.797  52.440  40.349  1.00  0.00           H
ATOM   1375  CE1 PHE    88      43.484  51.745  42.256  1.00  0.00           C
ATOM   1376  HE1 PHE    88      42.509  51.696  42.717  1.00  0.00           H
ATOM   1377  CZ  PHE    88      44.561  51.541  43.063  1.00  0.00           C
ATOM   1378  HZ  PHE    88      44.413  51.164  44.064  1.00  0.00           H
ATOM   1379  CE2 PHE    88      45.843  51.779  42.568  1.00  0.00           C
ATOM   1380  HE2 PHE    88      46.648  51.654  43.278  1.00  0.00           H
ATOM   1381  CD2 PHE    88      46.021  51.942  41.207  1.00  0.00           C
ATOM   1382  HD2 PHE    88      47.041  52.012  40.860  1.00  0.00           H
ATOM   1383  C   PHE    88      44.000  54.850  39.162  1.00  0.00           C
ATOM   1384  O   PHE    88      44.003  55.438  40.262  1.00  0.00           O
ATOM   1385  N   ASP    89      42.940  54.652  38.414  1.00  0.00           N
ATOM   1386  H   ASP    89      43.087  54.132  37.560  1.00  0.00           H
ATOM   1387  CA  ASP    89      41.615  55.190  38.838  1.00  0.00           C
ATOM   1388  HA  ASP    89      41.548  55.261  39.923  1.00  0.00           H
ATOM   1389  CB  ASP    89      41.575  56.664  38.371  1.00  0.00           C
ATOM   1390  HB2 ASP    89      42.538  57.101  38.634  1.00  0.00           H
ATOM   1391  HB3 ASP    89      41.441  56.712  37.290  1.00  0.00           H
ATOM   1392  CG  ASP    89      40.541  57.517  39.125  1.00  0.00           C
ATOM   1393  OD1 ASP    89      39.767  57.172  40.010  1.00  0.00           O
ATOM   1394  OD2 ASP    89      40.444  58.721  38.857  1.00  0.00           O
ATOM   1395  C   ASP    89      40.404  54.326  38.364  1.00  0.00           C
ATOM   1396  O   ASP    89      40.559  53.334  37.658  1.00  0.00           O
ATOM   1397  N   THR    90      39.239  54.590  38.973  1.00  0.00           N
ATOM   1398  H   THR    90      39.232  55.435  39.527  1.00  0.00           H
ATOM   1399  CA  THR    90      38.161  53.597  39.244  1.00  0.00           C
ATOM   1400  HA  THR    90      38.180  52.746  38.563  1.00  0.00           H
ATOM   1401  CB  THR    90      38.407  52.915  40.628  1.00  0.00           C
ATOM   1402  HB  THR    90      37.662  52.121  40.673  1.00  0.00           H
ATOM   1403  CG2 THR    90      39.772  52.285  40.872  1.00  0.00           C
ATOM   1404 HG21 THR    90      40.427  52.884  41.503  1.00  0.00           H
ATOM   1405 HG22 THR    90      40.358  52.041  39.985  1.00  0.00           H
ATOM   1406 HG23 THR    90      39.732  51.379  41.476  1.00  0.00           H
ATOM   1407  OG1 THR    90      38.129  53.858  41.677  1.00  0.00           O
ATOM   1408  HG1 THR    90      38.996  54.155  41.967  1.00  0.00           H
ATOM   1409  C   THR    90      36.818  54.219  39.150  1.00  0.00           C
ATOM   1410  O   THR    90      36.621  55.332  39.575  1.00  0.00           O
ATOM   1411  N   THR    91      35.828  53.431  38.684  1.00  0.00           N
ATOM   1412  H   THR    91      36.200  52.580  38.289  1.00  0.00           H
ATOM   1413  CA  THR    91      34.360  53.583  38.801  1.00  0.00           C
ATOM   1414  HA  THR    91      34.249  54.111  39.748  1.00  0.00           H
ATOM   1415  CB  THR    91      33.892  54.383  37.506  1.00  0.00           C
ATOM   1416  HB  THR    91      34.244  55.390  37.730  1.00  0.00           H
ATOM   1417  CG2 THR    91      34.208  53.892  36.099  1.00  0.00           C
ATOM   1418 HG21 THR    91      33.834  52.881  35.943  1.00  0.00           H
ATOM   1419 HG22 THR    91      35.281  53.947  35.915  1.00  0.00           H
ATOM   1420 HG23 THR    91      33.724  54.597  35.423  1.00  0.00           H
ATOM   1421  OG1 THR    91      32.472  54.371  37.544  1.00  0.00           O
ATOM   1422  HG1 THR    91      32.251  54.971  38.260  1.00  0.00           H
ATOM   1423  C   THR    91      33.716  52.194  38.887  1.00  0.00           C
ATOM   1424  O   THR    91      34.224  51.251  38.359  1.00  0.00           O
ATOM   1425  N   GLN    92      32.636  52.113  39.613  1.00  0.00           N
ATOM   1426  H   GLN    92      32.110  52.926  39.901  1.00  0.00           H
ATOM   1427  CA  GLN    92      32.052  50.879  40.029  1.00  0.00           C
ATOM   1428  HA  GLN    92      32.211  50.179  39.208  1.00  0.00           H
ATOM   1429  CB  GLN    92      32.842  50.450  41.328  1.00  0.00           C
ATOM   1430  HB2 GLN    92      32.400  49.488  41.589  1.00  0.00           H
ATOM   1431  HB3 GLN    92      33.885  50.231  41.098  1.00  0.00           H
ATOM   1432  CG  GLN    92      32.731  51.300  42.507  1.00  0.00           C
ATOM   1433  HG2 GLN    92      33.135  52.296  42.324  1.00  0.00           H
ATOM   1434  HG3 GLN    92      31.679  51.440  42.758  1.00  0.00           H
ATOM   1435  CD  GLN    92      33.392  50.575  43.731  1.00  0.00           C
ATOM   1436  OE1 GLN    92      33.447  49.324  43.780  1.00  0.00           O
ATOM   1437  NE2 GLN    92      33.669  51.249  44.782  1.00  0.00           N
ATOM   1438 HE21 GLN    92      33.799  50.703  45.622  1.00  0.00           H
ATOM   1439 HE22 GLN    92      33.483  52.240  44.840  1.00  0.00           H
ATOM   1440  C   GLN    92      30.552  50.991  40.210  1.00  0.00           C
ATOM   1441  O   GLN    92      29.985  52.050  40.402  1.00  0.00           O
ATOM   1442  N   SER    93      29.892  49.800  40.328  1.00  0.00           N
ATOM   1443  H   SER    93      30.481  48.983  40.406  1.00  0.00           H
ATOM   1444  CA  SER    93      28.447  49.549  40.607  1.00  0.00           C
ATOM   1445  HA  SER    93      28.144  50.320  41.316  1.00  0.00           H
ATOM   1446  CB  SER    93      27.541  49.781  39.373  1.00  0.00           C
ATOM   1447  HB2 SER    93      27.839  50.723  38.912  1.00  0.00           H
ATOM   1448  HB3 SER    93      27.718  48.999  38.634  1.00  0.00           H
ATOM   1449  OG  SER    93      26.103  49.906  39.625  1.00  0.00           O
ATOM   1450  HG  SER    93      25.797  50.221  38.770  1.00  0.00           H
ATOM   1451  C   SER    93      28.336  48.147  41.299  1.00  0.00           C
ATOM   1452  O   SER    93      29.226  47.372  41.347  1.00  0.00           O
ATOM   1453  N   LYS    94      27.130  47.840  41.763  1.00  0.00           N
ATOM   1454  H   LYS    94      26.366  48.486  41.634  1.00  0.00           H
ATOM   1455  CA  LYS    94      26.783  46.532  42.391  1.00  0.00           C
ATOM   1456  HA  LYS    94      27.414  45.729  42.011  1.00  0.00           H
ATOM   1457  CB  LYS    94      27.220  46.516  43.839  1.00  0.00           C
ATOM   1458  HB2 LYS    94      27.216  45.484  44.192  1.00  0.00           H
ATOM   1459  HB3 LYS    94      28.259  46.750  44.071  1.00  0.00           H
ATOM   1460  CG  LYS    94      26.250  47.422  44.694  1.00  0.00           C
ATOM   1461  HG2 LYS    94      26.363  48.486  44.486  1.00  0.00           H
ATOM   1462  HG3 LYS    94      25.207  47.265  44.416  1.00  0.00           H
ATOM   1463  CD  LYS    94      26.520  47.241  46.132  1.00  0.00           C
ATOM   1464  HD2 LYS    94      27.584  47.465  46.213  1.00  0.00           H
ATOM   1465  HD3 LYS    94      25.954  47.955  46.732  1.00  0.00           H
ATOM   1466  CE  LYS    94      26.311  45.908  46.804  1.00  0.00           C
ATOM   1467  HE2 LYS    94      25.277  45.592  46.656  1.00  0.00           H
ATOM   1468  HE3 LYS    94      26.812  45.070  46.321  1.00  0.00           H
ATOM   1469  NZ  LYS    94      26.687  45.836  48.228  1.00  0.00           N
ATOM   1470  HZ1 LYS    94      27.694  45.881  48.295  1.00  0.00           H
ATOM   1471  HZ2 LYS    94      26.363  45.005  48.699  1.00  0.00           H
ATOM   1472  HZ3 LYS    94      26.437  46.600  48.839  1.00  0.00           H
ATOM   1473  C   LYS    94      25.338  46.105  42.129  1.00  0.00           C
ATOM   1474  O   LYS    94      24.452  47.008  41.916  1.00  0.00           O
ATOM   1475  N   TYR    95      25.091  44.775  41.991  1.00  0.00           N
ATOM   1476  H   TYR    95      25.876  44.190  42.237  1.00  0.00           H
ATOM   1477  CA  TYR    95      23.796  44.229  41.786  1.00  0.00           C
ATOM   1478  HA  TYR    95      23.043  44.965  42.067  1.00  0.00           H
ATOM   1479  CB  TYR    95      23.581  43.927  40.326  1.00  0.00           C
ATOM   1480  HB2 TYR    95      24.277  43.153  40.000  1.00  0.00           H
ATOM   1481  HB3 TYR    95      22.547  43.631  40.152  1.00  0.00           H
ATOM   1482  CG  TYR    95      23.826  45.088  39.306  1.00  0.00           C
ATOM   1483  CD1 TYR    95      22.895  46.168  39.220  1.00  0.00           C
ATOM   1484  HD1 TYR    95      21.907  46.108  39.650  1.00  0.00           H
ATOM   1485  CE1 TYR    95      23.067  47.283  38.314  1.00  0.00           C
ATOM   1486  HE1 TYR    95      22.247  47.947  38.083  1.00  0.00           H
ATOM   1487  CZ  TYR    95      24.244  47.347  37.551  1.00  0.00           C
ATOM   1488  OH  TYR    95      24.348  48.323  36.565  1.00  0.00           O
ATOM   1489  HH  TYR    95      23.585  48.810  36.246  1.00  0.00           H
ATOM   1490  CE2 TYR    95      25.216  46.311  37.701  1.00  0.00           C
ATOM   1491  HE2 TYR    95      26.114  46.392  37.105  1.00  0.00           H
ATOM   1492  CD2 TYR    95      25.004  45.183  38.542  1.00  0.00           C
ATOM   1493  HD2 TYR    95      25.765  44.477  38.835  1.00  0.00           H
ATOM   1494  C   TYR    95      23.597  43.062  42.763  1.00  0.00           C
ATOM   1495  O   TYR    95      24.614  42.463  43.087  1.00  0.00           O
ATOM   1496  N   ARG    96      22.359  42.659  43.060  1.00  0.00           N
ATOM   1497  H   ARG    96      21.618  43.259  42.729  1.00  0.00           H
ATOM   1498  CA  ARG    96      22.039  41.534  43.844  1.00  0.00           C
ATOM   1499  HA  ARG    96      22.969  41.470  44.408  1.00  0.00           H
ATOM   1500  CB  ARG    96      20.942  41.927  44.854  1.00  0.00           C
ATOM   1501  HB2 ARG    96      21.390  42.737  45.431  1.00  0.00           H
ATOM   1502  HB3 ARG    96      20.031  42.227  44.334  1.00  0.00           H
ATOM   1503  CG  ARG    96      20.656  40.853  46.001  1.00  0.00           C
ATOM   1504  HG2 ARG    96      20.307  39.944  45.512  1.00  0.00           H
ATOM   1505  HG3 ARG    96      21.523  40.454  46.529  1.00  0.00           H
ATOM   1506  CD  ARG    96      19.576  41.498  46.968  1.00  0.00           C
ATOM   1507  HD2 ARG    96      19.930  42.388  47.488  1.00  0.00           H
ATOM   1508  HD3 ARG    96      18.693  41.737  46.373  1.00  0.00           H
ATOM   1509  NE  ARG    96      19.304  40.496  48.012  1.00  0.00           N
ATOM   1510  HE  ARG    96      19.657  40.754  48.922  1.00  0.00           H
ATOM   1511  CZ  ARG    96      18.689  39.293  47.913  1.00  0.00           C
ATOM   1512  NH1 ARG    96      18.157  38.806  46.815  1.00  0.00           N
ATOM   1513 HH11 ARG    96      18.341  39.331  45.971  1.00  0.00           H
ATOM   1514 HH12 ARG    96      17.568  37.987  46.774  1.00  0.00           H
ATOM   1515  NH2 ARG    96      18.595  38.431  48.916  1.00  0.00           N
ATOM   1516 HH21 ARG    96      19.166  38.414  49.750  1.00  0.00           H
ATOM   1517 HH22 ARG    96      18.023  37.625  48.707  1.00  0.00           H
ATOM   1518  C   ARG    96      21.773  40.218  43.123  1.00  0.00           C
ATOM   1519  O   ARG    96      20.932  40.160  42.266  1.00  0.00           O
ATOM   1520  N   LEU    97      22.452  39.159  43.595  1.00  0.00           N
ATOM   1521  H   LEU    97      23.104  39.289  44.355  1.00  0.00           H
ATOM   1522  CA  LEU    97      22.154  37.804  43.185  1.00  0.00           C
ATOM   1523  HA  LEU    97      22.089  37.908  42.102  1.00  0.00           H
ATOM   1524  CB  LEU    97      23.405  36.988  43.606  1.00  0.00           C
ATOM   1525  HB2 LEU    97      24.289  37.535  43.276  1.00  0.00           H
ATOM   1526  HB3 LEU    97      23.492  36.807  44.677  1.00  0.00           H
ATOM   1527  CG  LEU    97      23.554  35.602  42.917  1.00  0.00           C
ATOM   1528  HG  LEU    97      23.380  35.701  41.845  1.00  0.00           H
ATOM   1529  CD1 LEU    97      25.003  35.076  43.111  1.00  0.00           C
ATOM   1530 HD11 LEU    97      25.320  35.189  44.148  1.00  0.00           H
ATOM   1531 HD12 LEU    97      25.640  35.541  42.358  1.00  0.00           H
ATOM   1532 HD13 LEU    97      25.128  34.020  42.870  1.00  0.00           H
ATOM   1533  CD2 LEU    97      22.634  34.459  43.506  1.00  0.00           C
ATOM   1534 HD21 LEU    97      22.763  33.503  42.997  1.00  0.00           H
ATOM   1535 HD22 LEU    97      22.883  34.335  44.560  1.00  0.00           H
ATOM   1536 HD23 LEU    97      21.608  34.821  43.452  1.00  0.00           H
ATOM   1537  C   LEU    97      20.833  37.309  43.767  1.00  0.00           C
ATOM   1538  O   LEU    97      20.598  37.407  44.937  1.00  0.00           O
ATOM   1539  N   PRO    98      19.832  36.976  42.918  1.00  0.00           N
ATOM   1540  CD  PRO    98      19.882  37.013  41.436  1.00  0.00           C
ATOM   1541  HD2 PRO    98      20.442  36.138  41.107  1.00  0.00           H
ATOM   1542  HD3 PRO    98      20.432  37.880  41.071  1.00  0.00           H
ATOM   1543  CG  PRO    98      18.441  36.973  40.916  1.00  0.00           C
ATOM   1544  HG2 PRO    98      18.409  36.440  39.965  1.00  0.00           H
ATOM   1545  HG3 PRO    98      18.138  38.005  40.738  1.00  0.00           H
ATOM   1546  CB  PRO    98      17.617  36.386  42.101  1.00  0.00           C
ATOM   1547  HB2 PRO    98      17.609  35.314  41.906  1.00  0.00           H
ATOM   1548  HB3 PRO    98      16.573  36.694  42.162  1.00  0.00           H
ATOM   1549  CA  PRO    98      18.424  36.649  43.337  1.00  0.00           C
ATOM   1550  HA  PRO    98      17.969  37.432  43.943  1.00  0.00           H
ATOM   1551  C   PRO    98      18.371  35.271  44.120  1.00  0.00           C
ATOM   1552  O   PRO    98      19.186  34.368  44.008  1.00  0.00           O
ATOM   1553  N   ASP    99      17.321  35.118  44.919  1.00  0.00           N
ATOM   1554  H   ASP    99      16.723  35.932  44.911  1.00  0.00           H
ATOM   1555  CA  ASP    99      17.288  34.131  46.017  1.00  0.00           C
ATOM   1556  HA  ASP    99      18.234  34.160  46.558  1.00  0.00           H
ATOM   1557  CB  ASP    99      16.110  34.488  46.796  1.00  0.00           C
ATOM   1558  HB2 ASP    99      15.243  34.489  46.136  1.00  0.00           H
ATOM   1559  HB3 ASP    99      15.976  33.699  47.536  1.00  0.00           H
ATOM   1560  CG  ASP    99      16.254  35.765  47.545  1.00  0.00           C
ATOM   1561  OD1 ASP    99      15.252  36.429  47.960  1.00  0.00           O
ATOM   1562  OD2 ASP    99      17.423  36.224  47.739  1.00  0.00           O
ATOM   1563  C   ASP    99      17.185  32.679  45.506  1.00  0.00           C
ATOM   1564  O   ASP    99      17.934  31.709  45.878  1.00  0.00           O
ATOM   1565  N   ALA   100      16.303  32.535  44.498  1.00  0.00           N
ATOM   1566  H   ALA   100      15.965  33.351  44.007  1.00  0.00           H
ATOM   1567  CA  ALA   100      16.157  31.223  43.820  1.00  0.00           C
ATOM   1568  HA  ALA   100      16.322  30.455  44.576  1.00  0.00           H
ATOM   1569  CB  ALA   100      14.667  31.008  43.481  1.00  0.00           C
ATOM   1570  HB1 ALA   100      14.393  31.727  42.709  1.00  0.00           H
ATOM   1571  HB2 ALA   100      14.038  31.173  44.355  1.00  0.00           H
ATOM   1572  HB3 ALA   100      14.577  30.000  43.074  1.00  0.00           H
ATOM   1573  C   ALA   100      17.077  30.940  42.635  1.00  0.00           C
ATOM   1574  O   ALA   100      16.998  29.906  41.959  1.00  0.00           O
ATOM   1575  N   MET   101      18.051  31.792  42.463  1.00  0.00           N
ATOM   1576  H   MET   101      18.103  32.536  43.144  1.00  0.00           H
ATOM   1577  CA  MET   101      19.127  31.559  41.553  1.00  0.00           C
ATOM   1578  HA  MET   101      18.835  31.012  40.655  1.00  0.00           H
ATOM   1579  CB  MET   101      19.702  32.918  40.978  1.00  0.00           C
ATOM   1580  HB2 MET   101      18.859  33.500  40.604  1.00  0.00           H
ATOM   1581  HB3 MET   101      20.197  33.383  41.830  1.00  0.00           H
ATOM   1582  CG  MET   101      20.744  32.739  39.877  1.00  0.00           C
ATOM   1583  HG2 MET   101      21.698  32.391  40.272  1.00  0.00           H
ATOM   1584  HG3 MET   101      20.423  31.981  39.164  1.00  0.00           H
ATOM   1585  SD  MET   101      21.029  34.362  39.192  1.00  0.00           S
ATOM   1586  CE  MET   101      19.603  34.445  38.013  1.00  0.00           C
ATOM   1587  HE1 MET   101      19.738  33.775  37.163  1.00  0.00           H
ATOM   1588  HE2 MET   101      18.645  34.174  38.459  1.00  0.00           H
ATOM   1589  HE3 MET   101      19.460  35.483  37.716  1.00  0.00           H
ATOM   1590  C   MET   101      20.212  30.860  42.298  1.00  0.00           C
ATOM   1591  O   MET   101      20.959  30.156  41.577  1.00  0.00           O
ATOM   1592  N   ARG   102      20.345  30.805  43.583  1.00  0.00           N
ATOM   1593  H   ARG   102      19.620  31.305  44.078  1.00  0.00           H
ATOM   1594  CA  ARG   102      21.388  29.953  44.246  1.00  0.00           C
ATOM   1595  HA  ARG   102      22.326  30.276  43.793  1.00  0.00           H
ATOM   1596  CB  ARG   102      21.537  30.136  45.741  1.00  0.00           C
ATOM   1597  HB2 ARG   102      20.735  29.528  46.161  1.00  0.00           H
ATOM   1598  HB3 ARG   102      22.514  29.745  46.021  1.00  0.00           H
ATOM   1599  CG  ARG   102      21.467  31.550  46.276  1.00  0.00           C
ATOM   1600  HG2 ARG   102      22.185  32.200  45.776  1.00  0.00           H
ATOM   1601  HG3 ARG   102      20.506  31.928  45.929  1.00  0.00           H
ATOM   1602  CD  ARG   102      21.480  31.732  47.816  1.00  0.00           C
ATOM   1603  HD2 ARG   102      20.820  31.011  48.300  1.00  0.00           H
ATOM   1604  HD3 ARG   102      22.463  31.569  48.259  1.00  0.00           H
ATOM   1605  NE  ARG   102      21.047  33.107  48.234  1.00  0.00           N
ATOM   1606  HE  ARG   102      20.628  33.683  47.518  1.00  0.00           H
ATOM   1607  CZ  ARG   102      21.452  33.695  49.278  1.00  0.00           C
ATOM   1608  NH1 ARG   102      21.947  33.144  50.317  1.00  0.00           N
ATOM   1609 HH11 ARG   102      22.114  32.148  50.275  1.00  0.00           H
ATOM   1610 HH12 ARG   102      22.121  33.750  51.106  1.00  0.00           H
ATOM   1611  NH2 ARG   102      21.376  35.039  49.419  1.00  0.00           N
ATOM   1612 HH21 ARG   102      20.799  35.495  48.726  1.00  0.00           H
ATOM   1613 HH22 ARG   102      22.072  35.642  49.834  1.00  0.00           H
ATOM   1614  C   ARG   102      21.071  28.395  44.071  1.00  0.00           C
ATOM   1615  O   ARG   102      22.009  27.612  44.038  1.00  0.00           O
ATOM   1616  N   THR   103      19.812  27.905  43.971  1.00  0.00           N
ATOM   1617  H   THR   103      19.122  28.470  44.445  1.00  0.00           H
ATOM   1618  CA  THR   103      19.456  26.471  43.617  1.00  0.00           C
ATOM   1619  HA  THR   103      20.353  25.860  43.517  1.00  0.00           H
ATOM   1620  CB  THR   103      18.802  25.846  44.778  1.00  0.00           C
ATOM   1621  HB  THR   103      18.717  24.805  44.466  1.00  0.00           H
ATOM   1622  CG2 THR   103      19.649  25.787  45.972  1.00  0.00           C
ATOM   1623 HG21 THR   103      19.886  26.758  46.408  1.00  0.00           H
ATOM   1624 HG22 THR   103      20.580  25.296  45.690  1.00  0.00           H
ATOM   1625 HG23 THR   103      19.175  25.151  46.719  1.00  0.00           H
ATOM   1626  OG1 THR   103      17.554  26.380  45.056  1.00  0.00           O
ATOM   1627  HG1 THR   103      17.751  27.249  45.412  1.00  0.00           H
ATOM   1628  C   THR   103      18.650  26.405  42.310  1.00  0.00           C
ATOM   1629  O   THR   103      17.757  25.611  42.093  1.00  0.00           O
ATOM   1630  N   THR   104      18.858  27.331  41.365  1.00  0.00           N
ATOM   1631  H   THR   104      19.581  28.026  41.490  1.00  0.00           H
ATOM   1632  CA  THR   104      18.195  27.321  40.076  1.00  0.00           C
ATOM   1633  HA  THR   104      17.114  27.291  40.205  1.00  0.00           H
ATOM   1634  CB  THR   104      18.642  28.394  39.085  1.00  0.00           C
ATOM   1635  HB  THR   104      18.307  29.335  39.519  1.00  0.00           H
ATOM   1636  CG2 THR   104      20.161  28.426  38.819  1.00  0.00           C
ATOM   1637 HG21 THR   104      20.383  29.470  38.604  1.00  0.00           H
ATOM   1638 HG22 THR   104      20.456  27.765  38.003  1.00  0.00           H
ATOM   1639 HG23 THR   104      20.703  28.229  39.745  1.00  0.00           H
ATOM   1640  OG1 THR   104      17.921  28.279  37.901  1.00  0.00           O
ATOM   1641  HG1 THR   104      17.475  29.119  37.779  1.00  0.00           H
ATOM   1642  C   THR   104      18.599  26.005  39.404  1.00  0.00           C
ATOM   1643  O   THR   104      19.767  25.551  39.509  1.00  0.00           O
ATOM   1644  N   GLN   105      17.696  25.432  38.609  1.00  0.00           N
ATOM   1645  H   GLN   105      16.790  25.864  38.504  1.00  0.00           H
ATOM   1646  CA  GLN   105      17.937  24.099  38.074  1.00  0.00           C
ATOM   1647  HA  GLN   105      18.780  23.660  38.608  1.00  0.00           H
ATOM   1648  CB  GLN   105      16.603  23.253  38.297  1.00  0.00           C
ATOM   1649  HB2 GLN   105      15.802  23.780  37.778  1.00  0.00           H
ATOM   1650  HB3 GLN   105      16.661  22.236  37.909  1.00  0.00           H
ATOM   1651  CG  GLN   105      16.243  23.219  39.800  1.00  0.00           C
ATOM   1652  HG2 GLN   105      16.966  22.631  40.366  1.00  0.00           H
ATOM   1653  HG3 GLN   105      16.166  24.236  40.184  1.00  0.00           H
ATOM   1654  CD  GLN   105      14.924  22.478  40.270  1.00  0.00           C
ATOM   1655  OE1 GLN   105      14.406  21.575  39.600  1.00  0.00           O
ATOM   1656  NE2 GLN   105      14.448  22.783  41.418  1.00  0.00           N
ATOM   1657 HE21 GLN   105      13.517  22.488  41.675  1.00  0.00           H
ATOM   1658 HE22 GLN   105      15.062  23.239  42.078  1.00  0.00           H
ATOM   1659  C   GLN   105      18.337  24.229  36.608  1.00  0.00           C
ATOM   1660  O   GLN   105      18.165  23.301  35.835  1.00  0.00           O
ATOM   1661  N   ASN   106      19.119  25.226  36.254  1.00  0.00           N
ATOM   1662  H   ASN   106      19.363  25.760  37.076  1.00  0.00           H
ATOM   1663  CA  ASN   106      19.720  25.579  34.918  1.00  0.00           C
ATOM   1664  HA  ASN   106      19.533  24.666  34.351  1.00  0.00           H
ATOM   1665  CB  ASN   106      18.923  26.792  34.268  1.00  0.00           C
ATOM   1666  HB2 ASN   106      19.116  27.688  34.859  1.00  0.00           H
ATOM   1667  HB3 ASN   106      19.276  26.733  33.239  1.00  0.00           H
ATOM   1668  CG  ASN   106      17.435  26.479  34.397  1.00  0.00           C
ATOM   1669  OD1 ASN   106      16.928  25.673  33.610  1.00  0.00           O
ATOM   1670  ND2 ASN   106      16.676  27.088  35.240  1.00  0.00           N
ATOM   1671 HD21 ASN   106      17.091  27.787  35.841  1.00  0.00           H
ATOM   1672 HD22 ASN   106      15.686  26.888  35.246  1.00  0.00           H
ATOM   1673  C   ASN   106      21.228  25.901  34.967  1.00  0.00           C
ATOM   1674  O   ASN   106      21.578  26.746  35.787  1.00  0.00           O
ATOM   1675  N   PRO   107      22.129  25.429  34.057  1.00  0.00           N
ATOM   1676  CD  PRO   107      21.840  24.521  32.929  1.00  0.00           C
ATOM   1677  HD2 PRO   107      21.122  24.955  32.234  1.00  0.00           H
ATOM   1678  HD3 PRO   107      21.387  23.621  33.342  1.00  0.00           H
ATOM   1679  CG  PRO   107      23.171  24.387  32.147  1.00  0.00           C
ATOM   1680  HG2 PRO   107      23.159  25.218  31.442  1.00  0.00           H
ATOM   1681  HG3 PRO   107      23.395  23.482  31.583  1.00  0.00           H
ATOM   1682  CB  PRO   107      24.195  24.736  33.203  1.00  0.00           C
ATOM   1683  HB2 PRO   107      25.210  25.048  32.952  1.00  0.00           H
ATOM   1684  HB3 PRO   107      24.242  23.809  33.773  1.00  0.00           H
ATOM   1685  CA  PRO   107      23.462  25.803  34.098  1.00  0.00           C
ATOM   1686  HA  PRO   107      23.796  25.829  35.135  1.00  0.00           H
ATOM   1687  C   PRO   107      23.725  27.246  33.510  1.00  0.00           C
ATOM   1688  O   PRO   107      24.683  27.899  33.995  1.00  0.00           O
ATOM   1689  N   ASP   108      23.009  27.784  32.549  1.00  0.00           N
ATOM   1690  H   ASP   108      22.170  27.316  32.238  1.00  0.00           H
ATOM   1691  CA  ASP   108      23.390  29.121  32.102  1.00  0.00           C
ATOM   1692  HA  ASP   108      24.468  29.133  31.945  1.00  0.00           H
ATOM   1693  CB  ASP   108      22.551  29.408  30.830  1.00  0.00           C
ATOM   1694  HB2 ASP   108      21.541  29.513  31.226  1.00  0.00           H
ATOM   1695  HB3 ASP   108      22.850  30.307  30.290  1.00  0.00           H
ATOM   1696  CG  ASP   108      22.575  28.321  29.787  1.00  0.00           C
ATOM   1697  OD1 ASP   108      21.600  28.239  29.007  1.00  0.00           O
ATOM   1698  OD2 ASP   108      23.602  27.570  29.652  1.00  0.00           O
ATOM   1699  C   ASP   108      23.045  30.266  33.100  1.00  0.00           C
ATOM   1700  O   ASP   108      23.737  31.232  33.099  1.00  0.00           O
ATOM   1701  N   GLU   109      22.021  30.150  33.921  1.00  0.00           N
ATOM   1702  H   GLU   109      21.563  29.252  33.981  1.00  0.00           H
ATOM   1703  CA  GLU   109      21.418  31.384  34.462  1.00  0.00           C
ATOM   1704  HA  GLU   109      21.200  32.029  33.612  1.00  0.00           H
ATOM   1705  CB  GLU   109      20.100  30.923  35.100  1.00  0.00           C
ATOM   1706  HB2 GLU   109      20.346  30.145  35.824  1.00  0.00           H
ATOM   1707  HB3 GLU   109      19.684  31.813  35.571  1.00  0.00           H
ATOM   1708  CG  GLU   109      19.009  30.406  34.173  1.00  0.00           C
ATOM   1709  HG2 GLU   109      19.515  29.579  33.673  1.00  0.00           H
ATOM   1710  HG3 GLU   109      18.102  30.143  34.717  1.00  0.00           H
ATOM   1711  CD  GLU   109      18.649  31.441  33.127  1.00  0.00           C
ATOM   1712  OE1 GLU   109      18.621  32.658  33.382  1.00  0.00           O
ATOM   1713  OE2 GLU   109      18.483  30.908  31.982  1.00  0.00           O
ATOM   1714  C   GLU   109      22.252  32.133  35.477  1.00  0.00           C
ATOM   1715  O   GLU   109      21.987  33.343  35.652  1.00  0.00           O
ATOM   1716  N   LEU   110      23.218  31.510  36.227  1.00  0.00           N
ATOM   1717  H   LEU   110      23.302  30.506  36.178  1.00  0.00           H
ATOM   1718  CA  LEU   110      24.237  32.356  36.949  1.00  0.00           C
ATOM   1719  HA  LEU   110      23.663  33.028  37.588  1.00  0.00           H
ATOM   1720  CB  LEU   110      25.039  31.514  37.872  1.00  0.00           C
ATOM   1721  HB2 LEU   110      24.382  31.159  38.668  1.00  0.00           H
ATOM   1722  HB3 LEU   110      25.505  30.694  37.325  1.00  0.00           H
ATOM   1723  CG  LEU   110      26.242  32.198  38.546  1.00  0.00           C
ATOM   1724  HG  LEU   110      26.837  32.752  37.819  1.00  0.00           H
ATOM   1725  CD1 LEU   110      25.722  33.125  39.664  1.00  0.00           C
ATOM   1726 HD11 LEU   110      25.182  32.446  40.324  1.00  0.00           H
ATOM   1727 HD12 LEU   110      24.979  33.811  39.256  1.00  0.00           H
ATOM   1728 HD13 LEU   110      26.478  33.661  40.238  1.00  0.00           H
ATOM   1729  CD2 LEU   110      27.233  31.191  39.159  1.00  0.00           C
ATOM   1730 HD21 LEU   110      26.643  30.787  39.982  1.00  0.00           H
ATOM   1731 HD22 LEU   110      27.533  30.452  38.416  1.00  0.00           H
ATOM   1732 HD23 LEU   110      28.104  31.784  39.436  1.00  0.00           H
ATOM   1733  C   LEU   110      25.147  33.225  36.038  1.00  0.00           C
ATOM   1734  O   LEU   110      25.351  34.427  36.265  1.00  0.00           O
ATOM   1735  N   TRP   111      25.667  32.662  34.895  1.00  0.00           N
ATOM   1736  H   TRP   111      25.313  31.777  34.559  1.00  0.00           H
ATOM   1737  CA  TRP   111      26.478  33.353  33.956  1.00  0.00           C
ATOM   1738  HA  TRP   111      27.310  33.780  34.516  1.00  0.00           H
ATOM   1739  CB  TRP   111      27.133  32.328  32.994  1.00  0.00           C
ATOM   1740  HB2 TRP   111      26.307  31.895  32.429  1.00  0.00           H
ATOM   1741  HB3 TRP   111      27.865  32.800  32.339  1.00  0.00           H
ATOM   1742  CG  TRP   111      27.743  31.117  33.526  1.00  0.00           C
ATOM   1743  CD1 TRP   111      27.445  29.853  33.138  1.00  0.00           C
ATOM   1744  HD1 TRP   111      26.740  29.470  32.415  1.00  0.00           H
ATOM   1745  NE1 TRP   111      28.186  28.990  33.926  1.00  0.00           N
ATOM   1746  HE1 TRP   111      28.001  27.996  33.930  1.00  0.00           H
ATOM   1747  CE2 TRP   111      29.040  29.730  34.766  1.00  0.00           C
ATOM   1748  CZ2 TRP   111      29.982  29.352  35.752  1.00  0.00           C
ATOM   1749  HZ2 TRP   111      30.121  28.286  35.853  1.00  0.00           H
ATOM   1750  CH2 TRP   111      30.564  30.332  36.611  1.00  0.00           C
ATOM   1751  HH2 TRP   111      31.130  30.045  37.485  1.00  0.00           H
ATOM   1752  CZ3 TRP   111      30.283  31.712  36.375  1.00  0.00           C
ATOM   1753  HZ3 TRP   111      30.808  32.458  36.951  1.00  0.00           H
ATOM   1754  CE3 TRP   111      29.437  32.068  35.256  1.00  0.00           C
ATOM   1755  HE3 TRP   111      29.246  33.107  35.032  1.00  0.00           H
ATOM   1756  CD2 TRP   111      28.725  31.079  34.570  1.00  0.00           C
ATOM   1757  C   TRP   111      25.650  34.385  33.183  1.00  0.00           C
ATOM   1758  O   TRP   111      26.146  35.532  32.962  1.00  0.00           O
ATOM   1759  N   GLU   112      24.406  34.106  32.820  1.00  0.00           N
ATOM   1760  H   GLU   112      24.155  33.129  32.841  1.00  0.00           H
ATOM   1761  CA  GLU   112      23.450  35.022  32.198  1.00  0.00           C
ATOM   1762  HA  GLU   112      23.992  35.458  31.359  1.00  0.00           H
ATOM   1763  CB  GLU   112      22.139  34.332  31.945  1.00  0.00           C
ATOM   1764  HB2 GLU   112      21.746  34.071  32.928  1.00  0.00           H
ATOM   1765  HB3 GLU   112      21.491  35.057  31.454  1.00  0.00           H
ATOM   1766  CG  GLU   112      22.221  33.123  31.003  1.00  0.00           C
ATOM   1767  HG2 GLU   112      23.294  32.940  30.942  1.00  0.00           H
ATOM   1768  HG3 GLU   112      21.648  32.307  31.444  1.00  0.00           H
ATOM   1769  CD  GLU   112      21.663  33.381  29.555  1.00  0.00           C
ATOM   1770  OE1 GLU   112      21.820  34.447  28.874  1.00  0.00           O
ATOM   1771  OE2 GLU   112      20.949  32.453  29.077  1.00  0.00           O
ATOM   1772  C   GLU   112      23.308  36.294  33.098  1.00  0.00           C
ATOM   1773  O   GLU   112      23.367  37.365  32.550  1.00  0.00           O
ATOM   1774  N   PHE   113      23.195  36.087  34.396  1.00  0.00           N
ATOM   1775  H   PHE   113      23.156  35.131  34.723  1.00  0.00           H
ATOM   1776  CA  PHE   113      23.036  37.178  35.427  1.00  0.00           C
ATOM   1777  HA  PHE   113      22.224  37.832  35.110  1.00  0.00           H
ATOM   1778  CB  PHE   113      22.686  36.591  36.775  1.00  0.00           C
ATOM   1779  HB2 PHE   113      21.643  36.273  36.807  1.00  0.00           H
ATOM   1780  HB3 PHE   113      23.401  35.825  37.074  1.00  0.00           H
ATOM   1781  CG  PHE   113      22.824  37.597  37.849  1.00  0.00           C
ATOM   1782  CD1 PHE   113      21.679  38.307  38.199  1.00  0.00           C
ATOM   1783  HD1 PHE   113      20.745  38.128  37.687  1.00  0.00           H
ATOM   1784  CE1 PHE   113      21.775  39.188  39.336  1.00  0.00           C
ATOM   1785  HE1 PHE   113      20.937  39.781  39.673  1.00  0.00           H
ATOM   1786  CZ  PHE   113      23.010  39.354  39.980  1.00  0.00           C
ATOM   1787  HZ  PHE   113      23.104  40.049  40.801  1.00  0.00           H
ATOM   1788  CE2 PHE   113      24.166  38.645  39.667  1.00  0.00           C
ATOM   1789  HE2 PHE   113      25.094  38.785  40.200  1.00  0.00           H
ATOM   1790  CD2 PHE   113      24.071  37.856  38.493  1.00  0.00           C
ATOM   1791  HD2 PHE   113      24.982  37.380  38.162  1.00  0.00           H
ATOM   1792  C   PHE   113      24.255  38.096  35.519  1.00  0.00           C
ATOM   1793  O   PHE   113      24.158  39.360  35.551  1.00  0.00           O
ATOM   1794  N   ILE   114      25.458  37.558  35.448  1.00  0.00           N
ATOM   1795  H   ILE   114      25.439  36.551  35.377  1.00  0.00           H
ATOM   1796  CA  ILE   114      26.700  38.241  35.417  1.00  0.00           C
ATOM   1797  HA  ILE   114      26.663  39.097  36.090  1.00  0.00           H
ATOM   1798  CB  ILE   114      27.798  37.193  35.840  1.00  0.00           C
ATOM   1799  HB  ILE   114      27.789  36.387  35.107  1.00  0.00           H
ATOM   1800  CG2 ILE   114      29.208  37.834  35.841  1.00  0.00           C
ATOM   1801 HG21 ILE   114      29.403  38.572  36.619  1.00  0.00           H
ATOM   1802 HG22 ILE   114      29.605  38.149  34.876  1.00  0.00           H
ATOM   1803 HG23 ILE   114      29.938  37.047  36.034  1.00  0.00           H
ATOM   1804  CG1 ILE   114      27.598  36.580  37.292  1.00  0.00           C
ATOM   1805 HG12 ILE   114      27.860  37.368  37.996  1.00  0.00           H
ATOM   1806 HG13 ILE   114      26.537  36.389  37.446  1.00  0.00           H
ATOM   1807  CD1 ILE   114      28.477  35.325  37.580  1.00  0.00           C
ATOM   1808 HD11 ILE   114      28.277  34.968  38.591  1.00  0.00           H
ATOM   1809 HD12 ILE   114      29.530  35.541  37.399  1.00  0.00           H
ATOM   1810 HD13 ILE   114      28.179  34.560  36.862  1.00  0.00           H
ATOM   1811  C   ILE   114      26.990  38.923  34.117  1.00  0.00           C
ATOM   1812  O   ILE   114      27.356  40.070  34.142  1.00  0.00           O
ATOM   1813  N   ALA   115      26.766  38.264  33.012  1.00  0.00           N
ATOM   1814  H   ALA   115      26.540  37.283  33.101  1.00  0.00           H
ATOM   1815  CA  ALA   115      26.691  38.928  31.695  1.00  0.00           C
ATOM   1816  HA  ALA   115      27.599  39.528  31.635  1.00  0.00           H
ATOM   1817  CB  ALA   115      26.725  37.823  30.645  1.00  0.00           C
ATOM   1818  HB1 ALA   115      27.657  37.272  30.767  1.00  0.00           H
ATOM   1819  HB2 ALA   115      26.800  38.379  29.710  1.00  0.00           H
ATOM   1820  HB3 ALA   115      25.875  37.149  30.740  1.00  0.00           H
ATOM   1821  C   ALA   115      25.623  40.037  31.372  1.00  0.00           C
ATOM   1822  O   ALA   115      25.852  41.017  30.739  1.00  0.00           O
ATOM   1823  N   ASP   116      24.427  40.022  32.030  1.00  0.00           N
ATOM   1824  H   ASP   116      24.076  39.146  32.389  1.00  0.00           H
ATOM   1825  CA  ASP   116      23.430  41.096  31.967  1.00  0.00           C
ATOM   1826  HA  ASP   116      23.342  41.554  30.982  1.00  0.00           H
ATOM   1827  CB  ASP   116      22.085  40.417  32.318  1.00  0.00           C
ATOM   1828  HB2 ASP   116      22.171  39.901  33.274  1.00  0.00           H
ATOM   1829  HB3 ASP   116      21.339  41.195  32.482  1.00  0.00           H
ATOM   1830  CG  ASP   116      21.457  39.553  31.149  1.00  0.00           C
ATOM   1831  OD1 ASP   116      21.605  39.856  29.946  1.00  0.00           O
ATOM   1832  OD2 ASP   116      20.690  38.631  31.448  1.00  0.00           O
ATOM   1833  C   ASP   116      23.860  42.287  32.880  1.00  0.00           C
ATOM   1834  O   ASP   116      23.523  43.439  32.652  1.00  0.00           O
ATOM   1835  N   SER   117      24.454  42.032  34.108  1.00  0.00           N
ATOM   1836  H   SER   117      24.643  41.087  34.410  1.00  0.00           H
ATOM   1837  CA  SER   117      24.941  43.120  35.024  1.00  0.00           C
ATOM   1838  HA  SER   117      24.114  43.797  35.239  1.00  0.00           H
ATOM   1839  CB  SER   117      25.407  42.409  36.349  1.00  0.00           C
ATOM   1840  HB2 SER   117      26.202  41.683  36.184  1.00  0.00           H
ATOM   1841  HB3 SER   117      25.685  43.243  36.994  1.00  0.00           H
ATOM   1842  OG  SER   117      24.356  41.835  36.941  1.00  0.00           O
ATOM   1843  HG  SER   117      24.265  40.918  36.670  1.00  0.00           H
ATOM   1844  C   SER   117      26.204  43.727  34.507  1.00  0.00           C
ATOM   1845  O   SER   117      26.415  44.969  34.657  1.00  0.00           O
ATOM   1846  N   LEU   118      27.084  42.965  33.868  1.00  0.00           N
ATOM   1847  H   LEU   118      26.933  41.968  33.812  1.00  0.00           H
ATOM   1848  CA  LEU   118      28.112  43.465  32.956  1.00  0.00           C
ATOM   1849  HA  LEU   118      28.862  43.994  33.545  1.00  0.00           H
ATOM   1850  CB  LEU   118      28.921  42.340  32.272  1.00  0.00           C
ATOM   1851  HB2 LEU   118      28.221  41.545  32.011  1.00  0.00           H
ATOM   1852  HB3 LEU   118      29.353  42.707  31.342  1.00  0.00           H
ATOM   1853  CG  LEU   118      29.996  41.835  33.286  1.00  0.00           C
ATOM   1854  HG  LEU   118      29.622  41.558  34.273  1.00  0.00           H
ATOM   1855  CD1 LEU   118      30.681  40.608  32.700  1.00  0.00           C
ATOM   1856 HD11 LEU   118      31.298  40.870  31.840  1.00  0.00           H
ATOM   1857 HD12 LEU   118      29.935  39.827  32.555  1.00  0.00           H
ATOM   1858 HD13 LEU   118      31.306  40.259  33.522  1.00  0.00           H
ATOM   1859  CD2 LEU   118      31.119  42.831  33.593  1.00  0.00           C
ATOM   1860 HD21 LEU   118      31.846  42.349  34.246  1.00  0.00           H
ATOM   1861 HD22 LEU   118      31.681  42.951  32.667  1.00  0.00           H
ATOM   1862 HD23 LEU   118      30.786  43.730  34.111  1.00  0.00           H
ATOM   1863  C   LEU   118      27.605  44.393  31.847  1.00  0.00           C
ATOM   1864  O   LEU   118      28.051  45.557  31.698  1.00  0.00           O
ATOM   1865  N   LYS   119      26.637  43.954  31.163  1.00  0.00           N
ATOM   1866  H   LYS   119      26.299  43.017  31.329  1.00  0.00           H
ATOM   1867  CA  LYS   119      25.936  44.735  30.138  1.00  0.00           C
ATOM   1868  HA  LYS   119      26.662  44.974  29.361  1.00  0.00           H
ATOM   1869  CB  LYS   119      24.893  43.812  29.513  1.00  0.00           C
ATOM   1870  HB2 LYS   119      25.352  42.893  29.151  1.00  0.00           H
ATOM   1871  HB3 LYS   119      24.143  43.533  30.253  1.00  0.00           H
ATOM   1872  CG  LYS   119      24.139  44.514  28.365  1.00  0.00           C
ATOM   1873  HG2 LYS   119      23.171  44.017  28.321  1.00  0.00           H
ATOM   1874  HG3 LYS   119      23.995  45.566  28.611  1.00  0.00           H
ATOM   1875  CD  LYS   119      24.770  44.534  26.962  1.00  0.00           C
ATOM   1876  HD2 LYS   119      25.830  44.731  27.126  1.00  0.00           H
ATOM   1877  HD3 LYS   119      24.697  43.526  26.554  1.00  0.00           H
ATOM   1878  CE  LYS   119      24.030  45.416  25.979  1.00  0.00           C
ATOM   1879  HE2 LYS   119      23.052  44.950  25.854  1.00  0.00           H
ATOM   1880  HE3 LYS   119      23.856  46.406  26.399  1.00  0.00           H
ATOM   1881  NZ  LYS   119      24.726  45.515  24.677  1.00  0.00           N
ATOM   1882  HZ1 LYS   119      24.916  44.616  24.259  1.00  0.00           H
ATOM   1883  HZ2 LYS   119      25.588  46.041  24.716  1.00  0.00           H
ATOM   1884  HZ3 LYS   119      24.195  45.931  23.925  1.00  0.00           H
ATOM   1885  C   LYS   119      25.350  45.987  30.700  1.00  0.00           C
ATOM   1886  O   LYS   119      25.594  47.031  30.072  1.00  0.00           O
ATOM   1887  N   ALA   120      24.626  46.001  31.824  1.00  0.00           N
ATOM   1888  H   ALA   120      24.391  45.118  32.253  1.00  0.00           H
ATOM   1889  CA  ALA   120      24.006  47.224  32.449  1.00  0.00           C
ATOM   1890  HA  ALA   120      23.346  47.694  31.720  1.00  0.00           H
ATOM   1891  CB  ALA   120      23.113  46.795  33.596  1.00  0.00           C
ATOM   1892  HB1 ALA   120      22.418  46.115  33.103  1.00  0.00           H
ATOM   1893  HB2 ALA   120      22.462  47.608  33.913  1.00  0.00           H
ATOM   1894  HB3 ALA   120      23.710  46.325  34.379  1.00  0.00           H
ATOM   1895  C   ALA   120      25.041  48.302  32.829  1.00  0.00           C
ATOM   1896  O   ALA   120      24.886  49.516  32.605  1.00  0.00           O
ATOM   1897  N   PHE   121      26.136  47.811  33.321  1.00  0.00           N
ATOM   1898  H   PHE   121      26.196  46.820  33.505  1.00  0.00           H
ATOM   1899  CA  PHE   121      27.299  48.649  33.567  1.00  0.00           C
ATOM   1900  HA  PHE   121      27.037  49.530  34.152  1.00  0.00           H
ATOM   1901  CB  PHE   121      28.290  47.759  34.282  1.00  0.00           C
ATOM   1902  HB2 PHE   121      27.837  47.510  35.240  1.00  0.00           H
ATOM   1903  HB3 PHE   121      28.445  46.854  33.695  1.00  0.00           H
ATOM   1904  CG  PHE   121      29.451  48.635  34.660  1.00  0.00           C
ATOM   1905  CD1 PHE   121      29.510  49.323  35.916  1.00  0.00           C
ATOM   1906  HD1 PHE   121      28.641  49.337  36.558  1.00  0.00           H
ATOM   1907  CE1 PHE   121      30.824  49.812  36.265  1.00  0.00           C
ATOM   1908  HE1 PHE   121      31.028  50.187  37.257  1.00  0.00           H
ATOM   1909  CZ  PHE   121      31.936  49.801  35.498  1.00  0.00           C
ATOM   1910  HZ  PHE   121      32.895  50.142  35.858  1.00  0.00           H
ATOM   1911  CE2 PHE   121      31.806  49.061  34.268  1.00  0.00           C
ATOM   1912  HE2 PHE   121      32.640  48.859  33.610  1.00  0.00           H
ATOM   1913  CD2 PHE   121      30.587  48.461  33.973  1.00  0.00           C
ATOM   1914  HD2 PHE   121      30.474  47.797  33.130  1.00  0.00           H
ATOM   1915  C   PHE   121      27.947  49.294  32.245  1.00  0.00           C
ATOM   1916  O   PHE   121      28.125  50.502  32.138  1.00  0.00           O
ATOM   1917  N   ILE   122      28.292  48.522  31.215  1.00  0.00           N
ATOM   1918  H   ILE   122      28.284  47.538  31.445  1.00  0.00           H
ATOM   1919  CA  ILE   122      29.006  48.924  30.029  1.00  0.00           C
ATOM   1920  HA  ILE   122      29.852  49.567  30.275  1.00  0.00           H
ATOM   1921  CB  ILE   122      29.552  47.690  29.234  1.00  0.00           C
ATOM   1922  HB  ILE   122      28.788  46.913  29.249  1.00  0.00           H
ATOM   1923  CG2 ILE   122      29.830  47.977  27.751  1.00  0.00           C
ATOM   1924 HG21 ILE   122      28.964  48.362  27.213  1.00  0.00           H
ATOM   1925 HG22 ILE   122      30.180  47.065  27.266  1.00  0.00           H
ATOM   1926 HG23 ILE   122      30.601  48.746  27.707  1.00  0.00           H
ATOM   1927  CG1 ILE   122      30.830  47.084  29.873  1.00  0.00           C
ATOM   1928 HG12 ILE   122      30.489  46.627  30.801  1.00  0.00           H
ATOM   1929 HG13 ILE   122      31.184  46.268  29.244  1.00  0.00           H
ATOM   1930  CD1 ILE   122      31.945  48.067  30.221  1.00  0.00           C
ATOM   1931 HD11 ILE   122      31.663  48.697  31.064  1.00  0.00           H
ATOM   1932 HD12 ILE   122      32.247  48.799  29.471  1.00  0.00           H
ATOM   1933 HD13 ILE   122      32.833  47.503  30.505  1.00  0.00           H
ATOM   1934  C   ILE   122      28.170  49.803  29.141  1.00  0.00           C
ATOM   1935  O   ILE   122      28.678  50.690  28.464  1.00  0.00           O
ATOM   1936  N   ASP   123      26.835  49.575  29.102  1.00  0.00           N
ATOM   1937  H   ASP   123      26.506  48.814  29.678  1.00  0.00           H
ATOM   1938  CA  ASP   123      25.887  50.386  28.362  1.00  0.00           C
ATOM   1939  HA  ASP   123      26.030  50.276  27.288  1.00  0.00           H
ATOM   1940  CB  ASP   123      24.509  49.791  28.551  1.00  0.00           C
ATOM   1941  HB2 ASP   123      24.571  48.737  28.280  1.00  0.00           H
ATOM   1942  HB3 ASP   123      24.265  49.907  29.608  1.00  0.00           H
ATOM   1943  CG  ASP   123      23.372  50.455  27.754  1.00  0.00           C
ATOM   1944  OD1 ASP   123      23.541  51.154  26.671  1.00  0.00           O
ATOM   1945  OD2 ASP   123      22.212  50.223  28.100  1.00  0.00           O
ATOM   1946  C   ASP   123      25.793  51.884  28.783  1.00  0.00           C
ATOM   1947  O   ASP   123      25.716  52.761  27.943  1.00  0.00           O
ATOM   1948  N   GLU   124      25.944  52.179  30.104  1.00  0.00           N
ATOM   1949  H   GLU   124      25.562  51.461  30.703  1.00  0.00           H
ATOM   1950  CA  GLU   124      25.862  53.584  30.631  1.00  0.00           C
ATOM   1951  HA  GLU   124      25.274  54.089  29.865  1.00  0.00           H
ATOM   1952  CB  GLU   124      25.217  53.649  31.931  1.00  0.00           C
ATOM   1953  HB2 GLU   124      24.360  52.988  31.806  1.00  0.00           H
ATOM   1954  HB3 GLU   124      25.847  53.150  32.668  1.00  0.00           H
ATOM   1955  CG  GLU   124      24.711  54.988  32.417  1.00  0.00           C
ATOM   1956  HG2 GLU   124      24.438  54.885  33.467  1.00  0.00           H
ATOM   1957  HG3 GLU   124      25.665  55.514  32.423  1.00  0.00           H
ATOM   1958  CD  GLU   124      23.582  55.664  31.578  1.00  0.00           C
ATOM   1959  OE1 GLU   124      23.728  56.783  31.055  1.00  0.00           O
ATOM   1960  OE2 GLU   124      22.539  55.027  31.406  1.00  0.00           O
ATOM   1961  C   GLU   124      27.238  54.219  30.694  1.00  0.00           C
ATOM   1962  O   GLU   124      27.476  55.399  30.602  1.00  0.00           O
ATOM   1963  N   GLN   125      28.258  53.376  31.064  1.00  0.00           N
ATOM   1964  H   GLN   125      28.077  52.384  30.994  1.00  0.00           H
ATOM   1965  CA  GLN   125      29.698  53.749  31.096  1.00  0.00           C
ATOM   1966  HA  GLN   125      29.745  54.659  31.693  1.00  0.00           H
ATOM   1967  CB  GLN   125      30.591  52.563  31.414  1.00  0.00           C
ATOM   1968  HB2 GLN   125      30.264  51.737  30.782  1.00  0.00           H
ATOM   1969  HB3 GLN   125      31.570  52.955  31.138  1.00  0.00           H
ATOM   1970  CG  GLN   125      30.558  52.144  32.919  1.00  0.00           C
ATOM   1971  HG2 GLN   125      29.534  52.038  33.278  1.00  0.00           H
ATOM   1972  HG3 GLN   125      30.996  51.178  33.168  1.00  0.00           H
ATOM   1973  CD  GLN   125      31.183  53.131  33.865  1.00  0.00           C
ATOM   1974  OE1 GLN   125      31.785  54.129  33.436  1.00  0.00           O
ATOM   1975  NE2 GLN   125      30.908  52.932  35.188  1.00  0.00           N
ATOM   1976 HE21 GLN   125      31.443  53.392  35.910  1.00  0.00           H
ATOM   1977 HE22 GLN   125      30.514  52.010  35.311  1.00  0.00           H
ATOM   1978  C   GLN   125      30.114  54.155  29.688  1.00  0.00           C
ATOM   1979  O   GLN   125      30.870  55.144  29.520  1.00  0.00           O
ATOM   1980  N   PHE   126      29.714  53.437  28.616  1.00  0.00           N
ATOM   1981  H   PHE   126      29.277  52.564  28.874  1.00  0.00           H
ATOM   1982  CA  PHE   126      29.848  53.804  27.193  1.00  0.00           C
ATOM   1983  HA  PHE   126      30.505  54.671  27.249  1.00  0.00           H
ATOM   1984  CB  PHE   126      30.665  52.838  26.450  1.00  0.00           C
ATOM   1985  HB2 PHE   126      30.267  51.826  26.520  1.00  0.00           H
ATOM   1986  HB3 PHE   126      30.709  53.066  25.386  1.00  0.00           H
ATOM   1987  CG  PHE   126      32.130  52.707  26.894  1.00  0.00           C
ATOM   1988  CD1 PHE   126      32.547  51.659  27.755  1.00  0.00           C
ATOM   1989  HD1 PHE   126      31.727  51.059  28.123  1.00  0.00           H
ATOM   1990  CE1 PHE   126      33.828  51.766  28.331  1.00  0.00           C
ATOM   1991  HE1 PHE   126      34.033  50.988  29.052  1.00  0.00           H
ATOM   1992  CZ  PHE   126      34.680  52.843  27.989  1.00  0.00           C
ATOM   1993  HZ  PHE   126      35.678  52.916  28.394  1.00  0.00           H
ATOM   1994  CE2 PHE   126      34.273  53.771  27.030  1.00  0.00           C
ATOM   1995  HE2 PHE   126      34.939  54.513  26.614  1.00  0.00           H
ATOM   1996  CD2 PHE   126      32.991  53.669  26.436  1.00  0.00           C
ATOM   1997  HD2 PHE   126      32.611  54.327  25.669  1.00  0.00           H
ATOM   1998  C   PHE   126      28.571  54.299  26.524  1.00  0.00           C
ATOM   1999  O   PHE   126      27.864  53.485  25.880  1.00  0.00           O
ATOM   2000  N   PRO   127      28.232  55.651  26.651  1.00  0.00           N
ATOM   2001  CD  PRO   127      28.694  56.592  27.556  1.00  0.00           C
ATOM   2002  HD2 PRO   127      29.680  56.857  27.171  1.00  0.00           H
ATOM   2003  HD3 PRO   127      28.803  56.151  28.547  1.00  0.00           H
ATOM   2004  CG  PRO   127      27.767  57.765  27.630  1.00  0.00           C
ATOM   2005  HG2 PRO   127      28.328  58.691  27.753  1.00  0.00           H
ATOM   2006  HG3 PRO   127      27.287  57.680  28.606  1.00  0.00           H
ATOM   2007  CB  PRO   127      26.760  57.601  26.514  1.00  0.00           C
ATOM   2008  HB2 PRO   127      27.092  58.249  25.702  1.00  0.00           H
ATOM   2009  HB3 PRO   127      25.777  57.968  26.810  1.00  0.00           H
ATOM   2010  CA  PRO   127      26.900  56.073  26.210  1.00  0.00           C
ATOM   2011  HA  PRO   127      26.156  55.519  26.781  1.00  0.00           H
ATOM   2012  C   PRO   127      26.622  55.936  24.748  1.00  0.00           C
ATOM   2013  O   PRO   127      25.494  55.856  24.270  1.00  0.00           O
ATOM   2014  N   GLN   128      27.637  56.043  23.984  1.00  0.00           N
ATOM   2015  H   GLN   128      28.499  56.187  24.489  1.00  0.00           H
ATOM   2016  CA  GLN   128      27.614  56.129  22.526  1.00  0.00           C
ATOM   2017  HA  GLN   128      26.587  56.022  22.175  1.00  0.00           H
ATOM   2018  CB  GLN   128      28.123  57.476  22.089  1.00  0.00           C
ATOM   2019  HB2 GLN   128      29.140  57.579  22.467  1.00  0.00           H
ATOM   2020  HB3 GLN   128      28.186  57.537  21.001  1.00  0.00           H
ATOM   2021  CG  GLN   128      27.307  58.737  22.477  1.00  0.00           C
ATOM   2022  HG2 GLN   128      27.485  58.933  23.535  1.00  0.00           H
ATOM   2023  HG3 GLN   128      27.792  59.540  21.921  1.00  0.00           H
ATOM   2024  CD  GLN   128      25.877  58.748  22.237  1.00  0.00           C
ATOM   2025  OE1 GLN   128      25.059  59.342  22.955  1.00  0.00           O
ATOM   2026  NE2 GLN   128      25.425  58.339  21.024  1.00  0.00           N
ATOM   2027 HE21 GLN   128      24.429  58.405  20.872  1.00  0.00           H
ATOM   2028 HE22 GLN   128      26.068  57.829  20.435  1.00  0.00           H
ATOM   2029  C   GLN   128      28.233  54.948  21.791  1.00  0.00           C
ATOM   2030  O   GLN   128      28.300  54.954  20.567  1.00  0.00           O
ATOM   2031  N   GLY   129      28.713  53.956  22.456  1.00  0.00           N
ATOM   2032  H   GLY   129      28.752  54.069  23.459  1.00  0.00           H
ATOM   2033  CA  GLY   129      29.322  52.767  21.933  1.00  0.00           C
ATOM   2034  HA2 GLY   129      29.153  51.941  22.623  1.00  0.00           H
ATOM   2035  HA3 GLY   129      28.842  52.497  20.991  1.00  0.00           H
ATOM   2036  C   GLY   129      30.925  52.729  21.831  1.00  0.00           C
ATOM   2037  O   GLY   129      31.616  53.743  21.792  1.00  0.00           O
ATOM   2038  N   ILE   130      31.314  51.481  21.725  1.00  0.00           N
ATOM   2039  H   ILE   130      30.603  50.769  21.795  1.00  0.00           H
ATOM   2040  CA  ILE   130      32.644  50.939  21.955  1.00  0.00           C
ATOM   2041  HA  ILE   130      33.368  51.664  21.586  1.00  0.00           H
ATOM   2042  CB  ILE   130      32.878  50.772  23.454  1.00  0.00           C
ATOM   2043  HB  ILE   130      32.991  51.736  23.950  1.00  0.00           H
ATOM   2044  CG2 ILE   130      31.710  50.035  24.203  1.00  0.00           C
ATOM   2045 HG21 ILE   130      31.314  49.212  23.609  1.00  0.00           H
ATOM   2046 HG22 ILE   130      30.987  50.784  24.524  1.00  0.00           H
ATOM   2047 HG23 ILE   130      31.945  49.722  25.220  1.00  0.00           H
ATOM   2048  CG1 ILE   130      34.246  50.020  23.756  1.00  0.00           C
ATOM   2049 HG12 ILE   130      34.151  48.966  23.492  1.00  0.00           H
ATOM   2050 HG13 ILE   130      35.022  50.352  23.065  1.00  0.00           H
ATOM   2051  CD1 ILE   130      34.746  50.143  25.234  1.00  0.00           C
ATOM   2052 HD11 ILE   130      34.791  51.209  25.451  1.00  0.00           H
ATOM   2053 HD12 ILE   130      35.643  49.547  25.399  1.00  0.00           H
ATOM   2054 HD13 ILE   130      33.926  49.875  25.901  1.00  0.00           H
ATOM   2055  C   ILE   130      32.843  49.644  21.123  1.00  0.00           C
ATOM   2056  O   ILE   130      31.973  48.793  21.071  1.00  0.00           O
ATOM   2057  N   SER   131      33.988  49.502  20.450  1.00  0.00           N
ATOM   2058  H   SER   131      34.712  50.139  20.750  1.00  0.00           H
ATOM   2059  CA  SER   131      34.159  48.473  19.402  1.00  0.00           C
ATOM   2060  HA  SER   131      33.171  48.087  19.152  1.00  0.00           H
ATOM   2061  CB  SER   131      34.716  49.104  18.148  1.00  0.00           C
ATOM   2062  HB2 SER   131      35.237  48.323  17.594  1.00  0.00           H
ATOM   2063  HB3 SER   131      33.834  49.479  17.629  1.00  0.00           H
ATOM   2064  OG  SER   131      35.617  50.185  18.346  1.00  0.00           O
ATOM   2065  HG  SER   131      35.106  50.966  18.571  1.00  0.00           H
ATOM   2066  C   SER   131      35.079  47.271  19.832  1.00  0.00           C
ATOM   2067  O   SER   131      34.767  46.071  19.686  1.00  0.00           O
ATOM   2068  N   GLU   132      36.302  47.580  20.233  1.00  0.00           N
ATOM   2069  H   GLU   132      36.580  48.546  20.322  1.00  0.00           H
ATOM   2070  CA  GLU   132      37.309  46.587  20.563  1.00  0.00           C
ATOM   2071  HA  GLU   132      37.226  45.753  19.867  1.00  0.00           H
ATOM   2072  CB  GLU   132      38.747  47.121  20.448  1.00  0.00           C
ATOM   2073  HB2 GLU   132      38.872  47.471  19.425  1.00  0.00           H
ATOM   2074  HB3 GLU   132      38.858  47.993  21.093  1.00  0.00           H
ATOM   2075  CG  GLU   132      39.936  46.256  20.839  1.00  0.00           C
ATOM   2076  HG2 GLU   132      40.868  46.816  20.774  1.00  0.00           H
ATOM   2077  HG3 GLU   132      39.743  45.932  21.862  1.00  0.00           H
ATOM   2078  CD  GLU   132      40.102  44.998  20.028  1.00  0.00           C
ATOM   2079  OE1 GLU   132      40.809  44.029  20.394  1.00  0.00           O
ATOM   2080  OE2 GLU   132      39.534  44.936  18.901  1.00  0.00           O
ATOM   2081  C   GLU   132      37.091  46.083  21.957  1.00  0.00           C
ATOM   2082  O   GLU   132      36.738  46.921  22.853  1.00  0.00           O
ATOM   2083  N   PRO   133      37.224  44.825  22.284  1.00  0.00           N
ATOM   2084  CD  PRO   133      37.228  43.621  21.416  1.00  0.00           C
ATOM   2085  HD2 PRO   133      38.238  43.392  21.074  1.00  0.00           H
ATOM   2086  HD3 PRO   133      36.549  43.705  20.567  1.00  0.00           H
ATOM   2087  CG  PRO   133      36.602  42.457  22.099  1.00  0.00           C
ATOM   2088  HG2 PRO   133      37.025  41.490  21.827  1.00  0.00           H
ATOM   2089  HG3 PRO   133      35.538  42.474  21.865  1.00  0.00           H
ATOM   2090  CB  PRO   133      36.880  42.825  23.521  1.00  0.00           C
ATOM   2091  HB2 PRO   133      37.803  42.328  23.820  1.00  0.00           H
ATOM   2092  HB3 PRO   133      35.972  42.514  24.037  1.00  0.00           H
ATOM   2093  CA  PRO   133      36.955  44.353  23.636  1.00  0.00           C
ATOM   2094  HA  PRO   133      35.929  44.674  23.819  1.00  0.00           H
ATOM   2095  C   PRO   133      37.937  44.853  24.733  1.00  0.00           C
ATOM   2096  O   PRO   133      39.174  44.810  24.516  1.00  0.00           O
ATOM   2097  N   ILE   134      37.403  45.020  25.909  1.00  0.00           N
ATOM   2098  H   ILE   134      36.396  45.095  25.939  1.00  0.00           H
ATOM   2099  CA  ILE   134      38.098  45.278  27.229  1.00  0.00           C
ATOM   2100  HA  ILE   134      39.022  45.822  27.033  1.00  0.00           H
ATOM   2101  CB  ILE   134      37.238  46.170  28.105  1.00  0.00           C
ATOM   2102  HB  ILE   134      36.286  45.672  28.288  1.00  0.00           H
ATOM   2103  CG2 ILE   134      37.905  46.315  29.513  1.00  0.00           C
ATOM   2104 HG21 ILE   134      37.592  45.594  30.269  1.00  0.00           H
ATOM   2105 HG22 ILE   134      37.629  47.250  30.001  1.00  0.00           H
ATOM   2106 HG23 ILE   134      38.994  46.302  29.458  1.00  0.00           H
ATOM   2107  CG1 ILE   134      36.979  47.482  27.426  1.00  0.00           C
ATOM   2108 HG12 ILE   134      37.956  47.956  27.339  1.00  0.00           H
ATOM   2109 HG13 ILE   134      36.769  47.466  26.356  1.00  0.00           H
ATOM   2110  CD1 ILE   134      35.882  48.338  28.170  1.00  0.00           C
ATOM   2111 HD11 ILE   134      35.859  49.360  27.791  1.00  0.00           H
ATOM   2112 HD12 ILE   134      36.184  48.374  29.216  1.00  0.00           H
ATOM   2113 HD13 ILE   134      34.906  47.861  28.085  1.00  0.00           H
ATOM   2114  C   ILE   134      38.446  43.922  27.963  1.00  0.00           C
ATOM   2115  O   ILE   134      37.555  43.079  28.156  1.00  0.00           O
ATOM   2116  N   PRO   135      39.718  43.673  28.307  1.00  0.00           N
ATOM   2117  CD  PRO   135      40.887  44.238  27.616  1.00  0.00           C
ATOM   2118  HD2 PRO   135      41.266  45.096  28.169  1.00  0.00           H
ATOM   2119  HD3 PRO   135      40.717  44.520  26.577  1.00  0.00           H
ATOM   2120  CG  PRO   135      41.852  43.051  27.677  1.00  0.00           C
ATOM   2121  HG2 PRO   135      42.889  43.384  27.729  1.00  0.00           H
ATOM   2122  HG3 PRO   135      41.759  42.347  26.849  1.00  0.00           H
ATOM   2123  CB  PRO   135      41.623  42.320  28.991  1.00  0.00           C
ATOM   2124  HB2 PRO   135      42.143  42.713  29.865  1.00  0.00           H
ATOM   2125  HB3 PRO   135      41.789  41.265  28.773  1.00  0.00           H
ATOM   2126  CA  PRO   135      40.080  42.512  29.071  1.00  0.00           C
ATOM   2127  HA  PRO   135      39.640  41.603  28.663  1.00  0.00           H
ATOM   2128  C   PRO   135      39.650  42.673  30.578  1.00  0.00           C
ATOM   2129  O   PRO   135      39.750  43.733  31.220  1.00  0.00           O
ATOM   2130  N   LEU   136      39.217  41.488  31.065  1.00  0.00           N
ATOM   2131  H   LEU   136      39.036  40.849  30.304  1.00  0.00           H
ATOM   2132  CA  LEU   136      38.610  41.243  32.349  1.00  0.00           C
ATOM   2133  HA  LEU   136      38.666  42.185  32.896  1.00  0.00           H
ATOM   2134  CB  LEU   136      37.129  41.061  32.128  1.00  0.00           C
ATOM   2135  HB2 LEU   136      36.705  41.822  31.472  1.00  0.00           H
ATOM   2136  HB3 LEU   136      36.967  40.246  31.422  1.00  0.00           H
ATOM   2137  CG  LEU   136      36.171  40.994  33.394  1.00  0.00           C
ATOM   2138  HG  LEU   136      36.683  41.546  34.182  1.00  0.00           H
ATOM   2139  CD1 LEU   136      34.799  41.705  33.067  1.00  0.00           C
ATOM   2140 HD11 LEU   136      34.862  42.779  32.893  1.00  0.00           H
ATOM   2141 HD12 LEU   136      34.159  41.499  33.924  1.00  0.00           H
ATOM   2142 HD13 LEU   136      34.392  41.204  32.190  1.00  0.00           H
ATOM   2143  CD2 LEU   136      35.953  39.625  33.905  1.00  0.00           C
ATOM   2144 HD21 LEU   136      35.521  39.015  33.112  1.00  0.00           H
ATOM   2145 HD22 LEU   136      36.928  39.223  34.179  1.00  0.00           H
ATOM   2146 HD23 LEU   136      35.296  39.563  34.772  1.00  0.00           H
ATOM   2147  C   LEU   136      39.148  40.172  33.268  1.00  0.00           C
ATOM   2148  O   LEU   136      39.313  39.068  32.845  1.00  0.00           O
ATOM   2149  N   GLY   137      39.235  40.541  34.505  1.00  0.00           N
ATOM   2150  H   GLY   137      39.080  41.510  34.747  1.00  0.00           H
ATOM   2151  CA  GLY   137      39.717  39.686  35.673  1.00  0.00           C
ATOM   2152  HA2 GLY   137      40.058  38.747  35.239  1.00  0.00           H
ATOM   2153  HA3 GLY   137      40.571  40.132  36.183  1.00  0.00           H
ATOM   2154  C   GLY   137      38.559  39.446  36.672  1.00  0.00           C
ATOM   2155  O   GLY   137      37.968  40.350  37.158  1.00  0.00           O
ATOM   2156  N   PHE   138      38.224  38.186  36.919  1.00  0.00           N
ATOM   2157  H   PHE   138      38.770  37.464  36.469  1.00  0.00           H
ATOM   2158  CA  PHE   138      37.058  37.685  37.672  1.00  0.00           C
ATOM   2159  HA  PHE   138      36.500  38.611  37.814  1.00  0.00           H
ATOM   2160  CB  PHE   138      36.358  36.768  36.746  1.00  0.00           C
ATOM   2161  HB2 PHE   138      36.091  37.192  35.778  1.00  0.00           H
ATOM   2162  HB3 PHE   138      36.996  35.967  36.375  1.00  0.00           H
ATOM   2163  CG  PHE   138      35.151  36.047  37.320  1.00  0.00           C
ATOM   2164  CD1 PHE   138      34.461  36.451  38.489  1.00  0.00           C
ATOM   2165  HD1 PHE   138      34.671  37.341  39.064  1.00  0.00           H
ATOM   2166  CE1 PHE   138      33.344  35.793  38.989  1.00  0.00           C
ATOM   2167  HE1 PHE   138      32.847  36.147  39.879  1.00  0.00           H
ATOM   2168  CZ  PHE   138      32.906  34.617  38.341  1.00  0.00           C
ATOM   2169  HZ  PHE   138      32.179  34.017  38.869  1.00  0.00           H
ATOM   2170  CE2 PHE   138      33.619  34.103  37.207  1.00  0.00           C
ATOM   2171  HE2 PHE   138      33.352  33.124  36.839  1.00  0.00           H
ATOM   2172  CD2 PHE   138      34.672  34.890  36.679  1.00  0.00           C
ATOM   2173  HD2 PHE   138      35.249  34.511  35.847  1.00  0.00           H
ATOM   2174  C   PHE   138      37.492  37.154  39.072  1.00  0.00           C
ATOM   2175  O   PHE   138      37.950  36.027  39.095  1.00  0.00           O
ATOM   2176  N   THR   139      37.304  37.894  40.176  1.00  0.00           N
ATOM   2177  H   THR   139      36.845  38.783  40.033  1.00  0.00           H
ATOM   2178  CA  THR   139      37.433  37.273  41.472  1.00  0.00           C
ATOM   2179  HA  THR   139      38.323  36.666  41.313  1.00  0.00           H
ATOM   2180  CB  THR   139      37.604  38.367  42.572  1.00  0.00           C
ATOM   2181  HB  THR   139      36.599  38.777  42.678  1.00  0.00           H
ATOM   2182  CG2 THR   139      38.149  37.741  43.876  1.00  0.00           C
ATOM   2183 HG21 THR   139      37.515  38.165  44.654  1.00  0.00           H
ATOM   2184 HG22 THR   139      39.232  37.827  43.977  1.00  0.00           H
ATOM   2185 HG23 THR   139      37.996  36.666  43.969  1.00  0.00           H
ATOM   2186  OG1 THR   139      38.562  39.369  42.330  1.00  0.00           O
ATOM   2187  HG1 THR   139      38.073  40.068  41.889  1.00  0.00           H
ATOM   2188  C   THR   139      36.327  36.381  41.855  1.00  0.00           C
ATOM   2189  O   THR   139      35.138  36.747  41.594  1.00  0.00           O
ATOM   2190  N   PHE   140      36.652  35.195  42.394  1.00  0.00           N
ATOM   2191  H   PHE   140      37.606  34.966  42.637  1.00  0.00           H
ATOM   2192  CA  PHE   140      35.541  34.267  42.631  1.00  0.00           C
ATOM   2193  HA  PHE   140      34.593  34.801  42.578  1.00  0.00           H
ATOM   2194  CB  PHE   140      35.411  33.309  41.467  1.00  0.00           C
ATOM   2195  HB2 PHE   140      35.128  33.929  40.616  1.00  0.00           H
ATOM   2196  HB3 PHE   140      36.414  32.908  41.321  1.00  0.00           H
ATOM   2197  CG  PHE   140      34.468  32.188  41.697  1.00  0.00           C
ATOM   2198  CD1 PHE   140      33.163  32.405  41.187  1.00  0.00           C
ATOM   2199  HD1 PHE   140      32.780  33.346  40.819  1.00  0.00           H
ATOM   2200  CE1 PHE   140      32.280  31.335  40.887  1.00  0.00           C
ATOM   2201  HE1 PHE   140      31.348  31.498  40.366  1.00  0.00           H
ATOM   2202  CZ  PHE   140      32.727  30.078  41.149  1.00  0.00           C
ATOM   2203  HZ  PHE   140      32.119  29.234  40.858  1.00  0.00           H
ATOM   2204  CE2 PHE   140      34.076  29.845  41.588  1.00  0.00           C
ATOM   2205  HE2 PHE   140      34.417  28.820  41.573  1.00  0.00           H
ATOM   2206  CD2 PHE   140      34.918  30.854  41.813  1.00  0.00           C
ATOM   2207  HD2 PHE   140      35.949  30.667  42.073  1.00  0.00           H
ATOM   2208  C   PHE   140      35.629  33.436  43.950  1.00  0.00           C
ATOM   2209  O   PHE   140      36.462  32.622  44.239  1.00  0.00           O
ATOM   2210  N   SER   141      34.571  33.731  44.724  1.00  0.00           N
ATOM   2211  H   SER   141      34.110  34.611  44.544  1.00  0.00           H
ATOM   2212  CA  SER   141      34.534  33.292  46.109  1.00  0.00           C
ATOM   2213  HA  SER   141      35.492  33.506  46.585  1.00  0.00           H
ATOM   2214  CB  SER   141      33.400  34.135  46.939  1.00  0.00           C
ATOM   2215  HB2 SER   141      33.491  33.708  47.938  1.00  0.00           H
ATOM   2216  HB3 SER   141      33.722  35.172  47.035  1.00  0.00           H
ATOM   2217  OG  SER   141      32.077  33.856  46.441  1.00  0.00           O
ATOM   2218  HG  SER   141      31.647  34.431  45.804  1.00  0.00           H
ATOM   2219  C   SER   141      34.262  31.732  46.343  1.00  0.00           C
ATOM   2220  O   SER   141      34.561  31.232  47.425  1.00  0.00           O
ATOM   2221  N   PHE   142      33.802  30.921  45.363  1.00  0.00           N
ATOM   2222  H   PHE   142      33.530  31.342  44.486  1.00  0.00           H
ATOM   2223  CA  PHE   142      33.604  29.434  45.557  1.00  0.00           C
ATOM   2224  HA  PHE   142      33.277  29.296  46.587  1.00  0.00           H
ATOM   2225  CB  PHE   142      32.406  29.058  44.674  1.00  0.00           C
ATOM   2226  HB2 PHE   142      32.587  28.845  43.620  1.00  0.00           H
ATOM   2227  HB3 PHE   142      32.218  28.007  44.892  1.00  0.00           H
ATOM   2228  CG  PHE   142      31.167  29.848  44.960  1.00  0.00           C
ATOM   2229  CD1 PHE   142      30.820  31.026  44.212  1.00  0.00           C
ATOM   2230  HD1 PHE   142      31.575  31.468  43.577  1.00  0.00           H
ATOM   2231  CE1 PHE   142      29.630  31.692  44.446  1.00  0.00           C
ATOM   2232  HE1 PHE   142      29.315  32.533  43.846  1.00  0.00           H
ATOM   2233  CZ  PHE   142      28.804  31.251  45.550  1.00  0.00           C
ATOM   2234  HZ  PHE   142      27.862  31.716  45.803  1.00  0.00           H
ATOM   2235  CE2 PHE   142      29.086  30.063  46.170  1.00  0.00           C
ATOM   2236  HE2 PHE   142      28.403  29.730  46.937  1.00  0.00           H
ATOM   2237  CD2 PHE   142      30.299  29.385  45.951  1.00  0.00           C
ATOM   2238  HD2 PHE   142      30.458  28.447  46.462  1.00  0.00           H
ATOM   2239  C   PHE   142      34.755  28.561  45.213  1.00  0.00           C
ATOM   2240  O   PHE   142      35.424  28.882  44.219  1.00  0.00           O
ATOM   2241  N   PRO   143      35.122  27.560  46.004  1.00  0.00           N
ATOM   2242  CD  PRO   143      34.402  27.001  47.204  1.00  0.00           C
ATOM   2243  HD2 PRO   143      33.337  26.898  46.994  1.00  0.00           H
ATOM   2244  HD3 PRO   143      34.516  27.619  48.095  1.00  0.00           H
ATOM   2245  CG  PRO   143      35.085  25.620  47.359  1.00  0.00           C
ATOM   2246  HG2 PRO   143      34.666  25.004  46.563  1.00  0.00           H
ATOM   2247  HG3 PRO   143      35.027  25.136  48.335  1.00  0.00           H
ATOM   2248  CB  PRO   143      36.515  25.927  46.920  1.00  0.00           C
ATOM   2249  HB2 PRO   143      37.094  25.043  46.655  1.00  0.00           H
ATOM   2250  HB3 PRO   143      37.112  26.364  47.720  1.00  0.00           H
ATOM   2251  CA  PRO   143      36.402  26.868  45.737  1.00  0.00           C
ATOM   2252  HA  PRO   143      37.203  27.606  45.745  1.00  0.00           H
ATOM   2253  C   PRO   143      36.464  26.199  44.345  1.00  0.00           C
ATOM   2254  O   PRO   143      35.742  25.277  43.986  1.00  0.00           O
ATOM   2255  N   ALA   144      37.311  26.761  43.517  1.00  0.00           N
ATOM   2256  H   ALA   144      37.680  27.660  43.793  1.00  0.00           H
ATOM   2257  CA  ALA   144      37.835  26.273  42.213  1.00  0.00           C
ATOM   2258  HA  ALA   144      37.302  25.373  41.906  1.00  0.00           H
ATOM   2259  CB  ALA   144      37.612  27.407  41.250  1.00  0.00           C
ATOM   2260  HB1 ALA   144      36.558  27.366  40.971  1.00  0.00           H
ATOM   2261  HB2 ALA   144      38.339  27.365  40.439  1.00  0.00           H
ATOM   2262  HB3 ALA   144      37.706  28.393  41.706  1.00  0.00           H
ATOM   2263  C   ALA   144      39.328  25.919  42.335  1.00  0.00           C
ATOM   2264  O   ALA   144      40.106  26.642  42.933  1.00  0.00           O
ATOM   2265  N   SER   145      39.775  24.883  41.632  1.00  0.00           N
ATOM   2266  H   SER   145      39.108  24.287  41.165  1.00  0.00           H
ATOM   2267  CA  SER   145      41.175  24.537  41.390  1.00  0.00           C
ATOM   2268  HA  SER   145      41.851  25.204  41.926  1.00  0.00           H
ATOM   2269  CB  SER   145      41.469  23.068  41.806  1.00  0.00           C
ATOM   2270  HB2 SER   145      41.174  22.891  42.839  1.00  0.00           H
ATOM   2271  HB3 SER   145      40.884  22.432  41.142  1.00  0.00           H
ATOM   2272  OG  SER   145      42.789  22.699  41.528  1.00  0.00           O
ATOM   2273  HG  SER   145      42.951  21.851  41.947  1.00  0.00           H
ATOM   2274  C   SER   145      41.651  24.855  39.924  1.00  0.00           C
ATOM   2275  O   SER   145      40.770  24.938  39.074  1.00  0.00           O
ATOM   2276  N   GLN   146      42.934  25.045  39.722  1.00  0.00           N
ATOM   2277  H   GLN   146      43.618  24.667  40.361  1.00  0.00           H
ATOM   2278  CA  GLN   146      43.528  25.668  38.435  1.00  0.00           C
ATOM   2279  HA  GLN   146      42.806  25.607  37.620  1.00  0.00           H
ATOM   2280  CB  GLN   146      43.821  27.156  38.708  1.00  0.00           C
ATOM   2281  HB2 GLN   146      44.659  27.134  39.405  1.00  0.00           H
ATOM   2282  HB3 GLN   146      44.249  27.527  37.777  1.00  0.00           H
ATOM   2283  CG  GLN   146      42.803  28.056  39.348  1.00  0.00           C
ATOM   2284  HG2 GLN   146      41.851  27.999  38.822  1.00  0.00           H
ATOM   2285  HG3 GLN   146      42.399  27.695  40.293  1.00  0.00           H
ATOM   2286  CD  GLN   146      43.137  29.526  39.450  1.00  0.00           C
ATOM   2287  OE1 GLN   146      43.519  30.064  40.499  1.00  0.00           O
ATOM   2288  NE2 GLN   146      42.931  30.300  38.358  1.00  0.00           N
ATOM   2289 HE21 GLN   146      43.143  31.279  38.493  1.00  0.00           H
ATOM   2290 HE22 GLN   146      42.527  29.816  37.570  1.00  0.00           H
ATOM   2291  C   GLN   146      44.843  24.954  37.913  1.00  0.00           C
ATOM   2292  O   GLN   146      45.496  24.291  38.734  1.00  0.00           O
ATOM   2293  N   ASN   147      45.145  25.003  36.597  1.00  0.00           N
ATOM   2294  H   ASN   147      44.428  25.269  35.939  1.00  0.00           H
ATOM   2295  CA  ASN   147      46.398  24.536  36.085  1.00  0.00           C
ATOM   2296  HA  ASN   147      47.096  24.407  36.912  1.00  0.00           H
ATOM   2297  CB  ASN   147      46.226  23.169  35.455  1.00  0.00           C
ATOM   2298  HB2 ASN   147      45.836  23.443  34.476  1.00  0.00           H
ATOM   2299  HB3 ASN   147      47.224  22.755  35.312  1.00  0.00           H
ATOM   2300  CG  ASN   147      45.334  22.163  36.104  1.00  0.00           C
ATOM   2301  OD1 ASN   147      45.635  21.254  36.829  1.00  0.00           O
ATOM   2302  ND2 ASN   147      44.049  22.233  35.740  1.00  0.00           N
ATOM   2303 HD21 ASN   147      43.808  22.924  35.045  1.00  0.00           H
ATOM   2304 HD22 ASN   147      43.358  21.620  36.148  1.00  0.00           H
ATOM   2305  C   ASN   147      47.132  25.615  35.151  1.00  0.00           C
ATOM   2306  O   ASN   147      48.174  25.479  34.618  1.00  0.00           O
ATOM   2307  N   LYS   148      46.435  26.746  35.021  1.00  0.00           N
ATOM   2308  H   LYS   148      45.510  26.702  35.421  1.00  0.00           H
ATOM   2309  CA  LYS   148      46.714  28.010  34.287  1.00  0.00           C
ATOM   2310  HA  LYS   148      47.750  28.168  34.588  1.00  0.00           H
ATOM   2311  CB  LYS   148      46.634  27.954  32.731  1.00  0.00           C
ATOM   2312  HB2 LYS   148      46.775  28.976  32.378  1.00  0.00           H
ATOM   2313  HB3 LYS   148      47.436  27.297  32.393  1.00  0.00           H
ATOM   2314  CG  LYS   148      45.360  27.541  32.013  1.00  0.00           C
ATOM   2315  HG2 LYS   148      44.988  26.566  32.326  1.00  0.00           H
ATOM   2316  HG3 LYS   148      44.467  28.144  32.177  1.00  0.00           H
ATOM   2317  CD  LYS   148      45.569  27.519  30.494  1.00  0.00           C
ATOM   2318  HD2 LYS   148      46.017  28.436  30.111  1.00  0.00           H
ATOM   2319  HD3 LYS   148      46.238  26.716  30.182  1.00  0.00           H
ATOM   2320  CE  LYS   148      44.277  27.490  29.710  1.00  0.00           C
ATOM   2321  HE2 LYS   148      43.575  28.293  29.937  1.00  0.00           H
ATOM   2322  HE3 LYS   148      44.505  27.675  28.660  1.00  0.00           H
ATOM   2323  NZ  LYS   148      43.541  26.163  29.820  1.00  0.00           N
ATOM   2324  HZ1 LYS   148      44.043  25.367  29.453  1.00  0.00           H
ATOM   2325  HZ2 LYS   148      42.722  26.111  29.232  1.00  0.00           H
ATOM   2326  HZ3 LYS   148      43.238  25.907  30.749  1.00  0.00           H
ATOM   2327  C   LYS   148      45.887  29.187  34.842  1.00  0.00           C
ATOM   2328  O   LYS   148      44.893  28.951  35.595  1.00  0.00           O
ATOM   2329  N   ILE   149      46.223  30.490  34.549  1.00  0.00           N
ATOM   2330  H   ILE   149      47.114  30.751  34.151  1.00  0.00           H
ATOM   2331  CA  ILE   149      45.489  31.654  35.171  1.00  0.00           C
ATOM   2332  HA  ILE   149      45.536  31.522  36.252  1.00  0.00           H
ATOM   2333  CB  ILE   149      46.243  32.945  34.785  1.00  0.00           C
ATOM   2334  HB  ILE   149      47.263  32.826  35.150  1.00  0.00           H
ATOM   2335  CG2 ILE   149      46.363  33.106  33.239  1.00  0.00           C
ATOM   2336 HG21 ILE   149      47.144  33.805  32.939  1.00  0.00           H
ATOM   2337 HG22 ILE   149      45.390  33.463  32.905  1.00  0.00           H
ATOM   2338 HG23 ILE   149      46.684  32.181  32.759  1.00  0.00           H
ATOM   2339  CG1 ILE   149      45.704  34.170  35.550  1.00  0.00           C
ATOM   2340 HG12 ILE   149      46.307  35.012  35.210  1.00  0.00           H
ATOM   2341 HG13 ILE   149      44.643  34.271  35.322  1.00  0.00           H
ATOM   2342  CD1 ILE   149      45.821  34.038  37.100  1.00  0.00           C
ATOM   2343 HD11 ILE   149      46.821  33.728  37.403  1.00  0.00           H
ATOM   2344 HD12 ILE   149      45.066  33.367  37.508  1.00  0.00           H
ATOM   2345 HD13 ILE   149      45.670  34.970  37.645  1.00  0.00           H
ATOM   2346  C   ILE   149      44.057  31.805  34.686  1.00  0.00           C
ATOM   2347  O   ILE   149      43.188  32.292  35.448  1.00  0.00           O
ATOM   2348  N   ASN   150      43.811  31.442  33.435  1.00  0.00           N
ATOM   2349  H   ASN   150      44.581  31.063  32.902  1.00  0.00           H
ATOM   2350  CA  ASN   150      42.534  31.641  32.799  1.00  0.00           C
ATOM   2351  HA  ASN   150      41.978  32.432  33.301  1.00  0.00           H
ATOM   2352  CB  ASN   150      42.636  32.279  31.389  1.00  0.00           C
ATOM   2353  HB2 ASN   150      41.631  32.491  31.023  1.00  0.00           H
ATOM   2354  HB3 ASN   150      43.040  33.291  31.374  1.00  0.00           H
ATOM   2355  CG  ASN   150      43.364  31.369  30.382  1.00  0.00           C
ATOM   2356  OD1 ASN   150      44.269  30.624  30.611  1.00  0.00           O
ATOM   2357  ND2 ASN   150      42.980  31.493  29.094  1.00  0.00           N
ATOM   2358 HD21 ASN   150      42.323  32.238  28.913  1.00  0.00           H
ATOM   2359 HD22 ASN   150      43.456  30.981  28.365  1.00  0.00           H
ATOM   2360  C   ASN   150      41.678  30.368  32.812  1.00  0.00           C
ATOM   2361  O   ASN   150      40.986  29.984  31.865  1.00  0.00           O
ATOM   2362  N   GLU   151      41.656  29.702  34.029  1.00  0.00           N
ATOM   2363  H   GLU   151      42.164  30.116  34.796  1.00  0.00           H
ATOM   2364  CA  GLU   151      40.724  28.527  34.352  1.00  0.00           C
ATOM   2365  HA  GLU   151      39.784  28.706  33.829  1.00  0.00           H
ATOM   2366  CB  GLU   151      41.219  27.249  33.848  1.00  0.00           C
ATOM   2367  HB2 GLU   151      40.399  26.546  33.992  1.00  0.00           H
ATOM   2368  HB3 GLU   151      41.335  27.338  32.767  1.00  0.00           H
ATOM   2369  CG  GLU   151      42.398  26.534  34.490  1.00  0.00           C
ATOM   2370  HG2 GLU   151      43.205  27.267  34.500  1.00  0.00           H
ATOM   2371  HG3 GLU   151      42.082  26.214  35.483  1.00  0.00           H
ATOM   2372  CD  GLU   151      42.848  25.324  33.628  1.00  0.00           C
ATOM   2373  OE1 GLU   151      42.897  25.401  32.399  1.00  0.00           O
ATOM   2374  OE2 GLU   151      43.426  24.490  34.263  1.00  0.00           O
ATOM   2375  C   GLU   151      40.443  28.474  35.803  1.00  0.00           C
ATOM   2376  O   GLU   151      41.182  28.944  36.676  1.00  0.00           O
ATOM   2377  N   GLY   152      39.264  27.904  36.212  1.00  0.00           N
ATOM   2378  H   GLY   152      38.592  27.626  35.510  1.00  0.00           H
ATOM   2379  CA  GLY   152      38.839  27.759  37.600  1.00  0.00           C
ATOM   2380  HA2 GLY   152      39.751  27.513  38.144  1.00  0.00           H
ATOM   2381  HA3 GLY   152      38.472  28.721  37.959  1.00  0.00           H
ATOM   2382  C   GLY   152      37.838  26.625  37.700  1.00  0.00           C
ATOM   2383  O   GLY   152      36.641  26.853  37.610  1.00  0.00           O
ATOM   2384  N   ILE   153      38.310  25.368  37.845  1.00  0.00           N
ATOM   2385  H   ILE   153      39.294  25.149  37.918  1.00  0.00           H
ATOM   2386  CA  ILE   153      37.498  24.102  37.908  1.00  0.00           C
ATOM   2387  HA  ILE   153      36.660  24.190  37.216  1.00  0.00           H
ATOM   2388  CB  ILE   153      38.299  22.874  37.469  1.00  0.00           C
ATOM   2389  HB  ILE   153      39.170  22.742  38.111  1.00  0.00           H
ATOM   2390  CG2 ILE   153      37.413  21.599  37.576  1.00  0.00           C
ATOM   2391 HG21 ILE   153      36.661  21.527  36.790  1.00  0.00           H
ATOM   2392 HG22 ILE   153      36.890  21.524  38.530  1.00  0.00           H
ATOM   2393 HG23 ILE   153      38.020  20.696  37.636  1.00  0.00           H
ATOM   2394  CG1 ILE   153      38.894  22.976  36.007  1.00  0.00           C
ATOM   2395 HG12 ILE   153      39.019  21.987  35.565  1.00  0.00           H
ATOM   2396 HG13 ILE   153      38.276  23.568  35.334  1.00  0.00           H
ATOM   2397  CD1 ILE   153      40.392  23.563  35.999  1.00  0.00           C
ATOM   2398 HD11 ILE   153      40.860  23.510  35.015  1.00  0.00           H
ATOM   2399 HD12 ILE   153      40.985  23.011  36.728  1.00  0.00           H
ATOM   2400 HD13 ILE   153      40.367  24.608  36.308  1.00  0.00           H
ATOM   2401  C   ILE   153      36.839  24.018  39.276  1.00  0.00           C
ATOM   2402  O   ILE   153      37.514  23.790  40.246  1.00  0.00           O
ATOM   2403  N   LEU   154      35.516  24.222  39.301  1.00  0.00           N
ATOM   2404  H   LEU   154      35.075  24.343  38.401  1.00  0.00           H
ATOM   2405  CA  LEU   154      34.749  24.275  40.524  1.00  0.00           C
ATOM   2406  HA  LEU   154      35.178  25.027  41.187  1.00  0.00           H
ATOM   2407  CB  LEU   154      33.317  24.735  40.198  1.00  0.00           C
ATOM   2408  HB2 LEU   154      33.316  25.675  39.646  1.00  0.00           H
ATOM   2409  HB3 LEU   154      32.879  24.039  39.481  1.00  0.00           H
ATOM   2410  CG  LEU   154      32.489  24.801  41.486  1.00  0.00           C
ATOM   2411  HG  LEU   154      32.739  23.954  42.125  1.00  0.00           H
ATOM   2412  CD1 LEU   154      32.732  26.169  42.175  1.00  0.00           C
ATOM   2413 HD11 LEU   154      32.057  26.172  43.031  1.00  0.00           H
ATOM   2414 HD12 LEU   154      32.440  27.039  41.588  1.00  0.00           H
ATOM   2415 HD13 LEU   154      33.804  26.071  42.341  1.00  0.00           H
ATOM   2416  CD2 LEU   154      30.989  24.752  41.221  1.00  0.00           C
ATOM   2417 HD21 LEU   154      30.792  23.854  40.634  1.00  0.00           H
ATOM   2418 HD22 LEU   154      30.451  24.787  42.168  1.00  0.00           H
ATOM   2419 HD23 LEU   154      30.641  25.619  40.661  1.00  0.00           H
ATOM   2420  C   LEU   154      34.815  22.939  41.179  1.00  0.00           C
ATOM   2421  O   LEU   154      34.217  21.949  40.697  1.00  0.00           O
ATOM   2422  N   GLN   155      35.441  22.864  42.419  1.00  0.00           N
ATOM   2423  H   GLN   155      35.803  23.611  42.994  1.00  0.00           H
ATOM   2424  CA  GLN   155      35.493  21.560  43.112  1.00  0.00           C
ATOM   2425  HA  GLN   155      35.497  20.730  42.405  1.00  0.00           H
ATOM   2426  CB  GLN   155      36.712  21.414  44.017  1.00  0.00           C
ATOM   2427  HB2 GLN   155      36.600  22.086  44.869  1.00  0.00           H
ATOM   2428  HB3 GLN   155      36.693  20.382  44.369  1.00  0.00           H
ATOM   2429  CG  GLN   155      38.046  21.691  43.324  1.00  0.00           C
ATOM   2430  HG2 GLN   155      38.044  22.646  42.798  1.00  0.00           H
ATOM   2431  HG3 GLN   155      38.886  21.730  44.018  1.00  0.00           H
ATOM   2432  CD  GLN   155      38.434  20.584  42.341  1.00  0.00           C
ATOM   2433  OE1 GLN   155      38.934  19.455  42.665  1.00  0.00           O
ATOM   2434  NE2 GLN   155      38.285  20.934  41.074  1.00  0.00           N
ATOM   2435 HE21 GLN   155      38.699  20.247  40.462  1.00  0.00           H
ATOM   2436 HE22 GLN   155      37.757  21.765  40.848  1.00  0.00           H
ATOM   2437  C   GLN   155      34.170  21.247  43.894  1.00  0.00           C
ATOM   2438  O   GLN   155      33.690  20.103  43.876  1.00  0.00           O
ATOM   2439  N   ARG   156      33.631  22.268  44.578  1.00  0.00           N
ATOM   2440  H   ARG   156      34.053  23.185  44.552  1.00  0.00           H
ATOM   2441  CA  ARG   156      32.389  22.221  45.380  1.00  0.00           C
ATOM   2442  HA  ARG   156      31.653  21.608  44.859  1.00  0.00           H
ATOM   2443  CB  ARG   156      32.582  21.695  46.752  1.00  0.00           C
ATOM   2444  HB2 ARG   156      33.409  22.263  47.182  1.00  0.00           H
ATOM   2445  HB3 ARG   156      31.627  21.865  47.248  1.00  0.00           H
ATOM   2446  CG  ARG   156      32.784  20.130  46.966  1.00  0.00           C
ATOM   2447  HG2 ARG   156      33.764  19.784  46.638  1.00  0.00           H
ATOM   2448  HG3 ARG   156      32.766  19.933  48.038  1.00  0.00           H
ATOM   2449  CD  ARG   156      31.746  19.230  46.258  1.00  0.00           C
ATOM   2450  HD2 ARG   156      31.769  19.575  45.224  1.00  0.00           H
ATOM   2451  HD3 ARG   156      32.184  18.232  46.251  1.00  0.00           H
ATOM   2452  NE  ARG   156      30.456  19.260  46.860  1.00  0.00           N
ATOM   2453  HE  ARG   156      29.895  20.095  46.768  1.00  0.00           H
ATOM   2454  CZ  ARG   156      29.963  18.261  47.610  1.00  0.00           C
ATOM   2455  NH1 ARG   156      30.582  17.114  47.887  1.00  0.00           N
ATOM   2456 HH11 ARG   156      31.578  17.047  47.734  1.00  0.00           H
ATOM   2457 HH12 ARG   156      30.113  16.568  48.596  1.00  0.00           H
ATOM   2458  NH2 ARG   156      28.730  18.314  47.833  1.00  0.00           N
ATOM   2459 HH21 ARG   156      28.089  19.074  47.657  1.00  0.00           H
ATOM   2460 HH22 ARG   156      28.419  17.599  48.474  1.00  0.00           H
ATOM   2461  C   ARG   156      31.738  23.662  45.488  1.00  0.00           C
ATOM   2462  O   ARG   156      32.444  24.679  45.538  1.00  0.00           O
ATOM   2463  N   TRP   157      30.380  23.697  45.322  1.00  0.00           N
ATOM   2464  H   TRP   157      29.972  22.822  45.021  1.00  0.00           H
ATOM   2465  CA  TRP   157      29.570  24.747  45.754  1.00  0.00           C
ATOM   2466  HA  TRP   157      30.055  25.633  45.343  1.00  0.00           H
ATOM   2467  CB  TRP   157      28.114  24.623  45.289  1.00  0.00           C
ATOM   2468  HB2 TRP   157      27.752  23.611  45.468  1.00  0.00           H
ATOM   2469  HB3 TRP   157      27.509  25.249  45.944  1.00  0.00           H
ATOM   2470  CG  TRP   157      27.849  24.943  43.886  1.00  0.00           C
ATOM   2471  CD1 TRP   157      27.264  24.148  42.923  1.00  0.00           C
ATOM   2472  HD1 TRP   157      26.897  23.180  43.231  1.00  0.00           H
ATOM   2473  NE1 TRP   157      27.207  24.782  41.668  1.00  0.00           N
ATOM   2474  HE1 TRP   157      26.722  24.400  40.869  1.00  0.00           H
ATOM   2475  CE2 TRP   157      27.798  25.989  41.746  1.00  0.00           C
ATOM   2476  CZ2 TRP   157      28.279  26.843  40.751  1.00  0.00           C
ATOM   2477  HZ2 TRP   157      28.009  26.719  39.713  1.00  0.00           H
ATOM   2478  CH2 TRP   157      28.891  28.029  41.107  1.00  0.00           C
ATOM   2479  HH2 TRP   157      29.191  28.747  40.357  1.00  0.00           H
ATOM   2480  CZ3 TRP   157      29.172  28.262  42.451  1.00  0.00           C
ATOM   2481  HZ3 TRP   157      29.688  29.188  42.660  1.00  0.00           H
ATOM   2482  CE3 TRP   157      28.771  27.379  43.498  1.00  0.00           C
ATOM   2483  HE3 TRP   157      28.972  27.615  44.533  1.00  0.00           H
ATOM   2484  CD2 TRP   157      28.205  26.147  43.154  1.00  0.00           C
ATOM   2485  C   TRP   157      29.549  24.818  47.315  1.00  0.00           C
ATOM   2486  O   TRP   157      29.500  23.774  47.925  1.00  0.00           O
ATOM   2487  N   THR   158      29.663  26.020  47.897  1.00  0.00           N
ATOM   2488  H   THR   158      29.631  26.818  47.280  1.00  0.00           H
ATOM   2489  CA  THR   158      29.546  26.393  49.281  1.00  0.00           C
ATOM   2490  HA  THR   158      29.322  25.522  49.897  1.00  0.00           H
ATOM   2491  CB  THR   158      30.930  26.976  49.734  1.00  0.00           C
ATOM   2492  HB  THR   158      30.925  27.617  50.614  1.00  0.00           H
ATOM   2493  CG2 THR   158      32.105  25.956  49.779  1.00  0.00           C
ATOM   2494 HG21 THR   158      33.068  26.261  50.192  1.00  0.00           H
ATOM   2495 HG22 THR   158      32.209  25.564  48.767  1.00  0.00           H
ATOM   2496 HG23 THR   158      31.860  25.124  50.440  1.00  0.00           H
ATOM   2497  OG1 THR   158      31.302  27.856  48.755  1.00  0.00           O
ATOM   2498  HG1 THR   158      32.098  28.340  48.986  1.00  0.00           H
ATOM   2499  C   THR   158      28.406  27.303  49.522  1.00  0.00           C
ATOM   2500  O   THR   158      27.706  27.695  48.607  1.00  0.00           O
ATOM   2501  N   LYS   159      28.166  27.591  50.836  1.00  0.00           N
ATOM   2502  H   LYS   159      28.697  27.141  51.569  1.00  0.00           H
ATOM   2503  CA  LYS   159      27.248  28.619  51.278  1.00  0.00           C
ATOM   2504  HA  LYS   159      27.115  28.287  52.308  1.00  0.00           H
ATOM   2505  CB  LYS   159      27.859  30.035  51.409  1.00  0.00           C
ATOM   2506  HB2 LYS   159      27.032  30.677  51.710  1.00  0.00           H
ATOM   2507  HB3 LYS   159      28.655  30.069  52.152  1.00  0.00           H
ATOM   2508  CG  LYS   159      28.699  30.480  50.115  1.00  0.00           C
ATOM   2509  HG2 LYS   159      29.632  29.941  49.954  1.00  0.00           H
ATOM   2510  HG3 LYS   159      28.032  30.223  49.291  1.00  0.00           H
ATOM   2511  CD  LYS   159      28.903  31.928  49.972  1.00  0.00           C
ATOM   2512  HD2 LYS   159      29.105  32.125  48.919  1.00  0.00           H
ATOM   2513  HD3 LYS   159      28.005  32.482  50.245  1.00  0.00           H
ATOM   2514  CE  LYS   159      30.024  32.581  50.804  1.00  0.00           C
ATOM   2515  HE2 LYS   159      30.088  33.582  50.376  1.00  0.00           H
ATOM   2516  HE3 LYS   159      29.710  32.592  51.846  1.00  0.00           H
ATOM   2517  NZ  LYS   159      31.436  32.023  50.625  1.00  0.00           N
ATOM   2518  HZ1 LYS   159      31.558  31.273  51.292  1.00  0.00           H
ATOM   2519  HZ2 LYS   159      32.151  32.715  50.798  1.00  0.00           H
ATOM   2520  HZ3 LYS   159      31.566  31.617  49.710  1.00  0.00           H
ATOM   2521  C   LYS   159      25.803  28.486  50.778  1.00  0.00           C
ATOM   2522  O   LYS   159      25.158  29.489  50.428  1.00  0.00           O
ATOM   2523  N   GLY   160      25.258  27.264  50.681  1.00  0.00           N
ATOM   2524  H   GLY   160      25.786  26.453  50.970  1.00  0.00           H
ATOM   2525  CA  GLY   160      23.832  26.969  50.283  1.00  0.00           C
ATOM   2526  HA2 GLY   160      23.580  25.957  50.597  1.00  0.00           H
ATOM   2527  HA3 GLY   160      23.173  27.678  50.786  1.00  0.00           H
ATOM   2528  C   GLY   160      23.617  26.875  48.697  1.00  0.00           C
ATOM   2529  O   GLY   160      22.465  26.792  48.239  1.00  0.00           O
ATOM   2530  N   PHE   161      24.687  26.918  47.892  1.00  0.00           N
ATOM   2531  H   PHE   161      25.624  27.154  48.186  1.00  0.00           H
ATOM   2532  CA  PHE   161      24.487  26.958  46.405  1.00  0.00           C
ATOM   2533  HA  PHE   161      23.561  27.456  46.115  1.00  0.00           H
ATOM   2534  CB  PHE   161      25.658  27.672  45.752  1.00  0.00           C
ATOM   2535  HB2 PHE   161      26.641  27.480  46.181  1.00  0.00           H
ATOM   2536  HB3 PHE   161      25.721  27.226  44.758  1.00  0.00           H
ATOM   2537  CG  PHE   161      25.552  29.187  45.607  1.00  0.00           C
ATOM   2538  CD1 PHE   161      25.459  29.975  46.748  1.00  0.00           C
ATOM   2539  HD1 PHE   161      25.547  29.638  47.770  1.00  0.00           H
ATOM   2540  CE1 PHE   161      25.218  31.353  46.676  1.00  0.00           C
ATOM   2541  HE1 PHE   161      25.164  31.957  47.569  1.00  0.00           H
ATOM   2542  CZ  PHE   161      24.997  31.955  45.438  1.00  0.00           C
ATOM   2543  HZ  PHE   161      24.782  33.012  45.399  1.00  0.00           H
ATOM   2544  CE2 PHE   161      24.977  31.157  44.272  1.00  0.00           C
ATOM   2545  HE2 PHE   161      24.801  31.706  43.359  1.00  0.00           H
ATOM   2546  CD2 PHE   161      25.307  29.747  44.348  1.00  0.00           C
ATOM   2547  HD2 PHE   161      25.391  29.149  43.452  1.00  0.00           H
ATOM   2548  C   PHE   161      24.408  25.519  45.833  1.00  0.00           C
ATOM   2549  O   PHE   161      25.120  24.568  46.179  1.00  0.00           O
ATOM   2550  N   ASP   162      23.445  25.188  44.877  1.00  0.00           N
ATOM   2551  H   ASP   162      22.795  25.911  44.608  1.00  0.00           H
ATOM   2552  CA  ASP   162      23.300  23.933  44.200  1.00  0.00           C
ATOM   2553  HA  ASP   162      24.261  23.420  44.214  1.00  0.00           H
ATOM   2554  CB  ASP   162      22.382  22.999  45.056  1.00  0.00           C
ATOM   2555  HB2 ASP   162      22.595  23.069  46.122  1.00  0.00           H
ATOM   2556  HB3 ASP   162      21.373  23.392  44.927  1.00  0.00           H
ATOM   2557  CG  ASP   162      22.434  21.596  44.442  1.00  0.00           C
ATOM   2558  OD1 ASP   162      23.561  21.122  44.249  1.00  0.00           O
ATOM   2559  OD2 ASP   162      21.362  20.906  44.384  1.00  0.00           O
ATOM   2560  C   ASP   162      23.032  24.032  42.711  1.00  0.00           C
ATOM   2561  O   ASP   162      22.106  23.465  42.103  1.00  0.00           O
ATOM   2562  N   ILE   163      23.862  24.889  42.028  1.00  0.00           N
ATOM   2563  H   ILE   163      24.709  25.186  42.491  1.00  0.00           H
ATOM   2564  CA  ILE   163      23.674  25.218  40.582  1.00  0.00           C
ATOM   2565  HA  ILE   163      22.617  25.284  40.325  1.00  0.00           H
ATOM   2566  CB  ILE   163      24.209  26.621  40.201  1.00  0.00           C
ATOM   2567  HB  ILE   163      25.296  26.572  40.251  1.00  0.00           H
ATOM   2568  CG2 ILE   163      23.744  26.923  38.786  1.00  0.00           C
ATOM   2569 HG21 ILE   163      24.180  27.861  38.440  1.00  0.00           H
ATOM   2570 HG22 ILE   163      22.656  26.939  38.711  1.00  0.00           H
ATOM   2571 HG23 ILE   163      24.112  26.287  37.980  1.00  0.00           H
ATOM   2572  CG1 ILE   163      23.787  27.779  41.186  1.00  0.00           C
ATOM   2573 HG12 ILE   163      22.725  27.653  41.396  1.00  0.00           H
ATOM   2574 HG13 ILE   163      24.324  27.630  42.122  1.00  0.00           H
ATOM   2575  CD1 ILE   163      24.073  29.250  40.736  1.00  0.00           C
ATOM   2576 HD11 ILE   163      25.063  29.313  40.287  1.00  0.00           H
ATOM   2577 HD12 ILE   163      23.989  29.964  41.554  1.00  0.00           H
ATOM   2578 HD13 ILE   163      23.403  29.589  39.946  1.00  0.00           H
ATOM   2579  C   ILE   163      24.210  24.052  39.670  1.00  0.00           C
ATOM   2580  O   ILE   163      25.433  23.780  39.752  1.00  0.00           O
ATOM   2581  N   PRO   164      23.384  23.328  38.889  1.00  0.00           N
ATOM   2582  CD  PRO   164      21.977  23.730  38.439  1.00  0.00           C
ATOM   2583  HD2 PRO   164      21.875  24.805  38.294  1.00  0.00           H
ATOM   2584  HD3 PRO   164      21.229  23.515  39.204  1.00  0.00           H
ATOM   2585  CG  PRO   164      21.664  22.947  37.164  1.00  0.00           C
ATOM   2586  HG2 PRO   164      22.226  23.451  36.377  1.00  0.00           H
ATOM   2587  HG3 PRO   164      20.594  22.791  37.033  1.00  0.00           H
ATOM   2588  CB  PRO   164      22.332  21.682  37.632  1.00  0.00           C
ATOM   2589  HB2 PRO   164      22.410  21.040  36.755  1.00  0.00           H
ATOM   2590  HB3 PRO   164      21.636  21.239  38.343  1.00  0.00           H
ATOM   2591  CA  PRO   164      23.699  22.034  38.250  1.00  0.00           C
ATOM   2592  HA  PRO   164      23.990  21.249  38.947  1.00  0.00           H
ATOM   2593  C   PRO   164      24.785  22.216  37.200  1.00  0.00           C
ATOM   2594  O   PRO   164      25.011  23.272  36.683  1.00  0.00           O
ATOM   2595  N   ASN   165      25.453  21.089  36.948  1.00  0.00           N
ATOM   2596  H   ASN   165      24.998  20.282  37.351  1.00  0.00           H
ATOM   2597  CA  ASN   165      26.405  20.865  35.826  1.00  0.00           C
ATOM   2598  HA  ASN   165      26.945  19.940  36.027  1.00  0.00           H
ATOM   2599  CB  ASN   165      25.564  20.810  34.578  1.00  0.00           C
ATOM   2600  HB2 ASN   165      24.659  20.204  34.612  1.00  0.00           H
ATOM   2601  HB3 ASN   165      25.236  21.783  34.213  1.00  0.00           H
ATOM   2602  CG  ASN   165      26.267  20.218  33.431  1.00  0.00           C
ATOM   2603  OD1 ASN   165      26.457  20.868  32.456  1.00  0.00           O
ATOM   2604  ND2 ASN   165      26.477  18.909  33.326  1.00  0.00           N
ATOM   2605 HD21 ASN   165      26.131  18.255  34.014  1.00  0.00           H
ATOM   2606 HD22 ASN   165      26.857  18.462  32.504  1.00  0.00           H
ATOM   2607  C   ASN   165      27.676  21.749  35.724  1.00  0.00           C
ATOM   2608  O   ASN   165      28.673  21.411  35.044  1.00  0.00           O
ATOM   2609  N   ILE   166      27.733  22.778  36.518  1.00  0.00           N
ATOM   2610  H   ILE   166      26.993  22.883  37.197  1.00  0.00           H
ATOM   2611  CA  ILE   166      28.949  23.579  36.744  1.00  0.00           C
ATOM   2612  HA  ILE   166      29.325  23.881  35.767  1.00  0.00           H
ATOM   2613  CB  ILE   166      28.586  24.954  37.337  1.00  0.00           C
ATOM   2614  HB  ILE   166      28.077  24.880  38.299  1.00  0.00           H
ATOM   2615  CG2 ILE   166      29.916  25.728  37.519  1.00  0.00           C
ATOM   2616 HG21 ILE   166      30.286  26.008  36.532  1.00  0.00           H
ATOM   2617 HG22 ILE   166      30.600  25.153  38.144  1.00  0.00           H
ATOM   2618 HG23 ILE   166      29.765  26.635  38.104  1.00  0.00           H
ATOM   2619  CG1 ILE   166      27.693  25.683  36.259  1.00  0.00           C
ATOM   2620 HG12 ILE   166      28.198  25.766  35.297  1.00  0.00           H
ATOM   2621 HG13 ILE   166      26.770  25.105  36.217  1.00  0.00           H
ATOM   2622  CD1 ILE   166      27.134  27.045  36.704  1.00  0.00           C
ATOM   2623 HD11 ILE   166      26.465  27.480  35.962  1.00  0.00           H
ATOM   2624 HD12 ILE   166      27.918  27.796  36.792  1.00  0.00           H
ATOM   2625 HD13 ILE   166      26.766  26.963  37.727  1.00  0.00           H
ATOM   2626  C   ILE   166      29.999  22.820  37.583  1.00  0.00           C
ATOM   2627  O   ILE   166      31.180  22.867  37.288  1.00  0.00           O
ATOM   2628  N   GLU   167      29.550  22.007  38.603  1.00  0.00           N
ATOM   2629  H   GLU   167      28.558  22.027  38.796  1.00  0.00           H
ATOM   2630  CA  GLU   167      30.542  21.257  39.491  1.00  0.00           C
ATOM   2631  HA  GLU   167      31.215  22.018  39.884  1.00  0.00           H
ATOM   2632  CB  GLU   167      29.876  20.576  40.762  1.00  0.00           C
ATOM   2633  HB2 GLU   167      29.056  19.905  40.503  1.00  0.00           H
ATOM   2634  HB3 GLU   167      30.625  19.968  41.270  1.00  0.00           H
ATOM   2635  CG  GLU   167      29.526  21.533  41.866  1.00  0.00           C
ATOM   2636  HG2 GLU   167      30.469  21.883  42.287  1.00  0.00           H
ATOM   2637  HG3 GLU   167      28.989  22.407  41.498  1.00  0.00           H
ATOM   2638  CD  GLU   167      28.826  20.970  43.094  1.00  0.00           C
ATOM   2639  OE1 GLU   167      27.587  20.890  43.070  1.00  0.00           O
ATOM   2640  OE2 GLU   167      29.582  20.632  44.035  1.00  0.00           O
ATOM   2641  C   GLU   167      31.439  20.333  38.687  1.00  0.00           C
ATOM   2642  O   GLU   167      30.991  19.722  37.694  1.00  0.00           O
ATOM   2643  N   ASN   168      32.700  20.235  38.931  1.00  0.00           N
ATOM   2644  H   ASN   168      33.088  20.737  39.719  1.00  0.00           H
ATOM   2645  CA  ASN   168      33.731  19.572  38.124  1.00  0.00           C
ATOM   2646  HA  ASN   168      34.664  19.866  38.605  1.00  0.00           H
ATOM   2647  CB  ASN   168      33.656  18.017  38.212  1.00  0.00           C
ATOM   2648  HB2 ASN   168      32.818  17.689  37.597  1.00  0.00           H
ATOM   2649  HB3 ASN   168      34.492  17.447  37.809  1.00  0.00           H
ATOM   2650  CG  ASN   168      33.566  17.614  39.672  1.00  0.00           C
ATOM   2651  OD1 ASN   168      34.424  17.763  40.461  1.00  0.00           O
ATOM   2652  ND2 ASN   168      32.367  17.249  40.083  1.00  0.00           N
ATOM   2653 HD21 ASN   168      31.655  17.138  39.374  1.00  0.00           H
ATOM   2654 HD22 ASN   168      32.115  17.054  41.041  1.00  0.00           H
ATOM   2655  C   ASN   168      34.123  20.045  36.687  1.00  0.00           C
ATOM   2656  O   ASN   168      34.829  19.319  36.004  1.00  0.00           O
ATOM   2657  N   HID   169      33.734  21.257  36.395  1.00  0.00           N
ATOM   2658  H   HID   169      33.058  21.737  36.972  1.00  0.00           H
ATOM   2659  CA  HID   169      33.981  21.953  35.092  1.00  0.00           C
ATOM   2660  HA  HID   169      34.781  21.435  34.564  1.00  0.00           H
ATOM   2661  CB  HID   169      32.673  21.989  34.166  1.00  0.00           C
ATOM   2662  HB2 HID   169      31.929  22.537  34.745  1.00  0.00           H
ATOM   2663  HB3 HID   169      32.863  22.619  33.297  1.00  0.00           H
ATOM   2664  CG  HID   169      32.070  20.621  33.963  1.00  0.00           C
ATOM   2665  ND1 HID   169      31.228  20.075  34.885  1.00  0.00           N
ATOM   2666  HD1 HID   169      31.105  20.352  35.848  1.00  0.00           H
ATOM   2667  CE1 HID   169      30.638  19.016  34.311  1.00  0.00           C
ATOM   2668  HE1 HID   169      29.883  18.470  34.857  1.00  0.00           H
ATOM   2669  NE2 HID   169      31.120  18.744  33.049  1.00  0.00           N
ATOM   2670  CD2 HID   169      31.970  19.868  32.792  1.00  0.00           C
ATOM   2671  HD2 HID   169      32.437  20.139  31.856  1.00  0.00           H
ATOM   2672  C   HID   169      34.483  23.376  35.370  1.00  0.00           C
ATOM   2673  O   HID   169      34.165  24.063  36.363  1.00  0.00           O
ATOM   2674  N   ASP   170      35.322  23.875  34.414  1.00  0.00           N
ATOM   2675  H   ASP   170      35.473  23.281  33.612  1.00  0.00           H
ATOM   2676  CA  ASP   170      35.902  25.223  34.307  1.00  0.00           C
ATOM   2677  HA  ASP   170      36.359  25.372  35.284  1.00  0.00           H
ATOM   2678  CB  ASP   170      36.983  25.287  33.211  1.00  0.00           C
ATOM   2679  HB2 ASP   170      37.841  24.716  33.570  1.00  0.00           H
ATOM   2680  HB3 ASP   170      36.638  24.852  32.273  1.00  0.00           H
ATOM   2681  CG  ASP   170      37.637  26.703  32.971  1.00  0.00           C
ATOM   2682  OD1 ASP   170      37.474  27.577  33.833  1.00  0.00           O
ATOM   2683  OD2 ASP   170      38.357  26.848  31.942  1.00  0.00           O
ATOM   2684  C   ASP   170      34.749  26.324  34.171  1.00  0.00           C
ATOM   2685  O   ASP   170      34.044  26.358  33.150  1.00  0.00           O
ATOM   2686  N   VAL   171      34.755  27.319  35.101  1.00  0.00           N
ATOM   2687  H   VAL   171      35.549  27.452  35.710  1.00  0.00           H
ATOM   2688  CA  VAL   171      33.744  28.410  35.080  1.00  0.00           C
ATOM   2689  HA  VAL   171      32.730  28.014  35.027  1.00  0.00           H
ATOM   2690  CB  VAL   171      33.751  29.240  36.371  1.00  0.00           C
ATOM   2691  HB  VAL   171      32.966  29.990  36.280  1.00  0.00           H
ATOM   2692  CG1 VAL   171      33.331  28.406  37.528  1.00  0.00           C
ATOM   2693 HG11 VAL   171      32.325  28.034  37.334  1.00  0.00           H
ATOM   2694 HG12 VAL   171      33.948  27.543  37.778  1.00  0.00           H
ATOM   2695 HG13 VAL   171      33.473  29.033  38.408  1.00  0.00           H
ATOM   2696  CG2 VAL   171      35.099  29.946  36.653  1.00  0.00           C
ATOM   2697 HG21 VAL   171      35.918  29.230  36.594  1.00  0.00           H
ATOM   2698 HG22 VAL   171      35.189  30.386  37.646  1.00  0.00           H
ATOM   2699 HG23 VAL   171      35.260  30.731  35.913  1.00  0.00           H
ATOM   2700  C   VAL   171      33.914  29.480  33.995  1.00  0.00           C
ATOM   2701  O   VAL   171      32.957  30.174  33.596  1.00  0.00           O
ATOM   2702  N   VAL   172      35.128  29.553  33.361  1.00  0.00           N
ATOM   2703  H   VAL   172      35.811  28.859  33.626  1.00  0.00           H
ATOM   2704  CA  VAL   172      35.584  30.655  32.489  1.00  0.00           C
ATOM   2705  HA  VAL   172      35.340  31.560  33.047  1.00  0.00           H
ATOM   2706  CB  VAL   172      37.107  30.681  32.428  1.00  0.00           C
ATOM   2707  HB  VAL   172      37.452  29.690  32.132  1.00  0.00           H
ATOM   2708  CG1 VAL   172      37.687  31.703  31.430  1.00  0.00           C
ATOM   2709 HG11 VAL   172      38.662  32.115  31.692  1.00  0.00           H
ATOM   2710 HG12 VAL   172      37.957  31.141  30.537  1.00  0.00           H
ATOM   2711 HG13 VAL   172      36.954  32.487  31.239  1.00  0.00           H
ATOM   2712  CG2 VAL   172      37.581  31.028  33.860  1.00  0.00           C
ATOM   2713 HG21 VAL   172      37.097  31.887  34.324  1.00  0.00           H
ATOM   2714 HG22 VAL   172      38.613  31.351  33.723  1.00  0.00           H
ATOM   2715 HG23 VAL   172      37.582  30.202  34.570  1.00  0.00           H
ATOM   2716  C   VAL   172      34.946  30.639  31.148  1.00  0.00           C
ATOM   2717  O   VAL   172      34.279  31.646  30.736  1.00  0.00           O
ATOM   2718  N   PRO   173      35.030  29.495  30.372  1.00  0.00           N
ATOM   2719  CD  PRO   173      35.801  28.250  30.641  1.00  0.00           C
ATOM   2720  HD2 PRO   173      35.696  27.701  31.577  1.00  0.00           H
ATOM   2721  HD3 PRO   173      36.814  28.466  30.304  1.00  0.00           H
ATOM   2722  CG  PRO   173      35.196  27.230  29.641  1.00  0.00           C
ATOM   2723  HG2 PRO   173      34.255  26.877  30.063  1.00  0.00           H
ATOM   2724  HG3 PRO   173      35.821  26.363  29.424  1.00  0.00           H
ATOM   2725  CB  PRO   173      34.915  28.075  28.450  1.00  0.00           C
ATOM   2726  HB2 PRO   173      34.151  27.593  27.840  1.00  0.00           H
ATOM   2727  HB3 PRO   173      35.794  28.238  27.826  1.00  0.00           H
ATOM   2728  CA  PRO   173      34.440  29.385  29.036  1.00  0.00           C
ATOM   2729  HA  PRO   173      34.831  30.174  28.393  1.00  0.00           H
ATOM   2730  C   PRO   173      32.917  29.416  29.132  1.00  0.00           C
ATOM   2731  O   PRO   173      32.272  29.844  28.197  1.00  0.00           O
ATOM   2732  N   MET   174      32.345  28.972  30.223  1.00  0.00           N
ATOM   2733  H   MET   174      32.967  28.618  30.934  1.00  0.00           H
ATOM   2734  CA  MET   174      30.904  28.972  30.473  1.00  0.00           C
ATOM   2735  HA  MET   174      30.377  28.574  29.605  1.00  0.00           H
ATOM   2736  CB  MET   174      30.551  28.023  31.687  1.00  0.00           C
ATOM   2737  HB2 MET   174      31.081  28.375  32.571  1.00  0.00           H
ATOM   2738  HB3 MET   174      29.483  28.048  31.904  1.00  0.00           H
ATOM   2739  CG  MET   174      30.932  26.610  31.426  1.00  0.00           C
ATOM   2740  HG2 MET   174      30.458  26.332  30.485  1.00  0.00           H
ATOM   2741  HG3 MET   174      32.009  26.477  31.526  1.00  0.00           H
ATOM   2742  SD  MET   174      30.338  25.492  32.796  1.00  0.00           S
ATOM   2743  CE  MET   174      28.627  25.198  32.226  1.00  0.00           C
ATOM   2744  HE1 MET   174      28.134  24.490  32.890  1.00  0.00           H
ATOM   2745  HE2 MET   174      28.150  26.179  32.233  1.00  0.00           H
ATOM   2746  HE3 MET   174      28.674  24.765  31.226  1.00  0.00           H
ATOM   2747  C   MET   174      30.348  30.450  30.726  1.00  0.00           C
ATOM   2748  O   MET   174      29.346  30.838  30.123  1.00  0.00           O
ATOM   2749  N   LEU   175      31.094  31.352  31.418  1.00  0.00           N
ATOM   2750  H   LEU   175      31.813  31.084  32.074  1.00  0.00           H
ATOM   2751  CA  LEU   175      30.799  32.786  31.413  1.00  0.00           C
ATOM   2752  HA  LEU   175      29.763  32.939  31.715  1.00  0.00           H
ATOM   2753  CB  LEU   175      31.639  33.496  32.489  1.00  0.00           C
ATOM   2754  HB2 LEU   175      31.340  33.049  33.437  1.00  0.00           H
ATOM   2755  HB3 LEU   175      32.702  33.319  32.324  1.00  0.00           H
ATOM   2756  CG  LEU   175      31.413  35.040  32.614  1.00  0.00           C
ATOM   2757  HG  LEU   175      32.013  35.572  31.875  1.00  0.00           H
ATOM   2758  CD1 LEU   175      29.961  35.525  32.686  1.00  0.00           C
ATOM   2759 HD11 LEU   175      30.118  36.585  32.882  1.00  0.00           H
ATOM   2760 HD12 LEU   175      29.356  35.003  33.427  1.00  0.00           H
ATOM   2761 HD13 LEU   175      29.446  35.543  31.725  1.00  0.00           H
ATOM   2762  CD2 LEU   175      32.064  35.505  33.906  1.00  0.00           C
ATOM   2763 HD21 LEU   175      31.456  35.260  34.777  1.00  0.00           H
ATOM   2764 HD22 LEU   175      33.074  35.123  34.054  1.00  0.00           H
ATOM   2765 HD23 LEU   175      32.328  36.563  33.867  1.00  0.00           H
ATOM   2766  C   LEU   175      31.152  33.531  30.089  1.00  0.00           C
ATOM   2767  O   LEU   175      30.285  34.250  29.543  1.00  0.00           O
ATOM   2768  N   GLN   176      32.307  33.249  29.491  1.00  0.00           N
ATOM   2769  H   GLN   176      33.081  32.787  29.945  1.00  0.00           H
ATOM   2770  CA  GLN   176      32.715  33.848  28.206  1.00  0.00           C
ATOM   2771  HA  GLN   176      32.740  34.931  28.329  1.00  0.00           H
ATOM   2772  CB  GLN   176      34.218  33.544  27.886  1.00  0.00           C
ATOM   2773  HB2 GLN   176      34.810  33.740  28.779  1.00  0.00           H
ATOM   2774  HB3 GLN   176      34.169  32.486  27.626  1.00  0.00           H
ATOM   2775  CG  GLN   176      34.863  34.331  26.697  1.00  0.00           C
ATOM   2776  HG2 GLN   176      35.901  34.044  26.530  1.00  0.00           H
ATOM   2777  HG3 GLN   176      34.234  34.018  25.863  1.00  0.00           H
ATOM   2778  CD  GLN   176      34.775  35.861  26.922  1.00  0.00           C
ATOM   2779  OE1 GLN   176      34.665  36.232  28.065  1.00  0.00           O
ATOM   2780  NE2 GLN   176      34.881  36.665  25.913  1.00  0.00           N
ATOM   2781 HE21 GLN   176      34.772  37.662  26.039  1.00  0.00           H
ATOM   2782 HE22 GLN   176      35.197  36.270  25.039  1.00  0.00           H
ATOM   2783  C   GLN   176      31.685  33.484  27.094  1.00  0.00           C
ATOM   2784  O   GLN   176      31.505  34.359  26.224  1.00  0.00           O
ATOM   2785  N   LYS   177      30.985  32.336  27.071  1.00  0.00           N
ATOM   2786  H   LYS   177      31.096  31.605  27.760  1.00  0.00           H
ATOM   2787  CA  LYS   177      29.863  32.079  26.116  1.00  0.00           C
ATOM   2788  HA  LYS   177      30.288  32.074  25.112  1.00  0.00           H
ATOM   2789  CB  LYS   177      29.278  30.653  26.427  1.00  0.00           C
ATOM   2790  HB2 LYS   177      30.010  29.879  26.196  1.00  0.00           H
ATOM   2791  HB3 LYS   177      29.062  30.556  27.491  1.00  0.00           H
ATOM   2792  CG  LYS   177      28.022  30.465  25.634  1.00  0.00           C
ATOM   2793  HG2 LYS   177      27.203  31.150  25.855  1.00  0.00           H
ATOM   2794  HG3 LYS   177      28.128  30.482  24.549  1.00  0.00           H
ATOM   2795  CD  LYS   177      27.523  28.954  25.842  1.00  0.00           C
ATOM   2796  HD2 LYS   177      28.288  28.363  25.336  1.00  0.00           H
ATOM   2797  HD3 LYS   177      27.417  28.648  26.883  1.00  0.00           H
ATOM   2798  CE  LYS   177      26.192  28.708  25.180  1.00  0.00           C
ATOM   2799  HE2 LYS   177      25.443  29.428  25.509  1.00  0.00           H
ATOM   2800  HE3 LYS   177      26.286  28.801  24.098  1.00  0.00           H
ATOM   2801  NZ  LYS   177      25.774  27.313  25.433  1.00  0.00           N
ATOM   2802  HZ1 LYS   177      25.862  27.140  26.424  1.00  0.00           H
ATOM   2803  HZ2 LYS   177      26.416  26.695  24.956  1.00  0.00           H
ATOM   2804  HZ3 LYS   177      24.809  27.278  25.138  1.00  0.00           H
ATOM   2805  C   LYS   177      28.831  33.227  26.241  1.00  0.00           C
ATOM   2806  O   LYS   177      28.421  33.816  25.236  1.00  0.00           O
ATOM   2807  N   GLN   178      28.319  33.508  27.427  1.00  0.00           N
ATOM   2808  H   GLN   178      28.790  33.099  28.222  1.00  0.00           H
ATOM   2809  CA  GLN   178      27.271  34.543  27.663  1.00  0.00           C
ATOM   2810  HA  GLN   178      26.474  34.274  26.971  1.00  0.00           H
ATOM   2811  CB  GLN   178      26.873  34.507  29.168  1.00  0.00           C
ATOM   2812  HB2 GLN   178      27.693  34.862  29.792  1.00  0.00           H
ATOM   2813  HB3 GLN   178      26.091  35.238  29.370  1.00  0.00           H
ATOM   2814  CG  GLN   178      26.391  33.181  29.710  1.00  0.00           C
ATOM   2815  HG2 GLN   178      27.213  32.466  29.727  1.00  0.00           H
ATOM   2816  HG3 GLN   178      26.056  33.324  30.737  1.00  0.00           H
ATOM   2817  CD  GLN   178      25.210  32.619  28.892  1.00  0.00           C
ATOM   2818  OE1 GLN   178      24.376  33.275  28.339  1.00  0.00           O
ATOM   2819  NE2 GLN   178      24.977  31.326  28.819  1.00  0.00           N
ATOM   2820 HE21 GLN   178      24.208  30.980  28.263  1.00  0.00           H
ATOM   2821 HE22 GLN   178      25.639  30.626  29.124  1.00  0.00           H
ATOM   2822  C   GLN   178      27.700  35.946  27.105  1.00  0.00           C
ATOM   2823  O   GLN   178      26.953  36.566  26.385  1.00  0.00           O
ATOM   2824  N   ILE   179      28.911  36.369  27.354  1.00  0.00           N
ATOM   2825  H   ILE   179      29.439  35.739  27.940  1.00  0.00           H
ATOM   2826  CA  ILE   179      29.415  37.617  26.928  1.00  0.00           C
ATOM   2827  HA  ILE   179      28.721  38.409  27.209  1.00  0.00           H
ATOM   2828  CB  ILE   179      30.679  37.920  27.708  1.00  0.00           C
ATOM   2829  HB  ILE   179      31.332  37.052  27.608  1.00  0.00           H
ATOM   2830  CG2 ILE   179      31.341  39.222  27.184  1.00  0.00           C
ATOM   2831 HG21 ILE   179      31.565  39.246  26.118  1.00  0.00           H
ATOM   2832 HG22 ILE   179      32.389  39.208  27.483  1.00  0.00           H
ATOM   2833 HG23 ILE   179      30.673  40.006  27.543  1.00  0.00           H
ATOM   2834  CG1 ILE   179      30.311  38.173  29.257  1.00  0.00           C
ATOM   2835 HG12 ILE   179      29.815  39.144  29.254  1.00  0.00           H
ATOM   2836 HG13 ILE   179      29.720  37.327  29.609  1.00  0.00           H
ATOM   2837  CD1 ILE   179      31.578  38.320  30.124  1.00  0.00           C
ATOM   2838 HD11 ILE   179      31.817  39.367  30.314  1.00  0.00           H
ATOM   2839 HD12 ILE   179      32.400  37.834  29.597  1.00  0.00           H
ATOM   2840 HD13 ILE   179      31.561  37.738  31.045  1.00  0.00           H
ATOM   2841  C   ILE   179      29.615  37.599  25.452  1.00  0.00           C
ATOM   2842  O   ILE   179      29.337  38.643  24.859  1.00  0.00           O
ATOM   2843  N   THR   180      30.109  36.510  24.875  1.00  0.00           N
ATOM   2844  H   THR   180      30.371  35.764  25.504  1.00  0.00           H
ATOM   2845  CA  THR   180      30.404  36.355  23.465  1.00  0.00           C
ATOM   2846  HA  THR   180      30.943  37.234  23.113  1.00  0.00           H
ATOM   2847  CB  THR   180      31.329  35.138  23.176  1.00  0.00           C
ATOM   2848  HB  THR   180      30.916  34.265  23.681  1.00  0.00           H
ATOM   2849  CG2 THR   180      31.633  34.822  21.723  1.00  0.00           C
ATOM   2850 HG21 THR   180      30.734  34.713  21.117  1.00  0.00           H
ATOM   2851 HG22 THR   180      32.069  33.823  21.690  1.00  0.00           H
ATOM   2852 HG23 THR   180      32.384  35.487  21.295  1.00  0.00           H
ATOM   2853  OG1 THR   180      32.513  35.360  23.855  1.00  0.00           O
ATOM   2854  HG1 THR   180      32.286  35.305  24.785  1.00  0.00           H
ATOM   2855  C   THR   180      29.152  36.273  22.621  1.00  0.00           C
ATOM   2856  O   THR   180      29.053  36.963  21.618  1.00  0.00           O
ATOM   2857  N   LYS   181      28.095  35.576  23.015  1.00  0.00           N
ATOM   2858  H   LYS   181      28.229  35.022  23.850  1.00  0.00           H
ATOM   2859  CA  LYS   181      26.803  35.462  22.310  1.00  0.00           C
ATOM   2860  HA  LYS   181      26.886  35.476  21.224  1.00  0.00           H
ATOM   2861  CB  LYS   181      26.005  34.244  22.758  1.00  0.00           C
ATOM   2862  HB2 LYS   181      25.820  34.283  23.831  1.00  0.00           H
ATOM   2863  HB3 LYS   181      25.012  34.187  22.311  1.00  0.00           H
ATOM   2864  CG  LYS   181      26.745  32.892  22.385  1.00  0.00           C
ATOM   2865  HG2 LYS   181      27.073  32.980  21.349  1.00  0.00           H
ATOM   2866  HG3 LYS   181      27.690  32.770  22.915  1.00  0.00           H
ATOM   2867  CD  LYS   181      25.797  31.690  22.659  1.00  0.00           C
ATOM   2868  HD2 LYS   181      26.269  30.774  22.304  1.00  0.00           H
ATOM   2869  HD3 LYS   181      25.669  31.687  23.742  1.00  0.00           H
ATOM   2870  CE  LYS   181      24.471  31.821  21.884  1.00  0.00           C
ATOM   2871  HE2 LYS   181      23.754  32.549  22.258  1.00  0.00           H
ATOM   2872  HE3 LYS   181      24.715  31.887  20.823  1.00  0.00           H
ATOM   2873  NZ  LYS   181      23.765  30.573  22.046  1.00  0.00           N
ATOM   2874  HZ1 LYS   181      23.683  30.389  23.036  1.00  0.00           H
ATOM   2875  HZ2 LYS   181      24.273  29.770  21.704  1.00  0.00           H
ATOM   2876  HZ3 LYS   181      22.916  30.623  21.500  1.00  0.00           H
ATOM   2877  C   LYS   181      25.905  36.701  22.556  1.00  0.00           C
ATOM   2878  O   LYS   181      25.063  37.021  21.684  1.00  0.00           O
ATOM   2879  N   ARG   182      26.158  37.429  23.580  1.00  0.00           N
ATOM   2880  H   ARG   182      26.710  36.996  24.306  1.00  0.00           H
ATOM   2881  CA  ARG   182      25.800  38.871  23.779  1.00  0.00           C
ATOM   2882  HA  ARG   182      24.794  38.954  23.368  1.00  0.00           H
ATOM   2883  CB  ARG   182      25.714  39.325  25.241  1.00  0.00           C
ATOM   2884  HB2 ARG   182      26.705  39.220  25.682  1.00  0.00           H
ATOM   2885  HB3 ARG   182      25.704  40.412  25.305  1.00  0.00           H
ATOM   2886  CG  ARG   182      24.600  38.716  26.047  1.00  0.00           C
ATOM   2887  HG2 ARG   182      23.646  39.160  25.760  1.00  0.00           H
ATOM   2888  HG3 ARG   182      24.613  37.648  25.832  1.00  0.00           H
ATOM   2889  CD  ARG   182      24.766  38.947  27.540  1.00  0.00           C
ATOM   2890  HD2 ARG   182      25.649  38.390  27.851  1.00  0.00           H
ATOM   2891  HD3 ARG   182      25.094  39.955  27.794  1.00  0.00           H
ATOM   2892  NE  ARG   182      23.681  38.534  28.370  1.00  0.00           N
ATOM   2893  HE  ARG   182      23.159  39.224  28.889  1.00  0.00           H
ATOM   2894  CZ  ARG   182      23.240  37.267  28.612  1.00  0.00           C
ATOM   2895  NH1 ARG   182      22.200  36.962  29.292  1.00  0.00           N
ATOM   2896 HH11 ARG   182      21.621  37.618  29.796  1.00  0.00           H
ATOM   2897 HH12 ARG   182      21.962  35.982  29.235  1.00  0.00           H
ATOM   2898  NH2 ARG   182      23.981  36.304  28.223  1.00  0.00           N
ATOM   2899 HH21 ARG   182      24.714  36.423  27.538  1.00  0.00           H
ATOM   2900 HH22 ARG   182      23.674  35.360  28.409  1.00  0.00           H
ATOM   2901  C   ARG   182      26.595  39.822  22.844  1.00  0.00           C
ATOM   2902  O   ARG   182      26.212  40.970  22.690  1.00  0.00           O
ATOM   2903  N   ASN   183      27.519  39.329  22.034  1.00  0.00           N
ATOM   2904  H   ASN   183      27.755  38.347  22.044  1.00  0.00           H
ATOM   2905  CA  ASN   183      28.638  40.141  21.451  1.00  0.00           C
ATOM   2906  HA  ASN   183      29.572  39.592  21.571  1.00  0.00           H
ATOM   2907  CB  ASN   183      28.370  40.369  19.961  1.00  0.00           C
ATOM   2908  HB2 ASN   183      27.463  40.967  19.865  1.00  0.00           H
ATOM   2909  HB3 ASN   183      29.260  40.895  19.614  1.00  0.00           H
ATOM   2910  CG  ASN   183      28.369  39.098  19.174  1.00  0.00           C
ATOM   2911  OD1 ASN   183      29.395  38.656  18.614  1.00  0.00           O
ATOM   2912  ND2 ASN   183      27.190  38.536  19.038  1.00  0.00           N
ATOM   2913 HD21 ASN   183      26.416  38.795  19.633  1.00  0.00           H
ATOM   2914 HD22 ASN   183      27.084  37.657  18.551  1.00  0.00           H
ATOM   2915  C   ASN   183      28.995  41.365  22.217  1.00  0.00           C
ATOM   2916  O   ASN   183      28.882  42.440  21.646  1.00  0.00           O
ATOM   2917  N   ILE   184      29.321  41.332  23.547  1.00  0.00           N
ATOM   2918  H   ILE   184      29.360  40.435  24.010  1.00  0.00           H
ATOM   2919  CA  ILE   184      29.712  42.587  24.268  1.00  0.00           C
ATOM   2920  HA  ILE   184      29.144  43.475  23.990  1.00  0.00           H
ATOM   2921  CB  ILE   184      29.409  42.399  25.792  1.00  0.00           C
ATOM   2922  HB  ILE   184      29.753  41.442  26.183  1.00  0.00           H
ATOM   2923  CG2 ILE   184      29.844  43.535  26.710  1.00  0.00           C
ATOM   2924 HG21 ILE   184      29.115  44.315  26.493  1.00  0.00           H
ATOM   2925 HG22 ILE   184      30.888  43.831  26.607  1.00  0.00           H
ATOM   2926 HG23 ILE   184      29.669  43.128  27.706  1.00  0.00           H
ATOM   2927  CG1 ILE   184      27.917  42.101  26.103  1.00  0.00           C
ATOM   2928 HG12 ILE   184      27.298  42.993  26.188  1.00  0.00           H
ATOM   2929 HG13 ILE   184      27.414  41.408  25.427  1.00  0.00           H
ATOM   2930  CD1 ILE   184      27.680  41.378  27.447  1.00  0.00           C
ATOM   2931 HD11 ILE   184      26.599  41.242  27.407  1.00  0.00           H
ATOM   2932 HD12 ILE   184      27.939  42.007  28.298  1.00  0.00           H
ATOM   2933 HD13 ILE   184      28.056  40.355  27.460  1.00  0.00           H
ATOM   2934  C   ILE   184      31.275  42.738  24.116  1.00  0.00           C
ATOM   2935  O   ILE   184      31.924  41.639  23.966  1.00  0.00           O
ATOM   2936  N   PRO   185      31.857  43.965  24.098  1.00  0.00           N
ATOM   2937  CD  PRO   185      31.135  45.240  23.788  1.00  0.00           C
ATOM   2938  HD2 PRO   185      30.294  45.417  24.459  1.00  0.00           H
ATOM   2939  HD3 PRO   185      30.892  45.176  22.727  1.00  0.00           H
ATOM   2940  CG  PRO   185      32.200  46.369  23.921  1.00  0.00           C
ATOM   2941  HG2 PRO   185      32.485  46.515  24.963  1.00  0.00           H
ATOM   2942  HG3 PRO   185      31.956  47.171  23.223  1.00  0.00           H
ATOM   2943  CB  PRO   185      33.397  45.605  23.355  1.00  0.00           C
ATOM   2944  HB2 PRO   185      34.340  46.101  23.582  1.00  0.00           H
ATOM   2945  HB3 PRO   185      33.211  45.582  22.281  1.00  0.00           H
ATOM   2946  CA  PRO   185      33.321  44.189  23.981  1.00  0.00           C
ATOM   2947  HA  PRO   185      33.843  43.538  23.280  1.00  0.00           H
ATOM   2948  C   PRO   185      34.058  43.923  25.355  1.00  0.00           C
ATOM   2949  O   PRO   185      34.569  44.784  26.065  1.00  0.00           O
ATOM   2950  N   ILE   186      34.005  42.626  25.739  1.00  0.00           N
ATOM   2951  H   ILE   186      33.556  41.961  25.126  1.00  0.00           H
ATOM   2952  CA  ILE   186      34.662  42.134  26.970  1.00  0.00           C
ATOM   2953  HA  ILE   186      35.374  42.902  27.274  1.00  0.00           H
ATOM   2954  CB  ILE   186      33.644  42.121  28.144  1.00  0.00           C
ATOM   2955  HB  ILE   186      32.738  41.603  27.830  1.00  0.00           H
ATOM   2956  CG2 ILE   186      34.212  41.294  29.301  1.00  0.00           C
ATOM   2957 HG21 ILE   186      35.104  41.729  29.754  1.00  0.00           H
ATOM   2958 HG22 ILE   186      34.427  40.297  28.915  1.00  0.00           H
ATOM   2959 HG23 ILE   186      33.430  41.197  30.052  1.00  0.00           H
ATOM   2960  CG1 ILE   186      33.230  43.535  28.620  1.00  0.00           C
ATOM   2961 HG12 ILE   186      34.041  44.086  29.096  1.00  0.00           H
ATOM   2962 HG13 ILE   186      32.741  43.996  27.761  1.00  0.00           H
ATOM   2963  CD1 ILE   186      32.171  43.405  29.777  1.00  0.00           C
ATOM   2964 HD11 ILE   186      31.284  42.881  29.420  1.00  0.00           H
ATOM   2965 HD12 ILE   186      31.882  44.402  30.110  1.00  0.00           H
ATOM   2966 HD13 ILE   186      32.650  42.972  30.655  1.00  0.00           H
ATOM   2967  C   ILE   186      35.294  40.692  26.696  1.00  0.00           C
ATOM   2968  O   ILE   186      34.704  39.797  26.133  1.00  0.00           O
ATOM   2969  N   GLU   187      36.476  40.456  27.225  1.00  0.00           N
ATOM   2970  H   GLU   187      36.933  41.261  27.628  1.00  0.00           H
ATOM   2971  CA  GLU   187      37.219  39.201  27.108  1.00  0.00           C
ATOM   2972  HA  GLU   187      36.588  38.345  26.868  1.00  0.00           H
ATOM   2973  CB  GLU   187      38.341  39.403  26.099  1.00  0.00           C
ATOM   2974  HB2 GLU   187      37.845  39.747  25.192  1.00  0.00           H
ATOM   2975  HB3 GLU   187      39.058  40.197  26.303  1.00  0.00           H
ATOM   2976  CG  GLU   187      39.082  38.055  25.918  1.00  0.00           C
ATOM   2977  HG2 GLU   187      39.563  37.705  26.831  1.00  0.00           H
ATOM   2978  HG3 GLU   187      38.331  37.299  25.689  1.00  0.00           H
ATOM   2979  CD  GLU   187      40.255  37.950  24.853  1.00  0.00           C
ATOM   2980  OE1 GLU   187      40.561  36.821  24.455  1.00  0.00           O
ATOM   2981  OE2 GLU   187      40.765  39.005  24.473  1.00  0.00           O
ATOM   2982  C   GLU   187      37.760  38.747  28.486  1.00  0.00           C
ATOM   2983  O   GLU   187      38.712  39.406  29.004  1.00  0.00           O
ATOM   2984  N   VAL   188      37.237  37.682  29.090  1.00  0.00           N
ATOM   2985  H   VAL   188      36.492  37.190  28.619  1.00  0.00           H
ATOM   2986  CA  VAL   188      37.724  37.151  30.374  1.00  0.00           C
ATOM   2987  HA  VAL   188      37.919  37.934  31.107  1.00  0.00           H
ATOM   2988  CB  VAL   188      36.598  36.214  30.857  1.00  0.00           C
ATOM   2989  HB  VAL   188      36.594  35.457  30.071  1.00  0.00           H
ATOM   2990  CG1 VAL   188      37.120  35.413  32.060  1.00  0.00           C
ATOM   2991 HG11 VAL   188      38.088  34.933  31.917  1.00  0.00           H
ATOM   2992 HG12 VAL   188      37.067  36.047  32.946  1.00  0.00           H
ATOM   2993 HG13 VAL   188      36.378  34.652  32.301  1.00  0.00           H
ATOM   2994  CG2 VAL   188      35.264  36.873  31.326  1.00  0.00           C
ATOM   2995 HG21 VAL   188      34.452  36.148  31.278  1.00  0.00           H
ATOM   2996 HG22 VAL   188      34.981  37.723  30.706  1.00  0.00           H
ATOM   2997 HG23 VAL   188      35.403  37.141  32.374  1.00  0.00           H
ATOM   2998  C   VAL   188      39.074  36.473  30.097  1.00  0.00           C
ATOM   2999  O   VAL   188      39.177  35.547  29.285  1.00  0.00           O
ATOM   3000  N   VAL   189      40.102  36.955  30.780  1.00  0.00           N
ATOM   3001  H   VAL   189      39.780  37.683  31.401  1.00  0.00           H
ATOM   3002  CA  VAL   189      41.462  36.515  30.743  1.00  0.00           C
ATOM   3003  HA  VAL   189      41.450  35.676  30.047  1.00  0.00           H
ATOM   3004  CB  VAL   189      42.285  37.643  30.061  1.00  0.00           C
ATOM   3005  HB  VAL   189      43.281  37.218  29.932  1.00  0.00           H
ATOM   3006  CG1 VAL   189      41.820  38.086  28.636  1.00  0.00           C
ATOM   3007 HG11 VAL   189      42.522  38.783  28.181  1.00  0.00           H
ATOM   3008 HG12 VAL   189      41.782  37.186  28.023  1.00  0.00           H
ATOM   3009 HG13 VAL   189      40.799  38.471  28.658  1.00  0.00           H
ATOM   3010  CG2 VAL   189      42.282  38.943  30.961  1.00  0.00           C
ATOM   3011 HG21 VAL   189      42.944  39.735  30.611  1.00  0.00           H
ATOM   3012 HG22 VAL   189      42.478  38.677  31.999  1.00  0.00           H
ATOM   3013 HG23 VAL   189      41.284  39.382  30.936  1.00  0.00           H
ATOM   3014  C   VAL   189      42.146  36.113  32.038  1.00  0.00           C
ATOM   3015  O   VAL   189      43.287  35.682  31.927  1.00  0.00           O
ATOM   3016  N   ALA   190      41.488  36.199  33.195  1.00  0.00           N
ATOM   3017  H   ALA   190      40.568  36.610  33.140  1.00  0.00           H
ATOM   3018  CA  ALA   190      41.968  35.592  34.464  1.00  0.00           C
ATOM   3019  HA  ALA   190      42.511  34.681  34.213  1.00  0.00           H
ATOM   3020  CB  ALA   190      43.001  36.534  35.112  1.00  0.00           C
ATOM   3021  HB1 ALA   190      43.321  35.983  35.996  1.00  0.00           H
ATOM   3022  HB2 ALA   190      42.676  37.528  35.423  1.00  0.00           H
ATOM   3023  HB3 ALA   190      43.896  36.669  34.505  1.00  0.00           H
ATOM   3024  C   ALA   190      40.793  35.268  35.365  1.00  0.00           C
ATOM   3025  O   ALA   190      39.725  35.798  35.242  1.00  0.00           O
ATOM   3026  N   LEU   191      41.039  34.361  36.295  1.00  0.00           N
ATOM   3027  H   LEU   191      41.915  33.867  36.388  1.00  0.00           H
ATOM   3028  CA  LEU   191      40.170  33.944  37.415  1.00  0.00           C
ATOM   3029  HA  LEU   191      39.342  34.651  37.374  1.00  0.00           H
ATOM   3030  CB  LEU   191      39.633  32.546  37.116  1.00  0.00           C
ATOM   3031  HB2 LEU   191      39.260  32.544  36.092  1.00  0.00           H
ATOM   3032  HB3 LEU   191      40.404  31.780  37.198  1.00  0.00           H
ATOM   3033  CG  LEU   191      38.564  31.988  37.984  1.00  0.00           C
ATOM   3034  HG  LEU   191      38.434  30.993  37.560  1.00  0.00           H
ATOM   3035  CD1 LEU   191      38.897  31.768  39.464  1.00  0.00           C
ATOM   3036 HD11 LEU   191      39.143  32.629  40.085  1.00  0.00           H
ATOM   3037 HD12 LEU   191      39.828  31.201  39.468  1.00  0.00           H
ATOM   3038 HD13 LEU   191      38.037  31.194  39.807  1.00  0.00           H
ATOM   3039  CD2 LEU   191      37.208  32.729  37.857  1.00  0.00           C
ATOM   3040 HD21 LEU   191      37.068  33.060  36.829  1.00  0.00           H
ATOM   3041 HD22 LEU   191      36.462  31.993  38.155  1.00  0.00           H
ATOM   3042 HD23 LEU   191      37.238  33.597  38.516  1.00  0.00           H
ATOM   3043  C   LEU   191      41.024  34.112  38.709  1.00  0.00           C
ATOM   3044  O   LEU   191      42.134  33.593  38.762  1.00  0.00           O
ATOM   3045  N   ILE   192      40.554  34.821  39.700  1.00  0.00           N
ATOM   3046  H   ILE   192      39.608  35.142  39.551  1.00  0.00           H
ATOM   3047  CA  ILE   192      41.230  35.613  40.733  1.00  0.00           C
ATOM   3048  HA  ILE   192      42.281  35.379  40.570  1.00  0.00           H
ATOM   3049  CB  ILE   192      41.093  37.162  40.457  1.00  0.00           C
ATOM   3050  HB  ILE   192      40.033  37.396  40.554  1.00  0.00           H
ATOM   3051  CG2 ILE   192      41.783  38.117  41.515  1.00  0.00           C
ATOM   3052 HG21 ILE   192      41.620  39.146  41.195  1.00  0.00           H
ATOM   3053 HG22 ILE   192      42.848  37.955  41.685  1.00  0.00           H
ATOM   3054 HG23 ILE   192      41.305  37.976  42.485  1.00  0.00           H
ATOM   3055  CG1 ILE   192      41.448  37.555  38.999  1.00  0.00           C
ATOM   3056 HG12 ILE   192      40.850  36.947  38.322  1.00  0.00           H
ATOM   3057 HG13 ILE   192      41.270  38.623  38.866  1.00  0.00           H
ATOM   3058  CD1 ILE   192      42.933  37.266  38.610  1.00  0.00           C
ATOM   3059 HD11 ILE   192      43.050  37.682  37.609  1.00  0.00           H
ATOM   3060 HD12 ILE   192      43.092  36.189  38.633  1.00  0.00           H
ATOM   3061 HD13 ILE   192      43.593  37.785  39.305  1.00  0.00           H
ATOM   3062  C   ILE   192      40.990  35.271  42.214  1.00  0.00           C
ATOM   3063  O   ILE   192      39.873  34.911  42.573  1.00  0.00           O
ATOM   3064  N   ASN   193      42.019  35.378  43.054  1.00  0.00           N
ATOM   3065  H   ASN   193      42.936  35.553  42.670  1.00  0.00           H
ATOM   3066  CA  ASN   193      41.981  35.201  44.527  1.00  0.00           C
ATOM   3067  HA  ASN   193      41.043  34.926  45.008  1.00  0.00           H
ATOM   3068  CB  ASN   193      43.145  34.248  45.008  1.00  0.00           C
ATOM   3069  HB2 ASN   193      42.905  33.250  44.643  1.00  0.00           H
ATOM   3070  HB3 ASN   193      44.112  34.504  44.574  1.00  0.00           H
ATOM   3071  CG  ASN   193      43.318  34.204  46.491  1.00  0.00           C
ATOM   3072  OD1 ASN   193      44.202  34.871  46.990  1.00  0.00           O
ATOM   3073  ND2 ASN   193      42.651  33.358  47.178  1.00  0.00           N
ATOM   3074 HD21 ASN   193      41.912  32.878  46.685  1.00  0.00           H
ATOM   3075 HD22 ASN   193      42.867  33.085  48.126  1.00  0.00           H
ATOM   3076  C   ASN   193      42.100  36.628  45.134  1.00  0.00           C
ATOM   3077  O   ASN   193      43.112  37.269  44.735  1.00  0.00           O
ATOM   3078  N   ASP   194      41.226  37.084  46.034  1.00  0.00           N
ATOM   3079  H   ASP   194      40.461  36.516  46.373  1.00  0.00           H
ATOM   3080  CA  ASP   194      41.367  38.385  46.761  1.00  0.00           C
ATOM   3081  HA  ASP   194      41.342  39.185  46.022  1.00  0.00           H
ATOM   3082  CB  ASP   194      40.130  38.607  47.712  1.00  0.00           C
ATOM   3083  HB2 ASP   194      40.150  39.639  48.063  1.00  0.00           H
ATOM   3084  HB3 ASP   194      39.227  38.588  47.101  1.00  0.00           H
ATOM   3085  CG  ASP   194      39.907  37.598  48.854  1.00  0.00           C
ATOM   3086  OD1 ASP   194      40.337  36.451  48.779  1.00  0.00           O
ATOM   3087  OD2 ASP   194      39.255  37.934  49.865  1.00  0.00           O
ATOM   3088  C   ASP   194      42.712  38.653  47.451  1.00  0.00           C
ATOM   3089  O   ASP   194      43.422  39.628  47.296  1.00  0.00           O
ATOM   3090  N   THR   195      43.137  37.630  48.240  1.00  0.00           N
ATOM   3091  H   THR   195      42.441  36.908  48.351  1.00  0.00           H
ATOM   3092  CA  THR   195      44.426  37.623  48.965  1.00  0.00           C
ATOM   3093  HA  THR   195      44.370  38.501  49.608  1.00  0.00           H
ATOM   3094  CB  THR   195      44.740  36.397  49.804  1.00  0.00           C
ATOM   3095  HB  THR   195      44.870  35.572  49.105  1.00  0.00           H
ATOM   3096  CG2 THR   195      46.107  36.534  50.460  1.00  0.00           C
ATOM   3097 HG21 THR   195      46.938  36.822  49.815  1.00  0.00           H
ATOM   3098 HG22 THR   195      46.363  35.570  50.900  1.00  0.00           H
ATOM   3099 HG23 THR   195      45.932  37.248  51.264  1.00  0.00           H
ATOM   3100  OG1 THR   195      43.672  36.023  50.709  1.00  0.00           O
ATOM   3101  HG1 THR   195      43.116  35.394  50.244  1.00  0.00           H
ATOM   3102  C   THR   195      45.597  37.931  47.991  1.00  0.00           C
ATOM   3103  O   THR   195      46.440  38.794  48.134  1.00  0.00           O
ATOM   3104  N   THR   196      45.621  37.332  46.788  1.00  0.00           N
ATOM   3105  H   THR   196      44.915  36.611  46.759  1.00  0.00           H
ATOM   3106  CA  THR   196      46.748  37.441  45.815  1.00  0.00           C
ATOM   3107  HA  THR   196      47.697  37.506  46.346  1.00  0.00           H
ATOM   3108  CB  THR   196      46.828  36.135  45.000  1.00  0.00           C
ATOM   3109  HB  THR   196      45.965  36.155  44.335  1.00  0.00           H
ATOM   3110  CG2 THR   196      48.181  36.044  44.183  1.00  0.00           C
ATOM   3111 HG21 THR   196      48.930  36.467  44.853  1.00  0.00           H
ATOM   3112 HG22 THR   196      48.147  36.688  43.304  1.00  0.00           H
ATOM   3113 HG23 THR   196      48.389  35.010  43.908  1.00  0.00           H
ATOM   3114  OG1 THR   196      46.838  34.952  45.785  1.00  0.00           O
ATOM   3115  HG1 THR   196      45.970  34.958  46.195  1.00  0.00           H
ATOM   3116  C   THR   196      46.666  38.695  45.024  1.00  0.00           C
ATOM   3117  O   THR   196      47.661  39.401  44.691  1.00  0.00           O
ATOM   3118  N   GLY   197      45.436  39.134  44.696  1.00  0.00           N
ATOM   3119  H   GLY   197      44.667  38.602  45.077  1.00  0.00           H
ATOM   3120  CA  GLY   197      45.183  40.434  44.177  1.00  0.00           C
ATOM   3121  HA2 GLY   197      45.672  40.630  43.225  1.00  0.00           H
ATOM   3122  HA3 GLY   197      44.133  40.639  43.968  1.00  0.00           H
ATOM   3123  C   GLY   197      45.688  41.602  45.088  1.00  0.00           C
ATOM   3124  O   GLY   197      46.384  42.463  44.626  1.00  0.00           O
ATOM   3125  N   THR   198      45.447  41.483  46.370  1.00  0.00           N
ATOM   3126  H   THR   198      44.795  40.734  46.557  1.00  0.00           H
ATOM   3127  CA  THR   198      46.035  42.412  47.377  1.00  0.00           C
ATOM   3128  HA  THR   198      45.653  43.417  47.208  1.00  0.00           H
ATOM   3129  CB  THR   198      45.672  42.057  48.842  1.00  0.00           C
ATOM   3130  HB  THR   198      46.183  41.151  49.166  1.00  0.00           H
ATOM   3131  CG2 THR   198      45.924  43.056  49.955  1.00  0.00           C
ATOM   3132 HG21 THR   198      45.544  42.614  50.877  1.00  0.00           H
ATOM   3133 HG22 THR   198      45.386  44.001  49.893  1.00  0.00           H
ATOM   3134 HG23 THR   198      46.971  43.273  50.167  1.00  0.00           H
ATOM   3135  OG1 THR   198      44.241  41.880  48.789  1.00  0.00           O
ATOM   3136  HG1 THR   198      44.060  41.102  48.257  1.00  0.00           H
ATOM   3137  C   THR   198      47.518  42.723  47.232  1.00  0.00           C
ATOM   3138  O   THR   198      47.947  43.905  47.265  1.00  0.00           O
ATOM   3139  N   LEU   199      48.307  41.659  46.907  1.00  0.00           N
ATOM   3140  H   LEU   199      47.878  40.745  46.872  1.00  0.00           H
ATOM   3141  CA  LEU   199      49.738  41.720  46.548  1.00  0.00           C
ATOM   3142  HA  LEU   199      50.371  42.284  47.232  1.00  0.00           H
ATOM   3143  CB  LEU   199      50.230  40.253  46.510  1.00  0.00           C
ATOM   3144  HB2 LEU   199      50.078  39.855  47.514  1.00  0.00           H
ATOM   3145  HB3 LEU   199      49.646  39.617  45.844  1.00  0.00           H
ATOM   3146  CG  LEU   199      51.691  40.067  46.040  1.00  0.00           C
ATOM   3147  HG  LEU   199      52.003  40.650  45.173  1.00  0.00           H
ATOM   3148  CD1 LEU   199      52.692  40.278  47.100  1.00  0.00           C
ATOM   3149 HD11 LEU   199      52.544  41.243  47.585  1.00  0.00           H
ATOM   3150 HD12 LEU   199      53.665  40.392  46.621  1.00  0.00           H
ATOM   3151 HD13 LEU   199      52.768  39.541  47.900  1.00  0.00           H
ATOM   3152  CD2 LEU   199      51.926  38.631  45.655  1.00  0.00           C
ATOM   3153 HD21 LEU   199      51.326  38.335  44.794  1.00  0.00           H
ATOM   3154 HD22 LEU   199      52.992  38.521  45.453  1.00  0.00           H
ATOM   3155 HD23 LEU   199      51.621  37.955  46.454  1.00  0.00           H
ATOM   3156  C   LEU   199      50.017  42.335  45.207  1.00  0.00           C
ATOM   3157  O   LEU   199      50.860  43.232  45.097  1.00  0.00           O
ATOM   3158  N   VAL   200      49.402  41.884  44.129  1.00  0.00           N
ATOM   3159  H   VAL   200      48.712  41.156  44.245  1.00  0.00           H
ATOM   3160  CA  VAL   200      49.797  42.261  42.772  1.00  0.00           C
ATOM   3161  HA  VAL   200      50.877  42.357  42.663  1.00  0.00           H
ATOM   3162  CB  VAL   200      49.329  41.194  41.716  1.00  0.00           C
ATOM   3163  HB  VAL   200      48.250  41.039  41.693  1.00  0.00           H
ATOM   3164  CG1 VAL   200      49.744  41.477  40.251  1.00  0.00           C
ATOM   3165 HG11 VAL   200      49.473  42.498  39.982  1.00  0.00           H
ATOM   3166 HG12 VAL   200      50.802  41.499  39.988  1.00  0.00           H
ATOM   3167 HG13 VAL   200      49.246  40.724  39.640  1.00  0.00           H
ATOM   3168  CG2 VAL   200      49.944  39.832  42.091  1.00  0.00           C
ATOM   3169 HG21 VAL   200      49.563  39.404  43.018  1.00  0.00           H
ATOM   3170 HG22 VAL   200      51.016  40.030  42.101  1.00  0.00           H
ATOM   3171 HG23 VAL   200      49.647  39.157  41.290  1.00  0.00           H
ATOM   3172  C   VAL   200      49.300  43.719  42.460  1.00  0.00           C
ATOM   3173  O   VAL   200      49.947  44.426  41.621  1.00  0.00           O
ATOM   3174  N   ALA   201      48.195  44.262  42.973  1.00  0.00           N
ATOM   3175  H   ALA   201      47.624  43.734  43.618  1.00  0.00           H
ATOM   3176  CA  ALA   201      47.855  45.679  43.097  1.00  0.00           C
ATOM   3177  HA  ALA   201      47.675  46.017  42.077  1.00  0.00           H
ATOM   3178  CB  ALA   201      46.488  45.695  43.720  1.00  0.00           C
ATOM   3179  HB1 ALA   201      46.289  46.706  44.081  1.00  0.00           H
ATOM   3180  HB2 ALA   201      46.463  45.050  44.597  1.00  0.00           H
ATOM   3181  HB3 ALA   201      45.769  45.504  42.924  1.00  0.00           H
ATOM   3182  C   ALA   201      48.918  46.449  43.828  1.00  0.00           C
ATOM   3183  O   ALA   201      49.596  47.300  43.245  1.00  0.00           O
ATOM   3184  N   SER   202      49.203  46.065  45.104  1.00  0.00           N
ATOM   3185  H   SER   202      48.743  45.298  45.573  1.00  0.00           H
ATOM   3186  CA  SER   202      50.096  46.875  45.955  1.00  0.00           C
ATOM   3187  HA  SER   202      49.796  47.923  45.967  1.00  0.00           H
ATOM   3188  CB  SER   202      50.130  46.254  47.319  1.00  0.00           C
ATOM   3189  HB2 SER   202      50.540  45.245  47.369  1.00  0.00           H
ATOM   3190  HB3 SER   202      50.860  46.799  47.916  1.00  0.00           H
ATOM   3191  OG  SER   202      48.971  46.289  48.077  1.00  0.00           O
ATOM   3192  HG  SER   202      48.474  45.515  47.804  1.00  0.00           H
ATOM   3193  C   SER   202      51.548  46.838  45.384  1.00  0.00           C
ATOM   3194  O   SER   202      52.158  47.896  45.314  1.00  0.00           O
ATOM   3195  N   TYR   203      52.084  45.737  44.732  1.00  0.00           N
ATOM   3196  H   TYR   203      51.450  44.951  44.725  1.00  0.00           H
ATOM   3197  CA  TYR   203      53.271  45.730  43.961  1.00  0.00           C
ATOM   3198  HA  TYR   203      54.009  46.156  44.641  1.00  0.00           H
ATOM   3199  CB  TYR   203      53.653  44.315  43.704  1.00  0.00           C
ATOM   3200  HB2 TYR   203      53.460  43.709  44.589  1.00  0.00           H
ATOM   3201  HB3 TYR   203      52.924  44.061  42.935  1.00  0.00           H
ATOM   3202  CG  TYR   203      55.149  44.102  43.307  1.00  0.00           C
ATOM   3203  CD1 TYR   203      55.613  44.259  42.020  1.00  0.00           C
ATOM   3204  HD1 TYR   203      54.854  44.631  41.347  1.00  0.00           H
ATOM   3205  CE1 TYR   203      56.977  44.149  41.736  1.00  0.00           C
ATOM   3206  HE1 TYR   203      57.436  44.396  40.790  1.00  0.00           H
ATOM   3207  CZ  TYR   203      57.883  43.760  42.718  1.00  0.00           C
ATOM   3208  OH  TYR   203      59.142  43.570  42.350  1.00  0.00           O
ATOM   3209  HH  TYR   203      59.756  43.100  42.920  1.00  0.00           H
ATOM   3210  CE2 TYR   203      57.388  43.482  44.031  1.00  0.00           C
ATOM   3211  HE2 TYR   203      58.166  43.164  44.711  1.00  0.00           H
ATOM   3212  CD2 TYR   203      56.020  43.672  44.352  1.00  0.00           C
ATOM   3213  HD2 TYR   203      55.619  43.480  45.336  1.00  0.00           H
ATOM   3214  C   TYR   203      53.268  46.613  42.754  1.00  0.00           C
ATOM   3215  O   TYR   203      54.333  47.219  42.473  1.00  0.00           O
ATOM   3216  N   TYR   204      52.125  46.832  42.091  1.00  0.00           N
ATOM   3217  H   TYR   204      51.295  46.373  42.438  1.00  0.00           H
ATOM   3218  CA  TYR   204      52.006  47.699  40.914  1.00  0.00           C
ATOM   3219  HA  TYR   204      52.812  47.417  40.237  1.00  0.00           H
ATOM   3220  CB  TYR   204      50.675  47.577  40.179  1.00  0.00           C
ATOM   3221  HB2 TYR   204      50.699  46.623  39.650  1.00  0.00           H
ATOM   3222  HB3 TYR   204      49.758  47.660  40.761  1.00  0.00           H
ATOM   3223  CG  TYR   204      50.439  48.718  39.177  1.00  0.00           C
ATOM   3224  CD1 TYR   204      51.026  48.679  37.850  1.00  0.00           C
ATOM   3225  HD1 TYR   204      51.657  47.846  37.574  1.00  0.00           H
ATOM   3226  CE1 TYR   204      50.664  49.638  36.878  1.00  0.00           C
ATOM   3227  HE1 TYR   204      50.962  49.485  35.852  1.00  0.00           H
ATOM   3228  CZ  TYR   204      49.762  50.662  37.198  1.00  0.00           C
ATOM   3229  OH  TYR   204      49.346  51.542  36.214  1.00  0.00           O
ATOM   3230  HH  TYR   204      49.422  51.104  35.364  1.00  0.00           H
ATOM   3231  CE2 TYR   204      49.245  50.767  38.527  1.00  0.00           C
ATOM   3232  HE2 TYR   204      48.614  51.612  38.760  1.00  0.00           H
ATOM   3233  CD2 TYR   204      49.603  49.806  39.483  1.00  0.00           C
ATOM   3234  HD2 TYR   204      49.457  50.024  40.531  1.00  0.00           H
ATOM   3235  C   TYR   204      52.304  49.201  41.302  1.00  0.00           C
ATOM   3236  O   TYR   204      52.930  49.917  40.539  1.00  0.00           O
ATOM   3237  N   THR   205      51.797  49.605  42.460  1.00  0.00           N
ATOM   3238  H   THR   205      51.354  48.925  43.063  1.00  0.00           H
ATOM   3239  CA  THR   205      52.077  50.894  43.055  1.00  0.00           C
ATOM   3240  HA  THR   205      52.009  51.640  42.262  1.00  0.00           H
ATOM   3241  CB  THR   205      50.991  51.163  44.125  1.00  0.00           C
ATOM   3242  HB  THR   205      51.064  52.203  44.441  1.00  0.00           H
ATOM   3243  CG2 THR   205      49.508  50.902  43.600  1.00  0.00           C
ATOM   3244 HG21 THR   205      49.341  51.479  42.690  1.00  0.00           H
ATOM   3245 HG22 THR   205      48.823  51.360  44.313  1.00  0.00           H
ATOM   3246 HG23 THR   205      49.288  49.837  43.540  1.00  0.00           H
ATOM   3247  OG1 THR   205      51.066  50.392  45.295  1.00  0.00           O
ATOM   3248  HG1 THR   205      51.581  49.608  45.088  1.00  0.00           H
ATOM   3249  C   THR   205      53.473  50.996  43.596  1.00  0.00           C
ATOM   3250  O   THR   205      54.108  52.098  43.570  1.00  0.00           O
ATOM   3251  N   ASP   206      54.028  49.878  44.127  1.00  0.00           N
ATOM   3252  H   ASP   206      53.544  49.005  43.973  1.00  0.00           H
ATOM   3253  CA  ASP   206      55.263  49.868  44.968  1.00  0.00           C
ATOM   3254  HA  ASP   206      55.934  50.611  44.537  1.00  0.00           H
ATOM   3255  CB  ASP   206      54.833  50.307  46.355  1.00  0.00           C
ATOM   3256  HB2 ASP   206      54.522  51.349  46.290  1.00  0.00           H
ATOM   3257  HB3 ASP   206      53.934  49.788  46.690  1.00  0.00           H
ATOM   3258  CG  ASP   206      55.906  50.133  47.415  1.00  0.00           C
ATOM   3259  OD1 ASP   206      57.058  50.227  46.954  1.00  0.00           O
ATOM   3260  OD2 ASP   206      55.642  50.132  48.658  1.00  0.00           O
ATOM   3261  C   ASP   206      55.981  48.464  45.008  1.00  0.00           C
ATOM   3262  O   ASP   206      55.536  47.615  45.818  1.00  0.00           O
ATOM   3263  N   PRO   207      57.026  48.279  44.250  1.00  0.00           N
ATOM   3264  CD  PRO   207      57.592  49.225  43.249  1.00  0.00           C
ATOM   3265  HD2 PRO   207      57.874  50.177  43.701  1.00  0.00           H
ATOM   3266  HD3 PRO   207      56.777  49.319  42.532  1.00  0.00           H
ATOM   3267  CG  PRO   207      58.821  48.547  42.747  1.00  0.00           C
ATOM   3268  HG2 PRO   207      59.703  48.840  43.317  1.00  0.00           H
ATOM   3269  HG3 PRO   207      59.170  48.747  41.734  1.00  0.00           H
ATOM   3270  CB  PRO   207      58.574  47.101  42.980  1.00  0.00           C
ATOM   3271  HB2 PRO   207      59.531  46.583  42.935  1.00  0.00           H
ATOM   3272  HB3 PRO   207      58.029  46.676  42.137  1.00  0.00           H
ATOM   3273  CA  PRO   207      57.807  47.045  44.320  1.00  0.00           C
ATOM   3274  HA  PRO   207      57.166  46.163  44.329  1.00  0.00           H
ATOM   3275  C   PRO   207      58.692  46.816  45.489  1.00  0.00           C
ATOM   3276  O   PRO   207      59.358  45.765  45.532  1.00  0.00           O
ATOM   3277  N   GLU   208      58.610  47.637  46.569  1.00  0.00           N
ATOM   3278  H   GLU   208      57.996  48.436  46.488  1.00  0.00           H
ATOM   3279  CA  GLU   208      59.109  47.249  47.844  1.00  0.00           C
ATOM   3280  HA  GLU   208      59.987  46.603  47.822  1.00  0.00           H
ATOM   3281  CB  GLU   208      59.520  48.592  48.612  1.00  0.00           C
ATOM   3282  HB2 GLU   208      59.779  49.459  48.005  1.00  0.00           H
ATOM   3283  HB3 GLU   208      58.610  48.987  49.063  1.00  0.00           H
ATOM   3284  CG  GLU   208      60.402  48.440  49.828  1.00  0.00           C
ATOM   3285  HG2 GLU   208      60.458  49.385  50.369  1.00  0.00           H
ATOM   3286  HG3 GLU   208      59.968  47.729  50.531  1.00  0.00           H
ATOM   3287  CD  GLU   208      61.846  48.053  49.502  1.00  0.00           C
ATOM   3288  OE1 GLU   208      62.781  48.541  50.170  1.00  0.00           O
ATOM   3289  OE2 GLU   208      62.066  47.096  48.697  1.00  0.00           O
ATOM   3290  C   GLU   208      58.053  46.490  48.648  1.00  0.00           C
ATOM   3291  O   GLU   208      58.141  46.168  49.817  1.00  0.00           O
ATOM   3292  N   THR   209      56.913  46.056  48.055  1.00  0.00           N
ATOM   3293  H   THR   209      56.734  46.407  47.124  1.00  0.00           H
ATOM   3294  CA  THR   209      55.956  45.137  48.676  1.00  0.00           C
ATOM   3295  HA  THR   209      55.850  45.399  49.729  1.00  0.00           H
ATOM   3296  CB  THR   209      54.597  45.212  48.021  1.00  0.00           C
ATOM   3297  HB  THR   209      54.739  44.685  47.077  1.00  0.00           H
ATOM   3298  CG2 THR   209      53.510  44.387  48.780  1.00  0.00           C
ATOM   3299 HG21 THR   209      52.609  44.401  48.167  1.00  0.00           H
ATOM   3300 HG22 THR   209      53.251  44.781  49.762  1.00  0.00           H
ATOM   3301 HG23 THR   209      53.770  43.331  48.698  1.00  0.00           H
ATOM   3302  OG1 THR   209      54.073  46.474  47.827  1.00  0.00           O
ATOM   3303  HG1 THR   209      54.604  46.845  47.119  1.00  0.00           H
ATOM   3304  C   THR   209      56.458  43.727  48.620  1.00  0.00           C
ATOM   3305  O   THR   209      56.637  43.101  47.593  1.00  0.00           O
ATOM   3306  N   LYS   210      56.793  43.197  49.814  1.00  0.00           N
ATOM   3307  H   LYS   210      56.511  43.675  50.659  1.00  0.00           H
ATOM   3308  CA  LYS   210      57.265  41.819  49.949  1.00  0.00           C
ATOM   3309  HA  LYS   210      57.910  41.548  49.113  1.00  0.00           H
ATOM   3310  CB  LYS   210      58.130  41.734  51.186  1.00  0.00           C
ATOM   3311  HB2 LYS   210      57.487  41.728  52.067  1.00  0.00           H
ATOM   3312  HB3 LYS   210      58.589  40.746  51.141  1.00  0.00           H
ATOM   3313  CG  LYS   210      59.203  42.889  51.307  1.00  0.00           C
ATOM   3314  HG2 LYS   210      58.667  43.812  51.532  1.00  0.00           H
ATOM   3315  HG3 LYS   210      59.801  42.660  52.190  1.00  0.00           H
ATOM   3316  CD  LYS   210      60.056  43.003  50.102  1.00  0.00           C
ATOM   3317  HD2 LYS   210      60.667  42.103  50.053  1.00  0.00           H
ATOM   3318  HD3 LYS   210      59.480  43.252  49.210  1.00  0.00           H
ATOM   3319  CE  LYS   210      61.009  44.122  50.174  1.00  0.00           C
ATOM   3320  HE2 LYS   210      60.538  45.053  50.491  1.00  0.00           H
ATOM   3321  HE3 LYS   210      61.850  43.914  50.835  1.00  0.00           H
ATOM   3322  NZ  LYS   210      61.619  44.345  48.838  1.00  0.00           N
ATOM   3323  HZ1 LYS   210      61.756  45.318  48.604  1.00  0.00           H
ATOM   3324  HZ2 LYS   210      61.130  43.892  48.079  1.00  0.00           H
ATOM   3325  HZ3 LYS   210      62.604  44.121  48.823  1.00  0.00           H
ATOM   3326  C   LYS   210      56.196  40.691  49.937  1.00  0.00           C
ATOM   3327  O   LYS   210      56.357  39.636  49.348  1.00  0.00           O
ATOM   3328  N   MET   211      55.055  41.010  50.513  1.00  0.00           N
ATOM   3329  H   MET   211      54.975  41.943  50.892  1.00  0.00           H
ATOM   3330  CA  MET   211      53.945  40.081  50.829  1.00  0.00           C
ATOM   3331  HA  MET   211      53.856  39.335  50.039  1.00  0.00           H
ATOM   3332  CB  MET   211      54.187  39.522  52.258  1.00  0.00           C
ATOM   3333  HB2 MET   211      55.146  39.022  52.398  1.00  0.00           H
ATOM   3334  HB3 MET   211      54.053  40.250  53.059  1.00  0.00           H
ATOM   3335  CG  MET   211      53.148  38.301  52.539  1.00  0.00           C
ATOM   3336  HG2 MET   211      52.173  38.673  52.221  1.00  0.00           H
ATOM   3337  HG3 MET   211      53.374  37.412  51.950  1.00  0.00           H
ATOM   3338  SD  MET   211      53.177  37.840  54.289  1.00  0.00           S
ATOM   3339  CE  MET   211      51.661  36.752  54.303  1.00  0.00           C
ATOM   3340  HE1 MET   211      51.568  36.491  55.357  1.00  0.00           H
ATOM   3341  HE2 MET   211      50.749  37.313  54.098  1.00  0.00           H
ATOM   3342  HE3 MET   211      51.893  35.829  53.774  1.00  0.00           H
ATOM   3343  C   MET   211      52.620  40.799  50.895  1.00  0.00           C
ATOM   3344  O   MET   211      52.539  41.886  51.528  1.00  0.00           O
ATOM   3345  N   GLY   212      51.575  40.249  50.352  1.00  0.00           N
ATOM   3346  H   GLY   212      51.664  39.467  49.719  1.00  0.00           H
ATOM   3347  CA  GLY   212      50.224  40.711  50.509  1.00  0.00           C
ATOM   3348  HA2 GLY   212      50.165  41.791  50.643  1.00  0.00           H
ATOM   3349  HA3 GLY   212      49.648  40.341  49.662  1.00  0.00           H
ATOM   3350  C   GLY   212      49.573  39.898  51.708  1.00  0.00           C
ATOM   3351  O   GLY   212      49.676  38.705  51.697  1.00  0.00           O
ATOM   3352  N   VAL   213      48.824  40.502  52.574  1.00  0.00           N
ATOM   3353  H   VAL   213      48.710  41.505  52.555  1.00  0.00           H
ATOM   3354  CA  VAL   213      48.231  39.859  53.778  1.00  0.00           C
ATOM   3355  HA  VAL   213      48.070  38.813  53.519  1.00  0.00           H
ATOM   3356  CB  VAL   213      49.230  39.797  54.991  1.00  0.00           C
ATOM   3357  HB  VAL   213      50.177  39.460  54.571  1.00  0.00           H
ATOM   3358  CG1 VAL   213      49.342  41.205  55.627  1.00  0.00           C
ATOM   3359 HG11 VAL   213      49.743  41.922  54.910  1.00  0.00           H
ATOM   3360 HG12 VAL   213      48.434  41.588  56.094  1.00  0.00           H
ATOM   3361 HG13 VAL   213      50.035  41.118  56.464  1.00  0.00           H
ATOM   3362  CG2 VAL   213      48.958  38.836  56.179  1.00  0.00           C
ATOM   3363 HG21 VAL   213      48.536  37.890  55.837  1.00  0.00           H
ATOM   3364 HG22 VAL   213      48.181  39.285  56.797  1.00  0.00           H
ATOM   3365 HG23 VAL   213      49.829  38.641  56.806  1.00  0.00           H
ATOM   3366  C   VAL   213      46.891  40.322  54.244  1.00  0.00           C
ATOM   3367  O   VAL   213      46.579  41.502  54.211  1.00  0.00           O
ATOM   3368  N   ILE   214      46.041  39.384  54.681  1.00  0.00           N
ATOM   3369  H   ILE   214      46.343  38.421  54.639  1.00  0.00           H
ATOM   3370  CA  ILE   214      44.693  39.591  55.186  1.00  0.00           C
ATOM   3371  HA  ILE   214      44.357  40.629  55.211  1.00  0.00           H
ATOM   3372  CB  ILE   214      43.646  38.863  54.340  1.00  0.00           C
ATOM   3373  HB  ILE   214      43.892  37.801  54.342  1.00  0.00           H
ATOM   3374  CG2 ILE   214      42.199  39.003  54.899  1.00  0.00           C
ATOM   3375 HG21 ILE   214      41.785  40.001  55.037  1.00  0.00           H
ATOM   3376 HG22 ILE   214      42.077  38.480  55.847  1.00  0.00           H
ATOM   3377 HG23 ILE   214      41.528  38.542  54.174  1.00  0.00           H
ATOM   3378  CG1 ILE   214      43.531  39.398  52.903  1.00  0.00           C
ATOM   3379 HG12 ILE   214      44.461  39.107  52.415  1.00  0.00           H
ATOM   3380 HG13 ILE   214      42.763  38.841  52.367  1.00  0.00           H
ATOM   3381  CD1 ILE   214      43.230  40.852  52.689  1.00  0.00           C
ATOM   3382 HD11 ILE   214      42.309  41.054  53.234  1.00  0.00           H
ATOM   3383 HD12 ILE   214      43.089  41.124  51.643  1.00  0.00           H
ATOM   3384 HD13 ILE   214      44.082  41.443  53.023  1.00  0.00           H
ATOM   3385  C   ILE   214      44.734  39.116  56.644  1.00  0.00           C
ATOM   3386  O   ILE   214      45.288  38.057  57.011  1.00  0.00           O
ATOM   3387  N   PHE   215      43.900  39.860  57.372  1.00  0.00           N
ATOM   3388  H   PHE   215      43.541  40.682  56.908  1.00  0.00           H
ATOM   3389  CA  PHE   215      43.528  39.563  58.745  1.00  0.00           C
ATOM   3390  HA  PHE   215      43.851  38.554  59.003  1.00  0.00           H
ATOM   3391  CB  PHE   215      44.287  40.515  59.635  1.00  0.00           C
ATOM   3392  HB2 PHE   215      44.018  41.561  59.485  1.00  0.00           H
ATOM   3393  HB3 PHE   215      43.926  40.290  60.639  1.00  0.00           H
ATOM   3394  CG  PHE   215      45.775  40.586  59.590  1.00  0.00           C
ATOM   3395  CD1 PHE   215      46.631  39.650  60.212  1.00  0.00           C
ATOM   3396  HD1 PHE   215      46.346  38.766  60.762  1.00  0.00           H
ATOM   3397  CE1 PHE   215      48.034  39.965  60.340  1.00  0.00           C
ATOM   3398  HE1 PHE   215      48.648  39.267  60.891  1.00  0.00           H
ATOM   3399  CZ  PHE   215      48.645  41.069  59.822  1.00  0.00           C
ATOM   3400  HZ  PHE   215      49.697  41.290  59.929  1.00  0.00           H
ATOM   3401  CE2 PHE   215      47.762  41.922  59.114  1.00  0.00           C
ATOM   3402  HE2 PHE   215      48.059  42.915  58.811  1.00  0.00           H
ATOM   3403  CD2 PHE   215      46.406  41.659  58.901  1.00  0.00           C
ATOM   3404  HD2 PHE   215      45.740  42.231  58.272  1.00  0.00           H
ATOM   3405  C   PHE   215      42.022  39.860  58.843  1.00  0.00           C
ATOM   3406  O   PHE   215      41.596  40.938  59.274  1.00  0.00           O
ATOM   3407  N   GLY   216      41.275  38.921  58.248  1.00  0.00           N
ATOM   3408  H   GLY   216      41.678  38.052  57.927  1.00  0.00           H
ATOM   3409  CA  GLY   216      39.761  39.007  58.095  1.00  0.00           C
ATOM   3410  HA2 GLY   216      39.453  40.022  58.348  1.00  0.00           H
ATOM   3411  HA3 GLY   216      39.393  38.708  57.114  1.00  0.00           H
ATOM   3412  C   GLY   216      39.052  38.072  59.075  1.00  0.00           C
ATOM   3413  O   GLY   216      39.518  37.906  60.208  1.00  0.00           O
ATOM   3414  N   THR   217      37.866  37.498  58.611  1.00  0.00           N
ATOM   3415  H   THR   217      37.435  37.858  57.771  1.00  0.00           H
ATOM   3416  CA  THR   217      37.248  36.261  59.140  1.00  0.00           C
ATOM   3417  HA  THR   217      37.123  36.487  60.200  1.00  0.00           H
ATOM   3418  CB  THR   217      35.909  35.845  58.515  1.00  0.00           C
ATOM   3419  HB  THR   217      35.585  34.979  59.093  1.00  0.00           H
ATOM   3420  CG2 THR   217      34.898  36.981  58.635  1.00  0.00           C
ATOM   3421 HG21 THR   217      33.856  36.665  58.570  1.00  0.00           H
ATOM   3422 HG22 THR   217      35.148  37.820  57.986  1.00  0.00           H
ATOM   3423 HG23 THR   217      34.988  37.564  59.551  1.00  0.00           H
ATOM   3424  OG1 THR   217      35.888  35.688  57.051  1.00  0.00           O
ATOM   3425  HG1 THR   217      36.744  35.349  56.781  1.00  0.00           H
ATOM   3426  C   THR   217      38.189  34.971  59.211  1.00  0.00           C
ATOM   3427  O   THR   217      37.653  33.794  59.324  1.00  0.00           O
ATOM   3428  N   GLY   218      39.499  35.088  59.064  1.00  0.00           N
ATOM   3429  H   GLY   218      39.826  36.016  59.296  1.00  0.00           H
ATOM   3430  CA  GLY   218      40.595  34.169  58.875  1.00  0.00           C
ATOM   3431  HA2 GLY   218      40.695  33.649  59.828  1.00  0.00           H
ATOM   3432  HA3 GLY   218      40.322  33.509  58.052  1.00  0.00           H
ATOM   3433  C   GLY   218      41.921  34.916  58.642  1.00  0.00           C
ATOM   3434  O   GLY   218      41.951  36.131  58.784  1.00  0.00           O
ATOM   3435  N   VAL   219      42.915  34.120  58.284  1.00  0.00           N
ATOM   3436  H   VAL   219      42.772  33.123  58.205  1.00  0.00           H
ATOM   3437  CA  VAL   219      44.295  34.521  58.059  1.00  0.00           C
ATOM   3438  HA  VAL   219      44.270  35.587  57.832  1.00  0.00           H
ATOM   3439  CB  VAL   219      45.215  34.391  59.395  1.00  0.00           C
ATOM   3440  HB  VAL   219      46.256  34.558  59.117  1.00  0.00           H
ATOM   3441  CG1 VAL   219      44.795  35.392  60.524  1.00  0.00           C
ATOM   3442 HG11 VAL   219      44.321  36.269  60.083  1.00  0.00           H
ATOM   3443 HG12 VAL   219      44.217  34.858  61.277  1.00  0.00           H
ATOM   3444 HG13 VAL   219      45.603  35.824  61.113  1.00  0.00           H
ATOM   3445  CG2 VAL   219      45.025  33.015  59.998  1.00  0.00           C
ATOM   3446 HG21 VAL   219      45.518  32.861  60.958  1.00  0.00           H
ATOM   3447 HG22 VAL   219      45.377  32.225  59.334  1.00  0.00           H
ATOM   3448 HG23 VAL   219      43.987  32.732  60.170  1.00  0.00           H
ATOM   3449  C   VAL   219      44.802  33.786  56.865  1.00  0.00           C
ATOM   3450  O   VAL   219      44.770  32.557  56.742  1.00  0.00           O
ATOM   3451  N   ASN   220      45.407  34.556  55.905  1.00  0.00           N
ATOM   3452  H   ASN   220      45.462  35.539  56.130  1.00  0.00           H
ATOM   3453  CA  ASN   220      46.044  34.121  54.643  1.00  0.00           C
ATOM   3454  HA  ASN   220      46.652  33.241  54.851  1.00  0.00           H
ATOM   3455  CB  ASN   220      45.020  33.749  53.536  1.00  0.00           C
ATOM   3456  HB2 ASN   220      44.332  32.995  53.920  1.00  0.00           H
ATOM   3457  HB3 ASN   220      44.565  34.668  53.167  1.00  0.00           H
ATOM   3458  CG  ASN   220      45.570  33.050  52.342  1.00  0.00           C
ATOM   3459  OD1 ASN   220      46.683  32.611  52.327  1.00  0.00           O
ATOM   3460  ND2 ASN   220      44.822  33.132  51.267  1.00  0.00           N
ATOM   3461 HD21 ASN   220      43.885  33.502  51.325  1.00  0.00           H
ATOM   3462 HD22 ASN   220      45.163  32.649  50.447  1.00  0.00           H
ATOM   3463  C   ASN   220      47.044  35.180  54.058  1.00  0.00           C
ATOM   3464  O   ASN   220      46.943  36.413  54.382  1.00  0.00           O
ATOM   3465  N   GLY   221      48.023  34.783  53.240  1.00  0.00           N
ATOM   3466  H   GLY   221      48.101  33.778  53.169  1.00  0.00           H
ATOM   3467  CA  GLY   221      48.769  35.687  52.398  1.00  0.00           C
ATOM   3468  HA2 GLY   221      48.047  36.483  52.219  1.00  0.00           H
ATOM   3469  HA3 GLY   221      49.588  36.139  52.958  1.00  0.00           H
ATOM   3470  C   GLY   221      49.246  35.148  51.078  1.00  0.00           C
ATOM   3471  O   GLY   221      48.961  34.057  50.610  1.00  0.00           O
ATOM   3472  N   ALA   222      50.040  36.037  50.472  1.00  0.00           N
ATOM   3473  H   ALA   222      50.298  36.896  50.937  1.00  0.00           H
ATOM   3474  CA  ALA   222      50.580  35.838  49.103  1.00  0.00           C
ATOM   3475  HA  ALA   222      50.787  34.768  49.077  1.00  0.00           H
ATOM   3476  CB  ALA   222      49.518  36.223  48.030  1.00  0.00           C
ATOM   3477  HB1 ALA   222      48.571  35.721  48.230  1.00  0.00           H
ATOM   3478  HB2 ALA   222      49.870  35.991  47.025  1.00  0.00           H
ATOM   3479  HB3 ALA   222      49.295  37.290  48.028  1.00  0.00           H
ATOM   3480  C   ALA   222      51.928  36.542  48.867  1.00  0.00           C
ATOM   3481  O   ALA   222      52.154  37.666  49.405  1.00  0.00           O
ATOM   3482  N   TYR   223      52.830  35.894  48.072  1.00  0.00           N
ATOM   3483  H   TYR   223      52.508  35.043  47.635  1.00  0.00           H
ATOM   3484  CA  TYR   223      54.241  36.326  47.782  1.00  0.00           C
ATOM   3485  HA  TYR   223      54.221  37.395  47.572  1.00  0.00           H
ATOM   3486  CB  TYR   223      55.106  36.044  49.028  1.00  0.00           C
ATOM   3487  HB2 TYR   223      55.965  36.716  49.015  1.00  0.00           H
ATOM   3488  HB3 TYR   223      54.602  36.580  49.832  1.00  0.00           H
ATOM   3489  CG  TYR   223      55.504  34.584  49.216  1.00  0.00           C
ATOM   3490  CD1 TYR   223      54.628  33.598  49.706  1.00  0.00           C
ATOM   3491  HD1 TYR   223      53.634  33.872  50.028  1.00  0.00           H
ATOM   3492  CE1 TYR   223      54.992  32.255  49.758  1.00  0.00           C
ATOM   3493  HE1 TYR   223      54.244  31.564  50.116  1.00  0.00           H
ATOM   3494  CZ  TYR   223      56.246  31.925  49.415  1.00  0.00           C
ATOM   3495  OH  TYR   223      56.743  30.656  49.441  1.00  0.00           O
ATOM   3496  HH  TYR   223      57.403  30.509  48.758  1.00  0.00           H
ATOM   3497  CE2 TYR   223      57.148  32.893  48.961  1.00  0.00           C
ATOM   3498  HE2 TYR   223      58.142  32.549  48.715  1.00  0.00           H
ATOM   3499  CD2 TYR   223      56.801  34.231  48.798  1.00  0.00           C
ATOM   3500  HD2 TYR   223      57.416  35.051  48.456  1.00  0.00           H
ATOM   3501  C   TYR   223      54.685  35.586  46.466  1.00  0.00           C
ATOM   3502  O   TYR   223      54.013  34.549  46.085  1.00  0.00           O
ATOM   3503  N   TYR   224      55.723  36.090  45.831  1.00  0.00           N
ATOM   3504  H   TYR   224      56.264  36.821  46.271  1.00  0.00           H
ATOM   3505  CA  TYR   224      56.398  35.533  44.651  1.00  0.00           C
ATOM   3506  HA  TYR   224      55.709  34.903  44.089  1.00  0.00           H
ATOM   3507  CB  TYR   224      56.818  36.699  43.718  1.00  0.00           C
ATOM   3508  HB2 TYR   224      57.398  37.482  44.206  1.00  0.00           H
ATOM   3509  HB3 TYR   224      57.498  36.404  42.918  1.00  0.00           H
ATOM   3510  CG  TYR   224      55.590  37.322  43.105  1.00  0.00           C
ATOM   3511  CD1 TYR   224      55.187  36.807  41.805  1.00  0.00           C
ATOM   3512  HD1 TYR   224      55.446  35.843  41.394  1.00  0.00           H
ATOM   3513  CE1 TYR   224      54.296  37.601  41.089  1.00  0.00           C
ATOM   3514  HE1 TYR   224      54.105  37.236  40.091  1.00  0.00           H
ATOM   3515  CZ  TYR   224      53.798  38.893  41.560  1.00  0.00           C
ATOM   3516  OH  TYR   224      53.083  39.665  40.655  1.00  0.00           O
ATOM   3517  HH  TYR   224      53.011  39.280  39.778  1.00  0.00           H
ATOM   3518  CE2 TYR   224      54.289  39.384  42.762  1.00  0.00           C
ATOM   3519  HE2 TYR   224      53.931  40.377  42.994  1.00  0.00           H
ATOM   3520  CD2 TYR   224      55.114  38.616  43.554  1.00  0.00           C
ATOM   3521  HD2 TYR   224      55.344  38.896  44.572  1.00  0.00           H
ATOM   3522  C   TYR   224      57.619  34.573  45.071  1.00  0.00           C
ATOM   3523  O   TYR   224      58.579  35.015  45.620  1.00  0.00           O
ATOM   3524  N   ASP   225      57.632  33.324  44.579  1.00  0.00           N
ATOM   3525  H   ASP   225      56.827  32.902  44.137  1.00  0.00           H
ATOM   3526  CA  ASP   225      58.695  32.324  44.796  1.00  0.00           C
ATOM   3527  HA  ASP   225      59.485  32.732  45.425  1.00  0.00           H
ATOM   3528  CB  ASP   225      58.175  31.127  45.660  1.00  0.00           C
ATOM   3529  HB2 ASP   225      57.271  31.385  46.211  1.00  0.00           H
ATOM   3530  HB3 ASP   225      57.870  30.385  44.922  1.00  0.00           H
ATOM   3531  CG  ASP   225      59.180  30.500  46.679  1.00  0.00           C
ATOM   3532  OD1 ASP   225      60.370  30.435  46.311  1.00  0.00           O
ATOM   3533  OD2 ASP   225      58.834  30.141  47.802  1.00  0.00           O
ATOM   3534  C   ASP   225      59.214  31.826  43.396  1.00  0.00           C
ATOM   3535  O   ASP   225      58.852  32.239  42.320  1.00  0.00           O
ATOM   3536  N   VAL   226      60.035  30.857  43.373  1.00  0.00           N
ATOM   3537  H   VAL   226      60.358  30.523  44.269  1.00  0.00           H
ATOM   3538  CA  VAL   226      60.799  30.367  42.159  1.00  0.00           C
ATOM   3539  HA  VAL   226      60.500  30.932  41.276  1.00  0.00           H
ATOM   3540  CB  VAL   226      62.375  30.451  42.285  1.00  0.00           C
ATOM   3541  HB  VAL   226      62.760  30.127  41.318  1.00  0.00           H
ATOM   3542  CG1 VAL   226      62.763  31.895  42.503  1.00  0.00           C
ATOM   3543 HG11 VAL   226      62.369  32.516  41.698  1.00  0.00           H
ATOM   3544 HG12 VAL   226      62.395  32.320  43.437  1.00  0.00           H
ATOM   3545 HG13 VAL   226      63.835  32.096  42.478  1.00  0.00           H
ATOM   3546  CG2 VAL   226      62.941  29.535  43.374  1.00  0.00           C
ATOM   3547 HG21 VAL   226      64.022  29.499  43.228  1.00  0.00           H
ATOM   3548 HG22 VAL   226      62.609  28.499  43.308  1.00  0.00           H
ATOM   3549 HG23 VAL   226      62.662  29.961  44.337  1.00  0.00           H
ATOM   3550  C   VAL   226      60.312  28.988  41.711  1.00  0.00           C
ATOM   3551  O   VAL   226      59.998  28.076  42.481  1.00  0.00           O
ATOM   3552  N   CYS   227      60.386  28.794  40.417  1.00  0.00           N
ATOM   3553  H   CYS   227      60.501  29.610  39.834  1.00  0.00           H
ATOM   3554  CA  CYS   227      59.900  27.592  39.724  1.00  0.00           C
ATOM   3555  HA  CYS   227      58.844  27.493  39.974  1.00  0.00           H
ATOM   3556  CB  CYS   227      60.016  27.708  38.173  1.00  0.00           C
ATOM   3557  HB2 CYS   227      60.926  28.227  37.875  1.00  0.00           H
ATOM   3558  HB3 CYS   227      59.949  26.685  37.804  1.00  0.00           H
ATOM   3559  SG  CYS   227      58.674  28.781  37.562  1.00  0.00           S
ATOM   3560  HG  CYS   227      59.062  29.649  38.502  1.00  0.00           H
ATOM   3561  C   CYS   227      60.690  26.304  40.167  1.00  0.00           C
ATOM   3562  O   CYS   227      60.124  25.156  40.057  1.00  0.00           O
ATOM   3563  N   SER   228      61.920  26.392  40.647  1.00  0.00           N
ATOM   3564  H   SER   228      62.409  27.260  40.482  1.00  0.00           H
ATOM   3565  CA  SER   228      62.615  25.337  41.374  1.00  0.00           C
ATOM   3566  HA  SER   228      62.434  24.391  40.864  1.00  0.00           H
ATOM   3567  CB  SER   228      64.113  25.444  41.444  1.00  0.00           C
ATOM   3568  HB2 SER   228      64.451  24.739  42.203  1.00  0.00           H
ATOM   3569  HB3 SER   228      64.608  25.186  40.509  1.00  0.00           H
ATOM   3570  OG  SER   228      64.429  26.735  41.862  1.00  0.00           O
ATOM   3571  HG  SER   228      64.365  26.642  42.815  1.00  0.00           H
ATOM   3572  C   SER   228      62.158  24.933  42.795  1.00  0.00           C
ATOM   3573  O   SER   228      62.245  23.802  43.219  1.00  0.00           O
ATOM   3574  N   ASP   229      61.477  25.824  43.505  1.00  0.00           N
ATOM   3575  H   ASP   229      61.320  26.714  43.054  1.00  0.00           H
ATOM   3576  CA  ASP   229      61.112  25.674  44.872  1.00  0.00           C
ATOM   3577  HA  ASP   229      61.570  24.775  45.286  1.00  0.00           H
ATOM   3578  CB  ASP   229      61.697  26.815  45.681  1.00  0.00           C
ATOM   3579  HB2 ASP   229      61.368  27.792  45.326  1.00  0.00           H
ATOM   3580  HB3 ASP   229      61.438  26.368  46.641  1.00  0.00           H
ATOM   3581  CG  ASP   229      63.200  27.012  45.791  1.00  0.00           C
ATOM   3582  OD1 ASP   229      63.555  27.680  46.719  1.00  0.00           O
ATOM   3583  OD2 ASP   229      63.985  26.464  44.999  1.00  0.00           O
ATOM   3584  C   ASP   229      59.560  25.507  45.100  1.00  0.00           C
ATOM   3585  O   ASP   229      59.136  25.150  46.195  1.00  0.00           O
ATOM   3586  N   ILE   230      58.725  25.637  44.008  1.00  0.00           N
ATOM   3587  H   ILE   230      59.200  25.923  43.165  1.00  0.00           H
ATOM   3588  CA  ILE   230      57.338  25.055  43.776  1.00  0.00           C
ATOM   3589  HA  ILE   230      56.847  24.706  44.683  1.00  0.00           H
ATOM   3590  CB  ILE   230      56.437  26.025  43.009  1.00  0.00           C
ATOM   3591  HB  ILE   230      56.843  26.115  42.001  1.00  0.00           H
ATOM   3592  CG2 ILE   230      55.028  25.345  42.841  1.00  0.00           C
ATOM   3593 HG21 ILE   230      54.385  25.706  43.643  1.00  0.00           H
ATOM   3594 HG22 ILE   230      55.062  24.256  42.867  1.00  0.00           H
ATOM   3595 HG23 ILE   230      54.605  25.740  41.917  1.00  0.00           H
ATOM   3596  CG1 ILE   230      56.516  27.455  43.554  1.00  0.00           C
ATOM   3597 HG12 ILE   230      55.755  27.683  44.299  1.00  0.00           H
ATOM   3598 HG13 ILE   230      57.489  27.642  44.007  1.00  0.00           H
ATOM   3599  CD1 ILE   230      56.322  28.495  42.458  1.00  0.00           C
ATOM   3600 HD11 ILE   230      56.371  29.486  42.911  1.00  0.00           H
ATOM   3601 HD12 ILE   230      55.345  28.356  41.994  1.00  0.00           H
ATOM   3602 HD13 ILE   230      57.101  28.352  41.708  1.00  0.00           H
ATOM   3603  C   ILE   230      57.476  23.603  43.262  1.00  0.00           C
ATOM   3604  O   ILE   230      57.167  23.230  42.121  1.00  0.00           O
ATOM   3605  N   GLU   231      58.077  22.725  44.170  1.00  0.00           N
ATOM   3606  H   GLU   231      58.430  23.116  45.031  1.00  0.00           H
ATOM   3607  CA  GLU   231      58.660  21.464  43.671  1.00  0.00           C
ATOM   3608  HA  GLU   231      59.300  21.684  42.816  1.00  0.00           H
ATOM   3609  CB  GLU   231      59.414  20.786  44.834  1.00  0.00           C
ATOM   3610  HB2 GLU   231      58.760  20.363  45.599  1.00  0.00           H
ATOM   3611  HB3 GLU   231      59.904  19.940  44.353  1.00  0.00           H
ATOM   3612  CG  GLU   231      60.479  21.642  45.547  1.00  0.00           C
ATOM   3613  HG2 GLU   231      61.220  22.024  44.846  1.00  0.00           H
ATOM   3614  HG3 GLU   231      60.004  22.451  46.102  1.00  0.00           H
ATOM   3615  CD  GLU   231      61.261  20.832  46.570  1.00  0.00           C
ATOM   3616  OE1 GLU   231      62.498  20.816  46.444  1.00  0.00           O
ATOM   3617  OE2 GLU   231      60.750  20.321  47.631  1.00  0.00           O
ATOM   3618  C   GLU   231      57.514  20.461  43.267  1.00  0.00           C
ATOM   3619  O   GLU   231      57.570  19.660  42.338  1.00  0.00           O
ATOM   3620  N   LYS   232      56.310  20.747  43.671  1.00  0.00           N
ATOM   3621  H   LYS   232      56.262  21.433  44.412  1.00  0.00           H
ATOM   3622  CA  LYS   232      55.032  20.192  43.148  1.00  0.00           C
ATOM   3623  HA  LYS   232      55.027  19.102  43.138  1.00  0.00           H
ATOM   3624  CB  LYS   232      53.983  20.713  44.141  1.00  0.00           C
ATOM   3625  HB2 LYS   232      53.117  20.087  43.925  1.00  0.00           H
ATOM   3626  HB3 LYS   232      54.215  20.555  45.194  1.00  0.00           H
ATOM   3627  CG  LYS   232      53.635  22.173  44.039  1.00  0.00           C
ATOM   3628  HG2 LYS   232      54.453  22.771  44.438  1.00  0.00           H
ATOM   3629  HG3 LYS   232      53.372  22.338  42.994  1.00  0.00           H
ATOM   3630  CD  LYS   232      52.422  22.505  44.892  1.00  0.00           C
ATOM   3631  HD2 LYS   232      52.164  23.555  44.751  1.00  0.00           H
ATOM   3632  HD3 LYS   232      51.608  21.905  44.486  1.00  0.00           H
ATOM   3633  CE  LYS   232      52.639  22.214  46.370  1.00  0.00           C
ATOM   3634  HE2 LYS   232      52.607  21.129  46.462  1.00  0.00           H
ATOM   3635  HE3 LYS   232      53.596  22.566  46.755  1.00  0.00           H
ATOM   3636  NZ  LYS   232      51.534  22.768  47.206  1.00  0.00           N
ATOM   3637  HZ1 LYS   232      51.470  23.771  47.093  1.00  0.00           H
ATOM   3638  HZ2 LYS   232      51.663  22.539  48.181  1.00  0.00           H
ATOM   3639  HZ3 LYS   232      50.638  22.323  47.069  1.00  0.00           H
ATOM   3640  C   LYS   232      54.722  20.386  41.657  1.00  0.00           C
ATOM   3641  O   LYS   232      53.718  19.824  41.223  1.00  0.00           O
ATOM   3642  N   LEU   233      55.486  21.265  40.932  1.00  0.00           N
ATOM   3643  H   LEU   233      56.270  21.604  41.473  1.00  0.00           H
ATOM   3644  CA  LEU   233      55.404  21.494  39.453  1.00  0.00           C
ATOM   3645  HA  LEU   233      54.586  20.882  39.074  1.00  0.00           H
ATOM   3646  CB  LEU   233      55.193  23.015  39.135  1.00  0.00           C
ATOM   3647  HB2 LEU   233      55.902  23.639  39.678  1.00  0.00           H
ATOM   3648  HB3 LEU   233      55.487  23.200  38.101  1.00  0.00           H
ATOM   3649  CG  LEU   233      53.787  23.571  39.469  1.00  0.00           C
ATOM   3650  HG  LEU   233      53.708  23.589  40.557  1.00  0.00           H
ATOM   3651  CD1 LEU   233      53.697  25.080  39.079  1.00  0.00           C
ATOM   3652 HD11 LEU   233      54.659  25.569  39.238  1.00  0.00           H
ATOM   3653 HD12 LEU   233      52.997  25.646  39.696  1.00  0.00           H
ATOM   3654 HD13 LEU   233      53.560  25.232  38.009  1.00  0.00           H
ATOM   3655  CD2 LEU   233      52.636  22.786  38.734  1.00  0.00           C
ATOM   3656 HD21 LEU   233      52.860  22.805  37.668  1.00  0.00           H
ATOM   3657 HD22 LEU   233      52.543  21.787  39.161  1.00  0.00           H
ATOM   3658 HD23 LEU   233      51.727  23.369  38.887  1.00  0.00           H
ATOM   3659  C   LEU   233      56.600  20.959  38.686  1.00  0.00           C
ATOM   3660  O   LEU   233      56.744  21.266  37.470  1.00  0.00           O
ATOM   3661  N   GLN   234      57.537  20.156  39.256  1.00  0.00           N
ATOM   3662  H   GLN   234      57.480  19.925  40.238  1.00  0.00           H
ATOM   3663  CA  GLN   234      58.693  19.500  38.545  1.00  0.00           C
ATOM   3664  HA  GLN   234      59.289  20.348  38.206  1.00  0.00           H
ATOM   3665  CB  GLN   234      59.453  18.442  39.503  1.00  0.00           C
ATOM   3666  HB2 GLN   234      58.755  17.866  40.110  1.00  0.00           H
ATOM   3667  HB3 GLN   234      59.959  17.730  38.850  1.00  0.00           H
ATOM   3668  CG  GLN   234      60.457  19.059  40.544  1.00  0.00           C
ATOM   3669  HG2 GLN   234      61.387  19.523  40.214  1.00  0.00           H
ATOM   3670  HG3 GLN   234      59.894  19.850  41.038  1.00  0.00           H
ATOM   3671  CD  GLN   234      60.737  17.963  41.609  1.00  0.00           C
ATOM   3672  OE1 GLN   234      61.819  17.437  41.765  1.00  0.00           O
ATOM   3673  NE2 GLN   234      59.741  17.645  42.391  1.00  0.00           N
ATOM   3674 HE21 GLN   234      59.962  17.071  43.193  1.00  0.00           H
ATOM   3675 HE22 GLN   234      58.877  18.123  42.180  1.00  0.00           H
ATOM   3676  C   GLN   234      58.218  18.737  37.305  1.00  0.00           C
ATOM   3677  O   GLN   234      57.346  17.895  37.315  1.00  0.00           O
ATOM   3678  N   GLY   235      58.890  19.070  36.199  1.00  0.00           N
ATOM   3679  H   GLY   235      59.611  19.757  36.366  1.00  0.00           H
ATOM   3680  CA  GLY   235      58.687  18.503  34.808  1.00  0.00           C
ATOM   3681  HA2 GLY   235      59.531  18.709  34.149  1.00  0.00           H
ATOM   3682  HA3 GLY   235      58.649  17.415  34.850  1.00  0.00           H
ATOM   3683  C   GLY   235      57.453  19.094  34.072  1.00  0.00           C
ATOM   3684  O   GLY   235      57.203  18.700  32.920  1.00  0.00           O
ATOM   3685  N   LYS   236      56.528  19.890  34.692  1.00  0.00           N
ATOM   3686  H   LYS   236      56.722  20.109  35.658  1.00  0.00           H
ATOM   3687  CA  LYS   236      55.226  20.300  34.151  1.00  0.00           C
ATOM   3688  HA  LYS   236      55.024  19.702  33.263  1.00  0.00           H
ATOM   3689  CB  LYS   236      54.112  20.136  35.250  1.00  0.00           C
ATOM   3690  HB2 LYS   236      54.290  20.881  36.026  1.00  0.00           H
ATOM   3691  HB3 LYS   236      53.116  20.245  34.820  1.00  0.00           H
ATOM   3692  CG  LYS   236      54.100  18.796  36.069  1.00  0.00           C
ATOM   3693  HG2 LYS   236      54.987  18.659  36.685  1.00  0.00           H
ATOM   3694  HG3 LYS   236      53.215  18.774  36.704  1.00  0.00           H
ATOM   3695  CD  LYS   236      54.009  17.568  35.156  1.00  0.00           C
ATOM   3696  HD2 LYS   236      53.052  17.562  34.635  1.00  0.00           H
ATOM   3697  HD3 LYS   236      54.825  17.688  34.444  1.00  0.00           H
ATOM   3698  CE  LYS   236      54.229  16.445  36.204  1.00  0.00           C
ATOM   3699  HE2 LYS   236      55.181  16.633  36.702  1.00  0.00           H
ATOM   3700  HE3 LYS   236      53.427  16.257  36.918  1.00  0.00           H
ATOM   3701  NZ  LYS   236      54.259  15.164  35.534  1.00  0.00           N
ATOM   3702  HZ1 LYS   236      54.537  14.460  36.201  1.00  0.00           H
ATOM   3703  HZ2 LYS   236      55.028  15.311  34.896  1.00  0.00           H
ATOM   3704  HZ3 LYS   236      53.424  14.849  35.061  1.00  0.00           H
ATOM   3705  C   LYS   236      55.199  21.711  33.536  1.00  0.00           C
ATOM   3706  O   LYS   236      54.200  21.969  32.801  1.00  0.00           O
ATOM   3707  N   LEU   237      56.241  22.444  33.760  1.00  0.00           N
ATOM   3708  H   LEU   237      56.909  22.013  34.382  1.00  0.00           H
ATOM   3709  CA  LEU   237      56.459  23.725  33.043  1.00  0.00           C
ATOM   3710  HA  LEU   237      55.499  24.194  32.821  1.00  0.00           H
ATOM   3711  CB  LEU   237      57.120  24.593  34.114  1.00  0.00           C
ATOM   3712  HB2 LEU   237      57.968  24.038  34.513  1.00  0.00           H
ATOM   3713  HB3 LEU   237      57.407  25.480  33.550  1.00  0.00           H
ATOM   3714  CG  LEU   237      56.307  25.101  35.327  1.00  0.00           C
ATOM   3715  HG  LEU   237      55.754  24.290  35.801  1.00  0.00           H
ATOM   3716  CD1 LEU   237      57.256  25.566  36.461  1.00  0.00           C
ATOM   3717 HD11 LEU   237      57.805  26.425  36.074  1.00  0.00           H
ATOM   3718 HD12 LEU   237      58.000  24.789  36.636  1.00  0.00           H
ATOM   3719 HD13 LEU   237      56.692  25.837  37.355  1.00  0.00           H
ATOM   3720  CD2 LEU   237      55.501  26.380  35.091  1.00  0.00           C
ATOM   3721 HD21 LEU   237      55.053  26.713  36.028  1.00  0.00           H
ATOM   3722 HD22 LEU   237      56.081  27.189  34.649  1.00  0.00           H
ATOM   3723 HD23 LEU   237      54.711  26.113  34.389  1.00  0.00           H
ATOM   3724  C   LEU   237      57.237  23.616  31.739  1.00  0.00           C
ATOM   3725  O   LEU   237      58.089  22.728  31.618  1.00  0.00           O
ATOM   3726  N   SER   238      57.000  24.435  30.764  1.00  0.00           N
ATOM   3727  H   SER   238      56.303  25.107  31.051  1.00  0.00           H
ATOM   3728  CA  SER   238      57.820  24.541  29.531  1.00  0.00           C
ATOM   3729  HA  SER   238      57.550  23.799  28.779  1.00  0.00           H
ATOM   3730  CB  SER   238      57.512  25.892  28.938  1.00  0.00           C
ATOM   3731  HB2 SER   238      56.450  25.823  28.699  1.00  0.00           H
ATOM   3732  HB3 SER   238      57.682  26.740  29.602  1.00  0.00           H
ATOM   3733  OG  SER   238      58.327  25.936  27.768  1.00  0.00           O
ATOM   3734  HG  SER   238      57.816  25.446  27.120  1.00  0.00           H
ATOM   3735  C   SER   238      59.374  24.466  29.756  1.00  0.00           C
ATOM   3736  O   SER   238      59.883  24.956  30.755  1.00  0.00           O
ATOM   3737  N   ASP   239      60.097  23.793  28.886  1.00  0.00           N
ATOM   3738  H   ASP   239      59.706  23.215  28.156  1.00  0.00           H
ATOM   3739  CA  ASP   239      61.563  23.655  29.163  1.00  0.00           C
ATOM   3740  HA  ASP   239      61.730  23.346  30.195  1.00  0.00           H
ATOM   3741  CB  ASP   239      62.319  22.734  28.166  1.00  0.00           C
ATOM   3742  HB2 ASP   239      62.059  23.093  27.170  1.00  0.00           H
ATOM   3743  HB3 ASP   239      63.394  22.706  28.338  1.00  0.00           H
ATOM   3744  CG  ASP   239      61.919  21.240  28.182  1.00  0.00           C
ATOM   3745  OD1 ASP   239      61.219  20.788  29.107  1.00  0.00           O
ATOM   3746  OD2 ASP   239      62.419  20.534  27.306  1.00  0.00           O
ATOM   3747  C   ASP   239      62.317  24.995  29.058  1.00  0.00           C
ATOM   3748  O   ASP   239      63.316  25.132  29.703  1.00  0.00           O
ATOM   3749  N   ASP   240      61.728  25.917  28.244  1.00  0.00           N
ATOM   3750  H   ASP   240      60.953  25.587  27.686  1.00  0.00           H
ATOM   3751  CA  ASP   240      62.227  27.215  27.883  1.00  0.00           C
ATOM   3752  HA  ASP   240      63.302  27.098  27.738  1.00  0.00           H
ATOM   3753  CB  ASP   240      61.545  27.809  26.640  1.00  0.00           C
ATOM   3754  HB2 ASP   240      60.558  28.206  26.880  1.00  0.00           H
ATOM   3755  HB3 ASP   240      62.241  28.603  26.372  1.00  0.00           H
ATOM   3756  CG  ASP   240      61.388  26.812  25.465  1.00  0.00           C
ATOM   3757  OD1 ASP   240      60.284  26.429  25.118  1.00  0.00           O
ATOM   3758  OD2 ASP   240      62.390  26.297  24.894  1.00  0.00           O
ATOM   3759  C   ASP   240      62.128  28.242  29.105  1.00  0.00           C
ATOM   3760  O   ASP   240      62.718  29.340  29.049  1.00  0.00           O
ATOM   3761  N   ILE   241      61.226  27.969  30.054  1.00  0.00           N
ATOM   3762  H   ILE   241      60.558  27.233  29.872  1.00  0.00           H
ATOM   3763  CA  ILE   241      61.132  28.679  31.345  1.00  0.00           C
ATOM   3764  HA  ILE   241      61.256  29.751  31.190  1.00  0.00           H
ATOM   3765  CB  ILE   241      59.780  28.385  31.994  1.00  0.00           C
ATOM   3766  HB  ILE   241      59.588  27.312  31.995  1.00  0.00           H
ATOM   3767  CG2 ILE   241      59.697  28.768  33.550  1.00  0.00           C
ATOM   3768 HG21 ILE   241      59.836  29.819  33.807  1.00  0.00           H
ATOM   3769 HG22 ILE   241      60.410  28.192  34.139  1.00  0.00           H
ATOM   3770 HG23 ILE   241      58.709  28.525  33.942  1.00  0.00           H
ATOM   3771  CG1 ILE   241      58.644  29.118  31.338  1.00  0.00           C
ATOM   3772 HG12 ILE   241      58.887  30.174  31.459  1.00  0.00           H
ATOM   3773 HG13 ILE   241      58.558  28.869  30.280  1.00  0.00           H
ATOM   3774  CD1 ILE   241      57.202  28.938  31.863  1.00  0.00           C
ATOM   3775 HD11 ILE   241      57.011  29.608  32.702  1.00  0.00           H
ATOM   3776 HD12 ILE   241      57.219  27.886  32.148  1.00  0.00           H
ATOM   3777 HD13 ILE   241      56.466  28.983  31.061  1.00  0.00           H
ATOM   3778  C   ILE   241      62.272  28.212  32.252  1.00  0.00           C
ATOM   3779  O   ILE   241      62.349  26.981  32.541  1.00  0.00           O
ATOM   3780  N   PRO   242      63.177  29.119  32.736  1.00  0.00           N
ATOM   3781  CD  PRO   242      63.485  30.418  32.133  1.00  0.00           C
ATOM   3782  HD2 PRO   242      62.633  31.096  32.069  1.00  0.00           H
ATOM   3783  HD3 PRO   242      64.008  30.300  31.184  1.00  0.00           H
ATOM   3784  CG  PRO   242      64.532  31.059  33.075  1.00  0.00           C
ATOM   3785  HG2 PRO   242      64.117  31.603  33.923  1.00  0.00           H
ATOM   3786  HG3 PRO   242      65.275  31.678  32.572  1.00  0.00           H
ATOM   3787  CB  PRO   242      65.300  29.836  33.597  1.00  0.00           C
ATOM   3788  HB2 PRO   242      65.849  30.020  34.520  1.00  0.00           H
ATOM   3789  HB3 PRO   242      66.016  29.565  32.821  1.00  0.00           H
ATOM   3790  CA  PRO   242      64.208  28.787  33.694  1.00  0.00           C
ATOM   3791  HA  PRO   242      64.716  27.884  33.355  1.00  0.00           H
ATOM   3792  C   PRO   242      63.682  28.487  35.105  1.00  0.00           C
ATOM   3793  O   PRO   242      62.649  29.010  35.561  1.00  0.00           O
ATOM   3794  N   PRO   243      64.333  27.677  35.889  1.00  0.00           N
ATOM   3795  CD  PRO   243      65.515  26.960  35.600  1.00  0.00           C
ATOM   3796  HD2 PRO   243      66.406  27.505  35.911  1.00  0.00           H
ATOM   3797  HD3 PRO   243      65.612  26.692  34.548  1.00  0.00           H
ATOM   3798  CG  PRO   243      65.354  25.678  36.315  1.00  0.00           C
ATOM   3799  HG2 PRO   243      66.359  25.287  36.469  1.00  0.00           H
ATOM   3800  HG3 PRO   243      64.673  25.139  35.656  1.00  0.00           H
ATOM   3801  CB  PRO   243      64.756  26.095  37.680  1.00  0.00           C
ATOM   3802  HB2 PRO   243      65.535  26.373  38.391  1.00  0.00           H
ATOM   3803  HB3 PRO   243      64.155  25.217  37.918  1.00  0.00           H
ATOM   3804  CA  PRO   243      63.858  27.279  37.229  1.00  0.00           C
ATOM   3805  HA  PRO   243      62.811  26.987  37.157  1.00  0.00           H
ATOM   3806  C   PRO   243      63.835  28.445  38.291  1.00  0.00           C
ATOM   3807  O   PRO   243      63.082  28.442  39.252  1.00  0.00           O
ATOM   3808  N   SER   244      64.671  29.517  38.051  1.00  0.00           N
ATOM   3809  H   SER   244      65.185  29.489  37.181  1.00  0.00           H
ATOM   3810  CA  SER   244      64.609  30.790  38.798  1.00  0.00           C
ATOM   3811  HA  SER   244      64.505  30.502  39.843  1.00  0.00           H
ATOM   3812  CB  SER   244      65.990  31.491  38.766  1.00  0.00           C
ATOM   3813  HB2 SER   244      65.791  32.481  39.176  1.00  0.00           H
ATOM   3814  HB3 SER   244      66.729  30.954  39.358  1.00  0.00           H
ATOM   3815  OG  SER   244      66.487  31.501  37.505  1.00  0.00           O
ATOM   3816  HG  SER   244      67.385  31.824  37.604  1.00  0.00           H
ATOM   3817  C   SER   244      63.422  31.720  38.421  1.00  0.00           C
ATOM   3818  O   SER   244      63.109  32.678  39.160  1.00  0.00           O
ATOM   3819  N   ALA   245      62.652  31.444  37.292  1.00  0.00           N
ATOM   3820  H   ALA   245      62.951  30.637  36.765  1.00  0.00           H
ATOM   3821  CA  ALA   245      61.387  32.131  36.945  1.00  0.00           C
ATOM   3822  HA  ALA   245      61.713  33.133  36.665  1.00  0.00           H
ATOM   3823  CB  ALA   245      60.872  31.632  35.580  1.00  0.00           C
ATOM   3824  HB1 ALA   245      60.353  32.372  34.970  1.00  0.00           H
ATOM   3825  HB2 ALA   245      60.335  30.709  35.800  1.00  0.00           H
ATOM   3826  HB3 ALA   245      61.744  31.402  34.971  1.00  0.00           H
ATOM   3827  C   ALA   245      60.294  32.261  38.091  1.00  0.00           C
ATOM   3828  O   ALA   245      59.990  31.279  38.854  1.00  0.00           O
ATOM   3829  N   PRO   246      59.521  33.384  38.114  1.00  0.00           N
ATOM   3830  CD  PRO   246      59.747  34.604  37.326  1.00  0.00           C
ATOM   3831  HD2 PRO   246      59.758  34.343  36.267  1.00  0.00           H
ATOM   3832  HD3 PRO   246      60.690  35.109  37.533  1.00  0.00           H
ATOM   3833  CG  PRO   246      58.562  35.470  37.545  1.00  0.00           C
ATOM   3834  HG2 PRO   246      57.694  35.181  36.952  1.00  0.00           H
ATOM   3835  HG3 PRO   246      58.827  36.521  37.426  1.00  0.00           H
ATOM   3836  CB  PRO   246      58.360  35.176  39.063  1.00  0.00           C
ATOM   3837  HB2 PRO   246      57.363  35.381  39.452  1.00  0.00           H
ATOM   3838  HB3 PRO   246      59.128  35.727  39.605  1.00  0.00           H
ATOM   3839  CA  PRO   246      58.512  33.708  39.193  1.00  0.00           C
ATOM   3840  HA  PRO   246      58.966  33.406  40.136  1.00  0.00           H
ATOM   3841  C   PRO   246      57.190  32.900  39.024  1.00  0.00           C
ATOM   3842  O   PRO   246      56.731  32.551  37.929  1.00  0.00           O
ATOM   3843  N   MET   247      56.463  32.748  40.131  1.00  0.00           N
ATOM   3844  H   MET   247      56.996  33.035  40.940  1.00  0.00           H
ATOM   3845  CA  MET   247      55.076  32.380  40.339  1.00  0.00           C
ATOM   3846  HA  MET   247      54.517  32.903  39.563  1.00  0.00           H
ATOM   3847  CB  MET   247      55.027  30.852  40.234  1.00  0.00           C
ATOM   3848  HB2 MET   247      55.407  30.371  39.333  1.00  0.00           H
ATOM   3849  HB3 MET   247      55.685  30.426  40.991  1.00  0.00           H
ATOM   3850  CG  MET   247      53.644  30.387  40.443  1.00  0.00           C
ATOM   3851  HG2 MET   247      53.673  29.315  40.640  1.00  0.00           H
ATOM   3852  HG3 MET   247      53.148  30.844  41.300  1.00  0.00           H
ATOM   3853  SD  MET   247      52.588  30.767  38.956  1.00  0.00           S
ATOM   3854  CE  MET   247      53.122  29.305  37.905  1.00  0.00           C
ATOM   3855  HE1 MET   247      54.201  29.342  37.761  1.00  0.00           H
ATOM   3856  HE2 MET   247      52.879  28.443  38.526  1.00  0.00           H
ATOM   3857  HE3 MET   247      52.606  29.252  36.946  1.00  0.00           H
ATOM   3858  C   MET   247      54.632  32.937  41.708  1.00  0.00           C
ATOM   3859  O   MET   247      55.229  32.529  42.692  1.00  0.00           O
ATOM   3860  N   ALA   248      53.497  33.651  41.768  1.00  0.00           N
ATOM   3861  H   ALA   248      53.048  33.903  40.898  1.00  0.00           H
ATOM   3862  CA  ALA   248      52.898  34.005  43.083  1.00  0.00           C
ATOM   3863  HA  ALA   248      53.677  34.438  43.710  1.00  0.00           H
ATOM   3864  CB  ALA   248      51.763  35.062  42.925  1.00  0.00           C
ATOM   3865  HB1 ALA   248      50.896  34.759  42.339  1.00  0.00           H
ATOM   3866  HB2 ALA   248      52.252  35.954  42.535  1.00  0.00           H
ATOM   3867  HB3 ALA   248      51.352  35.420  43.870  1.00  0.00           H
ATOM   3868  C   ALA   248      52.194  32.758  43.709  1.00  0.00           C
ATOM   3869  O   ALA   248      51.591  31.899  43.062  1.00  0.00           O
ATOM   3870  N   ILE   249      52.145  32.745  45.089  1.00  0.00           N
ATOM   3871  H   ILE   249      52.850  33.349  45.488  1.00  0.00           H
ATOM   3872  CA  ILE   249      51.846  31.625  45.948  1.00  0.00           C
ATOM   3873  HA  ILE   249      51.450  30.808  45.344  1.00  0.00           H
ATOM   3874  CB  ILE   249      53.115  31.020  46.646  1.00  0.00           C
ATOM   3875  HB  ILE   249      53.612  31.724  47.315  1.00  0.00           H
ATOM   3876  CG2 ILE   249      52.824  29.876  47.665  1.00  0.00           C
ATOM   3877 HG21 ILE   249      53.768  29.618  48.144  1.00  0.00           H
ATOM   3878 HG22 ILE   249      52.643  28.977  47.078  1.00  0.00           H
ATOM   3879 HG23 ILE   249      52.003  30.137  48.333  1.00  0.00           H
ATOM   3880  CG1 ILE   249      54.170  30.509  45.608  1.00  0.00           C
ATOM   3881 HG12 ILE   249      54.630  31.347  45.084  1.00  0.00           H
ATOM   3882 HG13 ILE   249      55.066  30.137  46.105  1.00  0.00           H
ATOM   3883  CD1 ILE   249      53.675  29.477  44.563  1.00  0.00           C
ATOM   3884 HD11 ILE   249      52.634  29.585  44.254  1.00  0.00           H
ATOM   3885 HD12 ILE   249      53.760  28.472  44.973  1.00  0.00           H
ATOM   3886 HD13 ILE   249      54.232  29.567  43.631  1.00  0.00           H
ATOM   3887  C   ILE   249      50.820  32.003  47.007  1.00  0.00           C
ATOM   3888  O   ILE   249      51.154  32.813  47.908  1.00  0.00           O
ATOM   3889  N   ASN   250      49.628  31.344  46.979  1.00  0.00           N
ATOM   3890  H   ASN   250      49.416  30.604  46.325  1.00  0.00           H
ATOM   3891  CA  ASN   250      48.592  31.643  47.908  1.00  0.00           C
ATOM   3892  HA  ASN   250      48.564  32.694  48.196  1.00  0.00           H
ATOM   3893  CB  ASN   250      47.196  31.346  47.209  1.00  0.00           C
ATOM   3894  HB2 ASN   250      46.905  32.119  46.498  1.00  0.00           H
ATOM   3895  HB3 ASN   250      47.207  30.373  46.718  1.00  0.00           H
ATOM   3896  CG  ASN   250      46.136  31.213  48.247  1.00  0.00           C
ATOM   3897  OD1 ASN   250      45.994  32.009  49.135  1.00  0.00           O
ATOM   3898  ND2 ASN   250      45.332  30.254  48.140  1.00  0.00           N
ATOM   3899 HD21 ASN   250      45.181  29.715  47.300  1.00  0.00           H
ATOM   3900 HD22 ASN   250      44.529  30.355  48.744  1.00  0.00           H
ATOM   3901  C   ASN   250      48.856  30.678  49.081  1.00  0.00           C
ATOM   3902  O   ASN   250      49.081  29.450  48.954  1.00  0.00           O
ATOM   3903  N   CYS   251      48.904  31.153  50.289  1.00  0.00           N
ATOM   3904  H   CYS   251      48.748  32.137  50.453  1.00  0.00           H
ATOM   3905  CA  CYS   251      49.567  30.455  51.419  1.00  0.00           C
ATOM   3906  HA  CYS   251      50.457  29.979  51.009  1.00  0.00           H
ATOM   3907  CB  CYS   251      50.015  31.492  52.436  1.00  0.00           C
ATOM   3908  HB2 CYS   251      49.262  32.271  52.561  1.00  0.00           H
ATOM   3909  HB3 CYS   251      50.075  31.015  53.415  1.00  0.00           H
ATOM   3910  SG  CYS   251      51.469  32.374  51.920  1.00  0.00           S
ATOM   3911  HG  CYS   251      51.023  32.798  50.734  1.00  0.00           H
ATOM   3912  C   CYS   251      48.530  29.441  52.025  1.00  0.00           C
ATOM   3913  O   CYS   251      48.811  28.226  52.072  1.00  0.00           O
ATOM   3914  N   GLU   252      47.396  29.944  52.562  1.00  0.00           N
ATOM   3915  H   GLU   252      47.166  30.914  52.401  1.00  0.00           H
ATOM   3916  CA  GLU   252      46.457  29.228  53.399  1.00  0.00           C
ATOM   3917  HA  GLU   252      45.769  30.021  53.690  1.00  0.00           H
ATOM   3918  CB  GLU   252      45.534  28.315  52.544  1.00  0.00           C
ATOM   3919  HB2 GLU   252      46.192  27.760  51.876  1.00  0.00           H
ATOM   3920  HB3 GLU   252      45.034  27.536  53.118  1.00  0.00           H
ATOM   3921  CG  GLU   252      44.548  29.081  51.678  1.00  0.00           C
ATOM   3922  HG2 GLU   252      45.100  29.825  51.105  1.00  0.00           H
ATOM   3923  HG3 GLU   252      44.095  28.380  50.979  1.00  0.00           H
ATOM   3924  CD  GLU   252      43.379  29.742  52.393  1.00  0.00           C
ATOM   3925  OE1 GLU   252      42.813  30.716  51.872  1.00  0.00           O
ATOM   3926  OE2 GLU   252      43.033  29.376  53.559  1.00  0.00           O
ATOM   3927  C   GLU   252      46.985  28.514  54.642  1.00  0.00           C
ATOM   3928  O   GLU   252      46.598  27.440  55.066  1.00  0.00           O
ATOM   3929  N   TYR   253      47.957  29.183  55.248  1.00  0.00           N
ATOM   3930  H   TYR   253      48.396  29.916  54.708  1.00  0.00           H
ATOM   3931  CA  TYR   253      48.735  28.573  56.294  1.00  0.00           C
ATOM   3932  HA  TYR   253      48.907  27.559  55.932  1.00  0.00           H
ATOM   3933  CB  TYR   253      50.000  29.494  56.441  1.00  0.00           C
ATOM   3934  HB2 TYR   253      50.419  29.149  57.386  1.00  0.00           H
ATOM   3935  HB3 TYR   253      50.737  29.130  55.726  1.00  0.00           H
ATOM   3936  CG  TYR   253      49.845  30.974  56.521  1.00  0.00           C
ATOM   3937  CD1 TYR   253      48.738  31.555  57.183  1.00  0.00           C
ATOM   3938  HD1 TYR   253      48.060  30.947  57.765  1.00  0.00           H
ATOM   3939  CE1 TYR   253      48.589  32.978  57.136  1.00  0.00           C
ATOM   3940  HE1 TYR   253      47.849  33.517  57.709  1.00  0.00           H
ATOM   3941  CZ  TYR   253      49.547  33.743  56.418  1.00  0.00           C
ATOM   3942  OH  TYR   253      49.581  35.074  56.370  1.00  0.00           O
ATOM   3943  HH  TYR   253      48.780  35.461  56.731  1.00  0.00           H
ATOM   3944  CE2 TYR   253      50.640  33.211  55.822  1.00  0.00           C
ATOM   3945  HE2 TYR   253      51.360  33.832  55.310  1.00  0.00           H
ATOM   3946  CD2 TYR   253      50.821  31.796  55.930  1.00  0.00           C
ATOM   3947  HD2 TYR   253      51.676  31.304  55.492  1.00  0.00           H
ATOM   3948  C   TYR   253      48.055  28.289  57.730  1.00  0.00           C
ATOM   3949  O   TYR   253      48.770  27.927  58.675  1.00  0.00           O
ATOM   3950  N   GLY   254      46.793  28.629  57.812  1.00  0.00           N
ATOM   3951  H   GLY   254      46.332  29.076  57.032  1.00  0.00           H
ATOM   3952  CA  GLY   254      45.939  28.387  59.000  1.00  0.00           C
ATOM   3953  HA2 GLY   254      46.368  29.005  59.789  1.00  0.00           H
ATOM   3954  HA3 GLY   254      44.923  28.693  58.748  1.00  0.00           H
ATOM   3955  C   GLY   254      45.911  26.899  59.553  1.00  0.00           C
ATOM   3956  O   GLY   254      45.694  26.583  60.700  1.00  0.00           O
ATOM   3957  N   SER   255      46.384  25.986  58.704  1.00  0.00           N
ATOM   3958  H   SER   255      46.590  26.245  57.751  1.00  0.00           H
ATOM   3959  CA  SER   255      46.702  24.584  58.877  1.00  0.00           C
ATOM   3960  HA  SER   255      45.991  24.174  59.594  1.00  0.00           H
ATOM   3961  CB  SER   255      46.591  23.945  57.504  1.00  0.00           C
ATOM   3962  HB2 SER   255      46.616  22.858  57.586  1.00  0.00           H
ATOM   3963  HB3 SER   255      45.620  24.161  57.057  1.00  0.00           H
ATOM   3964  OG  SER   255      47.476  24.492  56.593  1.00  0.00           O
ATOM   3965  HG  SER   255      47.636  23.759  55.995  1.00  0.00           H
ATOM   3966  C   SER   255      48.081  24.179  59.489  1.00  0.00           C
ATOM   3967  O   SER   255      48.459  23.009  59.574  1.00  0.00           O
ATOM   3968  N   PHE   256      48.864  25.175  59.895  1.00  0.00           N
ATOM   3969  H   PHE   256      48.671  26.118  59.589  1.00  0.00           H
ATOM   3970  CA  PHE   256      50.189  25.053  60.544  1.00  0.00           C
ATOM   3971  HA  PHE   256      50.751  24.285  60.013  1.00  0.00           H
ATOM   3972  CB  PHE   256      50.972  26.337  60.476  1.00  0.00           C
ATOM   3973  HB2 PHE   256      51.200  26.414  59.413  1.00  0.00           H
ATOM   3974  HB3 PHE   256      50.329  27.192  60.687  1.00  0.00           H
ATOM   3975  CG  PHE   256      52.304  26.371  61.202  1.00  0.00           C
ATOM   3976  CD1 PHE   256      53.458  25.620  60.801  1.00  0.00           C
ATOM   3977  HD1 PHE   256      53.485  25.081  59.866  1.00  0.00           H
ATOM   3978  CE1 PHE   256      54.702  25.797  61.575  1.00  0.00           C
ATOM   3979  HE1 PHE   256      55.588  25.257  61.275  1.00  0.00           H
ATOM   3980  CZ  PHE   256      54.805  26.577  62.725  1.00  0.00           C
ATOM   3981  HZ  PHE   256      55.731  26.707  63.265  1.00  0.00           H
ATOM   3982  CE2 PHE   256      53.653  27.299  63.133  1.00  0.00           C
ATOM   3983  HE2 PHE   256      53.659  27.908  64.024  1.00  0.00           H
ATOM   3984  CD2 PHE   256      52.517  27.230  62.335  1.00  0.00           C
ATOM   3985  HD2 PHE   256      51.603  27.563  62.804  1.00  0.00           H
ATOM   3986  C   PHE   256      50.118  24.561  61.993  1.00  0.00           C
ATOM   3987  O   PHE   256      49.069  24.910  62.619  1.00  0.00           O
ATOM   3988  N   ASP   257      51.082  23.744  62.523  1.00  0.00           N
ATOM   3989  H   ASP   257      51.908  23.440  62.027  1.00  0.00           H
ATOM   3990  CA  ASP   257      50.979  23.073  63.831  1.00  0.00           C
ATOM   3991  HA  ASP   257      51.771  22.324  63.811  1.00  0.00           H
ATOM   3992  CB  ASP   257      51.406  24.028  65.010  1.00  0.00           C
ATOM   3993  HB2 ASP   257      52.228  24.668  64.690  1.00  0.00           H
ATOM   3994  HB3 ASP   257      50.542  24.640  65.273  1.00  0.00           H
ATOM   3995  CG  ASP   257      51.852  23.367  66.305  1.00  0.00           C
ATOM   3996  OD1 ASP   257      52.557  22.400  66.211  1.00  0.00           O
ATOM   3997  OD2 ASP   257      51.576  23.988  67.347  1.00  0.00           O
ATOM   3998  C   ASP   257      49.714  22.258  64.140  1.00  0.00           C
ATOM   3999  O   ASP   257      49.550  21.891  65.299  1.00  0.00           O
ATOM   4000  N   ASN   258      49.061  21.748  63.134  1.00  0.00           N
ATOM   4001  H   ASN   258      49.178  22.128  62.205  1.00  0.00           H
ATOM   4002  CA  ASN   258      48.215  20.573  63.342  1.00  0.00           C
ATOM   4003  HA  ASN   258      47.348  20.868  63.934  1.00  0.00           H
ATOM   4004  CB  ASN   258      47.555  20.081  61.982  1.00  0.00           C
ATOM   4005  HB2 ASN   258      48.342  19.979  61.234  1.00  0.00           H
ATOM   4006  HB3 ASN   258      46.983  19.154  62.017  1.00  0.00           H
ATOM   4007  CG  ASN   258      46.497  21.023  61.450  1.00  0.00           C
ATOM   4008  OD1 ASN   258      45.936  21.854  62.138  1.00  0.00           O
ATOM   4009  ND2 ASN   258      46.301  20.949  60.188  1.00  0.00           N
ATOM   4010 HD21 ASN   258      46.703  20.146  59.726  1.00  0.00           H
ATOM   4011 HD22 ASN   258      45.713  21.545  59.624  1.00  0.00           H
ATOM   4012  C   ASN   258      48.896  19.406  64.184  1.00  0.00           C
ATOM   4013  O   ASN   258      48.147  18.517  64.645  1.00  0.00           O
ATOM   4014  N   GLU   259      50.234  19.274  64.351  1.00  0.00           N
ATOM   4015  H   GLU   259      50.824  19.932  63.863  1.00  0.00           H
ATOM   4016  CA  GLU   259      50.862  18.321  65.340  1.00  0.00           C
ATOM   4017  HA  GLU   259      50.385  17.348  65.225  1.00  0.00           H
ATOM   4018  CB  GLU   259      52.373  18.028  65.052  1.00  0.00           C
ATOM   4019  HB2 GLU   259      53.011  18.878  65.300  1.00  0.00           H
ATOM   4020  HB3 GLU   259      52.729  17.198  65.661  1.00  0.00           H
ATOM   4021  CG  GLU   259      52.521  17.468  63.601  1.00  0.00           C
ATOM   4022  HG2 GLU   259      53.533  17.110  63.410  1.00  0.00           H
ATOM   4023  HG3 GLU   259      51.924  16.568  63.452  1.00  0.00           H
ATOM   4024  CD  GLU   259      52.281  18.499  62.566  1.00  0.00           C
ATOM   4025  OE1 GLU   259      52.502  19.739  62.726  1.00  0.00           O
ATOM   4026  OE2 GLU   259      51.821  18.123  61.447  1.00  0.00           O
ATOM   4027  C   GLU   259      50.786  18.832  66.808  1.00  0.00           C
ATOM   4028  O   GLU   259      50.694  17.965  67.732  1.00  0.00           O
ATOM   4029  N   HID   260      50.627  20.093  67.101  1.00  0.00           N
ATOM   4030  H   HID   260      50.783  20.736  66.338  1.00  0.00           H
ATOM   4031  CA  HID   260      50.594  20.652  68.430  1.00  0.00           C
ATOM   4032  HA  HID   260      50.477  21.728  68.293  1.00  0.00           H
ATOM   4033  CB  HID   260      49.338  20.185  69.172  1.00  0.00           C
ATOM   4034  HB2 HID   260      49.457  19.411  69.930  1.00  0.00           H
ATOM   4035  HB3 HID   260      49.037  21.063  69.745  1.00  0.00           H
ATOM   4036  CG  HID   260      48.059  19.993  68.431  1.00  0.00           C
ATOM   4037  ND1 HID   260      47.435  20.792  67.467  1.00  0.00           N
ATOM   4038  HD1 HID   260      47.820  21.588  66.979  1.00  0.00           H
ATOM   4039  CE1 HID   260      46.403  20.074  66.994  1.00  0.00           C
ATOM   4040  HE1 HID   260      45.769  20.417  66.190  1.00  0.00           H
ATOM   4041  NE2 HID   260      46.265  18.901  67.632  1.00  0.00           N
ATOM   4042  CD2 HID   260      47.302  18.836  68.543  1.00  0.00           C
ATOM   4043  HD2 HID   260      47.611  17.929  69.040  1.00  0.00           H
ATOM   4044  C   HID   260      51.914  20.536  69.219  1.00  0.00           C
ATOM   4045  O   HID   260      51.787  19.881  70.209  1.00  0.00           O
ATOM   4046  N   VAL   261      53.061  21.040  68.718  1.00  0.00           N
ATOM   4047  H   VAL   261      52.977  21.607  67.887  1.00  0.00           H
ATOM   4048  CA  VAL   261      54.384  20.951  69.308  1.00  0.00           C
ATOM   4049  HA  VAL   261      54.206  20.726  70.360  1.00  0.00           H
ATOM   4050  CB  VAL   261      55.149  19.701  68.759  1.00  0.00           C
ATOM   4051  HB  VAL   261      54.361  18.976  68.555  1.00  0.00           H
ATOM   4052  CG1 VAL   261      55.835  19.971  67.377  1.00  0.00           C
ATOM   4053 HG11 VAL   261      56.667  20.607  67.680  1.00  0.00           H
ATOM   4054 HG12 VAL   261      56.049  18.968  67.003  1.00  0.00           H
ATOM   4055 HG13 VAL   261      54.979  20.392  66.850  1.00  0.00           H
ATOM   4056  CG2 VAL   261      56.082  19.075  69.827  1.00  0.00           C
ATOM   4057 HG21 VAL   261      56.584  18.172  69.479  1.00  0.00           H
ATOM   4058 HG22 VAL   261      55.406  18.656  70.573  1.00  0.00           H
ATOM   4059 HG23 VAL   261      56.673  19.919  70.184  1.00  0.00           H
ATOM   4060  C   VAL   261      55.106  22.361  69.299  1.00  0.00           C
ATOM   4061  O   VAL   261      56.272  22.448  69.761  1.00  0.00           O
ATOM   4062  N   VAL   262      54.544  23.443  68.771  1.00  0.00           N
ATOM   4063  H   VAL   262      53.574  23.324  68.515  1.00  0.00           H
ATOM   4064  CA  VAL   262      55.283  24.725  68.775  1.00  0.00           C
ATOM   4065  HA  VAL   262      56.117  24.703  69.476  1.00  0.00           H
ATOM   4066  CB  VAL   262      55.927  25.042  67.460  1.00  0.00           C
ATOM   4067  HB  VAL   262      56.105  26.102  67.282  1.00  0.00           H
ATOM   4068  CG1 VAL   262      57.173  24.248  67.137  1.00  0.00           C
ATOM   4069 HG11 VAL   262      57.587  24.586  66.187  1.00  0.00           H
ATOM   4070 HG12 VAL   262      57.861  24.460  67.954  1.00  0.00           H
ATOM   4071 HG13 VAL   262      56.907  23.192  67.071  1.00  0.00           H
ATOM   4072  CG2 VAL   262      54.973  24.790  66.241  1.00  0.00           C
ATOM   4073 HG21 VAL   262      54.001  25.271  66.349  1.00  0.00           H
ATOM   4074 HG22 VAL   262      54.985  23.737  65.957  1.00  0.00           H
ATOM   4075 HG23 VAL   262      55.415  25.293  65.380  1.00  0.00           H
ATOM   4076  C   VAL   262      54.335  25.861  69.155  1.00  0.00           C
ATOM   4077  O   VAL   262      54.858  26.936  69.518  1.00  0.00           O
ATOM   4078  N   LEU   263      53.015  25.737  69.116  1.00  0.00           N
ATOM   4079  H   LEU   263      52.601  24.896  68.741  1.00  0.00           H
ATOM   4080  CA  LEU   263      52.136  26.837  69.525  1.00  0.00           C
ATOM   4081  HA  LEU   263      52.593  27.827  69.481  1.00  0.00           H
ATOM   4082  CB  LEU   263      50.889  26.850  68.600  1.00  0.00           C
ATOM   4083  HB2 LEU   263      50.275  25.950  68.632  1.00  0.00           H
ATOM   4084  HB3 LEU   263      50.266  27.668  68.962  1.00  0.00           H
ATOM   4085  CG  LEU   263      51.250  27.131  67.125  1.00  0.00           C
ATOM   4086  HG  LEU   263      51.701  26.307  66.572  1.00  0.00           H
ATOM   4087  CD1 LEU   263      49.967  27.588  66.426  1.00  0.00           C
ATOM   4088 HD11 LEU   263      49.116  27.019  66.801  1.00  0.00           H
ATOM   4089 HD12 LEU   263      50.035  27.294  65.380  1.00  0.00           H
ATOM   4090 HD13 LEU   263      49.799  28.651  66.600  1.00  0.00           H
ATOM   4091  CD2 LEU   263      52.171  28.371  66.935  1.00  0.00           C
ATOM   4092 HD21 LEU   263      51.871  29.186  67.595  1.00  0.00           H
ATOM   4093 HD22 LEU   263      53.184  28.148  67.269  1.00  0.00           H
ATOM   4094 HD23 LEU   263      52.176  28.672  65.887  1.00  0.00           H
ATOM   4095  C   LEU   263      51.687  26.717  71.009  1.00  0.00           C
ATOM   4096  O   LEU   263      51.205  25.655  71.409  1.00  0.00           O
ATOM   4097  N   PRO   264      51.757  27.755  71.862  1.00  0.00           N
ATOM   4098  CD  PRO   264      52.342  29.056  71.682  1.00  0.00           C
ATOM   4099  HD2 PRO   264      51.649  29.644  71.083  1.00  0.00           H
ATOM   4100  HD3 PRO   264      53.277  29.029  71.121  1.00  0.00           H
ATOM   4101  CG  PRO   264      52.450  29.754  72.979  1.00  0.00           C
ATOM   4102  HG2 PRO   264      51.605  30.419  73.165  1.00  0.00           H
ATOM   4103  HG3 PRO   264      53.392  30.285  73.114  1.00  0.00           H
ATOM   4104  CB  PRO   264      52.350  28.603  74.061  1.00  0.00           C
ATOM   4105  HB2 PRO   264      51.917  28.994  74.981  1.00  0.00           H
ATOM   4106  HB3 PRO   264      53.341  28.194  74.260  1.00  0.00           H
ATOM   4107  CA  PRO   264      51.521  27.518  73.321  1.00  0.00           C
ATOM   4108  HA  PRO   264      51.991  26.595  73.659  1.00  0.00           H
ATOM   4109  C   PRO   264      50.040  27.534  73.756  1.00  0.00           C
ATOM   4110  O   PRO   264      49.496  28.583  74.089  1.00  0.00           O
ATOM   4111  N   ARG   265      49.409  26.340  73.619  1.00  0.00           N
ATOM   4112  H   ARG   265      49.903  25.510  73.321  1.00  0.00           H
ATOM   4113  CA  ARG   265      47.934  26.206  73.763  1.00  0.00           C
ATOM   4114  HA  ARG   265      47.419  27.093  73.396  1.00  0.00           H
ATOM   4115  CB  ARG   265      47.402  24.963  72.958  1.00  0.00           C
ATOM   4116  HB2 ARG   265      47.995  24.127  73.326  1.00  0.00           H
ATOM   4117  HB3 ARG   265      46.374  24.835  73.296  1.00  0.00           H
ATOM   4118  CG  ARG   265      47.489  25.085  71.470  1.00  0.00           C
ATOM   4119  HG2 ARG   265      47.190  26.109  71.250  1.00  0.00           H
ATOM   4120  HG3 ARG   265      48.554  25.068  71.238  1.00  0.00           H
ATOM   4121  CD  ARG   265      46.609  24.091  70.736  1.00  0.00           C
ATOM   4122  HD2 ARG   265      45.603  24.396  71.027  1.00  0.00           H
ATOM   4123  HD3 ARG   265      46.640  24.047  69.647  1.00  0.00           H
ATOM   4124  NE  ARG   265      46.718  22.682  71.211  1.00  0.00           N
ATOM   4125  HE  ARG   265      47.423  22.405  71.880  1.00  0.00           H
ATOM   4126  CZ  ARG   265      45.970  21.610  70.800  1.00  0.00           C
ATOM   4127  NH1 ARG   265      45.002  21.755  69.897  1.00  0.00           N
ATOM   4128 HH11 ARG   265      44.660  22.697  69.767  1.00  0.00           H
ATOM   4129 HH12 ARG   265      44.577  20.950  69.458  1.00  0.00           H
ATOM   4130  NH2 ARG   265      46.138  20.390  71.321  1.00  0.00           N
ATOM   4131 HH21 ARG   265      46.988  20.269  71.853  1.00  0.00           H
ATOM   4132 HH22 ARG   265      45.416  19.693  71.206  1.00  0.00           H
ATOM   4133  C   ARG   265      47.608  26.009  75.224  1.00  0.00           C
ATOM   4134  O   ARG   265      48.221  25.191  75.915  1.00  0.00           O
ATOM   4135  N   THR   266      46.580  26.758  75.701  1.00  0.00           N
ATOM   4136  H   THR   266      46.253  27.489  75.088  1.00  0.00           H
ATOM   4137  CA  THR   266      45.872  26.566  76.971  1.00  0.00           C
ATOM   4138  HA  THR   266      46.597  26.369  77.761  1.00  0.00           H
ATOM   4139  CB  THR   266      45.137  27.873  77.327  1.00  0.00           C
ATOM   4140  HB  THR   266      44.644  27.905  78.298  1.00  0.00           H
ATOM   4141  CG2 THR   266      46.087  29.094  77.155  1.00  0.00           C
ATOM   4142 HG21 THR   266      45.614  29.958  77.622  1.00  0.00           H
ATOM   4143 HG22 THR   266      46.251  29.318  76.101  1.00  0.00           H
ATOM   4144 HG23 THR   266      47.065  29.023  77.632  1.00  0.00           H
ATOM   4145  OG1 THR   266      44.074  28.068  76.357  1.00  0.00           O
ATOM   4146  HG1 THR   266      44.547  28.128  75.525  1.00  0.00           H
ATOM   4147  C   THR   266      44.821  25.451  76.905  1.00  0.00           C
ATOM   4148  O   THR   266      44.416  25.125  75.799  1.00  0.00           O
ATOM   4149  N   LYS   267      44.259  25.041  78.016  1.00  0.00           N
ATOM   4150  H   LYS   267      44.619  25.480  78.850  1.00  0.00           H
ATOM   4151  CA  LYS   267      43.210  24.077  78.094  1.00  0.00           C
ATOM   4152  HA  LYS   267      43.540  23.123  77.683  1.00  0.00           H
ATOM   4153  CB  LYS   267      43.103  23.684  79.603  1.00  0.00           C
ATOM   4154  HB2 LYS   267      42.763  22.652  79.687  1.00  0.00           H
ATOM   4155  HB3 LYS   267      44.090  23.728  80.064  1.00  0.00           H
ATOM   4156  CG  LYS   267      42.200  24.567  80.408  1.00  0.00           C
ATOM   4157  HG2 LYS   267      42.528  25.604  80.353  1.00  0.00           H
ATOM   4158  HG3 LYS   267      41.204  24.425  79.990  1.00  0.00           H
ATOM   4159  CD  LYS   267      42.125  24.122  81.875  1.00  0.00           C
ATOM   4160  HD2 LYS   267      41.699  23.118  81.868  1.00  0.00           H
ATOM   4161  HD3 LYS   267      43.142  24.203  82.257  1.00  0.00           H
ATOM   4162  CE  LYS   267      41.184  25.069  82.654  1.00  0.00           C
ATOM   4163  HE2 LYS   267      41.778  25.916  82.997  1.00  0.00           H
ATOM   4164  HE3 LYS   267      40.431  25.389  81.934  1.00  0.00           H
ATOM   4165  NZ  LYS   267      40.435  24.463  83.779  1.00  0.00           N
ATOM   4166  HZ1 LYS   267      39.965  25.188  84.302  1.00  0.00           H
ATOM   4167  HZ2 LYS   267      41.028  24.000  84.453  1.00  0.00           H
ATOM   4168  HZ3 LYS   267      39.725  23.771  83.588  1.00  0.00           H
ATOM   4169  C   LYS   267      41.883  24.577  77.456  1.00  0.00           C
ATOM   4170  O   LYS   267      41.058  23.715  77.100  1.00  0.00           O
ATOM   4171  N   TYR   268      41.745  25.849  77.322  1.00  0.00           N
ATOM   4172  H   TYR   268      42.460  26.368  77.812  1.00  0.00           H
ATOM   4173  CA  TYR   268      40.710  26.474  76.559  1.00  0.00           C
ATOM   4174  HA  TYR   268      39.748  26.090  76.897  1.00  0.00           H
ATOM   4175  CB  TYR   268      40.747  27.970  76.899  1.00  0.00           C
ATOM   4176  HB2 TYR   268      41.509  28.532  76.361  1.00  0.00           H
ATOM   4177  HB3 TYR   268      39.838  28.430  76.508  1.00  0.00           H
ATOM   4178  CG  TYR   268      40.836  28.246  78.451  1.00  0.00           C
ATOM   4179  CD1 TYR   268      39.938  27.651  79.348  1.00  0.00           C
ATOM   4180  HD1 TYR   268      39.222  26.938  78.966  1.00  0.00           H
ATOM   4181  CE1 TYR   268      40.073  27.865  80.756  1.00  0.00           C
ATOM   4182  HE1 TYR   268      39.398  27.362  81.433  1.00  0.00           H
ATOM   4183  CZ  TYR   268      41.199  28.608  81.243  1.00  0.00           C
ATOM   4184  OH  TYR   268      41.608  28.738  82.564  1.00  0.00           O
ATOM   4185  HH  TYR   268      40.984  28.372  83.195  1.00  0.00           H
ATOM   4186  CE2 TYR   268      42.039  29.276  80.263  1.00  0.00           C
ATOM   4187  HE2 TYR   268      42.867  29.777  80.743  1.00  0.00           H
ATOM   4188  CD2 TYR   268      41.858  29.063  78.893  1.00  0.00           C
ATOM   4189  HD2 TYR   268      42.709  29.355  78.294  1.00  0.00           H
ATOM   4190  C   TYR   268      40.947  26.187  75.065  1.00  0.00           C
ATOM   4191  O   TYR   268      40.066  25.612  74.417  1.00  0.00           O
ATOM   4192  N   ASP   269      42.158  26.555  74.488  1.00  0.00           N
ATOM   4193  H   ASP   269      42.776  27.112  75.061  1.00  0.00           H
ATOM   4194  CA  ASP   269      42.556  26.192  73.091  1.00  0.00           C
ATOM   4195  HA  ASP   269      42.014  26.734  72.315  1.00  0.00           H
ATOM   4196  CB  ASP   269      44.044  26.653  72.867  1.00  0.00           C
ATOM   4197  HB2 ASP   269      44.750  26.077  73.464  1.00  0.00           H
ATOM   4198  HB3 ASP   269      44.237  26.574  71.796  1.00  0.00           H
ATOM   4199  CG  ASP   269      44.193  28.199  73.131  1.00  0.00           C
ATOM   4200  OD1 ASP   269      43.384  29.049  72.669  1.00  0.00           O
ATOM   4201  OD2 ASP   269      45.103  28.534  73.945  1.00  0.00           O
ATOM   4202  C   ASP   269      42.288  24.701  72.862  1.00  0.00           C
ATOM   4203  O   ASP   269      41.736  24.317  71.808  1.00  0.00           O
ATOM   4204  N   ILE   270      42.799  23.823  73.718  1.00  0.00           N
ATOM   4205  H   ILE   270      43.177  24.297  74.526  1.00  0.00           H
ATOM   4206  CA  ILE   270      42.629  22.320  73.690  1.00  0.00           C
ATOM   4207  HA  ILE   270      43.054  21.890  72.783  1.00  0.00           H
ATOM   4208  CB  ILE   270      43.422  21.646  74.873  1.00  0.00           C
ATOM   4209  HB  ILE   270      43.129  22.254  75.730  1.00  0.00           H
ATOM   4210  CG2 ILE   270      42.965  20.190  75.112  1.00  0.00           C
ATOM   4211 HG21 ILE   270      43.088  19.546  74.241  1.00  0.00           H
ATOM   4212 HG22 ILE   270      41.922  20.098  75.414  1.00  0.00           H
ATOM   4213 HG23 ILE   270      43.568  19.678  75.860  1.00  0.00           H
ATOM   4214  CG1 ILE   270      44.917  21.627  74.470  1.00  0.00           C
ATOM   4215 HG12 ILE   270      45.151  21.075  73.559  1.00  0.00           H
ATOM   4216 HG13 ILE   270      45.257  22.663  74.460  1.00  0.00           H
ATOM   4217  CD1 ILE   270      45.793  21.081  75.562  1.00  0.00           C
ATOM   4218 HD11 ILE   270      46.836  21.298  75.328  1.00  0.00           H
ATOM   4219 HD12 ILE   270      45.653  20.006  75.677  1.00  0.00           H
ATOM   4220 HD13 ILE   270      45.541  21.472  76.547  1.00  0.00           H
ATOM   4221  C   ILE   270      41.150  21.786  73.606  1.00  0.00           C
ATOM   4222  O   ILE   270      40.822  21.211  72.565  1.00  0.00           O
ATOM   4223  N   THR   271      40.317  22.375  74.448  1.00  0.00           N
ATOM   4224  H   THR   271      40.580  23.008  75.191  1.00  0.00           H
ATOM   4225  CA  THR   271      38.845  22.177  74.345  1.00  0.00           C
ATOM   4226  HA  THR   271      38.577  21.125  74.250  1.00  0.00           H
ATOM   4227  CB  THR   271      38.201  22.826  75.569  1.00  0.00           C
ATOM   4228  HB  THR   271      38.601  23.839  75.600  1.00  0.00           H
ATOM   4229  CG2 THR   271      36.708  22.915  75.633  1.00  0.00           C
ATOM   4230 HG21 THR   271      36.348  23.420  76.529  1.00  0.00           H
ATOM   4231 HG22 THR   271      36.432  21.861  75.645  1.00  0.00           H
ATOM   4232 HG23 THR   271      36.260  23.485  74.819  1.00  0.00           H
ATOM   4233  OG1 THR   271      38.666  22.211  76.743  1.00  0.00           O
ATOM   4234  HG1 THR   271      39.429  22.648  77.130  1.00  0.00           H
ATOM   4235  C   THR   271      38.187  22.730  73.057  1.00  0.00           C
ATOM   4236  O   THR   271      37.258  22.099  72.494  1.00  0.00           O
ATOM   4237  N   ILE   272      38.725  23.819  72.498  1.00  0.00           N
ATOM   4238  H   ILE   272      39.504  24.296  72.928  1.00  0.00           H
ATOM   4239  CA  ILE   272      38.228  24.453  71.224  1.00  0.00           C
ATOM   4240  HA  ILE   272      37.145  24.428  71.350  1.00  0.00           H
ATOM   4241  CB  ILE   272      38.683  25.972  71.053  1.00  0.00           C
ATOM   4242  HB  ILE   272      39.771  25.968  71.110  1.00  0.00           H
ATOM   4243  CG2 ILE   272      38.399  26.523  69.596  1.00  0.00           C
ATOM   4244 HG21 ILE   272      38.684  27.562  69.423  1.00  0.00           H
ATOM   4245 HG22 ILE   272      37.387  26.308  69.249  1.00  0.00           H
ATOM   4246 HG23 ILE   272      39.096  26.004  68.939  1.00  0.00           H
ATOM   4247  CG1 ILE   272      38.131  26.793  72.192  1.00  0.00           C
ATOM   4248 HG12 ILE   272      37.102  27.094  71.995  1.00  0.00           H
ATOM   4249 HG13 ILE   272      38.107  26.183  73.095  1.00  0.00           H
ATOM   4250  CD1 ILE   272      39.014  28.025  72.308  1.00  0.00           C
ATOM   4251 HD11 ILE   272      38.986  28.606  71.386  1.00  0.00           H
ATOM   4252 HD12 ILE   272      40.043  27.668  72.357  1.00  0.00           H
ATOM   4253 HD13 ILE   272      38.870  28.605  73.219  1.00  0.00           H
ATOM   4254  C   ILE   272      38.577  23.607  70.055  1.00  0.00           C
ATOM   4255  O   ILE   272      37.682  23.392  69.215  1.00  0.00           O
ATOM   4256  N   ASP   273      39.780  22.949  69.997  1.00  0.00           N
ATOM   4257  H   ASP   273      40.362  22.951  70.822  1.00  0.00           H
ATOM   4258  CA  ASP   273      40.054  21.944  68.968  1.00  0.00           C
ATOM   4259  HA  ASP   273      39.991  22.467  68.013  1.00  0.00           H
ATOM   4260  CB  ASP   273      41.449  21.378  69.072  1.00  0.00           C
ATOM   4261  HB2 ASP   273      42.176  22.139  69.354  1.00  0.00           H
ATOM   4262  HB3 ASP   273      41.338  20.774  69.973  1.00  0.00           H
ATOM   4263  CG  ASP   273      41.886  20.439  67.928  1.00  0.00           C
ATOM   4264  OD1 ASP   273      41.929  20.910  66.797  1.00  0.00           O
ATOM   4265  OD2 ASP   273      42.233  19.231  68.241  1.00  0.00           O
ATOM   4266  C   ASP   273      39.067  20.797  69.042  1.00  0.00           C
ATOM   4267  O   ASP   273      38.554  20.422  67.964  1.00  0.00           O
ATOM   4268  N   GLU   274      38.716  20.277  70.264  1.00  0.00           N
ATOM   4269  H   GLU   274      39.248  20.629  71.047  1.00  0.00           H
ATOM   4270  CA  GLU   274      37.776  19.214  70.490  1.00  0.00           C
ATOM   4271  HA  GLU   274      38.211  18.419  69.885  1.00  0.00           H
ATOM   4272  CB  GLU   274      37.832  18.695  71.905  1.00  0.00           C
ATOM   4273  HB2 GLU   274      38.885  18.437  72.015  1.00  0.00           H
ATOM   4274  HB3 GLU   274      37.625  19.505  72.603  1.00  0.00           H
ATOM   4275  CG  GLU   274      37.079  17.383  72.250  1.00  0.00           C
ATOM   4276  HG2 GLU   274      36.955  17.294  73.328  1.00  0.00           H
ATOM   4277  HG3 GLU   274      36.055  17.409  71.875  1.00  0.00           H
ATOM   4278  CD  GLU   274      37.637  16.008  71.698  1.00  0.00           C
ATOM   4279  OE1 GLU   274      36.802  15.050  71.544  1.00  0.00           O
ATOM   4280  OE2 GLU   274      38.869  15.836  71.472  1.00  0.00           O
ATOM   4281  C   GLU   274      36.341  19.546  70.055  1.00  0.00           C
ATOM   4282  O   GLU   274      35.578  18.640  69.752  1.00  0.00           O
ATOM   4283  N   GLU   275      35.948  20.791  70.093  1.00  0.00           N
ATOM   4284  H   GLU   275      36.760  21.380  70.206  1.00  0.00           H
ATOM   4285  CA  GLU   275      34.656  21.359  69.883  1.00  0.00           C
ATOM   4286  HA  GLU   275      33.931  20.599  70.175  1.00  0.00           H
ATOM   4287  CB  GLU   275      34.336  22.636  70.718  1.00  0.00           C
ATOM   4288  HB2 GLU   275      34.715  22.507  71.733  1.00  0.00           H
ATOM   4289  HB3 GLU   275      34.785  23.560  70.355  1.00  0.00           H
ATOM   4290  CG  GLU   275      32.846  22.819  70.867  1.00  0.00           C
ATOM   4291  HG2 GLU   275      32.755  23.728  71.461  1.00  0.00           H
ATOM   4292  HG3 GLU   275      32.408  22.953  69.877  1.00  0.00           H
ATOM   4293  CD  GLU   275      32.142  21.613  71.504  1.00  0.00           C
ATOM   4294  OE1 GLU   275      31.028  21.215  71.111  1.00  0.00           O
ATOM   4295  OE2 GLU   275      32.766  20.898  72.358  1.00  0.00           O
ATOM   4296  C   GLU   275      34.354  21.584  68.393  1.00  0.00           C
ATOM   4297  O   GLU   275      33.186  21.468  67.962  1.00  0.00           O
ATOM   4298  N   SER   276      35.405  21.964  67.670  1.00  0.00           N
ATOM   4299  H   SER   276      36.266  21.934  68.198  1.00  0.00           H
ATOM   4300  CA  SER   276      35.410  22.529  66.312  1.00  0.00           C
ATOM   4301  HA  SER   276      34.639  23.297  66.371  1.00  0.00           H
ATOM   4302  CB  SER   276      36.829  23.075  66.106  1.00  0.00           C
ATOM   4303  HB2 SER   276      36.920  23.897  65.397  1.00  0.00           H
ATOM   4304  HB3 SER   276      37.246  23.463  67.036  1.00  0.00           H
ATOM   4305  OG  SER   276      37.722  21.993  65.780  1.00  0.00           O
ATOM   4306  HG  SER   276      37.850  21.445  66.557  1.00  0.00           H
ATOM   4307  C   SER   276      34.855  21.729  65.247  1.00  0.00           C
ATOM   4308  O   SER   276      34.817  20.477  65.414  1.00  0.00           O
ATOM   4309  N   PRO   277      34.506  22.442  64.125  1.00  0.00           N
ATOM   4310  CD  PRO   277      34.550  23.871  63.850  1.00  0.00           C
ATOM   4311  HD2 PRO   277      35.619  24.072  63.928  1.00  0.00           H
ATOM   4312  HD3 PRO   277      33.951  24.486  64.523  1.00  0.00           H
ATOM   4313  CG  PRO   277      33.972  24.106  62.428  1.00  0.00           C
ATOM   4314  HG2 PRO   277      34.572  24.902  61.985  1.00  0.00           H
ATOM   4315  HG3 PRO   277      32.891  24.245  62.406  1.00  0.00           H
ATOM   4316  CB  PRO   277      34.375  22.774  61.724  1.00  0.00           C
ATOM   4317  HB2 PRO   277      35.423  22.825  61.427  1.00  0.00           H
ATOM   4318  HB3 PRO   277      33.757  22.495  60.871  1.00  0.00           H
ATOM   4319  CA  PRO   277      34.274  21.684  62.843  1.00  0.00           C
ATOM   4320  HA  PRO   277      33.274  21.257  62.914  1.00  0.00           H
ATOM   4321  C   PRO   277      35.295  20.552  62.580  1.00  0.00           C
ATOM   4322  O   PRO   277      34.921  19.512  61.950  1.00  0.00           O
ATOM   4323  N   ARG   278      36.625  20.670  62.823  1.00  0.00           N
ATOM   4324  H   ARG   278      36.902  21.551  63.234  1.00  0.00           H
ATOM   4325  CA  ARG   278      37.736  19.932  62.279  1.00  0.00           C
ATOM   4326  HA  ARG   278      37.350  18.921  62.149  1.00  0.00           H
ATOM   4327  CB  ARG   278      38.240  20.476  60.876  1.00  0.00           C
ATOM   4328  HB2 ARG   278      38.607  21.485  61.061  1.00  0.00           H
ATOM   4329  HB3 ARG   278      39.088  19.912  60.491  1.00  0.00           H
ATOM   4330  CG  ARG   278      37.151  20.623  59.820  1.00  0.00           C
ATOM   4331  HG2 ARG   278      36.571  19.700  59.851  1.00  0.00           H
ATOM   4332  HG3 ARG   278      36.501  21.455  60.092  1.00  0.00           H
ATOM   4333  CD  ARG   278      37.702  20.890  58.415  1.00  0.00           C
ATOM   4334  HD2 ARG   278      36.854  20.864  57.732  1.00  0.00           H
ATOM   4335  HD3 ARG   278      38.243  21.837  58.421  1.00  0.00           H
ATOM   4336  NE  ARG   278      38.435  19.724  57.912  1.00  0.00           N
ATOM   4337  HE  ARG   278      38.014  18.820  58.068  1.00  0.00           H
ATOM   4338  CZ  ARG   278      39.572  19.727  57.258  1.00  0.00           C
ATOM   4339  NH1 ARG   278      40.144  20.837  56.891  1.00  0.00           N
ATOM   4340 HH11 ARG   278      39.758  21.770  56.914  1.00  0.00           H
ATOM   4341 HH12 ARG   278      40.857  20.739  56.181  1.00  0.00           H
ATOM   4342  NH2 ARG   278      40.081  18.648  56.883  1.00  0.00           N
ATOM   4343 HH21 ARG   278      39.735  17.801  57.312  1.00  0.00           H
ATOM   4344 HH22 ARG   278      40.926  18.718  56.336  1.00  0.00           H
ATOM   4345  C   ARG   278      38.856  19.793  63.356  1.00  0.00           C
ATOM   4346  O   ARG   278      39.813  20.590  63.357  1.00  0.00           O
ATOM   4347  N   PRO   279      38.762  18.805  64.296  1.00  0.00           N
ATOM   4348  CD  PRO   279      37.558  18.144  64.544  1.00  0.00           C
ATOM   4349  HD2 PRO   279      37.565  17.221  63.964  1.00  0.00           H
ATOM   4350  HD3 PRO   279      36.646  18.624  64.189  1.00  0.00           H
ATOM   4351  CG  PRO   279      37.571  17.865  66.044  1.00  0.00           C
ATOM   4352  HG2 PRO   279      36.869  17.071  66.299  1.00  0.00           H
ATOM   4353  HG3 PRO   279      37.237  18.775  66.545  1.00  0.00           H
ATOM   4354  CB  PRO   279      39.007  17.518  66.233  1.00  0.00           C
ATOM   4355  HB2 PRO   279      39.148  16.523  65.810  1.00  0.00           H
ATOM   4356  HB3 PRO   279      39.235  17.565  67.298  1.00  0.00           H
ATOM   4357  CA  PRO   279      39.752  18.603  65.336  1.00  0.00           C
ATOM   4358  HA  PRO   279      40.034  19.468  65.936  1.00  0.00           H
ATOM   4359  C   PRO   279      41.049  17.979  64.821  1.00  0.00           C
ATOM   4360  O   PRO   279      41.028  17.186  63.873  1.00  0.00           O
ATOM   4361  N   GLY   280      42.255  18.451  65.339  1.00  0.00           N
ATOM   4362  H   GLY   280      42.079  19.222  65.969  1.00  0.00           H
ATOM   4363  CA  GLY   280      43.561  18.164  64.818  1.00  0.00           C
ATOM   4364  HA2 GLY   280      44.308  18.728  65.376  1.00  0.00           H
ATOM   4365  HA3 GLY   280      43.715  17.085  64.819  1.00  0.00           H
ATOM   4366  C   GLY   280      43.655  18.698  63.392  1.00  0.00           C
ATOM   4367  O   GLY   280      44.412  18.110  62.620  1.00  0.00           O
ATOM   4368  N   GLN   281      42.986  19.865  63.069  1.00  0.00           N
ATOM   4369  H   GLN   281      42.476  20.288  63.831  1.00  0.00           H
ATOM   4370  CA  GLN   281      43.022  20.563  61.801  1.00  0.00           C
ATOM   4371  HA  GLN   281      43.985  20.483  61.297  1.00  0.00           H
ATOM   4372  CB  GLN   281      41.930  19.896  60.886  1.00  0.00           C
ATOM   4373  HB2 GLN   281      40.993  19.844  61.441  1.00  0.00           H
ATOM   4374  HB3 GLN   281      41.760  20.534  60.019  1.00  0.00           H
ATOM   4375  CG  GLN   281      42.263  18.504  60.240  1.00  0.00           C
ATOM   4376  HG2 GLN   281      42.476  17.855  61.089  1.00  0.00           H
ATOM   4377  HG3 GLN   281      41.402  18.115  59.697  1.00  0.00           H
ATOM   4378  CD  GLN   281      43.529  18.546  59.320  1.00  0.00           C
ATOM   4379  OE1 GLN   281      43.502  19.166  58.281  1.00  0.00           O
ATOM   4380  NE2 GLN   281      44.680  17.920  59.671  1.00  0.00           N
ATOM   4381 HE21 GLN   281      45.447  18.274  59.117  1.00  0.00           H
ATOM   4382 HE22 GLN   281      44.684  17.559  60.614  1.00  0.00           H
ATOM   4383  C   GLN   281      42.798  22.049  62.093  1.00  0.00           C
ATOM   4384  O   GLN   281      42.371  22.482  63.135  1.00  0.00           O
ATOM   4385  N   GLN   282      43.130  22.948  61.164  1.00  0.00           N
ATOM   4386  H   GLN   282      43.561  22.650  60.300  1.00  0.00           H
ATOM   4387  CA  GLN   282      43.112  24.442  61.260  1.00  0.00           C
ATOM   4388  HA  GLN   282      43.626  24.857  60.393  1.00  0.00           H
ATOM   4389  CB  GLN   282      41.687  24.837  61.091  1.00  0.00           C
ATOM   4390  HB2 GLN   282      41.097  24.343  61.864  1.00  0.00           H
ATOM   4391  HB3 GLN   282      41.649  25.902  61.315  1.00  0.00           H
ATOM   4392  CG  GLN   282      41.087  24.546  59.688  1.00  0.00           C
ATOM   4393  HG2 GLN   282      41.707  25.080  58.967  1.00  0.00           H
ATOM   4394  HG3 GLN   282      41.099  23.499  59.387  1.00  0.00           H
ATOM   4395  CD  GLN   282      39.656  25.142  59.725  1.00  0.00           C
ATOM   4396  OE1 GLN   282      38.775  24.463  60.215  1.00  0.00           O
ATOM   4397  NE2 GLN   282      39.383  26.388  59.458  1.00  0.00           N
ATOM   4398 HE21 GLN   282      38.459  26.756  59.632  1.00  0.00           H
ATOM   4399 HE22 GLN   282      40.108  27.019  59.147  1.00  0.00           H
ATOM   4400  C   GLN   282      43.785  25.046  62.541  1.00  0.00           C
ATOM   4401  O   GLN   282      43.396  26.120  63.032  1.00  0.00           O
ATOM   4402  N   THR   283      44.908  24.470  63.018  1.00  0.00           N
ATOM   4403  H   THR   283      45.373  23.697  62.563  1.00  0.00           H
ATOM   4404  CA  THR   283      45.437  24.753  64.351  1.00  0.00           C
ATOM   4405  HA  THR   283      44.609  24.681  65.055  1.00  0.00           H
ATOM   4406  CB  THR   283      46.395  23.668  64.791  1.00  0.00           C
ATOM   4407  HB  THR   283      47.187  23.533  64.054  1.00  0.00           H
ATOM   4408  CG2 THR   283      46.998  24.005  66.200  1.00  0.00           C
ATOM   4409 HG21 THR   283      47.451  24.995  66.148  1.00  0.00           H
ATOM   4410 HG22 THR   283      47.671  23.196  66.483  1.00  0.00           H
ATOM   4411 HG23 THR   283      46.157  24.040  66.892  1.00  0.00           H
ATOM   4412  OG1 THR   283      45.739  22.404  64.990  1.00  0.00           O
ATOM   4413  HG1 THR   283      45.622  21.951  64.152  1.00  0.00           H
ATOM   4414  C   THR   283      45.910  26.204  64.456  1.00  0.00           C
ATOM   4415  O   THR   283      45.585  26.874  65.422  1.00  0.00           O
ATOM   4416  N   PHE   284      46.753  26.656  63.493  1.00  0.00           N
ATOM   4417  H   PHE   284      47.017  26.115  62.682  1.00  0.00           H
ATOM   4418  CA  PHE   284      47.197  28.047  63.418  1.00  0.00           C
ATOM   4419  HA  PHE   284      47.574  28.339  64.398  1.00  0.00           H
ATOM   4420  CB  PHE   284      48.189  28.268  62.321  1.00  0.00           C
ATOM   4421  HB2 PHE   284      48.945  27.495  62.453  1.00  0.00           H
ATOM   4422  HB3 PHE   284      47.633  28.128  61.395  1.00  0.00           H
ATOM   4423  CG  PHE   284      48.921  29.587  62.301  1.00  0.00           C
ATOM   4424  CD1 PHE   284      49.741  29.963  63.392  1.00  0.00           C
ATOM   4425  HD1 PHE   284      49.973  29.225  64.145  1.00  0.00           H
ATOM   4426  CE1 PHE   284      50.426  31.222  63.420  1.00  0.00           C
ATOM   4427  HE1 PHE   284      51.184  31.417  64.165  1.00  0.00           H
ATOM   4428  CZ  PHE   284      50.350  32.078  62.271  1.00  0.00           C
ATOM   4429  HZ  PHE   284      50.816  33.053  62.265  1.00  0.00           H
ATOM   4430  CE2 PHE   284      49.423  31.766  61.269  1.00  0.00           C
ATOM   4431  HE2 PHE   284      49.298  32.472  60.462  1.00  0.00           H
ATOM   4432  CD2 PHE   284      48.746  30.511  61.258  1.00  0.00           C
ATOM   4433  HD2 PHE   284      48.138  30.226  60.413  1.00  0.00           H
ATOM   4434  C   PHE   284      46.058  29.006  63.138  1.00  0.00           C
ATOM   4435  O   PHE   284      46.156  30.225  63.514  1.00  0.00           O
ATOM   4436  N   GLU   285      44.927  28.601  62.482  1.00  0.00           N
ATOM   4437  H   GLU   285      44.648  27.631  62.412  1.00  0.00           H
ATOM   4438  CA  GLU   285      43.854  29.502  62.243  1.00  0.00           C
ATOM   4439  HA  GLU   285      44.290  30.365  61.739  1.00  0.00           H
ATOM   4440  CB  GLU   285      42.838  28.950  61.198  1.00  0.00           C
ATOM   4441  HB2 GLU   285      43.345  28.754  60.253  1.00  0.00           H
ATOM   4442  HB3 GLU   285      42.399  28.034  61.592  1.00  0.00           H
ATOM   4443  CG  GLU   285      41.681  29.982  61.060  1.00  0.00           C
ATOM   4444  HG2 GLU   285      41.310  30.194  62.063  1.00  0.00           H
ATOM   4445  HG3 GLU   285      42.138  30.924  60.759  1.00  0.00           H
ATOM   4446  CD  GLU   285      40.469  29.526  60.241  1.00  0.00           C
ATOM   4447  OE1 GLU   285      39.298  29.860  60.517  1.00  0.00           O
ATOM   4448  OE2 GLU   285      40.694  28.775  59.302  1.00  0.00           O
ATOM   4449  C   GLU   285      43.184  29.842  63.589  1.00  0.00           C
ATOM   4450  O   GLU   285      42.927  30.975  63.922  1.00  0.00           O
ATOM   4451  N   LYS   286      43.024  28.742  64.412  1.00  0.00           N
ATOM   4452  H   LYS   286      43.145  27.790  64.096  1.00  0.00           H
ATOM   4453  CA  LYS   286      42.437  28.844  65.733  1.00  0.00           C
ATOM   4454  HA  LYS   286      41.526  29.440  65.668  1.00  0.00           H
ATOM   4455  CB  LYS   286      42.200  27.435  66.375  1.00  0.00           C
ATOM   4456  HB2 LYS   286      43.082  26.795  66.399  1.00  0.00           H
ATOM   4457  HB3 LYS   286      41.978  27.549  67.435  1.00  0.00           H
ATOM   4458  CG  LYS   286      41.088  26.616  65.586  1.00  0.00           C
ATOM   4459  HG2 LYS   286      40.126  27.015  65.909  1.00  0.00           H
ATOM   4460  HG3 LYS   286      41.175  26.837  64.522  1.00  0.00           H
ATOM   4461  CD  LYS   286      41.234  25.147  65.913  1.00  0.00           C
ATOM   4462  HD2 LYS   286      42.302  24.952  65.810  1.00  0.00           H
ATOM   4463  HD3 LYS   286      40.934  24.922  66.937  1.00  0.00           H
ATOM   4464  CE  LYS   286      40.326  24.311  65.030  1.00  0.00           C
ATOM   4465  HE2 LYS   286      39.288  24.644  65.005  1.00  0.00           H
ATOM   4466  HE3 LYS   286      40.645  24.556  64.017  1.00  0.00           H
ATOM   4467  NZ  LYS   286      40.361  22.815  65.191  1.00  0.00           N
ATOM   4468  HZ1 LYS   286      40.756  22.451  64.335  1.00  0.00           H
ATOM   4469  HZ2 LYS   286      39.407  22.481  65.225  1.00  0.00           H
ATOM   4470  HZ3 LYS   286      40.899  22.593  66.017  1.00  0.00           H
ATOM   4471  C   LYS   286      43.269  29.673  66.696  1.00  0.00           C
ATOM   4472  O   LYS   286      42.779  30.590  67.341  1.00  0.00           O
ATOM   4473  N   MET   287      44.596  29.424  66.566  1.00  0.00           N
ATOM   4474  H   MET   287      44.860  28.714  65.896  1.00  0.00           H
ATOM   4475  CA  MET   287      45.703  30.081  67.371  1.00  0.00           C
ATOM   4476  HA  MET   287      45.443  30.164  68.426  1.00  0.00           H
ATOM   4477  CB  MET   287      46.901  29.178  67.364  1.00  0.00           C
ATOM   4478  HB2 MET   287      47.267  28.974  66.359  1.00  0.00           H
ATOM   4479  HB3 MET   287      47.758  29.726  67.755  1.00  0.00           H
ATOM   4480  CG  MET   287      46.584  27.900  68.173  1.00  0.00           C
ATOM   4481  HG2 MET   287      45.826  27.346  67.620  1.00  0.00           H
ATOM   4482  HG3 MET   287      47.471  27.271  68.256  1.00  0.00           H
ATOM   4483  SD  MET   287      46.148  28.120  69.954  1.00  0.00           S
ATOM   4484  CE  MET   287      47.699  28.922  70.592  1.00  0.00           C
ATOM   4485  HE1 MET   287      47.671  29.930  70.181  1.00  0.00           H
ATOM   4486  HE2 MET   287      47.618  28.920  71.679  1.00  0.00           H
ATOM   4487  HE3 MET   287      48.533  28.343  70.192  1.00  0.00           H
ATOM   4488  C   MET   287      46.105  31.532  66.983  1.00  0.00           C
ATOM   4489  O   MET   287      46.922  32.228  67.642  1.00  0.00           O
ATOM   4490  N   SER   288      45.405  32.155  66.041  1.00  0.00           N
ATOM   4491  H   SER   288      44.724  31.739  65.422  1.00  0.00           H
ATOM   4492  CA  SER   288      45.745  33.564  65.617  1.00  0.00           C
ATOM   4493  HA  SER   288      46.213  34.074  66.459  1.00  0.00           H
ATOM   4494  CB  SER   288      46.888  33.589  64.590  1.00  0.00           C
ATOM   4495  HB2 SER   288      47.262  34.601  64.435  1.00  0.00           H
ATOM   4496  HB3 SER   288      47.654  32.935  65.006  1.00  0.00           H
ATOM   4497  OG  SER   288      46.499  33.100  63.328  1.00  0.00           O
ATOM   4498  HG  SER   288      46.551  32.142  63.356  1.00  0.00           H
ATOM   4499  C   SER   288      44.538  34.450  65.022  1.00  0.00           C
ATOM   4500  O   SER   288      44.675  35.698  64.893  1.00  0.00           O
ATOM   4501  N   SER   289      43.408  33.861  64.579  1.00  0.00           N
ATOM   4502  H   SER   289      43.316  32.859  64.668  1.00  0.00           H
ATOM   4503  CA  SER   289      42.258  34.645  64.031  1.00  0.00           C
ATOM   4504  HA  SER   289      42.607  35.393  63.319  1.00  0.00           H
ATOM   4505  CB  SER   289      41.343  33.784  63.187  1.00  0.00           C
ATOM   4506  HB2 SER   289      41.929  33.348  62.377  1.00  0.00           H
ATOM   4507  HB3 SER   289      40.843  33.045  63.812  1.00  0.00           H
ATOM   4508  OG  SER   289      40.247  34.522  62.703  1.00  0.00           O
ATOM   4509  HG  SER   289      39.599  33.951  62.283  1.00  0.00           H
ATOM   4510  C   SER   289      41.424  35.212  65.227  1.00  0.00           C
ATOM   4511  O   SER   289      41.203  34.486  66.195  1.00  0.00           O
ATOM   4512  N   GLY   290      40.893  36.414  65.034  1.00  0.00           N
ATOM   4513  H   GLY   290      40.939  36.810  64.107  1.00  0.00           H
ATOM   4514  CA  GLY   290      40.126  37.200  65.899  1.00  0.00           C
ATOM   4515  HA2 GLY   290      40.691  37.256  66.830  1.00  0.00           H
ATOM   4516  HA3 GLY   290      40.052  38.233  65.561  1.00  0.00           H
ATOM   4517  C   GLY   290      38.779  36.612  66.258  1.00  0.00           C
ATOM   4518  O   GLY   290      38.226  37.115  67.186  1.00  0.00           O
ATOM   4519  N   TYR   291      38.285  35.616  65.587  1.00  0.00           N
ATOM   4520  H   TYR   291      38.764  35.294  64.757  1.00  0.00           H
ATOM   4521  CA  TYR   291      36.903  35.072  65.744  1.00  0.00           C
ATOM   4522  HA  TYR   291      36.101  35.802  65.634  1.00  0.00           H
ATOM   4523  CB  TYR   291      36.720  34.046  64.590  1.00  0.00           C
ATOM   4524  HB2 TYR   291      36.743  34.622  63.665  1.00  0.00           H
ATOM   4525  HB3 TYR   291      37.557  33.349  64.548  1.00  0.00           H
ATOM   4526  CG  TYR   291      35.443  33.137  64.723  1.00  0.00           C
ATOM   4527  CD1 TYR   291      34.249  33.699  65.158  1.00  0.00           C
ATOM   4528  HD1 TYR   291      34.127  34.764  65.295  1.00  0.00           H
ATOM   4529  CE1 TYR   291      33.146  32.825  65.241  1.00  0.00           C
ATOM   4530  HE1 TYR   291      32.224  33.263  65.593  1.00  0.00           H
ATOM   4531  CZ  TYR   291      33.252  31.477  64.997  1.00  0.00           C
ATOM   4532  OH  TYR   291      32.207  30.649  65.211  1.00  0.00           O
ATOM   4533  HH  TYR   291      32.453  29.733  65.360  1.00  0.00           H
ATOM   4534  CE2 TYR   291      34.508  30.885  64.744  1.00  0.00           C
ATOM   4535  HE2 TYR   291      34.719  29.827  64.709  1.00  0.00           H
ATOM   4536  CD2 TYR   291      35.595  31.762  64.554  1.00  0.00           C
ATOM   4537  HD2 TYR   291      36.588  31.404  64.324  1.00  0.00           H
ATOM   4538  C   TYR   291      36.758  34.253  67.102  1.00  0.00           C
ATOM   4539  O   TYR   291      35.733  34.405  67.785  1.00  0.00           O
ATOM   4540  N   TYR   292      37.753  33.430  67.340  1.00  0.00           N
ATOM   4541  H   TYR   292      38.533  33.363  66.701  1.00  0.00           H
ATOM   4542  CA  TYR   292      37.809  32.510  68.455  1.00  0.00           C
ATOM   4543  HA  TYR   292      36.864  31.996  68.632  1.00  0.00           H
ATOM   4544  CB  TYR   292      38.858  31.470  68.054  1.00  0.00           C
ATOM   4545  HB2 TYR   292      39.860  31.887  68.157  1.00  0.00           H
ATOM   4546  HB3 TYR   292      38.687  30.709  68.816  1.00  0.00           H
ATOM   4547  CG  TYR   292      38.703  30.700  66.770  1.00  0.00           C
ATOM   4548  CD1 TYR   292      38.102  29.462  66.650  1.00  0.00           C
ATOM   4549  HD1 TYR   292      37.694  28.919  67.491  1.00  0.00           H
ATOM   4550  CE1 TYR   292      37.998  28.850  65.389  1.00  0.00           C
ATOM   4551  HE1 TYR   292      37.499  27.906  65.230  1.00  0.00           H
ATOM   4552  CZ  TYR   292      38.553  29.424  64.270  1.00  0.00           C
ATOM   4553  OH  TYR   292      38.677  28.616  63.203  1.00  0.00           O
ATOM   4554  HH  TYR   292      39.284  28.926  62.528  1.00  0.00           H
ATOM   4555  CE2 TYR   292      39.201  30.652  64.382  1.00  0.00           C
ATOM   4556  HE2 TYR   292      39.593  31.147  63.507  1.00  0.00           H
ATOM   4557  CD2 TYR   292      39.272  31.302  65.610  1.00  0.00           C
ATOM   4558  HD2 TYR   292      39.744  32.273  65.562  1.00  0.00           H
ATOM   4559  C   TYR   292      38.193  33.143  69.793  1.00  0.00           C
ATOM   4560  O   TYR   292      38.089  32.477  70.847  1.00  0.00           O
ATOM   4561  N   LEU   293      38.547  34.380  69.802  1.00  0.00           N
ATOM   4562  H   LEU   293      38.789  34.824  68.927  1.00  0.00           H
ATOM   4563  CA  LEU   293      39.026  35.211  70.942  1.00  0.00           C
ATOM   4564  HA  LEU   293      39.839  34.717  71.473  1.00  0.00           H
ATOM   4565  CB  LEU   293      39.554  36.595  70.455  1.00  0.00           C
ATOM   4566  HB2 LEU   293      38.668  37.144  70.135  1.00  0.00           H
ATOM   4567  HB3 LEU   293      39.920  37.118  71.339  1.00  0.00           H
ATOM   4568  CG  LEU   293      40.660  36.633  69.493  1.00  0.00           C
ATOM   4569  HG  LEU   293      40.402  36.207  68.524  1.00  0.00           H
ATOM   4570  CD1 LEU   293      40.965  38.135  69.335  1.00  0.00           C
ATOM   4571 HD11 LEU   293      40.048  38.480  68.855  1.00  0.00           H
ATOM   4572 HD12 LEU   293      41.803  38.320  68.662  1.00  0.00           H
ATOM   4573 HD13 LEU   293      41.223  38.622  70.275  1.00  0.00           H
ATOM   4574  CD2 LEU   293      41.986  35.862  69.958  1.00  0.00           C
ATOM   4575 HD21 LEU   293      42.639  35.771  69.091  1.00  0.00           H
ATOM   4576 HD22 LEU   293      42.568  36.283  70.779  1.00  0.00           H
ATOM   4577 HD23 LEU   293      41.697  34.863  70.287  1.00  0.00           H
ATOM   4578  C   LEU   293      37.914  35.396  71.950  1.00  0.00           C
ATOM   4579  O   LEU   293      38.218  35.427  73.144  1.00  0.00           O
ATOM   4580  N   GLY   294      36.674  35.573  71.528  1.00  0.00           N
ATOM   4581  H   GLY   294      36.495  35.632  70.536  1.00  0.00           H
ATOM   4582  CA  GLY   294      35.482  35.385  72.367  1.00  0.00           C
ATOM   4583  HA2 GLY   294      35.604  36.154  73.129  1.00  0.00           H
ATOM   4584  HA3 GLY   294      34.568  35.650  71.834  1.00  0.00           H
ATOM   4585  C   GLY   294      35.461  34.020  73.088  1.00  0.00           C
ATOM   4586  O   GLY   294      35.192  34.003  74.291  1.00  0.00           O
ATOM   4587  N   GLU   295      35.629  32.933  72.362  1.00  0.00           N
ATOM   4588  H   GLU   295      35.791  33.036  71.371  1.00  0.00           H
ATOM   4589  CA  GLU   295      35.600  31.538  72.917  1.00  0.00           C
ATOM   4590  HA  GLU   295      34.600  31.442  73.340  1.00  0.00           H
ATOM   4591  CB  GLU   295      35.639  30.476  71.711  1.00  0.00           C
ATOM   4592  HB2 GLU   295      34.833  30.770  71.038  1.00  0.00           H
ATOM   4593  HB3 GLU   295      36.582  30.536  71.169  1.00  0.00           H
ATOM   4594  CG  GLU   295      35.307  28.998  72.216  1.00  0.00           C
ATOM   4595  HG2 GLU   295      35.366  28.247  71.428  1.00  0.00           H
ATOM   4596  HG3 GLU   295      36.061  28.731  72.958  1.00  0.00           H
ATOM   4597  CD  GLU   295      33.910  28.783  72.789  1.00  0.00           C
ATOM   4598  OE1 GLU   295      33.174  29.810  72.784  1.00  0.00           O
ATOM   4599  OE2 GLU   295      33.567  27.716  73.273  1.00  0.00           O
ATOM   4600  C   GLU   295      36.662  31.190  73.973  1.00  0.00           C
ATOM   4601  O   GLU   295      36.320  30.482  74.978  1.00  0.00           O
ATOM   4602  N   ILE   296      37.908  31.766  73.861  1.00  0.00           N
ATOM   4603  H   ILE   296      38.085  32.162  72.949  1.00  0.00           H
ATOM   4604  CA  ILE   296      38.913  31.669  74.924  1.00  0.00           C
ATOM   4605  HA  ILE   296      38.938  30.601  75.136  1.00  0.00           H
ATOM   4606  CB  ILE   296      40.322  32.152  74.430  1.00  0.00           C
ATOM   4607  HB  ILE   296      40.092  33.181  74.153  1.00  0.00           H
ATOM   4608  CG2 ILE   296      41.304  32.180  75.576  1.00  0.00           C
ATOM   4609 HG21 ILE   296      41.440  31.222  76.079  1.00  0.00           H
ATOM   4610 HG22 ILE   296      41.197  32.945  76.345  1.00  0.00           H
ATOM   4611 HG23 ILE   296      42.248  32.475  75.117  1.00  0.00           H
ATOM   4612  CG1 ILE   296      40.772  31.286  73.259  1.00  0.00           C
ATOM   4613 HG12 ILE   296      41.361  30.509  73.747  1.00  0.00           H
ATOM   4614 HG13 ILE   296      39.986  30.818  72.666  1.00  0.00           H
ATOM   4615  CD1 ILE   296      41.617  32.101  72.344  1.00  0.00           C
ATOM   4616 HD11 ILE   296      41.037  32.910  71.898  1.00  0.00           H
ATOM   4617 HD12 ILE   296      42.116  31.528  71.564  1.00  0.00           H
ATOM   4618 HD13 ILE   296      42.361  32.688  72.884  1.00  0.00           H
ATOM   4619  C   ILE   296      38.446  32.468  76.136  1.00  0.00           C
ATOM   4620  O   ILE   296      38.632  31.940  77.284  1.00  0.00           O
ATOM   4621  N   LEU   297      38.002  33.683  75.989  1.00  0.00           N
ATOM   4622  H   LEU   297      37.893  34.096  75.074  1.00  0.00           H
ATOM   4623  CA  LEU   297      37.502  34.616  77.022  1.00  0.00           C
ATOM   4624  HA  LEU   297      38.235  34.896  77.778  1.00  0.00           H
ATOM   4625  CB  LEU   297      37.037  35.926  76.298  1.00  0.00           C
ATOM   4626  HB2 LEU   297      37.867  36.348  75.732  1.00  0.00           H
ATOM   4627  HB3 LEU   297      36.229  35.626  75.631  1.00  0.00           H
ATOM   4628  CG  LEU   297      36.513  37.070  77.208  1.00  0.00           C
ATOM   4629  HG  LEU   297      35.623  36.724  77.733  1.00  0.00           H
ATOM   4630  CD1 LEU   297      37.554  37.516  78.165  1.00  0.00           C
ATOM   4631 HD11 LEU   297      38.480  37.649  77.603  1.00  0.00           H
ATOM   4632 HD12 LEU   297      37.708  36.672  78.837  1.00  0.00           H
ATOM   4633 HD13 LEU   297      37.283  38.386  78.763  1.00  0.00           H
ATOM   4634  CD2 LEU   297      36.102  38.322  76.437  1.00  0.00           C
ATOM   4635 HD21 LEU   297      36.145  38.047  75.383  1.00  0.00           H
ATOM   4636 HD22 LEU   297      35.115  38.643  76.769  1.00  0.00           H
ATOM   4637 HD23 LEU   297      36.930  39.018  76.564  1.00  0.00           H
ATOM   4638  C   LEU   297      36.254  33.944  77.765  1.00  0.00           C
ATOM   4639  O   LEU   297      36.230  33.953  79.027  1.00  0.00           O
ATOM   4640  N   ARG   298      35.328  33.361  77.038  1.00  0.00           N
ATOM   4641  H   ARG   298      35.381  33.553  76.047  1.00  0.00           H
ATOM   4642  CA  ARG   298      34.191  32.527  77.550  1.00  0.00           C
ATOM   4643  HA  ARG   298      33.465  33.103  78.123  1.00  0.00           H
ATOM   4644  CB  ARG   298      33.341  32.062  76.367  1.00  0.00           C
ATOM   4645  HB2 ARG   298      33.214  32.847  75.622  1.00  0.00           H
ATOM   4646  HB3 ARG   298      33.787  31.213  75.849  1.00  0.00           H
ATOM   4647  CG  ARG   298      31.876  31.660  76.641  1.00  0.00           C
ATOM   4648  HG2 ARG   298      31.864  31.015  77.520  1.00  0.00           H
ATOM   4649  HG3 ARG   298      31.240  32.541  76.721  1.00  0.00           H
ATOM   4650  CD  ARG   298      31.259  30.950  75.417  1.00  0.00           C
ATOM   4651  HD2 ARG   298      30.173  30.878  75.451  1.00  0.00           H
ATOM   4652  HD3 ARG   298      31.510  31.492  74.505  1.00  0.00           H
ATOM   4653  NE  ARG   298      31.760  29.575  75.331  1.00  0.00           N
ATOM   4654  HE  ARG   298      32.373  29.481  74.534  1.00  0.00           H
ATOM   4655  CZ  ARG   298      31.424  28.468  75.972  1.00  0.00           C
ATOM   4656  NH1 ARG   298      30.507  28.509  76.865  1.00  0.00           N
ATOM   4657 HH11 ARG   298      30.043  29.376  77.094  1.00  0.00           H
ATOM   4658 HH12 ARG   298      30.391  27.712  77.474  1.00  0.00           H
ATOM   4659  NH2 ARG   298      32.122  27.367  75.835  1.00  0.00           N
ATOM   4660 HH21 ARG   298      32.689  27.323  75.002  1.00  0.00           H
ATOM   4661 HH22 ARG   298      32.045  26.608  76.497  1.00  0.00           H
ATOM   4662  C   ARG   298      34.639  31.330  78.393  1.00  0.00           C
ATOM   4663  O   ARG   298      33.998  31.080  79.412  1.00  0.00           O
ATOM   4664  N   LEU   299      35.641  30.542  77.946  1.00  0.00           N
ATOM   4665  H   LEU   299      36.172  30.765  77.116  1.00  0.00           H
ATOM   4666  CA  LEU   299      36.172  29.468  78.836  1.00  0.00           C
ATOM   4667  HA  LEU   299      35.338  28.898  79.245  1.00  0.00           H
ATOM   4668  CB  LEU   299      37.004  28.539  77.927  1.00  0.00           C
ATOM   4669  HB2 LEU   299      37.785  29.095  77.407  1.00  0.00           H
ATOM   4670  HB3 LEU   299      37.461  27.876  78.662  1.00  0.00           H
ATOM   4671  CG  LEU   299      36.120  27.584  77.033  1.00  0.00           C
ATOM   4672  HG  LEU   299      35.382  28.119  76.438  1.00  0.00           H
ATOM   4673  CD1 LEU   299      37.086  26.827  76.069  1.00  0.00           C
ATOM   4674 HD11 LEU   299      37.730  27.489  75.488  1.00  0.00           H
ATOM   4675 HD12 LEU   299      36.502  26.229  75.371  1.00  0.00           H
ATOM   4676 HD13 LEU   299      37.768  26.277  76.717  1.00  0.00           H
ATOM   4677  CD2 LEU   299      35.300  26.587  77.936  1.00  0.00           C
ATOM   4678 HD21 LEU   299      36.012  25.912  78.410  1.00  0.00           H
ATOM   4679 HD22 LEU   299      34.649  27.075  78.662  1.00  0.00           H
ATOM   4680 HD23 LEU   299      34.609  26.028  77.304  1.00  0.00           H
ATOM   4681  C   LEU   299      37.015  29.901  80.127  1.00  0.00           C
ATOM   4682  O   LEU   299      36.924  29.396  81.182  1.00  0.00           O
ATOM   4683  N   ALA   300      37.851  30.906  79.886  1.00  0.00           N
ATOM   4684  H   ALA   300      37.795  31.294  78.955  1.00  0.00           H
ATOM   4685  CA  ALA   300      38.568  31.623  80.934  1.00  0.00           C
ATOM   4686  HA  ALA   300      39.245  30.881  81.356  1.00  0.00           H
ATOM   4687  CB  ALA   300      39.437  32.690  80.159  1.00  0.00           C
ATOM   4688  HB1 ALA   300      40.083  32.093  79.517  1.00  0.00           H
ATOM   4689  HB2 ALA   300      40.117  33.293  80.761  1.00  0.00           H
ATOM   4690  HB3 ALA   300      38.816  33.239  79.451  1.00  0.00           H
ATOM   4691  C   ALA   300      37.812  32.165  82.179  1.00  0.00           C
ATOM   4692  O   ALA   300      38.156  31.966  83.360  1.00  0.00           O
ATOM   4693  N   LEU   301      36.633  32.707  81.903  1.00  0.00           N
ATOM   4694  H   LEU   301      36.514  32.885  80.916  1.00  0.00           H
ATOM   4695  CA  LEU   301      35.737  33.302  82.925  1.00  0.00           C
ATOM   4696  HA  LEU   301      36.409  33.609  83.727  1.00  0.00           H
ATOM   4697  CB  LEU   301      35.092  34.518  82.332  1.00  0.00           C
ATOM   4698  HB2 LEU   301      34.420  34.172  81.547  1.00  0.00           H
ATOM   4699  HB3 LEU   301      34.501  34.946  83.141  1.00  0.00           H
ATOM   4700  CG  LEU   301      36.043  35.702  81.883  1.00  0.00           C
ATOM   4701  HG  LEU   301      36.913  35.431  81.286  1.00  0.00           H
ATOM   4702  CD1 LEU   301      35.304  36.818  81.203  1.00  0.00           C
ATOM   4703 HD11 LEU   301      34.443  37.089  81.813  1.00  0.00           H
ATOM   4704 HD12 LEU   301      34.925  36.364  80.287  1.00  0.00           H
ATOM   4705 HD13 LEU   301      35.912  37.704  81.022  1.00  0.00           H
ATOM   4706  CD2 LEU   301      36.758  36.329  83.124  1.00  0.00           C
ATOM   4707 HD21 LEU   301      37.297  35.548  83.659  1.00  0.00           H
ATOM   4708 HD22 LEU   301      37.465  37.109  82.840  1.00  0.00           H
ATOM   4709 HD23 LEU   301      35.944  36.558  83.812  1.00  0.00           H
ATOM   4710  C   LEU   301      34.751  32.244  83.544  1.00  0.00           C
ATOM   4711  O   LEU   301      34.560  32.255  84.730  1.00  0.00           O
ATOM   4712  N   MET   302      34.281  31.416  82.597  1.00  0.00           N
ATOM   4713  H   MET   302      34.550  31.636  81.649  1.00  0.00           H
ATOM   4714  CA  MET   302      33.635  30.110  82.902  1.00  0.00           C
ATOM   4715  HA  MET   302      32.723  30.397  83.425  1.00  0.00           H
ATOM   4716  CB  MET   302      33.315  29.268  81.696  1.00  0.00           C
ATOM   4717  HB2 MET   302      32.695  29.863  81.024  1.00  0.00           H
ATOM   4718  HB3 MET   302      34.277  29.038  81.238  1.00  0.00           H
ATOM   4719  CG  MET   302      32.432  28.088  82.117  1.00  0.00           C
ATOM   4720  HG2 MET   302      32.335  27.432  81.253  1.00  0.00           H
ATOM   4721  HG3 MET   302      33.014  27.491  82.819  1.00  0.00           H
ATOM   4722  SD  MET   302      30.790  28.470  82.747  1.00  0.00           S
ATOM   4723  CE  MET   302      29.834  28.838  81.214  1.00  0.00           C
ATOM   4724  HE1 MET   302      29.009  29.468  81.548  1.00  0.00           H
ATOM   4725  HE2 MET   302      30.502  29.353  80.523  1.00  0.00           H
ATOM   4726  HE3 MET   302      29.516  27.892  80.776  1.00  0.00           H
ATOM   4727  C   MET   302      34.460  29.256  83.969  1.00  0.00           C
ATOM   4728  O   MET   302      33.812  28.790  84.909  1.00  0.00           O
ATOM   4729  N   ASP   303      35.811  29.284  83.883  1.00  0.00           N
ATOM   4730  H   ASP   303      36.227  29.734  83.080  1.00  0.00           H
ATOM   4731  CA  ASP   303      36.736  28.726  84.957  1.00  0.00           C
ATOM   4732  HA  ASP   303      36.363  27.731  85.196  1.00  0.00           H
ATOM   4733  CB  ASP   303      38.204  28.713  84.402  1.00  0.00           C
ATOM   4734  HB2 ASP   303      38.327  28.443  83.353  1.00  0.00           H
ATOM   4735  HB3 ASP   303      38.668  29.699  84.419  1.00  0.00           H
ATOM   4736  CG  ASP   303      39.066  27.743  85.157  1.00  0.00           C
ATOM   4737  OD1 ASP   303      38.793  27.325  86.319  1.00  0.00           O
ATOM   4738  OD2 ASP   303      40.015  27.264  84.464  1.00  0.00           O
ATOM   4739  C   ASP   303      36.614  29.522  86.327  1.00  0.00           C
ATOM   4740  O   ASP   303      36.372  28.932  87.464  1.00  0.00           O
ATOM   4741  N   MET   304      36.844  30.877  86.244  1.00  0.00           N
ATOM   4742  H   MET   304      37.099  31.274  85.349  1.00  0.00           H
ATOM   4743  CA  MET   304      36.933  31.694  87.429  1.00  0.00           C
ATOM   4744  HA  MET   304      37.820  31.617  88.058  1.00  0.00           H
ATOM   4745  CB  MET   304      37.176  33.133  86.926  1.00  0.00           C
ATOM   4746  HB2 MET   304      36.419  33.426  86.199  1.00  0.00           H
ATOM   4747  HB3 MET   304      37.152  33.838  87.756  1.00  0.00           H
ATOM   4748  CG  MET   304      38.574  33.420  86.266  1.00  0.00           C
ATOM   4749  HG2 MET   304      38.756  32.698  85.470  1.00  0.00           H
ATOM   4750  HG3 MET   304      38.529  34.448  85.905  1.00  0.00           H
ATOM   4751  SD  MET   304      39.929  33.289  87.559  1.00  0.00           S
ATOM   4752  CE  MET   304      40.422  31.588  87.182  1.00  0.00           C
ATOM   4753  HE1 MET   304      41.217  31.390  87.901  1.00  0.00           H
ATOM   4754  HE2 MET   304      39.695  30.847  87.513  1.00  0.00           H
ATOM   4755  HE3 MET   304      40.764  31.502  86.150  1.00  0.00           H
ATOM   4756  C   MET   304      35.592  31.612  88.232  1.00  0.00           C
ATOM   4757  O   MET   304      35.573  31.792  89.463  1.00  0.00           O
ATOM   4758  N   TYR   305      34.512  31.372  87.461  1.00  0.00           N
ATOM   4759  H   TYR   305      34.609  31.367  86.455  1.00  0.00           H
ATOM   4760  CA  TYR   305      33.180  31.269  88.071  1.00  0.00           C
ATOM   4761  HA  TYR   305      32.961  31.990  88.860  1.00  0.00           H
ATOM   4762  CB  TYR   305      32.163  31.298  86.927  1.00  0.00           C
ATOM   4763  HB2 TYR   305      32.106  32.293  86.485  1.00  0.00           H
ATOM   4764  HB3 TYR   305      32.384  30.643  86.083  1.00  0.00           H
ATOM   4765  CG  TYR   305      30.761  30.948  87.366  1.00  0.00           C
ATOM   4766  CD1 TYR   305      30.091  31.515  88.475  1.00  0.00           C
ATOM   4767  HD1 TYR   305      30.560  32.254  89.108  1.00  0.00           H
ATOM   4768  CE1 TYR   305      28.789  31.212  88.807  1.00  0.00           C
ATOM   4769  HE1 TYR   305      28.341  31.798  89.596  1.00  0.00           H
ATOM   4770  CZ  TYR   305      28.184  30.236  87.990  1.00  0.00           C
ATOM   4771  OH  TYR   305      26.900  29.706  88.243  1.00  0.00           O
ATOM   4772  HH  TYR   305      26.739  28.926  87.707  1.00  0.00           H
ATOM   4773  CE2 TYR   305      28.887  29.487  87.013  1.00  0.00           C
ATOM   4774  HE2 TYR   305      28.432  28.748  86.370  1.00  0.00           H
ATOM   4775  CD2 TYR   305      30.170  29.834  86.682  1.00  0.00           C
ATOM   4776  HD2 TYR   305      30.649  29.410  85.811  1.00  0.00           H
ATOM   4777  C   TYR   305      33.008  29.854  88.734  1.00  0.00           C
ATOM   4778  O   TYR   305      32.455  29.764  89.859  1.00  0.00           O
ATOM   4779  N   LYS   306      33.543  28.777  88.080  1.00  0.00           N
ATOM   4780  H   LYS   306      33.767  28.797  87.095  1.00  0.00           H
ATOM   4781  CA  LYS   306      33.359  27.400  88.624  1.00  0.00           C
ATOM   4782  HA  LYS   306      32.360  27.349  89.055  1.00  0.00           H
ATOM   4783  CB  LYS   306      33.667  26.400  87.530  1.00  0.00           C
ATOM   4784  HB2 LYS   306      34.552  26.632  86.937  1.00  0.00           H
ATOM   4785  HB3 LYS   306      33.884  25.463  88.042  1.00  0.00           H
ATOM   4786  CG  LYS   306      32.493  26.221  86.518  1.00  0.00           C
ATOM   4787  HG2 LYS   306      32.298  27.162  86.003  1.00  0.00           H
ATOM   4788  HG3 LYS   306      32.878  25.571  85.733  1.00  0.00           H
ATOM   4789  CD  LYS   306      31.187  25.720  87.073  1.00  0.00           C
ATOM   4790  HD2 LYS   306      30.704  26.341  87.829  1.00  0.00           H
ATOM   4791  HD3 LYS   306      30.568  25.758  86.177  1.00  0.00           H
ATOM   4792  CE  LYS   306      31.441  24.300  87.566  1.00  0.00           C
ATOM   4793  HE2 LYS   306      32.121  23.878  86.827  1.00  0.00           H
ATOM   4794  HE3 LYS   306      31.858  24.307  88.573  1.00  0.00           H
ATOM   4795  NZ  LYS   306      30.177  23.594  87.515  1.00  0.00           N
ATOM   4796  HZ1 LYS   306      30.356  22.654  87.841  1.00  0.00           H
ATOM   4797  HZ2 LYS   306      29.865  23.552  86.556  1.00  0.00           H
ATOM   4798  HZ3 LYS   306      29.562  23.972  88.221  1.00  0.00           H
ATOM   4799  C   LYS   306      34.325  27.243  89.823  1.00  0.00           C
ATOM   4800  O   LYS   306      34.111  26.476  90.780  1.00  0.00           O
ATOM   4801  N   GLN   307      35.412  27.985  89.882  1.00  0.00           N
ATOM   4802  H   GLN   307      35.700  28.545  89.093  1.00  0.00           H
ATOM   4803  CA  GLN   307      36.317  28.218  90.957  1.00  0.00           C
ATOM   4804  HA  GLN   307      36.561  27.281  91.457  1.00  0.00           H
ATOM   4805  CB  GLN   307      37.640  28.861  90.458  1.00  0.00           C
ATOM   4806  HB2 GLN   307      37.477  29.796  89.921  1.00  0.00           H
ATOM   4807  HB3 GLN   307      38.151  29.220  91.353  1.00  0.00           H
ATOM   4808  CG  GLN   307      38.440  27.829  89.634  1.00  0.00           C
ATOM   4809  HG2 GLN   307      38.524  26.914  90.221  1.00  0.00           H
ATOM   4810  HG3 GLN   307      38.011  27.552  88.671  1.00  0.00           H
ATOM   4811  CD  GLN   307      39.918  28.215  89.457  1.00  0.00           C
ATOM   4812  OE1 GLN   307      40.655  28.291  90.387  1.00  0.00           O
ATOM   4813  NE2 GLN   307      40.444  28.314  88.268  1.00  0.00           N
ATOM   4814 HE21 GLN   307      41.443  28.431  88.178  1.00  0.00           H
ATOM   4815 HE22 GLN   307      39.799  28.155  87.506  1.00  0.00           H
ATOM   4816  C   GLN   307      35.785  29.163  92.074  1.00  0.00           C
ATOM   4817  O   GLN   307      36.359  29.217  93.178  1.00  0.00           O
ATOM   4818  N   GLY   308      34.646  29.823  91.911  1.00  0.00           N
ATOM   4819  H   GLY   308      34.134  29.451  91.124  1.00  0.00           H
ATOM   4820  CA  GLY   308      33.907  30.633  92.920  1.00  0.00           C
ATOM   4821  HA2 GLY   308      32.887  30.701  92.539  1.00  0.00           H
ATOM   4822  HA3 GLY   308      33.867  30.107  93.873  1.00  0.00           H
ATOM   4823  C   GLY   308      34.370  32.013  93.194  1.00  0.00           C
ATOM   4824  O   GLY   308      34.247  32.456  94.294  1.00  0.00           O
ATOM   4825  N   PHE   309      34.881  32.695  92.180  1.00  0.00           N
ATOM   4826  H   PHE   309      35.056  32.286  91.273  1.00  0.00           H
ATOM   4827  CA  PHE   309      35.550  33.980  92.398  1.00  0.00           C
ATOM   4828  HA  PHE   309      35.817  34.188  93.433  1.00  0.00           H
ATOM   4829  CB  PHE   309      36.882  34.029  91.591  1.00  0.00           C
ATOM   4830  HB2 PHE   309      36.598  33.969  90.541  1.00  0.00           H
ATOM   4831  HB3 PHE   309      37.381  34.984  91.754  1.00  0.00           H
ATOM   4832  CG  PHE   309      37.868  32.969  91.983  1.00  0.00           C
ATOM   4833  CD1 PHE   309      38.041  32.654  93.340  1.00  0.00           C
ATOM   4834  HD1 PHE   309      37.432  33.109  94.106  1.00  0.00           H
ATOM   4835  CE1 PHE   309      38.940  31.579  93.688  1.00  0.00           C
ATOM   4836  HE1 PHE   309      39.082  31.216  94.695  1.00  0.00           H
ATOM   4837  CZ  PHE   309      39.802  30.995  92.734  1.00  0.00           C
ATOM   4838  HZ  PHE   309      40.561  30.266  92.977  1.00  0.00           H
ATOM   4839  CE2 PHE   309      39.714  31.473  91.403  1.00  0.00           C
ATOM   4840  HE2 PHE   309      40.391  31.122  90.638  1.00  0.00           H
ATOM   4841  CD2 PHE   309      38.746  32.378  90.993  1.00  0.00           C
ATOM   4842  HD2 PHE   309      38.659  32.704  89.967  1.00  0.00           H
ATOM   4843  C   PHE   309      34.692  35.142  91.795  1.00  0.00           C
ATOM   4844  O   PHE   309      34.881  36.351  92.104  1.00  0.00           O
ATOM   4845  N   ILE   310      33.778  34.766  90.844  1.00  0.00           N
ATOM   4846  H   ILE   310      33.548  33.783  90.801  1.00  0.00           H
ATOM   4847  CA  ILE   310      33.018  35.732  90.028  1.00  0.00           C
ATOM   4848  HA  ILE   310      32.934  36.667  90.583  1.00  0.00           H
ATOM   4849  CB  ILE   310      33.686  36.025  88.658  1.00  0.00           C
ATOM   4850  HB  ILE   310      33.158  36.890  88.257  1.00  0.00           H
ATOM   4851  CG2 ILE   310      35.187  36.456  88.850  1.00  0.00           C
ATOM   4852 HG21 ILE   310      35.629  36.851  87.936  1.00  0.00           H
ATOM   4853 HG22 ILE   310      35.843  35.624  89.110  1.00  0.00           H
ATOM   4854 HG23 ILE   310      35.331  37.186  89.647  1.00  0.00           H
ATOM   4855  CG1 ILE   310      33.626  34.948  87.621  1.00  0.00           C
ATOM   4856 HG12 ILE   310      34.256  34.146  88.009  1.00  0.00           H
ATOM   4857 HG13 ILE   310      32.637  34.504  87.513  1.00  0.00           H
ATOM   4858  CD1 ILE   310      34.080  35.225  86.167  1.00  0.00           C
ATOM   4859 HD11 ILE   310      33.503  36.087  85.833  1.00  0.00           H
ATOM   4860 HD12 ILE   310      33.879  34.323  85.589  1.00  0.00           H
ATOM   4861 HD13 ILE   310      35.142  35.461  86.212  1.00  0.00           H
ATOM   4862  C   ILE   310      31.563  35.318  89.768  1.00  0.00           C
ATOM   4863  O   ILE   310      31.198  34.178  90.171  1.00  0.00           O
ATOM   4864  N   PHE   311      30.727  36.342  89.191  1.00  0.00           N
ATOM   4865  H   PHE   311      31.113  37.260  89.029  1.00  0.00           H
ATOM   4866  CA  PHE   311      29.368  36.184  88.650  1.00  0.00           C
ATOM   4867  HA  PHE   311      29.010  37.201  88.489  1.00  0.00           H
ATOM   4868  CB  PHE   311      29.492  35.472  87.219  1.00  0.00           C
ATOM   4869  HB2 PHE   311      29.746  34.439  87.449  1.00  0.00           H
ATOM   4870  HB3 PHE   311      28.521  35.454  86.723  1.00  0.00           H
ATOM   4871  CG  PHE   311      30.485  36.031  86.236  1.00  0.00           C
ATOM   4872  CD1 PHE   311      30.718  37.403  86.011  1.00  0.00           C
ATOM   4873  HD1 PHE   311      30.352  38.133  86.717  1.00  0.00           H
ATOM   4874  CE1 PHE   311      31.530  37.847  84.996  1.00  0.00           C
ATOM   4875  HE1 PHE   311      31.760  38.898  84.914  1.00  0.00           H
ATOM   4876  CZ  PHE   311      31.916  36.969  83.998  1.00  0.00           C
ATOM   4877  HZ  PHE   311      32.558  37.330  83.210  1.00  0.00           H
ATOM   4878  CE2 PHE   311      31.600  35.614  84.098  1.00  0.00           C
ATOM   4879  HE2 PHE   311      31.856  34.981  83.261  1.00  0.00           H
ATOM   4880  CD2 PHE   311      30.926  35.170  85.236  1.00  0.00           C
ATOM   4881  HD2 PHE   311      30.757  34.103  85.273  1.00  0.00           H
ATOM   4882  C   PHE   311      28.282  35.450  89.482  1.00  0.00           C
ATOM   4883  O   PHE   311      27.651  34.528  88.975  1.00  0.00           O
ATOM   4884  N   LYS   312      28.168  35.763  90.792  1.00  0.00           N
ATOM   4885  H   LYS   312      28.785  36.435  91.224  1.00  0.00           H
ATOM   4886  CA  LYS   312      27.314  35.180  91.751  1.00  0.00           C
ATOM   4887  HA  LYS   312      27.396  34.093  91.713  1.00  0.00           H
ATOM   4888  CB  LYS   312      27.833  35.448  93.181  1.00  0.00           C
ATOM   4889  HB2 LYS   312      28.916  35.511  93.075  1.00  0.00           H
ATOM   4890  HB3 LYS   312      27.613  36.444  93.567  1.00  0.00           H
ATOM   4891  CG  LYS   312      27.286  34.464  94.186  1.00  0.00           C
ATOM   4892  HG2 LYS   312      26.340  34.818  94.598  1.00  0.00           H
ATOM   4893  HG3 LYS   312      27.169  33.489  93.715  1.00  0.00           H
ATOM   4894  CD  LYS   312      28.189  34.359  95.365  1.00  0.00           C
ATOM   4895  HD2 LYS   312      27.649  33.830  96.150  1.00  0.00           H
ATOM   4896  HD3 LYS   312      29.045  33.728  95.122  1.00  0.00           H
ATOM   4897  CE  LYS   312      28.490  35.652  96.098  1.00  0.00           C
ATOM   4898  HE2 LYS   312      29.306  35.445  96.791  1.00  0.00           H
ATOM   4899  HE3 LYS   312      28.959  36.376  95.432  1.00  0.00           H
ATOM   4900  NZ  LYS   312      27.315  36.223  96.768  1.00  0.00           N
ATOM   4901  HZ1 LYS   312      26.715  36.704  96.113  1.00  0.00           H
ATOM   4902  HZ2 LYS   312      27.767  36.847  97.421  1.00  0.00           H
ATOM   4903  HZ3 LYS   312      26.801  35.546  97.314  1.00  0.00           H
ATOM   4904  C   LYS   312      25.836  35.541  91.549  1.00  0.00           C
ATOM   4905  O   LYS   312      25.494  36.762  91.599  1.00  0.00           O
ATOM   4906  N   ASN   313      24.932  34.559  91.460  1.00  0.00           N
ATOM   4907  H   ASN   313      25.198  33.587  91.530  1.00  0.00           H
ATOM   4908  CA  ASN   313      23.505  34.666  91.203  1.00  0.00           C
ATOM   4909  HA  ASN   313      23.099  33.665  91.061  1.00  0.00           H
ATOM   4910  CB  ASN   313      22.767  35.189  92.473  1.00  0.00           C
ATOM   4911  HB2 ASN   313      23.136  34.672  93.359  1.00  0.00           H
ATOM   4912  HB3 ASN   313      22.933  36.254  92.635  1.00  0.00           H
ATOM   4913  CG  ASN   313      21.316  34.900  92.461  1.00  0.00           C
ATOM   4914  OD1 ASN   313      20.704  34.421  91.501  1.00  0.00           O
ATOM   4915  ND2 ASN   313      20.690  35.354  93.510  1.00  0.00           N
ATOM   4916 HD21 ASN   313      21.232  35.446  94.357  1.00  0.00           H
ATOM   4917 HD22 ASN   313      19.685  35.254  93.545  1.00  0.00           H
ATOM   4918  C   ASN   313      23.143  35.464  89.983  1.00  0.00           C
ATOM   4919  O   ASN   313      22.204  36.296  89.911  1.00  0.00           O
ATOM   4920  N   GLN   314      23.930  35.243  88.908  1.00  0.00           N
ATOM   4921  H   GLN   314      24.749  34.696  89.133  1.00  0.00           H
ATOM   4922  CA  GLN   314      23.808  35.709  87.493  1.00  0.00           C
ATOM   4923  HA  GLN   314      23.134  36.563  87.447  1.00  0.00           H
ATOM   4924  CB  GLN   314      25.186  36.222  87.128  1.00  0.00           C
ATOM   4925  HB2 GLN   314      25.825  35.344  87.225  1.00  0.00           H
ATOM   4926  HB3 GLN   314      25.189  36.607  86.108  1.00  0.00           H
ATOM   4927  CG  GLN   314      25.814  37.323  88.005  1.00  0.00           C
ATOM   4928  HG2 GLN   314      26.161  37.016  88.993  1.00  0.00           H
ATOM   4929  HG3 GLN   314      26.725  37.610  87.480  1.00  0.00           H
ATOM   4930  CD  GLN   314      24.943  38.532  88.171  1.00  0.00           C
ATOM   4931  OE1 GLN   314      24.273  38.950  87.248  1.00  0.00           O
ATOM   4932  NE2 GLN   314      24.882  39.093  89.314  1.00  0.00           N
ATOM   4933 HE21 GLN   314      24.348  39.950  89.327  1.00  0.00           H
ATOM   4934 HE22 GLN   314      25.292  38.823  90.195  1.00  0.00           H
ATOM   4935  C   GLN   314      23.305  34.623  86.535  1.00  0.00           C
ATOM   4936  O   GLN   314      23.450  33.377  86.731  1.00  0.00           O
ATOM   4937  N   ASP   315      22.670  35.110  85.473  1.00  0.00           N
ATOM   4938  H   ASP   315      22.413  36.086  85.521  1.00  0.00           H
ATOM   4939  CA  ASP   315      22.293  34.268  84.366  1.00  0.00           C
ATOM   4940  HA  ASP   315      22.056  33.268  84.730  1.00  0.00           H
ATOM   4941  CB  ASP   315      21.070  34.894  83.690  1.00  0.00           C
ATOM   4942  HB2 ASP   315      20.333  34.864  84.493  1.00  0.00           H
ATOM   4943  HB3 ASP   315      21.142  35.911  83.304  1.00  0.00           H
ATOM   4944  CG  ASP   315      20.540  34.068  82.551  1.00  0.00           C
ATOM   4945  OD1 ASP   315      19.902  34.619  81.643  1.00  0.00           O
ATOM   4946  OD2 ASP   315      20.910  32.853  82.440  1.00  0.00           O
ATOM   4947  C   ASP   315      23.450  34.017  83.353  1.00  0.00           C
ATOM   4948  O   ASP   315      23.902  34.859  82.576  1.00  0.00           O
ATOM   4949  N   LEU   316      24.015  32.790  83.345  1.00  0.00           N
ATOM   4950  H   LEU   316      23.611  32.052  83.905  1.00  0.00           H
ATOM   4951  CA  LEU   316      25.076  32.328  82.442  1.00  0.00           C
ATOM   4952  HA  LEU   316      25.709  33.102  82.007  1.00  0.00           H
ATOM   4953  CB  LEU   316      26.205  31.536  83.141  1.00  0.00           C
ATOM   4954  HB2 LEU   316      25.800  30.649  83.630  1.00  0.00           H
ATOM   4955  HB3 LEU   316      26.841  31.161  82.340  1.00  0.00           H
ATOM   4956  CG  LEU   316      27.171  32.335  83.953  1.00  0.00           C
ATOM   4957  HG  LEU   316      27.438  33.234  83.397  1.00  0.00           H
ATOM   4958  CD1 LEU   316      26.737  32.778  85.368  1.00  0.00           C
ATOM   4959 HD11 LEU   316      25.690  33.058  85.248  1.00  0.00           H
ATOM   4960 HD12 LEU   316      27.390  33.534  85.804  1.00  0.00           H
ATOM   4961 HD13 LEU   316      26.834  31.899  86.005  1.00  0.00           H
ATOM   4962  CD2 LEU   316      28.428  31.465  84.088  1.00  0.00           C
ATOM   4963 HD21 LEU   316      29.180  31.861  84.770  1.00  0.00           H
ATOM   4964 HD22 LEU   316      28.095  30.485  84.431  1.00  0.00           H
ATOM   4965 HD23 LEU   316      28.917  31.488  83.114  1.00  0.00           H
ATOM   4966  C   LEU   316      24.509  31.601  81.233  1.00  0.00           C
ATOM   4967  O   LEU   316      25.265  31.135  80.415  1.00  0.00           O
ATOM   4968  N   SER   317      23.169  31.450  81.185  1.00  0.00           N
ATOM   4969  H   SER   317      22.602  31.993  81.819  1.00  0.00           H
ATOM   4970  CA  SER   317      22.577  30.419  80.277  1.00  0.00           C
ATOM   4971  HA  SER   317      22.901  29.461  80.684  1.00  0.00           H
ATOM   4972  CB  SER   317      21.044  30.418  80.310  1.00  0.00           C
ATOM   4973  HB2 SER   317      20.576  29.671  79.667  1.00  0.00           H
ATOM   4974  HB3 SER   317      20.883  30.397  81.388  1.00  0.00           H
ATOM   4975  OG  SER   317      20.571  31.705  79.934  1.00  0.00           O
ATOM   4976  HG  SER   317      20.368  32.226  80.715  1.00  0.00           H
ATOM   4977  C   SER   317      23.086  30.526  78.853  1.00  0.00           C
ATOM   4978  O   SER   317      23.554  29.564  78.173  1.00  0.00           O
ATOM   4979  N   LYS   318      22.935  31.732  78.298  1.00  0.00           N
ATOM   4980  H   LYS   318      22.610  32.386  78.996  1.00  0.00           H
ATOM   4981  CA  LYS   318      23.511  32.113  76.992  1.00  0.00           C
ATOM   4982  HA  LYS   318      23.143  31.360  76.297  1.00  0.00           H
ATOM   4983  CB  LYS   318      22.987  33.524  76.579  1.00  0.00           C
ATOM   4984  HB2 LYS   318      21.900  33.505  76.660  1.00  0.00           H
ATOM   4985  HB3 LYS   318      23.393  34.275  77.256  1.00  0.00           H
ATOM   4986  CG  LYS   318      23.308  33.875  75.135  1.00  0.00           C
ATOM   4987  HG2 LYS   318      24.377  33.960  74.940  1.00  0.00           H
ATOM   4988  HG3 LYS   318      22.968  33.025  74.544  1.00  0.00           H
ATOM   4989  CD  LYS   318      22.702  35.295  74.850  1.00  0.00           C
ATOM   4990  HD2 LYS   318      21.615  35.255  74.927  1.00  0.00           H
ATOM   4991  HD3 LYS   318      23.135  35.987  75.573  1.00  0.00           H
ATOM   4992  CE  LYS   318      23.169  35.805  73.449  1.00  0.00           C
ATOM   4993  HE2 LYS   318      24.209  35.530  73.270  1.00  0.00           H
ATOM   4994  HE3 LYS   318      22.535  35.409  72.656  1.00  0.00           H
ATOM   4995  NZ  LYS   318      23.106  37.347  73.298  1.00  0.00           N
ATOM   4996  HZ1 LYS   318      23.287  37.654  72.352  1.00  0.00           H
ATOM   4997  HZ2 LYS   318      23.862  37.778  73.810  1.00  0.00           H
ATOM   4998  HZ3 LYS   318      22.161  37.689  73.383  1.00  0.00           H
ATOM   4999  C   LYS   318      25.011  32.074  76.864  1.00  0.00           C
ATOM   5000  O   LYS   318      25.573  31.356  76.023  1.00  0.00           O
ATOM   5001  N   PHE   319      25.778  32.548  77.871  1.00  0.00           N
ATOM   5002  H   PHE   319      25.316  32.674  78.760  1.00  0.00           H
ATOM   5003  CA  PHE   319      27.230  32.320  77.937  1.00  0.00           C
ATOM   5004  HA  PHE   319      27.631  32.817  77.054  1.00  0.00           H
ATOM   5005  CB  PHE   319      27.608  33.192  79.204  1.00  0.00           C
ATOM   5006  HB2 PHE   319      27.305  34.232  79.084  1.00  0.00           H
ATOM   5007  HB3 PHE   319      27.220  32.719  80.106  1.00  0.00           H
ATOM   5008  CG  PHE   319      29.141  33.213  79.434  1.00  0.00           C
ATOM   5009  CD1 PHE   319      29.965  34.133  78.882  1.00  0.00           C
ATOM   5010  HD1 PHE   319      29.573  34.791  78.119  1.00  0.00           H
ATOM   5011  CE1 PHE   319      31.234  34.276  79.291  1.00  0.00           C
ATOM   5012  HE1 PHE   319      31.895  34.954  78.773  1.00  0.00           H
ATOM   5013  CZ  PHE   319      31.769  33.311  80.236  1.00  0.00           C
ATOM   5014  HZ  PHE   319      32.829  33.286  80.442  1.00  0.00           H
ATOM   5015  CE2 PHE   319      30.945  32.368  80.821  1.00  0.00           C
ATOM   5016  HE2 PHE   319      31.340  31.654  81.529  1.00  0.00           H
ATOM   5017  CD2 PHE   319      29.585  32.308  80.406  1.00  0.00           C
ATOM   5018  HD2 PHE   319      28.925  31.501  80.688  1.00  0.00           H
ATOM   5019  C   PHE   319      27.743  30.930  77.985  1.00  0.00           C
ATOM   5020  O   PHE   319      28.850  30.667  77.646  1.00  0.00           O
ATOM   5021  N   ASP   320      26.892  29.986  78.385  1.00  0.00           N
ATOM   5022  H   ASP   320      25.909  30.216  78.432  1.00  0.00           H
ATOM   5023  CA  ASP   320      27.199  28.550  78.345  1.00  0.00           C
ATOM   5024  HA  ASP   320      28.189  28.391  78.774  1.00  0.00           H
ATOM   5025  CB  ASP   320      26.273  27.879  79.410  1.00  0.00           C
ATOM   5026  HB2 ASP   320      26.403  28.302  80.405  1.00  0.00           H
ATOM   5027  HB3 ASP   320      25.248  28.173  79.182  1.00  0.00           H
ATOM   5028  CG  ASP   320      26.526  26.363  79.421  1.00  0.00           C
ATOM   5029  OD1 ASP   320      25.531  25.659  79.241  1.00  0.00           O
ATOM   5030  OD2 ASP   320      27.635  25.773  79.623  1.00  0.00           O
ATOM   5031  C   ASP   320      27.143  27.881  76.957  1.00  0.00           C
ATOM   5032  O   ASP   320      27.871  26.924  76.717  1.00  0.00           O
ATOM   5033  N   LYS   321      26.580  28.513  75.898  1.00  0.00           N
ATOM   5034  H   LYS   321      26.456  29.488  76.128  1.00  0.00           H
ATOM   5035  CA  LYS   321      26.766  28.153  74.498  1.00  0.00           C
ATOM   5036  HA  LYS   321      26.472  27.106  74.579  1.00  0.00           H
ATOM   5037  CB  LYS   321      25.790  28.986  73.623  1.00  0.00           C
ATOM   5038  HB2 LYS   321      25.781  30.067  73.760  1.00  0.00           H
ATOM   5039  HB3 LYS   321      25.971  28.872  72.554  1.00  0.00           H
[truncated: 179,098 more chars]
