# Supplementary material for: Worth the Weight: Sub-Pocket EXplorer (SubPEx), a Weighted Ensemble Method to Enhance Binding-Pocket Conformational Sampling
Source: J Chem Theory Comput. 2023 Aug 16;19(17):5677–89. doi: 10.1021/acs.jctc.3c00478 (PMC10500992; doi:10.1021/acs.jctc.3c00478)
Supplement: Supplementary file 2 — ct3c00478_si_002.zip [file ct3c00478_si_002.zip › clustered_structures/HXK2/brute-force/rep.c10.aligned.pdb]

HELIX    1   1 LYS      4  PHE     17  1                                  14
HELIX    2   2 THR     21  LEU     39  1                                  19
HELIX    3   3 ASP     99  ARG    102  1                                   4
HELIX    4   4 GLU    109  GLN    125  1                                  17
HELIX    5   5 VAL    171  LYS    181  1                                  11
HELIX    6   6 ASP    194  THR    205  1                                  12
HELIX    7   7 GLU    231  LEU    233  1                                   3
HELIX    8   8 TYR    253  SER    255  1                                   3
HELIX    9   9 LYS    267  GLU    275  1                                   9
HELIX   10  10 THR    283  SER    288  1                                   6
HELIX   11  11 LEU    293  LYS    306  1                                  14
HELIX   12  12 SER    328  ILE    333  1                                   6
HELIX   13  13 GLU    342  PHE    352  1                                  11
HELIX   14  14 VAL    358  ARG    390  1                                  33
HELIX   15  15 SER    402  ARG    406  1                                   5
HELIX   16  16 PHE    410  TYR    422  1                                  13
HELIX   17  17 GLY    442  ALA    459  1                                  18
SHEET    1   1 1 SER    62  LEU    70  0
SHEET    2   2 1 ASN    74  GLY    83  0
SHEET    3   3 1 PHE    88  ARG    96  0
SHEET    4   4 1 LEU   136  THR   139  0
SHEET    5   5 1 ALA   190  ILE   192  0
SHEET    6   6 1 THR   209  PHE   215  0
SHEET    7   7 1 VAL   219  VAL   226  0
SHEET    8   8 1 PRO   246  ASN   250  0
SHEET    9   9 1 GLY   395  ASP   400  0
SHEET   10  10 1 ILE   434  PRO   438  0
CRYST1  150.163  145.585  167.890   5.86   4.73   8.31               1
ATOM      1  N   ASP     1      42.747  47.214  94.341  1.00  0.00           N
ATOM      2  H1  ASP     1      42.879  48.210  94.239  1.00  0.00           H
ATOM      3  H2  ASP     1      42.570  46.949  95.298  1.00  0.00           H
ATOM      4  H3  ASP     1      43.639  46.795  94.117  1.00  0.00           H
ATOM      5  CA  ASP     1      41.570  46.779  93.510  1.00  0.00           C
ATOM      6  HA  ASP     1      40.706  47.384  93.783  1.00  0.00           H
ATOM      7  CB  ASP     1      41.739  47.257  92.042  1.00  0.00           C
ATOM      8  HB2 ASP     1      42.486  46.602  91.594  1.00  0.00           H
ATOM      9  HB3 ASP     1      40.752  47.181  91.585  1.00  0.00           H
ATOM     10  CG  ASP     1      42.129  48.706  91.825  1.00  0.00           C
ATOM     11  OD1 ASP     1      42.092  49.527  92.794  1.00  0.00           O
ATOM     12  OD2 ASP     1      42.507  49.024  90.697  1.00  0.00           O
ATOM     13  C   ASP     1      41.188  45.310  93.402  1.00  0.00           C
ATOM     14  O   ASP     1      40.015  45.030  93.475  1.00  0.00           O
ATOM     15  N   VAL     2      42.002  44.387  93.118  1.00  0.00           N
ATOM     16  H   VAL     2      42.988  44.576  93.003  1.00  0.00           H
ATOM     17  CA  VAL     2      41.652  42.912  92.951  1.00  0.00           C
ATOM     18  HA  VAL     2      40.572  42.765  92.971  1.00  0.00           H
ATOM     19  CB  VAL     2      42.291  42.330  91.659  1.00  0.00           C
ATOM     20  HB  VAL     2      43.380  42.354  91.620  1.00  0.00           H
ATOM     21  CG1 VAL     2      41.805  40.923  91.587  1.00  0.00           C
ATOM     22 HG11 VAL     2      40.737  40.870  91.796  1.00  0.00           H
ATOM     23 HG12 VAL     2      42.005  40.470  90.615  1.00  0.00           H
ATOM     24 HG13 VAL     2      42.323  40.393  92.385  1.00  0.00           H
ATOM     25  CG2 VAL     2      41.798  43.010  90.377  1.00  0.00           C
ATOM     26 HG21 VAL     2      41.920  44.090  90.452  1.00  0.00           H
ATOM     27 HG22 VAL     2      40.805  42.638  90.126  1.00  0.00           H
ATOM     28 HG23 VAL     2      42.469  42.650  89.595  1.00  0.00           H
ATOM     29  C   VAL     2      42.214  42.146  94.220  1.00  0.00           C
ATOM     30  O   VAL     2      43.385  42.268  94.544  1.00  0.00           O
ATOM     31  N   PRO     3      41.374  41.556  95.016  1.00  0.00           N
ATOM     32  CD  PRO     3      39.947  41.353  94.829  1.00  0.00           C
ATOM     33  HD2 PRO     3      39.676  41.129  93.798  1.00  0.00           H
ATOM     34  HD3 PRO     3      39.456  42.284  95.110  1.00  0.00           H
ATOM     35  CG  PRO     3      39.626  40.093  95.724  1.00  0.00           C
ATOM     36  HG2 PRO     3      39.844  39.248  95.073  1.00  0.00           H
ATOM     37  HG3 PRO     3      38.569  40.133  95.984  1.00  0.00           H
ATOM     38  CB  PRO     3      40.651  40.199  96.846  1.00  0.00           C
ATOM     39  HB2 PRO     3      40.839  39.254  97.355  1.00  0.00           H
ATOM     40  HB3 PRO     3      40.315  40.972  97.538  1.00  0.00           H
ATOM     41  CA  PRO     3      41.888  40.733  96.111  1.00  0.00           C
ATOM     42  HA  PRO     3      42.415  41.353  96.836  1.00  0.00           H
ATOM     43  C   PRO     3      42.892  39.664  95.687  1.00  0.00           C
ATOM     44  O   PRO     3      42.716  39.092  94.620  1.00  0.00           O
ATOM     45  N   LYS     4      43.818  39.345  96.588  1.00  0.00           N
ATOM     46  H   LYS     4      43.751  39.861  97.453  1.00  0.00           H
ATOM     47  CA  LYS     4      44.964  38.394  96.344  1.00  0.00           C
ATOM     48  HA  LYS     4      45.580  38.896  95.598  1.00  0.00           H
ATOM     49  CB  LYS     4      45.858  38.260  97.634  1.00  0.00           C
ATOM     50  HB2 LYS     4      46.271  39.229  97.917  1.00  0.00           H
ATOM     51  HB3 LYS     4      45.345  37.953  98.545  1.00  0.00           H
ATOM     52  CG  LYS     4      46.919  37.162  97.479  1.00  0.00           C
ATOM     53  HG2 LYS     4      46.614  36.258  96.951  1.00  0.00           H
ATOM     54  HG3 LYS     4      47.692  37.489  96.782  1.00  0.00           H
ATOM     55  CD  LYS     4      47.463  36.673  98.843  1.00  0.00           C
ATOM     56  HD2 LYS     4      47.951  37.503  99.356  1.00  0.00           H
ATOM     57  HD3 LYS     4      46.595  36.356  99.420  1.00  0.00           H
ATOM     58  CE  LYS     4      48.567  35.604  98.786  1.00  0.00           C
ATOM     59  HE2 LYS     4      48.165  34.890  98.066  1.00  0.00           H
ATOM     60  HE3 LYS     4      49.471  35.974  98.303  1.00  0.00           H
ATOM     61  NZ  LYS     4      48.729  34.905 100.043  1.00  0.00           N
ATOM     62  HZ1 LYS     4      49.135  34.004  99.833  1.00  0.00           H
ATOM     63  HZ2 LYS     4      47.807  34.870 100.453  1.00  0.00           H
ATOM     64  HZ3 LYS     4      49.149  35.334 100.855  1.00  0.00           H
ATOM     65  C   LYS     4      44.625  37.038  95.650  1.00  0.00           C
ATOM     66  O   LYS     4      45.253  36.687  94.633  1.00  0.00           O
ATOM     67  N   GLU     5      43.482  36.446  96.076  1.00  0.00           N
ATOM     68  H   GLU     5      43.194  36.861  96.951  1.00  0.00           H
ATOM     69  CA  GLU     5      42.805  35.232  95.591  1.00  0.00           C
ATOM     70  HA  GLU     5      43.414  34.339  95.727  1.00  0.00           H
ATOM     71  CB  GLU     5      41.576  34.924  96.442  1.00  0.00           C
ATOM     72  HB2 GLU     5      41.098  34.028  96.045  1.00  0.00           H
ATOM     73  HB3 GLU     5      42.053  34.651  97.384  1.00  0.00           H
ATOM     74  CG  GLU     5      40.442  35.995  96.543  1.00  0.00           C
ATOM     75  HG2 GLU     5      40.922  36.972  96.596  1.00  0.00           H
ATOM     76  HG3 GLU     5      39.904  36.012  95.596  1.00  0.00           H
ATOM     77  CD  GLU     5      39.529  35.680  97.725  1.00  0.00           C
ATOM     78  OE1 GLU     5      40.033  35.891  98.880  1.00  0.00           O
ATOM     79  OE2 GLU     5      38.356  35.285  97.451  1.00  0.00           O
ATOM     80  C   GLU     5      42.375  35.394  94.166  1.00  0.00           C
ATOM     81  O   GLU     5      42.642  34.405  93.441  1.00  0.00           O
ATOM     82  N   LEU     6      41.906  36.539  93.685  1.00  0.00           N
ATOM     83  H   LEU     6      41.961  37.412  94.189  1.00  0.00           H
ATOM     84  CA  LEU     6      41.710  36.694  92.196  1.00  0.00           C
ATOM     85  HA  LEU     6      41.508  35.713  91.766  1.00  0.00           H
ATOM     86  CB  LEU     6      40.468  37.536  91.985  1.00  0.00           C
ATOM     87  HB2 LEU     6      39.741  37.096  92.667  1.00  0.00           H
ATOM     88  HB3 LEU     6      40.807  38.523  92.297  1.00  0.00           H
ATOM     89  CG  LEU     6      39.865  37.562  90.581  1.00  0.00           C
ATOM     90  HG  LEU     6      40.517  38.114  89.903  1.00  0.00           H
ATOM     91  CD1 LEU     6      39.505  36.209  89.981  1.00  0.00           C
ATOM     92 HD11 LEU     6      39.271  35.413  90.689  1.00  0.00           H
ATOM     93 HD12 LEU     6      40.432  35.834  89.547  1.00  0.00           H
ATOM     94 HD13 LEU     6      38.731  36.191  89.215  1.00  0.00           H
ATOM     95  CD2 LEU     6      38.589  38.494  90.686  1.00  0.00           C
ATOM     96 HD21 LEU     6      38.849  39.409  91.219  1.00  0.00           H
ATOM     97 HD22 LEU     6      38.375  38.757  89.649  1.00  0.00           H
ATOM     98 HD23 LEU     6      37.730  37.960  91.090  1.00  0.00           H
ATOM     99  C   LEU     6      42.902  37.229  91.454  1.00  0.00           C
ATOM    100  O   LEU     6      43.097  36.874  90.327  1.00  0.00           O
ATOM    101  N   MET     7      43.739  38.100  92.055  1.00  0.00           N
ATOM    102  H   MET     7      43.512  38.428  92.982  1.00  0.00           H
ATOM    103  CA  MET     7      44.953  38.557  91.468  1.00  0.00           C
ATOM    104  HA  MET     7      44.678  39.036  90.529  1.00  0.00           H
ATOM    105  CB  MET     7      45.554  39.563  92.495  1.00  0.00           C
ATOM    106  HB2 MET     7      44.722  40.157  92.874  1.00  0.00           H
ATOM    107  HB3 MET     7      45.941  38.947  93.307  1.00  0.00           H
ATOM    108  CG  MET     7      46.618  40.513  92.021  1.00  0.00           C
ATOM    109  HG2 MET     7      46.889  41.121  92.884  1.00  0.00           H
ATOM    110  HG3 MET     7      47.538  39.977  91.786  1.00  0.00           H
ATOM    111  SD  MET     7      45.977  41.548  90.722  1.00  0.00           S
ATOM    112  CE  MET     7      47.117  41.128  89.326  1.00  0.00           C
ATOM    113  HE1 MET     7      46.792  41.792  88.524  1.00  0.00           H
ATOM    114  HE2 MET     7      48.190  41.302  89.398  1.00  0.00           H
ATOM    115  HE3 MET     7      46.902  40.091  89.064  1.00  0.00           H
ATOM    116  C   MET     7      45.945  37.448  91.011  1.00  0.00           C
ATOM    117  O   MET     7      46.479  37.534  89.918  1.00  0.00           O
ATOM    118  N   GLN     8      45.957  36.365  91.808  1.00  0.00           N
ATOM    119  H   GLN     8      45.519  36.319  92.717  1.00  0.00           H
ATOM    120  CA  GLN     8      46.813  35.226  91.456  1.00  0.00           C
ATOM    121  HA  GLN     8      47.682  35.687  90.986  1.00  0.00           H
ATOM    122  CB  GLN     8      47.293  34.508  92.694  1.00  0.00           C
ATOM    123  HB2 GLN     8      47.894  33.701  92.276  1.00  0.00           H
ATOM    124  HB3 GLN     8      47.892  35.237  93.240  1.00  0.00           H
ATOM    125  CG  GLN     8      46.310  33.706  93.549  1.00  0.00           C
ATOM    126  HG2 GLN     8      45.316  34.151  93.595  1.00  0.00           H
ATOM    127  HG3 GLN     8      46.256  32.737  93.053  1.00  0.00           H
ATOM    128  CD  GLN     8      46.825  33.488  95.019  1.00  0.00           C
ATOM    129  OE1 GLN     8      46.126  33.512  96.002  1.00  0.00           O
ATOM    130  NE2 GLN     8      48.115  33.429  95.191  1.00  0.00           N
ATOM    131 HE21 GLN     8      48.428  33.397  96.151  1.00  0.00           H
ATOM    132 HE22 GLN     8      48.761  33.300  94.425  1.00  0.00           H
ATOM    133  C   GLN     8      46.195  34.321  90.422  1.00  0.00           C
ATOM    134  O   GLN     8      46.914  33.479  89.884  1.00  0.00           O
ATOM    135  N   GLN     9      44.899  34.414  90.077  1.00  0.00           N
ATOM    136  H   GLN     9      44.311  35.017  90.635  1.00  0.00           H
ATOM    137  CA  GLN     9      44.353  33.895  88.880  1.00  0.00           C
ATOM    138  HA  GLN     9      44.717  32.900  88.628  1.00  0.00           H
ATOM    139  CB  GLN     9      42.842  33.877  88.941  1.00  0.00           C
ATOM    140  HB2 GLN     9      42.440  34.887  88.850  1.00  0.00           H
ATOM    141  HB3 GLN     9      42.346  33.363  88.118  1.00  0.00           H
ATOM    142  CG  GLN     9      42.247  33.236  90.237  1.00  0.00           C
ATOM    143  HG2 GLN     9      42.446  33.953  91.034  1.00  0.00           H
ATOM    144  HG3 GLN     9      41.172  33.068  90.170  1.00  0.00           H
ATOM    145  CD  GLN     9      42.814  31.917  90.685  1.00  0.00           C
ATOM    146  OE1 GLN     9      42.814  30.886  90.079  1.00  0.00           O
ATOM    147  NE2 GLN     9      43.381  31.960  91.887  1.00  0.00           N
ATOM    148 HE21 GLN     9      43.993  31.183  92.093  1.00  0.00           H
ATOM    149 HE22 GLN     9      43.255  32.744  92.510  1.00  0.00           H
ATOM    150  C   GLN     9      44.812  34.749  87.668  1.00  0.00           C
ATOM    151  O   GLN     9      45.206  34.234  86.636  1.00  0.00           O
ATOM    152  N   ILE    10      44.727  36.097  87.728  1.00  0.00           N
ATOM    153  H   ILE    10      44.335  36.530  88.552  1.00  0.00           H
ATOM    154  CA  ILE    10      45.067  37.025  86.575  1.00  0.00           C
ATOM    155  HA  ILE    10      44.376  36.837  85.753  1.00  0.00           H
ATOM    156  CB  ILE    10      44.840  38.426  87.110  1.00  0.00           C
ATOM    157  HB  ILE    10      45.286  38.584  88.091  1.00  0.00           H
ATOM    158  CG2 ILE    10      45.613  39.499  86.268  1.00  0.00           C
ATOM    159 HG21 ILE    10      46.686  39.411  86.441  1.00  0.00           H
ATOM    160 HG22 ILE    10      45.305  40.488  86.610  1.00  0.00           H
ATOM    161 HG23 ILE    10      45.455  39.457  85.191  1.00  0.00           H
ATOM    162  CG1 ILE    10      43.366  38.786  87.196  1.00  0.00           C
ATOM    163 HG12 ILE    10      43.101  38.826  86.139  1.00  0.00           H
ATOM    164 HG13 ILE    10      42.888  37.924  87.660  1.00  0.00           H
ATOM    165  CD1 ILE    10      42.973  40.021  87.997  1.00  0.00           C
ATOM    166 HD11 ILE    10      41.900  40.127  88.156  1.00  0.00           H
ATOM    167 HD12 ILE    10      43.242  40.808  87.294  1.00  0.00           H
ATOM    168 HD13 ILE    10      43.502  40.061  88.948  1.00  0.00           H
ATOM    169  C   ILE    10      46.532  36.849  86.104  1.00  0.00           C
ATOM    170  O   ILE    10      46.810  36.583  84.962  1.00  0.00           O
ATOM    171  N   GLU    11      47.431  36.700  87.038  1.00  0.00           N
ATOM    172  H   GLU    11      47.219  36.801  88.020  1.00  0.00           H
ATOM    173  CA  GLU    11      48.780  36.436  86.706  1.00  0.00           C
ATOM    174  HA  GLU    11      49.190  37.205  86.053  1.00  0.00           H
ATOM    175  CB  GLU    11      49.534  36.534  88.050  1.00  0.00           C
ATOM    176  HB2 GLU    11      49.160  35.816  88.779  1.00  0.00           H
ATOM    177  HB3 GLU    11      50.560  36.258  87.810  1.00  0.00           H
ATOM    178  CG  GLU    11      49.502  37.867  88.834  1.00  0.00           C
ATOM    179  HG2 GLU    11      48.520  38.331  88.910  1.00  0.00           H
ATOM    180  HG3 GLU    11      49.873  37.692  89.843  1.00  0.00           H
ATOM    181  CD  GLU    11      50.415  38.809  88.137  1.00  0.00           C
ATOM    182  OE1 GLU    11      51.613  38.758  88.485  1.00  0.00           O
ATOM    183  OE2 GLU    11      50.015  39.497  87.123  1.00  0.00           O
ATOM    184  C   GLU    11      49.091  35.080  86.018  1.00  0.00           C
ATOM    185  O   GLU    11      49.931  34.995  85.179  1.00  0.00           O
ATOM    186  N   ASN    12      48.278  34.027  86.345  1.00  0.00           N
ATOM    187  H   ASN    12      47.646  33.926  87.125  1.00  0.00           H
ATOM    188  CA  ASN    12      48.456  32.791  85.590  1.00  0.00           C
ATOM    189  HA  ASN    12      49.499  32.563  85.369  1.00  0.00           H
ATOM    190  CB  ASN    12      47.728  31.645  86.414  1.00  0.00           C
ATOM    191  HB2 ASN    12      46.833  32.028  86.903  1.00  0.00           H
ATOM    192  HB3 ASN    12      47.428  30.775  85.829  1.00  0.00           H
ATOM    193  CG  ASN    12      48.754  31.214  87.428  1.00  0.00           C
ATOM    194  OD1 ASN    12      49.575  30.495  87.002  1.00  0.00           O
ATOM    195  ND2 ASN    12      48.775  31.536  88.751  1.00  0.00           N
ATOM    196 HD21 ASN    12      47.977  32.049  89.095  1.00  0.00           H
ATOM    197 HD22 ASN    12      49.495  31.265  89.405  1.00  0.00           H
ATOM    198  C   ASN    12      47.792  32.928  84.202  1.00  0.00           C
ATOM    199  O   ASN    12      48.260  32.204  83.347  1.00  0.00           O
ATOM    200  N   PHE    13      46.792  33.782  83.990  1.00  0.00           N
ATOM    201  H   PHE    13      46.415  34.301  84.769  1.00  0.00           H
ATOM    202  CA  PHE    13      46.131  34.035  82.683  1.00  0.00           C
ATOM    203  HA  PHE    13      45.844  33.078  82.245  1.00  0.00           H
ATOM    204  CB  PHE    13      44.773  34.798  82.745  1.00  0.00           C
ATOM    205  HB2 PHE    13      44.912  35.746  83.267  1.00  0.00           H
ATOM    206  HB3 PHE    13      44.727  35.221  81.741  1.00  0.00           H
ATOM    207  CG  PHE    13      43.519  33.957  83.126  1.00  0.00           C
ATOM    208  CD1 PHE    13      43.020  32.928  82.287  1.00  0.00           C
ATOM    209  HD1 PHE    13      43.596  32.732  81.394  1.00  0.00           H
ATOM    210  CE1 PHE    13      41.960  32.105  82.653  1.00  0.00           C
ATOM    211  HE1 PHE    13      41.653  31.324  81.972  1.00  0.00           H
ATOM    212  CZ  PHE    13      41.221  32.468  83.767  1.00  0.00           C
ATOM    213  HZ  PHE    13      40.234  32.075  83.962  1.00  0.00           H
ATOM    214  CE2 PHE    13      41.730  33.538  84.605  1.00  0.00           C
ATOM    215  HE2 PHE    13      41.248  33.675  85.561  1.00  0.00           H
ATOM    216  CD2 PHE    13      42.909  34.165  84.367  1.00  0.00           C
ATOM    217  HD2 PHE    13      43.242  34.989  84.982  1.00  0.00           H
ATOM    218  C   PHE    13      47.096  34.817  81.780  1.00  0.00           C
ATOM    219  O   PHE    13      47.053  34.719  80.552  1.00  0.00           O
ATOM    220  N   GLU    14      48.102  35.535  82.428  1.00  0.00           N
ATOM    221  H   GLU    14      48.109  35.483  83.437  1.00  0.00           H
ATOM    222  CA  GLU    14      49.229  36.057  81.698  1.00  0.00           C
ATOM    223  HA  GLU    14      48.920  36.551  80.778  1.00  0.00           H
ATOM    224  CB  GLU    14      49.863  37.096  82.630  1.00  0.00           C
ATOM    225  HB2 GLU    14      49.078  37.754  83.003  1.00  0.00           H
ATOM    226  HB3 GLU    14      50.302  36.425  83.366  1.00  0.00           H
ATOM    227  CG  GLU    14      51.011  37.862  81.910  1.00  0.00           C
ATOM    228  HG2 GLU    14      51.603  37.162  81.319  1.00  0.00           H
ATOM    229  HG3 GLU    14      50.617  38.613  81.226  1.00  0.00           H
ATOM    230  CD  GLU    14      51.909  38.589  82.916  1.00  0.00           C
ATOM    231  OE1 GLU    14      51.351  39.325  83.701  1.00  0.00           O
ATOM    232  OE2 GLU    14      53.163  38.415  82.920  1.00  0.00           O
ATOM    233  C   GLU    14      50.084  34.845  81.271  1.00  0.00           C
ATOM    234  O   GLU    14      50.323  34.733  80.056  1.00  0.00           O
ATOM    235  N   LYS    15      50.483  33.830  82.169  1.00  0.00           N
ATOM    236  H   LYS    15      50.157  33.859  83.125  1.00  0.00           H
ATOM    237  CA  LYS    15      51.312  32.700  81.661  1.00  0.00           C
ATOM    238  HA  LYS    15      52.207  33.132  81.211  1.00  0.00           H
ATOM    239  CB  LYS    15      51.704  31.825  82.846  1.00  0.00           C
ATOM    240  HB2 LYS    15      50.856  31.496  83.447  1.00  0.00           H
ATOM    241  HB3 LYS    15      52.125  30.895  82.467  1.00  0.00           H
ATOM    242  CG  LYS    15      52.619  32.506  83.883  1.00  0.00           C
ATOM    243  HG2 LYS    15      53.481  32.843  83.306  1.00  0.00           H
ATOM    244  HG3 LYS    15      52.177  33.456  84.181  1.00  0.00           H
ATOM    245  CD  LYS    15      52.978  31.601  85.127  1.00  0.00           C
ATOM    246  HD2 LYS    15      53.453  32.213  85.893  1.00  0.00           H
ATOM    247  HD3 LYS    15      52.076  31.056  85.405  1.00  0.00           H
ATOM    248  CE  LYS    15      53.976  30.526  84.750  1.00  0.00           C
ATOM    249  HE2 LYS    15      53.561  29.926  83.939  1.00  0.00           H
ATOM    250  HE3 LYS    15      54.967  30.862  84.447  1.00  0.00           H
ATOM    251  NZ  LYS    15      54.251  29.665  85.934  1.00  0.00           N
ATOM    252  HZ1 LYS    15      54.867  28.925  85.627  1.00  0.00           H
ATOM    253  HZ2 LYS    15      53.375  29.346  86.321  1.00  0.00           H
ATOM    254  HZ3 LYS    15      54.668  30.232  86.659  1.00  0.00           H
ATOM    255  C   LYS    15      50.551  31.905  80.570  1.00  0.00           C
ATOM    256  O   LYS    15      51.215  31.372  79.642  1.00  0.00           O
ATOM    257  N   ILE    16      49.184  31.897  80.487  1.00  0.00           N
ATOM    258  H   ILE    16      48.755  32.448  81.217  1.00  0.00           H
ATOM    259  CA  ILE    16      48.383  31.122  79.540  1.00  0.00           C
ATOM    260  HA  ILE    16      48.899  30.177  79.373  1.00  0.00           H
ATOM    261  CB  ILE    16      46.950  30.778  80.133  1.00  0.00           C
ATOM    262  HB  ILE    16      46.523  31.665  80.601  1.00  0.00           H
ATOM    263  CG2 ILE    16      45.846  30.436  79.136  1.00  0.00           C
ATOM    264 HG21 ILE    16      46.228  29.602  78.549  1.00  0.00           H
ATOM    265 HG22 ILE    16      45.605  31.206  78.402  1.00  0.00           H
ATOM    266 HG23 ILE    16      44.926  30.252  79.691  1.00  0.00           H
ATOM    267  CG1 ILE    16      46.987  29.602  81.137  1.00  0.00           C
ATOM    268 HG12 ILE    16      47.731  29.807  81.906  1.00  0.00           H
ATOM    269 HG13 ILE    16      46.022  29.497  81.634  1.00  0.00           H
ATOM    270  CD1 ILE    16      47.401  28.182  80.660  1.00  0.00           C
ATOM    271 HD11 ILE    16      46.786  27.872  79.816  1.00  0.00           H
ATOM    272 HD12 ILE    16      47.236  27.465  81.463  1.00  0.00           H
ATOM    273 HD13 ILE    16      48.441  28.167  80.331  1.00  0.00           H
ATOM    274  C   ILE    16      48.317  31.772  78.163  1.00  0.00           C
ATOM    275  O   ILE    16      48.516  31.135  77.138  1.00  0.00           O
ATOM    276  N   PHE    17      48.033  33.057  78.184  1.00  0.00           N
ATOM    277  H   PHE    17      47.573  33.385  79.021  1.00  0.00           H
ATOM    278  CA  PHE    17      47.770  33.779  76.932  1.00  0.00           C
ATOM    279  HA  PHE    17      47.485  33.159  76.082  1.00  0.00           H
ATOM    280  CB  PHE    17      46.628  34.746  77.088  1.00  0.00           C
ATOM    281  HB2 PHE    17      46.783  35.399  77.947  1.00  0.00           H
ATOM    282  HB3 PHE    17      46.606  35.407  76.221  1.00  0.00           H
ATOM    283  CG  PHE    17      45.231  34.205  77.276  1.00  0.00           C
ATOM    284  CD1 PHE    17      44.799  33.201  76.379  1.00  0.00           C
ATOM    285  HD1 PHE    17      45.461  32.754  75.651  1.00  0.00           H
ATOM    286  CE1 PHE    17      43.528  32.625  76.469  1.00  0.00           C
ATOM    287  HE1 PHE    17      43.123  32.004  75.684  1.00  0.00           H
ATOM    288  CZ  PHE    17      42.727  33.004  77.585  1.00  0.00           C
ATOM    289  HZ  PHE    17      41.724  32.638  77.741  1.00  0.00           H
ATOM    290  CE2 PHE    17      43.132  33.999  78.512  1.00  0.00           C
ATOM    291  HE2 PHE    17      42.603  34.337  79.391  1.00  0.00           H
ATOM    292  CD2 PHE    17      44.418  34.620  78.320  1.00  0.00           C
ATOM    293  HD2 PHE    17      44.864  35.276  79.053  1.00  0.00           H
ATOM    294  C   PHE    17      49.084  34.576  76.433  1.00  0.00           C
ATOM    295  O   PHE    17      49.012  35.267  75.435  1.00  0.00           O
ATOM    296  N   THR    18      50.231  34.449  77.173  1.00  0.00           N
ATOM    297  H   THR    18      50.061  34.016  78.069  1.00  0.00           H
ATOM    298  CA  THR    18      51.510  35.021  76.673  1.00  0.00           C
ATOM    299  HA  THR    18      51.320  35.975  76.182  1.00  0.00           H
ATOM    300  CB  THR    18      52.551  35.433  77.762  1.00  0.00           C
ATOM    301  HB  THR    18      52.856  34.589  78.380  1.00  0.00           H
ATOM    302  CG2 THR    18      53.831  36.210  77.348  1.00  0.00           C
ATOM    303 HG21 THR    18      53.590  37.189  76.932  1.00  0.00           H
ATOM    304 HG22 THR    18      54.421  35.613  76.654  1.00  0.00           H
ATOM    305 HG23 THR    18      54.341  36.446  78.282  1.00  0.00           H
ATOM    306  OG1 THR    18      51.999  36.274  78.770  1.00  0.00           O
ATOM    307  HG1 THR    18      51.407  35.691  79.250  1.00  0.00           H
ATOM    308  C   THR    18      52.235  34.090  75.735  1.00  0.00           C
ATOM    309  O   THR    18      52.264  32.903  76.006  1.00  0.00           O
ATOM    310  N   VAL    19      52.932  34.647  74.730  1.00  0.00           N
ATOM    311  H   VAL    19      52.767  35.629  74.561  1.00  0.00           H
ATOM    312  CA  VAL    19      53.703  33.890  73.766  1.00  0.00           C
ATOM    313  HA  VAL    19      53.832  32.862  74.102  1.00  0.00           H
ATOM    314  CB  VAL    19      53.080  33.658  72.345  1.00  0.00           C
ATOM    315  HB  VAL    19      53.055  34.591  71.781  1.00  0.00           H
ATOM    316  CG1 VAL    19      53.737  32.671  71.373  1.00  0.00           C
ATOM    317 HG11 VAL    19      53.364  32.768  70.353  1.00  0.00           H
ATOM    318 HG12 VAL    19      54.827  32.685  71.383  1.00  0.00           H
ATOM    319 HG13 VAL    19      53.524  31.652  71.695  1.00  0.00           H
ATOM    320  CG2 VAL    19      51.607  33.282  72.492  1.00  0.00           C
ATOM    321 HG21 VAL    19      51.025  34.078  72.956  1.00  0.00           H
ATOM    322 HG22 VAL    19      51.505  32.377  73.090  1.00  0.00           H
ATOM    323 HG23 VAL    19      51.182  32.925  71.554  1.00  0.00           H
ATOM    324  C   VAL    19      55.230  34.448  73.685  1.00  0.00           C
ATOM    325  O   VAL    19      55.496  35.461  73.046  1.00  0.00           O
ATOM    326  N   PRO    20      56.192  33.836  74.420  1.00  0.00           N
ATOM    327  CD  PRO    20      56.080  32.675  75.320  1.00  0.00           C
ATOM    328  HD2 PRO    20      56.283  31.782  74.728  1.00  0.00           H
ATOM    329  HD3 PRO    20      55.067  32.761  75.712  1.00  0.00           H
ATOM    330  CG  PRO    20      57.026  32.884  76.459  1.00  0.00           C
ATOM    331  HG2 PRO    20      57.377  32.030  77.038  1.00  0.00           H
ATOM    332  HG3 PRO    20      56.570  33.622  77.118  1.00  0.00           H
ATOM    333  CB  PRO    20      58.199  33.413  75.666  1.00  0.00           C
ATOM    334  HB2 PRO    20      58.865  32.666  75.237  1.00  0.00           H
ATOM    335  HB3 PRO    20      58.723  34.059  76.371  1.00  0.00           H
ATOM    336  CA  PRO    20      57.523  34.371  74.604  1.00  0.00           C
ATOM    337  HA  PRO    20      57.470  35.343  75.096  1.00  0.00           H
ATOM    338  C   PRO    20      58.376  34.367  73.312  1.00  0.00           C
ATOM    339  O   PRO    20      57.963  33.721  72.306  1.00  0.00           O
ATOM    340  N   THR    21      59.463  35.193  73.329  1.00  0.00           N
ATOM    341  H   THR    21      59.857  35.557  74.184  1.00  0.00           H
ATOM    342  CA  THR    21      60.244  35.421  72.032  1.00  0.00           C
ATOM    343  HA  THR    21      59.487  35.878  71.394  1.00  0.00           H
ATOM    344  CB  THR    21      61.472  36.342  72.354  1.00  0.00           C
ATOM    345  HB  THR    21      62.130  36.020  73.162  1.00  0.00           H
ATOM    346  CG2 THR    21      62.285  36.633  71.086  1.00  0.00           C
ATOM    347 HG21 THR    21      62.784  35.705  70.801  1.00  0.00           H
ATOM    348 HG22 THR    21      63.086  37.351  71.258  1.00  0.00           H
ATOM    349 HG23 THR    21      61.627  36.941  70.275  1.00  0.00           H
ATOM    350  OG1 THR    21      60.986  37.609  72.717  1.00  0.00           O
ATOM    351  HG1 THR    21      60.841  37.507  73.660  1.00  0.00           H
ATOM    352  C   THR    21      60.773  34.155  71.312  1.00  0.00           C
ATOM    353  O   THR    21      60.733  34.037  70.086  1.00  0.00           O
ATOM    354  N   GLU    22      61.335  33.235  72.077  1.00  0.00           N
ATOM    355  H   GLU    22      61.393  33.528  73.042  1.00  0.00           H
ATOM    356  CA  GLU    22      61.822  31.999  71.604  1.00  0.00           C
ATOM    357  HA  GLU    22      62.496  31.915  70.750  1.00  0.00           H
ATOM    358  CB  GLU    22      62.678  31.465  72.705  1.00  0.00           C
ATOM    359  HB2 GLU    22      63.387  30.757  72.278  1.00  0.00           H
ATOM    360  HB3 GLU    22      63.448  32.204  72.924  1.00  0.00           H
ATOM    361  CG  GLU    22      62.130  30.911  74.103  1.00  0.00           C
ATOM    362  HG2 GLU    22      61.404  30.114  73.943  1.00  0.00           H
ATOM    363  HG3 GLU    22      62.990  30.466  74.605  1.00  0.00           H
ATOM    364  CD  GLU    22      61.499  31.966  75.065  1.00  0.00           C
ATOM    365  OE1 GLU    22      61.398  33.216  74.754  1.00  0.00           O
ATOM    366  OE2 GLU    22      61.014  31.597  76.143  1.00  0.00           O
ATOM    367  C   GLU    22      60.731  31.063  71.105  1.00  0.00           C
ATOM    368  O   GLU    22      61.034  30.117  70.318  1.00  0.00           O
ATOM    369  N   THR    23      59.476  31.326  71.597  1.00  0.00           N
ATOM    370  H   THR    23      59.242  31.998  72.313  1.00  0.00           H
ATOM    371  CA  THR    23      58.332  30.523  71.138  1.00  0.00           C
ATOM    372  HA  THR    23      58.726  29.530  70.922  1.00  0.00           H
ATOM    373  CB  THR    23      57.218  30.456  72.206  1.00  0.00           C
ATOM    374  HB  THR    23      57.032  31.483  72.521  1.00  0.00           H
ATOM    375  CG2 THR    23      55.930  29.907  71.592  1.00  0.00           C
ATOM    376 HG21 THR    23      55.026  29.887  72.200  1.00  0.00           H
ATOM    377 HG22 THR    23      56.154  28.901  71.239  1.00  0.00           H
ATOM    378 HG23 THR    23      55.667  30.496  70.712  1.00  0.00           H
ATOM    379  OG1 THR    23      57.622  29.715  73.285  1.00  0.00           O
ATOM    380  HG1 THR    23      58.034  28.977  72.829  1.00  0.00           H
ATOM    381  C   THR    23      57.871  31.085  69.821  1.00  0.00           C
ATOM    382  O   THR    23      57.821  30.321  68.852  1.00  0.00           O
ATOM    383  N   LEU    24      57.734  32.427  69.658  1.00  0.00           N
ATOM    384  H   LEU    24      57.790  33.010  70.481  1.00  0.00           H
ATOM    385  CA  LEU    24      57.677  33.074  68.312  1.00  0.00           C
ATOM    386  HA  LEU    24      56.670  32.858  67.957  1.00  0.00           H
ATOM    387  CB  LEU    24      57.812  34.583  68.603  1.00  0.00           C
ATOM    388  HB2 LEU    24      58.755  34.842  69.085  1.00  0.00           H
ATOM    389  HB3 LEU    24      57.696  35.023  67.613  1.00  0.00           H
ATOM    390  CG  LEU    24      56.559  35.125  69.456  1.00  0.00           C
ATOM    391  HG  LEU    24      56.548  34.844  70.509  1.00  0.00           H
ATOM    392  CD1 LEU    24      56.669  36.655  69.390  1.00  0.00           C
ATOM    393 HD11 LEU    24      57.611  37.055  69.767  1.00  0.00           H
ATOM    394 HD12 LEU    24      55.941  37.036  70.107  1.00  0.00           H
ATOM    395 HD13 LEU    24      56.410  36.980  68.383  1.00  0.00           H
ATOM    396  CD2 LEU    24      55.162  34.811  68.872  1.00  0.00           C
ATOM    397 HD21 LEU    24      54.325  35.118  69.499  1.00  0.00           H
ATOM    398 HD22 LEU    24      55.036  35.144  67.840  1.00  0.00           H
ATOM    399 HD23 LEU    24      55.068  33.726  68.829  1.00  0.00           H
ATOM    400  C   LEU    24      58.749  32.683  67.294  1.00  0.00           C
ATOM    401  O   LEU    24      58.516  32.427  66.150  1.00  0.00           O
ATOM    402  N   GLN    25      60.087  32.622  67.736  1.00  0.00           N
ATOM    403  H   GLN    25      60.258  33.119  68.598  1.00  0.00           H
ATOM    404  CA  GLN    25      61.114  32.305  66.814  1.00  0.00           C
ATOM    405  HA  GLN    25      60.999  32.950  65.944  1.00  0.00           H
ATOM    406  CB  GLN    25      62.596  32.542  67.400  1.00  0.00           C
ATOM    407  HB2 GLN    25      62.598  32.097  68.395  1.00  0.00           H
ATOM    408  HB3 GLN    25      63.372  32.138  66.749  1.00  0.00           H
ATOM    409  CG  GLN    25      62.781  34.051  67.514  1.00  0.00           C
ATOM    410  HG2 GLN    25      63.020  34.568  66.584  1.00  0.00           H
ATOM    411  HG3 GLN    25      61.885  34.488  67.952  1.00  0.00           H
ATOM    412  CD  GLN    25      63.954  34.537  68.362  1.00  0.00           C
ATOM    413  OE1 GLN    25      64.768  33.810  68.808  1.00  0.00           O
ATOM    414  NE2 GLN    25      64.159  35.865  68.514  1.00  0.00           N
ATOM    415 HE21 GLN    25      64.800  36.049  69.272  1.00  0.00           H
ATOM    416 HE22 GLN    25      63.418  36.516  68.299  1.00  0.00           H
ATOM    417  C   GLN    25      61.094  30.840  66.300  1.00  0.00           C
ATOM    418  O   GLN    25      61.315  30.617  65.124  1.00  0.00           O
ATOM    419  N   ALA    26      61.014  29.828  67.160  1.00  0.00           N
ATOM    420  H   ALA    26      61.023  30.053  68.144  1.00  0.00           H
ATOM    421  CA  ALA    26      60.830  28.419  66.831  1.00  0.00           C
ATOM    422  HA  ALA    26      61.700  28.033  66.301  1.00  0.00           H
ATOM    423  CB  ALA    26      60.723  27.593  68.069  1.00  0.00           C
ATOM    424  HB1 ALA    26      59.852  27.809  68.685  1.00  0.00           H
ATOM    425  HB2 ALA    26      61.523  27.670  68.806  1.00  0.00           H
ATOM    426  HB3 ALA    26      60.666  26.524  67.858  1.00  0.00           H
ATOM    427  C   ALA    26      59.558  28.051  66.039  1.00  0.00           C
ATOM    428  O   ALA    26      59.598  27.147  65.216  1.00  0.00           O
ATOM    429  N   VAL    27      58.437  28.753  66.321  1.00  0.00           N
ATOM    430  H   VAL    27      58.369  29.351  67.133  1.00  0.00           H
ATOM    431  CA  VAL    27      57.166  28.640  65.562  1.00  0.00           C
ATOM    432  HA  VAL    27      57.022  27.560  65.544  1.00  0.00           H
ATOM    433  CB  VAL    27      55.962  29.283  66.284  1.00  0.00           C
ATOM    434  HB  VAL    27      56.273  30.144  66.876  1.00  0.00           H
ATOM    435  CG1 VAL    27      54.767  29.749  65.359  1.00  0.00           C
ATOM    436 HG11 VAL    27      53.938  30.132  65.955  1.00  0.00           H
ATOM    437 HG12 VAL    27      55.062  30.540  64.669  1.00  0.00           H
ATOM    438 HG13 VAL    27      54.377  28.908  64.783  1.00  0.00           H
ATOM    439  CG2 VAL    27      55.440  28.185  67.297  1.00  0.00           C
ATOM    440 HG21 VAL    27      55.230  27.255  66.768  1.00  0.00           H
ATOM    441 HG22 VAL    27      54.532  28.451  67.838  1.00  0.00           H
ATOM    442 HG23 VAL    27      56.186  27.839  68.013  1.00  0.00           H
ATOM    443  C   VAL    27      57.281  29.255  64.166  1.00  0.00           C
ATOM    444  O   VAL    27      56.874  28.563  63.212  1.00  0.00           O
ATOM    445  N   THR    28      57.996  30.379  64.028  1.00  0.00           N
ATOM    446  H   THR    28      58.021  31.019  64.809  1.00  0.00           H
ATOM    447  CA  THR    28      58.392  30.900  62.719  1.00  0.00           C
ATOM    448  HA  THR    28      57.518  31.103  62.100  1.00  0.00           H
ATOM    449  CB  THR    28      59.070  32.247  62.732  1.00  0.00           C
ATOM    450  HB  THR    28      59.943  32.238  63.384  1.00  0.00           H
ATOM    451  CG2 THR    28      59.374  32.777  61.241  1.00  0.00           C
ATOM    452 HG21 THR    28      59.879  32.052  60.602  1.00  0.00           H
ATOM    453 HG22 THR    28      59.955  33.694  61.338  1.00  0.00           H
ATOM    454 HG23 THR    28      58.482  33.016  60.664  1.00  0.00           H
ATOM    455  OG1 THR    28      58.235  33.205  63.337  1.00  0.00           O
ATOM    456  HG1 THR    28      58.337  33.247  64.291  1.00  0.00           H
ATOM    457  C   THR    28      59.386  29.848  62.102  1.00  0.00           C
ATOM    458  O   THR    28      59.206  29.574  60.914  1.00  0.00           O
ATOM    459  N   LYS    29      60.429  29.327  62.771  1.00  0.00           N
ATOM    460  H   LYS    29      60.469  29.493  63.766  1.00  0.00           H
ATOM    461  CA  LYS    29      61.460  28.365  62.327  1.00  0.00           C
ATOM    462  HA  LYS    29      62.115  28.706  61.526  1.00  0.00           H
ATOM    463  CB  LYS    29      62.497  27.884  63.445  1.00  0.00           C
ATOM    464  HB2 LYS    29      63.131  28.719  63.743  1.00  0.00           H
ATOM    465  HB3 LYS    29      61.977  27.501  64.322  1.00  0.00           H
ATOM    466  CG  LYS    29      63.512  26.854  63.007  1.00  0.00           C
ATOM    467  HG2 LYS    29      63.093  25.853  62.907  1.00  0.00           H
ATOM    468  HG3 LYS    29      63.898  27.109  62.020  1.00  0.00           H
ATOM    469  CD  LYS    29      64.711  26.759  63.995  1.00  0.00           C
ATOM    470  HD2 LYS    29      65.405  25.988  63.661  1.00  0.00           H
ATOM    471  HD3 LYS    29      65.213  27.727  64.012  1.00  0.00           H
ATOM    472  CE  LYS    29      64.279  26.367  65.455  1.00  0.00           C
ATOM    473  HE2 LYS    29      63.697  27.206  65.835  1.00  0.00           H
ATOM    474  HE3 LYS    29      63.732  25.425  65.442  1.00  0.00           H
ATOM    475  NZ  LYS    29      65.429  26.260  66.351  1.00  0.00           N
ATOM    476  HZ1 LYS    29      66.086  25.592  65.973  1.00  0.00           H
ATOM    477  HZ2 LYS    29      65.141  25.870  67.236  1.00  0.00           H
ATOM    478  HZ3 LYS    29      65.931  27.115  66.545  1.00  0.00           H
ATOM    479  C   LYS    29      60.881  27.029  61.747  1.00  0.00           C
ATOM    480  O   LYS    29      61.470  26.506  60.799  1.00  0.00           O
ATOM    481  N   HIE    30      59.668  26.625  62.198  1.00  0.00           N
ATOM    482  H   HIE    30      59.360  27.249  62.931  1.00  0.00           H
ATOM    483  CA  HIE    30      58.905  25.520  61.721  1.00  0.00           C
ATOM    484  HA  HIE    30      59.587  24.796  61.274  1.00  0.00           H
ATOM    485  CB  HIE    30      58.132  24.743  62.864  1.00  0.00           C
ATOM    486  HB2 HIE    30      58.873  24.570  63.643  1.00  0.00           H
ATOM    487  HB3 HIE    30      57.289  25.381  63.130  1.00  0.00           H
ATOM    488  CG  HIE    30      57.595  23.497  62.173  1.00  0.00           C
ATOM    489  ND1 HIE    30      58.449  22.479  61.677  1.00  0.00           N
ATOM    490  CE1 HIE    30      57.717  21.634  60.992  1.00  0.00           C
ATOM    491  HE1 HIE    30      58.081  20.797  60.412  1.00  0.00           H
ATOM    492  NE2 HIE    30      56.432  22.006  61.061  1.00  0.00           N
ATOM    493  HE2 HIE    30      55.732  21.605  60.455  1.00  0.00           H
ATOM    494  CD2 HIE    30      56.328  23.189  61.687  1.00  0.00           C
ATOM    495  HD2 HIE    30      55.450  23.807  61.806  1.00  0.00           H
ATOM    496  C   HIE    30      58.018  26.020  60.539  1.00  0.00           C
ATOM    497  O   HIE    30      57.926  25.308  59.543  1.00  0.00           O
ATOM    498  N   PHE    31      57.453  27.224  60.576  1.00  0.00           N
ATOM    499  H   PHE    31      57.348  27.632  61.494  1.00  0.00           H
ATOM    500  CA  PHE    31      56.642  27.741  59.452  1.00  0.00           C
ATOM    501  HA  PHE    31      55.924  27.025  59.051  1.00  0.00           H
ATOM    502  CB  PHE    31      56.011  29.041  59.978  1.00  0.00           C
ATOM    503  HB2 PHE    31      55.835  29.030  61.054  1.00  0.00           H
ATOM    504  HB3 PHE    31      56.794  29.798  60.003  1.00  0.00           H
ATOM    505  CG  PHE    31      54.738  29.551  59.334  1.00  0.00           C
ATOM    506  CD1 PHE    31      54.538  29.437  57.979  1.00  0.00           C
ATOM    507  HD1 PHE    31      55.304  29.139  57.279  1.00  0.00           H
ATOM    508  CE1 PHE    31      53.320  29.907  57.466  1.00  0.00           C
ATOM    509  HE1 PHE    31      53.232  29.887  56.389  1.00  0.00           H
ATOM    510  CZ  PHE    31      52.281  30.334  58.254  1.00  0.00           C
ATOM    511  HZ  PHE    31      51.380  30.735  57.812  1.00  0.00           H
ATOM    512  CE2 PHE    31      52.488  30.316  59.638  1.00  0.00           C
ATOM    513  HE2 PHE    31      51.643  30.543  60.270  1.00  0.00           H
ATOM    514  CD2 PHE    31      53.716  30.027  60.198  1.00  0.00           C
ATOM    515  HD2 PHE    31      53.847  30.241  61.248  1.00  0.00           H
ATOM    516  C   PHE    31      57.551  27.928  58.195  1.00  0.00           C
ATOM    517  O   PHE    31      57.142  27.552  57.138  1.00  0.00           O
ATOM    518  N   ILE    32      58.876  28.318  58.263  1.00  0.00           N
ATOM    519  H   ILE    32      59.263  28.436  59.188  1.00  0.00           H
ATOM    520  CA  ILE    32      59.835  28.268  57.096  1.00  0.00           C
ATOM    521  HA  ILE    32      59.655  29.021  56.328  1.00  0.00           H
ATOM    522  CB  ILE    32      61.207  28.682  57.606  1.00  0.00           C
ATOM    523  HB  ILE    32      61.320  28.027  58.470  1.00  0.00           H
ATOM    524  CG2 ILE    32      62.288  28.452  56.521  1.00  0.00           C
ATOM    525 HG21 ILE    32      63.244  28.959  56.655  1.00  0.00           H
ATOM    526 HG22 ILE    32      61.828  29.009  55.705  1.00  0.00           H
ATOM    527 HG23 ILE    32      62.504  27.401  56.327  1.00  0.00           H
ATOM    528  CG1 ILE    32      61.166  30.155  58.141  1.00  0.00           C
ATOM    529 HG12 ILE    32      61.018  30.811  57.283  1.00  0.00           H
ATOM    530 HG13 ILE    32      60.367  30.281  58.871  1.00  0.00           H
ATOM    531  CD1 ILE    32      62.500  30.535  58.846  1.00  0.00           C
ATOM    532 HD11 ILE    32      63.312  30.545  58.119  1.00  0.00           H
ATOM    533 HD12 ILE    32      62.775  29.879  59.673  1.00  0.00           H
ATOM    534 HD13 ILE    32      62.431  31.517  59.315  1.00  0.00           H
ATOM    535  C   ILE    32      59.862  26.871  56.385  1.00  0.00           C
ATOM    536  O   ILE    32      59.987  26.791  55.144  1.00  0.00           O
ATOM    537  N   SER    33      59.728  25.732  57.151  1.00  0.00           N
ATOM    538  H   SER    33      59.686  25.738  58.160  1.00  0.00           H
ATOM    539  CA  SER    33      59.697  24.318  56.560  1.00  0.00           C
ATOM    540  HA  SER    33      60.434  24.238  55.760  1.00  0.00           H
ATOM    541  CB  SER    33      60.089  23.206  57.544  1.00  0.00           C
ATOM    542  HB2 SER    33      60.123  22.196  57.138  1.00  0.00           H
ATOM    543  HB3 SER    33      60.994  23.452  58.097  1.00  0.00           H
ATOM    544  OG  SER    33      59.063  23.041  58.519  1.00  0.00           O
ATOM    545  HG  SER    33      58.713  23.869  58.856  1.00  0.00           H
ATOM    546  C   SER    33      58.342  23.966  55.796  1.00  0.00           C
ATOM    547  O   SER    33      58.379  23.416  54.689  1.00  0.00           O
ATOM    548  N   GLU    34      57.235  24.462  56.314  1.00  0.00           N
ATOM    549  H   GLU    34      57.251  24.939  57.204  1.00  0.00           H
ATOM    550  CA  GLU    34      55.957  24.099  55.701  1.00  0.00           C
ATOM    551  HA  GLU    34      55.934  23.018  55.553  1.00  0.00           H
ATOM    552  CB  GLU    34      54.804  24.527  56.657  1.00  0.00           C
ATOM    553  HB2 GLU    34      54.772  25.567  56.978  1.00  0.00           H
ATOM    554  HB3 GLU    34      53.860  24.414  56.123  1.00  0.00           H
ATOM    555  CG  GLU    34      54.634  23.613  57.955  1.00  0.00           C
ATOM    556  HG2 GLU    34      55.509  23.790  58.582  1.00  0.00           H
ATOM    557  HG3 GLU    34      53.770  23.894  58.557  1.00  0.00           H
ATOM    558  CD  GLU    34      54.546  22.131  57.656  1.00  0.00           C
ATOM    559  OE1 GLU    34      55.013  21.235  58.370  1.00  0.00           O
ATOM    560  OE2 GLU    34      53.898  21.841  56.638  1.00  0.00           O
ATOM    561  C   GLU    34      55.812  24.780  54.352  1.00  0.00           C
ATOM    562  O   GLU    34      55.150  24.216  53.470  1.00  0.00           O
ATOM    563  N   LEU    35      56.378  25.939  54.113  1.00  0.00           N
ATOM    564  H   LEU    35      56.748  26.431  54.916  1.00  0.00           H
ATOM    565  CA  LEU    35      56.454  26.501  52.766  1.00  0.00           C
ATOM    566  HA  LEU    35      55.443  26.752  52.447  1.00  0.00           H
ATOM    567  CB  LEU    35      57.175  27.884  52.812  1.00  0.00           C
ATOM    568  HB2 LEU    35      58.187  27.744  53.191  1.00  0.00           H
ATOM    569  HB3 LEU    35      57.116  28.213  51.775  1.00  0.00           H
ATOM    570  CG  LEU    35      56.472  28.920  53.764  1.00  0.00           C
ATOM    571  HG  LEU    35      56.396  28.486  54.760  1.00  0.00           H
ATOM    572  CD1 LEU    35      57.324  30.146  53.854  1.00  0.00           C
ATOM    573 HD11 LEU    35      56.985  30.789  54.667  1.00  0.00           H
ATOM    574 HD12 LEU    35      57.214  30.870  53.046  1.00  0.00           H
ATOM    575 HD13 LEU    35      58.378  29.892  53.968  1.00  0.00           H
ATOM    576  CD2 LEU    35      55.077  29.256  53.416  1.00  0.00           C
ATOM    577 HD21 LEU    35      54.442  28.373  53.480  1.00  0.00           H
ATOM    578 HD22 LEU    35      54.674  29.982  54.121  1.00  0.00           H
ATOM    579 HD23 LEU    35      54.918  29.738  52.451  1.00  0.00           H
ATOM    580  C   LEU    35      57.142  25.614  51.729  1.00  0.00           C
ATOM    581  O   LEU    35      56.641  25.386  50.650  1.00  0.00           O
ATOM    582  N   GLU    36      58.330  25.092  52.155  1.00  0.00           N
ATOM    583  H   GLU    36      58.646  25.201  53.108  1.00  0.00           H
ATOM    584  CA  GLU    36      58.985  24.157  51.270  1.00  0.00           C
ATOM    585  HA  GLU    36      58.800  24.588  50.286  1.00  0.00           H
ATOM    586  CB  GLU    36      60.494  24.137  51.535  1.00  0.00           C
ATOM    587  HB2 GLU    36      60.974  23.677  50.671  1.00  0.00           H
ATOM    588  HB3 GLU    36      60.856  25.158  51.663  1.00  0.00           H
ATOM    589  CG  GLU    36      60.993  23.288  52.738  1.00  0.00           C
ATOM    590  HG2 GLU    36      60.898  23.961  53.590  1.00  0.00           H
ATOM    591  HG3 GLU    36      60.422  22.365  52.843  1.00  0.00           H
ATOM    592  CD  GLU    36      62.502  22.934  52.701  1.00  0.00           C
ATOM    593  OE1 GLU    36      62.860  21.846  53.226  1.00  0.00           O
ATOM    594  OE2 GLU    36      63.310  23.775  52.215  1.00  0.00           O
ATOM    595  C   GLU    36      58.391  22.726  51.164  1.00  0.00           C
ATOM    596  O   GLU    36      58.443  22.166  50.127  1.00  0.00           O
ATOM    597  N   LYS    37      57.607  22.308  52.224  1.00  0.00           N
ATOM    598  H   LYS    37      57.521  22.992  52.964  1.00  0.00           H
ATOM    599  CA  LYS    37      56.672  21.166  52.071  1.00  0.00           C
ATOM    600  HA  LYS    37      57.267  20.407  51.564  1.00  0.00           H
ATOM    601  CB  LYS    37      56.152  20.687  53.510  1.00  0.00           C
ATOM    602  HB2 LYS    37      55.741  21.512  54.091  1.00  0.00           H
ATOM    603  HB3 LYS    37      55.346  19.968  53.360  1.00  0.00           H
ATOM    604  CG  LYS    37      57.242  20.130  54.527  1.00  0.00           C
ATOM    605  HG2 LYS    37      57.888  20.973  54.767  1.00  0.00           H
ATOM    606  HG3 LYS    37      56.767  19.695  55.407  1.00  0.00           H
ATOM    607  CD  LYS    37      58.197  19.010  53.943  1.00  0.00           C
ATOM    608  HD2 LYS    37      57.648  18.077  53.814  1.00  0.00           H
ATOM    609  HD3 LYS    37      58.662  19.298  53.000  1.00  0.00           H
ATOM    610  CE  LYS    37      59.367  18.854  54.920  1.00  0.00           C
ATOM    611  HE2 LYS    37      60.079  18.116  54.550  1.00  0.00           H
ATOM    612  HE3 LYS    37      59.885  19.812  54.972  1.00  0.00           H
ATOM    613  NZ  LYS    37      58.929  18.548  56.324  1.00  0.00           N
ATOM    614  HZ1 LYS    37      59.737  18.481  56.927  1.00  0.00           H
ATOM    615  HZ2 LYS    37      58.394  17.694  56.393  1.00  0.00           H
ATOM    616  HZ3 LYS    37      58.361  19.314  56.654  1.00  0.00           H
ATOM    617  C   LYS    37      55.448  21.462  51.118  1.00  0.00           C
ATOM    618  O   LYS    37      55.068  20.542  50.367  1.00  0.00           O
ATOM    619  N   GLY    38      54.868  22.697  51.112  1.00  0.00           N
ATOM    620  H   GLY    38      55.258  23.350  51.776  1.00  0.00           H
ATOM    621  CA  GLY    38      53.700  23.145  50.306  1.00  0.00           C
ATOM    622  HA2 GLY    38      52.815  22.543  50.511  1.00  0.00           H
ATOM    623  HA3 GLY    38      53.508  24.140  50.709  1.00  0.00           H
ATOM    624  C   GLY    38      54.089  23.334  48.781  1.00  0.00           C
ATOM    625  O   GLY    38      53.369  22.830  47.827  1.00  0.00           O
ATOM    626  N   LEU    39      55.297  23.893  48.518  1.00  0.00           N
ATOM    627  H   LEU    39      55.749  24.212  49.363  1.00  0.00           H
ATOM    628  CA  LEU    39      55.908  23.900  47.212  1.00  0.00           C
ATOM    629  HA  LEU    39      55.198  24.164  46.428  1.00  0.00           H
ATOM    630  CB  LEU    39      57.107  24.906  47.243  1.00  0.00           C
ATOM    631  HB2 LEU    39      57.770  24.556  48.035  1.00  0.00           H
ATOM    632  HB3 LEU    39      57.700  24.851  46.330  1.00  0.00           H
ATOM    633  CG  LEU    39      56.541  26.310  47.447  1.00  0.00           C
ATOM    634  HG  LEU    39      55.911  26.279  48.336  1.00  0.00           H
ATOM    635  CD1 LEU    39      57.776  27.141  47.700  1.00  0.00           C
ATOM    636 HD11 LEU    39      58.358  26.733  48.527  1.00  0.00           H
ATOM    637 HD12 LEU    39      57.518  28.173  47.935  1.00  0.00           H
ATOM    638 HD13 LEU    39      58.394  27.041  46.807  1.00  0.00           H
ATOM    639  CD2 LEU    39      55.676  26.973  46.341  1.00  0.00           C
ATOM    640 HD21 LEU    39      56.268  26.850  45.434  1.00  0.00           H
ATOM    641 HD22 LEU    39      54.673  26.573  46.188  1.00  0.00           H
ATOM    642 HD23 LEU    39      55.660  28.045  46.536  1.00  0.00           H
ATOM    643  C   LEU    39      56.518  22.546  46.796  1.00  0.00           C
ATOM    644  O   LEU    39      56.707  22.331  45.634  1.00  0.00           O
ATOM    645  N   SER    40      56.852  21.588  47.692  1.00  0.00           N
ATOM    646  H   SER    40      56.760  21.713  48.691  1.00  0.00           H
ATOM    647  CA  SER    40      57.390  20.221  47.245  1.00  0.00           C
ATOM    648  HA  SER    40      58.221  20.303  46.544  1.00  0.00           H
ATOM    649  CB  SER    40      57.722  19.359  48.429  1.00  0.00           C
ATOM    650  HB2 SER    40      58.340  18.535  48.072  1.00  0.00           H
ATOM    651  HB3 SER    40      58.225  19.953  49.193  1.00  0.00           H
ATOM    652  OG  SER    40      56.621  18.720  49.113  1.00  0.00           O
ATOM    653  HG  SER    40      55.954  19.345  49.410  1.00  0.00           H
ATOM    654  C   SER    40      56.235  19.487  46.488  1.00  0.00           C
ATOM    655  O   SER    40      55.062  19.723  46.817  1.00  0.00           O
ATOM    656  N   LYS    41      56.601  18.582  45.552  1.00  0.00           N
ATOM    657  H   LYS    41      57.566  18.298  45.469  1.00  0.00           H
ATOM    658  CA  LYS    41      55.638  17.738  44.845  1.00  0.00           C
ATOM    659  HA  LYS    41      54.866  18.296  44.317  1.00  0.00           H
ATOM    660  CB  LYS    41      56.446  16.771  43.845  1.00  0.00           C
ATOM    661  HB2 LYS    41      57.161  16.243  44.476  1.00  0.00           H
ATOM    662  HB3 LYS    41      55.782  16.124  43.271  1.00  0.00           H
ATOM    663  CG  LYS    41      57.289  17.436  42.774  1.00  0.00           C
ATOM    664  HG2 LYS    41      56.533  17.985  42.211  1.00  0.00           H
ATOM    665  HG3 LYS    41      57.938  18.225  43.153  1.00  0.00           H
ATOM    666  CD  LYS    41      57.985  16.473  41.821  1.00  0.00           C
ATOM    667  HD2 LYS    41      58.742  15.901  42.356  1.00  0.00           H
ATOM    668  HD3 LYS    41      57.271  15.780  41.375  1.00  0.00           H
ATOM    669  CE  LYS    41      58.635  17.324  40.751  1.00  0.00           C
ATOM    670  HE2 LYS    41      57.976  17.965  40.165  1.00  0.00           H
ATOM    671  HE3 LYS    41      59.273  18.100  41.175  1.00  0.00           H
ATOM    672  NZ  LYS    41      59.544  16.592  39.789  1.00  0.00           N
ATOM    673  HZ1 LYS    41      60.216  17.065  39.201  1.00  0.00           H
ATOM    674  HZ2 LYS    41      58.997  16.022  39.160  1.00  0.00           H
ATOM    675  HZ3 LYS    41      59.911  15.841  40.354  1.00  0.00           H
ATOM    676  C   LYS    41      54.881  16.806  45.793  1.00  0.00           C
ATOM    677  O   LYS    41      53.797  16.316  45.459  1.00  0.00           O
ATOM    678  N   LYS    42      55.450  16.491  46.966  1.00  0.00           N
ATOM    679  H   LYS    42      56.330  16.936  47.181  1.00  0.00           H
ATOM    680  CA  LYS    42      54.826  15.681  47.948  1.00  0.00           C
ATOM    681  HA  LYS    42      54.347  14.816  47.490  1.00  0.00           H
ATOM    682  CB  LYS    42      55.883  15.177  48.931  1.00  0.00           C
ATOM    683  HB2 LYS    42      56.450  16.004  49.358  1.00  0.00           H
ATOM    684  HB3 LYS    42      55.252  14.676  49.666  1.00  0.00           H
ATOM    685  CG  LYS    42      57.073  14.331  48.503  1.00  0.00           C
ATOM    686  HG2 LYS    42      57.712  14.878  47.811  1.00  0.00           H
ATOM    687  HG3 LYS    42      57.524  14.060  49.458  1.00  0.00           H
ATOM    688  CD  LYS    42      56.698  13.120  47.762  1.00  0.00           C
ATOM    689  HD2 LYS    42      56.048  12.499  48.379  1.00  0.00           H
ATOM    690  HD3 LYS    42      56.243  13.444  46.826  1.00  0.00           H
ATOM    691  CE  LYS    42      57.859  12.215  47.343  1.00  0.00           C
ATOM    692  HE2 LYS    42      58.502  12.813  46.696  1.00  0.00           H
ATOM    693  HE3 LYS    42      58.485  11.949  48.195  1.00  0.00           H
ATOM    694  NZ  LYS    42      57.458  11.026  46.589  1.00  0.00           N
ATOM    695  HZ1 LYS    42      56.681  10.471  46.913  1.00  0.00           H
ATOM    696  HZ2 LYS    42      58.275  10.434  46.634  1.00  0.00           H
ATOM    697  HZ3 LYS    42      57.333  11.296  45.624  1.00  0.00           H
ATOM    698  C   LYS    42      53.629  16.296  48.753  1.00  0.00           C
ATOM    699  O   LYS    42      52.723  15.646  49.266  1.00  0.00           O
ATOM    700  N   GLY    43      53.483  17.633  48.656  1.00  0.00           N
ATOM    701  H   GLY    43      54.220  18.214  48.281  1.00  0.00           H
ATOM    702  CA  GLY    43      52.551  18.300  49.541  1.00  0.00           C
ATOM    703  HA2 GLY    43      52.400  19.304  49.145  1.00  0.00           H
ATOM    704  HA3 GLY    43      51.594  17.786  49.438  1.00  0.00           H
ATOM    705  C   GLY    43      52.841  18.316  51.085  1.00  0.00           C
ATOM    706  O   GLY    43      53.526  17.473  51.664  1.00  0.00           O
ATOM    707  N   GLY    44      52.211  19.263  51.754  1.00  0.00           N
ATOM    708  H   GLY    44      51.514  19.880  51.364  1.00  0.00           H
ATOM    709  CA  GLY    44      52.450  19.515  53.181  1.00  0.00           C
ATOM    710  HA2 GLY    44      52.848  18.636  53.687  1.00  0.00           H
ATOM    711  HA3 GLY    44      53.156  20.345  53.185  1.00  0.00           H
ATOM    712  C   GLY    44      51.137  19.948  53.877  1.00  0.00           C
ATOM    713  O   GLY    44      49.992  19.755  53.403  1.00  0.00           O
ATOM    714  N   ASN    45      51.271  20.448  55.042  1.00  0.00           N
ATOM    715  H   ASN    45      52.190  20.776  55.305  1.00  0.00           H
ATOM    716  CA  ASN    45      50.087  21.148  55.657  1.00  0.00           C
ATOM    717  HA  ASN    45      49.247  20.456  55.730  1.00  0.00           H
ATOM    718  CB  ASN    45      50.509  21.552  57.066  1.00  0.00           C
ATOM    719  HB2 ASN    45      51.373  22.212  56.979  1.00  0.00           H
ATOM    720  HB3 ASN    45      49.623  22.062  57.445  1.00  0.00           H
ATOM    721  CG  ASN    45      50.859  20.349  57.899  1.00  0.00           C
ATOM    722  OD1 ASN    45      50.041  19.534  58.450  1.00  0.00           O
ATOM    723  ND2 ASN    45      52.096  20.172  58.141  1.00  0.00           N
ATOM    724 HD21 ASN    45      52.871  20.713  57.782  1.00  0.00           H
ATOM    725 HD22 ASN    45      52.317  19.439  58.800  1.00  0.00           H
ATOM    726  C   ASN    45      49.589  22.423  54.933  1.00  0.00           C
ATOM    727  O   ASN    45      48.562  22.903  55.293  1.00  0.00           O
ATOM    728  N   ILE    46      50.311  23.052  54.031  1.00  0.00           N
ATOM    729  H   ILE    46      51.211  22.616  53.887  1.00  0.00           H
ATOM    730  CA  ILE    46      50.037  24.298  53.353  1.00  0.00           C
ATOM    731  HA  ILE    46      49.097  24.714  53.715  1.00  0.00           H
ATOM    732  CB  ILE    46      51.138  25.348  53.654  1.00  0.00           C
ATOM    733  HB  ILE    46      52.046  25.022  53.149  1.00  0.00           H
ATOM    734  CG2 ILE    46      50.706  26.665  52.907  1.00  0.00           C
ATOM    735 HG21 ILE    46      49.843  27.185  53.321  1.00  0.00           H
ATOM    736 HG22 ILE    46      50.579  26.429  51.851  1.00  0.00           H
ATOM    737 HG23 ILE    46      51.521  27.386  52.972  1.00  0.00           H
ATOM    738  CG1 ILE    46      51.408  25.619  55.172  1.00  0.00           C
ATOM    739 HG12 ILE    46      50.440  25.939  55.558  1.00  0.00           H
ATOM    740 HG13 ILE    46      51.766  24.697  55.631  1.00  0.00           H
ATOM    741  CD1 ILE    46      52.365  26.742  55.528  1.00  0.00           C
ATOM    742 HD11 ILE    46      51.892  27.695  55.288  1.00  0.00           H
ATOM    743 HD12 ILE    46      53.367  26.639  55.113  1.00  0.00           H
ATOM    744 HD13 ILE    46      52.523  26.736  56.607  1.00  0.00           H
ATOM    745  C   ILE    46      49.818  24.044  51.812  1.00  0.00           C
ATOM    746  O   ILE    46      50.778  23.643  51.090  1.00  0.00           O
ATOM    747  N   PRO    47      48.573  24.323  51.293  1.00  0.00           N
ATOM    748  CD  PRO    47      47.306  24.491  52.032  1.00  0.00           C
ATOM    749  HD2 PRO    47      47.183  25.516  52.381  1.00  0.00           H
ATOM    750  HD3 PRO    47      47.194  23.771  52.842  1.00  0.00           H
ATOM    751  CG  PRO    47      46.276  24.118  50.942  1.00  0.00           C
ATOM    752  HG2 PRO    47      45.360  24.631  51.237  1.00  0.00           H
ATOM    753  HG3 PRO    47      46.075  23.055  50.805  1.00  0.00           H
ATOM    754  CB  PRO    47      46.941  24.722  49.678  1.00  0.00           C
ATOM    755  HB2 PRO    47      46.886  25.807  49.762  1.00  0.00           H
ATOM    756  HB3 PRO    47      46.539  24.495  48.689  1.00  0.00           H
ATOM    757  CA  PRO    47      48.337  24.185  49.806  1.00  0.00           C
ATOM    758  HA  PRO    47      48.334  23.119  49.576  1.00  0.00           H
ATOM    759  C   PRO    47      49.375  24.874  48.956  1.00  0.00           C
ATOM    760  O   PRO    47      49.631  24.270  47.886  1.00  0.00           O
ATOM    761  N   MET    48      49.863  26.096  49.238  1.00  0.00           N
ATOM    762  H   MET    48      49.492  26.450  50.109  1.00  0.00           H
ATOM    763  CA  MET    48      50.739  26.921  48.377  1.00  0.00           C
ATOM    764  HA  MET    48      50.636  27.935  48.763  1.00  0.00           H
ATOM    765  CB  MET    48      52.266  26.483  48.466  1.00  0.00           C
ATOM    766  HB2 MET    48      52.306  25.410  48.277  1.00  0.00           H
ATOM    767  HB3 MET    48      52.910  26.923  47.705  1.00  0.00           H
ATOM    768  CG  MET    48      52.796  26.699  49.874  1.00  0.00           C
ATOM    769  HG2 MET    48      52.287  25.944  50.475  1.00  0.00           H
ATOM    770  HG3 MET    48      53.826  26.348  49.937  1.00  0.00           H
ATOM    771  SD  MET    48      52.691  28.341  50.731  1.00  0.00           S
ATOM    772  CE  MET    48      54.142  29.120  49.983  1.00  0.00           C
ATOM    773  HE1 MET    48      55.065  28.617  50.271  1.00  0.00           H
ATOM    774  HE2 MET    48      54.048  29.340  48.920  1.00  0.00           H
ATOM    775  HE3 MET    48      54.183  30.110  50.435  1.00  0.00           H
ATOM    776  C   MET    48      50.251  26.791  46.904  1.00  0.00           C
ATOM    777  O   MET    48      50.962  26.313  46.041  1.00  0.00           O
ATOM    778  N   ILE    49      49.064  27.240  46.603  1.00  0.00           N
ATOM    779  H   ILE    49      48.654  27.739  47.379  1.00  0.00           H
ATOM    780  CA  ILE    49      48.323  27.181  45.321  1.00  0.00           C
ATOM    781  HA  ILE    49      48.498  26.184  44.916  1.00  0.00           H
ATOM    782  CB  ILE    49      46.868  27.563  45.412  1.00  0.00           C
ATOM    783  HB  ILE    49      46.745  28.639  45.298  1.00  0.00           H
ATOM    784  CG2 ILE    49      46.161  26.963  44.165  1.00  0.00           C
ATOM    785 HG21 ILE    49      45.180  27.438  44.115  1.00  0.00           H
ATOM    786 HG22 ILE    49      46.075  25.881  44.256  1.00  0.00           H
ATOM    787 HG23 ILE    49      46.675  27.157  43.223  1.00  0.00           H
ATOM    788  CG1 ILE    49      46.246  27.145  46.759  1.00  0.00           C
ATOM    789 HG12 ILE    49      46.216  26.070  46.930  1.00  0.00           H
ATOM    790 HG13 ILE    49      46.761  27.634  47.586  1.00  0.00           H
ATOM    791  CD1 ILE    49      44.786  27.630  46.928  1.00  0.00           C
ATOM    792 HD11 ILE    49      44.326  27.114  47.769  1.00  0.00           H
ATOM    793 HD12 ILE    49      44.213  27.376  46.035  1.00  0.00           H
ATOM    794 HD13 ILE    49      44.862  28.708  47.074  1.00  0.00           H
ATOM    795  C   ILE    49      49.029  28.108  44.242  1.00  0.00           C
ATOM    796  O   ILE    49      49.004  29.305  44.580  1.00  0.00           O
ATOM    797  N   PRO    50      49.660  27.659  43.097  1.00  0.00           N
ATOM    798  CD  PRO    50      49.791  26.312  42.744  1.00  0.00           C
ATOM    799  HD2 PRO    50      48.863  25.757  42.606  1.00  0.00           H
ATOM    800  HD3 PRO    50      50.431  25.811  43.471  1.00  0.00           H
ATOM    801  CG  PRO    50      50.463  26.258  41.384  1.00  0.00           C
ATOM    802  HG2 PRO    50      49.680  26.240  40.626  1.00  0.00           H
ATOM    803  HG3 PRO    50      51.133  25.401  41.309  1.00  0.00           H
ATOM    804  CB  PRO    50      51.109  27.573  41.146  1.00  0.00           C
ATOM    805  HB2 PRO    50      51.038  27.931  40.119  1.00  0.00           H
ATOM    806  HB3 PRO    50      52.138  27.619  41.504  1.00  0.00           H
ATOM    807  CA  PRO    50      50.342  28.516  42.116  1.00  0.00           C
ATOM    808  HA  PRO    50      50.924  29.219  42.710  1.00  0.00           H
ATOM    809  C   PRO    50      49.352  29.421  41.425  1.00  0.00           C
ATOM    810  O   PRO    50      48.353  29.004  40.850  1.00  0.00           O
ATOM    811  N   GLY    51      49.557  30.725  41.565  1.00  0.00           N
ATOM    812  H   GLY    51      50.415  31.096  41.947  1.00  0.00           H
ATOM    813  CA  GLY    51      48.575  31.680  41.009  1.00  0.00           C
ATOM    814  HA2 GLY    51      47.636  31.133  40.921  1.00  0.00           H
ATOM    815  HA3 GLY    51      48.247  32.413  41.747  1.00  0.00           H
ATOM    816  C   GLY    51      48.948  32.341  39.733  1.00  0.00           C
ATOM    817  O   GLY    51      48.308  33.291  39.316  1.00  0.00           O
ATOM    818  N   TRP    52      50.016  31.810  39.019  1.00  0.00           N
ATOM    819  H   TRP    52      50.318  30.921  39.391  1.00  0.00           H
ATOM    820  CA  TRP    52      50.310  32.069  37.622  1.00  0.00           C
ATOM    821  HA  TRP    52      51.250  31.524  37.543  1.00  0.00           H
ATOM    822  CB  TRP    52      49.328  31.348  36.708  1.00  0.00           C
ATOM    823  HB2 TRP    52      48.309  31.694  36.878  1.00  0.00           H
ATOM    824  HB3 TRP    52      49.610  31.504  35.668  1.00  0.00           H
ATOM    825  CG  TRP    52      49.385  29.889  36.861  1.00  0.00           C
ATOM    826  CD1 TRP    52      48.625  29.194  37.761  1.00  0.00           C
ATOM    827  HD1 TRP    52      47.898  29.704  38.376  1.00  0.00           H
ATOM    828  NE1 TRP    52      49.006  27.874  37.758  1.00  0.00           N
ATOM    829  HE1 TRP    52      48.514  27.274  38.403  1.00  0.00           H
ATOM    830  CE2 TRP    52      49.996  27.617  36.842  1.00  0.00           C
ATOM    831  CZ2 TRP    52      50.828  26.545  36.513  1.00  0.00           C
ATOM    832  HZ2 TRP    52      50.815  25.666  37.142  1.00  0.00           H
ATOM    833  CH2 TRP    52      51.782  26.649  35.454  1.00  0.00           C
ATOM    834  HH2 TRP    52      52.395  25.783  35.255  1.00  0.00           H
ATOM    835  CZ3 TRP    52      51.922  27.914  34.804  1.00  0.00           C
ATOM    836  HZ3 TRP    52      52.701  28.122  34.085  1.00  0.00           H
ATOM    837  CE3 TRP    52      51.181  29.027  35.211  1.00  0.00           C
ATOM    838  HE3 TRP    52      51.362  29.961  34.701  1.00  0.00           H
ATOM    839  CD2 TRP    52      50.192  28.884  36.199  1.00  0.00           C
ATOM    840  C   TRP    52      50.600  33.469  37.168  1.00  0.00           C
ATOM    841  O   TRP    52      50.885  33.643  36.000  1.00  0.00           O
ATOM    842  N   VAL    53      50.584  34.466  38.030  1.00  0.00           N
ATOM    843  H   VAL    53      50.005  34.373  38.852  1.00  0.00           H
ATOM    844  CA  VAL    53      51.236  35.733  37.681  1.00  0.00           C
ATOM    845  HA  VAL    53      50.889  36.053  36.699  1.00  0.00           H
ATOM    846  CB  VAL    53      50.880  36.848  38.705  1.00  0.00           C
ATOM    847  HB  VAL    53      51.378  36.646  39.653  1.00  0.00           H
ATOM    848  CG1 VAL    53      51.339  38.156  38.031  1.00  0.00           C
ATOM    849 HG11 VAL    53      50.744  38.309  37.130  1.00  0.00           H
ATOM    850 HG12 VAL    53      51.279  38.999  38.718  1.00  0.00           H
ATOM    851 HG13 VAL    53      52.395  38.050  37.784  1.00  0.00           H
ATOM    852  CG2 VAL    53      49.352  36.967  38.780  1.00  0.00           C
ATOM    853 HG21 VAL    53      48.961  36.436  39.648  1.00  0.00           H
ATOM    854 HG22 VAL    53      48.934  36.651  37.823  1.00  0.00           H
ATOM    855 HG23 VAL    53      49.092  37.986  39.063  1.00  0.00           H
ATOM    856  C   VAL    53      52.750  35.600  37.512  1.00  0.00           C
ATOM    857  O   VAL    53      53.531  35.460  38.440  1.00  0.00           O
ATOM    858  N   MET    54      53.137  35.386  36.226  1.00  0.00           N
ATOM    859  H   MET    54      52.420  35.569  35.539  1.00  0.00           H
ATOM    860  CA  MET    54      54.444  34.883  35.864  1.00  0.00           C
ATOM    861  HA  MET    54      54.807  34.253  36.675  1.00  0.00           H
ATOM    862  CB  MET    54      54.490  33.987  34.682  1.00  0.00           C
ATOM    863  HB2 MET    54      54.174  34.602  33.840  1.00  0.00           H
ATOM    864  HB3 MET    54      55.525  33.686  34.515  1.00  0.00           H
ATOM    865  CG  MET    54      53.582  32.702  34.760  1.00  0.00           C
ATOM    866  HG2 MET    54      53.743  32.203  35.716  1.00  0.00           H
ATOM    867  HG3 MET    54      52.541  32.973  34.584  1.00  0.00           H
ATOM    868  SD  MET    54      53.857  31.458  33.449  1.00  0.00           S
ATOM    869  CE  MET    54      55.542  30.960  33.774  1.00  0.00           C
ATOM    870  HE1 MET    54      55.406  30.542  34.771  1.00  0.00           H
ATOM    871  HE2 MET    54      55.748  30.052  33.208  1.00  0.00           H
ATOM    872  HE3 MET    54      56.350  31.692  33.748  1.00  0.00           H
ATOM    873  C   MET    54      55.503  36.017  35.718  1.00  0.00           C
ATOM    874  O   MET    54      56.702  35.788  35.406  1.00  0.00           O
ATOM    875  N   ASP    55      55.113  37.231  36.024  1.00  0.00           N
ATOM    876  H   ASP    55      54.151  37.360  36.304  1.00  0.00           H
ATOM    877  CA  ASP    55      55.859  38.472  35.845  1.00  0.00           C
ATOM    878  HA  ASP    55      56.903  38.184  35.719  1.00  0.00           H
ATOM    879  CB  ASP    55      55.436  39.220  34.591  1.00  0.00           C
ATOM    880  HB2 ASP    55      54.587  39.895  34.693  1.00  0.00           H
ATOM    881  HB3 ASP    55      56.273  39.812  34.223  1.00  0.00           H
ATOM    882  CG  ASP    55      55.225  38.318  33.429  1.00  0.00           C
ATOM    883  OD1 ASP    55      56.146  37.729  32.887  1.00  0.00           O
ATOM    884  OD2 ASP    55      54.059  38.121  33.000  1.00  0.00           O
ATOM    885  C   ASP    55      55.621  39.417  37.017  1.00  0.00           C
ATOM    886  O   ASP    55      54.514  39.468  37.533  1.00  0.00           O
ATOM    887  N   PHE    56      56.628  40.124  37.441  1.00  0.00           N
ATOM    888  H   PHE    56      57.485  39.979  36.925  1.00  0.00           H
ATOM    889  CA  PHE    56      56.444  41.320  38.268  1.00  0.00           C
ATOM    890  HA  PHE    56      55.926  40.987  39.168  1.00  0.00           H
ATOM    891  CB  PHE    56      57.761  41.916  38.817  1.00  0.00           C
ATOM    892  HB2 PHE    56      58.269  42.307  37.935  1.00  0.00           H
ATOM    893  HB3 PHE    56      57.554  42.706  39.540  1.00  0.00           H
ATOM    894  CG  PHE    56      58.775  40.931  39.424  1.00  0.00           C
ATOM    895  CD1 PHE    56      58.307  39.923  40.322  1.00  0.00           C
ATOM    896  HD1 PHE    56      57.253  39.769  40.499  1.00  0.00           H
ATOM    897  CE1 PHE    56      59.245  39.110  40.998  1.00  0.00           C
ATOM    898  HE1 PHE    56      58.994  38.419  41.789  1.00  0.00           H
ATOM    899  CZ  PHE    56      60.552  39.184  40.669  1.00  0.00           C
ATOM    900  HZ  PHE    56      61.297  38.428  40.874  1.00  0.00           H
ATOM    901  CE2 PHE    56      60.973  40.170  39.769  1.00  0.00           C
ATOM    902  HE2 PHE    56      61.988  40.201  39.402  1.00  0.00           H
ATOM    903  CD2 PHE    56      60.091  41.062  39.176  1.00  0.00           C
ATOM    904  HD2 PHE    56      60.408  41.800  38.454  1.00  0.00           H
ATOM    905  C   PHE    56      55.623  42.389  37.522  1.00  0.00           C
ATOM    906  O   PHE    56      55.915  42.712  36.352  1.00  0.00           O
ATOM    907  N   PRO    57      54.643  43.095  38.084  1.00  0.00           N
ATOM    908  CD  PRO    57      54.369  43.165  39.478  1.00  0.00           C
ATOM    909  HD2 PRO    57      55.308  43.119  40.029  1.00  0.00           H
ATOM    910  HD3 PRO    57      53.755  42.324  39.799  1.00  0.00           H
ATOM    911  CG  PRO    57      53.728  44.515  39.749  1.00  0.00           C
ATOM    912  HG2 PRO    57      54.405  45.258  40.169  1.00  0.00           H
ATOM    913  HG3 PRO    57      52.867  44.379  40.404  1.00  0.00           H
ATOM    914  CB  PRO    57      53.109  44.839  38.439  1.00  0.00           C
ATOM    915  HB2 PRO    57      52.958  45.890  38.194  1.00  0.00           H
ATOM    916  HB3 PRO    57      52.140  44.374  38.259  1.00  0.00           H
ATOM    917  CA  PRO    57      54.205  44.354  37.476  1.00  0.00           C
ATOM    918  HA  PRO    57      53.789  44.162  36.487  1.00  0.00           H
ATOM    919  C   PRO    57      55.304  45.410  37.329  1.00  0.00           C
ATOM    920  O   PRO    57      56.040  45.596  38.352  1.00  0.00           O
ATOM    921  N   THR    58      55.425  46.094  36.155  1.00  0.00           N
ATOM    922  H   THR    58      54.685  45.901  35.495  1.00  0.00           H
ATOM    923  CA  THR    58      56.385  47.169  35.855  1.00  0.00           C
ATOM    924  HA  THR    58      57.357  46.927  36.284  1.00  0.00           H
ATOM    925  CB  THR    58      56.681  47.215  34.355  1.00  0.00           C
ATOM    926  HB  THR    58      57.366  48.051  34.218  1.00  0.00           H
ATOM    927  CG2 THR    58      57.167  45.874  33.634  1.00  0.00           C
ATOM    928 HG21 THR    58      56.459  45.071  33.839  1.00  0.00           H
ATOM    929 HG22 THR    58      58.195  45.666  33.934  1.00  0.00           H
ATOM    930 HG23 THR    58      57.187  46.112  32.570  1.00  0.00           H
ATOM    931  OG1 THR    58      55.518  47.488  33.622  1.00  0.00           O
ATOM    932  HG1 THR    58      54.945  46.743  33.815  1.00  0.00           H
ATOM    933  C   THR    58      55.965  48.608  36.299  1.00  0.00           C
ATOM    934  O   THR    58      56.750  49.534  36.155  1.00  0.00           O
ATOM    935  N   GLY    59      54.726  48.828  36.746  1.00  0.00           N
ATOM    936  H   GLY    59      54.043  48.092  36.861  1.00  0.00           H
ATOM    937  CA  GLY    59      54.072  50.133  36.903  1.00  0.00           C
ATOM    938  HA2 GLY    59      53.130  50.010  37.436  1.00  0.00           H
ATOM    939  HA3 GLY    59      54.770  50.726  37.495  1.00  0.00           H
ATOM    940  C   GLY    59      53.810  50.811  35.593  1.00  0.00           C
ATOM    941  O   GLY    59      53.254  51.898  35.654  1.00  0.00           O
ATOM    942  N   LYS    60      54.056  50.156  34.506  1.00  0.00           N
ATOM    943  H   LYS    60      54.321  49.182  34.559  1.00  0.00           H
ATOM    944  CA  LYS    60      53.796  50.682  33.188  1.00  0.00           C
ATOM    945  HA  LYS    60      53.424  51.703  33.272  1.00  0.00           H
ATOM    946  CB  LYS    60      55.084  50.736  32.309  1.00  0.00           C
ATOM    947  HB2 LYS    60      55.549  49.750  32.319  1.00  0.00           H
ATOM    948  HB3 LYS    60      54.785  50.938  31.281  1.00  0.00           H
ATOM    949  CG  LYS    60      56.197  51.688  32.828  1.00  0.00           C
ATOM    950  HG2 LYS    60      55.939  52.715  32.569  1.00  0.00           H
ATOM    951  HG3 LYS    60      56.213  51.586  33.913  1.00  0.00           H
ATOM    952  CD  LYS    60      57.679  51.506  32.340  1.00  0.00           C
ATOM    953  HD2 LYS    60      58.355  52.078  32.975  1.00  0.00           H
ATOM    954  HD3 LYS    60      57.982  50.458  32.332  1.00  0.00           H
ATOM    955  CE  LYS    60      57.769  51.887  30.847  1.00  0.00           C
ATOM    956  HE2 LYS    60      57.180  51.177  30.266  1.00  0.00           H
ATOM    957  HE3 LYS    60      57.386  52.908  30.836  1.00  0.00           H
ATOM    958  NZ  LYS    60      59.192  51.977  30.345  1.00  0.00           N
ATOM    959  HZ1 LYS    60      59.764  52.617  30.878  1.00  0.00           H
ATOM    960  HZ2 LYS    60      59.198  52.276  29.380  1.00  0.00           H
ATOM    961  HZ3 LYS    60      59.642  51.073  30.370  1.00  0.00           H
ATOM    962  C   LYS    60      52.585  49.989  32.574  1.00  0.00           C
ATOM    963  O   LYS    60      52.260  50.225  31.471  1.00  0.00           O
ATOM    964  N   GLU    61      51.877  49.066  33.255  1.00  0.00           N
ATOM    965  H   GLU    61      52.190  48.684  34.136  1.00  0.00           H
ATOM    966  CA  GLU    61      50.627  48.563  32.788  1.00  0.00           C
ATOM    967  HA  GLU    61      50.758  48.172  31.779  1.00  0.00           H
ATOM    968  CB  GLU    61      50.248  47.383  33.653  1.00  0.00           C
ATOM    969  HB2 GLU    61      49.925  47.756  34.625  1.00  0.00           H
ATOM    970  HB3 GLU    61      49.323  46.985  33.237  1.00  0.00           H
ATOM    971  CG  GLU    61      51.145  46.167  33.808  1.00  0.00           C
ATOM    972  HG2 GLU    61      50.629  45.345  34.306  1.00  0.00           H
ATOM    973  HG3 GLU    61      51.354  45.642  32.876  1.00  0.00           H
ATOM    974  CD  GLU    61      52.452  46.559  34.513  1.00  0.00           C
ATOM    975  OE1 GLU    61      52.528  47.457  35.351  1.00  0.00           O
ATOM    976  OE2 GLU    61      53.495  45.945  34.235  1.00  0.00           O
ATOM    977  C   GLU    61      49.640  49.725  32.599  1.00  0.00           C
ATOM    978  O   GLU    61      49.501  50.512  33.454  1.00  0.00           O
ATOM    979  N   SER    62      48.959  49.831  31.445  1.00  0.00           N
ATOM    980  H   SER    62      49.053  49.099  30.756  1.00  0.00           H
ATOM    981  CA  SER    62      47.992  50.924  31.198  1.00  0.00           C
ATOM    982  HA  SER    62      47.581  51.296  32.138  1.00  0.00           H
ATOM    983  CB  SER    62      48.679  52.109  30.427  1.00  0.00           C
ATOM    984  HB2 SER    62      48.007  52.958  30.299  1.00  0.00           H
ATOM    985  HB3 SER    62      49.456  52.476  31.097  1.00  0.00           H
ATOM    986  OG  SER    62      49.043  51.842  29.055  1.00  0.00           O
ATOM    987  HG  SER    62      49.888  51.386  29.009  1.00  0.00           H
ATOM    988  C   SER    62      46.769  50.597  30.403  1.00  0.00           C
ATOM    989  O   SER    62      46.740  49.460  29.817  1.00  0.00           O
ATOM    990  N   GLY    63      45.819  51.526  30.357  1.00  0.00           N
ATOM    991  H   GLY    63      45.879  52.285  31.022  1.00  0.00           H
ATOM    992  CA  GLY    63      44.514  51.295  29.702  1.00  0.00           C
ATOM    993  HA2 GLY    63      44.170  52.305  29.484  1.00  0.00           H
ATOM    994  HA3 GLY    63      44.599  50.772  28.750  1.00  0.00           H
ATOM    995  C   GLY    63      43.452  50.627  30.536  1.00  0.00           C
ATOM    996  O   GLY    63      43.362  50.851  31.717  1.00  0.00           O
ATOM    997  N   ASP    64      42.445  50.213  29.797  1.00  0.00           N
ATOM    998  H   ASP    64      42.430  50.281  28.789  1.00  0.00           H
ATOM    999  CA  ASP    64      41.108  49.840  30.415  1.00  0.00           C
ATOM   1000  HA  ASP    64      41.003  50.340  31.377  1.00  0.00           H
ATOM   1001  CB  ASP    64      39.933  50.268  29.445  1.00  0.00           C
ATOM   1002  HB2 ASP    64      39.815  49.423  28.767  1.00  0.00           H
ATOM   1003  HB3 ASP    64      38.972  50.224  29.956  1.00  0.00           H
ATOM   1004  CG  ASP    64      40.144  51.533  28.723  1.00  0.00           C
ATOM   1005  OD1 ASP    64      40.262  52.653  29.339  1.00  0.00           O
ATOM   1006  OD2 ASP    64      40.115  51.494  27.422  1.00  0.00           O
ATOM   1007  C   ASP    64      41.061  48.291  30.713  1.00  0.00           C
ATOM   1008  O   ASP    64      41.259  47.388  29.869  1.00  0.00           O
ATOM   1009  N   PHE    65      40.624  47.904  31.870  1.00  0.00           N
ATOM   1010  H   PHE    65      40.564  48.604  32.596  1.00  0.00           H
ATOM   1011  CA  PHE    65      40.485  46.484  32.238  1.00  0.00           C
ATOM   1012  HA  PHE    65      40.317  45.902  31.332  1.00  0.00           H
ATOM   1013  CB  PHE    65      41.732  45.966  32.998  1.00  0.00           C
ATOM   1014  HB2 PHE    65      41.851  46.569  33.898  1.00  0.00           H
ATOM   1015  HB3 PHE    65      41.560  44.968  33.400  1.00  0.00           H
ATOM   1016  CG  PHE    65      42.978  46.059  32.182  1.00  0.00           C
ATOM   1017  CD1 PHE    65      43.260  45.108  31.153  1.00  0.00           C
ATOM   1018  HD1 PHE    65      42.413  44.472  30.945  1.00  0.00           H
ATOM   1019  CE1 PHE    65      44.377  45.181  30.429  1.00  0.00           C
ATOM   1020  HE1 PHE    65      44.492  44.447  29.645  1.00  0.00           H
ATOM   1021  CZ  PHE    65      45.306  46.177  30.645  1.00  0.00           C
ATOM   1022  HZ  PHE    65      46.174  46.294  30.015  1.00  0.00           H
ATOM   1023  CE2 PHE    65      44.962  47.250  31.456  1.00  0.00           C
ATOM   1024  HE2 PHE    65      45.575  48.138  31.494  1.00  0.00           H
ATOM   1025  CD2 PHE    65      43.833  47.164  32.309  1.00  0.00           C
ATOM   1026  HD2 PHE    65      43.564  48.068  32.835  1.00  0.00           H
ATOM   1027  C   PHE    65      39.201  46.348  33.160  1.00  0.00           C
ATOM   1028  O   PHE    65      38.857  47.200  33.998  1.00  0.00           O
ATOM   1029  N   LEU    66      38.619  45.149  33.261  1.00  0.00           N
ATOM   1030  H   LEU    66      38.922  44.329  32.756  1.00  0.00           H
ATOM   1031  CA  LEU    66      37.508  44.792  34.149  1.00  0.00           C
ATOM   1032  HA  LEU    66      37.077  45.676  34.616  1.00  0.00           H
ATOM   1033  CB  LEU    66      36.386  44.134  33.312  1.00  0.00           C
ATOM   1034  HB2 LEU    66      36.843  43.334  32.730  1.00  0.00           H
ATOM   1035  HB3 LEU    66      35.658  43.729  34.015  1.00  0.00           H
ATOM   1036  CG  LEU    66      35.696  45.175  32.404  1.00  0.00           C
ATOM   1037  HG  LEU    66      36.452  45.912  32.132  1.00  0.00           H
ATOM   1038  CD1 LEU    66      35.160  44.485  31.194  1.00  0.00           C
ATOM   1039 HD11 LEU    66      34.423  43.745  31.506  1.00  0.00           H
ATOM   1040 HD12 LEU    66      35.948  44.026  30.597  1.00  0.00           H
ATOM   1041 HD13 LEU    66      34.595  45.121  30.513  1.00  0.00           H
ATOM   1042  CD2 LEU    66      34.592  45.891  33.194  1.00  0.00           C
ATOM   1043 HD21 LEU    66      35.061  46.283  34.095  1.00  0.00           H
ATOM   1044 HD22 LEU    66      34.187  46.740  32.642  1.00  0.00           H
ATOM   1045 HD23 LEU    66      33.734  45.266  33.439  1.00  0.00           H
ATOM   1046  C   LEU    66      37.919  43.854  35.276  1.00  0.00           C
ATOM   1047  O   LEU    66      38.630  42.861  35.163  1.00  0.00           O
ATOM   1048  N   ALA    67      37.382  44.053  36.429  1.00  0.00           N
ATOM   1049  H   ALA    67      36.772  44.851  36.539  1.00  0.00           H
ATOM   1050  CA  ALA    67      37.205  43.032  37.469  1.00  0.00           C
ATOM   1051  HA  ALA    67      37.618  42.110  37.061  1.00  0.00           H
ATOM   1052  CB  ALA    67      38.038  43.585  38.664  1.00  0.00           C
ATOM   1053  HB1 ALA    67      37.433  44.352  39.150  1.00  0.00           H
ATOM   1054  HB2 ALA    67      38.998  44.009  38.374  1.00  0.00           H
ATOM   1055  HB3 ALA    67      38.079  42.718  39.322  1.00  0.00           H
ATOM   1056  C   ALA    67      35.677  42.716  37.797  1.00  0.00           C
ATOM   1057  O   ALA    67      34.775  43.530  37.570  1.00  0.00           O
ATOM   1058  N   ILE    68      35.392  41.553  38.408  1.00  0.00           N
ATOM   1059  H   ILE    68      36.083  40.843  38.609  1.00  0.00           H
ATOM   1060  CA  ILE    68      34.134  41.227  39.130  1.00  0.00           C
ATOM   1061  HA  ILE    68      33.707  42.211  39.319  1.00  0.00           H
ATOM   1062  CB  ILE    68      33.175  40.388  38.261  1.00  0.00           C
ATOM   1063  HB  ILE    68      32.192  40.454  38.728  1.00  0.00           H
ATOM   1064  CG2 ILE    68      32.841  41.152  36.962  1.00  0.00           C
ATOM   1065 HG21 ILE    68      31.888  40.773  36.595  1.00  0.00           H
ATOM   1066 HG22 ILE    68      33.649  40.990  36.249  1.00  0.00           H
ATOM   1067 HG23 ILE    68      32.712  42.213  37.179  1.00  0.00           H
ATOM   1068  CG1 ILE    68      33.625  38.921  37.866  1.00  0.00           C
ATOM   1069 HG12 ILE    68      34.447  39.013  37.158  1.00  0.00           H
ATOM   1070 HG13 ILE    68      34.046  38.413  38.734  1.00  0.00           H
ATOM   1071  CD1 ILE    68      32.540  38.111  37.141  1.00  0.00           C
ATOM   1072 HD11 ILE    68      31.626  37.854  37.679  1.00  0.00           H
ATOM   1073 HD12 ILE    68      32.911  37.145  36.798  1.00  0.00           H
ATOM   1074 HD13 ILE    68      32.245  38.684  36.262  1.00  0.00           H
ATOM   1075  C   ILE    68      34.590  40.528  40.393  1.00  0.00           C
ATOM   1076  O   ILE    68      35.657  39.906  40.354  1.00  0.00           O
ATOM   1077  N   ASP    69      33.822  40.635  41.472  1.00  0.00           N
ATOM   1078  H   ASP    69      32.925  41.076  41.328  1.00  0.00           H
ATOM   1079  CA  ASP    69      33.914  39.786  42.676  1.00  0.00           C
ATOM   1080  HA  ASP    69      34.673  39.027  42.491  1.00  0.00           H
ATOM   1081  CB  ASP    69      34.320  40.688  43.893  1.00  0.00           C
ATOM   1082  HB2 ASP    69      35.332  41.047  43.707  1.00  0.00           H
ATOM   1083  HB3 ASP    69      33.650  41.526  44.082  1.00  0.00           H
ATOM   1084  CG  ASP    69      34.276  39.958  45.224  1.00  0.00           C
ATOM   1085  OD1 ASP    69      34.134  38.699  45.322  1.00  0.00           O
ATOM   1086  OD2 ASP    69      34.472  40.556  46.323  1.00  0.00           O
ATOM   1087  C   ASP    69      32.511  39.166  42.876  1.00  0.00           C
ATOM   1088  O   ASP    69      31.523  39.853  42.889  1.00  0.00           O
ATOM   1089  N   LEU    70      32.423  37.897  43.200  1.00  0.00           N
ATOM   1090  H   LEU    70      33.231  37.294  43.123  1.00  0.00           H
ATOM   1091  CA  LEU    70      31.188  37.217  43.564  1.00  0.00           C
ATOM   1092  HA  LEU    70      30.334  37.881  43.433  1.00  0.00           H
ATOM   1093  CB  LEU    70      30.910  36.051  42.707  1.00  0.00           C
ATOM   1094  HB2 LEU    70      30.742  36.369  41.678  1.00  0.00           H
ATOM   1095  HB3 LEU    70      31.809  35.437  42.765  1.00  0.00           H
ATOM   1096  CG  LEU    70      29.649  35.264  43.096  1.00  0.00           C
ATOM   1097  HG  LEU    70      29.778  35.019  44.150  1.00  0.00           H
ATOM   1098  CD1 LEU    70      28.331  36.007  43.043  1.00  0.00           C
ATOM   1099 HD11 LEU    70      28.141  36.495  42.087  1.00  0.00           H
ATOM   1100 HD12 LEU    70      28.488  36.807  43.767  1.00  0.00           H
ATOM   1101 HD13 LEU    70      27.436  35.399  43.168  1.00  0.00           H
ATOM   1102  CD2 LEU    70      29.465  34.001  42.239  1.00  0.00           C
ATOM   1103 HD21 LEU    70      29.593  34.082  41.160  1.00  0.00           H
ATOM   1104 HD22 LEU    70      30.281  33.409  42.654  1.00  0.00           H
ATOM   1105 HD23 LEU    70      28.499  33.542  42.447  1.00  0.00           H
ATOM   1106  C   LEU    70      31.341  36.937  45.058  1.00  0.00           C
ATOM   1107  O   LEU    70      31.947  35.890  45.403  1.00  0.00           O
ATOM   1108  N   GLY    71      30.662  37.656  45.979  1.00  0.00           N
ATOM   1109  H   GLY    71      29.985  38.344  45.682  1.00  0.00           H
ATOM   1110  CA  GLY    71      30.358  37.241  47.333  1.00  0.00           C
ATOM   1111  HA2 GLY    71      31.111  36.539  47.692  1.00  0.00           H
ATOM   1112  HA3 GLY    71      30.357  38.145  47.941  1.00  0.00           H
ATOM   1113  C   GLY    71      28.976  36.636  47.499  1.00  0.00           C
ATOM   1114  O   GLY    71      28.276  36.421  46.523  1.00  0.00           O
ATOM   1115  N   GLY    72      28.587  36.442  48.819  1.00  0.00           N
ATOM   1116  H   GLY    72      29.167  36.822  49.555  1.00  0.00           H
ATOM   1117  CA  GLY    72      27.364  35.590  49.102  1.00  0.00           C
ATOM   1118  HA2 GLY    72      27.470  34.726  48.446  1.00  0.00           H
ATOM   1119  HA3 GLY    72      27.403  35.052  50.050  1.00  0.00           H
ATOM   1120  C   GLY    72      25.964  36.177  48.894  1.00  0.00           C
ATOM   1121  O   GLY    72      24.987  35.472  48.794  1.00  0.00           O
ATOM   1122  N   THR    73      25.919  37.525  48.751  1.00  0.00           N
ATOM   1123  H   THR    73      26.786  38.041  48.803  1.00  0.00           H
ATOM   1124  CA  THR    73      24.714  38.241  48.469  1.00  0.00           C
ATOM   1125  HA  THR    73      24.065  37.429  48.140  1.00  0.00           H
ATOM   1126  CB  THR    73      24.143  38.879  49.779  1.00  0.00           C
ATOM   1127  HB  THR    73      24.892  39.484  50.291  1.00  0.00           H
ATOM   1128  CG2 THR    73      22.884  39.761  49.443  1.00  0.00           C
ATOM   1129 HG21 THR    73      22.320  39.249  48.664  1.00  0.00           H
ATOM   1130 HG22 THR    73      23.209  40.693  48.979  1.00  0.00           H
ATOM   1131 HG23 THR    73      22.266  39.953  50.320  1.00  0.00           H
ATOM   1132  OG1 THR    73      23.855  37.842  50.775  1.00  0.00           O
ATOM   1133  HG1 THR    73      24.678  37.426  51.039  1.00  0.00           H
ATOM   1134  C   THR    73      24.867  39.317  47.350  1.00  0.00           C
ATOM   1135  O   THR    73      23.849  39.717  46.707  1.00  0.00           O
ATOM   1136  N   ASN    74      26.061  39.681  46.936  1.00  0.00           N
ATOM   1137  H   ASN    74      26.880  39.371  47.439  1.00  0.00           H
ATOM   1138  CA  ASN    74      26.179  40.607  45.774  1.00  0.00           C
ATOM   1139  HA  ASN    74      25.272  40.558  45.172  1.00  0.00           H
ATOM   1140  CB  ASN    74      26.322  42.089  46.213  1.00  0.00           C
ATOM   1141  HB2 ASN    74      27.258  42.311  46.725  1.00  0.00           H
ATOM   1142  HB3 ASN    74      26.382  42.734  45.336  1.00  0.00           H
ATOM   1143  CG  ASN    74      25.096  42.453  47.041  1.00  0.00           C
ATOM   1144  OD1 ASN    74      23.992  42.580  46.522  1.00  0.00           O
ATOM   1145  ND2 ASN    74      25.337  42.693  48.306  1.00  0.00           N
ATOM   1146 HD21 ASN    74      26.303  42.503  48.535  1.00  0.00           H
ATOM   1147 HD22 ASN    74      24.572  42.938  48.918  1.00  0.00           H
ATOM   1148  C   ASN    74      27.392  40.273  44.866  1.00  0.00           C
ATOM   1149  O   ASN    74      28.504  40.031  45.365  1.00  0.00           O
ATOM   1150  N   LEU    75      27.137  40.445  43.578  1.00  0.00           N
ATOM   1151  H   LEU    75      26.223  40.834  43.401  1.00  0.00           H
ATOM   1152  CA  LEU    75      28.144  40.601  42.533  1.00  0.00           C
ATOM   1153  HA  LEU    75      28.928  39.879  42.760  1.00  0.00           H
ATOM   1154  CB  LEU    75      27.492  40.230  41.194  1.00  0.00           C
ATOM   1155  HB2 LEU    75      27.315  39.160  41.094  1.00  0.00           H
ATOM   1156  HB3 LEU    75      26.460  40.578  41.142  1.00  0.00           H
ATOM   1157  CG  LEU    75      28.253  40.680  39.941  1.00  0.00           C
ATOM   1158  HG  LEU    75      28.267  41.766  40.037  1.00  0.00           H
ATOM   1159  CD1 LEU    75      29.679  40.242  39.652  1.00  0.00           C
ATOM   1160 HD11 LEU    75      30.267  40.469  40.542  1.00  0.00           H
ATOM   1161 HD12 LEU    75      29.960  40.781  38.748  1.00  0.00           H
ATOM   1162 HD13 LEU    75      29.607  39.162  39.523  1.00  0.00           H
ATOM   1163  CD2 LEU    75      27.324  40.403  38.726  1.00  0.00           C
ATOM   1164 HD21 LEU    75      26.286  40.733  38.756  1.00  0.00           H
ATOM   1165 HD22 LEU    75      27.724  40.838  37.810  1.00  0.00           H
ATOM   1166 HD23 LEU    75      27.359  39.362  38.404  1.00  0.00           H
ATOM   1167  C   LEU    75      28.583  42.097  42.696  1.00  0.00           C
ATOM   1168  O   LEU    75      27.737  42.932  42.918  1.00  0.00           O
ATOM   1169  N   ARG    76      29.897  42.415  42.532  1.00  0.00           N
ATOM   1170  H   ARG    76      30.492  41.612  42.381  1.00  0.00           H
ATOM   1171  CA  ARG    76      30.514  43.731  42.362  1.00  0.00           C
ATOM   1172  HA  ARG    76      29.753  44.510  42.376  1.00  0.00           H
ATOM   1173  CB  ARG    76      31.457  43.943  43.534  1.00  0.00           C
ATOM   1174  HB2 ARG    76      30.934  43.972  44.490  1.00  0.00           H
ATOM   1175  HB3 ARG    76      32.239  43.184  43.509  1.00  0.00           H
ATOM   1176  CG  ARG    76      32.146  45.340  43.497  1.00  0.00           C
ATOM   1177  HG2 ARG    76      32.143  45.797  42.506  1.00  0.00           H
ATOM   1178  HG3 ARG    76      31.564  45.961  44.178  1.00  0.00           H
ATOM   1179  CD  ARG    76      33.567  45.240  44.037  1.00  0.00           C
ATOM   1180  HD2 ARG    76      33.435  44.899  45.064  1.00  0.00           H
ATOM   1181  HD3 ARG    76      34.191  44.531  43.493  1.00  0.00           H
ATOM   1182  NE  ARG    76      34.269  46.601  44.011  1.00  0.00           N
ATOM   1183  HE  ARG    76      33.755  47.377  43.619  1.00  0.00           H
ATOM   1184  CZ  ARG    76      35.476  46.880  44.355  1.00  0.00           C
ATOM   1185  NH1 ARG    76      36.328  46.081  44.866  1.00  0.00           N
ATOM   1186 HH11 ARG    76      36.039  45.189  45.241  1.00  0.00           H
ATOM   1187 HH12 ARG    76      37.244  46.452  45.072  1.00  0.00           H
ATOM   1188  NH2 ARG    76      35.910  48.077  44.005  1.00  0.00           N
ATOM   1189 HH21 ARG    76      35.216  48.762  43.743  1.00  0.00           H
ATOM   1190 HH22 ARG    76      36.829  48.373  44.300  1.00  0.00           H
ATOM   1191  C   ARG    76      31.252  43.713  41.024  1.00  0.00           C
ATOM   1192  O   ARG    76      31.978  42.786  40.664  1.00  0.00           O
ATOM   1193  N   VAL    77      30.974  44.727  40.205  1.00  0.00           N
ATOM   1194  H   VAL    77      30.432  45.442  40.670  1.00  0.00           H
ATOM   1195  CA  VAL    77      31.470  44.983  38.816  1.00  0.00           C
ATOM   1196  HA  VAL    77      32.185  44.239  38.463  1.00  0.00           H
ATOM   1197  CB  VAL    77      30.218  44.913  37.831  1.00  0.00           C
ATOM   1198  HB  VAL    77      29.509  45.711  38.049  1.00  0.00           H
ATOM   1199  CG1 VAL    77      30.724  45.100  36.418  1.00  0.00           C
ATOM   1200 HG11 VAL    77      31.480  44.364  36.147  1.00  0.00           H
ATOM   1201 HG12 VAL    77      29.922  45.119  35.680  1.00  0.00           H
ATOM   1202 HG13 VAL    77      31.034  46.144  36.382  1.00  0.00           H
ATOM   1203  CG2 VAL    77      29.375  43.613  37.837  1.00  0.00           C
ATOM   1204 HG21 VAL    77      28.446  43.849  37.318  1.00  0.00           H
ATOM   1205 HG22 VAL    77      29.041  43.337  38.838  1.00  0.00           H
ATOM   1206 HG23 VAL    77      29.897  42.755  37.413  1.00  0.00           H
ATOM   1207  C   VAL    77      32.268  46.319  38.808  1.00  0.00           C
ATOM   1208  O   VAL    77      31.849  47.348  39.345  1.00  0.00           O
ATOM   1209  N   VAL    78      33.462  46.229  38.226  1.00  0.00           N
ATOM   1210  H   VAL    78      33.650  45.330  37.808  1.00  0.00           H
ATOM   1211  CA  VAL    78      34.516  47.275  38.370  1.00  0.00           C
ATOM   1212  HA  VAL    78      34.122  48.264  38.610  1.00  0.00           H
ATOM   1213  CB  VAL    78      35.535  47.033  39.573  1.00  0.00           C
ATOM   1214  HB  VAL    78      36.134  46.131  39.448  1.00  0.00           H
ATOM   1215  CG1 VAL    78      36.477  48.353  39.689  1.00  0.00           C
ATOM   1216 HG11 VAL    78      37.367  48.154  40.287  1.00  0.00           H
ATOM   1217 HG12 VAL    78      36.942  48.510  38.717  1.00  0.00           H
ATOM   1218 HG13 VAL    78      35.929  49.263  39.932  1.00  0.00           H
ATOM   1219  CG2 VAL    78      34.873  46.756  40.899  1.00  0.00           C
ATOM   1220 HG21 VAL    78      34.075  47.457  41.144  1.00  0.00           H
ATOM   1221 HG22 VAL    78      35.703  46.757  41.605  1.00  0.00           H
ATOM   1222 HG23 VAL    78      34.377  45.786  40.871  1.00  0.00           H
ATOM   1223  C   VAL    78      35.324  47.418  37.039  1.00  0.00           C
ATOM   1224  O   VAL    78      35.998  46.457  36.631  1.00  0.00           O
ATOM   1225  N   LEU    79      35.179  48.642  36.440  1.00  0.00           N
ATOM   1226  H   LEU    79      34.566  49.344  36.829  1.00  0.00           H
ATOM   1227  CA  LEU    79      36.044  49.091  35.313  1.00  0.00           C
ATOM   1228  HA  LEU    79      36.471  48.267  34.742  1.00  0.00           H
ATOM   1229  CB  LEU    79      35.298  49.906  34.285  1.00  0.00           C
ATOM   1230  HB2 LEU    79      34.417  49.417  33.871  1.00  0.00           H
ATOM   1231  HB3 LEU    79      34.783  50.668  34.870  1.00  0.00           H
ATOM   1232  CG  LEU    79      36.165  50.498  33.122  1.00  0.00           C
ATOM   1233  HG  LEU    79      36.914  51.166  33.548  1.00  0.00           H
ATOM   1234  CD1 LEU    79      36.853  49.497  32.260  1.00  0.00           C
ATOM   1235 HD11 LEU    79      37.450  48.865  32.917  1.00  0.00           H
ATOM   1236 HD12 LEU    79      37.398  50.057  31.498  1.00  0.00           H
ATOM   1237 HD13 LEU    79      36.054  48.924  31.790  1.00  0.00           H
ATOM   1238  CD2 LEU    79      35.305  51.395  32.241  1.00  0.00           C
ATOM   1239 HD21 LEU    79      34.961  52.246  32.829  1.00  0.00           H
ATOM   1240 HD22 LEU    79      35.765  51.717  31.307  1.00  0.00           H
ATOM   1241 HD23 LEU    79      34.370  50.927  31.933  1.00  0.00           H
ATOM   1242  C   LEU    79      37.272  49.835  35.901  1.00  0.00           C
ATOM   1243  O   LEU    79      37.106  50.612  36.862  1.00  0.00           O
ATOM   1244  N   VAL    80      38.424  49.565  35.380  1.00  0.00           N
ATOM   1245  H   VAL    80      38.512  48.778  34.754  1.00  0.00           H
ATOM   1246  CA  VAL    80      39.662  50.088  35.930  1.00  0.00           C
ATOM   1247  HA  VAL    80      39.382  50.912  36.587  1.00  0.00           H
ATOM   1248  CB  VAL    80      40.484  49.008  36.648  1.00  0.00           C
ATOM   1249  HB  VAL    80      40.455  48.179  35.941  1.00  0.00           H
ATOM   1250  CG1 VAL    80      41.948  49.306  37.017  1.00  0.00           C
ATOM   1251 HG11 VAL    80      42.063  50.249  37.551  1.00  0.00           H
ATOM   1252 HG12 VAL    80      42.286  48.497  37.665  1.00  0.00           H
ATOM   1253 HG13 VAL    80      42.501  49.475  36.094  1.00  0.00           H
ATOM   1254  CG2 VAL    80      39.639  48.521  37.842  1.00  0.00           C
ATOM   1255 HG21 VAL    80      39.218  49.324  38.449  1.00  0.00           H
ATOM   1256 HG22 VAL    80      40.213  47.871  38.502  1.00  0.00           H
ATOM   1257 HG23 VAL    80      38.865  47.841  37.487  1.00  0.00           H
ATOM   1258  C   VAL    80      40.520  50.718  34.846  1.00  0.00           C
ATOM   1259  O   VAL    80      40.975  50.020  33.905  1.00  0.00           O
ATOM   1260  N   LYS    81      40.853  52.002  35.022  1.00  0.00           N
ATOM   1261  H   LYS    81      40.733  52.370  35.954  1.00  0.00           H
ATOM   1262  CA  LYS    81      41.865  52.697  34.230  1.00  0.00           C
ATOM   1263  HA  LYS    81      42.003  52.329  33.213  1.00  0.00           H
ATOM   1264  CB  LYS    81      41.416  54.217  34.182  1.00  0.00           C
ATOM   1265  HB2 LYS    81      41.271  54.573  35.202  1.00  0.00           H
ATOM   1266  HB3 LYS    81      42.230  54.762  33.703  1.00  0.00           H
ATOM   1267  CG  LYS    81      40.042  54.552  33.522  1.00  0.00           C
ATOM   1268  HG2 LYS    81      39.248  54.000  34.025  1.00  0.00           H
ATOM   1269  HG3 LYS    81      39.854  55.620  33.633  1.00  0.00           H
ATOM   1270  CD  LYS    81      40.009  54.126  31.990  1.00  0.00           C
ATOM   1271  HD2 LYS    81      40.932  54.407  31.482  1.00  0.00           H
ATOM   1272  HD3 LYS    81      39.946  53.038  31.946  1.00  0.00           H
ATOM   1273  CE  LYS    81      38.786  54.809  31.404  1.00  0.00           C
ATOM   1274  HE2 LYS    81      37.838  54.316  31.618  1.00  0.00           H
ATOM   1275  HE3 LYS    81      38.840  55.821  31.809  1.00  0.00           H
ATOM   1276  NZ  LYS    81      38.834  54.993  29.966  1.00  0.00           N
ATOM   1277  HZ1 LYS    81      37.933  55.323  29.648  1.00  0.00           H
ATOM   1278  HZ2 LYS    81      39.194  54.190  29.470  1.00  0.00           H
ATOM   1279  HZ3 LYS    81      39.472  55.734  29.711  1.00  0.00           H
ATOM   1280  C   LYS    81      43.170  52.594  34.991  1.00  0.00           C
ATOM   1281  O   LYS    81      43.381  53.356  35.976  1.00  0.00           O
ATOM   1282  N   LEU    82      44.029  51.640  34.512  1.00  0.00           N
ATOM   1283  H   LEU    82      43.817  51.135  33.663  1.00  0.00           H
ATOM   1284  CA  LEU    82      45.511  51.861  34.935  1.00  0.00           C
ATOM   1285  HA  LEU    82      45.625  52.025  36.006  1.00  0.00           H
ATOM   1286  CB  LEU    82      46.186  50.545  34.637  1.00  0.00           C
ATOM   1287  HB2 LEU    82      46.049  50.391  33.567  1.00  0.00           H
ATOM   1288  HB3 LEU    82      47.262  50.706  34.689  1.00  0.00           H
ATOM   1289  CG  LEU    82      45.786  49.256  35.377  1.00  0.00           C
ATOM   1290  HG  LEU    82      44.894  48.882  34.875  1.00  0.00           H
ATOM   1291  CD1 LEU    82      46.925  48.236  35.107  1.00  0.00           C
ATOM   1292 HD11 LEU    82      46.745  47.293  35.622  1.00  0.00           H
ATOM   1293 HD12 LEU    82      47.896  48.582  35.463  1.00  0.00           H
ATOM   1294 HD13 LEU    82      46.966  48.061  34.032  1.00  0.00           H
ATOM   1295  CD2 LEU    82      45.592  49.459  36.862  1.00  0.00           C
ATOM   1296 HD21 LEU    82      45.573  48.482  37.344  1.00  0.00           H
ATOM   1297 HD22 LEU    82      46.437  49.972  37.322  1.00  0.00           H
ATOM   1298 HD23 LEU    82      44.683  50.041  37.016  1.00  0.00           H
ATOM   1299  C   LEU    82      46.166  53.074  34.321  1.00  0.00           C
ATOM   1300  O   LEU    82      46.004  53.267  33.094  1.00  0.00           O
ATOM   1301  N   GLY    83      46.976  53.865  35.065  1.00  0.00           N
ATOM   1302  H   GLY    83      47.149  53.631  36.032  1.00  0.00           H
ATOM   1303  CA  GLY    83      47.463  55.172  34.528  1.00  0.00           C
ATOM   1304  HA2 GLY    83      46.851  55.576  33.722  1.00  0.00           H
ATOM   1305  HA3 GLY    83      47.689  55.913  35.294  1.00  0.00           H
ATOM   1306  C   GLY    83      48.734  54.945  33.700  1.00  0.00           C
ATOM   1307  O   GLY    83      49.105  55.747  32.885  1.00  0.00           O
ATOM   1308  N   GLY    84      49.532  53.881  33.903  1.00  0.00           N
ATOM   1309  H   GLY    84      49.138  53.139  34.464  1.00  0.00           H
ATOM   1310  CA  GLY    84      50.979  53.743  33.560  1.00  0.00           C
ATOM   1311  HA2 GLY    84      51.340  52.787  33.938  1.00  0.00           H
ATOM   1312  HA3 GLY    84      51.135  53.910  32.494  1.00  0.00           H
ATOM   1313  C   GLY    84      51.986  54.632  34.335  1.00  0.00           C
ATOM   1314  O   GLY    84      53.187  54.639  34.009  1.00  0.00           O
ATOM   1315  N   ASP    85      51.542  55.267  35.386  1.00  0.00           N
ATOM   1316  H   ASP    85      50.553  55.277  35.597  1.00  0.00           H
ATOM   1317  CA  ASP    85      52.298  56.103  36.305  1.00  0.00           C
ATOM   1318  HA  ASP    85      53.354  56.027  36.046  1.00  0.00           H
ATOM   1319  CB  ASP    85      51.798  57.503  36.272  1.00  0.00           C
ATOM   1320  HB2 ASP    85      52.440  58.137  36.883  1.00  0.00           H
ATOM   1321  HB3 ASP    85      51.989  57.968  35.305  1.00  0.00           H
ATOM   1322  CG  ASP    85      50.387  57.690  36.703  1.00  0.00           C
ATOM   1323  OD1 ASP    85      49.686  56.667  36.817  1.00  0.00           O
ATOM   1324  OD2 ASP    85      50.010  58.854  36.826  1.00  0.00           O
ATOM   1325  C   ASP    85      52.289  55.505  37.777  1.00  0.00           C
ATOM   1326  O   ASP    85      52.483  56.360  38.667  1.00  0.00           O
ATOM   1327  N   ARG    86      52.100  54.211  38.057  1.00  0.00           N
ATOM   1328  H   ARG    86      51.835  53.574  37.320  1.00  0.00           H
ATOM   1329  CA  ARG    86      51.829  53.638  39.398  1.00  0.00           C
ATOM   1330  HA  ARG    86      51.518  52.604  39.243  1.00  0.00           H
ATOM   1331  CB  ARG    86      53.204  53.578  40.174  1.00  0.00           C
ATOM   1332  HB2 ARG    86      53.666  54.538  40.404  1.00  0.00           H
ATOM   1333  HB3 ARG    86      52.919  53.086  41.104  1.00  0.00           H
ATOM   1334  CG  ARG    86      54.197  52.676  39.404  1.00  0.00           C
ATOM   1335  HG2 ARG    86      53.765  51.700  39.185  1.00  0.00           H
ATOM   1336  HG3 ARG    86      54.479  53.148  38.463  1.00  0.00           H
ATOM   1337  CD  ARG    86      55.481  52.550  40.321  1.00  0.00           C
ATOM   1338  HD2 ARG    86      55.869  53.559  40.465  1.00  0.00           H
ATOM   1339  HD3 ARG    86      55.158  52.186  41.296  1.00  0.00           H
ATOM   1340  NE  ARG    86      56.509  51.688  39.656  1.00  0.00           N
ATOM   1341  HE  ARG    86      57.382  52.107  39.368  1.00  0.00           H
ATOM   1342  CZ  ARG    86      56.427  50.335  39.846  1.00  0.00           C
ATOM   1343  NH1 ARG    86      55.368  49.677  40.218  1.00  0.00           N
ATOM   1344 HH11 ARG    86      54.463  50.113  40.318  1.00  0.00           H
ATOM   1345 HH12 ARG    86      55.403  48.708  40.500  1.00  0.00           H
ATOM   1346  NH2 ARG    86      57.521  49.667  39.650  1.00  0.00           N
ATOM   1347 HH21 ARG    86      58.293  50.238  39.339  1.00  0.00           H
ATOM   1348 HH22 ARG    86      57.520  48.669  39.808  1.00  0.00           H
ATOM   1349  C   ARG    86      50.606  54.239  40.116  1.00  0.00           C
ATOM   1350  O   ARG    86      50.417  54.175  41.375  1.00  0.00           O
ATOM   1351  N   THR    87      49.619  54.635  39.361  1.00  0.00           N
ATOM   1352  H   THR    87      49.943  54.933  38.452  1.00  0.00           H
ATOM   1353  CA  THR    87      48.295  54.982  39.942  1.00  0.00           C
ATOM   1354  HA  THR    87      48.121  54.590  40.944  1.00  0.00           H
ATOM   1355  CB  THR    87      48.161  56.521  40.092  1.00  0.00           C
ATOM   1356  HB  THR    87      47.286  56.762  40.695  1.00  0.00           H
ATOM   1357  CG2 THR    87      49.415  57.334  40.628  1.00  0.00           C
ATOM   1358 HG21 THR    87      49.628  57.166  41.683  1.00  0.00           H
ATOM   1359 HG22 THR    87      49.201  58.398  40.524  1.00  0.00           H
ATOM   1360 HG23 THR    87      50.305  57.054  40.062  1.00  0.00           H
ATOM   1361  OG1 THR    87      48.045  57.089  38.793  1.00  0.00           O
ATOM   1362  HG1 THR    87      48.724  56.774  38.192  1.00  0.00           H
ATOM   1363  C   THR    87      47.132  54.516  39.030  1.00  0.00           C
ATOM   1364  O   THR    87      47.367  54.246  37.817  1.00  0.00           O
ATOM   1365  N   PHE    88      45.915  54.500  39.514  1.00  0.00           N
ATOM   1366  H   PHE    88      45.728  54.582  40.502  1.00  0.00           H
ATOM   1367  CA  PHE    88      44.684  54.061  38.830  1.00  0.00           C
ATOM   1368  HA  PHE    88      44.855  54.207  37.763  1.00  0.00           H
ATOM   1369  CB  PHE    88      44.459  52.520  39.005  1.00  0.00           C
ATOM   1370  HB2 PHE    88      43.457  52.346  38.612  1.00  0.00           H
ATOM   1371  HB3 PHE    88      45.142  52.009  38.326  1.00  0.00           H
ATOM   1372  CG  PHE    88      44.600  51.943  40.358  1.00  0.00           C
ATOM   1373  CD1 PHE    88      43.573  52.164  41.257  1.00  0.00           C
ATOM   1374  HD1 PHE    88      42.636  52.529  40.860  1.00  0.00           H
ATOM   1375  CE1 PHE    88      43.713  51.640  42.594  1.00  0.00           C
ATOM   1376  HE1 PHE    88      42.911  51.717  43.312  1.00  0.00           H
ATOM   1377  CZ  PHE    88      44.854  50.905  42.926  1.00  0.00           C
ATOM   1378  HZ  PHE    88      44.990  50.618  43.958  1.00  0.00           H
ATOM   1379  CE2 PHE    88      45.813  50.704  42.011  1.00  0.00           C
ATOM   1380  HE2 PHE    88      46.604  49.986  42.167  1.00  0.00           H
ATOM   1381  CD2 PHE    88      45.786  51.222  40.696  1.00  0.00           C
ATOM   1382  HD2 PHE    88      46.573  51.070  39.972  1.00  0.00           H
ATOM   1383  C   PHE    88      43.407  54.804  39.255  1.00  0.00           C
ATOM   1384  O   PHE    88      43.194  55.099  40.416  1.00  0.00           O
ATOM   1385  N   ASP    89      42.435  54.849  38.304  1.00  0.00           N
ATOM   1386  H   ASP    89      42.736  54.547  37.389  1.00  0.00           H
ATOM   1387  CA  ASP    89      41.024  55.304  38.436  1.00  0.00           C
ATOM   1388  HA  ASP    89      40.801  55.718  39.419  1.00  0.00           H
ATOM   1389  CB  ASP    89      40.770  56.484  37.474  1.00  0.00           C
ATOM   1390  HB2 ASP    89      40.858  56.171  36.433  1.00  0.00           H
ATOM   1391  HB3 ASP    89      39.749  56.748  37.750  1.00  0.00           H
ATOM   1392  CG  ASP    89      41.614  57.769  37.793  1.00  0.00           C
ATOM   1393  OD1 ASP    89      42.451  58.112  36.916  1.00  0.00           O
ATOM   1394  OD2 ASP    89      41.345  58.468  38.775  1.00  0.00           O
ATOM   1395  C   ASP    89      40.036  54.176  38.180  1.00  0.00           C
ATOM   1396  O   ASP    89      40.347  53.178  37.505  1.00  0.00           O
ATOM   1397  N   THR    90      38.802  54.371  38.546  1.00  0.00           N
ATOM   1398  H   THR    90      38.476  55.175  39.062  1.00  0.00           H
ATOM   1399  CA  THR    90      37.852  53.264  38.523  1.00  0.00           C
ATOM   1400  HA  THR    90      38.096  52.608  37.688  1.00  0.00           H
ATOM   1401  CB  THR    90      37.846  52.465  39.872  1.00  0.00           C
ATOM   1402  HB  THR    90      37.175  51.624  39.700  1.00  0.00           H
ATOM   1403  CG2 THR    90      39.195  51.867  40.114  1.00  0.00           C
ATOM   1404 HG21 THR    90      39.150  51.260  41.019  1.00  0.00           H
ATOM   1405 HG22 THR    90      40.006  52.596  40.099  1.00  0.00           H
ATOM   1406 HG23 THR    90      39.335  51.244  39.230  1.00  0.00           H
ATOM   1407  OG1 THR    90      37.376  53.153  41.017  1.00  0.00           O
ATOM   1408  HG1 THR    90      38.170  53.555  41.377  1.00  0.00           H
ATOM   1409  C   THR    90      36.421  53.715  38.295  1.00  0.00           C
ATOM   1410  O   THR    90      36.036  54.786  38.647  1.00  0.00           O
ATOM   1411  N   THR    91      35.514  52.860  37.861  1.00  0.00           N
ATOM   1412  H   THR    91      35.929  51.997  37.540  1.00  0.00           H
ATOM   1413  CA  THR    91      34.042  52.925  37.926  1.00  0.00           C
ATOM   1414  HA  THR    91      33.668  53.573  38.720  1.00  0.00           H
ATOM   1415  CB  THR    91      33.411  53.533  36.611  1.00  0.00           C
ATOM   1416  HB  THR    91      33.857  52.976  35.786  1.00  0.00           H
ATOM   1417  CG2 THR    91      31.886  53.604  36.557  1.00  0.00           C
ATOM   1418 HG21 THR    91      31.523  54.239  35.748  1.00  0.00           H
ATOM   1419 HG22 THR    91      31.426  54.163  37.372  1.00  0.00           H
ATOM   1420 HG23 THR    91      31.540  52.572  36.492  1.00  0.00           H
ATOM   1421  OG1 THR    91      33.953  54.764  36.453  1.00  0.00           O
ATOM   1422  HG1 THR    91      34.907  54.649  36.439  1.00  0.00           H
ATOM   1423  C   THR    91      33.509  51.596  38.244  1.00  0.00           C
ATOM   1424  O   THR    91      33.941  50.703  37.601  1.00  0.00           O
ATOM   1425  N   GLN    92      32.619  51.541  39.221  1.00  0.00           N
ATOM   1426  H   GLN    92      32.382  52.441  39.612  1.00  0.00           H
ATOM   1427  CA  GLN    92      31.979  50.314  39.709  1.00  0.00           C
ATOM   1428  HA  GLN    92      32.112  49.537  38.957  1.00  0.00           H
ATOM   1429  CB  GLN    92      32.805  49.820  40.916  1.00  0.00           C
ATOM   1430  HB2 GLN    92      32.219  48.958  41.237  1.00  0.00           H
ATOM   1431  HB3 GLN    92      33.787  49.520  40.551  1.00  0.00           H
ATOM   1432  CG  GLN    92      32.950  50.952  42.017  1.00  0.00           C
ATOM   1433  HG2 GLN    92      33.757  51.673  41.889  1.00  0.00           H
ATOM   1434  HG3 GLN    92      32.074  51.600  41.986  1.00  0.00           H
ATOM   1435  CD  GLN    92      33.069  50.347  43.427  1.00  0.00           C
ATOM   1436  OE1 GLN    92      33.548  49.209  43.620  1.00  0.00           O
ATOM   1437  NE2 GLN    92      32.543  50.906  44.488  1.00  0.00           N
ATOM   1438 HE21 GLN    92      32.537  50.408  45.367  1.00  0.00           H
ATOM   1439 HE22 GLN    92      31.948  51.722  44.458  1.00  0.00           H
ATOM   1440  C   GLN    92      30.436  50.396  40.012  1.00  0.00           C
ATOM   1441  O   GLN    92      29.958  51.453  40.430  1.00  0.00           O
ATOM   1442  N   SER    93      29.757  49.273  39.772  1.00  0.00           N
ATOM   1443  H   SER    93      30.241  48.430  39.498  1.00  0.00           H
ATOM   1444  CA  SER    93      28.308  49.023  40.090  1.00  0.00           C
ATOM   1445  HA  SER    93      27.891  49.842  40.674  1.00  0.00           H
ATOM   1446  CB  SER    93      27.453  48.840  38.823  1.00  0.00           C
ATOM   1447  HB2 SER    93      27.925  48.168  38.105  1.00  0.00           H
ATOM   1448  HB3 SER    93      26.463  48.450  39.056  1.00  0.00           H
ATOM   1449  OG  SER    93      27.296  50.034  38.053  1.00  0.00           O
ATOM   1450  HG  SER    93      26.652  49.838  37.368  1.00  0.00           H
ATOM   1451  C   SER    93      28.159  47.704  40.837  1.00  0.00           C
ATOM   1452  O   SER    93      29.153  46.882  40.859  1.00  0.00           O
ATOM   1453  N   LYS    94      26.986  47.441  41.432  1.00  0.00           N
ATOM   1454  H   LYS    94      26.250  48.114  41.271  1.00  0.00           H
ATOM   1455  CA  LYS    94      26.656  46.335  42.351  1.00  0.00           C
ATOM   1456  HA  LYS    94      27.383  45.539  42.188  1.00  0.00           H
ATOM   1457  CB  LYS    94      26.639  46.833  43.788  1.00  0.00           C
ATOM   1458  HB2 LYS    94      26.550  47.919  43.790  1.00  0.00           H
ATOM   1459  HB3 LYS    94      25.894  46.337  44.408  1.00  0.00           H
ATOM   1460  CG  LYS    94      27.989  46.442  44.437  1.00  0.00           C
ATOM   1461  HG2 LYS    94      28.076  45.365  44.582  1.00  0.00           H
ATOM   1462  HG3 LYS    94      28.819  46.826  43.844  1.00  0.00           H
ATOM   1463  CD  LYS    94      28.182  47.230  45.743  1.00  0.00           C
ATOM   1464  HD2 LYS    94      29.164  47.124  46.204  1.00  0.00           H
ATOM   1465  HD3 LYS    94      28.080  48.301  45.566  1.00  0.00           H
ATOM   1466  CE  LYS    94      27.073  46.815  46.741  1.00  0.00           C
ATOM   1467  HE2 LYS    94      26.147  46.628  46.196  1.00  0.00           H
ATOM   1468  HE3 LYS    94      27.469  45.935  47.247  1.00  0.00           H
ATOM   1469  NZ  LYS    94      26.831  47.928  47.702  1.00  0.00           N
ATOM   1470  HZ1 LYS    94      26.821  48.833  47.254  1.00  0.00           H
ATOM   1471  HZ2 LYS    94      27.514  47.867  48.443  1.00  0.00           H
ATOM   1472  HZ3 LYS    94      25.958  47.805  48.194  1.00  0.00           H
ATOM   1473  C   LYS    94      25.318  45.698  42.032  1.00  0.00           C
ATOM   1474  O   LYS    94      24.419  46.464  41.633  1.00  0.00           O
ATOM   1475  N   TYR    95      25.130  44.425  42.294  1.00  0.00           N
ATOM   1476  H   TYR    95      25.919  43.890  42.627  1.00  0.00           H
ATOM   1477  CA  TYR    95      23.948  43.689  42.048  1.00  0.00           C
ATOM   1478  HA  TYR    95      23.182  44.464  42.070  1.00  0.00           H
ATOM   1479  CB  TYR    95      24.070  42.996  40.693  1.00  0.00           C
ATOM   1480  HB2 TYR    95      24.748  42.143  40.697  1.00  0.00           H
ATOM   1481  HB3 TYR    95      23.053  42.660  40.492  1.00  0.00           H
ATOM   1482  CG  TYR    95      24.449  43.969  39.506  1.00  0.00           C
ATOM   1483  CD1 TYR    95      23.375  44.337  38.647  1.00  0.00           C
ATOM   1484  HD1 TYR    95      22.370  44.079  38.946  1.00  0.00           H
ATOM   1485  CE1 TYR    95      23.694  45.131  37.496  1.00  0.00           C
ATOM   1486  HE1 TYR    95      22.858  45.442  36.886  1.00  0.00           H
ATOM   1487  CZ  TYR    95      25.003  45.704  37.423  1.00  0.00           C
ATOM   1488  OH  TYR    95      25.182  46.805  36.634  1.00  0.00           O
ATOM   1489  HH  TYR    95      24.335  47.088  36.281  1.00  0.00           H
ATOM   1490  CE2 TYR    95      26.044  45.236  38.257  1.00  0.00           C
ATOM   1491  HE2 TYR    95      27.038  45.605  38.055  1.00  0.00           H
ATOM   1492  CD2 TYR    95      25.801  44.265  39.245  1.00  0.00           C
ATOM   1493  HD2 TYR    95      26.549  43.836  39.895  1.00  0.00           H
ATOM   1494  C   TYR    95      23.701  42.553  42.987  1.00  0.00           C
ATOM   1495  O   TYR    95      24.608  41.763  43.290  1.00  0.00           O
ATOM   1496  N   ARG    96      22.442  42.384  43.432  1.00  0.00           N
ATOM   1497  H   ARG    96      21.771  43.026  43.036  1.00  0.00           H
ATOM   1498  CA  ARG    96      21.976  41.427  44.352  1.00  0.00           C
ATOM   1499  HA  ARG    96      22.593  41.341  45.247  1.00  0.00           H
ATOM   1500  CB  ARG    96      20.577  41.980  44.775  1.00  0.00           C
ATOM   1501  HB2 ARG    96      20.795  42.876  45.355  1.00  0.00           H
ATOM   1502  HB3 ARG    96      19.971  42.158  43.887  1.00  0.00           H
ATOM   1503  CG  ARG    96      19.723  41.099  45.691  1.00  0.00           C
ATOM   1504  HG2 ARG    96      18.911  41.797  45.893  1.00  0.00           H
ATOM   1505  HG3 ARG    96      19.351  40.256  45.108  1.00  0.00           H
ATOM   1506  CD  ARG    96      20.333  40.612  46.974  1.00  0.00           C
ATOM   1507  HD2 ARG    96      20.994  39.774  46.755  1.00  0.00           H
ATOM   1508  HD3 ARG    96      20.887  41.417  47.458  1.00  0.00           H
ATOM   1509  NE  ARG    96      19.228  40.269  47.924  1.00  0.00           N
ATOM   1510  HE  ARG    96      18.654  41.072  48.135  1.00  0.00           H
ATOM   1511  CZ  ARG    96      19.106  39.184  48.666  1.00  0.00           C
ATOM   1512  NH1 ARG    96      19.776  38.084  48.365  1.00  0.00           N
ATOM   1513 HH11 ARG    96      20.364  38.065  47.544  1.00  0.00           H
ATOM   1514 HH12 ARG    96      19.755  37.352  49.061  1.00  0.00           H
ATOM   1515  NH2 ARG    96      18.201  39.033  49.567  1.00  0.00           N
ATOM   1516 HH21 ARG    96      17.668  39.813  49.927  1.00  0.00           H
ATOM   1517 HH22 ARG    96      17.924  38.114  49.878  1.00  0.00           H
ATOM   1518  C   ARG    96      21.865  40.055  43.724  1.00  0.00           C
ATOM   1519  O   ARG    96      20.972  39.745  42.995  1.00  0.00           O
ATOM   1520  N   LEU    97      22.766  39.128  44.182  1.00  0.00           N
ATOM   1521  H   LEU    97      23.327  39.560  44.903  1.00  0.00           H
ATOM   1522  CA  LEU    97      22.636  37.662  44.016  1.00  0.00           C
ATOM   1523  HA  LEU    97      22.480  37.404  42.969  1.00  0.00           H
ATOM   1524  CB  LEU    97      23.889  36.860  44.451  1.00  0.00           C
ATOM   1525  HB2 LEU    97      24.756  37.173  43.869  1.00  0.00           H
ATOM   1526  HB3 LEU    97      24.124  37.212  45.454  1.00  0.00           H
ATOM   1527  CG  LEU    97      23.772  35.392  44.440  1.00  0.00           C
ATOM   1528  HG  LEU    97      22.913  35.172  45.073  1.00  0.00           H
ATOM   1529  CD1 LEU    97      23.552  34.863  43.030  1.00  0.00           C
ATOM   1530 HD11 LEU    97      23.480  33.776  43.062  1.00  0.00           H
ATOM   1531 HD12 LEU    97      24.434  35.142  42.454  1.00  0.00           H
ATOM   1532 HD13 LEU    97      22.733  35.303  42.463  1.00  0.00           H
ATOM   1533  CD2 LEU    97      24.860  34.687  45.083  1.00  0.00           C
ATOM   1534 HD21 LEU    97      24.831  34.802  46.166  1.00  0.00           H
ATOM   1535 HD22 LEU    97      24.726  33.611  44.966  1.00  0.00           H
ATOM   1536 HD23 LEU    97      25.788  35.078  44.667  1.00  0.00           H
ATOM   1537  C   LEU    97      21.390  37.237  44.803  1.00  0.00           C
ATOM   1538  O   LEU    97      21.283  37.402  46.037  1.00  0.00           O
ATOM   1539  N   PRO    98      20.323  36.730  44.144  1.00  0.00           N
ATOM   1540  CD  PRO    98      20.111  36.673  42.712  1.00  0.00           C
ATOM   1541  HD2 PRO    98      20.580  35.737  42.409  1.00  0.00           H
ATOM   1542  HD3 PRO    98      20.551  37.488  42.139  1.00  0.00           H
ATOM   1543  CG  PRO    98      18.660  36.554  42.364  1.00  0.00           C
ATOM   1544  HG2 PRO    98      18.613  35.914  41.483  1.00  0.00           H
ATOM   1545  HG3 PRO    98      18.186  37.533  42.283  1.00  0.00           H
ATOM   1546  CB  PRO    98      18.145  35.793  43.625  1.00  0.00           C
ATOM   1547  HB2 PRO    98      18.287  34.729  43.440  1.00  0.00           H
ATOM   1548  HB3 PRO    98      17.109  36.123  43.717  1.00  0.00           H
ATOM   1549  CA  PRO    98      19.080  36.178  44.767  1.00  0.00           C
ATOM   1550  HA  PRO    98      18.749  37.037  45.352  1.00  0.00           H
ATOM   1551  C   PRO    98      19.324  35.043  45.738  1.00  0.00           C
ATOM   1552  O   PRO    98      20.106  34.130  45.448  1.00  0.00           O
ATOM   1553  N   ASP    99      18.654  35.088  46.895  1.00  0.00           N
ATOM   1554  H   ASP    99      17.984  35.828  47.047  1.00  0.00           H
ATOM   1555  CA  ASP    99      18.869  34.056  47.960  1.00  0.00           C
ATOM   1556  HA  ASP    99      19.928  34.030  48.215  1.00  0.00           H
ATOM   1557  CB  ASP    99      18.075  34.533  49.198  1.00  0.00           C
ATOM   1558  HB2 ASP    99      17.012  34.661  48.999  1.00  0.00           H
ATOM   1559  HB3 ASP    99      18.144  33.750  49.953  1.00  0.00           H
ATOM   1560  CG  ASP    99      18.693  35.629  49.919  1.00  0.00           C
ATOM   1561  OD1 ASP    99      17.955  36.483  50.433  1.00  0.00           O
ATOM   1562  OD2 ASP    99      19.931  35.716  49.976  1.00  0.00           O
ATOM   1563  C   ASP    99      18.510  32.636  47.503  1.00  0.00           C
ATOM   1564  O   ASP    99      19.196  31.710  47.921  1.00  0.00           O
ATOM   1565  N   ALA   100      17.393  32.443  46.787  1.00  0.00           N
ATOM   1566  H   ALA   100      16.825  33.249  46.571  1.00  0.00           H
ATOM   1567  CA  ALA   100      17.100  31.220  46.031  1.00  0.00           C
ATOM   1568  HA  ALA   100      16.945  30.399  46.731  1.00  0.00           H
ATOM   1569  CB  ALA   100      15.707  31.423  45.318  1.00  0.00           C
ATOM   1570  HB1 ALA   100      15.468  30.555  44.703  1.00  0.00           H
ATOM   1571  HB2 ALA   100      15.544  32.357  44.779  1.00  0.00           H
ATOM   1572  HB3 ALA   100      14.941  31.338  46.090  1.00  0.00           H
ATOM   1573  C   ALA   100      18.147  30.757  44.988  1.00  0.00           C
ATOM   1574  O   ALA   100      18.178  29.551  44.730  1.00  0.00           O
ATOM   1575  N   MET   101      18.840  31.665  44.258  1.00  0.00           N
ATOM   1576  H   MET   101      18.881  32.592  44.659  1.00  0.00           H
ATOM   1577  CA  MET   101      19.846  31.339  43.229  1.00  0.00           C
ATOM   1578  HA  MET   101      19.512  30.634  42.467  1.00  0.00           H
ATOM   1579  CB  MET   101      20.243  32.615  42.532  1.00  0.00           C
ATOM   1580  HB2 MET   101      19.376  33.133  42.122  1.00  0.00           H
ATOM   1581  HB3 MET   101      20.639  33.329  43.254  1.00  0.00           H
ATOM   1582  CG  MET   101      21.398  32.415  41.502  1.00  0.00           C
ATOM   1583  HG2 MET   101      21.538  33.419  41.102  1.00  0.00           H
ATOM   1584  HG3 MET   101      22.261  31.897  41.919  1.00  0.00           H
ATOM   1585  SD  MET   101      20.863  31.421  40.051  1.00  0.00           S
ATOM   1586  CE  MET   101      19.888  32.564  39.075  1.00  0.00           C
ATOM   1587  HE1 MET   101      19.125  31.940  38.608  1.00  0.00           H
ATOM   1588  HE2 MET   101      19.606  33.321  39.806  1.00  0.00           H
ATOM   1589  HE3 MET   101      20.589  33.051  38.398  1.00  0.00           H
ATOM   1590  C   MET   101      21.034  30.654  43.844  1.00  0.00           C
ATOM   1591  O   MET   101      21.625  29.678  43.348  1.00  0.00           O
ATOM   1592  N   ARG   102      21.529  31.193  44.985  1.00  0.00           N
ATOM   1593  H   ARG   102      21.100  31.981  45.450  1.00  0.00           H
ATOM   1594  CA  ARG   102      22.574  30.536  45.745  1.00  0.00           C
ATOM   1595  HA  ARG   102      23.441  30.716  45.108  1.00  0.00           H
ATOM   1596  CB  ARG   102      22.732  31.339  47.056  1.00  0.00           C
ATOM   1597  HB2 ARG   102      22.308  32.339  46.960  1.00  0.00           H
ATOM   1598  HB3 ARG   102      22.267  30.718  47.821  1.00  0.00           H
ATOM   1599  CG  ARG   102      24.215  31.404  47.471  1.00  0.00           C
ATOM   1600  HG2 ARG   102      24.676  30.441  47.248  1.00  0.00           H
ATOM   1601  HG3 ARG   102      24.843  32.097  46.911  1.00  0.00           H
ATOM   1602  CD  ARG   102      24.331  31.656  48.982  1.00  0.00           C
ATOM   1603  HD2 ARG   102      23.738  30.867  49.444  1.00  0.00           H
ATOM   1604  HD3 ARG   102      25.388  31.541  49.224  1.00  0.00           H
ATOM   1605  NE  ARG   102      23.906  32.950  49.317  1.00  0.00           N
ATOM   1606  HE  ARG   102      24.538  33.670  48.994  1.00  0.00           H
ATOM   1607  CZ  ARG   102      22.809  33.417  49.826  1.00  0.00           C
ATOM   1608  NH1 ARG   102      21.828  32.619  50.122  1.00  0.00           N
ATOM   1609 HH11 ARG   102      22.037  31.665  50.380  1.00  0.00           H
ATOM   1610 HH12 ARG   102      20.946  32.917  50.512  1.00  0.00           H
ATOM   1611  NH2 ARG   102      22.714  34.692  50.124  1.00  0.00           N
ATOM   1612 HH21 ARG   102      23.471  35.308  49.866  1.00  0.00           H
ATOM   1613 HH22 ARG   102      21.803  35.123  50.048  1.00  0.00           H
ATOM   1614  C   ARG   102      22.511  29.028  45.958  1.00  0.00           C
ATOM   1615  O   ARG   102      23.528  28.348  45.980  1.00  0.00           O
ATOM   1616  N   THR   103      21.318  28.529  46.114  1.00  0.00           N
ATOM   1617  H   THR   103      20.649  29.273  46.238  1.00  0.00           H
ATOM   1618  CA  THR   103      21.015  27.095  46.166  1.00  0.00           C
ATOM   1619  HA  THR   103      21.922  26.493  46.220  1.00  0.00           H
ATOM   1620  CB  THR   103      20.220  26.812  47.480  1.00  0.00           C
ATOM   1621  HB  THR   103      19.953  25.756  47.511  1.00  0.00           H
ATOM   1622  CG2 THR   103      20.878  27.149  48.815  1.00  0.00           C
ATOM   1623 HG21 THR   103      20.946  28.232  48.922  1.00  0.00           H
ATOM   1624 HG22 THR   103      21.908  26.793  48.783  1.00  0.00           H
ATOM   1625 HG23 THR   103      20.356  26.769  49.693  1.00  0.00           H
ATOM   1626  OG1 THR   103      19.013  27.619  47.458  1.00  0.00           O
ATOM   1627  HG1 THR   103      18.528  27.215  46.735  1.00  0.00           H
ATOM   1628  C   THR   103      20.148  26.665  44.925  1.00  0.00           C
ATOM   1629  O   THR   103      19.115  25.997  45.059  1.00  0.00           O
ATOM   1630  N   THR   104      20.460  27.103  43.726  1.00  0.00           N
ATOM   1631  H   THR   104      21.221  27.760  43.631  1.00  0.00           H
ATOM   1632  CA  THR   104      19.754  26.650  42.547  1.00  0.00           C
ATOM   1633  HA  THR   104      18.689  26.513  42.734  1.00  0.00           H
ATOM   1634  CB  THR   104      19.867  27.637  41.408  1.00  0.00           C
ATOM   1635  HB  THR   104      19.567  28.604  41.811  1.00  0.00           H
ATOM   1636  CG2 THR   104      21.232  27.703  40.792  1.00  0.00           C
ATOM   1637 HG21 THR   104      21.400  28.624  40.232  1.00  0.00           H
ATOM   1638 HG22 THR   104      21.382  26.850  40.129  1.00  0.00           H
ATOM   1639 HG23 THR   104      22.021  27.707  41.544  1.00  0.00           H
ATOM   1640  OG1 THR   104      18.971  27.413  40.400  1.00  0.00           O
ATOM   1641  HG1 THR   104      18.155  27.899  40.537  1.00  0.00           H
ATOM   1642  C   THR   104      20.240  25.270  42.094  1.00  0.00           C
ATOM   1643  O   THR   104      21.442  24.932  42.148  1.00  0.00           O
ATOM   1644  N   GLN   105      19.350  24.377  41.703  1.00  0.00           N
ATOM   1645  H   GLN   105      18.379  24.652  41.663  1.00  0.00           H
ATOM   1646  CA  GLN   105      19.639  23.010  41.198  1.00  0.00           C
ATOM   1647  HA  GLN   105      20.374  22.630  41.906  1.00  0.00           H
ATOM   1648  CB  GLN   105      18.450  22.125  41.340  1.00  0.00           C
ATOM   1649  HB2 GLN   105      17.769  22.463  40.560  1.00  0.00           H
ATOM   1650  HB3 GLN   105      18.693  21.092  41.093  1.00  0.00           H
ATOM   1651  CG  GLN   105      17.667  22.099  42.633  1.00  0.00           C
ATOM   1652  HG2 GLN   105      17.267  23.094  42.833  1.00  0.00           H
ATOM   1653  HG3 GLN   105      16.881  21.358  42.490  1.00  0.00           H
ATOM   1654  CD  GLN   105      18.569  21.664  43.781  1.00  0.00           C
ATOM   1655  OE1 GLN   105      18.909  20.507  43.757  1.00  0.00           O
ATOM   1656  NE2 GLN   105      18.760  22.476  44.761  1.00  0.00           N
ATOM   1657 HE21 GLN   105      19.335  22.175  45.535  1.00  0.00           H
ATOM   1658 HE22 GLN   105      18.238  23.339  44.692  1.00  0.00           H
ATOM   1659  C   GLN   105      20.235  23.108  39.763  1.00  0.00           C
ATOM   1660  O   GLN   105      20.725  22.119  39.202  1.00  0.00           O
ATOM   1661  N   ASN   106      20.097  24.283  39.079  1.00  0.00           N
ATOM   1662  H   ASN   106      19.721  25.102  39.535  1.00  0.00           H
ATOM   1663  CA  ASN   106      20.385  24.528  37.647  1.00  0.00           C
ATOM   1664  HA  ASN   106      20.265  23.567  37.147  1.00  0.00           H
ATOM   1665  CB  ASN   106      19.242  25.414  37.148  1.00  0.00           C
ATOM   1666  HB2 ASN   106      19.244  26.376  37.662  1.00  0.00           H
ATOM   1667  HB3 ASN   106      19.449  25.598  36.095  1.00  0.00           H
ATOM   1668  CG  ASN   106      17.885  24.756  37.138  1.00  0.00           C
ATOM   1669  OD1 ASN   106      17.433  24.061  38.032  1.00  0.00           O
ATOM   1670  ND2 ASN   106      17.003  24.881  36.191  1.00  0.00           N
ATOM   1671 HD21 ASN   106      17.222  25.356  35.327  1.00  0.00           H
ATOM   1672 HD22 ASN   106      16.155  24.344  36.299  1.00  0.00           H
ATOM   1673  C   ASN   106      21.744  25.154  37.234  1.00  0.00           C
ATOM   1674  O   ASN   106      22.149  26.216  37.673  1.00  0.00           O
ATOM   1675  N   PRO   107      22.540  24.399  36.415  1.00  0.00           N
ATOM   1676  CD  PRO   107      22.146  23.260  35.656  1.00  0.00           C
ATOM   1677  HD2 PRO   107      21.270  23.481  35.047  1.00  0.00           H
ATOM   1678  HD3 PRO   107      21.945  22.446  36.354  1.00  0.00           H
ATOM   1679  CG  PRO   107      23.302  22.968  34.708  1.00  0.00           C
ATOM   1680  HG2 PRO   107      23.195  23.643  33.859  1.00  0.00           H
ATOM   1681  HG3 PRO   107      23.357  21.954  34.312  1.00  0.00           H
ATOM   1682  CB  PRO   107      24.529  23.366  35.466  1.00  0.00           C
ATOM   1683  HB2 PRO   107      25.392  23.571  34.833  1.00  0.00           H
ATOM   1684  HB3 PRO   107      24.609  22.610  36.246  1.00  0.00           H
ATOM   1685  CA  PRO   107      24.046  24.631  36.264  1.00  0.00           C
ATOM   1686  HA  PRO   107      24.543  24.537  37.230  1.00  0.00           H
ATOM   1687  C   PRO   107      24.520  25.843  35.517  1.00  0.00           C
ATOM   1688  O   PRO   107      25.668  26.256  35.683  1.00  0.00           O
ATOM   1689  N   ASP   108      23.704  26.437  34.637  1.00  0.00           N
ATOM   1690  H   ASP   108      22.797  26.001  34.543  1.00  0.00           H
ATOM   1691  CA  ASP   108      24.087  27.672  33.956  1.00  0.00           C
ATOM   1692  HA  ASP   108      25.167  27.747  33.825  1.00  0.00           H
ATOM   1693  CB  ASP   108      23.403  27.706  32.562  1.00  0.00           C
ATOM   1694  HB2 ASP   108      22.330  27.897  32.575  1.00  0.00           H
ATOM   1695  HB3 ASP   108      23.780  28.568  32.012  1.00  0.00           H
ATOM   1696  CG  ASP   108      23.707  26.480  31.649  1.00  0.00           C
ATOM   1697  OD1 ASP   108      24.745  25.791  31.908  1.00  0.00           O
ATOM   1698  OD2 ASP   108      22.911  26.195  30.702  1.00  0.00           O
ATOM   1699  C   ASP   108      23.614  28.949  34.642  1.00  0.00           C
ATOM   1700  O   ASP   108      24.069  30.054  34.328  1.00  0.00           O
ATOM   1701  N   GLU   109      22.626  28.920  35.579  1.00  0.00           N
ATOM   1702  H   GLU   109      22.392  28.087  36.100  1.00  0.00           H
ATOM   1703  CA  GLU   109      21.832  30.143  35.948  1.00  0.00           C
ATOM   1704  HA  GLU   109      21.561  30.621  35.006  1.00  0.00           H
ATOM   1705  CB  GLU   109      20.507  29.737  36.672  1.00  0.00           C
ATOM   1706  HB2 GLU   109      20.727  29.214  37.603  1.00  0.00           H
ATOM   1707  HB3 GLU   109      19.920  30.630  36.890  1.00  0.00           H
ATOM   1708  CG  GLU   109      19.707  28.643  35.839  1.00  0.00           C
ATOM   1709  HG2 GLU   109      20.310  27.742  35.940  1.00  0.00           H
ATOM   1710  HG3 GLU   109      18.800  28.382  36.384  1.00  0.00           H
ATOM   1711  CD  GLU   109      19.496  28.907  34.393  1.00  0.00           C
ATOM   1712  OE1 GLU   109      19.400  27.973  33.639  1.00  0.00           O
ATOM   1713  OE2 GLU   109      19.472  30.054  33.954  1.00  0.00           O
ATOM   1714  C   GLU   109      22.653  31.224  36.722  1.00  0.00           C
ATOM   1715  O   GLU   109      22.352  32.460  36.538  1.00  0.00           O
ATOM   1716  N   LEU   110      23.623  30.894  37.536  1.00  0.00           N
ATOM   1717  H   LEU   110      23.955  29.941  37.572  1.00  0.00           H
ATOM   1718  CA  LEU   110      24.578  31.856  38.121  1.00  0.00           C
ATOM   1719  HA  LEU   110      23.954  32.552  38.680  1.00  0.00           H
ATOM   1720  CB  LEU   110      25.397  31.013  39.107  1.00  0.00           C
ATOM   1721  HB2 LEU   110      24.791  30.408  39.782  1.00  0.00           H
ATOM   1722  HB3 LEU   110      26.039  30.402  38.471  1.00  0.00           H
ATOM   1723  CG  LEU   110      26.327  31.826  39.979  1.00  0.00           C
ATOM   1724  HG  LEU   110      26.708  32.785  39.626  1.00  0.00           H
ATOM   1725  CD1 LEU   110      25.699  32.205  41.273  1.00  0.00           C
ATOM   1726 HD11 LEU   110      26.510  32.605  41.881  1.00  0.00           H
ATOM   1727 HD12 LEU   110      25.226  31.443  41.891  1.00  0.00           H
ATOM   1728 HD13 LEU   110      25.007  33.028  41.094  1.00  0.00           H
ATOM   1729  CD2 LEU   110      27.598  31.020  40.408  1.00  0.00           C
ATOM   1730 HD21 LEU   110      28.277  31.657  40.976  1.00  0.00           H
ATOM   1731 HD22 LEU   110      27.308  30.205  41.071  1.00  0.00           H
ATOM   1732 HD23 LEU   110      28.055  30.654  39.489  1.00  0.00           H
ATOM   1733  C   LEU   110      25.419  32.641  37.140  1.00  0.00           C
ATOM   1734  O   LEU   110      25.662  33.839  37.236  1.00  0.00           O
ATOM   1735  N   TRP   111      26.000  31.952  36.236  1.00  0.00           N
ATOM   1736  H   TRP   111      25.935  30.947  36.315  1.00  0.00           H
ATOM   1737  CA  TRP   111      26.906  32.431  35.164  1.00  0.00           C
ATOM   1738  HA  TRP   111      27.642  33.156  35.513  1.00  0.00           H
ATOM   1739  CB  TRP   111      27.659  31.215  34.588  1.00  0.00           C
ATOM   1740  HB2 TRP   111      27.103  30.712  33.796  1.00  0.00           H
ATOM   1741  HB3 TRP   111      28.624  31.571  34.227  1.00  0.00           H
ATOM   1742  CG  TRP   111      27.907  30.125  35.614  1.00  0.00           C
ATOM   1743  CD1 TRP   111      27.168  29.009  35.735  1.00  0.00           C
ATOM   1744  HD1 TRP   111      26.310  28.800  35.114  1.00  0.00           H
ATOM   1745  NE1 TRP   111      27.690  28.191  36.681  1.00  0.00           N
ATOM   1746  HE1 TRP   111      27.115  27.482  37.113  1.00  0.00           H
ATOM   1747  CE2 TRP   111      28.624  28.909  37.421  1.00  0.00           C
ATOM   1748  CZ2 TRP   111      29.456  28.500  38.493  1.00  0.00           C
ATOM   1749  HZ2 TRP   111      29.252  27.596  39.048  1.00  0.00           H
ATOM   1750  CH2 TRP   111      30.588  29.284  38.831  1.00  0.00           C
ATOM   1751  HH2 TRP   111      31.347  28.870  39.477  1.00  0.00           H
ATOM   1752  CZ3 TRP   111      30.820  30.514  38.198  1.00  0.00           C
ATOM   1753  HZ3 TRP   111      31.620  31.194  38.454  1.00  0.00           H
ATOM   1754  CE3 TRP   111      30.024  30.838  37.109  1.00  0.00           C
ATOM   1755  HE3 TRP   111      30.329  31.744  36.608  1.00  0.00           H
ATOM   1756  CD2 TRP   111      28.910  30.066  36.653  1.00  0.00           C
ATOM   1757  C   TRP   111      26.110  33.251  34.092  1.00  0.00           C
ATOM   1758  O   TRP   111      26.639  34.277  33.683  1.00  0.00           O
ATOM   1759  N   GLU   112      24.848  32.817  33.766  1.00  0.00           N
ATOM   1760  H   GLU   112      24.570  31.913  34.123  1.00  0.00           H
ATOM   1761  CA  GLU   112      23.774  33.685  33.252  1.00  0.00           C
ATOM   1762  HA  GLU   112      23.950  34.026  32.232  1.00  0.00           H
ATOM   1763  CB  GLU   112      22.421  32.867  32.979  1.00  0.00           C
ATOM   1764  HB2 GLU   112      22.076  32.611  33.981  1.00  0.00           H
ATOM   1765  HB3 GLU   112      21.766  33.557  32.447  1.00  0.00           H
ATOM   1766  CG  GLU   112      22.556  31.580  32.063  1.00  0.00           C
ATOM   1767  HG2 GLU   112      23.597  31.578  31.743  1.00  0.00           H
ATOM   1768  HG3 GLU   112      22.583  30.682  32.682  1.00  0.00           H
ATOM   1769  CD  GLU   112      21.607  31.659  30.874  1.00  0.00           C
ATOM   1770  OE1 GLU   112      21.707  32.643  30.139  1.00  0.00           O
ATOM   1771  OE2 GLU   112      20.627  30.888  30.795  1.00  0.00           O
ATOM   1772  C   GLU   112      23.409  34.939  34.102  1.00  0.00           C
ATOM   1773  O   GLU   112      23.347  36.012  33.539  1.00  0.00           O
ATOM   1774  N   PHE   113      23.132  34.858  35.422  1.00  0.00           N
ATOM   1775  H   PHE   113      23.107  33.990  35.937  1.00  0.00           H
ATOM   1776  CA  PHE   113      22.950  36.094  36.172  1.00  0.00           C
ATOM   1777  HA  PHE   113      22.094  36.673  35.827  1.00  0.00           H
ATOM   1778  CB  PHE   113      22.514  35.698  37.614  1.00  0.00           C
ATOM   1779  HB2 PHE   113      21.430  35.646  37.727  1.00  0.00           H
ATOM   1780  HB3 PHE   113      22.897  34.693  37.791  1.00  0.00           H
ATOM   1781  CG  PHE   113      23.112  36.576  38.763  1.00  0.00           C
ATOM   1782  CD1 PHE   113      22.415  37.799  39.040  1.00  0.00           C
ATOM   1783  HD1 PHE   113      21.551  38.048  38.442  1.00  0.00           H
ATOM   1784  CE1 PHE   113      22.965  38.724  39.954  1.00  0.00           C
ATOM   1785  HE1 PHE   113      22.344  39.556  40.251  1.00  0.00           H
ATOM   1786  CZ  PHE   113      24.142  38.420  40.625  1.00  0.00           C
ATOM   1787  HZ  PHE   113      24.483  39.134  41.361  1.00  0.00           H
ATOM   1788  CE2 PHE   113      24.874  37.197  40.341  1.00  0.00           C
ATOM   1789  HE2 PHE   113      25.869  37.091  40.749  1.00  0.00           H
ATOM   1790  CD2 PHE   113      24.365  36.311  39.340  1.00  0.00           C
ATOM   1791  HD2 PHE   113      24.835  35.366  39.110  1.00  0.00           H
ATOM   1792  C   PHE   113      24.135  37.144  36.146  1.00  0.00           C
ATOM   1793  O   PHE   113      23.832  38.312  35.946  1.00  0.00           O
ATOM   1794  N   ILE   114      25.358  36.678  36.281  1.00  0.00           N
ATOM   1795  H   ILE   114      25.358  35.671  36.361  1.00  0.00           H
ATOM   1796  CA  ILE   114      26.521  37.495  36.103  1.00  0.00           C
ATOM   1797  HA  ILE   114      26.432  38.376  36.738  1.00  0.00           H
ATOM   1798  CB  ILE   114      27.797  36.770  36.471  1.00  0.00           C
ATOM   1799  HB  ILE   114      27.703  35.849  35.897  1.00  0.00           H
ATOM   1800  CG2 ILE   114      29.065  37.436  36.038  1.00  0.00           C
ATOM   1801 HG21 ILE   114      29.168  38.433  36.467  1.00  0.00           H
ATOM   1802 HG22 ILE   114      29.036  37.659  34.971  1.00  0.00           H
ATOM   1803 HG23 ILE   114      29.968  36.835  36.153  1.00  0.00           H
ATOM   1804  CG1 ILE   114      27.888  36.392  38.040  1.00  0.00           C
ATOM   1805 HG12 ILE   114      28.258  37.225  38.637  1.00  0.00           H
ATOM   1806 HG13 ILE   114      26.869  36.196  38.373  1.00  0.00           H
ATOM   1807  CD1 ILE   114      28.830  35.244  38.218  1.00  0.00           C
ATOM   1808 HD11 ILE   114      28.692  34.451  37.483  1.00  0.00           H
ATOM   1809 HD12 ILE   114      28.621  34.834  39.206  1.00  0.00           H
ATOM   1810 HD13 ILE   114      29.830  35.678  38.227  1.00  0.00           H
ATOM   1811  C   ILE   114      26.512  38.113  34.665  1.00  0.00           C
ATOM   1812  O   ILE   114      26.669  39.333  34.533  1.00  0.00           O
ATOM   1813  N   ALA   115      26.366  37.337  33.623  1.00  0.00           N
ATOM   1814  H   ALA   115      26.306  36.347  33.811  1.00  0.00           H
ATOM   1815  CA  ALA   115      26.398  37.761  32.286  1.00  0.00           C
ATOM   1816  HA  ALA   115      27.406  38.100  32.049  1.00  0.00           H
ATOM   1817  CB  ALA   115      26.207  36.499  31.437  1.00  0.00           C
ATOM   1818  HB1 ALA   115      25.158  36.208  31.478  1.00  0.00           H
ATOM   1819  HB2 ALA   115      26.928  35.718  31.677  1.00  0.00           H
ATOM   1820  HB3 ALA   115      26.381  36.749  30.391  1.00  0.00           H
ATOM   1821  C   ALA   115      25.315  38.885  31.928  1.00  0.00           C
ATOM   1822  O   ALA   115      25.646  39.865  31.226  1.00  0.00           O
ATOM   1823  N   ASP   116      24.081  38.765  32.488  1.00  0.00           N
ATOM   1824  H   ASP   116      23.914  37.906  32.992  1.00  0.00           H
ATOM   1825  CA  ASP   116      23.088  39.852  32.320  1.00  0.00           C
ATOM   1826  HA  ASP   116      22.949  40.121  31.274  1.00  0.00           H
ATOM   1827  CB  ASP   116      21.712  39.325  32.854  1.00  0.00           C
ATOM   1828  HB2 ASP   116      21.852  38.990  33.882  1.00  0.00           H
ATOM   1829  HB3 ASP   116      21.003  40.152  32.898  1.00  0.00           H
ATOM   1830  CG  ASP   116      21.034  38.260  31.941  1.00  0.00           C
ATOM   1831  OD1 ASP   116      21.265  38.313  30.753  1.00  0.00           O
ATOM   1832  OD2 ASP   116      20.230  37.494  32.454  1.00  0.00           O
ATOM   1833  C   ASP   116      23.501  41.143  32.954  1.00  0.00           C
ATOM   1834  O   ASP   116      23.416  42.246  32.414  1.00  0.00           O
ATOM   1835  N   SER   117      24.122  41.011  34.105  1.00  0.00           N
ATOM   1836  H   SER   117      24.186  40.042  34.383  1.00  0.00           H
ATOM   1837  CA  SER   117      24.694  42.095  34.945  1.00  0.00           C
ATOM   1838  HA  SER   117      24.014  42.899  35.228  1.00  0.00           H
ATOM   1839  CB  SER   117      25.122  41.501  36.276  1.00  0.00           C
ATOM   1840  HB2 SER   117      25.986  40.846  36.163  1.00  0.00           H
ATOM   1841  HB3 SER   117      25.306  42.365  36.914  1.00  0.00           H
ATOM   1842  OG  SER   117      24.106  40.749  36.951  1.00  0.00           O
ATOM   1843  HG  SER   117      23.892  39.923  36.512  1.00  0.00           H
ATOM   1844  C   SER   117      25.858  42.799  34.166  1.00  0.00           C
ATOM   1845  O   SER   117      25.944  44.056  33.997  1.00  0.00           O
ATOM   1846  N   LEU   118      26.700  41.970  33.598  1.00  0.00           N
ATOM   1847  H   LEU   118      26.426  40.998  33.570  1.00  0.00           H
ATOM   1848  CA  LEU   118      27.825  42.444  32.771  1.00  0.00           C
ATOM   1849  HA  LEU   118      28.384  43.155  33.380  1.00  0.00           H
ATOM   1850  CB  LEU   118      28.673  41.187  32.487  1.00  0.00           C
ATOM   1851  HB2 LEU   118      27.954  40.370  32.424  1.00  0.00           H
ATOM   1852  HB3 LEU   118      29.121  41.405  31.518  1.00  0.00           H
ATOM   1853  CG  LEU   118      29.796  41.014  33.474  1.00  0.00           C
ATOM   1854  HG  LEU   118      29.295  41.226  34.419  1.00  0.00           H
ATOM   1855  CD1 LEU   118      30.541  39.695  33.303  1.00  0.00           C
ATOM   1856 HD11 LEU   118      31.202  39.568  34.161  1.00  0.00           H
ATOM   1857 HD12 LEU   118      31.292  39.790  32.520  1.00  0.00           H
ATOM   1858 HD13 LEU   118      29.812  38.905  33.124  1.00  0.00           H
ATOM   1859  CD2 LEU   118      30.904  42.005  33.384  1.00  0.00           C
ATOM   1860 HD21 LEU   118      31.375  41.858  32.413  1.00  0.00           H
ATOM   1861 HD22 LEU   118      30.481  42.983  33.612  1.00  0.00           H
ATOM   1862 HD23 LEU   118      31.593  41.765  34.194  1.00  0.00           H
ATOM   1863  C   LEU   118      27.306  43.159  31.531  1.00  0.00           C
ATOM   1864  O   LEU   118      27.700  44.278  31.265  1.00  0.00           O
ATOM   1865  N   LYS   119      26.269  42.668  30.899  1.00  0.00           N
ATOM   1866  H   LYS   119      25.812  41.840  31.254  1.00  0.00           H
ATOM   1867  CA  LYS   119      25.656  43.307  29.709  1.00  0.00           C
ATOM   1868  HA  LYS   119      26.495  43.611  29.084  1.00  0.00           H
ATOM   1869  CB  LYS   119      24.673  42.371  28.981  1.00  0.00           C
ATOM   1870  HB2 LYS   119      25.122  41.377  28.972  1.00  0.00           H
ATOM   1871  HB3 LYS   119      23.727  42.363  29.523  1.00  0.00           H
ATOM   1872  CG  LYS   119      24.495  42.836  27.504  1.00  0.00           C
ATOM   1873  HG2 LYS   119      24.017  43.813  27.435  1.00  0.00           H
ATOM   1874  HG3 LYS   119      25.484  42.839  27.049  1.00  0.00           H
ATOM   1875  CD  LYS   119      23.469  41.974  26.781  1.00  0.00           C
ATOM   1876  HD2 LYS   119      23.877  40.965  26.840  1.00  0.00           H
ATOM   1877  HD3 LYS   119      22.473  42.053  27.215  1.00  0.00           H
ATOM   1878  CE  LYS   119      23.264  42.388  25.348  1.00  0.00           C
ATOM   1879  HE2 LYS   119      22.397  41.896  24.907  1.00  0.00           H
ATOM   1880  HE3 LYS   119      23.112  43.466  25.303  1.00  0.00           H
ATOM   1881  NZ  LYS   119      24.492  42.210  24.562  1.00  0.00           N
ATOM   1882  HZ1 LYS   119      25.342  42.671  24.854  1.00  0.00           H
ATOM   1883  HZ2 LYS   119      24.366  42.464  23.592  1.00  0.00           H
ATOM   1884  HZ3 LYS   119      24.687  41.218  24.584  1.00  0.00           H
ATOM   1885  C   LYS   119      24.966  44.596  30.063  1.00  0.00           C
ATOM   1886  O   LYS   119      25.163  45.593  29.426  1.00  0.00           O
ATOM   1887  N   ALA   120      24.333  44.577  31.250  1.00  0.00           N
ATOM   1888  H   ALA   120      24.044  43.775  31.792  1.00  0.00           H
ATOM   1889  CA  ALA   120      23.669  45.838  31.708  1.00  0.00           C
ATOM   1890  HA  ALA   120      22.960  46.145  30.940  1.00  0.00           H
ATOM   1891  CB  ALA   120      22.911  45.368  32.937  1.00  0.00           C
ATOM   1892  HB1 ALA   120      23.626  45.189  33.740  1.00  0.00           H
ATOM   1893  HB2 ALA   120      22.269  44.537  32.643  1.00  0.00           H
ATOM   1894  HB3 ALA   120      22.257  46.237  33.000  1.00  0.00           H
ATOM   1895  C   ALA   120      24.643  46.993  32.067  1.00  0.00           C
ATOM   1896  O   ALA   120      24.284  48.171  31.984  1.00  0.00           O
ATOM   1897  N   PHE   121      25.820  46.626  32.543  1.00  0.00           N
ATOM   1898  H   PHE   121      25.990  45.635  32.653  1.00  0.00           H
ATOM   1899  CA  PHE   121      26.856  47.586  32.823  1.00  0.00           C
ATOM   1900  HA  PHE   121      26.350  48.409  33.328  1.00  0.00           H
ATOM   1901  CB  PHE   121      27.684  46.825  33.942  1.00  0.00           C
ATOM   1902  HB2 PHE   121      26.996  46.651  34.770  1.00  0.00           H
ATOM   1903  HB3 PHE   121      27.941  45.899  33.426  1.00  0.00           H
ATOM   1904  CG  PHE   121      28.933  47.502  34.469  1.00  0.00           C
ATOM   1905  CD1 PHE   121      28.807  48.531  35.344  1.00  0.00           C
ATOM   1906  HD1 PHE   121      27.816  48.686  35.746  1.00  0.00           H
ATOM   1907  CE1 PHE   121      30.016  49.135  35.877  1.00  0.00           C
ATOM   1908  HE1 PHE   121      29.922  49.950  36.579  1.00  0.00           H
ATOM   1909  CZ  PHE   121      31.256  48.749  35.464  1.00  0.00           C
ATOM   1910  HZ  PHE   121      32.130  49.082  36.003  1.00  0.00           H
ATOM   1911  CE2 PHE   121      31.377  47.712  34.539  1.00  0.00           C
ATOM   1912  HE2 PHE   121      32.343  47.370  34.198  1.00  0.00           H
ATOM   1913  CD2 PHE   121      30.212  47.176  33.906  1.00  0.00           C
ATOM   1914  HD2 PHE   121      30.316  46.386  33.176  1.00  0.00           H
ATOM   1915  C   PHE   121      27.556  48.181  31.612  1.00  0.00           C
ATOM   1916  O   PHE   121      27.787  49.375  31.638  1.00  0.00           O
ATOM   1917  N   ILE   122      27.912  47.303  30.622  1.00  0.00           N
ATOM   1918  H   ILE   122      27.705  46.343  30.859  1.00  0.00           H
ATOM   1919  CA  ILE   122      28.799  47.673  29.512  1.00  0.00           C
ATOM   1920  HA  ILE   122      29.586  48.254  29.992  1.00  0.00           H
ATOM   1921  CB  ILE   122      29.528  46.498  28.855  1.00  0.00           C
ATOM   1922  HB  ILE   122      28.780  45.815  28.455  1.00  0.00           H
ATOM   1923  CG2 ILE   122      30.371  46.808  27.613  1.00  0.00           C
ATOM   1924 HG21 ILE   122      29.682  47.100  26.821  1.00  0.00           H
ATOM   1925 HG22 ILE   122      30.986  45.929  27.417  1.00  0.00           H
ATOM   1926 HG23 ILE   122      30.997  47.698  27.665  1.00  0.00           H
ATOM   1927  CG1 ILE   122      30.371  45.703  29.864  1.00  0.00           C
ATOM   1928 HG12 ILE   122      29.796  45.464  30.759  1.00  0.00           H
ATOM   1929 HG13 ILE   122      30.638  44.726  29.464  1.00  0.00           H
ATOM   1930  CD1 ILE   122      31.668  46.473  30.343  1.00  0.00           C
ATOM   1931 HD11 ILE   122      31.952  46.047  31.305  1.00  0.00           H
ATOM   1932 HD12 ILE   122      31.555  47.547  30.494  1.00  0.00           H
ATOM   1933 HD13 ILE   122      32.519  46.259  29.696  1.00  0.00           H
ATOM   1934  C   ILE   122      28.125  48.490  28.427  1.00  0.00           C
ATOM   1935  O   ILE   122      28.638  49.362  27.717  1.00  0.00           O
ATOM   1936  N   ASP   123      26.780  48.507  28.348  1.00  0.00           N
ATOM   1937  H   ASP   123      26.304  47.929  29.026  1.00  0.00           H
ATOM   1938  CA  ASP   123      25.985  49.374  27.520  1.00  0.00           C
ATOM   1939  HA  ASP   123      26.295  49.666  26.516  1.00  0.00           H
ATOM   1940  CB  ASP   123      24.545  48.789  27.549  1.00  0.00           C
ATOM   1941  HB2 ASP   123      24.148  48.486  28.517  1.00  0.00           H
ATOM   1942  HB3 ASP   123      23.972  49.698  27.367  1.00  0.00           H
ATOM   1943  CG  ASP   123      24.252  47.865  26.427  1.00  0.00           C
ATOM   1944  OD1 ASP   123      25.189  47.456  25.735  1.00  0.00           O
ATOM   1945  OD2 ASP   123      23.135  47.291  26.400  1.00  0.00           O
ATOM   1946  C   ASP   123      26.017  50.732  28.104  1.00  0.00           C
ATOM   1947  O   ASP   123      25.658  51.649  27.360  1.00  0.00           O
ATOM   1948  N   GLU   124      26.338  50.906  29.360  1.00  0.00           N
ATOM   1949  H   GLU   124      26.734  50.113  29.845  1.00  0.00           H
ATOM   1950  CA  GLU   124      26.440  52.232  30.031  1.00  0.00           C
ATOM   1951  HA  GLU   124      25.859  52.960  29.466  1.00  0.00           H
ATOM   1952  CB  GLU   124      25.737  52.174  31.379  1.00  0.00           C
ATOM   1953  HB2 GLU   124      26.360  51.554  32.024  1.00  0.00           H
ATOM   1954  HB3 GLU   124      25.824  53.174  31.803  1.00  0.00           H
ATOM   1955  CG  GLU   124      24.272  51.648  31.358  1.00  0.00           C
ATOM   1956  HG2 GLU   124      24.149  50.580  31.172  1.00  0.00           H
ATOM   1957  HG3 GLU   124      23.923  51.897  32.360  1.00  0.00           H
ATOM   1958  CD  GLU   124      23.423  52.397  30.337  1.00  0.00           C
ATOM   1959  OE1 GLU   124      22.447  51.768  29.858  1.00  0.00           O
ATOM   1960  OE2 GLU   124      23.578  53.622  30.062  1.00  0.00           O
ATOM   1961  C   GLU   124      27.888  52.762  30.076  1.00  0.00           C
ATOM   1962  O   GLU   124      28.105  53.930  29.885  1.00  0.00           O
ATOM   1963  N   GLN   125      28.836  51.843  30.353  1.00  0.00           N
ATOM   1964  H   GLN   125      28.570  50.942  30.723  1.00  0.00           H
ATOM   1965  CA  GLN   125      30.263  52.315  30.444  1.00  0.00           C
ATOM   1966  HA  GLN   125      30.379  53.313  30.868  1.00  0.00           H
ATOM   1967  CB  GLN   125      31.163  51.463  31.359  1.00  0.00           C
ATOM   1968  HB2 GLN   125      31.269  50.470  30.923  1.00  0.00           H
ATOM   1969  HB3 GLN   125      32.103  52.012  31.413  1.00  0.00           H
ATOM   1970  CG  GLN   125      30.568  51.145  32.728  1.00  0.00           C
ATOM   1971  HG2 GLN   125      29.892  50.304  32.575  1.00  0.00           H
ATOM   1972  HG3 GLN   125      31.390  50.739  33.318  1.00  0.00           H
ATOM   1973  CD  GLN   125      29.753  52.233  33.418  1.00  0.00           C
ATOM   1974  OE1 GLN   125      30.081  53.407  33.510  1.00  0.00           O
ATOM   1975  NE2 GLN   125      28.541  51.840  33.773  1.00  0.00           N
ATOM   1976 HE21 GLN   125      27.872  52.544  34.046  1.00  0.00           H
ATOM   1977 HE22 GLN   125      28.298  50.915  33.445  1.00  0.00           H
ATOM   1978  C   GLN   125      30.880  52.275  29.024  1.00  0.00           C
ATOM   1979  O   GLN   125      31.982  52.803  28.833  1.00  0.00           O
ATOM   1980  N   PHE   126      30.265  51.602  28.054  1.00  0.00           N
ATOM   1981  H   PHE   126      29.387  51.132  28.218  1.00  0.00           H
ATOM   1982  CA  PHE   126      30.651  51.553  26.559  1.00  0.00           C
ATOM   1983  HA  PHE   126      31.263  52.445  26.425  1.00  0.00           H
ATOM   1984  CB  PHE   126      31.449  50.300  26.226  1.00  0.00           C
ATOM   1985  HB2 PHE   126      30.923  49.410  26.572  1.00  0.00           H
ATOM   1986  HB3 PHE   126      31.528  50.203  25.143  1.00  0.00           H
ATOM   1987  CG  PHE   126      32.977  50.411  26.748  1.00  0.00           C
ATOM   1988  CD1 PHE   126      33.239  49.763  27.957  1.00  0.00           C
ATOM   1989  HD1 PHE   126      32.346  49.401  28.446  1.00  0.00           H
ATOM   1990  CE1 PHE   126      34.540  49.795  28.472  1.00  0.00           C
ATOM   1991  HE1 PHE   126      34.532  49.388  29.472  1.00  0.00           H
ATOM   1992  CZ  PHE   126      35.612  50.292  27.738  1.00  0.00           C
ATOM   1993  HZ  PHE   126      36.651  50.225  28.023  1.00  0.00           H
ATOM   1994  CE2 PHE   126      35.311  50.853  26.516  1.00  0.00           C
ATOM   1995  HE2 PHE   126      36.099  51.274  25.909  1.00  0.00           H
ATOM   1996  CD2 PHE   126      34.000  50.963  26.047  1.00  0.00           C
ATOM   1997  HD2 PHE   126      33.877  51.367  25.054  1.00  0.00           H
ATOM   1998  C   PHE   126      29.457  51.814  25.609  1.00  0.00           C
ATOM   1999  O   PHE   126      29.110  50.995  24.797  1.00  0.00           O
ATOM   2000  N   PRO   127      28.782  53.023  25.611  1.00  0.00           N
ATOM   2001  CD  PRO   127      29.227  54.229  26.415  1.00  0.00           C
ATOM   2002  HD2 PRO   127      30.227  54.590  26.175  1.00  0.00           H
ATOM   2003  HD3 PRO   127      29.149  54.008  27.480  1.00  0.00           H
ATOM   2004  CG  PRO   127      28.199  55.278  25.998  1.00  0.00           C
ATOM   2005  HG2 PRO   127      28.496  55.888  25.146  1.00  0.00           H
ATOM   2006  HG3 PRO   127      27.987  56.024  26.764  1.00  0.00           H
ATOM   2007  CB  PRO   127      26.992  54.486  25.723  1.00  0.00           C
ATOM   2008  HB2 PRO   127      26.170  55.020  25.246  1.00  0.00           H
ATOM   2009  HB3 PRO   127      26.641  54.054  26.660  1.00  0.00           H
ATOM   2010  CA  PRO   127      27.546  53.280  24.927  1.00  0.00           C
ATOM   2011  HA  PRO   127      26.863  52.436  25.025  1.00  0.00           H
ATOM   2012  C   PRO   127      27.619  53.679  23.420  1.00  0.00           C
ATOM   2013  O   PRO   127      26.566  53.928  22.801  1.00  0.00           O
ATOM   2014  N   GLN   128      28.803  53.725  22.837  1.00  0.00           N
ATOM   2015  H   GLN   128      29.617  53.529  23.403  1.00  0.00           H
ATOM   2016  CA  GLN   128      28.955  53.887  21.438  1.00  0.00           C
ATOM   2017  HA  GLN   128      27.995  53.967  20.928  1.00  0.00           H
ATOM   2018  CB  GLN   128      29.492  55.302  21.077  1.00  0.00           C
ATOM   2019  HB2 GLN   128      30.252  55.501  21.832  1.00  0.00           H
ATOM   2020  HB3 GLN   128      29.955  55.305  20.090  1.00  0.00           H
ATOM   2021  CG  GLN   128      28.401  56.355  21.312  1.00  0.00           C
ATOM   2022  HG2 GLN   128      27.523  56.312  20.669  1.00  0.00           H
ATOM   2023  HG3 GLN   128      28.198  56.230  22.376  1.00  0.00           H
ATOM   2024  CD  GLN   128      28.897  57.791  21.275  1.00  0.00           C
ATOM   2025  OE1 GLN   128      29.855  58.118  20.594  1.00  0.00           O
ATOM   2026  NE2 GLN   128      28.298  58.634  22.008  1.00  0.00           N
ATOM   2027 HE21 GLN   128      28.692  59.564  22.042  1.00  0.00           H
ATOM   2028 HE22 GLN   128      27.552  58.327  22.616  1.00  0.00           H
ATOM   2029  C   GLN   128      29.870  52.767  20.803  1.00  0.00           C
ATOM   2030  O   GLN   128      30.656  53.106  19.880  1.00  0.00           O
ATOM   2031  N   GLY   129      29.920  51.541  21.330  1.00  0.00           N
ATOM   2032  H   GLY   129      29.335  51.432  22.146  1.00  0.00           H
ATOM   2033  CA  GLY   129      30.749  50.392  20.774  1.00  0.00           C
ATOM   2034  HA2 GLY   129      30.222  49.450  20.931  1.00  0.00           H
ATOM   2035  HA3 GLY   129      30.603  50.555  19.706  1.00  0.00           H
ATOM   2036  C   GLY   129      32.226  50.350  21.222  1.00  0.00           C
ATOM   2037  O   GLY   129      32.709  51.248  21.923  1.00  0.00           O
ATOM   2038  N   ILE   130      32.903  49.313  20.794  1.00  0.00           N
ATOM   2039  H   ILE   130      32.392  48.651  20.227  1.00  0.00           H
ATOM   2040  CA  ILE   130      34.306  49.024  21.125  1.00  0.00           C
ATOM   2041  HA  ILE   130      34.786  49.892  20.672  1.00  0.00           H
ATOM   2042  CB  ILE   130      34.569  48.722  22.622  1.00  0.00           C
ATOM   2043  HB  ILE   130      34.043  49.414  23.280  1.00  0.00           H
ATOM   2044  CG2 ILE   130      33.787  47.435  23.130  1.00  0.00           C
ATOM   2045 HG21 ILE   130      33.933  47.309  24.203  1.00  0.00           H
ATOM   2046 HG22 ILE   130      34.158  46.511  22.690  1.00  0.00           H
ATOM   2047 HG23 ILE   130      32.742  47.539  22.841  1.00  0.00           H
ATOM   2048  CG1 ILE   130      36.073  48.641  22.950  1.00  0.00           C
ATOM   2049 HG12 ILE   130      36.314  48.113  23.873  1.00  0.00           H
ATOM   2050 HG13 ILE   130      36.680  48.000  22.311  1.00  0.00           H
ATOM   2051  CD1 ILE   130      36.734  50.015  22.882  1.00  0.00           C
ATOM   2052 HD11 ILE   130      36.105  50.842  23.210  1.00  0.00           H
ATOM   2053 HD12 ILE   130      37.007  50.225  21.849  1.00  0.00           H
ATOM   2054 HD13 ILE   130      37.648  49.932  23.472  1.00  0.00           H
ATOM   2055  C   ILE   130      34.761  47.861  20.221  1.00  0.00           C
ATOM   2056  O   ILE   130      34.184  46.771  20.241  1.00  0.00           O
ATOM   2057  N   SER   131      35.699  48.169  19.318  1.00  0.00           N
ATOM   2058  H   SER   131      36.037  49.115  19.214  1.00  0.00           H
ATOM   2059  CA  SER   131      35.896  47.254  18.208  1.00  0.00           C
ATOM   2060  HA  SER   131      34.895  47.083  17.810  1.00  0.00           H
ATOM   2061  CB  SER   131      36.686  47.876  17.077  1.00  0.00           C
ATOM   2062  HB2 SER   131      37.702  47.979  17.457  1.00  0.00           H
ATOM   2063  HB3 SER   131      36.661  47.188  16.231  1.00  0.00           H
ATOM   2064  OG  SER   131      36.268  49.169  16.765  1.00  0.00           O
ATOM   2065  HG  SER   131      35.782  49.094  15.939  1.00  0.00           H
ATOM   2066  C   SER   131      36.493  45.863  18.495  1.00  0.00           C
ATOM   2067  O   SER   131      36.578  44.997  17.628  1.00  0.00           O
ATOM   2068  N   GLU   132      36.920  45.613  19.705  1.00  0.00           N
ATOM   2069  H   GLU   132      36.786  46.358  20.375  1.00  0.00           H
ATOM   2070  CA  GLU   132      37.476  44.350  20.265  1.00  0.00           C
ATOM   2071  HA  GLU   132      37.082  43.542  19.647  1.00  0.00           H
ATOM   2072  CB  GLU   132      39.077  44.539  20.155  1.00  0.00           C
ATOM   2073  HB2 GLU   132      39.404  45.452  20.654  1.00  0.00           H
ATOM   2074  HB3 GLU   132      39.519  43.699  20.690  1.00  0.00           H
ATOM   2075  CG  GLU   132      39.610  44.472  18.655  1.00  0.00           C
ATOM   2076  HG2 GLU   132      40.537  43.901  18.603  1.00  0.00           H
ATOM   2077  HG3 GLU   132      38.876  43.922  18.067  1.00  0.00           H
ATOM   2078  CD  GLU   132      39.880  45.800  17.950  1.00  0.00           C
ATOM   2079  OE1 GLU   132      39.953  46.860  18.640  1.00  0.00           O
ATOM   2080  OE2 GLU   132      39.891  45.760  16.694  1.00  0.00           O
ATOM   2081  C   GLU   132      37.181  44.177  21.732  1.00  0.00           C
ATOM   2082  O   GLU   132      36.960  45.197  22.469  1.00  0.00           O
ATOM   2083  N   PRO   133      37.085  42.921  22.185  1.00  0.00           N
ATOM   2084  CD  PRO   133      37.168  41.702  21.422  1.00  0.00           C
ATOM   2085  HD2 PRO   133      37.973  41.914  20.718  1.00  0.00           H
ATOM   2086  HD3 PRO   133      36.258  41.417  20.895  1.00  0.00           H
ATOM   2087  CG  PRO   133      37.610  40.600  22.390  1.00  0.00           C
ATOM   2088  HG2 PRO   133      38.675  40.632  22.624  1.00  0.00           H
ATOM   2089  HG3 PRO   133      37.403  39.596  22.017  1.00  0.00           H
ATOM   2090  CB  PRO   133      36.769  40.989  23.572  1.00  0.00           C
ATOM   2091  HB2 PRO   133      37.100  40.695  24.569  1.00  0.00           H
ATOM   2092  HB3 PRO   133      35.729  40.666  23.594  1.00  0.00           H
ATOM   2093  CA  PRO   133      36.804  42.490  23.555  1.00  0.00           C
ATOM   2094  HA  PRO   133      35.789  42.809  23.791  1.00  0.00           H
ATOM   2095  C   PRO   133      37.865  42.986  24.604  1.00  0.00           C
ATOM   2096  O   PRO   133      39.102  43.069  24.358  1.00  0.00           O
ATOM   2097  N   ILE   134      37.369  43.262  25.814  1.00  0.00           N
ATOM   2098  H   ILE   134      36.378  43.313  25.998  1.00  0.00           H
ATOM   2099  CA  ILE   134      38.131  43.773  26.968  1.00  0.00           C
ATOM   2100  HA  ILE   134      39.000  44.352  26.655  1.00  0.00           H
ATOM   2101  CB  ILE   134      37.314  44.849  27.707  1.00  0.00           C
ATOM   2102  HB  ILE   134      36.503  44.317  28.205  1.00  0.00           H
ATOM   2103  CG2 ILE   134      38.218  45.631  28.727  1.00  0.00           C
ATOM   2104 HG21 ILE   134      39.097  46.063  28.249  1.00  0.00           H
ATOM   2105 HG22 ILE   134      38.531  45.006  29.563  1.00  0.00           H
ATOM   2106 HG23 ILE   134      37.609  46.409  29.187  1.00  0.00           H
ATOM   2107  CG1 ILE   134      36.816  45.980  26.800  1.00  0.00           C
ATOM   2108 HG12 ILE   134      37.488  46.836  26.854  1.00  0.00           H
ATOM   2109 HG13 ILE   134      36.807  45.700  25.747  1.00  0.00           H
ATOM   2110  CD1 ILE   134      35.416  46.416  27.211  1.00  0.00           C
ATOM   2111 HD11 ILE   134      35.334  46.758  28.243  1.00  0.00           H
ATOM   2112 HD12 ILE   134      34.734  45.567  27.198  1.00  0.00           H
ATOM   2113 HD13 ILE   134      35.036  47.260  26.637  1.00  0.00           H
ATOM   2114  C   ILE   134      38.490  42.652  27.970  1.00  0.00           C
ATOM   2115  O   ILE   134      37.658  41.851  28.305  1.00  0.00           O
ATOM   2116  N   PRO   135      39.764  42.592  28.468  1.00  0.00           N
ATOM   2117  CD  PRO   135      40.851  43.451  27.970  1.00  0.00           C
ATOM   2118  HD2 PRO   135      40.949  44.416  28.469  1.00  0.00           H
ATOM   2119  HD3 PRO   135      40.660  43.667  26.919  1.00  0.00           H
ATOM   2120  CG  PRO   135      42.030  42.593  28.196  1.00  0.00           C
ATOM   2121  HG2 PRO   135      42.927  43.206  28.301  1.00  0.00           H
ATOM   2122  HG3 PRO   135      42.144  41.926  27.341  1.00  0.00           H
ATOM   2123  CB  PRO   135      41.726  41.778  29.473  1.00  0.00           C
ATOM   2124  HB2 PRO   135      42.030  42.320  30.368  1.00  0.00           H
ATOM   2125  HB3 PRO   135      42.261  40.829  29.445  1.00  0.00           H
ATOM   2126  CA  PRO   135      40.182  41.604  29.384  1.00  0.00           C
ATOM   2127  HA  PRO   135      40.039  40.606  28.969  1.00  0.00           H
ATOM   2128  C   PRO   135      39.509  41.751  30.731  1.00  0.00           C
ATOM   2129  O   PRO   135      39.595  42.812  31.353  1.00  0.00           O
ATOM   2130  N   LEU   136      38.914  40.704  31.348  1.00  0.00           N
ATOM   2131  H   LEU   136      38.819  39.883  30.766  1.00  0.00           H
ATOM   2132  CA  LEU   136      38.327  40.565  32.591  1.00  0.00           C
ATOM   2133  HA  LEU   136      38.425  41.546  33.056  1.00  0.00           H
ATOM   2134  CB  LEU   136      36.819  40.162  32.487  1.00  0.00           C
ATOM   2135  HB2 LEU   136      36.444  40.683  31.607  1.00  0.00           H
ATOM   2136  HB3 LEU   136      36.728  39.112  32.211  1.00  0.00           H
ATOM   2137  CG  LEU   136      36.009  40.651  33.692  1.00  0.00           C
ATOM   2138  HG  LEU   136      36.344  41.638  34.008  1.00  0.00           H
ATOM   2139  CD1 LEU   136      34.551  40.823  33.286  1.00  0.00           C
ATOM   2140 HD11 LEU   136      34.218  39.875  32.862  1.00  0.00           H
ATOM   2141 HD12 LEU   136      34.474  41.741  32.703  1.00  0.00           H
ATOM   2142 HD13 LEU   136      33.990  40.893  34.218  1.00  0.00           H
ATOM   2143  CD2 LEU   136      36.065  39.710  34.846  1.00  0.00           C
ATOM   2144 HD21 LEU   136      36.350  40.227  35.763  1.00  0.00           H
ATOM   2145 HD22 LEU   136      35.122  39.200  35.042  1.00  0.00           H
ATOM   2146 HD23 LEU   136      36.790  38.903  34.741  1.00  0.00           H
ATOM   2147  C   LEU   136      39.113  39.659  33.516  1.00  0.00           C
ATOM   2148  O   LEU   136      39.326  38.456  33.278  1.00  0.00           O
ATOM   2149  N   GLY   137      39.537  40.216  34.660  1.00  0.00           N
ATOM   2150  H   GLY   137      39.301  41.181  34.844  1.00  0.00           H
ATOM   2151  CA  GLY   137      40.037  39.444  35.809  1.00  0.00           C
ATOM   2152  HA2 GLY   137      40.495  38.501  35.513  1.00  0.00           H
ATOM   2153  HA3 GLY   137      40.747  40.054  36.367  1.00  0.00           H
ATOM   2154  C   GLY   137      38.931  39.015  36.752  1.00  0.00           C
ATOM   2155  O   GLY   137      38.132  39.874  37.209  1.00  0.00           O
ATOM   2156  N   PHE   138      38.780  37.779  37.125  1.00  0.00           N
ATOM   2157  H   PHE   138      39.359  37.019  36.796  1.00  0.00           H
ATOM   2158  CA  PHE   138      37.691  37.366  38.027  1.00  0.00           C
ATOM   2159  HA  PHE   138      36.932  38.140  38.141  1.00  0.00           H
ATOM   2160  CB  PHE   138      36.926  36.176  37.412  1.00  0.00           C
ATOM   2161  HB2 PHE   138      36.365  36.700  36.637  1.00  0.00           H
ATOM   2162  HB3 PHE   138      37.680  35.438  37.141  1.00  0.00           H
ATOM   2163  CG  PHE   138      35.769  35.527  38.139  1.00  0.00           C
ATOM   2164  CD1 PHE   138      35.209  36.095  39.300  1.00  0.00           C
ATOM   2165  HD1 PHE   138      35.432  37.057  39.736  1.00  0.00           H
ATOM   2166  CE1 PHE   138      34.069  35.448  39.824  1.00  0.00           C
ATOM   2167  HE1 PHE   138      33.583  35.959  40.643  1.00  0.00           H
ATOM   2168  CZ  PHE   138      33.497  34.294  39.228  1.00  0.00           C
ATOM   2169  HZ  PHE   138      32.736  33.681  39.689  1.00  0.00           H
ATOM   2170  CE2 PHE   138      34.089  33.707  38.118  1.00  0.00           C
ATOM   2171  HE2 PHE   138      33.694  32.804  37.677  1.00  0.00           H
ATOM   2172  CD2 PHE   138      35.193  34.381  37.569  1.00  0.00           C
ATOM   2173  HD2 PHE   138      35.686  34.046  36.668  1.00  0.00           H
ATOM   2174  C   PHE   138      38.289  37.145  39.415  1.00  0.00           C
ATOM   2175  O   PHE   138      39.044  36.218  39.653  1.00  0.00           O
ATOM   2176  N   THR   139      37.886  37.958  40.428  1.00  0.00           N
ATOM   2177  H   THR   139      37.190  38.666  40.242  1.00  0.00           H
ATOM   2178  CA  THR   139      38.181  37.623  41.858  1.00  0.00           C
ATOM   2179  HA  THR   139      39.134  37.094  41.843  1.00  0.00           H
ATOM   2180  CB  THR   139      38.243  38.898  42.734  1.00  0.00           C
ATOM   2181  HB  THR   139      37.299  39.442  42.755  1.00  0.00           H
ATOM   2182  CG2 THR   139      38.620  38.492  44.103  1.00  0.00           C
ATOM   2183 HG21 THR   139      39.569  37.964  44.193  1.00  0.00           H
ATOM   2184 HG22 THR   139      37.845  37.879  44.561  1.00  0.00           H
ATOM   2185 HG23 THR   139      38.707  39.364  44.750  1.00  0.00           H
ATOM   2186  OG1 THR   139      39.274  39.651  42.191  1.00  0.00           O
ATOM   2187  HG1 THR   139      39.044  40.401  41.639  1.00  0.00           H
ATOM   2188  C   THR   139      37.204  36.548  42.371  1.00  0.00           C
ATOM   2189  O   THR   139      36.082  36.857  42.700  1.00  0.00           O
ATOM   2190  N   PHE   140      37.708  35.365  42.478  1.00  0.00           N
ATOM   2191  H   PHE   140      38.714  35.301  42.420  1.00  0.00           H
ATOM   2192  CA  PHE   140      36.929  34.168  42.837  1.00  0.00           C
ATOM   2193  HA  PHE   140      35.916  34.402  43.166  1.00  0.00           H
ATOM   2194  CB  PHE   140      36.798  33.292  41.555  1.00  0.00           C
ATOM   2195  HB2 PHE   140      36.345  33.899  40.771  1.00  0.00           H
ATOM   2196  HB3 PHE   140      37.769  32.845  41.347  1.00  0.00           H
ATOM   2197  CG  PHE   140      35.773  32.148  41.788  1.00  0.00           C
ATOM   2198  CD1 PHE   140      34.399  32.406  41.810  1.00  0.00           C
ATOM   2199  HD1 PHE   140      34.057  33.423  41.683  1.00  0.00           H
ATOM   2200  CE1 PHE   140      33.481  31.341  41.861  1.00  0.00           C
ATOM   2201  HE1 PHE   140      32.444  31.566  41.654  1.00  0.00           H
ATOM   2202  CZ  PHE   140      33.897  30.002  42.060  1.00  0.00           C
ATOM   2203  HZ  PHE   140      33.232  29.153  42.121  1.00  0.00           H
ATOM   2204  CE2 PHE   140      35.303  29.798  42.184  1.00  0.00           C
ATOM   2205  HE2 PHE   140      35.619  28.782  42.367  1.00  0.00           H
ATOM   2206  CD2 PHE   140      36.195  30.813  42.016  1.00  0.00           C
ATOM   2207  HD2 PHE   140      37.258  30.630  42.068  1.00  0.00           H
ATOM   2208  C   PHE   140      37.788  33.543  43.900  1.00  0.00           C
ATOM   2209  O   PHE   140      38.496  32.547  43.656  1.00  0.00           O
ATOM   2210  N   SER   141      37.757  34.064  45.144  1.00  0.00           N
ATOM   2211  H   SER   141      37.064  34.766  45.363  1.00  0.00           H
ATOM   2212  CA  SER   141      38.534  33.707  46.377  1.00  0.00           C
ATOM   2213  HA  SER   141      39.586  33.674  46.095  1.00  0.00           H
ATOM   2214  CB  SER   141      38.447  34.929  47.272  1.00  0.00           C
ATOM   2215  HB2 SER   141      38.957  34.617  48.184  1.00  0.00           H
ATOM   2216  HB3 SER   141      38.954  35.756  46.777  1.00  0.00           H
ATOM   2217  OG  SER   141      37.037  35.392  47.474  1.00  0.00           O
ATOM   2218  HG  SER   141      37.212  36.166  48.014  1.00  0.00           H
ATOM   2219  C   SER   141      37.978  32.428  47.014  1.00  0.00           C
ATOM   2220  O   SER   141      38.188  32.153  48.166  1.00  0.00           O
ATOM   2221  N   PHE   142      37.283  31.548  46.242  1.00  0.00           N
ATOM   2222  H   PHE   142      37.177  31.646  45.242  1.00  0.00           H
ATOM   2223  CA  PHE   142      36.732  30.273  46.757  1.00  0.00           C
ATOM   2224  HA  PHE   142      36.268  30.469  47.724  1.00  0.00           H
ATOM   2225  CB  PHE   142      35.596  29.840  45.833  1.00  0.00           C
ATOM   2226  HB2 PHE   142      35.969  29.692  44.818  1.00  0.00           H
ATOM   2227  HB3 PHE   142      35.330  28.809  46.066  1.00  0.00           H
ATOM   2228  CG  PHE   142      34.345  30.652  45.827  1.00  0.00           C
ATOM   2229  CD1 PHE   142      34.328  31.832  45.059  1.00  0.00           C
ATOM   2230  HD1 PHE   142      35.173  32.218  44.510  1.00  0.00           H
ATOM   2231  CE1 PHE   142      33.149  32.588  45.028  1.00  0.00           C
ATOM   2232  HE1 PHE   142      33.177  33.549  44.536  1.00  0.00           H
ATOM   2233  CZ  PHE   142      31.942  32.213  45.667  1.00  0.00           C
ATOM   2234  HZ  PHE   142      31.133  32.926  45.724  1.00  0.00           H
ATOM   2235  CE2 PHE   142      31.934  30.996  46.366  1.00  0.00           C
ATOM   2236  HE2 PHE   142      31.033  30.632  46.838  1.00  0.00           H
ATOM   2237  CD2 PHE   142      33.126  30.229  46.360  1.00  0.00           C
ATOM   2238  HD2 PHE   142      33.066  29.242  46.796  1.00  0.00           H
ATOM   2239  C   PHE   142      37.795  29.225  47.018  1.00  0.00           C
ATOM   2240  O   PHE   142      38.892  29.370  46.540  1.00  0.00           O
ATOM   2241  N   PRO   143      37.467  28.065  47.671  1.00  0.00           N
ATOM   2242  CD  PRO   143      36.322  27.901  48.517  1.00  0.00           C
ATOM   2243  HD2 PRO   143      35.430  27.655  47.940  1.00  0.00           H
ATOM   2244  HD3 PRO   143      36.318  28.814  49.113  1.00  0.00           H
ATOM   2245  CG  PRO   143      36.632  26.687  49.390  1.00  0.00           C
ATOM   2246  HG2 PRO   143      35.716  26.115  49.540  1.00  0.00           H
ATOM   2247  HG3 PRO   143      37.219  26.840  50.295  1.00  0.00           H
ATOM   2248  CB  PRO   143      37.618  25.879  48.499  1.00  0.00           C
ATOM   2249  HB2 PRO   143      37.237  25.045  47.910  1.00  0.00           H
ATOM   2250  HB3 PRO   143      38.374  25.405  49.125  1.00  0.00           H
ATOM   2251  CA  PRO   143      38.261  26.831  47.528  1.00  0.00           C
ATOM   2252  HA  PRO   143      39.254  27.075  47.905  1.00  0.00           H
ATOM   2253  C   PRO   143      38.484  26.361  46.102  1.00  0.00           C
ATOM   2254  O   PRO   143      37.701  25.557  45.685  1.00  0.00           O
ATOM   2255  N   ALA   144      39.558  26.755  45.421  1.00  0.00           N
ATOM   2256  H   ALA   144      40.277  27.344  45.816  1.00  0.00           H
ATOM   2257  CA  ALA   144      39.698  26.497  44.037  1.00  0.00           C
ATOM   2258  HA  ALA   144      39.250  25.575  43.667  1.00  0.00           H
ATOM   2259  CB  ALA   144      39.013  27.572  43.220  1.00  0.00           C
ATOM   2260  HB1 ALA   144      37.934  27.433  43.286  1.00  0.00           H
ATOM   2261  HB2 ALA   144      39.421  27.717  42.219  1.00  0.00           H
ATOM   2262  HB3 ALA   144      39.155  28.605  43.541  1.00  0.00           H
ATOM   2263  C   ALA   144      41.176  26.315  43.651  1.00  0.00           C
ATOM   2264  O   ALA   144      42.056  26.618  44.506  1.00  0.00           O
ATOM   2265  N   SER   145      41.469  25.898  42.373  1.00  0.00           N
ATOM   2266  H   SER   145      40.742  25.384  41.895  1.00  0.00           H
ATOM   2267  CA  SER   145      42.815  25.855  41.844  1.00  0.00           C
ATOM   2268  HA  SER   145      43.350  26.736  42.200  1.00  0.00           H
ATOM   2269  CB  SER   145      43.497  24.641  42.555  1.00  0.00           C
ATOM   2270  HB2 SER   145      43.748  25.044  43.537  1.00  0.00           H
ATOM   2271  HB3 SER   145      42.838  23.816  42.824  1.00  0.00           H
ATOM   2272  OG  SER   145      44.615  24.058  41.913  1.00  0.00           O
ATOM   2273  HG  SER   145      44.321  23.188  41.634  1.00  0.00           H
ATOM   2274  C   SER   145      43.020  25.785  40.361  1.00  0.00           C
ATOM   2275  O   SER   145      42.052  25.825  39.587  1.00  0.00           O
ATOM   2276  N   GLN   146      44.239  26.055  39.847  1.00  0.00           N
ATOM   2277  H   GLN   146      45.003  25.999  40.506  1.00  0.00           H
ATOM   2278  CA  GLN   146      44.531  26.326  38.510  1.00  0.00           C
ATOM   2279  HA  GLN   146      43.867  25.713  37.902  1.00  0.00           H
ATOM   2280  CB  GLN   146      44.281  27.839  38.268  1.00  0.00           C
ATOM   2281  HB2 GLN   146      44.777  28.014  37.312  1.00  0.00           H
ATOM   2282  HB3 GLN   146      43.198  27.969  38.294  1.00  0.00           H
ATOM   2283  CG  GLN   146      44.962  28.799  39.236  1.00  0.00           C
ATOM   2284  HG2 GLN   146      44.607  28.618  40.251  1.00  0.00           H
ATOM   2285  HG3 GLN   146      46.025  28.593  39.116  1.00  0.00           H
ATOM   2286  CD  GLN   146      44.775  30.300  38.878  1.00  0.00           C
ATOM   2287  OE1 GLN   146      45.529  31.198  39.266  1.00  0.00           O
ATOM   2288  NE2 GLN   146      43.758  30.801  38.205  1.00  0.00           N
ATOM   2289 HE21 GLN   146      43.698  31.802  38.081  1.00  0.00           H
ATOM   2290 HE22 GLN   146      43.007  30.180  37.940  1.00  0.00           H
ATOM   2291  C   GLN   146      45.922  25.791  38.085  1.00  0.00           C
ATOM   2292  O   GLN   146      46.897  25.903  38.780  1.00  0.00           O
ATOM   2293  N   ASN   147      46.102  25.319  36.821  1.00  0.00           N
ATOM   2294  H   ASN   147      45.196  25.183  36.395  1.00  0.00           H
ATOM   2295  CA  ASN   147      47.348  25.007  36.084  1.00  0.00           C
ATOM   2296  HA  ASN   147      48.162  25.212  36.780  1.00  0.00           H
ATOM   2297  CB  ASN   147      47.266  23.527  35.700  1.00  0.00           C
ATOM   2298  HB2 ASN   147      46.245  23.272  35.419  1.00  0.00           H
ATOM   2299  HB3 ASN   147      47.843  23.251  34.817  1.00  0.00           H
ATOM   2300  CG  ASN   147      47.705  22.617  36.866  1.00  0.00           C
ATOM   2301  OD1 ASN   147      48.631  22.931  37.578  1.00  0.00           O
ATOM   2302  ND2 ASN   147      47.216  21.462  36.958  1.00  0.00           N
ATOM   2303 HD21 ASN   147      46.339  21.235  36.513  1.00  0.00           H
ATOM   2304 HD22 ASN   147      47.781  20.736  37.378  1.00  0.00           H
ATOM   2305  C   ASN   147      47.422  25.982  34.865  1.00  0.00           C
ATOM   2306  O   ASN   147      48.204  25.678  33.944  1.00  0.00           O
ATOM   2307  N   LYS   148      46.695  27.079  34.915  1.00  0.00           N
ATOM   2308  H   LYS   148      45.913  27.143  35.552  1.00  0.00           H
ATOM   2309  CA  LYS   148      46.934  28.215  33.972  1.00  0.00           C
ATOM   2310  HA  LYS   148      48.004  28.421  33.955  1.00  0.00           H
ATOM   2311  CB  LYS   148      46.423  27.968  32.538  1.00  0.00           C
ATOM   2312  HB2 LYS   148      46.529  28.874  31.941  1.00  0.00           H
ATOM   2313  HB3 LYS   148      47.073  27.194  32.127  1.00  0.00           H
ATOM   2314  CG  LYS   148      44.966  27.430  32.418  1.00  0.00           C
ATOM   2315  HG2 LYS   148      44.841  26.407  32.772  1.00  0.00           H
ATOM   2316  HG3 LYS   148      44.314  28.090  32.990  1.00  0.00           H
ATOM   2317  CD  LYS   148      44.446  27.420  30.938  1.00  0.00           C
ATOM   2318  HD2 LYS   148      44.770  28.258  30.319  1.00  0.00           H
ATOM   2319  HD3 LYS   148      45.065  26.655  30.468  1.00  0.00           H
ATOM   2320  CE  LYS   148      42.928  27.150  30.750  1.00  0.00           C
ATOM   2321  HE2 LYS   148      42.388  27.619  31.573  1.00  0.00           H
ATOM   2322  HE3 LYS   148      42.632  27.534  29.774  1.00  0.00           H
ATOM   2323  NZ  LYS   148      42.720  25.721  30.940  1.00  0.00           N
ATOM   2324  HZ1 LYS   148      41.848  25.319  30.628  1.00  0.00           H
ATOM   2325  HZ2 LYS   148      42.731  25.509  31.927  1.00  0.00           H
ATOM   2326  HZ3 LYS   148      43.463  25.134  30.587  1.00  0.00           H
ATOM   2327  C   LYS   148      46.229  29.487  34.522  1.00  0.00           C
ATOM   2328  O   LYS   148      45.358  29.343  35.362  1.00  0.00           O
ATOM   2329  N   ILE   149      46.617  30.686  34.196  1.00  0.00           N
ATOM   2330  H   ILE   149      47.415  30.702  33.576  1.00  0.00           H
ATOM   2331  CA  ILE   149      45.973  31.911  34.643  1.00  0.00           C
ATOM   2332  HA  ILE   149      45.977  31.850  35.731  1.00  0.00           H
ATOM   2333  CB  ILE   149      46.890  33.127  34.261  1.00  0.00           C
ATOM   2334  HB  ILE   149      47.846  32.767  34.641  1.00  0.00           H
ATOM   2335  CG2 ILE   149      46.925  33.443  32.756  1.00  0.00           C
ATOM   2336 HG21 ILE   149      46.047  34.065  32.581  1.00  0.00           H
ATOM   2337 HG22 ILE   149      46.968  32.520  32.178  1.00  0.00           H
ATOM   2338 HG23 ILE   149      47.870  33.961  32.590  1.00  0.00           H
ATOM   2339  CG1 ILE   149      46.571  34.376  35.051  1.00  0.00           C
ATOM   2340 HG12 ILE   149      47.220  35.131  34.609  1.00  0.00           H
ATOM   2341 HG13 ILE   149      45.551  34.718  34.881  1.00  0.00           H
ATOM   2342  CD1 ILE   149      46.597  34.274  36.529  1.00  0.00           C
ATOM   2343 HD11 ILE   149      47.621  34.034  36.816  1.00  0.00           H
ATOM   2344 HD12 ILE   149      45.890  33.599  37.012  1.00  0.00           H
ATOM   2345 HD13 ILE   149      46.391  35.274  36.912  1.00  0.00           H
ATOM   2346  C   ILE   149      44.457  32.116  34.338  1.00  0.00           C
ATOM   2347  O   ILE   149      43.724  32.588  35.215  1.00  0.00           O
ATOM   2348  N   ASN   150      43.971  31.698  33.140  1.00  0.00           N
ATOM   2349  H   ASN   150      44.585  31.168  32.538  1.00  0.00           H
ATOM   2350  CA  ASN   150      42.561  31.590  32.855  1.00  0.00           C
ATOM   2351  HA  ASN   150      42.000  32.422  33.282  1.00  0.00           H
ATOM   2352  CB  ASN   150      42.335  31.838  31.338  1.00  0.00           C
ATOM   2353  HB2 ASN   150      41.285  31.597  31.171  1.00  0.00           H
ATOM   2354  HB3 ASN   150      42.386  32.900  31.101  1.00  0.00           H
ATOM   2355  CG  ASN   150      43.241  31.066  30.397  1.00  0.00           C
ATOM   2356  OD1 ASN   150      44.448  31.224  30.481  1.00  0.00           O
ATOM   2357  ND2 ASN   150      42.707  30.044  29.718  1.00  0.00           N
ATOM   2358 HD21 ASN   150      41.715  29.864  29.662  1.00  0.00           H
ATOM   2359 HD22 ASN   150      43.246  29.440  29.114  1.00  0.00           H
ATOM   2360  C   ASN   150      41.926  30.238  33.204  1.00  0.00           C
ATOM   2361  O   ASN   150      41.583  29.479  32.360  1.00  0.00           O
ATOM   2362  N   GLU   151      41.870  29.923  34.531  1.00  0.00           N
ATOM   2363  H   GLU   151      42.195  30.582  35.225  1.00  0.00           H
ATOM   2364  CA  GLU   151      41.216  28.704  34.964  1.00  0.00           C
ATOM   2365  HA  GLU   151      40.267  28.507  34.464  1.00  0.00           H
ATOM   2366  CB  GLU   151      42.207  27.512  34.732  1.00  0.00           C
ATOM   2367  HB2 GLU   151      42.243  27.348  33.655  1.00  0.00           H
ATOM   2368  HB3 GLU   151      43.213  27.712  35.100  1.00  0.00           H
ATOM   2369  CG  GLU   151      41.897  26.185  35.410  1.00  0.00           C
ATOM   2370  HG2 GLU   151      42.289  26.222  36.427  1.00  0.00           H
ATOM   2371  HG3 GLU   151      40.843  25.921  35.325  1.00  0.00           H
ATOM   2372  CD  GLU   151      42.770  25.100  34.794  1.00  0.00           C
ATOM   2373  OE1 GLU   151      42.515  24.726  33.616  1.00  0.00           O
ATOM   2374  OE2 GLU   151      43.559  24.534  35.521  1.00  0.00           O
ATOM   2375  C   GLU   151      40.924  28.845  36.489  1.00  0.00           C
ATOM   2376  O   GLU   151      41.608  29.517  37.224  1.00  0.00           O
ATOM   2377  N   GLY   152      39.807  28.238  36.933  1.00  0.00           N
ATOM   2378  H   GLY   152      39.162  27.923  36.222  1.00  0.00           H
ATOM   2379  CA  GLY   152      39.432  28.023  38.316  1.00  0.00           C
ATOM   2380  HA2 GLY   152      40.374  27.940  38.860  1.00  0.00           H
ATOM   2381  HA3 GLY   152      38.974  28.931  38.704  1.00  0.00           H
ATOM   2382  C   GLY   152      38.578  26.774  38.469  1.00  0.00           C
ATOM   2383  O   GLY   152      37.353  26.934  38.494  1.00  0.00           O
ATOM   2384  N   ILE   153      39.187  25.579  38.520  1.00  0.00           N
ATOM   2385  H   ILE   153      40.193  25.503  38.466  1.00  0.00           H
ATOM   2386  CA  ILE   153      38.506  24.411  39.037  1.00  0.00           C
ATOM   2387  HA  ILE   153      37.648  24.189  38.403  1.00  0.00           H
ATOM   2388  CB  ILE   153      39.531  23.169  39.150  1.00  0.00           C
ATOM   2389  HB  ILE   153      40.254  23.333  39.949  1.00  0.00           H
ATOM   2390  CG2 ILE   153      38.734  21.887  39.370  1.00  0.00           C
ATOM   2391 HG21 ILE   153      38.025  21.691  38.566  1.00  0.00           H
ATOM   2392 HG22 ILE   153      38.126  22.024  40.264  1.00  0.00           H
ATOM   2393 HG23 ILE   153      39.432  21.050  39.391  1.00  0.00           H
ATOM   2394  CG1 ILE   153      40.445  22.864  37.950  1.00  0.00           C
ATOM   2395 HG12 ILE   153      41.203  23.646  38.001  1.00  0.00           H
ATOM   2396 HG13 ILE   153      40.984  21.980  38.292  1.00  0.00           H
ATOM   2397  CD1 ILE   153      39.907  22.671  36.595  1.00  0.00           C
ATOM   2398 HD11 ILE   153      40.732  22.854  35.907  1.00  0.00           H
ATOM   2399 HD12 ILE   153      39.143  23.432  36.435  1.00  0.00           H
ATOM   2400 HD13 ILE   153      39.510  21.678  36.389  1.00  0.00           H
ATOM   2401  C   ILE   153      37.988  24.679  40.459  1.00  0.00           C
ATOM   2402  O   ILE   153      38.787  24.869  41.395  1.00  0.00           O
ATOM   2403  N   LEU   154      36.679  24.537  40.621  1.00  0.00           N
ATOM   2404  H   LEU   154      36.040  24.268  39.886  1.00  0.00           H
ATOM   2405  CA  LEU   154      36.039  24.643  41.959  1.00  0.00           C
ATOM   2406  HA  LEU   154      36.501  25.491  42.465  1.00  0.00           H
ATOM   2407  CB  LEU   154      34.544  25.089  41.836  1.00  0.00           C
ATOM   2408  HB2 LEU   154      34.440  26.063  41.358  1.00  0.00           H
ATOM   2409  HB3 LEU   154      33.966  24.289  41.372  1.00  0.00           H
ATOM   2410  CG  LEU   154      33.872  25.224  43.247  1.00  0.00           C
ATOM   2411  HG  LEU   154      34.145  24.308  43.771  1.00  0.00           H
ATOM   2412  CD1 LEU   154      34.321  26.393  44.065  1.00  0.00           C
ATOM   2413 HD11 LEU   154      35.398  26.413  43.902  1.00  0.00           H
ATOM   2414 HD12 LEU   154      34.189  26.156  45.120  1.00  0.00           H
ATOM   2415 HD13 LEU   154      33.905  27.372  43.823  1.00  0.00           H
ATOM   2416  CD2 LEU   154      32.306  25.304  43.368  1.00  0.00           C
ATOM   2417 HD21 LEU   154      31.987  24.324  43.013  1.00  0.00           H
ATOM   2418 HD22 LEU   154      31.988  25.375  44.409  1.00  0.00           H
ATOM   2419 HD23 LEU   154      31.933  26.095  42.717  1.00  0.00           H
ATOM   2420  C   LEU   154      36.241  23.367  42.753  1.00  0.00           C
ATOM   2421  O   LEU   154      35.874  22.344  42.238  1.00  0.00           O
ATOM   2422  N   GLN   155      36.656  23.371  44.033  1.00  0.00           N
ATOM   2423  H   GLN   155      37.099  24.192  44.420  1.00  0.00           H
ATOM   2424  CA  GLN   155      36.670  22.228  44.914  1.00  0.00           C
ATOM   2425  HA  GLN   155      36.656  21.280  44.374  1.00  0.00           H
ATOM   2426  CB  GLN   155      38.117  22.253  45.614  1.00  0.00           C
ATOM   2427  HB2 GLN   155      38.892  22.497  44.888  1.00  0.00           H
ATOM   2428  HB3 GLN   155      38.128  23.091  46.310  1.00  0.00           H
ATOM   2429  CG  GLN   155      38.626  21.059  46.393  1.00  0.00           C
ATOM   2430  HG2 GLN   155      38.665  20.215  45.702  1.00  0.00           H
ATOM   2431  HG3 GLN   155      39.686  21.227  46.582  1.00  0.00           H
ATOM   2432  CD  GLN   155      38.015  20.746  47.757  1.00  0.00           C
ATOM   2433  OE1 GLN   155      37.523  19.657  48.019  1.00  0.00           O
ATOM   2434  NE2 GLN   155      38.154  21.627  48.652  1.00  0.00           N
ATOM   2435 HE21 GLN   155      38.081  21.299  49.605  1.00  0.00           H
ATOM   2436 HE22 GLN   155      38.617  22.488  48.402  1.00  0.00           H
ATOM   2437  C   GLN   155      35.497  22.200  45.889  1.00  0.00           C
ATOM   2438  O   GLN   155      34.861  21.107  45.929  1.00  0.00           O
ATOM   2439  N   ARG   156      35.219  23.156  46.758  1.00  0.00           N
ATOM   2440  H   ARG   156      35.786  23.987  46.663  1.00  0.00           H
ATOM   2441  CA  ARG   156      34.104  23.197  47.663  1.00  0.00           C
ATOM   2442  HA  ARG   156      33.326  22.489  47.380  1.00  0.00           H
ATOM   2443  CB  ARG   156      34.551  22.737  49.064  1.00  0.00           C
ATOM   2444  HB2 ARG   156      35.565  23.079  49.271  1.00  0.00           H
ATOM   2445  HB3 ARG   156      33.835  23.263  49.697  1.00  0.00           H
ATOM   2446  CG  ARG   156      34.390  21.212  49.317  1.00  0.00           C
ATOM   2447  HG2 ARG   156      34.929  20.706  48.516  1.00  0.00           H
ATOM   2448  HG3 ARG   156      34.958  20.937  50.206  1.00  0.00           H
ATOM   2449  CD  ARG   156      32.946  20.686  49.443  1.00  0.00           C
ATOM   2450  HD2 ARG   156      32.445  20.754  48.477  1.00  0.00           H
ATOM   2451  HD3 ARG   156      32.901  19.605  49.580  1.00  0.00           H
ATOM   2452  NE  ARG   156      32.017  21.380  50.388  1.00  0.00           N
ATOM   2453  HE  ARG   156      32.363  21.575  51.316  1.00  0.00           H
ATOM   2454  CZ  ARG   156      30.897  21.977  50.101  1.00  0.00           C
ATOM   2455  NH1 ARG   156      30.248  21.848  48.945  1.00  0.00           N
ATOM   2456 HH11 ARG   156      30.732  21.496  48.131  1.00  0.00           H
ATOM   2457 HH12 ARG   156      29.283  22.129  48.840  1.00  0.00           H
ATOM   2458  NH2 ARG   156      30.310  22.742  50.963  1.00  0.00           N
ATOM   2459 HH21 ARG   156      30.758  22.793  51.867  1.00  0.00           H
ATOM   2460 HH22 ARG   156      29.446  23.236  50.797  1.00  0.00           H
ATOM   2461  C   ARG   156      33.430  24.555  47.723  1.00  0.00           C
ATOM   2462  O   ARG   156      34.152  25.558  47.563  1.00  0.00           O
ATOM   2463  N   TRP   157      32.157  24.542  47.980  1.00  0.00           N
ATOM   2464  H   TRP   157      31.618  23.688  47.971  1.00  0.00           H
ATOM   2465  CA  TRP   157      31.501  25.839  48.139  1.00  0.00           C
ATOM   2466  HA  TRP   157      31.910  26.612  47.487  1.00  0.00           H
ATOM   2467  CB  TRP   157      30.041  25.732  47.704  1.00  0.00           C
ATOM   2468  HB2 TRP   157      29.524  24.884  48.156  1.00  0.00           H
ATOM   2469  HB3 TRP   157      29.665  26.698  48.041  1.00  0.00           H
ATOM   2470  CG  TRP   157      29.690  25.594  46.271  1.00  0.00           C
ATOM   2471  CD1 TRP   157      29.174  24.532  45.612  1.00  0.00           C
ATOM   2472  HD1 TRP   157      28.876  23.628  46.122  1.00  0.00           H
ATOM   2473  NE1 TRP   157      28.712  24.923  44.404  1.00  0.00           N
ATOM   2474  HE1 TRP   157      28.107  24.319  43.865  1.00  0.00           H
ATOM   2475  CE2 TRP   157      29.049  26.237  44.060  1.00  0.00           C
ATOM   2476  CZ2 TRP   157      28.845  27.067  43.008  1.00  0.00           C
ATOM   2477  HZ2 TRP   157      28.372  26.692  42.112  1.00  0.00           H
ATOM   2478  CH2 TRP   157      29.367  28.385  42.929  1.00  0.00           C
ATOM   2479  HH2 TRP   157      29.096  29.110  42.176  1.00  0.00           H
ATOM   2480  CZ3 TRP   157      30.106  28.879  44.028  1.00  0.00           C
ATOM   2481  HZ3 TRP   157      30.541  29.865  44.109  1.00  0.00           H
ATOM   2482  CE3 TRP   157      30.285  28.020  45.187  1.00  0.00           C
ATOM   2483  HE3 TRP   157      30.713  28.516  46.045  1.00  0.00           H
ATOM   2484  CD2 TRP   157      29.721  26.698  45.243  1.00  0.00           C
ATOM   2485  C   TRP   157      31.672  26.312  49.574  1.00  0.00           C
ATOM   2486  O   TRP   157      31.261  25.676  50.575  1.00  0.00           O
ATOM   2487  N   THR   158      32.209  27.539  49.778  1.00  0.00           N
ATOM   2488  H   THR   158      32.668  27.989  49.000  1.00  0.00           H
ATOM   2489  CA  THR   158      32.041  28.457  50.863  1.00  0.00           C
ATOM   2490  HA  THR   158      31.801  27.842  51.730  1.00  0.00           H
ATOM   2491  CB  THR   158      33.354  29.119  51.163  1.00  0.00           C
ATOM   2492  HB  THR   158      33.195  29.801  51.998  1.00  0.00           H
ATOM   2493  CG2 THR   158      34.427  28.167  51.662  1.00  0.00           C
ATOM   2494 HG21 THR   158      34.654  27.377  50.946  1.00  0.00           H
ATOM   2495 HG22 THR   158      34.017  27.764  52.589  1.00  0.00           H
ATOM   2496 HG23 THR   158      35.292  28.796  51.872  1.00  0.00           H
ATOM   2497  OG1 THR   158      33.759  29.902  50.135  1.00  0.00           O
ATOM   2498  HG1 THR   158      34.554  30.389  50.363  1.00  0.00           H
ATOM   2499  C   THR   158      30.969  29.541  50.666  1.00  0.00           C
ATOM   2500  O   THR   158      30.344  29.541  49.626  1.00  0.00           O
ATOM   2501  N   LYS   159      30.865  30.485  51.554  1.00  0.00           N
ATOM   2502  H   LYS   159      31.496  30.422  52.340  1.00  0.00           H
ATOM   2503  CA  LYS   159      29.937  31.638  51.396  1.00  0.00           C
ATOM   2504  HA  LYS   159      29.988  32.313  52.250  1.00  0.00           H
ATOM   2505  CB  LYS   159      30.387  32.602  50.223  1.00  0.00           C
ATOM   2506  HB2 LYS   159      29.892  32.392  49.275  1.00  0.00           H
ATOM   2507  HB3 LYS   159      29.998  33.571  50.536  1.00  0.00           H
ATOM   2508  CG  LYS   159      31.880  32.786  50.054  1.00  0.00           C
ATOM   2509  HG2 LYS   159      32.361  33.097  50.980  1.00  0.00           H
ATOM   2510  HG3 LYS   159      32.325  31.817  49.829  1.00  0.00           H
ATOM   2511  CD  LYS   159      32.222  33.827  48.982  1.00  0.00           C
ATOM   2512  HD2 LYS   159      31.536  33.868  48.136  1.00  0.00           H
ATOM   2513  HD3 LYS   159      32.063  34.831  49.374  1.00  0.00           H
ATOM   2514  CE  LYS   159      33.554  33.875  48.251  1.00  0.00           C
ATOM   2515  HE2 LYS   159      34.364  33.946  48.976  1.00  0.00           H
ATOM   2516  HE3 LYS   159      33.616  32.925  47.723  1.00  0.00           H
ATOM   2517  NZ  LYS   159      33.737  35.020  47.336  1.00  0.00           N
ATOM   2518  HZ1 LYS   159      33.427  35.852  47.817  1.00  0.00           H
ATOM   2519  HZ2 LYS   159      33.194  34.941  46.488  1.00  0.00           H
ATOM   2520  HZ3 LYS   159      34.723  35.117  47.137  1.00  0.00           H
ATOM   2521  C   LYS   159      28.442  31.364  51.295  1.00  0.00           C
ATOM   2522  O   LYS   159      27.628  32.173  50.824  1.00  0.00           O
ATOM   2523  N   GLY   160      27.989  30.142  51.813  1.00  0.00           N
ATOM   2524  H   GLY   160      28.572  29.725  52.523  1.00  0.00           H
ATOM   2525  CA  GLY   160      26.609  29.677  51.769  1.00  0.00           C
ATOM   2526  HA2 GLY   160      26.433  28.987  52.595  1.00  0.00           H
ATOM   2527  HA3 GLY   160      25.926  30.523  51.710  1.00  0.00           H
ATOM   2528  C   GLY   160      26.178  28.950  50.503  1.00  0.00           C
ATOM   2529  O   GLY   160      25.031  28.511  50.462  1.00  0.00           O
ATOM   2530  N   PHE   161      26.910  28.924  49.378  1.00  0.00           N
ATOM   2531  H   PHE   161      27.829  29.342  49.408  1.00  0.00           H
ATOM   2532  CA  PHE   161      26.487  28.200  48.180  1.00  0.00           C
ATOM   2533  HA  PHE   161      25.584  28.610  47.727  1.00  0.00           H
ATOM   2534  CB  PHE   161      27.541  28.487  47.111  1.00  0.00           C
ATOM   2535  HB2 PHE   161      28.537  28.270  47.497  1.00  0.00           H
ATOM   2536  HB3 PHE   161      27.389  27.784  46.294  1.00  0.00           H
ATOM   2537  CG  PHE   161      27.453  29.889  46.577  1.00  0.00           C
ATOM   2538  CD1 PHE   161      28.096  30.940  47.255  1.00  0.00           C
ATOM   2539  HD1 PHE   161      28.526  30.669  48.208  1.00  0.00           H
ATOM   2540  CE1 PHE   161      28.058  32.245  46.746  1.00  0.00           C
ATOM   2541  HE1 PHE   161      28.434  33.075  47.327  1.00  0.00           H
ATOM   2542  CZ  PHE   161      27.461  32.562  45.537  1.00  0.00           C
ATOM   2543  HZ  PHE   161      27.646  33.539  45.114  1.00  0.00           H
ATOM   2544  CE2 PHE   161      27.051  31.471  44.769  1.00  0.00           C
ATOM   2545  HE2 PHE   161      26.779  31.627  43.735  1.00  0.00           H
ATOM   2546  CD2 PHE   161      26.994  30.196  45.297  1.00  0.00           C
ATOM   2547  HD2 PHE   161      26.628  29.368  44.708  1.00  0.00           H
ATOM   2548  C   PHE   161      26.287  26.672  48.308  1.00  0.00           C
ATOM   2549  O   PHE   161      27.027  26.021  48.997  1.00  0.00           O
ATOM   2550  N   ASP   162      25.585  26.033  47.344  1.00  0.00           N
ATOM   2551  H   ASP   162      24.964  26.620  46.807  1.00  0.00           H
ATOM   2552  CA  ASP   162      25.359  24.535  47.145  1.00  0.00           C
ATOM   2553  HA  ASP   162      26.302  24.074  47.437  1.00  0.00           H
ATOM   2554  CB  ASP   162      24.323  24.085  48.167  1.00  0.00           C
ATOM   2555  HB2 ASP   162      24.306  24.725  49.049  1.00  0.00           H
ATOM   2556  HB3 ASP   162      23.331  24.310  47.774  1.00  0.00           H
ATOM   2557  CG  ASP   162      24.520  22.622  48.740  1.00  0.00           C
ATOM   2558  OD1 ASP   162      25.550  22.001  48.367  1.00  0.00           O
ATOM   2559  OD2 ASP   162      23.764  22.113  49.614  1.00  0.00           O
ATOM   2560  C   ASP   162      24.778  24.189  45.788  1.00  0.00           C
ATOM   2561  O   ASP   162      24.057  23.238  45.626  1.00  0.00           O
ATOM   2562  N   ILE   163      25.188  24.983  44.781  1.00  0.00           N
ATOM   2563  H   ILE   163      25.660  25.842  45.023  1.00  0.00           H
ATOM   2564  CA  ILE   163      24.899  24.651  43.408  1.00  0.00           C
ATOM   2565  HA  ILE   163      23.816  24.542  43.334  1.00  0.00           H
ATOM   2566  CB  ILE   163      25.334  25.785  42.455  1.00  0.00           C
ATOM   2567  HB  ILE   163      26.417  25.883  42.377  1.00  0.00           H
ATOM   2568  CG2 ILE   163      24.616  25.580  41.079  1.00  0.00           C
ATOM   2569 HG21 ILE   163      24.776  24.570  40.701  1.00  0.00           H
ATOM   2570 HG22 ILE   163      25.011  26.261  40.325  1.00  0.00           H
ATOM   2571 HG23 ILE   163      23.536  25.667  41.194  1.00  0.00           H
ATOM   2572  CG1 ILE   163      24.811  27.117  42.977  1.00  0.00           C
ATOM   2573 HG12 ILE   163      23.765  27.002  43.262  1.00  0.00           H
ATOM   2574 HG13 ILE   163      25.433  27.342  43.844  1.00  0.00           H
ATOM   2575  CD1 ILE   163      24.895  28.386  42.128  1.00  0.00           C
ATOM   2576 HD11 ILE   163      24.119  28.446  41.366  1.00  0.00           H
ATOM   2577 HD12 ILE   163      25.870  28.570  41.677  1.00  0.00           H
ATOM   2578 HD13 ILE   163      24.705  29.301  42.689  1.00  0.00           H
ATOM   2579  C   ILE   163      25.710  23.347  43.021  1.00  0.00           C
ATOM   2580  O   ILE   163      26.957  23.294  43.099  1.00  0.00           O
ATOM   2581  N   PRO   164      25.010  22.316  42.624  1.00  0.00           N
ATOM   2582  CD  PRO   164      23.546  22.157  42.554  1.00  0.00           C
ATOM   2583  HD2 PRO   164      23.164  22.953  41.915  1.00  0.00           H
ATOM   2584  HD3 PRO   164      23.065  22.240  43.529  1.00  0.00           H
ATOM   2585  CG  PRO   164      23.195  20.840  41.933  1.00  0.00           C
ATOM   2586  HG2 PRO   164      23.265  20.993  40.856  1.00  0.00           H
ATOM   2587  HG3 PRO   164      22.211  20.497  42.253  1.00  0.00           H
ATOM   2588  CB  PRO   164      24.286  20.089  42.521  1.00  0.00           C
ATOM   2589  HB2 PRO   164      24.517  19.338  41.766  1.00  0.00           H
ATOM   2590  HB3 PRO   164      24.100  19.623  43.488  1.00  0.00           H
ATOM   2591  CA  PRO   164      25.489  20.998  42.407  1.00  0.00           C
ATOM   2592  HA  PRO   164      26.226  20.736  43.165  1.00  0.00           H
ATOM   2593  C   PRO   164      26.304  20.785  41.095  1.00  0.00           C
ATOM   2594  O   PRO   164      26.181  21.586  40.169  1.00  0.00           O
ATOM   2595  N   ASN   165      27.171  19.763  41.035  1.00  0.00           N
ATOM   2596  H   ASN   165      27.430  19.295  41.891  1.00  0.00           H
ATOM   2597  CA  ASN   165      28.001  19.445  39.857  1.00  0.00           C
ATOM   2598  HA  ASN   165      28.549  18.563  40.190  1.00  0.00           H
ATOM   2599  CB  ASN   165      27.102  18.779  38.751  1.00  0.00           C
ATOM   2600  HB2 ASN   165      26.589  19.616  38.274  1.00  0.00           H
ATOM   2601  HB3 ASN   165      27.764  18.198  38.108  1.00  0.00           H
ATOM   2602  CG  ASN   165      26.041  17.837  39.278  1.00  0.00           C
ATOM   2603  OD1 ASN   165      26.161  17.121  40.304  1.00  0.00           O
ATOM   2604  ND2 ASN   165      24.930  17.691  38.673  1.00  0.00           N
ATOM   2605 HD21 ASN   165      24.877  18.323  37.886  1.00  0.00           H
ATOM   2606 HD22 ASN   165      24.182  17.100  39.006  1.00  0.00           H
ATOM   2607  C   ASN   165      28.943  20.587  39.352  1.00  0.00           C
ATOM   2608  O   ASN   165      29.607  20.397  38.274  1.00  0.00           O
ATOM   2609  N   ILE   166      28.996  21.735  40.034  1.00  0.00           N
ATOM   2610  H   ILE   166      28.395  21.774  40.844  1.00  0.00           H
ATOM   2611  CA  ILE   166      29.866  22.880  39.790  1.00  0.00           C
ATOM   2612  HA  ILE   166      29.893  22.926  38.701  1.00  0.00           H
ATOM   2613  CB  ILE   166      29.264  24.173  40.440  1.00  0.00           C
ATOM   2614  HB  ILE   166      29.090  23.931  41.488  1.00  0.00           H
ATOM   2615  CG2 ILE   166      30.228  25.384  40.197  1.00  0.00           C
ATOM   2616 HG21 ILE   166      29.889  26.289  40.701  1.00  0.00           H
ATOM   2617 HG22 ILE   166      30.305  25.502  39.115  1.00  0.00           H
ATOM   2618 HG23 ILE   166      31.261  25.167  40.468  1.00  0.00           H
ATOM   2619  CG1 ILE   166      27.886  24.556  39.906  1.00  0.00           C
ATOM   2620 HG12 ILE   166      27.133  23.897  40.336  1.00  0.00           H
ATOM   2621 HG13 ILE   166      27.571  25.504  40.344  1.00  0.00           H
ATOM   2622  CD1 ILE   166      27.695  24.575  38.402  1.00  0.00           C
ATOM   2623 HD11 ILE   166      28.335  25.220  37.800  1.00  0.00           H
ATOM   2624 HD12 ILE   166      26.660  24.798  38.141  1.00  0.00           H
ATOM   2625 HD13 ILE   166      27.730  23.565  37.992  1.00  0.00           H
ATOM   2626  C   ILE   166      31.265  22.487  40.247  1.00  0.00           C
ATOM   2627  O   ILE   166      32.212  22.819  39.533  1.00  0.00           O
ATOM   2628  N   GLU   167      31.478  21.790  41.372  1.00  0.00           N
ATOM   2629  H   GLU   167      30.663  21.574  41.927  1.00  0.00           H
ATOM   2630  CA  GLU   167      32.713  21.183  41.788  1.00  0.00           C
ATOM   2631  HA  GLU   167      33.449  21.986  41.841  1.00  0.00           H
ATOM   2632  CB  GLU   167      32.585  20.530  43.120  1.00  0.00           C
ATOM   2633  HB2 GLU   167      31.882  19.705  43.006  1.00  0.00           H
ATOM   2634  HB3 GLU   167      33.537  20.052  43.352  1.00  0.00           H
ATOM   2635  CG  GLU   167      32.215  21.510  44.289  1.00  0.00           C
ATOM   2636  HG2 GLU   167      33.056  22.164  44.517  1.00  0.00           H
ATOM   2637  HG3 GLU   167      31.374  22.146  44.011  1.00  0.00           H
ATOM   2638  CD  GLU   167      31.817  20.764  45.611  1.00  0.00           C
ATOM   2639  OE1 GLU   167      31.816  19.501  45.666  1.00  0.00           O
ATOM   2640  OE2 GLU   167      31.252  21.468  46.457  1.00  0.00           O
ATOM   2641  C   GLU   167      33.355  20.198  40.718  1.00  0.00           C
ATOM   2642  O   GLU   167      32.645  19.626  39.881  1.00  0.00           O
ATOM   2643  N   ASN   168      34.685  20.013  40.751  1.00  0.00           N
ATOM   2644  H   ASN   168      35.267  20.583  41.349  1.00  0.00           H
ATOM   2645  CA  ASN   168      35.486  19.440  39.725  1.00  0.00           C
ATOM   2646  HA  ASN   168      36.550  19.514  39.950  1.00  0.00           H
ATOM   2647  CB  ASN   168      35.135  17.895  39.566  1.00  0.00           C
ATOM   2648  HB2 ASN   168      34.224  17.770  38.981  1.00  0.00           H
ATOM   2649  HB3 ASN   168      35.962  17.425  39.031  1.00  0.00           H
ATOM   2650  CG  ASN   168      34.967  17.134  40.848  1.00  0.00           C
ATOM   2651  OD1 ASN   168      35.913  17.084  41.626  1.00  0.00           O
ATOM   2652  ND2 ASN   168      33.801  16.580  41.146  1.00  0.00           N
ATOM   2653 HD21 ASN   168      32.951  16.898  40.700  1.00  0.00           H
ATOM   2654 HD22 ASN   168      33.746  16.021  41.985  1.00  0.00           H
ATOM   2655  C   ASN   168      35.381  20.154  38.308  1.00  0.00           C
ATOM   2656  O   ASN   168      36.164  19.811  37.398  1.00  0.00           O
ATOM   2657  N   HID   169      34.437  21.038  38.039  1.00  0.00           N
ATOM   2658  H   HID   169      33.710  21.241  38.710  1.00  0.00           H
ATOM   2659  CA  HID   169      34.484  21.907  36.814  1.00  0.00           C
ATOM   2660  HA  HID   169      35.085  21.291  36.145  1.00  0.00           H
ATOM   2661  CB  HID   169      33.124  21.970  36.117  1.00  0.00           C
ATOM   2662  HB2 HID   169      32.391  22.690  36.482  1.00  0.00           H
ATOM   2663  HB3 HID   169      33.249  22.420  35.133  1.00  0.00           H
ATOM   2664  CG  HID   169      32.453  20.662  35.754  1.00  0.00           C
ATOM   2665  ND1 HID   169      31.673  19.883  36.519  1.00  0.00           N
ATOM   2666  HD1 HID   169      31.513  19.911  37.517  1.00  0.00           H
ATOM   2667  CE1 HID   169      31.313  18.865  35.760  1.00  0.00           C
ATOM   2668  HE1 HID   169      30.649  18.060  36.034  1.00  0.00           H
ATOM   2669  NE2 HID   169      31.831  18.927  34.549  1.00  0.00           N
ATOM   2670  CD2 HID   169      32.556  20.095  34.533  1.00  0.00           C
ATOM   2671  HD2 HID   169      33.001  20.498  33.637  1.00  0.00           H
ATOM   2672  C   HID   169      35.220  23.205  37.047  1.00  0.00           C
ATOM   2673  O   HID   169      35.288  23.780  38.169  1.00  0.00           O
ATOM   2674  N   ASP   170      35.842  23.684  35.960  1.00  0.00           N
ATOM   2675  H   ASP   170      35.879  23.144  35.107  1.00  0.00           H
ATOM   2676  CA  ASP   170      36.319  25.093  35.831  1.00  0.00           C
ATOM   2677  HA  ASP   170      36.860  25.408  36.723  1.00  0.00           H
ATOM   2678  CB  ASP   170      37.233  25.081  34.595  1.00  0.00           C
ATOM   2679  HB2 ASP   170      37.960  24.298  34.814  1.00  0.00           H
ATOM   2680  HB3 ASP   170      36.712  24.849  33.665  1.00  0.00           H
ATOM   2681  CG  ASP   170      38.105  26.356  34.487  1.00  0.00           C
ATOM   2682  OD1 ASP   170      37.963  27.231  35.333  1.00  0.00           O
ATOM   2683  OD2 ASP   170      38.938  26.476  33.592  1.00  0.00           O
ATOM   2684  C   ASP   170      35.233  26.094  35.509  1.00  0.00           C
ATOM   2685  O   ASP   170      34.452  25.890  34.561  1.00  0.00           O
ATOM   2686  N   VAL   171      35.278  27.177  36.307  1.00  0.00           N
ATOM   2687  H   VAL   171      35.995  27.152  37.018  1.00  0.00           H
ATOM   2688  CA  VAL   171      34.322  28.312  36.218  1.00  0.00           C
ATOM   2689  HA  VAL   171      33.293  27.971  36.106  1.00  0.00           H
ATOM   2690  CB  VAL   171      34.311  29.236  37.458  1.00  0.00           C
ATOM   2691  HB  VAL   171      33.519  29.973  37.323  1.00  0.00           H
ATOM   2692  CG1 VAL   171      34.114  28.403  38.753  1.00  0.00           C
ATOM   2693 HG11 VAL   171      33.233  27.823  38.478  1.00  0.00           H
ATOM   2694 HG12 VAL   171      34.947  27.714  38.898  1.00  0.00           H
ATOM   2695 HG13 VAL   171      33.830  29.051  39.583  1.00  0.00           H
ATOM   2696  CG2 VAL   171      35.605  30.126  37.731  1.00  0.00           C
ATOM   2697 HG21 VAL   171      35.555  30.766  38.612  1.00  0.00           H
ATOM   2698 HG22 VAL   171      35.714  30.920  36.993  1.00  0.00           H
ATOM   2699 HG23 VAL   171      36.481  29.509  37.928  1.00  0.00           H
ATOM   2700  C   VAL   171      34.649  29.161  34.991  1.00  0.00           C
ATOM   2701  O   VAL   171      33.776  29.906  34.581  1.00  0.00           O
ATOM   2702  N   VAL   172      35.887  29.204  34.449  1.00  0.00           N
ATOM   2703  H   VAL   172      36.653  28.601  34.713  1.00  0.00           H
ATOM   2704  CA  VAL   172      36.304  30.289  33.542  1.00  0.00           C
ATOM   2705  HA  VAL   172      35.842  31.201  33.922  1.00  0.00           H
ATOM   2706  CB  VAL   172      37.831  30.477  33.367  1.00  0.00           C
ATOM   2707  HB  VAL   172      38.254  29.492  33.168  1.00  0.00           H
ATOM   2708  CG1 VAL   172      38.153  31.570  32.351  1.00  0.00           C
ATOM   2709 HG11 VAL   172      39.137  32.028  32.454  1.00  0.00           H
ATOM   2710 HG12 VAL   172      38.027  31.257  31.315  1.00  0.00           H
ATOM   2711 HG13 VAL   172      37.431  32.374  32.495  1.00  0.00           H
ATOM   2712  CG2 VAL   172      38.392  31.030  34.700  1.00  0.00           C
ATOM   2713 HG21 VAL   172      37.935  31.980  34.974  1.00  0.00           H
ATOM   2714 HG22 VAL   172      39.467  31.158  34.574  1.00  0.00           H
ATOM   2715 HG23 VAL   172      38.263  30.273  35.473  1.00  0.00           H
ATOM   2716  C   VAL   172      35.598  30.145  32.184  1.00  0.00           C
ATOM   2717  O   VAL   172      34.994  31.077  31.713  1.00  0.00           O
ATOM   2718  N   PRO   173      35.522  28.861  31.584  1.00  0.00           N
ATOM   2719  CD  PRO   173      36.279  27.699  31.962  1.00  0.00           C
ATOM   2720  HD2 PRO   173      35.736  27.209  32.769  1.00  0.00           H
ATOM   2721  HD3 PRO   173      37.267  27.946  32.352  1.00  0.00           H
ATOM   2722  CG  PRO   173      36.443  26.864  30.694  1.00  0.00           C
ATOM   2723  HG2 PRO   173      36.652  25.798  30.796  1.00  0.00           H
ATOM   2724  HG3 PRO   173      37.164  27.377  30.055  1.00  0.00           H
ATOM   2725  CB  PRO   173      35.181  27.170  29.959  1.00  0.00           C
ATOM   2726  HB2 PRO   173      34.443  26.423  30.256  1.00  0.00           H
ATOM   2727  HB3 PRO   173      35.311  27.071  28.881  1.00  0.00           H
ATOM   2728  CA  PRO   173      34.746  28.593  30.407  1.00  0.00           C
ATOM   2729  HA  PRO   173      35.111  29.286  29.648  1.00  0.00           H
ATOM   2730  C   PRO   173      33.228  28.559  30.774  1.00  0.00           C
ATOM   2731  O   PRO   173      32.405  28.972  29.936  1.00  0.00           O
ATOM   2732  N   MET   174      32.798  28.182  32.032  1.00  0.00           N
ATOM   2733  H   MET   174      33.462  27.976  32.765  1.00  0.00           H
ATOM   2734  CA  MET   174      31.355  28.304  32.444  1.00  0.00           C
ATOM   2735  HA  MET   174      30.764  27.911  31.617  1.00  0.00           H
ATOM   2736  CB  MET   174      31.064  27.581  33.773  1.00  0.00           C
ATOM   2737  HB2 MET   174      31.747  28.033  34.492  1.00  0.00           H
ATOM   2738  HB3 MET   174      30.021  27.771  34.026  1.00  0.00           H
ATOM   2739  CG  MET   174      31.357  26.030  33.812  1.00  0.00           C
ATOM   2740  HG2 MET   174      30.961  25.566  32.909  1.00  0.00           H
ATOM   2741  HG3 MET   174      32.400  25.769  33.630  1.00  0.00           H
ATOM   2742  SD  MET   174      30.700  24.984  35.162  1.00  0.00           S
ATOM   2743  CE  MET   174      31.826  25.471  36.511  1.00  0.00           C
ATOM   2744  HE1 MET   174      31.851  24.780  37.353  1.00  0.00           H
ATOM   2745  HE2 MET   174      32.808  25.314  36.065  1.00  0.00           H
ATOM   2746  HE3 MET   174      31.656  26.508  36.800  1.00  0.00           H
ATOM   2747  C   MET   174      30.909  29.754  32.511  1.00  0.00           C
ATOM   2748  O   MET   174      29.704  29.995  32.268  1.00  0.00           O
ATOM   2749  N   LEU   175      31.767  30.748  32.740  1.00  0.00           N
ATOM   2750  H   LEU   175      32.661  30.400  33.056  1.00  0.00           H
ATOM   2751  CA  LEU   175      31.443  32.143  32.700  1.00  0.00           C
ATOM   2752  HA  LEU   175      30.389  32.315  32.918  1.00  0.00           H
ATOM   2753  CB  LEU   175      32.309  32.868  33.717  1.00  0.00           C
ATOM   2754  HB2 LEU   175      32.032  32.512  34.709  1.00  0.00           H
ATOM   2755  HB3 LEU   175      33.351  32.568  33.607  1.00  0.00           H
ATOM   2756  CG  LEU   175      32.256  34.429  33.672  1.00  0.00           C
ATOM   2757  HG  LEU   175      32.549  34.713  32.661  1.00  0.00           H
ATOM   2758  CD1 LEU   175      30.798  34.952  33.672  1.00  0.00           C
ATOM   2759 HD11 LEU   175      30.252  34.502  34.501  1.00  0.00           H
ATOM   2760 HD12 LEU   175      30.259  34.686  32.762  1.00  0.00           H
ATOM   2761 HD13 LEU   175      30.651  36.005  33.913  1.00  0.00           H
ATOM   2762  CD2 LEU   175      33.057  35.114  34.768  1.00  0.00           C
ATOM   2763 HD21 LEU   175      32.744  34.936  35.796  1.00  0.00           H
ATOM   2764 HD22 LEU   175      34.085  34.780  34.634  1.00  0.00           H
ATOM   2765 HD23 LEU   175      32.912  36.171  34.540  1.00  0.00           H
ATOM   2766  C   LEU   175      31.677  32.730  31.277  1.00  0.00           C
ATOM   2767  O   LEU   175      30.727  33.292  30.734  1.00  0.00           O
ATOM   2768  N   GLN   176      32.814  32.441  30.599  1.00  0.00           N
ATOM   2769  H   GLN   176      33.539  31.897  31.045  1.00  0.00           H
ATOM   2770  CA  GLN   176      33.080  33.015  29.253  1.00  0.00           C
ATOM   2771  HA  GLN   176      33.045  34.099  29.363  1.00  0.00           H
ATOM   2772  CB  GLN   176      34.507  32.663  28.741  1.00  0.00           C
ATOM   2773  HB2 GLN   176      35.203  32.951  29.529  1.00  0.00           H
ATOM   2774  HB3 GLN   176      34.700  31.591  28.687  1.00  0.00           H
ATOM   2775  CG  GLN   176      34.881  33.324  27.401  1.00  0.00           C
ATOM   2776  HG2 GLN   176      35.870  32.943  27.143  1.00  0.00           H
ATOM   2777  HG3 GLN   176      34.291  33.018  26.537  1.00  0.00           H
ATOM   2778  CD  GLN   176      34.906  34.854  27.463  1.00  0.00           C
ATOM   2779  OE1 GLN   176      34.809  35.476  28.502  1.00  0.00           O
ATOM   2780  NE2 GLN   176      35.051  35.520  26.318  1.00  0.00           N
ATOM   2781 HE21 GLN   176      34.956  36.525  26.331  1.00  0.00           H
ATOM   2782 HE22 GLN   176      35.264  35.147  25.404  1.00  0.00           H
ATOM   2783  C   GLN   176      31.955  32.580  28.265  1.00  0.00           C
ATOM   2784  O   GLN   176      31.525  33.425  27.446  1.00  0.00           O
ATOM   2785  N   LYS   177      31.432  31.357  28.334  1.00  0.00           N
ATOM   2786  H   LYS   177      31.774  30.760  29.073  1.00  0.00           H
ATOM   2787  CA  LYS   177      30.377  30.855  27.488  1.00  0.00           C
ATOM   2788  HA  LYS   177      30.740  30.910  26.461  1.00  0.00           H
ATOM   2789  CB  LYS   177      29.928  29.385  27.917  1.00  0.00           C
ATOM   2790  HB2 LYS   177      30.775  28.703  27.859  1.00  0.00           H
ATOM   2791  HB3 LYS   177      29.440  29.330  28.890  1.00  0.00           H
ATOM   2792  CG  LYS   177      28.879  28.808  26.882  1.00  0.00           C
ATOM   2793  HG2 LYS   177      28.068  29.525  26.756  1.00  0.00           H
ATOM   2794  HG3 LYS   177      29.377  28.794  25.911  1.00  0.00           H
ATOM   2795  CD  LYS   177      28.269  27.420  27.207  1.00  0.00           C
ATOM   2796  HD2 LYS   177      28.988  26.603  27.152  1.00  0.00           H
ATOM   2797  HD3 LYS   177      27.893  27.500  28.226  1.00  0.00           H
ATOM   2798  CE  LYS   177      27.130  27.162  26.213  1.00  0.00           C
ATOM   2799  HE2 LYS   177      26.518  28.060  26.115  1.00  0.00           H
ATOM   2800  HE3 LYS   177      27.609  26.997  25.248  1.00  0.00           H
ATOM   2801  NZ  LYS   177      26.254  26.040  26.520  1.00  0.00           N
ATOM   2802  HZ1 LYS   177      26.686  25.134  26.403  1.00  0.00           H
ATOM   2803  HZ2 LYS   177      25.421  26.020  25.950  1.00  0.00           H
ATOM   2804  HZ3 LYS   177      25.919  25.997  27.471  1.00  0.00           H
ATOM   2805  C   LYS   177      29.081  31.762  27.555  1.00  0.00           C
ATOM   2806  O   LYS   177      28.526  32.165  26.525  1.00  0.00           O
ATOM   2807  N   GLN   178      28.614  31.965  28.801  1.00  0.00           N
ATOM   2808  H   GLN   178      29.050  31.673  29.665  1.00  0.00           H
ATOM   2809  CA  GLN   178      27.331  32.802  29.000  1.00  0.00           C
ATOM   2810  HA  GLN   178      26.597  32.471  28.264  1.00  0.00           H
ATOM   2811  CB  GLN   178      26.924  32.653  30.476  1.00  0.00           C
ATOM   2812  HB2 GLN   178      27.743  33.101  31.039  1.00  0.00           H
ATOM   2813  HB3 GLN   178      25.988  33.182  30.652  1.00  0.00           H
ATOM   2814  CG  GLN   178      26.683  31.160  30.827  1.00  0.00           C
ATOM   2815  HG2 GLN   178      27.637  30.632  30.849  1.00  0.00           H
ATOM   2816  HG3 GLN   178      26.208  31.185  31.808  1.00  0.00           H
ATOM   2817  CD  GLN   178      25.646  30.464  29.982  1.00  0.00           C
ATOM   2818  OE1 GLN   178      24.806  31.136  29.272  1.00  0.00           O
ATOM   2819  NE2 GLN   178      25.670  29.153  29.856  1.00  0.00           N
ATOM   2820 HE21 GLN   178      25.001  28.619  29.320  1.00  0.00           H
ATOM   2821 HE22 GLN   178      26.506  28.754  30.258  1.00  0.00           H
ATOM   2822  C   GLN   178      27.465  34.261  28.644  1.00  0.00           C
ATOM   2823  O   GLN   178      26.520  34.833  28.104  1.00  0.00           O
ATOM   2824  N   ILE   179      28.744  34.756  28.755  1.00  0.00           N
ATOM   2825  H   ILE   179      29.370  34.135  29.247  1.00  0.00           H
ATOM   2826  CA  ILE   179      29.134  36.052  28.168  1.00  0.00           C
ATOM   2827  HA  ILE   179      28.357  36.791  28.360  1.00  0.00           H
ATOM   2828  CB  ILE   179      30.556  36.524  28.775  1.00  0.00           C
ATOM   2829  HB  ILE   179      31.186  35.640  28.681  1.00  0.00           H
ATOM   2830  CG2 ILE   179      31.292  37.559  27.876  1.00  0.00           C
ATOM   2831 HG21 ILE   179      32.353  37.526  28.120  1.00  0.00           H
ATOM   2832 HG22 ILE   179      30.954  38.524  28.249  1.00  0.00           H
ATOM   2833 HG23 ILE   179      31.071  37.402  26.819  1.00  0.00           H
ATOM   2834  CG1 ILE   179      30.313  36.837  30.227  1.00  0.00           C
ATOM   2835 HG12 ILE   179      29.872  37.810  30.442  1.00  0.00           H
ATOM   2836 HG13 ILE   179      29.507  36.208  30.605  1.00  0.00           H
ATOM   2837  CD1 ILE   179      31.689  36.920  30.908  1.00  0.00           C
ATOM   2838 HD11 ILE   179      31.471  37.317  31.899  1.00  0.00           H
ATOM   2839 HD12 ILE   179      32.390  37.637  30.478  1.00  0.00           H
ATOM   2840 HD13 ILE   179      32.135  35.927  30.960  1.00  0.00           H
ATOM   2841  C   ILE   179      29.205  36.034  26.604  1.00  0.00           C
ATOM   2842  O   ILE   179      28.733  37.004  25.991  1.00  0.00           O
ATOM   2843  N   THR   180      29.762  34.994  25.988  1.00  0.00           N
ATOM   2844  H   THR   180      30.116  34.241  26.560  1.00  0.00           H
ATOM   2845  CA  THR   180      29.845  34.858  24.462  1.00  0.00           C
ATOM   2846  HA  THR   180      30.392  35.722  24.082  1.00  0.00           H
ATOM   2847  CB  THR   180      30.638  33.577  24.135  1.00  0.00           C
ATOM   2848  HB  THR   180      30.123  32.715  24.561  1.00  0.00           H
ATOM   2849  CG2 THR   180      30.843  33.316  22.599  1.00  0.00           C
ATOM   2850 HG21 THR   180      31.801  32.819  22.449  1.00  0.00           H
ATOM   2851 HG22 THR   180      30.802  34.276  22.085  1.00  0.00           H
ATOM   2852 HG23 THR   180      29.974  32.758  22.251  1.00  0.00           H
ATOM   2853  OG1 THR   180      31.913  33.628  24.755  1.00  0.00           O
ATOM   2854  HG1 THR   180      31.842  33.372  25.677  1.00  0.00           H
ATOM   2855  C   THR   180      28.517  34.883  23.724  1.00  0.00           C
ATOM   2856  O   THR   180      28.293  35.661  22.781  1.00  0.00           O
ATOM   2857  N   LYS   181      27.546  34.041  24.212  1.00  0.00           N
ATOM   2858  H   LYS   181      27.779  33.460  25.005  1.00  0.00           H
ATOM   2859  CA  LYS   181      26.175  33.977  23.551  1.00  0.00           C
ATOM   2860  HA  LYS   181      26.263  33.558  22.548  1.00  0.00           H
ATOM   2861  CB  LYS   181      25.199  33.089  24.389  1.00  0.00           C
ATOM   2862  HB2 LYS   181      25.315  33.439  25.415  1.00  0.00           H
ATOM   2863  HB3 LYS   181      24.187  33.310  24.051  1.00  0.00           H
ATOM   2864  CG  LYS   181      25.581  31.579  24.235  1.00  0.00           C
ATOM   2865  HG2 LYS   181      25.269  31.187  23.267  1.00  0.00           H
ATOM   2866  HG3 LYS   181      26.655  31.396  24.214  1.00  0.00           H
ATOM   2867  CD  LYS   181      25.103  30.735  25.423  1.00  0.00           C
ATOM   2868  HD2 LYS   181      25.334  29.688  25.236  1.00  0.00           H
ATOM   2869  HD3 LYS   181      25.713  31.045  26.271  1.00  0.00           H
ATOM   2870  CE  LYS   181      23.662  30.927  25.703  1.00  0.00           C
ATOM   2871  HE2 LYS   181      23.374  31.969  25.566  1.00  0.00           H
ATOM   2872  HE3 LYS   181      23.085  30.405  24.940  1.00  0.00           H
ATOM   2873  NZ  LYS   181      23.277  30.450  26.996  1.00  0.00           N
ATOM   2874  HZ1 LYS   181      23.246  29.442  26.950  1.00  0.00           H
ATOM   2875  HZ2 LYS   181      22.293  30.628  27.130  1.00  0.00           H
ATOM   2876  HZ3 LYS   181      23.643  30.829  27.859  1.00  0.00           H
ATOM   2877  C   LYS   181      25.464  35.348  23.544  1.00  0.00           C
ATOM   2878  O   LYS   181      24.881  35.736  22.505  1.00  0.00           O
ATOM   2879  N   ARG   182      25.582  36.117  24.640  1.00  0.00           N
ATOM   2880  H   ARG   182      26.058  35.664  25.408  1.00  0.00           H
ATOM   2881  CA  ARG   182      25.271  37.549  24.784  1.00  0.00           C
ATOM   2882  HA  ARG   182      24.256  37.596  24.391  1.00  0.00           H
ATOM   2883  CB  ARG   182      25.181  37.876  26.266  1.00  0.00           C
ATOM   2884  HB2 ARG   182      26.094  37.529  26.749  1.00  0.00           H
ATOM   2885  HB3 ARG   182      25.122  38.943  26.479  1.00  0.00           H
ATOM   2886  CG  ARG   182      23.975  37.256  27.025  1.00  0.00           C
ATOM   2887  HG2 ARG   182      23.120  37.828  26.664  1.00  0.00           H
ATOM   2888  HG3 ARG   182      23.994  36.183  26.833  1.00  0.00           H
ATOM   2889  CD  ARG   182      24.181  37.435  28.536  1.00  0.00           C
ATOM   2890  HD2 ARG   182      25.054  36.808  28.709  1.00  0.00           H
ATOM   2891  HD3 ARG   182      24.414  38.481  28.741  1.00  0.00           H
ATOM   2892  NE  ARG   182      23.115  37.057  29.377  1.00  0.00           N
ATOM   2893  HE  ARG   182      22.553  37.825  29.716  1.00  0.00           H
ATOM   2894  CZ  ARG   182      22.686  35.805  29.540  1.00  0.00           C
ATOM   2895  NH1 ARG   182      21.507  35.589  30.065  1.00  0.00           N
ATOM   2896 HH11 ARG   182      20.983  36.340  30.492  1.00  0.00           H
ATOM   2897 HH12 ARG   182      21.343  34.619  30.295  1.00  0.00           H
ATOM   2898  NH2 ARG   182      23.339  34.728  29.197  1.00  0.00           N
ATOM   2899 HH21 ARG   182      24.235  34.704  28.729  1.00  0.00           H
ATOM   2900 HH22 ARG   182      22.860  33.868  29.421  1.00  0.00           H
ATOM   2901  C   ARG   182      26.092  38.618  24.028  1.00  0.00           C
ATOM   2902  O   ARG   182      25.674  39.765  24.066  1.00  0.00           O
ATOM   2903  N   ASN   183      27.124  38.195  23.238  1.00  0.00           N
ATOM   2904  H   ASN   183      27.319  37.205  23.200  1.00  0.00           H
ATOM   2905  CA  ASN   183      27.874  39.066  22.384  1.00  0.00           C
ATOM   2906  HA  ASN   183      28.798  38.565  22.095  1.00  0.00           H
ATOM   2907  CB  ASN   183      27.209  39.493  21.085  1.00  0.00           C
ATOM   2908  HB2 ASN   183      26.443  40.249  21.263  1.00  0.00           H
ATOM   2909  HB3 ASN   183      27.979  40.020  20.522  1.00  0.00           H
ATOM   2910  CG  ASN   183      26.645  38.363  20.295  1.00  0.00           C
ATOM   2911  OD1 ASN   183      25.455  38.267  19.952  1.00  0.00           O
ATOM   2912  ND2 ASN   183      27.398  37.386  20.008  1.00  0.00           N
ATOM   2913 HD21 ASN   183      28.327  37.233  20.374  1.00  0.00           H
ATOM   2914 HD22 ASN   183      27.175  36.736  19.268  1.00  0.00           H
ATOM   2915  C   ASN   183      28.494  40.223  23.206  1.00  0.00           C
ATOM   2916  O   ASN   183      28.766  41.336  22.658  1.00  0.00           O
ATOM   2917  N   ILE   184      28.749  40.059  24.515  1.00  0.00           N
ATOM   2918  H   ILE   184      28.806  39.110  24.858  1.00  0.00           H
ATOM   2919  CA  ILE   184      29.402  41.166  25.292  1.00  0.00           C
ATOM   2920  HA  ILE   184      28.871  42.079  25.026  1.00  0.00           H
ATOM   2921  CB  ILE   184      29.185  41.054  26.841  1.00  0.00           C
ATOM   2922  HB  ILE   184      29.922  40.359  27.244  1.00  0.00           H
ATOM   2923  CG2 ILE   184      29.470  42.372  27.568  1.00  0.00           C
ATOM   2924 HG21 ILE   184      28.782  43.192  27.363  1.00  0.00           H
ATOM   2925 HG22 ILE   184      30.460  42.724  27.276  1.00  0.00           H
ATOM   2926 HG23 ILE   184      29.360  42.141  28.628  1.00  0.00           H
ATOM   2927  CG1 ILE   184      27.846  40.433  27.194  1.00  0.00           C
ATOM   2928 HG12 ILE   184      27.107  41.161  26.860  1.00  0.00           H
ATOM   2929 HG13 ILE   184      27.624  39.502  26.672  1.00  0.00           H
ATOM   2930  CD1 ILE   184      27.730  39.981  28.652  1.00  0.00           C
ATOM   2931 HD11 ILE   184      28.642  39.507  29.016  1.00  0.00           H
ATOM   2932 HD12 ILE   184      26.858  39.341  28.779  1.00  0.00           H
ATOM   2933 HD13 ILE   184      27.563  40.740  29.416  1.00  0.00           H
ATOM   2934  C   ILE   184      30.928  41.239  25.043  1.00  0.00           C
ATOM   2935  O   ILE   184      31.558  40.149  25.137  1.00  0.00           O
ATOM   2936  N   PRO   185      31.544  42.406  24.664  1.00  0.00           N
ATOM   2937  CD  PRO   185      30.854  43.739  24.511  1.00  0.00           C
ATOM   2938  HD2 PRO   185      30.345  43.999  25.439  1.00  0.00           H
ATOM   2939  HD3 PRO   185      30.092  43.795  23.735  1.00  0.00           H
ATOM   2940  CG  PRO   185      31.896  44.702  24.042  1.00  0.00           C
ATOM   2941  HG2 PRO   185      32.222  45.266  24.915  1.00  0.00           H
ATOM   2942  HG3 PRO   185      31.532  45.413  23.298  1.00  0.00           H
ATOM   2943  CB  PRO   185      33.036  43.914  23.545  1.00  0.00           C
ATOM   2944  HB2 PRO   185      33.952  44.490  23.679  1.00  0.00           H
ATOM   2945  HB3 PRO   185      32.925  43.805  22.466  1.00  0.00           H
ATOM   2946  CA  PRO   185      32.967  42.490  24.280  1.00  0.00           C
ATOM   2947  HA  PRO   185      33.115  41.792  23.456  1.00  0.00           H
ATOM   2948  C   PRO   185      33.968  42.180  25.457  1.00  0.00           C
ATOM   2949  O   PRO   185      34.651  43.099  26.032  1.00  0.00           O
ATOM   2950  N   ILE   186      33.983  40.964  25.947  1.00  0.00           N
ATOM   2951  H   ILE   186      33.388  40.277  25.505  1.00  0.00           H
ATOM   2952  CA  ILE   186      34.761  40.492  27.157  1.00  0.00           C
ATOM   2953  HA  ILE   186      35.471  41.261  27.460  1.00  0.00           H
ATOM   2954  CB  ILE   186      33.764  40.373  28.396  1.00  0.00           C
ATOM   2955  HB  ILE   186      32.839  39.904  28.063  1.00  0.00           H
ATOM   2956  CG2 ILE   186      34.388  39.613  29.606  1.00  0.00           C
ATOM   2957 HG21 ILE   186      34.415  38.549  29.375  1.00  0.00           H
ATOM   2958 HG22 ILE   186      33.749  39.640  30.489  1.00  0.00           H
ATOM   2959 HG23 ILE   186      35.394  39.931  29.880  1.00  0.00           H
ATOM   2960  CG1 ILE   186      33.466  41.833  28.803  1.00  0.00           C
ATOM   2961 HG12 ILE   186      34.405  42.339  29.026  1.00  0.00           H
ATOM   2962 HG13 ILE   186      33.061  42.280  27.894  1.00  0.00           H
ATOM   2963  CD1 ILE   186      32.449  41.971  29.958  1.00  0.00           C
ATOM   2964 HD11 ILE   186      32.081  42.988  30.098  1.00  0.00           H
ATOM   2965 HD12 ILE   186      32.822  41.546  30.889  1.00  0.00           H
ATOM   2966 HD13 ILE   186      31.587  41.418  29.585  1.00  0.00           H
ATOM   2967  C   ILE   186      35.558  39.181  26.931  1.00  0.00           C
ATOM   2968  O   ILE   186      35.128  38.339  26.151  1.00  0.00           O
ATOM   2969  N   GLU   187      36.757  39.075  27.558  1.00  0.00           N
ATOM   2970  H   GLU   187      37.131  39.932  27.937  1.00  0.00           H
ATOM   2971  CA  GLU   187      37.521  37.844  27.712  1.00  0.00           C
ATOM   2972  HA  GLU   187      36.982  36.936  27.446  1.00  0.00           H
ATOM   2973  CB  GLU   187      38.727  38.034  26.730  1.00  0.00           C
ATOM   2974  HB2 GLU   187      38.337  38.124  25.716  1.00  0.00           H
ATOM   2975  HB3 GLU   187      39.219  38.907  27.158  1.00  0.00           H
ATOM   2976  CG  GLU   187      39.584  36.724  26.700  1.00  0.00           C
ATOM   2977  HG2 GLU   187      40.374  36.926  25.978  1.00  0.00           H
ATOM   2978  HG3 GLU   187      40.169  36.523  27.598  1.00  0.00           H
ATOM   2979  CD  GLU   187      38.784  35.480  26.181  1.00  0.00           C
ATOM   2980  OE1 GLU   187      38.621  34.569  27.056  1.00  0.00           O
ATOM   2981  OE2 GLU   187      38.298  35.302  25.068  1.00  0.00           O
ATOM   2982  C   GLU   187      37.995  37.566  29.151  1.00  0.00           C
ATOM   2983  O   GLU   187      38.861  38.272  29.677  1.00  0.00           O
ATOM   2984  N   VAL   188      37.475  36.537  29.758  1.00  0.00           N
ATOM   2985  H   VAL   188      36.834  35.911  29.292  1.00  0.00           H
ATOM   2986  CA  VAL   188      37.873  36.259  31.154  1.00  0.00           C
ATOM   2987  HA  VAL   188      37.714  37.224  31.633  1.00  0.00           H
ATOM   2988  CB  VAL   188      36.838  35.329  31.850  1.00  0.00           C
ATOM   2989  HB  VAL   188      36.673  34.416  31.277  1.00  0.00           H
ATOM   2990  CG1 VAL   188      37.241  35.105  33.294  1.00  0.00           C
ATOM   2991 HG11 VAL   188      38.287  34.826  33.423  1.00  0.00           H
ATOM   2992 HG12 VAL   188      37.055  36.026  33.849  1.00  0.00           H
ATOM   2993 HG13 VAL   188      36.511  34.412  33.711  1.00  0.00           H
ATOM   2994  CG2 VAL   188      35.460  35.876  31.734  1.00  0.00           C
ATOM   2995 HG21 VAL   188      34.817  35.293  32.394  1.00  0.00           H
ATOM   2996 HG22 VAL   188      34.942  35.776  30.781  1.00  0.00           H
ATOM   2997 HG23 VAL   188      35.449  36.939  31.974  1.00  0.00           H
ATOM   2998  C   VAL   188      39.361  35.709  31.304  1.00  0.00           C
ATOM   2999  O   VAL   188      39.616  34.534  31.426  1.00  0.00           O
ATOM   3000  N   VAL   189      40.298  36.628  31.140  1.00  0.00           N
ATOM   3001  H   VAL   189      40.065  37.601  30.998  1.00  0.00           H
ATOM   3002  CA  VAL   189      41.753  36.333  31.018  1.00  0.00           C
ATOM   3003  HA  VAL   189      41.896  35.591  30.233  1.00  0.00           H
ATOM   3004  CB  VAL   189      42.671  37.551  30.512  1.00  0.00           C
ATOM   3005  HB  VAL   189      43.706  37.207  30.512  1.00  0.00           H
ATOM   3006  CG1 VAL   189      42.417  37.893  29.043  1.00  0.00           C
ATOM   3007 HG11 VAL   189      41.400  38.167  28.762  1.00  0.00           H
ATOM   3008 HG12 VAL   189      43.000  38.775  28.778  1.00  0.00           H
ATOM   3009 HG13 VAL   189      42.631  37.020  28.427  1.00  0.00           H
ATOM   3010  CG2 VAL   189      42.450  38.754  31.404  1.00  0.00           C
ATOM   3011 HG21 VAL   189      41.562  39.307  31.099  1.00  0.00           H
ATOM   3012 HG22 VAL   189      43.207  39.507  31.187  1.00  0.00           H
ATOM   3013 HG23 VAL   189      42.539  38.478  32.455  1.00  0.00           H
ATOM   3014  C   VAL   189      42.416  35.820  32.247  1.00  0.00           C
ATOM   3015  O   VAL   189      43.511  35.260  32.064  1.00  0.00           O
ATOM   3016  N   ALA   190      41.903  36.020  33.439  1.00  0.00           N
ATOM   3017  H   ALA   190      41.007  36.478  33.530  1.00  0.00           H
ATOM   3018  CA  ALA   190      42.510  35.720  34.750  1.00  0.00           C
ATOM   3019  HA  ALA   190      43.011  34.762  34.614  1.00  0.00           H
ATOM   3020  CB  ALA   190      43.464  36.782  35.247  1.00  0.00           C
ATOM   3021  HB1 ALA   190      43.716  36.543  36.280  1.00  0.00           H
ATOM   3022  HB2 ALA   190      42.948  37.742  35.280  1.00  0.00           H
ATOM   3023  HB3 ALA   190      44.236  36.879  34.484  1.00  0.00           H
ATOM   3024  C   ALA   190      41.458  35.410  35.763  1.00  0.00           C
ATOM   3025  O   ALA   190      40.346  35.962  35.722  1.00  0.00           O
ATOM   3026  N   LEU   191      41.813  34.505  36.694  1.00  0.00           N
ATOM   3027  H   LEU   191      42.678  34.002  36.569  1.00  0.00           H
ATOM   3028  CA  LEU   191      40.985  33.986  37.759  1.00  0.00           C
ATOM   3029  HA  LEU   191      40.107  34.580  38.014  1.00  0.00           H
ATOM   3030  CB  LEU   191      40.628  32.518  37.281  1.00  0.00           C
ATOM   3031  HB2 LEU   191      40.253  32.382  36.267  1.00  0.00           H
ATOM   3032  HB3 LEU   191      41.569  31.978  37.175  1.00  0.00           H
ATOM   3033  CG  LEU   191      39.555  31.812  38.245  1.00  0.00           C
ATOM   3034  HG  LEU   191      39.262  30.891  37.742  1.00  0.00           H
ATOM   3035  CD1 LEU   191      40.059  31.478  39.634  1.00  0.00           C
ATOM   3036 HD11 LEU   191      40.237  32.356  40.256  1.00  0.00           H
ATOM   3037 HD12 LEU   191      41.049  31.022  39.624  1.00  0.00           H
ATOM   3038 HD13 LEU   191      39.489  30.683  40.114  1.00  0.00           H
ATOM   3039  CD2 LEU   191      38.302  32.634  38.412  1.00  0.00           C
ATOM   3040 HD21 LEU   191      38.003  33.126  37.488  1.00  0.00           H
ATOM   3041 HD22 LEU   191      37.521  31.990  38.817  1.00  0.00           H
ATOM   3042 HD23 LEU   191      38.442  33.362  39.211  1.00  0.00           H
ATOM   3043  C   LEU   191      41.865  34.062  39.016  1.00  0.00           C
ATOM   3044  O   LEU   191      42.845  33.367  39.176  1.00  0.00           O
ATOM   3045  N   ILE   192      41.438  34.838  40.070  1.00  0.00           N
ATOM   3046  H   ILE   192      40.521  35.257  40.031  1.00  0.00           H
ATOM   3047  CA  ILE   192      42.278  35.087  41.230  1.00  0.00           C
ATOM   3048  HA  ILE   192      43.093  34.365  41.219  1.00  0.00           H
ATOM   3049  CB  ILE   192      43.008  36.471  41.027  1.00  0.00           C
ATOM   3050  HB  ILE   192      43.879  36.539  41.681  1.00  0.00           H
ATOM   3051  CG2 ILE   192      43.631  36.655  39.581  1.00  0.00           C
ATOM   3052 HG21 ILE   192      44.280  35.798  39.400  1.00  0.00           H
ATOM   3053 HG22 ILE   192      44.304  37.509  39.495  1.00  0.00           H
ATOM   3054 HG23 ILE   192      42.935  36.711  38.743  1.00  0.00           H
ATOM   3055  CG1 ILE   192      42.160  37.753  41.424  1.00  0.00           C
ATOM   3056 HG12 ILE   192      41.565  38.018  40.549  1.00  0.00           H
ATOM   3057 HG13 ILE   192      41.532  37.549  42.292  1.00  0.00           H
ATOM   3058  CD1 ILE   192      43.011  39.029  41.754  1.00  0.00           C
ATOM   3059 HD11 ILE   192      43.728  39.323  40.986  1.00  0.00           H
ATOM   3060 HD12 ILE   192      43.544  38.846  42.687  1.00  0.00           H
ATOM   3061 HD13 ILE   192      42.311  39.833  41.978  1.00  0.00           H
ATOM   3062  C   ILE   192      41.539  35.058  42.601  1.00  0.00           C
ATOM   3063  O   ILE   192      40.427  35.449  42.872  1.00  0.00           O
ATOM   3064  N   ASN   193      42.435  34.664  43.552  1.00  0.00           N
ATOM   3065  H   ASN   193      43.397  34.388  43.420  1.00  0.00           H
ATOM   3066  CA  ASN   193      42.104  34.930  44.931  1.00  0.00           C
ATOM   3067  HA  ASN   193      41.063  34.701  45.157  1.00  0.00           H
ATOM   3068  CB  ASN   193      43.034  34.041  45.763  1.00  0.00           C
ATOM   3069  HB2 ASN   193      42.891  33.018  45.420  1.00  0.00           H
ATOM   3070  HB3 ASN   193      44.067  34.325  45.559  1.00  0.00           H
ATOM   3071  CG  ASN   193      42.905  34.237  47.295  1.00  0.00           C
ATOM   3072  OD1 ASN   193      43.738  34.935  47.854  1.00  0.00           O
ATOM   3073  ND2 ASN   193      41.966  33.548  47.893  1.00  0.00           N
ATOM   3074 HD21 ASN   193      41.340  32.917  47.412  1.00  0.00           H
ATOM   3075 HD22 ASN   193      41.810  33.594  48.890  1.00  0.00           H
ATOM   3076  C   ASN   193      42.295  36.349  45.325  1.00  0.00           C
ATOM   3077  O   ASN   193      43.225  37.053  44.785  1.00  0.00           O
ATOM   3078  N   ASP   194      41.524  36.817  46.259  1.00  0.00           N
ATOM   3079  H   ASP   194      40.993  36.205  46.863  1.00  0.00           H
ATOM   3080  CA  ASP   194      41.636  38.229  46.711  1.00  0.00           C
ATOM   3081  HA  ASP   194      41.696  38.825  45.800  1.00  0.00           H
ATOM   3082  CB  ASP   194      40.367  38.575  47.504  1.00  0.00           C
ATOM   3083  HB2 ASP   194      40.436  39.636  47.748  1.00  0.00           H
ATOM   3084  HB3 ASP   194      39.430  38.415  46.971  1.00  0.00           H
ATOM   3085  CG  ASP   194      40.325  37.946  48.896  1.00  0.00           C
ATOM   3086  OD1 ASP   194      40.842  36.827  49.128  1.00  0.00           O
ATOM   3087  OD2 ASP   194      39.505  38.550  49.687  1.00  0.00           O
ATOM   3088  C   ASP   194      42.951  38.638  47.409  1.00  0.00           C
ATOM   3089  O   ASP   194      43.351  39.807  47.389  1.00  0.00           O
ATOM   3090  N   THR   195      43.717  37.710  48.015  1.00  0.00           N
ATOM   3091  H   THR   195      43.498  36.732  47.884  1.00  0.00           H
ATOM   3092  CA  THR   195      45.039  37.955  48.596  1.00  0.00           C
ATOM   3093  HA  THR   195      45.004  38.921  49.100  1.00  0.00           H
ATOM   3094  CB  THR   195      45.343  37.050  49.790  1.00  0.00           C
ATOM   3095  HB  THR   195      45.409  36.023  49.431  1.00  0.00           H
ATOM   3096  CG2 THR   195      46.656  37.487  50.513  1.00  0.00           C
ATOM   3097 HG21 THR   195      46.748  38.559  50.695  1.00  0.00           H
ATOM   3098 HG22 THR   195      47.534  37.034  50.052  1.00  0.00           H
ATOM   3099 HG23 THR   195      46.534  37.048  51.504  1.00  0.00           H
ATOM   3100  OG1 THR   195      44.212  37.016  50.553  1.00  0.00           O
ATOM   3101  HG1 THR   195      43.498  36.688  50.001  1.00  0.00           H
ATOM   3102  C   THR   195      46.149  37.969  47.568  1.00  0.00           C
ATOM   3103  O   THR   195      47.094  38.783  47.690  1.00  0.00           O
ATOM   3104  N   THR   196      46.094  37.193  46.470  1.00  0.00           N
ATOM   3105  H   THR   196      45.637  36.300  46.589  1.00  0.00           H
ATOM   3106  CA  THR   196      46.880  37.416  45.300  1.00  0.00           C
ATOM   3107  HA  THR   196      47.950  37.375  45.506  1.00  0.00           H
ATOM   3108  CB  THR   196      46.513  36.389  44.214  1.00  0.00           C
ATOM   3109  HB  THR   196      45.587  36.545  43.663  1.00  0.00           H
ATOM   3110  CG2 THR   196      47.637  36.248  43.195  1.00  0.00           C
ATOM   3111 HG21 THR   196      47.811  37.188  42.671  1.00  0.00           H
ATOM   3112 HG22 THR   196      47.516  35.377  42.551  1.00  0.00           H
ATOM   3113 HG23 THR   196      48.581  36.093  43.717  1.00  0.00           H
ATOM   3114  OG1 THR   196      46.373  35.153  44.868  1.00  0.00           O
ATOM   3115  HG1 THR   196      46.319  34.556  44.118  1.00  0.00           H
ATOM   3116  C   THR   196      46.698  38.776  44.630  1.00  0.00           C
ATOM   3117  O   THR   196      47.734  39.381  44.388  1.00  0.00           O
ATOM   3118  N   GLY   197      45.440  39.229  44.519  1.00  0.00           N
ATOM   3119  H   GLY   197      44.606  38.702  44.734  1.00  0.00           H
ATOM   3120  CA  GLY   197      45.217  40.562  43.960  1.00  0.00           C
ATOM   3121  HA2 GLY   197      45.537  40.592  42.918  1.00  0.00           H
ATOM   3122  HA3 GLY   197      44.147  40.771  43.947  1.00  0.00           H
ATOM   3123  C   GLY   197      45.913  41.622  44.806  1.00  0.00           C
ATOM   3124  O   GLY   197      46.489  42.541  44.231  1.00  0.00           O
ATOM   3125  N   THR   198      45.834  41.498  46.167  1.00  0.00           N
ATOM   3126  H   THR   198      45.389  40.703  46.602  1.00  0.00           H
ATOM   3127  CA  THR   198      46.303  42.499  47.178  1.00  0.00           C
ATOM   3128  HA  THR   198      45.742  43.428  47.068  1.00  0.00           H
ATOM   3129  CB  THR   198      45.992  41.875  48.581  1.00  0.00           C
ATOM   3130  HB  THR   198      46.441  40.922  48.860  1.00  0.00           H
ATOM   3131  CG2 THR   198      46.256  42.986  49.640  1.00  0.00           C
ATOM   3132 HG21 THR   198      45.490  43.753  49.523  1.00  0.00           H
ATOM   3133 HG22 THR   198      47.264  43.379  49.508  1.00  0.00           H
ATOM   3134 HG23 THR   198      46.254  42.599  50.659  1.00  0.00           H
ATOM   3135  OG1 THR   198      44.594  41.679  48.751  1.00  0.00           O
ATOM   3136  HG1 THR   198      44.229  41.081  48.096  1.00  0.00           H
ATOM   3137  C   THR   198      47.767  42.734  47.040  1.00  0.00           C
ATOM   3138  O   THR   198      48.198  43.867  47.136  1.00  0.00           O
ATOM   3139  N   LEU   199      48.462  41.591  46.737  1.00  0.00           N
ATOM   3140  H   LEU   199      47.966  40.713  46.689  1.00  0.00           H
ATOM   3141  CA  LEU   199      49.861  41.655  46.365  1.00  0.00           C
ATOM   3142  HA  LEU   199      50.311  42.177  47.209  1.00  0.00           H
ATOM   3143  CB  LEU   199      50.398  40.214  46.269  1.00  0.00           C
ATOM   3144  HB2 LEU   199      50.523  39.765  47.254  1.00  0.00           H
ATOM   3145  HB3 LEU   199      49.672  39.647  45.686  1.00  0.00           H
ATOM   3146  CG  LEU   199      51.794  40.007  45.500  1.00  0.00           C
ATOM   3147  HG  LEU   199      51.980  40.716  44.693  1.00  0.00           H
ATOM   3148  CD1 LEU   199      52.818  40.345  46.611  1.00  0.00           C
ATOM   3149 HD11 LEU   199      53.842  40.430  46.245  1.00  0.00           H
ATOM   3150 HD12 LEU   199      52.725  39.646  47.442  1.00  0.00           H
ATOM   3151 HD13 LEU   199      52.548  41.281  47.100  1.00  0.00           H
ATOM   3152  CD2 LEU   199      51.793  38.582  45.086  1.00  0.00           C
ATOM   3153 HD21 LEU   199      51.833  37.858  45.899  1.00  0.00           H
ATOM   3154 HD22 LEU   199      50.905  38.240  44.554  1.00  0.00           H
ATOM   3155 HD23 LEU   199      52.704  38.453  44.500  1.00  0.00           H
ATOM   3156  C   LEU   199      50.157  42.476  45.105  1.00  0.00           C
ATOM   3157  O   LEU   199      50.836  43.495  45.202  1.00  0.00           O
ATOM   3158  N   VAL   200      49.633  42.075  43.972  1.00  0.00           N
ATOM   3159  H   VAL   200      49.079  41.231  43.933  1.00  0.00           H
ATOM   3160  CA  VAL   200      49.981  42.682  42.745  1.00  0.00           C
ATOM   3161  HA  VAL   200      51.046  42.911  42.780  1.00  0.00           H
ATOM   3162  CB  VAL   200      49.804  41.707  41.459  1.00  0.00           C
ATOM   3163  HB  VAL   200      48.742  41.595  41.239  1.00  0.00           H
ATOM   3164  CG1 VAL   200      50.422  42.297  40.235  1.00  0.00           C
ATOM   3165 HG11 VAL   200      50.248  41.593  39.420  1.00  0.00           H
ATOM   3166 HG12 VAL   200      50.117  43.317  40.002  1.00  0.00           H
ATOM   3167 HG13 VAL   200      51.494  42.281  40.429  1.00  0.00           H
ATOM   3168  CG2 VAL   200      50.304  40.274  41.806  1.00  0.00           C
ATOM   3169 HG21 VAL   200      51.361  40.334  42.066  1.00  0.00           H
ATOM   3170 HG22 VAL   200      50.205  39.581  40.970  1.00  0.00           H
ATOM   3171 HG23 VAL   200      49.733  39.745  42.568  1.00  0.00           H
ATOM   3172  C   VAL   200      49.461  44.182  42.589  1.00  0.00           C
ATOM   3173  O   VAL   200      50.177  45.100  42.130  1.00  0.00           O
ATOM   3174  N   ALA   201      48.287  44.581  43.200  1.00  0.00           N
ATOM   3175  H   ALA   201      47.625  43.888  43.517  1.00  0.00           H
ATOM   3176  CA  ALA   201      47.756  45.974  43.101  1.00  0.00           C
ATOM   3177  HA  ALA   201      47.672  46.255  42.052  1.00  0.00           H
ATOM   3178  CB  ALA   201      46.338  45.974  43.745  1.00  0.00           C
ATOM   3179  HB1 ALA   201      45.848  46.948  43.735  1.00  0.00           H
ATOM   3180  HB2 ALA   201      46.443  45.642  44.778  1.00  0.00           H
ATOM   3181  HB3 ALA   201      45.739  45.267  43.172  1.00  0.00           H
ATOM   3182  C   ALA   201      48.540  47.015  43.944  1.00  0.00           C
ATOM   3183  O   ALA   201      48.854  48.113  43.483  1.00  0.00           O
ATOM   3184  N   SER   202      49.072  46.543  45.094  1.00  0.00           N
ATOM   3185  H   SER   202      48.750  45.622  45.357  1.00  0.00           H
ATOM   3186  CA  SER   202      50.008  47.252  46.010  1.00  0.00           C
ATOM   3187  HA  SER   202      49.415  48.157  46.136  1.00  0.00           H
ATOM   3188  CB  SER   202      49.962  46.504  47.344  1.00  0.00           C
ATOM   3189  HB2 SER   202      50.320  45.485  47.198  1.00  0.00           H
ATOM   3190  HB3 SER   202      50.583  47.050  48.056  1.00  0.00           H
ATOM   3191  OG  SER   202      48.578  46.434  47.714  1.00  0.00           O
ATOM   3192  HG  SER   202      48.328  45.550  47.436  1.00  0.00           H
ATOM   3193  C   SER   202      51.440  47.365  45.491  1.00  0.00           C
ATOM   3194  O   SER   202      52.176  48.393  45.647  1.00  0.00           O
ATOM   3195  N   TYR   203      51.891  46.302  44.810  1.00  0.00           N
ATOM   3196  H   TYR   203      51.326  45.465  44.830  1.00  0.00           H
ATOM   3197  CA  TYR   203      53.214  46.223  44.194  1.00  0.00           C
ATOM   3198  HA  TYR   203      54.030  46.627  44.792  1.00  0.00           H
ATOM   3199  CB  TYR   203      53.562  44.708  44.069  1.00  0.00           C
ATOM   3200  HB2 TYR   203      53.407  44.274  45.057  1.00  0.00           H
ATOM   3201  HB3 TYR   203      52.828  44.333  43.355  1.00  0.00           H
ATOM   3202  CG  TYR   203      54.999  44.402  43.682  1.00  0.00           C
ATOM   3203  CD1 TYR   203      56.108  45.129  44.238  1.00  0.00           C
ATOM   3204  HD1 TYR   203      56.055  45.969  44.915  1.00  0.00           H
ATOM   3205  CE1 TYR   203      57.445  44.743  43.864  1.00  0.00           C
ATOM   3206  HE1 TYR   203      58.340  45.204  44.253  1.00  0.00           H
ATOM   3207  CZ  TYR   203      57.646  43.739  42.929  1.00  0.00           C
ATOM   3208  OH  TYR   203      58.771  43.296  42.391  1.00  0.00           O
ATOM   3209  HH  TYR   203      59.474  43.852  42.735  1.00  0.00           H
ATOM   3210  CE2 TYR   203      56.526  43.000  42.470  1.00  0.00           C
ATOM   3211  HE2 TYR   203      56.795  42.175  41.828  1.00  0.00           H
ATOM   3212  CD2 TYR   203      55.278  43.264  42.945  1.00  0.00           C
ATOM   3213  HD2 TYR   203      54.440  42.620  42.719  1.00  0.00           H
ATOM   3214  C   TYR   203      53.284  46.951  42.862  1.00  0.00           C
ATOM   3215  O   TYR   203      54.314  47.463  42.468  1.00  0.00           O
ATOM   3216  N   TYR   204      52.185  47.006  42.169  1.00  0.00           N
ATOM   3217  H   TYR   204      51.372  46.499  42.489  1.00  0.00           H
ATOM   3218  CA  TYR   204      52.020  47.965  41.055  1.00  0.00           C
ATOM   3219  HA  TYR   204      52.837  47.772  40.360  1.00  0.00           H
ATOM   3220  CB  TYR   204      50.735  47.642  40.267  1.00  0.00           C
ATOM   3221  HB2 TYR   204      50.946  46.717  39.731  1.00  0.00           H
ATOM   3222  HB3 TYR   204      49.898  47.449  40.938  1.00  0.00           H
ATOM   3223  CG  TYR   204      50.421  48.726  39.229  1.00  0.00           C
ATOM   3224  CD1 TYR   204      50.972  48.615  37.960  1.00  0.00           C
ATOM   3225  HD1 TYR   204      51.655  47.829  37.672  1.00  0.00           H
ATOM   3226  CE1 TYR   204      50.601  49.565  36.981  1.00  0.00           C
ATOM   3227  HE1 TYR   204      50.896  49.353  35.964  1.00  0.00           H
ATOM   3228  CZ  TYR   204      49.648  50.581  37.216  1.00  0.00           C
ATOM   3229  OH  TYR   204      49.306  51.320  36.116  1.00  0.00           O
ATOM   3230  HH  TYR   204      49.553  50.865  35.307  1.00  0.00           H
ATOM   3231  CE2 TYR   204      49.096  50.746  38.543  1.00  0.00           C
ATOM   3232  HE2 TYR   204      48.398  51.555  38.705  1.00  0.00           H
ATOM   3233  CD2 TYR   204      49.498  49.792  39.514  1.00  0.00           C
ATOM   3234  HD2 TYR   204      49.007  49.794  40.475  1.00  0.00           H
ATOM   3235  C   TYR   204      52.046  49.429  41.534  1.00  0.00           C
ATOM   3236  O   TYR   204      52.664  50.328  40.977  1.00  0.00           O
ATOM   3237  N   THR   205      51.386  49.746  42.644  1.00  0.00           N
ATOM   3238  H   THR   205      50.771  49.108  43.130  1.00  0.00           H
ATOM   3239  CA  THR   205      51.375  51.108  43.128  1.00  0.00           C
ATOM   3240  HA  THR   205      51.344  51.855  42.335  1.00  0.00           H
ATOM   3241  CB  THR   205      50.104  51.416  43.986  1.00  0.00           C
ATOM   3242  HB  THR   205      50.328  52.285  44.605  1.00  0.00           H
ATOM   3243  CG2 THR   205      48.843  51.925  43.238  1.00  0.00           C
ATOM   3244 HG21 THR   205      48.610  51.290  42.383  1.00  0.00           H
ATOM   3245 HG22 THR   205      48.912  52.990  43.020  1.00  0.00           H
ATOM   3246 HG23 THR   205      48.020  51.821  43.944  1.00  0.00           H
ATOM   3247  OG1 THR   205      49.843  50.244  44.741  1.00  0.00           O
ATOM   3248  HG1 THR   205      49.489  49.638  44.086  1.00  0.00           H
ATOM   3249  C   THR   205      52.694  51.509  43.783  1.00  0.00           C
ATOM   3250  O   THR   205      53.189  52.634  43.634  1.00  0.00           O
ATOM   3251  N   ASP   206      53.436  50.545  44.460  1.00  0.00           N
ATOM   3252  H   ASP   206      53.050  49.613  44.514  1.00  0.00           H
ATOM   3253  CA  ASP   206      54.684  50.622  45.239  1.00  0.00           C
ATOM   3254  HA  ASP   206      55.164  51.551  44.934  1.00  0.00           H
ATOM   3255  CB  ASP   206      54.318  50.932  46.697  1.00  0.00           C
ATOM   3256  HB2 ASP   206      53.675  51.811  46.683  1.00  0.00           H
ATOM   3257  HB3 ASP   206      53.719  50.089  47.043  1.00  0.00           H
ATOM   3258  CG  ASP   206      55.509  51.056  47.617  1.00  0.00           C
ATOM   3259  OD1 ASP   206      56.649  51.337  47.202  1.00  0.00           O
ATOM   3260  OD2 ASP   206      55.287  50.881  48.837  1.00  0.00           O
ATOM   3261  C   ASP   206      55.651  49.417  45.080  1.00  0.00           C
ATOM   3262  O   ASP   206      55.351  48.357  45.648  1.00  0.00           O
ATOM   3263  N   PRO   207      56.812  49.664  44.399  1.00  0.00           N
ATOM   3264  CD  PRO   207      57.152  50.814  43.627  1.00  0.00           C
ATOM   3265  HD2 PRO   207      56.999  51.733  44.193  1.00  0.00           H
ATOM   3266  HD3 PRO   207      56.603  50.815  42.686  1.00  0.00           H
ATOM   3267  CG  PRO   207      58.660  50.768  43.458  1.00  0.00           C
ATOM   3268  HG2 PRO   207      59.099  51.356  44.264  1.00  0.00           H
ATOM   3269  HG3 PRO   207      58.923  51.260  42.522  1.00  0.00           H
ATOM   3270  CB  PRO   207      59.024  49.378  43.470  1.00  0.00           C
ATOM   3271  HB2 PRO   207      60.037  49.296  43.862  1.00  0.00           H
ATOM   3272  HB3 PRO   207      58.868  48.932  42.487  1.00  0.00           H
ATOM   3273  CA  PRO   207      57.925  48.712  44.343  1.00  0.00           C
ATOM   3274  HA  PRO   207      57.607  47.754  43.928  1.00  0.00           H
ATOM   3275  C   PRO   207      58.517  48.325  45.750  1.00  0.00           C
ATOM   3276  O   PRO   207      59.329  47.420  45.787  1.00  0.00           O
ATOM   3277  N   GLU   208      58.178  49.010  46.827  1.00  0.00           N
ATOM   3278  H   GLU   208      57.614  49.848  46.816  1.00  0.00           H
ATOM   3279  CA  GLU   208      58.656  48.527  48.095  1.00  0.00           C
ATOM   3280  HA  GLU   208      59.705  48.309  47.896  1.00  0.00           H
ATOM   3281  CB  GLU   208      58.614  49.671  49.152  1.00  0.00           C
ATOM   3282  HB2 GLU   208      58.798  50.635  48.677  1.00  0.00           H
ATOM   3283  HB3 GLU   208      57.611  49.779  49.564  1.00  0.00           H
ATOM   3284  CG  GLU   208      59.511  49.502  50.378  1.00  0.00           C
ATOM   3285  HG2 GLU   208      59.377  50.345  51.055  1.00  0.00           H
ATOM   3286  HG3 GLU   208      59.303  48.512  50.781  1.00  0.00           H
ATOM   3287  CD  GLU   208      60.963  49.535  49.962  1.00  0.00           C
ATOM   3288  OE1 GLU   208      61.393  50.580  49.471  1.00  0.00           O
ATOM   3289  OE2 GLU   208      61.679  48.494  49.994  1.00  0.00           O
ATOM   3290  C   GLU   208      57.973  47.210  48.570  1.00  0.00           C
ATOM   3291  O   GLU   208      58.454  46.568  49.512  1.00  0.00           O
ATOM   3292  N   THR   209      56.823  46.853  48.007  1.00  0.00           N
ATOM   3293  H   THR   209      56.405  47.520  47.375  1.00  0.00           H
ATOM   3294  CA  THR   209      55.888  45.848  48.488  1.00  0.00           C
ATOM   3295  HA  THR   209      55.794  46.122  49.539  1.00  0.00           H
ATOM   3296  CB  THR   209      54.418  45.953  47.875  1.00  0.00           C
ATOM   3297  HB  THR   209      54.428  45.496  46.885  1.00  0.00           H
ATOM   3298  CG2 THR   209      53.474  45.188  48.702  1.00  0.00           C
ATOM   3299 HG21 THR   209      53.757  45.231  49.754  1.00  0.00           H
ATOM   3300 HG22 THR   209      53.569  44.145  48.401  1.00  0.00           H
ATOM   3301 HG23 THR   209      52.450  45.547  48.598  1.00  0.00           H
ATOM   3302  OG1 THR   209      54.078  47.303  47.933  1.00  0.00           O
ATOM   3303  HG1 THR   209      54.393  47.705  47.120  1.00  0.00           H
ATOM   3304  C   THR   209      56.422  44.438  48.331  1.00  0.00           C
ATOM   3305  O   THR   209      56.804  44.100  47.212  1.00  0.00           O
ATOM   3306  N   LYS   210      56.488  43.600  49.367  1.00  0.00           N
ATOM   3307  H   LYS   210      56.170  44.018  50.230  1.00  0.00           H
ATOM   3308  CA  LYS   210      57.069  42.206  49.334  1.00  0.00           C
ATOM   3309  HA  LYS   210      57.569  42.126  48.369  1.00  0.00           H
ATOM   3310  CB  LYS   210      58.079  41.976  50.496  1.00  0.00           C
ATOM   3311  HB2 LYS   210      57.540  42.014  51.444  1.00  0.00           H
ATOM   3312  HB3 LYS   210      58.509  40.978  50.422  1.00  0.00           H
ATOM   3313  CG  LYS   210      59.166  43.024  50.581  1.00  0.00           C
ATOM   3314  HG2 LYS   210      58.844  43.998  50.950  1.00  0.00           H
ATOM   3315  HG3 LYS   210      59.789  42.780  51.440  1.00  0.00           H
ATOM   3316  CD  LYS   210      60.246  43.094  49.491  1.00  0.00           C
ATOM   3317  HD2 LYS   210      60.938  42.271  49.668  1.00  0.00           H
ATOM   3318  HD3 LYS   210      59.688  43.050  48.555  1.00  0.00           H
ATOM   3319  CE  LYS   210      61.033  44.375  49.536  1.00  0.00           C
ATOM   3320  HE2 LYS   210      60.306  45.187  49.532  1.00  0.00           H
ATOM   3321  HE3 LYS   210      61.627  44.448  50.447  1.00  0.00           H
ATOM   3322  NZ  LYS   210      61.865  44.453  48.270  1.00  0.00           N
ATOM   3323  HZ1 LYS   210      62.112  45.403  48.034  1.00  0.00           H
ATOM   3324  HZ2 LYS   210      61.372  44.036  47.494  1.00  0.00           H
ATOM   3325  HZ3 LYS   210      62.752  43.998  48.425  1.00  0.00           H
ATOM   3326  C   LYS   210      56.011  41.098  49.290  1.00  0.00           C
ATOM   3327  O   LYS   210      56.290  39.968  48.850  1.00  0.00           O
ATOM   3328  N   MET   211      54.878  41.463  49.841  1.00  0.00           N
ATOM   3329  H   MET   211      54.723  42.435  50.067  1.00  0.00           H
ATOM   3330  CA  MET   211      53.813  40.482  50.295  1.00  0.00           C
ATOM   3331  HA  MET   211      53.765  39.700  49.537  1.00  0.00           H
ATOM   3332  CB  MET   211      54.158  39.988  51.773  1.00  0.00           C
ATOM   3333  HB2 MET   211      55.232  39.836  51.884  1.00  0.00           H
ATOM   3334  HB3 MET   211      54.056  40.816  52.475  1.00  0.00           H
ATOM   3335  CG  MET   211      53.226  38.904  52.177  1.00  0.00           C
ATOM   3336  HG2 MET   211      52.172  39.164  52.082  1.00  0.00           H
ATOM   3337  HG3 MET   211      53.341  38.083  51.470  1.00  0.00           H
ATOM   3338  SD  MET   211      53.592  38.380  53.822  1.00  0.00           S
ATOM   3339  CE  MET   211      52.483  36.943  53.890  1.00  0.00           C
ATOM   3340  HE1 MET   211      52.607  36.239  53.068  1.00  0.00           H
ATOM   3341  HE2 MET   211      52.660  36.444  54.843  1.00  0.00           H
ATOM   3342  HE3 MET   211      51.434  37.238  53.855  1.00  0.00           H
ATOM   3343  C   MET   211      52.468  41.204  50.307  1.00  0.00           C
ATOM   3344  O   MET   211      52.441  42.394  50.538  1.00  0.00           O
ATOM   3345  N   GLY   212      51.418  40.389  50.153  1.00  0.00           N
ATOM   3346  H   GLY   212      51.633  39.426  49.940  1.00  0.00           H
ATOM   3347  CA  GLY   212      50.039  40.800  50.501  1.00  0.00           C
ATOM   3348  HA2 GLY   212      49.939  41.864  50.715  1.00  0.00           H
ATOM   3349  HA3 GLY   212      49.450  40.687  49.591  1.00  0.00           H
ATOM   3350  C   GLY   212      49.428  39.895  51.532  1.00  0.00           C
ATOM   3351  O   GLY   212      49.755  38.742  51.583  1.00  0.00           O
ATOM   3352  N   VAL   213      48.595  40.402  52.401  1.00  0.00           N
ATOM   3353  H   VAL   213      48.380  41.386  52.470  1.00  0.00           H
ATOM   3354  CA  VAL   213      48.107  39.568  53.536  1.00  0.00           C
ATOM   3355  HA  VAL   213      47.947  38.533  53.235  1.00  0.00           H
ATOM   3356  CB  VAL   213      49.115  39.520  54.685  1.00  0.00           C
ATOM   3357  HB  VAL   213      50.057  39.090  54.344  1.00  0.00           H
ATOM   3358  CG1 VAL   213      49.478  40.863  55.281  1.00  0.00           C
ATOM   3359 HG11 VAL   213      49.660  41.563  54.466  1.00  0.00           H
ATOM   3360 HG12 VAL   213      48.672  41.274  55.888  1.00  0.00           H
ATOM   3361 HG13 VAL   213      50.406  40.891  55.853  1.00  0.00           H
ATOM   3362  CG2 VAL   213      48.786  38.735  55.946  1.00  0.00           C
ATOM   3363 HG21 VAL   213      48.021  39.295  56.484  1.00  0.00           H
ATOM   3364 HG22 VAL   213      49.716  38.580  56.490  1.00  0.00           H
ATOM   3365 HG23 VAL   213      48.443  37.731  55.697  1.00  0.00           H
ATOM   3366  C   VAL   213      46.722  40.097  53.985  1.00  0.00           C
ATOM   3367  O   VAL   213      46.437  41.306  53.975  1.00  0.00           O
ATOM   3368  N   ILE   214      45.797  39.262  54.539  1.00  0.00           N
ATOM   3369  H   ILE   214      45.982  38.270  54.503  1.00  0.00           H
ATOM   3370  CA  ILE   214      44.377  39.623  54.890  1.00  0.00           C
ATOM   3371  HA  ILE   214      44.296  40.710  54.919  1.00  0.00           H
ATOM   3372  CB  ILE   214      43.295  39.293  53.847  1.00  0.00           C
ATOM   3373  HB  ILE   214      43.397  38.210  53.772  1.00  0.00           H
ATOM   3374  CG2 ILE   214      41.867  39.749  54.188  1.00  0.00           C
ATOM   3375 HG21 ILE   214      41.168  39.279  53.497  1.00  0.00           H
ATOM   3376 HG22 ILE   214      41.895  40.834  54.077  1.00  0.00           H
ATOM   3377 HG23 ILE   214      41.674  39.464  55.222  1.00  0.00           H
ATOM   3378  CG1 ILE   214      43.711  39.905  52.430  1.00  0.00           C
ATOM   3379 HG12 ILE   214      44.104  40.908  52.586  1.00  0.00           H
ATOM   3380 HG13 ILE   214      44.609  39.454  52.011  1.00  0.00           H
ATOM   3381  CD1 ILE   214      42.645  40.083  51.393  1.00  0.00           C
ATOM   3382 HD11 ILE   214      41.937  39.254  51.412  1.00  0.00           H
ATOM   3383 HD12 ILE   214      43.041  40.355  50.414  1.00  0.00           H
ATOM   3384 HD13 ILE   214      42.029  40.923  51.711  1.00  0.00           H
ATOM   3385  C   ILE   214      44.166  39.052  56.241  1.00  0.00           C
ATOM   3386  O   ILE   214      44.200  37.836  56.487  1.00  0.00           O
ATOM   3387  N   PHE   215      43.891  39.933  57.196  1.00  0.00           N
ATOM   3388  H   PHE   215      43.967  40.889  56.875  1.00  0.00           H
ATOM   3389  CA  PHE   215      43.609  39.617  58.628  1.00  0.00           C
ATOM   3390  HA  PHE   215      43.859  38.573  58.821  1.00  0.00           H
ATOM   3391  CB  PHE   215      44.430  40.565  59.592  1.00  0.00           C
ATOM   3392  HB2 PHE   215      44.050  41.564  59.378  1.00  0.00           H
ATOM   3393  HB3 PHE   215      44.216  40.240  60.611  1.00  0.00           H
ATOM   3394  CG  PHE   215      45.951  40.504  59.361  1.00  0.00           C
ATOM   3395  CD1 PHE   215      46.647  39.404  59.894  1.00  0.00           C
ATOM   3396  HD1 PHE   215      46.123  38.641  60.450  1.00  0.00           H
ATOM   3397  CE1 PHE   215      48.078  39.433  59.889  1.00  0.00           C
ATOM   3398  HE1 PHE   215      48.641  38.651  60.377  1.00  0.00           H
ATOM   3399  CZ  PHE   215      48.791  40.503  59.254  1.00  0.00           C
ATOM   3400  HZ  PHE   215      49.870  40.445  59.237  1.00  0.00           H
ATOM   3401  CE2 PHE   215      48.094  41.573  58.571  1.00  0.00           C
ATOM   3402  HE2 PHE   215      48.694  42.313  58.062  1.00  0.00           H
ATOM   3403  CD2 PHE   215      46.615  41.543  58.648  1.00  0.00           C
ATOM   3404  HD2 PHE   215      46.001  42.330  58.239  1.00  0.00           H
ATOM   3405  C   PHE   215      42.063  39.805  58.764  1.00  0.00           C
ATOM   3406  O   PHE   215      41.581  40.860  59.191  1.00  0.00           O
ATOM   3407  N   GLY   216      41.321  38.852  58.193  1.00  0.00           N
ATOM   3408  H   GLY   216      41.839  38.121  57.726  1.00  0.00           H
ATOM   3409  CA  GLY   216      39.841  38.807  58.038  1.00  0.00           C
ATOM   3410  HA2 GLY   216      39.488  39.835  57.958  1.00  0.00           H
ATOM   3411  HA3 GLY   216      39.677  38.356  57.059  1.00  0.00           H
ATOM   3412  C   GLY   216      39.061  38.130  59.158  1.00  0.00           C
ATOM   3413  O   GLY   216      39.532  38.078  60.279  1.00  0.00           O
ATOM   3414  N   THR   217      37.932  37.524  58.824  1.00  0.00           N
ATOM   3415  H   THR   217      37.536  37.630  57.901  1.00  0.00           H
ATOM   3416  CA  THR   217      37.501  36.404  59.606  1.00  0.00           C
ATOM   3417  HA  THR   217      37.579  36.715  60.647  1.00  0.00           H
ATOM   3418  CB  THR   217      35.954  36.160  59.291  1.00  0.00           C
ATOM   3419  HB  THR   217      35.422  37.028  59.678  1.00  0.00           H
ATOM   3420  CG2 THR   217      35.520  35.908  57.907  1.00  0.00           C
ATOM   3421 HG21 THR   217      35.687  36.811  57.320  1.00  0.00           H
ATOM   3422 HG22 THR   217      34.431  35.938  57.952  1.00  0.00           H
ATOM   3423 HG23 THR   217      35.980  35.048  57.420  1.00  0.00           H
ATOM   3424  OG1 THR   217      35.305  35.146  60.092  1.00  0.00           O
ATOM   3425  HG1 THR   217      34.673  35.634  60.626  1.00  0.00           H
ATOM   3426  C   THR   217      38.234  35.049  59.367  1.00  0.00           C
ATOM   3427  O   THR   217      38.445  34.259  60.251  1.00  0.00           O
ATOM   3428  N   GLY   218      38.888  34.829  58.168  1.00  0.00           N
ATOM   3429  H   GLY   218      38.732  35.510  57.438  1.00  0.00           H
ATOM   3430  CA  GLY   218      39.967  33.905  57.916  1.00  0.00           C
ATOM   3431  HA2 GLY   218      39.836  32.973  58.464  1.00  0.00           H
ATOM   3432  HA3 GLY   218      39.923  33.552  56.884  1.00  0.00           H
ATOM   3433  C   GLY   218      41.332  34.493  58.087  1.00  0.00           C
ATOM   3434  O   GLY   218      41.489  35.560  58.707  1.00  0.00           O
ATOM   3435  N   VAL   219      42.299  33.856  57.448  1.00  0.00           N
ATOM   3436  H   VAL   219      42.085  33.007  56.944  1.00  0.00           H
ATOM   3437  CA  VAL   219      43.677  34.313  57.293  1.00  0.00           C
ATOM   3438  HA  VAL   219      43.674  35.401  57.360  1.00  0.00           H
ATOM   3439  CB  VAL   219      44.701  33.824  58.427  1.00  0.00           C
ATOM   3440  HB  VAL   219      45.557  34.498  58.394  1.00  0.00           H
ATOM   3441  CG1 VAL   219      44.092  33.916  59.862  1.00  0.00           C
ATOM   3442 HG11 VAL   219      44.821  33.588  60.604  1.00  0.00           H
ATOM   3443 HG12 VAL   219      43.895  34.942  60.172  1.00  0.00           H
ATOM   3444 HG13 VAL   219      43.229  33.253  59.931  1.00  0.00           H
ATOM   3445  CG2 VAL   219      45.330  32.462  58.369  1.00  0.00           C
ATOM   3446 HG21 VAL   219      45.990  32.237  57.530  1.00  0.00           H
ATOM   3447 HG22 VAL   219      44.466  31.803  58.279  1.00  0.00           H
ATOM   3448 HG23 VAL   219      45.938  32.232  59.244  1.00  0.00           H
ATOM   3449  C   VAL   219      44.124  33.746  55.921  1.00  0.00           C
ATOM   3450  O   VAL   219      44.036  32.565  55.526  1.00  0.00           O
ATOM   3451  N   ASN   220      44.829  34.634  55.194  1.00  0.00           N
ATOM   3452  H   ASN   220      44.851  35.573  55.565  1.00  0.00           H
ATOM   3453  CA  ASN   220      45.729  34.213  54.019  1.00  0.00           C
ATOM   3454  HA  ASN   220      46.200  33.255  54.237  1.00  0.00           H
ATOM   3455  CB  ASN   220      44.830  34.010  52.779  1.00  0.00           C
ATOM   3456  HB2 ASN   220      44.028  33.380  53.165  1.00  0.00           H
ATOM   3457  HB3 ASN   220      44.400  34.944  52.417  1.00  0.00           H
ATOM   3458  CG  ASN   220      45.451  33.336  51.568  1.00  0.00           C
ATOM   3459  OD1 ASN   220      46.396  32.580  51.695  1.00  0.00           O
ATOM   3460  ND2 ASN   220      44.800  33.429  50.447  1.00  0.00           N
ATOM   3461 HD21 ASN   220      44.095  34.126  50.253  1.00  0.00           H
ATOM   3462 HD22 ASN   220      45.161  32.929  49.647  1.00  0.00           H
ATOM   3463  C   ASN   220      46.752  35.310  53.730  1.00  0.00           C
ATOM   3464  O   ASN   220      46.644  36.443  54.170  1.00  0.00           O
ATOM   3465  N   GLY   221      47.790  34.950  52.957  1.00  0.00           N
ATOM   3466  H   GLY   221      47.736  34.048  52.505  1.00  0.00           H
ATOM   3467  CA  GLY   221      48.861  35.805  52.449  1.00  0.00           C
ATOM   3468  HA2 GLY   221      48.688  36.874  52.321  1.00  0.00           H
ATOM   3469  HA3 GLY   221      49.683  35.766  53.164  1.00  0.00           H
ATOM   3470  C   GLY   221      49.328  35.330  51.140  1.00  0.00           C
ATOM   3471  O   GLY   221      49.055  34.202  50.734  1.00  0.00           O
ATOM   3472  N   ALA   222      50.062  36.193  50.410  1.00  0.00           N
ATOM   3473  H   ALA   222      50.148  37.138  50.753  1.00  0.00           H
ATOM   3474  CA  ALA   222      50.592  35.968  49.058  1.00  0.00           C
ATOM   3475  HA  ALA   222      50.888  34.924  48.953  1.00  0.00           H
ATOM   3476  CB  ALA   222      49.488  36.164  48.118  1.00  0.00           C
ATOM   3477  HB1 ALA   222      48.719  35.403  48.243  1.00  0.00           H
ATOM   3478  HB2 ALA   222      49.784  36.004  47.082  1.00  0.00           H
ATOM   3479  HB3 ALA   222      49.083  37.169  47.995  1.00  0.00           H
ATOM   3480  C   ALA   222      51.883  36.793  48.660  1.00  0.00           C
ATOM   3481  O   ALA   222      52.012  37.906  49.189  1.00  0.00           O
ATOM   3482  N   TYR   223      52.830  36.177  47.904  1.00  0.00           N
ATOM   3483  H   TYR   223      52.536  35.253  47.618  1.00  0.00           H
ATOM   3484  CA  TYR   223      54.165  36.625  47.366  1.00  0.00           C
ATOM   3485  HA  TYR   223      54.081  37.683  47.122  1.00  0.00           H
ATOM   3486  CB  TYR   223      55.117  36.465  48.569  1.00  0.00           C
ATOM   3487  HB2 TYR   223      56.027  36.967  48.241  1.00  0.00           H
ATOM   3488  HB3 TYR   223      54.749  36.842  49.523  1.00  0.00           H
ATOM   3489  CG  TYR   223      55.611  35.042  48.743  1.00  0.00           C
ATOM   3490  CD1 TYR   223      54.758  33.947  49.097  1.00  0.00           C
ATOM   3491  HD1 TYR   223      53.743  34.169  49.388  1.00  0.00           H
ATOM   3492  CE1 TYR   223      55.327  32.700  49.405  1.00  0.00           C
ATOM   3493  HE1 TYR   223      54.684  31.861  49.630  1.00  0.00           H
ATOM   3494  CZ  TYR   223      56.697  32.434  49.122  1.00  0.00           C
ATOM   3495  OH  TYR   223      57.227  31.218  49.239  1.00  0.00           O
ATOM   3496  HH  TYR   223      58.039  31.110  48.738  1.00  0.00           H
ATOM   3497  CE2 TYR   223      57.459  33.434  48.553  1.00  0.00           C
ATOM   3498  HE2 TYR   223      58.498  33.188  48.396  1.00  0.00           H
ATOM   3499  CD2 TYR   223      56.994  34.776  48.458  1.00  0.00           C
ATOM   3500  HD2 TYR   223      57.689  35.549  48.165  1.00  0.00           H
ATOM   3501  C   TYR   223      54.676  35.776  46.144  1.00  0.00           C
ATOM   3502  O   TYR   223      54.190  34.726  45.793  1.00  0.00           O
ATOM   3503  N   TYR   224      55.741  36.237  45.551  1.00  0.00           N
ATOM   3504  H   TYR   224      56.182  37.067  45.921  1.00  0.00           H
ATOM   3505  CA  TYR   224      56.422  35.509  44.487  1.00  0.00           C
ATOM   3506  HA  TYR   224      55.664  34.942  43.947  1.00  0.00           H
ATOM   3507  CB  TYR   224      56.958  36.492  43.452  1.00  0.00           C
ATOM   3508  HB2 TYR   224      57.587  37.243  43.930  1.00  0.00           H
ATOM   3509  HB3 TYR   224      57.551  35.942  42.721  1.00  0.00           H
ATOM   3510  CG  TYR   224      55.896  37.274  42.701  1.00  0.00           C
ATOM   3511  CD1 TYR   224      55.691  36.902  41.401  1.00  0.00           C
ATOM   3512  HD1 TYR   224      56.291  36.113  40.974  1.00  0.00           H
ATOM   3513  CE1 TYR   224      54.735  37.608  40.603  1.00  0.00           C
ATOM   3514  HE1 TYR   224      54.712  37.249  39.585  1.00  0.00           H
ATOM   3515  CZ  TYR   224      54.094  38.787  41.074  1.00  0.00           C
ATOM   3516  OH  TYR   224      53.457  39.577  40.235  1.00  0.00           O
ATOM   3517  HH  TYR   224      53.721  39.359  39.338  1.00  0.00           H
ATOM   3518  CE2 TYR   224      54.397  39.196  42.359  1.00  0.00           C
ATOM   3519  HE2 TYR   224      53.845  40.054  42.716  1.00  0.00           H
ATOM   3520  CD2 TYR   224      55.201  38.433  43.203  1.00  0.00           C
ATOM   3521  HD2 TYR   224      55.282  38.723  44.240  1.00  0.00           H
ATOM   3522  C   TYR   224      57.518  34.596  44.985  1.00  0.00           C
ATOM   3523  O   TYR   224      58.439  35.182  45.654  1.00  0.00           O
ATOM   3524  N   ASP   225      57.584  33.329  44.692  1.00  0.00           N
ATOM   3525  H   ASP   225      56.770  32.962  44.218  1.00  0.00           H
ATOM   3526  CA  ASP   225      58.815  32.528  44.774  1.00  0.00           C
ATOM   3527  HA  ASP   225      59.614  33.105  45.240  1.00  0.00           H
ATOM   3528  CB  ASP   225      58.478  31.349  45.685  1.00  0.00           C
ATOM   3529  HB2 ASP   225      57.681  31.698  46.340  1.00  0.00           H
ATOM   3530  HB3 ASP   225      58.217  30.459  45.112  1.00  0.00           H
ATOM   3531  CG  ASP   225      59.690  31.034  46.563  1.00  0.00           C
ATOM   3532  OD1 ASP   225      60.748  30.747  46.014  1.00  0.00           O
ATOM   3533  OD2 ASP   225      59.517  31.026  47.854  1.00  0.00           O
ATOM   3534  C   ASP   225      59.256  32.259  43.363  1.00  0.00           C
ATOM   3535  O   ASP   225      58.636  32.547  42.394  1.00  0.00           O
ATOM   3536  N   VAL   226      60.382  31.579  43.113  1.00  0.00           N
ATOM   3537  H   VAL   226      60.750  31.099  43.922  1.00  0.00           H
ATOM   3538  CA  VAL   226      61.019  31.262  41.794  1.00  0.00           C
ATOM   3539  HA  VAL   226      60.481  31.835  41.039  1.00  0.00           H
ATOM   3540  CB  VAL   226      62.477  31.758  41.732  1.00  0.00           C
ATOM   3541  HB  VAL   226      62.837  31.716  40.705  1.00  0.00           H
ATOM   3542  CG1 VAL   226      62.512  33.248  42.124  1.00  0.00           C
ATOM   3543 HG11 VAL   226      62.096  33.481  43.103  1.00  0.00           H
ATOM   3544 HG12 VAL   226      63.512  33.681  42.121  1.00  0.00           H
ATOM   3545 HG13 VAL   226      62.052  33.768  41.284  1.00  0.00           H
ATOM   3546  CG2 VAL   226      63.434  30.880  42.541  1.00  0.00           C
ATOM   3547 HG21 VAL   226      63.084  30.644  43.547  1.00  0.00           H
ATOM   3548 HG22 VAL   226      64.403  31.380  42.556  1.00  0.00           H
ATOM   3549 HG23 VAL   226      63.583  29.939  42.011  1.00  0.00           H
ATOM   3550  C   VAL   226      60.884  29.824  41.339  1.00  0.00           C
ATOM   3551  O   VAL   226      60.904  28.943  42.175  1.00  0.00           O
ATOM   3552  N   CYS   227      60.802  29.556  40.015  1.00  0.00           N
ATOM   3553  H   CYS   227      60.948  30.305  39.353  1.00  0.00           H
ATOM   3554  CA  CYS   227      60.540  28.191  39.451  1.00  0.00           C
ATOM   3555  HA  CYS   227      59.547  27.897  39.792  1.00  0.00           H
ATOM   3556  CB  CYS   227      60.559  28.321  37.922  1.00  0.00           C
ATOM   3557  HB2 CYS   227      61.473  28.828  37.614  1.00  0.00           H
ATOM   3558  HB3 CYS   227      60.544  27.352  37.421  1.00  0.00           H
ATOM   3559  SG  CYS   227      59.103  29.225  37.381  1.00  0.00           S
ATOM   3560  HG  CYS   227      59.672  30.324  36.875  1.00  0.00           H
ATOM   3561  C   CYS   227      61.507  26.998  40.046  1.00  0.00           C
ATOM   3562  O   CYS   227      61.044  25.828  40.226  1.00  0.00           O
ATOM   3563  N   SER   228      62.806  27.356  40.473  1.00  0.00           N
ATOM   3564  H   SER   228      63.228  28.261  40.325  1.00  0.00           H
ATOM   3565  CA  SER   228      63.643  26.267  41.137  1.00  0.00           C
ATOM   3566  HA  SER   228      63.588  25.333  40.578  1.00  0.00           H
ATOM   3567  CB  SER   228      65.127  26.770  41.178  1.00  0.00           C
ATOM   3568  HB2 SER   228      65.759  26.017  41.646  1.00  0.00           H
ATOM   3569  HB3 SER   228      65.555  26.840  40.178  1.00  0.00           H
ATOM   3570  OG  SER   228      65.273  28.071  41.833  1.00  0.00           O
ATOM   3571  HG  SER   228      65.126  27.919  42.770  1.00  0.00           H
ATOM   3572  C   SER   228      63.160  25.800  42.502  1.00  0.00           C
ATOM   3573  O   SER   228      63.416  24.644  42.860  1.00  0.00           O
ATOM   3574  N   ASP   229      62.518  26.668  43.279  1.00  0.00           N
ATOM   3575  H   ASP   229      62.122  27.511  42.888  1.00  0.00           H
ATOM   3576  CA  ASP   229      61.952  26.362  44.547  1.00  0.00           C
ATOM   3577  HA  ASP   229      62.586  25.610  45.016  1.00  0.00           H
ATOM   3578  CB  ASP   229      62.043  27.626  45.368  1.00  0.00           C
ATOM   3579  HB2 ASP   229      61.521  28.429  44.850  1.00  0.00           H
ATOM   3580  HB3 ASP   229      61.562  27.443  46.329  1.00  0.00           H
ATOM   3581  CG  ASP   229      63.465  28.336  45.613  1.00  0.00           C
ATOM   3582  OD1 ASP   229      64.412  28.153  44.846  1.00  0.00           O
ATOM   3583  OD2 ASP   229      63.600  29.038  46.603  1.00  0.00           O
ATOM   3584  C   ASP   229      60.520  25.803  44.496  1.00  0.00           C
ATOM   3585  O   ASP   229      60.108  25.078  45.398  1.00  0.00           O
ATOM   3586  N   ILE   230      59.717  26.146  43.550  1.00  0.00           N
ATOM   3587  H   ILE   230      60.115  26.710  42.813  1.00  0.00           H
ATOM   3588  CA  ILE   230      58.334  25.717  43.317  1.00  0.00           C
ATOM   3589  HA  ILE   230      57.948  25.672  44.336  1.00  0.00           H
ATOM   3590  CB  ILE   230      57.573  26.855  42.543  1.00  0.00           C
ATOM   3591  HB  ILE   230      57.951  26.933  41.524  1.00  0.00           H
ATOM   3592  CG2 ILE   230      56.122  26.466  42.432  1.00  0.00           C
ATOM   3593 HG21 ILE   230      55.511  26.450  43.335  1.00  0.00           H
ATOM   3594 HG22 ILE   230      56.011  25.453  42.044  1.00  0.00           H
ATOM   3595 HG23 ILE   230      55.626  27.057  41.662  1.00  0.00           H
ATOM   3596  CG1 ILE   230      57.691  28.250  43.214  1.00  0.00           C
ATOM   3597 HG12 ILE   230      56.852  28.436  43.886  1.00  0.00           H
ATOM   3598 HG13 ILE   230      58.614  28.446  43.759  1.00  0.00           H
ATOM   3599  CD1 ILE   230      57.347  29.385  42.255  1.00  0.00           C
ATOM   3600 HD11 ILE   230      58.194  29.570  41.593  1.00  0.00           H
ATOM   3601 HD12 ILE   230      57.103  30.233  42.895  1.00  0.00           H
ATOM   3602 HD13 ILE   230      56.545  29.065  41.590  1.00  0.00           H
ATOM   3603  C   ILE   230      58.227  24.306  42.710  1.00  0.00           C
ATOM   3604  O   ILE   230      57.734  24.075  41.585  1.00  0.00           O
ATOM   3605  N   GLU   231      58.744  23.298  43.371  1.00  0.00           N
ATOM   3606  H   GLU   231      59.275  23.528  44.199  1.00  0.00           H
ATOM   3607  CA  GLU   231      58.987  21.943  42.804  1.00  0.00           C
ATOM   3608  HA  GLU   231      59.635  22.146  41.951  1.00  0.00           H
ATOM   3609  CB  GLU   231      59.809  21.036  43.700  1.00  0.00           C
ATOM   3610  HB2 GLU   231      59.390  20.641  44.626  1.00  0.00           H
ATOM   3611  HB3 GLU   231      60.081  20.189  43.068  1.00  0.00           H
ATOM   3612  CG  GLU   231      61.093  21.593  44.211  1.00  0.00           C
ATOM   3613  HG2 GLU   231      61.673  22.119  43.451  1.00  0.00           H
ATOM   3614  HG3 GLU   231      60.929  22.400  44.925  1.00  0.00           H
ATOM   3615  CD  GLU   231      62.093  20.595  44.792  1.00  0.00           C
ATOM   3616  OE1 GLU   231      61.698  19.810  45.641  1.00  0.00           O
ATOM   3617  OE2 GLU   231      63.277  20.593  44.298  1.00  0.00           O
ATOM   3618  C   GLU   231      57.739  21.297  42.252  1.00  0.00           C
ATOM   3619  O   GLU   231      57.944  20.620  41.273  1.00  0.00           O
ATOM   3620  N   LYS   232      56.610  21.516  42.820  1.00  0.00           N
ATOM   3621  H   LYS   232      56.768  21.929  43.728  1.00  0.00           H
ATOM   3622  CA  LYS   232      55.331  20.911  42.349  1.00  0.00           C
ATOM   3623  HA  LYS   232      55.559  19.845  42.368  1.00  0.00           H
ATOM   3624  CB  LYS   232      54.229  21.460  43.278  1.00  0.00           C
ATOM   3625  HB2 LYS   232      53.290  20.949  43.065  1.00  0.00           H
ATOM   3626  HB3 LYS   232      54.444  21.091  44.282  1.00  0.00           H
ATOM   3627  CG  LYS   232      54.011  23.020  43.428  1.00  0.00           C
ATOM   3628  HG2 LYS   232      54.958  23.546  43.543  1.00  0.00           H
ATOM   3629  HG3 LYS   232      53.550  23.387  42.510  1.00  0.00           H
ATOM   3630  CD  LYS   232      53.098  23.342  44.594  1.00  0.00           C
ATOM   3631  HD2 LYS   232      53.401  22.689  45.412  1.00  0.00           H
ATOM   3632  HD3 LYS   232      53.230  24.374  44.923  1.00  0.00           H
ATOM   3633  CE  LYS   232      51.623  23.060  44.308  1.00  0.00           C
ATOM   3634  HE2 LYS   232      51.228  23.728  43.540  1.00  0.00           H
ATOM   3635  HE3 LYS   232      51.485  22.095  43.821  1.00  0.00           H
ATOM   3636  NZ  LYS   232      50.925  23.098  45.600  1.00  0.00           N
ATOM   3637  HZ1 LYS   232      50.049  22.596  45.618  1.00  0.00           H
ATOM   3638  HZ2 LYS   232      50.796  23.979  46.077  1.00  0.00           H
ATOM   3639  HZ3 LYS   232      51.439  22.588  46.306  1.00  0.00           H
ATOM   3640  C   LYS   232      54.897  21.137  40.869  1.00  0.00           C
ATOM   3641  O   LYS   232      54.033  20.494  40.339  1.00  0.00           O
ATOM   3642  N   LEU   233      55.525  22.139  40.244  1.00  0.00           N
ATOM   3643  H   LEU   233      56.189  22.698  40.760  1.00  0.00           H
ATOM   3644  CA  LEU   233      55.296  22.408  38.823  1.00  0.00           C
ATOM   3645  HA  LEU   233      54.452  21.884  38.374  1.00  0.00           H
ATOM   3646  CB  LEU   233      55.167  23.894  38.627  1.00  0.00           C
ATOM   3647  HB2 LEU   233      56.041  24.453  38.962  1.00  0.00           H
ATOM   3648  HB3 LEU   233      55.188  24.208  37.584  1.00  0.00           H
ATOM   3649  CG  LEU   233      53.961  24.546  39.206  1.00  0.00           C
ATOM   3650  HG  LEU   233      53.970  24.450  40.292  1.00  0.00           H
ATOM   3651  CD1 LEU   233      54.103  26.066  38.890  1.00  0.00           C
ATOM   3652 HD11 LEU   233      54.098  26.301  37.825  1.00  0.00           H
ATOM   3653 HD12 LEU   233      54.966  26.495  39.400  1.00  0.00           H
ATOM   3654 HD13 LEU   233      53.245  26.570  39.336  1.00  0.00           H
ATOM   3655  CD2 LEU   233      52.608  24.122  38.528  1.00  0.00           C
ATOM   3656 HD21 LEU   233      51.820  24.556  39.142  1.00  0.00           H
ATOM   3657 HD22 LEU   233      52.610  24.462  37.493  1.00  0.00           H
ATOM   3658 HD23 LEU   233      52.537  23.035  38.572  1.00  0.00           H
ATOM   3659  C   LEU   233      56.404  21.917  37.858  1.00  0.00           C
ATOM   3660  O   LEU   233      56.180  21.887  36.639  1.00  0.00           O
ATOM   3661  N   GLN   234      57.585  21.608  38.417  1.00  0.00           N
ATOM   3662  H   GLN   234      57.719  21.577  39.417  1.00  0.00           H
ATOM   3663  CA  GLN   234      58.663  21.000  37.703  1.00  0.00           C
ATOM   3664  HA  GLN   234      58.971  21.612  36.856  1.00  0.00           H
ATOM   3665  CB  GLN   234      59.865  20.792  38.621  1.00  0.00           C
ATOM   3666  HB2 GLN   234      59.613  20.122  39.443  1.00  0.00           H
ATOM   3667  HB3 GLN   234      60.633  20.265  38.053  1.00  0.00           H
ATOM   3668  CG  GLN   234      60.439  22.094  39.157  1.00  0.00           C
ATOM   3669  HG2 GLN   234      60.944  22.511  38.285  1.00  0.00           H
ATOM   3670  HG3 GLN   234      59.667  22.782  39.500  1.00  0.00           H
ATOM   3671  CD  GLN   234      61.494  22.042  40.254  1.00  0.00           C
ATOM   3672  OE1 GLN   234      61.926  20.986  40.714  1.00  0.00           O
ATOM   3673  NE2 GLN   234      61.991  23.189  40.688  1.00  0.00           N
ATOM   3674 HE21 GLN   234      62.742  23.231  41.362  1.00  0.00           H
ATOM   3675 HE22 GLN   234      61.624  24.004  40.220  1.00  0.00           H
ATOM   3676  C   GLN   234      58.239  19.578  37.132  1.00  0.00           C
ATOM   3677  O   GLN   234      57.534  18.797  37.719  1.00  0.00           O
ATOM   3678  N   GLY   235      58.673  19.237  35.925  1.00  0.00           N
ATOM   3679  H   GLY   235      59.227  19.860  35.356  1.00  0.00           H
ATOM   3680  CA  GLY   235      58.113  18.130  35.204  1.00  0.00           C
ATOM   3681  HA2 GLY   235      58.946  17.825  34.570  1.00  0.00           H
ATOM   3682  HA3 GLY   235      57.893  17.286  35.858  1.00  0.00           H
ATOM   3683  C   GLY   235      56.874  18.404  34.453  1.00  0.00           C
ATOM   3684  O   GLY   235      56.374  17.609  33.622  1.00  0.00           O
ATOM   3685  N   LYS   236      56.278  19.612  34.530  1.00  0.00           N
ATOM   3686  H   LYS   236      56.682  20.310  35.138  1.00  0.00           H
ATOM   3687  CA  LYS   236      54.950  19.989  34.025  1.00  0.00           C
ATOM   3688  HA  LYS   236      54.661  19.311  33.223  1.00  0.00           H
ATOM   3689  CB  LYS   236      53.785  19.911  35.031  1.00  0.00           C
ATOM   3690  HB2 LYS   236      53.934  20.675  35.793  1.00  0.00           H
ATOM   3691  HB3 LYS   236      52.860  20.202  34.533  1.00  0.00           H
ATOM   3692  CG  LYS   236      53.627  18.490  35.595  1.00  0.00           C
ATOM   3693  HG2 LYS   236      53.590  17.670  34.879  1.00  0.00           H
ATOM   3694  HG3 LYS   236      54.501  18.244  36.198  1.00  0.00           H
ATOM   3695  CD  LYS   236      52.304  18.414  36.379  1.00  0.00           C
ATOM   3696  HD2 LYS   236      52.389  19.200  37.130  1.00  0.00           H
ATOM   3697  HD3 LYS   236      51.400  18.546  35.783  1.00  0.00           H
ATOM   3698  CE  LYS   236      52.132  17.087  37.108  1.00  0.00           C
ATOM   3699  HE2 LYS   236      52.000  16.304  36.362  1.00  0.00           H
ATOM   3700  HE3 LYS   236      53.005  16.930  37.743  1.00  0.00           H
ATOM   3701  NZ  LYS   236      51.052  17.076  38.148  1.00  0.00           N
ATOM   3702  HZ1 LYS   236      51.167  17.784  38.859  1.00  0.00           H
ATOM   3703  HZ2 LYS   236      50.998  16.141  38.525  1.00  0.00           H
ATOM   3704  HZ3 LYS   236      50.193  17.377  37.709  1.00  0.00           H
ATOM   3705  C   LYS   236      54.968  21.355  33.223  1.00  0.00           C
ATOM   3706  O   LYS   236      54.449  21.409  32.144  1.00  0.00           O
ATOM   3707  N   LEU   237      55.618  22.368  33.799  1.00  0.00           N
ATOM   3708  H   LEU   237      55.987  22.132  34.709  1.00  0.00           H
ATOM   3709  CA  LEU   237      56.181  23.553  33.078  1.00  0.00           C
ATOM   3710  HA  LEU   237      55.431  24.225  32.659  1.00  0.00           H
ATOM   3711  CB  LEU   237      57.064  24.384  34.016  1.00  0.00           C
ATOM   3712  HB2 LEU   237      57.645  23.719  34.654  1.00  0.00           H
ATOM   3713  HB3 LEU   237      57.831  24.985  33.528  1.00  0.00           H
ATOM   3714  CG  LEU   237      56.260  25.303  35.008  1.00  0.00           C
ATOM   3715  HG  LEU   237      55.640  24.690  35.662  1.00  0.00           H
ATOM   3716  CD1 LEU   237      57.324  26.089  35.794  1.00  0.00           C
ATOM   3717 HD11 LEU   237      57.802  26.757  35.077  1.00  0.00           H
ATOM   3718 HD12 LEU   237      58.099  25.448  36.214  1.00  0.00           H
ATOM   3719 HD13 LEU   237      56.899  26.635  36.636  1.00  0.00           H
ATOM   3720  CD2 LEU   237      55.305  26.323  34.452  1.00  0.00           C
ATOM   3721 HD21 LEU   237      54.640  25.845  33.732  1.00  0.00           H
ATOM   3722 HD22 LEU   237      54.777  26.889  35.219  1.00  0.00           H
ATOM   3723 HD23 LEU   237      55.909  27.032  33.885  1.00  0.00           H
ATOM   3724  C   LEU   237      56.984  23.192  31.818  1.00  0.00           C
ATOM   3725  O   LEU   237      57.567  22.118  31.716  1.00  0.00           O
ATOM   3726  N   SER   238      57.202  24.204  30.961  1.00  0.00           N
ATOM   3727  H   SER   238      56.696  25.063  31.123  1.00  0.00           H
ATOM   3728  CA  SER   238      58.064  24.114  29.821  1.00  0.00           C
ATOM   3729  HA  SER   238      57.862  23.134  29.386  1.00  0.00           H
ATOM   3730  CB  SER   238      57.658  25.210  28.784  1.00  0.00           C
ATOM   3731  HB2 SER   238      57.965  26.203  29.113  1.00  0.00           H
ATOM   3732  HB3 SER   238      58.240  25.033  27.878  1.00  0.00           H
ATOM   3733  OG  SER   238      56.250  25.259  28.475  1.00  0.00           O
ATOM   3734  HG  SER   238      56.165  24.594  27.789  1.00  0.00           H
ATOM   3735  C   SER   238      59.499  24.192  30.269  1.00  0.00           C
ATOM   3736  O   SER   238      60.003  24.991  31.053  1.00  0.00           O
ATOM   3737  N   ASP   239      60.271  23.331  29.539  1.00  0.00           N
ATOM   3738  H   ASP   239      59.930  22.813  28.741  1.00  0.00           H
ATOM   3739  CA  ASP   239      61.684  23.044  29.806  1.00  0.00           C
ATOM   3740  HA  ASP   239      61.722  22.595  30.798  1.00  0.00           H
ATOM   3741  CB  ASP   239      62.234  22.049  28.767  1.00  0.00           C
ATOM   3742  HB2 ASP   239      62.051  22.448  27.769  1.00  0.00           H
ATOM   3743  HB3 ASP   239      63.309  21.941  28.911  1.00  0.00           H
ATOM   3744  CG  ASP   239      61.693  20.594  28.855  1.00  0.00           C
ATOM   3745  OD1 ASP   239      60.881  20.333  29.785  1.00  0.00           O
ATOM   3746  OD2 ASP   239      62.058  19.596  28.128  1.00  0.00           O
ATOM   3747  C   ASP   239      62.603  24.282  29.810  1.00  0.00           C
ATOM   3748  O   ASP   239      63.450  24.488  30.650  1.00  0.00           O
ATOM   3749  N   ASP   240      62.371  25.107  28.830  1.00  0.00           N
ATOM   3750  H   ASP   240      61.652  24.810  28.186  1.00  0.00           H
ATOM   3751  CA  ASP   240      63.041  26.365  28.500  1.00  0.00           C
ATOM   3752  HA  ASP   240      64.116  26.196  28.419  1.00  0.00           H
ATOM   3753  CB  ASP   240      62.587  26.819  27.065  1.00  0.00           C
ATOM   3754  HB2 ASP   240      61.507  26.681  27.023  1.00  0.00           H
ATOM   3755  HB3 ASP   240      62.829  27.824  26.720  1.00  0.00           H
ATOM   3756  CG  ASP   240      63.170  25.924  26.014  1.00  0.00           C
ATOM   3757  OD1 ASP   240      62.362  25.290  25.290  1.00  0.00           O
ATOM   3758  OD2 ASP   240      64.436  25.668  25.941  1.00  0.00           O
ATOM   3759  C   ASP   240      62.685  27.570  29.357  1.00  0.00           C
ATOM   3760  O   ASP   240      63.368  28.547  29.226  1.00  0.00           O
ATOM   3761  N   ILE   241      61.614  27.459  30.199  1.00  0.00           N
ATOM   3762  H   ILE   241      61.335  26.510  30.401  1.00  0.00           H
ATOM   3763  CA  ILE   241      61.263  28.464  31.194  1.00  0.00           C
ATOM   3764  HA  ILE   241      61.218  29.433  30.695  1.00  0.00           H
ATOM   3765  CB  ILE   241      59.815  28.319  31.699  1.00  0.00           C
ATOM   3766  HB  ILE   241      59.897  27.296  32.064  1.00  0.00           H
ATOM   3767  CG2 ILE   241      59.533  29.197  32.910  1.00  0.00           C
ATOM   3768 HG21 ILE   241      58.576  29.185  33.433  1.00  0.00           H
ATOM   3769 HG22 ILE   241      59.676  30.261  32.722  1.00  0.00           H
ATOM   3770 HG23 ILE   241      60.212  28.922  33.717  1.00  0.00           H
ATOM   3771  CG1 ILE   241      58.693  28.457  30.589  1.00  0.00           C
ATOM   3772 HG12 ILE   241      58.604  29.513  30.335  1.00  0.00           H
ATOM   3773 HG13 ILE   241      59.076  27.914  29.724  1.00  0.00           H
ATOM   3774  CD1 ILE   241      57.298  28.069  31.002  1.00  0.00           C
ATOM   3775 HD11 ILE   241      56.960  28.489  31.949  1.00  0.00           H
ATOM   3776 HD12 ILE   241      57.310  26.988  31.144  1.00  0.00           H
ATOM   3777 HD13 ILE   241      56.545  28.148  30.219  1.00  0.00           H
ATOM   3778  C   ILE   241      62.386  28.440  32.284  1.00  0.00           C
ATOM   3779  O   ILE   241      62.786  27.330  32.655  1.00  0.00           O
ATOM   3780  N   PRO   242      63.070  29.579  32.583  1.00  0.00           N
ATOM   3781  CD  PRO   242      62.774  30.904  32.054  1.00  0.00           C
ATOM   3782  HD2 PRO   242      61.747  31.198  32.276  1.00  0.00           H
ATOM   3783  HD3 PRO   242      62.969  31.080  30.997  1.00  0.00           H
ATOM   3784  CG  PRO   242      63.730  31.929  32.747  1.00  0.00           C
ATOM   3785  HG2 PRO   242      63.270  32.215  33.693  1.00  0.00           H
ATOM   3786  HG3 PRO   242      64.082  32.762  32.137  1.00  0.00           H
ATOM   3787  CB  PRO   242      64.956  31.027  33.052  1.00  0.00           C
ATOM   3788  HB2 PRO   242      65.474  31.366  33.948  1.00  0.00           H
ATOM   3789  HB3 PRO   242      65.621  31.044  32.188  1.00  0.00           H
ATOM   3790  CA  PRO   242      64.309  29.646  33.346  1.00  0.00           C
ATOM   3791  HA  PRO   242      65.024  28.896  33.009  1.00  0.00           H
ATOM   3792  C   PRO   242      64.016  29.319  34.844  1.00  0.00           C
ATOM   3793  O   PRO   242      62.965  29.780  35.332  1.00  0.00           O
ATOM   3794  N   PRO   243      65.009  28.715  35.630  1.00  0.00           N
ATOM   3795  CD  PRO   243      66.263  28.070  35.210  1.00  0.00           C
ATOM   3796  HD2 PRO   243      67.078  28.794  35.214  1.00  0.00           H
ATOM   3797  HD3 PRO   243      66.051  27.640  34.231  1.00  0.00           H
ATOM   3798  CG  PRO   243      66.287  26.806  36.114  1.00  0.00           C
ATOM   3799  HG2 PRO   243      67.330  26.487  36.115  1.00  0.00           H
ATOM   3800  HG3 PRO   243      65.625  26.028  35.735  1.00  0.00           H
ATOM   3801  CB  PRO   243      65.712  27.302  37.454  1.00  0.00           C
ATOM   3802  HB2 PRO   243      66.460  27.687  38.149  1.00  0.00           H
ATOM   3803  HB3 PRO   243      65.187  26.510  37.987  1.00  0.00           H
ATOM   3804  CA  PRO   243      64.736  28.428  37.041  1.00  0.00           C
ATOM   3805  HA  PRO   243      63.730  28.021  37.133  1.00  0.00           H
ATOM   3806  C   PRO   243      64.770  29.591  38.007  1.00  0.00           C
ATOM   3807  O   PRO   243      64.360  29.468  39.132  1.00  0.00           O
ATOM   3808  N   SER   244      65.188  30.762  37.591  1.00  0.00           N
ATOM   3809  H   SER   244      65.717  30.741  36.730  1.00  0.00           H
ATOM   3810  CA  SER   244      65.041  32.084  38.211  1.00  0.00           C
ATOM   3811  HA  SER   244      65.103  31.982  39.295  1.00  0.00           H
ATOM   3812  CB  SER   244      66.254  32.985  37.876  1.00  0.00           C
ATOM   3813  HB2 SER   244      66.073  33.907  38.428  1.00  0.00           H
ATOM   3814  HB3 SER   244      67.185  32.543  38.233  1.00  0.00           H
ATOM   3815  OG  SER   244      66.357  33.339  36.453  1.00  0.00           O
ATOM   3816  HG  SER   244      67.028  32.766  36.075  1.00  0.00           H
ATOM   3817  C   SER   244      63.702  32.692  37.839  1.00  0.00           C
ATOM   3818  O   SER   244      63.403  33.731  38.350  1.00  0.00           O
ATOM   3819  N   ALA   245      62.839  32.147  36.992  1.00  0.00           N
ATOM   3820  H   ALA   245      63.060  31.243  36.598  1.00  0.00           H
ATOM   3821  CA  ALA   245      61.620  32.871  36.637  1.00  0.00           C
ATOM   3822  HA  ALA   245      61.894  33.906  36.431  1.00  0.00           H
ATOM   3823  CB  ALA   245      60.714  32.299  35.524  1.00  0.00           C
ATOM   3824  HB1 ALA   245      60.067  31.539  35.962  1.00  0.00           H
ATOM   3825  HB2 ALA   245      61.280  32.032  34.630  1.00  0.00           H
ATOM   3826  HB3 ALA   245      60.031  33.061  35.149  1.00  0.00           H
ATOM   3827  C   ALA   245      60.691  32.945  37.912  1.00  0.00           C
ATOM   3828  O   ALA   245      60.557  31.928  38.567  1.00  0.00           O
ATOM   3829  N   PRO   246      60.109  34.140  38.244  1.00  0.00           N
ATOM   3830  CD  PRO   246      60.115  35.361  37.450  1.00  0.00           C
ATOM   3831  HD2 PRO   246      59.669  35.375  36.455  1.00  0.00           H
ATOM   3832  HD3 PRO   246      61.093  35.817  37.300  1.00  0.00           H
ATOM   3833  CG  PRO   246      59.292  36.297  38.401  1.00  0.00           C
ATOM   3834  HG2 PRO   246      58.360  36.372  37.840  1.00  0.00           H
ATOM   3835  HG3 PRO   246      59.735  37.290  38.480  1.00  0.00           H
ATOM   3836  CB  PRO   246      59.155  35.698  39.754  1.00  0.00           C
ATOM   3837  HB2 PRO   246      58.282  36.013  40.325  1.00  0.00           H
ATOM   3838  HB3 PRO   246      60.064  35.890  40.323  1.00  0.00           H
ATOM   3839  CA  PRO   246      59.184  34.226  39.367  1.00  0.00           C
ATOM   3840  HA  PRO   246      59.511  33.664  40.242  1.00  0.00           H
ATOM   3841  C   PRO   246      57.779  33.700  39.065  1.00  0.00           C
ATOM   3842  O   PRO   246      57.259  33.691  37.947  1.00  0.00           O
ATOM   3843  N   MET   247      56.980  33.483  40.134  1.00  0.00           N
ATOM   3844  H   MET   247      57.306  33.370  41.083  1.00  0.00           H
ATOM   3845  CA  MET   247      55.530  33.274  40.053  1.00  0.00           C
ATOM   3846  HA  MET   247      55.051  33.939  39.334  1.00  0.00           H
ATOM   3847  CB  MET   247      55.310  31.864  39.625  1.00  0.00           C
ATOM   3848  HB2 MET   247      55.594  31.783  38.575  1.00  0.00           H
ATOM   3849  HB3 MET   247      55.986  31.208  40.172  1.00  0.00           H
ATOM   3850  CG  MET   247      53.872  31.351  39.818  1.00  0.00           C
ATOM   3851  HG2 MET   247      53.461  31.281  40.826  1.00  0.00           H
ATOM   3852  HG3 MET   247      53.185  32.001  39.278  1.00  0.00           H
ATOM   3853  SD  MET   247      53.639  29.641  39.227  1.00  0.00           S
ATOM   3854  CE  MET   247      54.219  29.764  37.545  1.00  0.00           C
ATOM   3855  HE1 MET   247      55.281  29.990  37.440  1.00  0.00           H
ATOM   3856  HE2 MET   247      54.082  28.770  37.117  1.00  0.00           H
ATOM   3857  HE3 MET   247      53.549  30.421  36.991  1.00  0.00           H
ATOM   3858  C   MET   247      54.838  33.545  41.353  1.00  0.00           C
ATOM   3859  O   MET   247      55.272  33.185  42.457  1.00  0.00           O
ATOM   3860  N   ALA   248      53.799  34.404  41.373  1.00  0.00           N
ATOM   3861  H   ALA   248      53.429  34.863  40.553  1.00  0.00           H
ATOM   3862  CA  ALA   248      53.095  34.578  42.611  1.00  0.00           C
ATOM   3863  HA  ALA   248      53.854  35.011  43.261  1.00  0.00           H
ATOM   3864  CB  ALA   248      52.060  35.701  42.538  1.00  0.00           C
ATOM   3865  HB1 ALA   248      51.647  35.994  43.503  1.00  0.00           H
ATOM   3866  HB2 ALA   248      51.309  35.427  41.798  1.00  0.00           H
ATOM   3867  HB3 ALA   248      52.513  36.608  42.137  1.00  0.00           H
ATOM   3868  C   ALA   248      52.483  33.274  43.071  1.00  0.00           C
ATOM   3869  O   ALA   248      51.859  32.598  42.263  1.00  0.00           O
ATOM   3870  N   ILE   249      52.541  32.981  44.356  1.00  0.00           N
ATOM   3871  H   ILE   249      52.926  33.734  44.909  1.00  0.00           H
ATOM   3872  CA  ILE   249      51.927  31.850  45.039  1.00  0.00           C
ATOM   3873  HA  ILE   249      51.477  31.209  44.280  1.00  0.00           H
ATOM   3874  CB  ILE   249      53.037  31.088  45.762  1.00  0.00           C
ATOM   3875  HB  ILE   249      53.447  31.727  46.544  1.00  0.00           H
ATOM   3876  CG2 ILE   249      52.414  29.875  46.462  1.00  0.00           C
ATOM   3877 HG21 ILE   249      52.019  29.098  45.808  1.00  0.00           H
ATOM   3878 HG22 ILE   249      51.670  30.221  47.181  1.00  0.00           H
ATOM   3879 HG23 ILE   249      53.290  29.385  46.888  1.00  0.00           H
ATOM   3880  CG1 ILE   249      54.236  30.699  44.897  1.00  0.00           C
ATOM   3881 HG12 ILE   249      54.606  31.504  44.262  1.00  0.00           H
ATOM   3882 HG13 ILE   249      55.059  30.405  45.549  1.00  0.00           H
ATOM   3883  CD1 ILE   249      53.883  29.475  43.963  1.00  0.00           C
ATOM   3884 HD11 ILE   249      53.939  28.612  44.626  1.00  0.00           H
ATOM   3885 HD12 ILE   249      54.560  29.382  43.114  1.00  0.00           H
ATOM   3886 HD13 ILE   249      52.994  29.653  43.359  1.00  0.00           H
ATOM   3887  C   ILE   249      50.903  32.382  46.134  1.00  0.00           C
ATOM   3888  O   ILE   249      51.165  33.254  46.969  1.00  0.00           O
ATOM   3889  N   ASN   250      49.689  31.842  46.139  1.00  0.00           N
ATOM   3890  H   ASN   250      49.450  31.084  45.516  1.00  0.00           H
ATOM   3891  CA  ASN   250      48.641  32.054  47.098  1.00  0.00           C
ATOM   3892  HA  ASN   250      48.688  33.076  47.471  1.00  0.00           H
ATOM   3893  CB  ASN   250      47.272  31.884  46.369  1.00  0.00           C
ATOM   3894  HB2 ASN   250      46.979  32.642  45.643  1.00  0.00           H
ATOM   3895  HB3 ASN   250      47.262  31.003  45.727  1.00  0.00           H
ATOM   3896  CG  ASN   250      46.052  31.795  47.256  1.00  0.00           C
ATOM   3897  OD1 ASN   250      46.019  32.517  48.240  1.00  0.00           O
ATOM   3898  ND2 ASN   250      44.933  31.228  46.865  1.00  0.00           N
ATOM   3899 HD21 ASN   250      44.942  30.793  45.954  1.00  0.00           H
ATOM   3900 HD22 ASN   250      44.174  31.158  47.527  1.00  0.00           H
ATOM   3901  C   ASN   250      48.757  31.009  48.180  1.00  0.00           C
ATOM   3902  O   ASN   250      48.769  29.781  47.878  1.00  0.00           O
ATOM   3903  N   CYS   251      48.888  31.351  49.443  1.00  0.00           N
ATOM   3904  H   CYS   251      48.666  32.286  49.754  1.00  0.00           H
ATOM   3905  CA  CYS   251      49.602  30.474  50.412  1.00  0.00           C
ATOM   3906  HA  CYS   251      50.395  29.886  49.950  1.00  0.00           H
ATOM   3907  CB  CYS   251      50.390  31.346  51.423  1.00  0.00           C
ATOM   3908  HB2 CYS   251      49.684  32.076  51.817  1.00  0.00           H
ATOM   3909  HB3 CYS   251      50.805  30.692  52.190  1.00  0.00           H
ATOM   3910  SG  CYS   251      51.704  32.194  50.423  1.00  0.00           S
ATOM   3911  HG  CYS   251      50.967  32.629  49.397  1.00  0.00           H
ATOM   3912  C   CYS   251      48.583  29.609  51.087  1.00  0.00           C
ATOM   3913  O   CYS   251      48.821  28.368  51.148  1.00  0.00           O
ATOM   3914  N   GLU   252      47.367  30.131  51.470  1.00  0.00           N
ATOM   3915  H   GLU   252      47.296  31.112  51.241  1.00  0.00           H
ATOM   3916  CA  GLU   252      46.313  29.403  52.190  1.00  0.00           C
ATOM   3917  HA  GLU   252      45.649  30.216  52.481  1.00  0.00           H
ATOM   3918  CB  GLU   252      45.479  28.398  51.405  1.00  0.00           C
ATOM   3919  HB2 GLU   252      46.150  27.758  50.832  1.00  0.00           H
ATOM   3920  HB3 GLU   252      44.925  27.704  52.037  1.00  0.00           H
ATOM   3921  CG  GLU   252      44.488  29.034  50.415  1.00  0.00           C
ATOM   3922  HG2 GLU   252      45.048  29.693  49.753  1.00  0.00           H
ATOM   3923  HG3 GLU   252      44.264  28.229  49.715  1.00  0.00           H
ATOM   3924  CD  GLU   252      43.229  29.699  51.019  1.00  0.00           C
ATOM   3925  OE1 GLU   252      43.093  29.850  52.230  1.00  0.00           O
ATOM   3926  OE2 GLU   252      42.305  29.988  50.193  1.00  0.00           O
ATOM   3927  C   GLU   252      46.778  28.894  53.548  1.00  0.00           C
ATOM   3928  O   GLU   252      46.225  27.916  54.075  1.00  0.00           O
ATOM   3929  N   TYR   253      47.774  29.523  54.154  1.00  0.00           N
ATOM   3930  H   TYR   253      48.174  30.266  53.598  1.00  0.00           H
ATOM   3931  CA  TYR   253      48.407  29.031  55.367  1.00  0.00           C
ATOM   3932  HA  TYR   253      48.729  28.044  55.035  1.00  0.00           H
ATOM   3933  CB  TYR   253      49.701  29.791  55.482  1.00  0.00           C
ATOM   3934  HB2 TYR   253      50.375  29.362  56.225  1.00  0.00           H
ATOM   3935  HB3 TYR   253      50.318  29.620  54.599  1.00  0.00           H
ATOM   3936  CG  TYR   253      49.652  31.340  55.629  1.00  0.00           C
ATOM   3937  CD1 TYR   253      48.740  31.935  56.532  1.00  0.00           C
ATOM   3938  HD1 TYR   253      48.135  31.353  57.211  1.00  0.00           H
ATOM   3939  CE1 TYR   253      48.727  33.327  56.726  1.00  0.00           C
ATOM   3940  HE1 TYR   253      48.189  33.839  57.511  1.00  0.00           H
ATOM   3941  CZ  TYR   253      49.630  34.121  55.987  1.00  0.00           C
ATOM   3942  OH  TYR   253      49.787  35.452  56.407  1.00  0.00           O
ATOM   3943  HH  TYR   253      49.154  35.711  57.081  1.00  0.00           H
ATOM   3944  CE2 TYR   253      50.442  33.530  55.002  1.00  0.00           C
ATOM   3945  HE2 TYR   253      51.149  34.091  54.410  1.00  0.00           H
ATOM   3946  CD2 TYR   253      50.428  32.106  54.815  1.00  0.00           C
ATOM   3947  HD2 TYR   253      51.076  31.716  54.044  1.00  0.00           H
ATOM   3948  C   TYR   253      47.659  28.945  56.685  1.00  0.00           C
ATOM   3949  O   TYR   253      48.268  28.603  57.718  1.00  0.00           O
ATOM   3950  N   GLY   254      46.400  29.135  56.688  1.00  0.00           N
ATOM   3951  H   GLY   254      46.051  29.509  55.816  1.00  0.00           H
ATOM   3952  CA  GLY   254      45.609  28.986  57.956  1.00  0.00           C
ATOM   3953  HA2 GLY   254      46.038  29.469  58.835  1.00  0.00           H
ATOM   3954  HA3 GLY   254      44.667  29.461  57.686  1.00  0.00           H
ATOM   3955  C   GLY   254      45.479  27.442  58.331  1.00  0.00           C
ATOM   3956  O   GLY   254      45.188  27.172  59.506  1.00  0.00           O
ATOM   3957  N   SER   255      45.852  26.509  57.451  1.00  0.00           N
ATOM   3958  H   SER   255      46.096  26.697  56.490  1.00  0.00           H
ATOM   3959  CA  SER   255      46.167  25.126  57.921  1.00  0.00           C
ATOM   3960  HA  SER   255      45.402  24.820  58.635  1.00  0.00           H
ATOM   3961  CB  SER   255      46.089  24.204  56.653  1.00  0.00           C
ATOM   3962  HB2 SER   255      46.560  23.238  56.830  1.00  0.00           H
ATOM   3963  HB3 SER   255      45.036  24.059  56.411  1.00  0.00           H
ATOM   3964  OG  SER   255      46.762  24.669  55.478  1.00  0.00           O
ATOM   3965  HG  SER   255      47.585  24.175  55.519  1.00  0.00           H
ATOM   3966  C   SER   255      47.581  24.828  58.593  1.00  0.00           C
ATOM   3967  O   SER   255      47.893  23.694  58.747  1.00  0.00           O
ATOM   3968  N   PHE   256      48.385  25.835  58.931  1.00  0.00           N
ATOM   3969  H   PHE   256      48.010  26.758  58.760  1.00  0.00           H
ATOM   3970  CA  PHE   256      49.634  25.644  59.593  1.00  0.00           C
ATOM   3971  HA  PHE   256      50.221  24.881  59.082  1.00  0.00           H
ATOM   3972  CB  PHE   256      50.542  26.928  59.555  1.00  0.00           C
ATOM   3973  HB2 PHE   256      50.750  27.335  58.565  1.00  0.00           H
ATOM   3974  HB3 PHE   256      49.887  27.751  59.843  1.00  0.00           H
ATOM   3975  CG  PHE   256      51.799  26.744  60.411  1.00  0.00           C
ATOM   3976  CD1 PHE   256      53.021  26.221  59.855  1.00  0.00           C
ATOM   3977  HD1 PHE   256      52.987  26.025  58.794  1.00  0.00           H
ATOM   3978  CE1 PHE   256      54.188  26.050  60.651  1.00  0.00           C
ATOM   3979  HE1 PHE   256      55.092  25.584  60.288  1.00  0.00           H
ATOM   3980  CZ  PHE   256      54.151  26.508  61.969  1.00  0.00           C
ATOM   3981  HZ  PHE   256      55.020  26.397  62.600  1.00  0.00           H
ATOM   3982  CE2 PHE   256      52.976  27.088  62.474  1.00  0.00           C
ATOM   3983  HE2 PHE   256      53.125  27.494  63.463  1.00  0.00           H
ATOM   3984  CD2 PHE   256      51.774  27.210  61.737  1.00  0.00           C
ATOM   3985  HD2 PHE   256      50.935  27.689  62.220  1.00  0.00           H
ATOM   3986  C   PHE   256      49.463  24.970  60.860  1.00  0.00           C
ATOM   3987  O   PHE   256      48.589  25.355  61.612  1.00  0.00           O
ATOM   3988  N   ASP   257      50.314  24.044  61.305  1.00  0.00           N
ATOM   3989  H   ASP   257      51.167  23.903  60.785  1.00  0.00           H
ATOM   3990  CA  ASP   257      50.205  23.261  62.595  1.00  0.00           C
ATOM   3991  HA  ASP   257      51.072  22.602  62.543  1.00  0.00           H
ATOM   3992  CB  ASP   257      50.401  24.126  63.876  1.00  0.00           C
ATOM   3993  HB2 ASP   257      51.128  24.920  63.705  1.00  0.00           H
ATOM   3994  HB3 ASP   257      49.464  24.630  64.116  1.00  0.00           H
ATOM   3995  CG  ASP   257      50.965  23.334  65.045  1.00  0.00           C
ATOM   3996  OD1 ASP   257      51.598  22.274  64.881  1.00  0.00           O
ATOM   3997  OD2 ASP   257      50.940  23.804  66.260  1.00  0.00           O
ATOM   3998  C   ASP   257      48.999  22.326  62.817  1.00  0.00           C
ATOM   3999  O   ASP   257      48.656  21.966  63.998  1.00  0.00           O
ATOM   4000  N   ASN   258      48.328  21.897  61.773  1.00  0.00           N
ATOM   4001  H   ASN   258      48.667  22.174  60.863  1.00  0.00           H
ATOM   4002  CA  ASN   258      47.402  20.759  61.782  1.00  0.00           C
ATOM   4003  HA  ASN   258      46.624  21.020  62.500  1.00  0.00           H
ATOM   4004  CB  ASN   258      46.795  20.600  60.313  1.00  0.00           C
ATOM   4005  HB2 ASN   258      47.589  20.762  59.583  1.00  0.00           H
ATOM   4006  HB3 ASN   258      46.456  19.600  60.043  1.00  0.00           H
ATOM   4007  CG  ASN   258      45.746  21.593  60.014  1.00  0.00           C
ATOM   4008  OD1 ASN   258      45.599  22.567  60.746  1.00  0.00           O
ATOM   4009  ND2 ASN   258      45.034  21.312  58.926  1.00  0.00           N
ATOM   4010 HD21 ASN   258      45.377  20.574  58.327  1.00  0.00           H
ATOM   4011 HD22 ASN   258      44.332  21.977  58.637  1.00  0.00           H
ATOM   4012  C   ASN   258      48.082  19.447  62.316  1.00  0.00           C
ATOM   4013  O   ASN   258      47.458  18.541  62.879  1.00  0.00           O
ATOM   4014  N   GLU   259      49.396  19.391  62.205  1.00  0.00           N
ATOM   4015  H   GLU   259      49.860  20.148  61.725  1.00  0.00           H
ATOM   4016  CA  GLU   259      50.271  18.355  62.880  1.00  0.00           C
ATOM   4017  HA  GLU   259      50.018  17.380  62.463  1.00  0.00           H
ATOM   4018  CB  GLU   259      51.797  18.598  62.414  1.00  0.00           C
ATOM   4019  HB2 GLU   259      51.787  18.643  61.326  1.00  0.00           H
ATOM   4020  HB3 GLU   259      52.232  19.505  62.836  1.00  0.00           H
ATOM   4021  CG  GLU   259      52.737  17.403  62.783  1.00  0.00           C
ATOM   4022  HG2 GLU   259      53.755  17.649  62.482  1.00  0.00           H
ATOM   4023  HG3 GLU   259      52.801  17.277  63.864  1.00  0.00           H
ATOM   4024  CD  GLU   259      52.337  16.085  62.111  1.00  0.00           C
ATOM   4025  OE1 GLU   259      51.932  16.102  60.898  1.00  0.00           O
ATOM   4026  OE2 GLU   259      52.370  15.020  62.756  1.00  0.00           O
ATOM   4027  C   GLU   259      50.096  18.332  64.415  1.00  0.00           C
ATOM   4028  O   GLU   259      50.280  17.289  65.012  1.00  0.00           O
ATOM   4029  N   HID   260      49.655  19.426  64.985  1.00  0.00           N
ATOM   4030  H   HID   260      49.503  20.200  64.354  1.00  0.00           H
ATOM   4031  CA  HID   260      49.492  19.627  66.457  1.00  0.00           C
ATOM   4032  HA  HID   260      49.285  20.694  66.536  1.00  0.00           H
ATOM   4033  CB  HID   260      48.303  18.853  67.089  1.00  0.00           C
ATOM   4034  HB2 HID   260      48.433  17.771  67.116  1.00  0.00           H
ATOM   4035  HB3 HID   260      48.138  19.196  68.110  1.00  0.00           H
ATOM   4036  CG  HID   260      47.029  19.185  66.416  1.00  0.00           C
ATOM   4037  ND1 HID   260      46.635  20.463  66.134  1.00  0.00           N
ATOM   4038  HD1 HID   260      47.272  21.232  65.978  1.00  0.00           H
ATOM   4039  CE1 HID   260      45.319  20.384  65.763  1.00  0.00           C
ATOM   4040  HE1 HID   260      44.746  21.190  65.331  1.00  0.00           H
ATOM   4041  NE2 HID   260      44.835  19.126  65.850  1.00  0.00           N
ATOM   4042  CD2 HID   260      45.936  18.373  66.329  1.00  0.00           C
ATOM   4043  HD2 HID   260      45.914  17.330  66.609  1.00  0.00           H
ATOM   4044  C   HID   260      50.796  19.356  67.276  1.00  0.00           C
ATOM   4045  O   HID   260      50.863  18.367  67.966  1.00  0.00           O
ATOM   4046  N   VAL   261      51.658  20.328  67.044  1.00  0.00           N
ATOM   4047  H   VAL   261      51.499  21.060  66.367  1.00  0.00           H
ATOM   4048  CA  VAL   261      53.004  20.149  67.644  1.00  0.00           C
ATOM   4049  HA  VAL   261      52.883  19.581  68.566  1.00  0.00           H
ATOM   4050  CB  VAL   261      53.903  19.294  66.674  1.00  0.00           C
ATOM   4051  HB  VAL   261      53.393  18.333  66.602  1.00  0.00           H
ATOM   4052  CG1 VAL   261      53.929  19.625  65.180  1.00  0.00           C
ATOM   4053 HG11 VAL   261      52.928  19.660  64.747  1.00  0.00           H
ATOM   4054 HG12 VAL   261      54.309  20.639  65.052  1.00  0.00           H
ATOM   4055 HG13 VAL   261      54.580  19.006  64.562  1.00  0.00           H
ATOM   4056  CG2 VAL   261      55.397  19.007  67.159  1.00  0.00           C
ATOM   4057 HG21 VAL   261      55.752  18.178  66.545  1.00  0.00           H
ATOM   4058 HG22 VAL   261      55.360  18.706  68.206  1.00  0.00           H
ATOM   4059 HG23 VAL   261      55.988  19.919  67.079  1.00  0.00           H
ATOM   4060  C   VAL   261      53.776  21.424  68.080  1.00  0.00           C
ATOM   4061  O   VAL   261      54.246  21.355  69.281  1.00  0.00           O
ATOM   4062  N   VAL   262      53.861  22.520  67.321  1.00  0.00           N
ATOM   4063  H   VAL   262      53.437  22.561  66.405  1.00  0.00           H
ATOM   4064  CA  VAL   262      54.667  23.662  67.744  1.00  0.00           C
ATOM   4065  HA  VAL   262      55.456  23.409  68.452  1.00  0.00           H
ATOM   4066  CB  VAL   262      55.427  24.176  66.595  1.00  0.00           C
ATOM   4067  HB  VAL   262      55.939  25.039  67.022  1.00  0.00           H
ATOM   4068  CG1 VAL   262      56.425  23.120  66.170  1.00  0.00           C
ATOM   4069 HG11 VAL   262      57.183  22.854  66.907  1.00  0.00           H
ATOM   4070 HG12 VAL   262      55.900  22.200  65.911  1.00  0.00           H
ATOM   4071 HG13 VAL   262      56.845  23.357  65.193  1.00  0.00           H
ATOM   4072  CG2 VAL   262      54.622  24.619  65.365  1.00  0.00           C
ATOM   4073 HG21 VAL   262      53.837  25.350  65.558  1.00  0.00           H
ATOM   4074 HG22 VAL   262      54.201  23.683  64.996  1.00  0.00           H
ATOM   4075 HG23 VAL   262      55.271  25.041  64.598  1.00  0.00           H
ATOM   4076  C   VAL   262      53.973  24.866  68.313  1.00  0.00           C
ATOM   4077  O   VAL   262      54.665  25.586  69.012  1.00  0.00           O
ATOM   4078  N   LEU   263      52.652  25.081  68.058  1.00  0.00           N
ATOM   4079  H   LEU   263      52.281  24.547  67.286  1.00  0.00           H
ATOM   4080  CA  LEU   263      51.882  26.166  68.674  1.00  0.00           C
ATOM   4081  HA  LEU   263      52.538  27.032  68.584  1.00  0.00           H
ATOM   4082  CB  LEU   263      50.673  26.498  67.754  1.00  0.00           C
ATOM   4083  HB2 LEU   263      50.109  25.568  67.693  1.00  0.00           H
ATOM   4084  HB3 LEU   263      50.043  27.252  68.225  1.00  0.00           H
ATOM   4085  CG  LEU   263      50.960  27.036  66.322  1.00  0.00           C
ATOM   4086  HG  LEU   263      51.535  26.310  65.748  1.00  0.00           H
ATOM   4087  CD1 LEU   263      49.544  27.344  65.714  1.00  0.00           C
ATOM   4088 HD11 LEU   263      49.796  27.715  64.720  1.00  0.00           H
ATOM   4089 HD12 LEU   263      48.932  28.081  66.234  1.00  0.00           H
ATOM   4090 HD13 LEU   263      48.888  26.474  65.717  1.00  0.00           H
ATOM   4091  CD2 LEU   263      51.708  28.386  66.326  1.00  0.00           C
ATOM   4092 HD21 LEU   263      52.600  28.384  66.950  1.00  0.00           H
ATOM   4093 HD22 LEU   263      51.831  28.734  65.300  1.00  0.00           H
ATOM   4094 HD23 LEU   263      51.030  29.118  66.766  1.00  0.00           H
ATOM   4095  C   LEU   263      51.468  25.753  70.083  1.00  0.00           C
ATOM   4096  O   LEU   263      50.788  24.711  70.215  1.00  0.00           O
ATOM   4097  N   PRO   264      51.707  26.556  71.137  1.00  0.00           N
ATOM   4098  CD  PRO   264      52.558  27.772  71.119  1.00  0.00           C
ATOM   4099  HD2 PRO   264      52.150  28.470  70.388  1.00  0.00           H
ATOM   4100  HD3 PRO   264      53.587  27.428  71.014  1.00  0.00           H
ATOM   4101  CG  PRO   264      52.353  28.496  72.458  1.00  0.00           C
ATOM   4102  HG2 PRO   264      51.551  29.229  72.533  1.00  0.00           H
ATOM   4103  HG3 PRO   264      53.248  29.005  72.815  1.00  0.00           H
ATOM   4104  CB  PRO   264      51.948  27.342  73.369  1.00  0.00           C
ATOM   4105  HB2 PRO   264      51.401  27.670  74.253  1.00  0.00           H
ATOM   4106  HB3 PRO   264      52.827  26.830  73.760  1.00  0.00           H
ATOM   4107  CA  PRO   264      51.176  26.381  72.495  1.00  0.00           C
ATOM   4108  HA  PRO   264      51.403  25.393  72.895  1.00  0.00           H
ATOM   4109  C   PRO   264      49.652  26.605  72.529  1.00  0.00           C
ATOM   4110  O   PRO   264      49.235  27.717  72.682  1.00  0.00           O
ATOM   4111  N   ARG   265      48.870  25.487  72.434  1.00  0.00           N
ATOM   4112  H   ARG   265      49.393  24.679  72.126  1.00  0.00           H
ATOM   4113  CA  ARG   265      47.407  25.475  72.536  1.00  0.00           C
ATOM   4114  HA  ARG   265      46.938  26.263  71.946  1.00  0.00           H
ATOM   4115  CB  ARG   265      46.761  24.192  71.983  1.00  0.00           C
ATOM   4116  HB2 ARG   265      47.070  23.293  72.516  1.00  0.00           H
ATOM   4117  HB3 ARG   265      45.737  24.210  72.355  1.00  0.00           H
ATOM   4118  CG  ARG   265      46.778  23.971  70.490  1.00  0.00           C
ATOM   4119  HG2 ARG   265      46.268  24.833  70.061  1.00  0.00           H
ATOM   4120  HG3 ARG   265      47.750  24.002  69.999  1.00  0.00           H
ATOM   4121  CD  ARG   265      46.044  22.745  69.920  1.00  0.00           C
ATOM   4122  HD2 ARG   265      45.006  22.736  70.253  1.00  0.00           H
ATOM   4123  HD3 ARG   265      46.057  22.787  68.831  1.00  0.00           H
ATOM   4124  NE  ARG   265      46.866  21.577  70.294  1.00  0.00           N
ATOM   4125  HE  ARG   265      47.864  21.640  70.437  1.00  0.00           H
ATOM   4126  CZ  ARG   265      46.277  20.392  70.497  1.00  0.00           C
ATOM   4127  NH1 ARG   265      45.113  20.069  70.049  1.00  0.00           N
ATOM   4128 HH11 ARG   265      44.543  20.774  69.603  1.00  0.00           H
ATOM   4129 HH12 ARG   265      44.809  19.129  70.256  1.00  0.00           H
ATOM   4130  NH2 ARG   265      47.000  19.492  71.034  1.00  0.00           N
ATOM   4131 HH21 ARG   265      47.774  19.922  71.520  1.00  0.00           H
ATOM   4132 HH22 ARG   265      46.867  18.495  71.119  1.00  0.00           H
ATOM   4133  C   ARG   265      46.894  25.652  73.983  1.00  0.00           C
ATOM   4134  O   ARG   265      47.449  24.937  74.834  1.00  0.00           O
ATOM   4135  N   THR   266      46.027  26.659  74.265  1.00  0.00           N
ATOM   4136  H   THR   266      45.623  27.114  73.459  1.00  0.00           H
ATOM   4137  CA  THR   266      45.208  26.801  75.510  1.00  0.00           C
ATOM   4138  HA  THR   266      45.795  26.611  76.408  1.00  0.00           H
ATOM   4139  CB  THR   266      44.675  28.206  75.702  1.00  0.00           C
ATOM   4140  HB  THR   266      44.224  28.100  76.689  1.00  0.00           H
ATOM   4141  CG2 THR   266      45.630  29.365  75.712  1.00  0.00           C
ATOM   4142 HG21 THR   266      45.995  29.499  74.694  1.00  0.00           H
ATOM   4143 HG22 THR   266      46.532  29.108  76.268  1.00  0.00           H
ATOM   4144 HG23 THR   266      45.292  30.305  76.147  1.00  0.00           H
ATOM   4145  OG1 THR   266      43.678  28.432  74.719  1.00  0.00           O
ATOM   4146  HG1 THR   266      44.258  28.674  73.994  1.00  0.00           H
ATOM   4147  C   THR   266      44.124  25.795  75.640  1.00  0.00           C
ATOM   4148  O   THR   266      43.708  25.273  74.568  1.00  0.00           O
ATOM   4149  N   LYS   267      43.676  25.455  76.871  1.00  0.00           N
ATOM   4150  H   LYS   267      44.056  25.927  77.679  1.00  0.00           H
ATOM   4151  CA  LYS   267      42.417  24.633  77.063  1.00  0.00           C
ATOM   4152  HA  LYS   267      42.518  23.661  76.580  1.00  0.00           H
ATOM   4153  CB  LYS   267      42.166  24.396  78.568  1.00  0.00           C
ATOM   4154  HB2 LYS   267      41.415  23.623  78.731  1.00  0.00           H
ATOM   4155  HB3 LYS   267      43.128  24.196  79.041  1.00  0.00           H
ATOM   4156  CG  LYS   267      41.546  25.585  79.328  1.00  0.00           C
ATOM   4157  HG2 LYS   267      42.244  26.416  79.220  1.00  0.00           H
ATOM   4158  HG3 LYS   267      40.563  25.867  78.949  1.00  0.00           H
ATOM   4159  CD  LYS   267      41.315  25.307  80.879  1.00  0.00           C
ATOM   4160  HD2 LYS   267      42.249  25.035  81.372  1.00  0.00           H
ATOM   4161  HD3 LYS   267      40.914  26.145  81.449  1.00  0.00           H
ATOM   4162  CE  LYS   267      40.280  24.146  81.158  1.00  0.00           C
ATOM   4163  HE2 LYS   267      40.457  23.297  80.497  1.00  0.00           H
ATOM   4164  HE3 LYS   267      40.402  23.732  82.159  1.00  0.00           H
ATOM   4165  NZ  LYS   267      38.913  24.631  80.902  1.00  0.00           N
ATOM   4166  HZ1 LYS   267      38.693  24.717  79.921  1.00  0.00           H
ATOM   4167  HZ2 LYS   267      38.693  25.434  81.475  1.00  0.00           H
ATOM   4168  HZ3 LYS   267      38.328  23.840  81.128  1.00  0.00           H
ATOM   4169  C   LYS   267      41.252  25.231  76.277  1.00  0.00           C
ATOM   4170  O   LYS   267      40.369  24.546  75.830  1.00  0.00           O
ATOM   4171  N   TYR   268      41.234  26.570  76.108  1.00  0.00           N
ATOM   4172  H   TYR   268      42.021  27.095  76.463  1.00  0.00           H
ATOM   4173  CA  TYR   268      40.211  27.316  75.380  1.00  0.00           C
ATOM   4174  HA  TYR   268      39.239  27.026  75.778  1.00  0.00           H
ATOM   4175  CB  TYR   268      40.306  28.783  75.710  1.00  0.00           C
ATOM   4176  HB2 TYR   268      41.165  29.223  75.207  1.00  0.00           H
ATOM   4177  HB3 TYR   268      39.410  29.290  75.353  1.00  0.00           H
ATOM   4178  CG  TYR   268      40.429  29.034  77.201  1.00  0.00           C
ATOM   4179  CD1 TYR   268      39.377  28.509  77.977  1.00  0.00           C
ATOM   4180  HD1 TYR   268      38.580  27.947  77.516  1.00  0.00           H
ATOM   4181  CE1 TYR   268      39.407  28.602  79.420  1.00  0.00           C
ATOM   4182  HE1 TYR   268      38.608  28.290  80.076  1.00  0.00           H
ATOM   4183  CZ  TYR   268      40.485  29.249  80.048  1.00  0.00           C
ATOM   4184  OH  TYR   268      40.614  29.209  81.368  1.00  0.00           O
ATOM   4185  HH  TYR   268      40.060  28.494  81.688  1.00  0.00           H
ATOM   4186  CE2 TYR   268      41.511  29.773  79.273  1.00  0.00           C
ATOM   4187  HE2 TYR   268      42.429  30.040  79.775  1.00  0.00           H
ATOM   4188  CD2 TYR   268      41.535  29.619  77.890  1.00  0.00           C
ATOM   4189  HD2 TYR   268      42.399  29.940  77.327  1.00  0.00           H
ATOM   4190  C   TYR   268      40.273  26.999  73.846  1.00  0.00           C
ATOM   4191  O   TYR   268      39.220  26.715  73.274  1.00  0.00           O
ATOM   4192  N   ASP   269      41.477  26.829  73.263  1.00  0.00           N
ATOM   4193  H   ASP   269      42.240  26.928  73.918  1.00  0.00           H
ATOM   4194  CA  ASP   269      41.802  26.637  71.783  1.00  0.00           C
ATOM   4195  HA  ASP   269      41.142  27.392  71.354  1.00  0.00           H
ATOM   4196  CB  ASP   269      43.254  26.829  71.480  1.00  0.00           C
ATOM   4197  HB2 ASP   269      43.769  26.178  72.188  1.00  0.00           H
ATOM   4198  HB3 ASP   269      43.559  26.500  70.486  1.00  0.00           H
ATOM   4199  CG  ASP   269      43.768  28.242  71.711  1.00  0.00           C
ATOM   4200  OD1 ASP   269      43.183  29.256  71.294  1.00  0.00           O
ATOM   4201  OD2 ASP   269      44.776  28.358  72.373  1.00  0.00           O
ATOM   4202  C   ASP   269      41.346  25.268  71.220  1.00  0.00           C
ATOM   4203  O   ASP   269      40.717  25.196  70.136  1.00  0.00           O
ATOM   4204  N   ILE   270      41.660  24.187  71.985  1.00  0.00           N
ATOM   4205  H   ILE   270      42.173  24.391  72.832  1.00  0.00           H
ATOM   4206  CA  ILE   270      41.195  22.761  71.835  1.00  0.00           C
ATOM   4207  HA  ILE   270      41.391  22.618  70.772  1.00  0.00           H
ATOM   4208  CB  ILE   270      42.048  21.751  72.754  1.00  0.00           C
ATOM   4209  HB  ILE   270      41.761  21.928  73.790  1.00  0.00           H
ATOM   4210  CG2 ILE   270      41.771  20.265  72.476  1.00  0.00           C
ATOM   4211 HG21 ILE   270      40.805  20.147  72.966  1.00  0.00           H
ATOM   4212 HG22 ILE   270      42.497  19.580  72.914  1.00  0.00           H
ATOM   4213 HG23 ILE   270      41.617  20.052  71.418  1.00  0.00           H
ATOM   4214  CG1 ILE   270      43.546  22.038  72.589  1.00  0.00           C
ATOM   4215 HG12 ILE   270      43.831  21.710  71.590  1.00  0.00           H
ATOM   4216 HG13 ILE   270      43.794  23.100  72.610  1.00  0.00           H
ATOM   4217  CD1 ILE   270      44.419  21.374  73.619  1.00  0.00           C
ATOM   4218 HD11 ILE   270      44.160  21.467  74.674  1.00  0.00           H
ATOM   4219 HD12 ILE   270      45.436  21.738  73.475  1.00  0.00           H
ATOM   4220 HD13 ILE   270      44.495  20.334  73.305  1.00  0.00           H
ATOM   4221  C   ILE   270      39.755  22.522  72.081  1.00  0.00           C
ATOM   4222  O   ILE   270      39.154  21.660  71.440  1.00  0.00           O
ATOM   4223  N   THR   271      39.246  23.299  73.082  1.00  0.00           N
ATOM   4224  H   THR   271      39.793  23.916  73.663  1.00  0.00           H
ATOM   4225  CA  THR   271      37.764  23.464  73.198  1.00  0.00           C
ATOM   4226  HA  THR   271      37.174  22.556  73.316  1.00  0.00           H
ATOM   4227  CB  THR   271      37.423  24.270  74.401  1.00  0.00           C
ATOM   4228  HB  THR   271      37.968  25.210  74.489  1.00  0.00           H
ATOM   4229  CG2 THR   271      35.959  24.457  74.667  1.00  0.00           C
ATOM   4230 HG21 THR   271      35.739  25.038  75.562  1.00  0.00           H
ATOM   4231 HG22 THR   271      35.381  23.534  74.666  1.00  0.00           H
ATOM   4232 HG23 THR   271      35.539  25.035  73.843  1.00  0.00           H
ATOM   4233  OG1 THR   271      37.737  23.514  75.492  1.00  0.00           O
ATOM   4234  HG1 THR   271      38.690  23.397  75.481  1.00  0.00           H
ATOM   4235  C   THR   271      37.167  24.174  71.928  1.00  0.00           C
ATOM   4236  O   THR   271      36.060  23.839  71.435  1.00  0.00           O
ATOM   4237  N   ILE   272      37.817  25.196  71.378  1.00  0.00           N
ATOM   4238  H   ILE   272      38.541  25.619  71.943  1.00  0.00           H
ATOM   4239  CA  ILE   272      37.250  25.870  70.143  1.00  0.00           C
ATOM   4240  HA  ILE   272      36.195  26.025  70.366  1.00  0.00           H
ATOM   4241  CB  ILE   272      37.836  27.290  69.997  1.00  0.00           C
ATOM   4242  HB  ILE   272      38.907  27.202  70.181  1.00  0.00           H
ATOM   4243  CG2 ILE   272      37.733  27.902  68.568  1.00  0.00           C
ATOM   4244 HG21 ILE   272      38.346  27.344  67.861  1.00  0.00           H
ATOM   4245 HG22 ILE   272      38.225  28.875  68.563  1.00  0.00           H
ATOM   4246 HG23 ILE   272      36.740  28.016  68.134  1.00  0.00           H
ATOM   4247  CG1 ILE   272      37.209  28.272  71.002  1.00  0.00           C
ATOM   4248 HG12 ILE   272      36.328  28.741  70.565  1.00  0.00           H
ATOM   4249 HG13 ILE   272      37.003  27.847  71.985  1.00  0.00           H
ATOM   4250  CD1 ILE   272      38.197  29.369  71.356  1.00  0.00           C
ATOM   4251 HD11 ILE   272      37.723  29.978  72.126  1.00  0.00           H
ATOM   4252 HD12 ILE   272      38.545  29.999  70.538  1.00  0.00           H
ATOM   4253 HD13 ILE   272      39.018  29.008  71.976  1.00  0.00           H
ATOM   4254  C   ILE   272      37.356  24.921  68.979  1.00  0.00           C
ATOM   4255  O   ILE   272      36.524  25.004  68.050  1.00  0.00           O
ATOM   4256  N   ASP   273      38.465  24.107  68.862  1.00  0.00           N
ATOM   4257  H   ASP   273      39.216  24.358  69.490  1.00  0.00           H
ATOM   4258  CA  ASP   273      38.697  23.169  67.782  1.00  0.00           C
ATOM   4259  HA  ASP   273      38.561  23.695  66.837  1.00  0.00           H
ATOM   4260  CB  ASP   273      40.140  22.672  67.867  1.00  0.00           C
ATOM   4261  HB2 ASP   273      40.871  23.480  67.858  1.00  0.00           H
ATOM   4262  HB3 ASP   273      40.146  22.058  68.768  1.00  0.00           H
ATOM   4263  CG  ASP   273      40.552  21.797  66.697  1.00  0.00           C
ATOM   4264  OD1 ASP   273      40.187  22.080  65.515  1.00  0.00           O
ATOM   4265  OD2 ASP   273      41.171  20.766  66.945  1.00  0.00           O
ATOM   4266  C   ASP   273      37.754  22.011  67.800  1.00  0.00           C
ATOM   4267  O   ASP   273      37.148  21.566  66.868  1.00  0.00           O
ATOM   4268  N   GLU   274      37.429  21.570  68.997  1.00  0.00           N
ATOM   4269  H   GLU   274      37.827  21.989  69.825  1.00  0.00           H
ATOM   4270  CA  GLU   274      36.345  20.566  69.252  1.00  0.00           C
ATOM   4271  HA  GLU   274      36.624  19.659  68.715  1.00  0.00           H
ATOM   4272  CB  GLU   274      36.395  20.285  70.831  1.00  0.00           C
ATOM   4273  HB2 GLU   274      37.389  19.869  70.996  1.00  0.00           H
ATOM   4274  HB3 GLU   274      36.222  21.249  71.307  1.00  0.00           H
ATOM   4275  CG  GLU   274      35.411  19.216  71.349  1.00  0.00           C
ATOM   4276  HG2 GLU   274      35.532  19.236  72.432  1.00  0.00           H
ATOM   4277  HG3 GLU   274      34.397  19.551  71.136  1.00  0.00           H
ATOM   4278  CD  GLU   274      35.768  17.814  70.784  1.00  0.00           C
ATOM   4279  OE1 GLU   274      35.844  16.880  71.570  1.00  0.00           O
ATOM   4280  OE2 GLU   274      36.026  17.595  69.569  1.00  0.00           O
ATOM   4281  C   GLU   274      34.943  21.044  68.877  1.00  0.00           C
ATOM   4282  O   GLU   274      34.216  20.315  68.241  1.00  0.00           O
ATOM   4283  N   GLU   275      34.611  22.280  69.215  1.00  0.00           N
ATOM   4284  H   GLU   275      35.312  22.806  69.719  1.00  0.00           H
ATOM   4285  CA  GLU   275      33.290  22.901  68.904  1.00  0.00           C
ATOM   4286  HA  GLU   275      32.545  22.106  68.895  1.00  0.00           H
ATOM   4287  CB  GLU   275      33.094  23.873  70.036  1.00  0.00           C
ATOM   4288  HB2 GLU   275      34.005  24.461  70.136  1.00  0.00           H
ATOM   4289  HB3 GLU   275      32.328  24.576  69.709  1.00  0.00           H
ATOM   4290  CG  GLU   275      32.723  23.257  71.437  1.00  0.00           C
ATOM   4291  HG2 GLU   275      33.601  22.791  71.882  1.00  0.00           H
ATOM   4292  HG3 GLU   275      32.590  24.038  72.187  1.00  0.00           H
ATOM   4293  CD  GLU   275      31.432  22.415  71.554  1.00  0.00           C
ATOM   4294  OE1 GLU   275      31.417  21.529  72.447  1.00  0.00           O
ATOM   4295  OE2 GLU   275      30.549  22.596  70.700  1.00  0.00           O
ATOM   4296  C   GLU   275      33.233  23.579  67.557  1.00  0.00           C
ATOM   4297  O   GLU   275      32.102  24.011  67.146  1.00  0.00           O
ATOM   4298  N   SER   276      34.297  23.516  66.730  1.00  0.00           N
ATOM   4299  H   SER   276      35.154  23.277  67.207  1.00  0.00           H
ATOM   4300  CA  SER   276      34.405  23.999  65.366  1.00  0.00           C
ATOM   4301  HA  SER   276      34.066  25.035  65.349  1.00  0.00           H
ATOM   4302  CB  SER   276      35.868  24.114  65.018  1.00  0.00           C
ATOM   4303  HB2 SER   276      36.159  24.663  64.122  1.00  0.00           H
ATOM   4304  HB3 SER   276      36.445  24.527  65.846  1.00  0.00           H
ATOM   4305  OG  SER   276      36.338  22.734  64.777  1.00  0.00           O
ATOM   4306  HG  SER   276      36.417  22.264  65.611  1.00  0.00           H
ATOM   4307  C   SER   276      33.650  23.095  64.377  1.00  0.00           C
ATOM   4308  O   SER   276      33.347  21.952  64.694  1.00  0.00           O
ATOM   4309  N   PRO   277      33.370  23.587  63.134  1.00  0.00           N
ATOM   4310  CD  PRO   277      33.627  24.984  62.776  1.00  0.00           C
ATOM   4311  HD2 PRO   277      34.685  25.213  62.903  1.00  0.00           H
ATOM   4312  HD3 PRO   277      33.154  25.667  63.481  1.00  0.00           H
ATOM   4313  CG  PRO   277      33.211  25.127  61.320  1.00  0.00           C
ATOM   4314  HG2 PRO   277      33.966  25.645  60.728  1.00  0.00           H
ATOM   4315  HG3 PRO   277      32.254  25.642  61.239  1.00  0.00           H
ATOM   4316  CB  PRO   277      32.844  23.745  60.757  1.00  0.00           C
ATOM   4317  HB2 PRO   277      33.585  23.475  60.005  1.00  0.00           H
ATOM   4318  HB3 PRO   277      31.866  23.742  60.276  1.00  0.00           H
ATOM   4319  CA  PRO   277      32.849  22.846  61.968  1.00  0.00           C
ATOM   4320  HA  PRO   277      31.823  22.557  62.193  1.00  0.00           H
ATOM   4321  C   PRO   277      33.724  21.598  61.557  1.00  0.00           C
ATOM   4322  O   PRO   277      33.263  20.722  60.910  1.00  0.00           O
ATOM   4323  N   ARG   278      34.991  21.598  61.872  1.00  0.00           N
ATOM   4324  H   ARG   278      35.296  22.426  62.363  1.00  0.00           H
ATOM   4325  CA  ARG   278      36.040  20.755  61.434  1.00  0.00           C
ATOM   4326  HA  ARG   278      35.606  19.774  61.239  1.00  0.00           H
ATOM   4327  CB  ARG   278      36.600  21.138  60.038  1.00  0.00           C
ATOM   4328  HB2 ARG   278      36.814  22.206  60.064  1.00  0.00           H
ATOM   4329  HB3 ARG   278      37.417  20.481  59.738  1.00  0.00           H
ATOM   4330  CG  ARG   278      35.617  20.935  58.856  1.00  0.00           C
ATOM   4331  HG2 ARG   278      35.318  19.888  58.816  1.00  0.00           H
ATOM   4332  HG3 ARG   278      34.801  21.652  58.940  1.00  0.00           H
ATOM   4333  CD  ARG   278      36.019  21.148  57.441  1.00  0.00           C
ATOM   4334  HD2 ARG   278      36.904  20.524  57.320  1.00  0.00           H
ATOM   4335  HD3 ARG   278      35.257  20.821  56.734  1.00  0.00           H
ATOM   4336  NE  ARG   278      36.506  22.536  57.072  1.00  0.00           N
ATOM   4337  HE  ARG   278      35.841  23.278  57.237  1.00  0.00           H
ATOM   4338  CZ  ARG   278      37.538  22.842  56.293  1.00  0.00           C
ATOM   4339  NH1 ARG   278      38.194  21.932  55.688  1.00  0.00           N
ATOM   4340 HH11 ARG   278      38.147  20.994  56.057  1.00  0.00           H
ATOM   4341 HH12 ARG   278      39.068  22.118  55.219  1.00  0.00           H
ATOM   4342  NH2 ARG   278      37.847  24.050  55.971  1.00  0.00           N
ATOM   4343 HH21 ARG   278      37.307  24.790  56.397  1.00  0.00           H
ATOM   4344 HH22 ARG   278      38.639  24.216  55.366  1.00  0.00           H
ATOM   4345  C   ARG   278      37.101  20.626  62.569  1.00  0.00           C
ATOM   4346  O   ARG   278      38.185  21.255  62.424  1.00  0.00           O
ATOM   4347  N   PRO   279      36.801  19.829  63.673  1.00  0.00           N
ATOM   4348  CD  PRO   279      35.542  19.269  64.039  1.00  0.00           C
ATOM   4349  HD2 PRO   279      35.218  18.573  63.266  1.00  0.00           H
ATOM   4350  HD3 PRO   279      34.832  20.093  64.096  1.00  0.00           H
ATOM   4351  CG  PRO   279      35.736  18.591  65.422  1.00  0.00           C
ATOM   4352  HG2 PRO   279      35.231  17.630  65.506  1.00  0.00           H
ATOM   4353  HG3 PRO   279      35.528  19.328  66.199  1.00  0.00           H
ATOM   4354  CB  PRO   279      37.244  18.364  65.474  1.00  0.00           C
ATOM   4355  HB2 PRO   279      37.619  17.372  65.224  1.00  0.00           H
ATOM   4356  HB3 PRO   279      37.536  18.536  66.511  1.00  0.00           H
ATOM   4357  CA  PRO   279      37.931  19.460  64.622  1.00  0.00           C
ATOM   4358  HA  PRO   279      38.248  20.270  65.279  1.00  0.00           H
ATOM   4359  C   PRO   279      39.165  19.013  63.825  1.00  0.00           C
ATOM   4360  O   PRO   279      39.154  18.319  62.799  1.00  0.00           O
ATOM   4361  N   GLY   280      40.320  19.489  64.276  1.00  0.00           N
ATOM   4362  H   GLY   280      40.242  20.152  65.034  1.00  0.00           H
ATOM   4363  CA  GLY   280      41.668  19.095  63.800  1.00  0.00           C
ATOM   4364  HA2 GLY   280      42.497  19.286  64.482  1.00  0.00           H
ATOM   4365  HA3 GLY   280      41.582  18.040  63.539  1.00  0.00           H
ATOM   4366  C   GLY   280      42.053  19.751  62.434  1.00  0.00           C
ATOM   4367  O   GLY   280      42.975  19.189  61.843  1.00  0.00           O
ATOM   4368  N   GLN   281      41.291  20.757  61.942  1.00  0.00           N
ATOM   4369  H   GLN   281      40.394  20.850  62.397  1.00  0.00           H
ATOM   4370  CA  GLN   281      41.632  21.557  60.690  1.00  0.00           C
ATOM   4371  HA  GLN   281      42.630  21.247  60.379  1.00  0.00           H
ATOM   4372  CB  GLN   281      40.631  21.216  59.540  1.00  0.00           C
ATOM   4373  HB2 GLN   281      39.658  21.668  59.730  1.00  0.00           H
ATOM   4374  HB3 GLN   281      41.185  21.604  58.685  1.00  0.00           H
ATOM   4375  CG  GLN   281      40.357  19.729  59.500  1.00  0.00           C
ATOM   4376  HG2 GLN   281      41.269  19.286  59.901  1.00  0.00           H
ATOM   4377  HG3 GLN   281      39.591  19.446  60.220  1.00  0.00           H
ATOM   4378  CD  GLN   281      40.033  19.226  58.121  1.00  0.00           C
ATOM   4379  OE1 GLN   281      39.106  19.768  57.518  1.00  0.00           O
ATOM   4380  NE2 GLN   281      40.761  18.208  57.655  1.00  0.00           N
ATOM   4381 HE21 GLN   281      40.680  18.132  56.652  1.00  0.00           H
ATOM   4382 HE22 GLN   281      41.568  17.868  58.158  1.00  0.00           H
ATOM   4383  C   GLN   281      41.660  23.047  60.979  1.00  0.00           C
ATOM   4384  O   GLN   281      41.143  23.437  62.017  1.00  0.00           O
ATOM   4385  N   GLN   282      42.263  23.817  60.028  1.00  0.00           N
ATOM   4386  H   GLN   282      42.581  23.392  59.169  1.00  0.00           H
ATOM   4387  CA  GLN   282      42.309  25.258  60.112  1.00  0.00           C
ATOM   4388  HA  GLN   282      42.762  25.568  59.171  1.00  0.00           H
ATOM   4389  CB  GLN   282      40.870  25.831  59.932  1.00  0.00           C
ATOM   4390  HB2 GLN   282      40.288  25.508  60.796  1.00  0.00           H
ATOM   4391  HB3 GLN   282      40.832  26.917  60.035  1.00  0.00           H
ATOM   4392  CG  GLN   282      40.194  25.361  58.655  1.00  0.00           C
ATOM   4393  HG2 GLN   282      40.523  25.940  57.793  1.00  0.00           H
ATOM   4394  HG3 GLN   282      40.365  24.286  58.600  1.00  0.00           H
ATOM   4395  CD  GLN   282      38.686  25.601  58.752  1.00  0.00           C
ATOM   4396  OE1 GLN   282      37.872  24.709  58.962  1.00  0.00           O
ATOM   4397  NE2 GLN   282      38.189  26.836  58.786  1.00  0.00           N
ATOM   4398 HE21 GLN   282      37.232  26.947  59.087  1.00  0.00           H
ATOM   4399 HE22 GLN   282      38.719  27.601  58.393  1.00  0.00           H
ATOM   4400  C   GLN   282      43.071  25.767  61.330  1.00  0.00           C
ATOM   4401  O   GLN   282      42.816  26.833  61.948  1.00  0.00           O
ATOM   4402  N   THR   283      44.123  25.068  61.782  1.00  0.00           N
ATOM   4403  H   THR   283      44.346  24.199  61.318  1.00  0.00           H
ATOM   4404  CA  THR   283      44.718  25.299  63.077  1.00  0.00           C
ATOM   4405  HA  THR   283      43.921  25.449  63.805  1.00  0.00           H
ATOM   4406  CB  THR   283      45.598  24.136  63.566  1.00  0.00           C
ATOM   4407  HB  THR   283      46.549  24.130  63.032  1.00  0.00           H
ATOM   4408  CG2 THR   283      45.917  24.215  65.096  1.00  0.00           C
ATOM   4409 HG21 THR   283      46.339  23.281  65.465  1.00  0.00           H
ATOM   4410 HG22 THR   283      44.970  24.555  65.516  1.00  0.00           H
ATOM   4411 HG23 THR   283      46.694  24.946  65.317  1.00  0.00           H
ATOM   4412  OG1 THR   283      44.930  22.929  63.231  1.00  0.00           O
ATOM   4413  HG1 THR   283      45.304  22.842  62.351  1.00  0.00           H
ATOM   4414  C   THR   283      45.413  26.652  63.424  1.00  0.00           C
ATOM   4415  O   THR   283      45.192  27.283  64.421  1.00  0.00           O
ATOM   4416  N   PHE   284      46.140  27.130  62.433  1.00  0.00           N
ATOM   4417  H   PHE   284      46.368  26.491  61.684  1.00  0.00           H
ATOM   4418  CA  PHE   284      46.758  28.503  62.489  1.00  0.00           C
ATOM   4419  HA  PHE   284      47.251  28.638  63.451  1.00  0.00           H
ATOM   4420  CB  PHE   284      47.939  28.625  61.475  1.00  0.00           C
ATOM   4421  HB2 PHE   284      48.661  27.833  61.670  1.00  0.00           H
ATOM   4422  HB3 PHE   284      47.565  28.471  60.462  1.00  0.00           H
ATOM   4423  CG  PHE   284      48.702  29.939  61.522  1.00  0.00           C
ATOM   4424  CD1 PHE   284      49.411  30.325  62.673  1.00  0.00           C
ATOM   4425  HD1 PHE   284      49.588  29.707  63.540  1.00  0.00           H
ATOM   4426  CE1 PHE   284      50.100  31.549  62.682  1.00  0.00           C
ATOM   4427  HE1 PHE   284      50.678  31.868  63.537  1.00  0.00           H
ATOM   4428  CZ  PHE   284      50.031  32.405  61.541  1.00  0.00           C
ATOM   4429  HZ  PHE   284      50.463  33.388  61.649  1.00  0.00           H
ATOM   4430  CE2 PHE   284      49.304  32.091  60.428  1.00  0.00           C
ATOM   4431  HE2 PHE   284      49.224  32.682  59.527  1.00  0.00           H
ATOM   4432  CD2 PHE   284      48.647  30.793  60.385  1.00  0.00           C
ATOM   4433  HD2 PHE   284      48.076  30.487  59.522  1.00  0.00           H
ATOM   4434  C   PHE   284      45.643  29.593  62.240  1.00  0.00           C
ATOM   4435  O   PHE   284      45.690  30.667  62.871  1.00  0.00           O
ATOM   4436  N   GLU   285      44.611  29.436  61.397  1.00  0.00           N
ATOM   4437  H   GLU   285      44.437  28.499  61.065  1.00  0.00           H
ATOM   4438  CA  GLU   285      43.455  30.332  61.312  1.00  0.00           C
ATOM   4439  HA  GLU   285      43.931  31.296  61.133  1.00  0.00           H
ATOM   4440  CB  GLU   285      42.572  29.921  60.157  1.00  0.00           C
ATOM   4441  HB2 GLU   285      43.019  30.165  59.193  1.00  0.00           H
ATOM   4442  HB3 GLU   285      42.415  28.841  60.164  1.00  0.00           H
ATOM   4443  CG  GLU   285      41.182  30.601  60.139  1.00  0.00           C
ATOM   4444  HG2 GLU   285      40.677  30.526  61.102  1.00  0.00           H
ATOM   4445  HG3 GLU   285      41.364  31.648  59.894  1.00  0.00           H
ATOM   4446  CD  GLU   285      40.182  30.051  59.114  1.00  0.00           C
ATOM   4447  OE1 GLU   285      39.161  30.656  58.758  1.00  0.00           O
ATOM   4448  OE2 GLU   285      40.502  29.026  58.504  1.00  0.00           O
ATOM   4449  C   GLU   285      42.680  30.449  62.647  1.00  0.00           C
ATOM   4450  O   GLU   285      42.207  31.502  63.081  1.00  0.00           O
ATOM   4451  N   LYS   286      42.542  29.317  63.401  1.00  0.00           N
ATOM   4452  H   LYS   286      42.735  28.430  62.960  1.00  0.00           H
ATOM   4453  CA  LYS   286      41.915  29.270  64.689  1.00  0.00           C
ATOM   4454  HA  LYS   286      40.940  29.753  64.626  1.00  0.00           H
ATOM   4455  CB  LYS   286      41.611  27.903  65.275  1.00  0.00           C
ATOM   4456  HB2 LYS   286      42.337  27.096  65.167  1.00  0.00           H
ATOM   4457  HB3 LYS   286      41.131  28.013  66.247  1.00  0.00           H
ATOM   4458  CG  LYS   286      40.443  27.243  64.462  1.00  0.00           C
ATOM   4459  HG2 LYS   286      39.564  27.869  64.619  1.00  0.00           H
ATOM   4460  HG3 LYS   286      40.679  27.168  63.401  1.00  0.00           H
ATOM   4461  CD  LYS   286      40.220  25.808  64.944  1.00  0.00           C
ATOM   4462  HD2 LYS   286      41.099  25.235  64.651  1.00  0.00           H
ATOM   4463  HD3 LYS   286      40.118  25.841  66.028  1.00  0.00           H
ATOM   4464  CE  LYS   286      38.959  25.272  64.318  1.00  0.00           C
ATOM   4465  HE2 LYS   286      38.092  25.390  64.968  1.00  0.00           H
ATOM   4466  HE3 LYS   286      38.768  25.812  63.391  1.00  0.00           H
ATOM   4467  NZ  LYS   286      39.036  23.882  63.865  1.00  0.00           N
ATOM   4468  HZ1 LYS   286      39.350  23.252  64.588  1.00  0.00           H
ATOM   4469  HZ2 LYS   286      39.669  23.781  63.085  1.00  0.00           H
ATOM   4470  HZ3 LYS   286      38.124  23.509  63.641  1.00  0.00           H
ATOM   4471  C   LYS   286      42.699  30.094  65.674  1.00  0.00           C
ATOM   4472  O   LYS   286      42.142  31.046  66.316  1.00  0.00           O
ATOM   4473  N   MET   287      43.961  29.722  65.762  1.00  0.00           N
ATOM   4474  H   MET   287      44.211  28.833  65.355  1.00  0.00           H
ATOM   4475  CA  MET   287      44.862  30.319  66.769  1.00  0.00           C
ATOM   4476  HA  MET   287      44.507  30.213  67.794  1.00  0.00           H
ATOM   4477  CB  MET   287      46.228  29.602  66.751  1.00  0.00           C
ATOM   4478  HB2 MET   287      46.551  29.523  65.712  1.00  0.00           H
ATOM   4479  HB3 MET   287      47.009  30.167  67.259  1.00  0.00           H
ATOM   4480  CG  MET   287      46.044  28.145  67.221  1.00  0.00           C
ATOM   4481  HG2 MET   287      45.284  27.673  66.599  1.00  0.00           H
ATOM   4482  HG3 MET   287      46.945  27.598  66.943  1.00  0.00           H
ATOM   4483  SD  MET   287      45.672  27.857  68.951  1.00  0.00           S
ATOM   4484  CE  MET   287      47.153  28.520  69.731  1.00  0.00           C
ATOM   4485  HE1 MET   287      47.094  29.609  69.757  1.00  0.00           H
ATOM   4486  HE2 MET   287      47.220  28.147  70.752  1.00  0.00           H
ATOM   4487  HE3 MET   287      47.949  28.070  69.137  1.00  0.00           H
ATOM   4488  C   MET   287      45.103  31.781  66.669  1.00  0.00           C
ATOM   4489  O   MET   287      45.446  32.469  67.671  1.00  0.00           O
ATOM   4490  N   SER   288      44.876  32.340  65.477  1.00  0.00           N
ATOM   4491  H   SER   288      44.834  31.634  64.755  1.00  0.00           H
ATOM   4492  CA  SER   288      45.245  33.681  65.071  1.00  0.00           C
ATOM   4493  HA  SER   288      45.665  34.058  66.004  1.00  0.00           H
ATOM   4494  CB  SER   288      46.352  33.701  64.039  1.00  0.00           C
ATOM   4495  HB2 SER   288      46.856  34.668  64.015  1.00  0.00           H
ATOM   4496  HB3 SER   288      47.165  33.142  64.502  1.00  0.00           H
ATOM   4497  OG  SER   288      45.993  33.250  62.780  1.00  0.00           O
ATOM   4498  HG  SER   288      45.825  32.305  62.757  1.00  0.00           H
ATOM   4499  C   SER   288      44.064  34.549  64.556  1.00  0.00           C
ATOM   4500  O   SER   288      44.381  35.692  64.364  1.00  0.00           O
ATOM   4501  N   SER   289      42.803  34.064  64.375  1.00  0.00           N
ATOM   4502  H   SER   289      42.609  33.074  64.410  1.00  0.00           H
ATOM   4503  CA  SER   289      41.775  34.998  63.889  1.00  0.00           C
ATOM   4504  HA  SER   289      42.277  35.716  63.240  1.00  0.00           H
ATOM   4505  CB  SER   289      40.727  34.337  63.049  1.00  0.00           C
ATOM   4506  HB2 SER   289      41.227  33.740  62.288  1.00  0.00           H
ATOM   4507  HB3 SER   289      40.103  33.710  63.686  1.00  0.00           H
ATOM   4508  OG  SER   289      39.964  35.288  62.434  1.00  0.00           O
ATOM   4509  HG  SER   289      39.728  35.010  61.546  1.00  0.00           H
ATOM   4510  C   SER   289      41.166  35.918  65.014  1.00  0.00           C
ATOM   4511  O   SER   289      41.106  35.433  66.150  1.00  0.00           O
ATOM   4512  N   GLY   290      40.730  37.108  64.652  1.00  0.00           N
ATOM   4513  H   GLY   290      40.750  37.300  63.661  1.00  0.00           H
ATOM   4514  CA  GLY   290      39.890  37.913  65.560  1.00  0.00           C
ATOM   4515  HA2 GLY   290      40.435  38.096  66.487  1.00  0.00           H
ATOM   4516  HA3 GLY   290      39.763  38.913  65.147  1.00  0.00           H
ATOM   4517  C   GLY   290      38.528  37.306  65.893  1.00  0.00           C
ATOM   4518  O   GLY   290      37.882  37.738  66.804  1.00  0.00           O
ATOM   4519  N   TYR   291      37.952  36.426  65.040  1.00  0.00           N
ATOM   4520  H   TYR   291      38.508  36.178  64.234  1.00  0.00           H
ATOM   4521  CA  TYR   291      36.544  35.942  65.081  1.00  0.00           C
ATOM   4522  HA  TYR   291      35.781  36.720  65.051  1.00  0.00           H
ATOM   4523  CB  TYR   291      36.369  35.194  63.754  1.00  0.00           C
ATOM   4524  HB2 TYR   291      36.291  36.005  63.030  1.00  0.00           H
ATOM   4525  HB3 TYR   291      37.258  34.597  63.556  1.00  0.00           H
ATOM   4526  CG  TYR   291      35.061  34.401  63.669  1.00  0.00           C
ATOM   4527  CD1 TYR   291      33.928  34.786  62.912  1.00  0.00           C
ATOM   4528  HD1 TYR   291      33.841  35.717  62.370  1.00  0.00           H
ATOM   4529  CE1 TYR   291      32.832  33.904  62.982  1.00  0.00           C
ATOM   4530  HE1 TYR   291      31.917  34.028  62.423  1.00  0.00           H
ATOM   4531  CZ  TYR   291      32.892  32.773  63.818  1.00  0.00           C
ATOM   4532  OH  TYR   291      31.752  32.018  63.873  1.00  0.00           O
ATOM   4533  HH  TYR   291      31.017  32.489  63.476  1.00  0.00           H
ATOM   4534  CE2 TYR   291      34.122  32.326  64.399  1.00  0.00           C
ATOM   4535  HE2 TYR   291      34.221  31.404  64.954  1.00  0.00           H
ATOM   4536  CD2 TYR   291      35.221  33.106  64.244  1.00  0.00           C
ATOM   4537  HD2 TYR   291      36.152  32.627  64.512  1.00  0.00           H
ATOM   4538  C   TYR   291      36.215  35.097  66.373  1.00  0.00           C
ATOM   4539  O   TYR   291      35.093  35.176  66.954  1.00  0.00           O
ATOM   4540  N   TYR   292      37.236  34.367  66.926  1.00  0.00           N
ATOM   4541  H   TYR   292      38.163  34.501  66.546  1.00  0.00           H
ATOM   4542  CA  TYR   292      37.108  33.601  68.142  1.00  0.00           C
ATOM   4543  HA  TYR   292      36.076  33.255  68.203  1.00  0.00           H
ATOM   4544  CB  TYR   292      38.091  32.332  68.067  1.00  0.00           C
ATOM   4545  HB2 TYR   292      39.110  32.618  68.328  1.00  0.00           H
ATOM   4546  HB3 TYR   292      37.855  31.650  68.886  1.00  0.00           H
ATOM   4547  CG  TYR   292      38.014  31.593  66.710  1.00  0.00           C
ATOM   4548  CD1 TYR   292      37.036  30.605  66.615  1.00  0.00           C
ATOM   4549  HD1 TYR   292      36.470  30.373  67.506  1.00  0.00           H
ATOM   4550  CE1 TYR   292      36.798  29.966  65.327  1.00  0.00           C
ATOM   4551  HE1 TYR   292      36.007  29.232  65.286  1.00  0.00           H
ATOM   4552  CZ  TYR   292      37.648  30.265  64.244  1.00  0.00           C
ATOM   4553  OH  TYR   292      37.564  29.558  63.088  1.00  0.00           O
ATOM   4554  HH  TYR   292      37.767  30.097  62.319  1.00  0.00           H
ATOM   4555  CE2 TYR   292      38.751  31.175  64.393  1.00  0.00           C
ATOM   4556  HE2 TYR   292      39.370  31.449  63.552  1.00  0.00           H
ATOM   4557  CD2 TYR   292      38.877  31.879  65.623  1.00  0.00           C
ATOM   4558  HD2 TYR   292      39.760  32.485  65.766  1.00  0.00           H
ATOM   4559  C   TYR   292      37.409  34.264  69.515  1.00  0.00           C
ATOM   4560  O   TYR   292      37.074  33.758  70.575  1.00  0.00           O
ATOM   4561  N   LEU   293      37.996  35.441  69.579  1.00  0.00           N
ATOM   4562  H   LEU   293      38.287  35.873  68.714  1.00  0.00           H
ATOM   4563  CA  LEU   293      38.433  36.144  70.830  1.00  0.00           C
ATOM   4564  HA  LEU   293      39.239  35.545  71.255  1.00  0.00           H
ATOM   4565  CB  LEU   293      38.981  37.500  70.522  1.00  0.00           C
ATOM   4566  HB2 LEU   293      38.282  38.210  70.077  1.00  0.00           H
ATOM   4567  HB3 LEU   293      39.311  37.911  71.476  1.00  0.00           H
ATOM   4568  CG  LEU   293      40.192  37.458  69.549  1.00  0.00           C
ATOM   4569  HG  LEU   293      39.824  37.198  68.557  1.00  0.00           H
ATOM   4570  CD1 LEU   293      40.792  38.841  69.421  1.00  0.00           C
ATOM   4571 HD11 LEU   293      41.629  38.870  68.722  1.00  0.00           H
ATOM   4572 HD12 LEU   293      40.983  39.322  70.379  1.00  0.00           H
ATOM   4573 HD13 LEU   293      40.071  39.432  68.857  1.00  0.00           H
ATOM   4574  CD2 LEU   293      41.245  36.433  69.854  1.00  0.00           C
ATOM   4575 HD21 LEU   293      42.006  36.559  69.083  1.00  0.00           H
ATOM   4576 HD22 LEU   293      41.763  36.691  70.778  1.00  0.00           H
ATOM   4577 HD23 LEU   293      40.798  35.441  69.787  1.00  0.00           H
ATOM   4578  C   LEU   293      37.374  36.249  71.892  1.00  0.00           C
ATOM   4579  O   LEU   293      37.736  36.245  73.024  1.00  0.00           O
ATOM   4580  N   GLY   294      36.148  36.412  71.483  1.00  0.00           N
ATOM   4581  H   GLY   294      36.023  36.319  70.485  1.00  0.00           H
ATOM   4582  CA  GLY   294      34.944  36.533  72.230  1.00  0.00           C
ATOM   4583  HA2 GLY   294      35.041  37.397  72.888  1.00  0.00           H
ATOM   4584  HA3 GLY   294      34.035  36.768  71.676  1.00  0.00           H
ATOM   4585  C   GLY   294      34.697  35.284  73.140  1.00  0.00           C
ATOM   4586  O   GLY   294      34.423  35.352  74.306  1.00  0.00           O
ATOM   4587  N   GLU   295      34.808  34.125  72.494  1.00  0.00           N
ATOM   4588  H   GLU   295      35.119  34.211  71.537  1.00  0.00           H
ATOM   4589  CA  GLU   295      34.600  32.813  73.051  1.00  0.00           C
ATOM   4590  HA  GLU   295      33.634  32.787  73.554  1.00  0.00           H
ATOM   4591  CB  GLU   295      34.573  31.723  71.946  1.00  0.00           C
ATOM   4592  HB2 GLU   295      33.767  32.000  71.266  1.00  0.00           H
ATOM   4593  HB3 GLU   295      35.544  31.837  71.463  1.00  0.00           H
ATOM   4594  CG  GLU   295      34.237  30.313  72.403  1.00  0.00           C
ATOM   4595  HG2 GLU   295      34.404  29.731  71.496  1.00  0.00           H
ATOM   4596  HG3 GLU   295      35.065  29.975  73.027  1.00  0.00           H
ATOM   4597  CD  GLU   295      32.955  30.061  73.086  1.00  0.00           C
ATOM   4598  OE1 GLU   295      32.121  30.979  73.046  1.00  0.00           O
ATOM   4599  OE2 GLU   295      32.705  28.997  73.744  1.00  0.00           O
ATOM   4600  C   GLU   295      35.687  32.453  74.096  1.00  0.00           C
ATOM   4601  O   GLU   295      35.403  31.874  75.156  1.00  0.00           O
ATOM   4602  N   ILE   296      36.969  32.833  73.836  1.00  0.00           N
ATOM   4603  H   ILE   296      37.087  33.345  72.973  1.00  0.00           H
ATOM   4604  CA  ILE   296      38.126  32.591  74.644  1.00  0.00           C
ATOM   4605  HA  ILE   296      38.057  31.510  74.765  1.00  0.00           H
ATOM   4606  CB  ILE   296      39.506  32.921  73.974  1.00  0.00           C
ATOM   4607  HB  ILE   296      39.451  33.924  73.548  1.00  0.00           H
ATOM   4608  CG2 ILE   296      40.705  32.823  74.883  1.00  0.00           C
ATOM   4609 HG21 ILE   296      40.488  33.248  75.862  1.00  0.00           H
ATOM   4610 HG22 ILE   296      41.520  33.332  74.369  1.00  0.00           H
ATOM   4611 HG23 ILE   296      41.006  31.774  74.906  1.00  0.00           H
ATOM   4612  CG1 ILE   296      39.635  31.958  72.767  1.00  0.00           C
ATOM   4613 HG12 ILE   296      39.568  30.952  73.183  1.00  0.00           H
ATOM   4614 HG13 ILE   296      38.890  32.165  71.999  1.00  0.00           H
ATOM   4615  CD1 ILE   296      40.919  31.927  71.945  1.00  0.00           C
ATOM   4616 HD11 ILE   296      41.763  31.645  72.577  1.00  0.00           H
ATOM   4617 HD12 ILE   296      41.194  32.911  71.565  1.00  0.00           H
ATOM   4618 HD13 ILE   296      40.991  31.077  71.267  1.00  0.00           H
ATOM   4619  C   ILE   296      37.877  33.341  75.951  1.00  0.00           C
ATOM   4620  O   ILE   296      38.211  32.856  77.046  1.00  0.00           O
ATOM   4621  N   LEU   297      37.372  34.556  75.932  1.00  0.00           N
ATOM   4622  H   LEU   297      37.191  34.856  74.985  1.00  0.00           H
ATOM   4623  CA  LEU   297      37.120  35.419  77.032  1.00  0.00           C
ATOM   4624  HA  LEU   297      37.949  35.383  77.739  1.00  0.00           H
ATOM   4625  CB  LEU   297      36.941  36.912  76.431  1.00  0.00           C
ATOM   4626  HB2 LEU   297      37.793  37.314  75.881  1.00  0.00           H
ATOM   4627  HB3 LEU   297      36.118  36.806  75.724  1.00  0.00           H
ATOM   4628  CG  LEU   297      36.607  37.979  77.465  1.00  0.00           C
ATOM   4629  HG  LEU   297      35.613  37.732  77.838  1.00  0.00           H
ATOM   4630  CD1 LEU   297      37.620  38.042  78.611  1.00  0.00           C
ATOM   4631 HD11 LEU   297      37.345  38.915  79.202  1.00  0.00           H
ATOM   4632 HD12 LEU   297      38.627  38.228  78.239  1.00  0.00           H
ATOM   4633 HD13 LEU   297      37.463  37.113  79.160  1.00  0.00           H
ATOM   4634  CD2 LEU   297      36.555  39.336  76.834  1.00  0.00           C
ATOM   4635 HD21 LEU   297      37.505  39.661  76.411  1.00  0.00           H
ATOM   4636 HD22 LEU   297      35.818  39.296  76.032  1.00  0.00           H
ATOM   4637 HD23 LEU   297      36.218  40.066  77.570  1.00  0.00           H
ATOM   4638  C   LEU   297      35.885  34.917  77.797  1.00  0.00           C
ATOM   4639  O   LEU   297      35.800  34.919  79.068  1.00  0.00           O
ATOM   4640  N   ARG   298      34.894  34.253  77.156  1.00  0.00           N
ATOM   4641  H   ARG   298      34.964  34.113  76.159  1.00  0.00           H
ATOM   4642  CA  ARG   298      33.716  33.615  77.834  1.00  0.00           C
ATOM   4643  HA  ARG   298      33.343  34.304  78.593  1.00  0.00           H
ATOM   4644  CB  ARG   298      32.651  33.315  76.785  1.00  0.00           C
ATOM   4645  HB2 ARG   298      32.560  34.218  76.183  1.00  0.00           H
ATOM   4646  HB3 ARG   298      33.085  32.494  76.216  1.00  0.00           H
ATOM   4647  CG  ARG   298      31.290  32.863  77.365  1.00  0.00           C
ATOM   4648  HG2 ARG   298      31.498  32.060  78.072  1.00  0.00           H
ATOM   4649  HG3 ARG   298      30.751  33.635  77.913  1.00  0.00           H
ATOM   4650  CD  ARG   298      30.488  32.314  76.232  1.00  0.00           C
ATOM   4651  HD2 ARG   298      29.433  32.177  76.471  1.00  0.00           H
ATOM   4652  HD3 ARG   298      30.690  32.903  75.338  1.00  0.00           H
ATOM   4653  NE  ARG   298      30.932  30.998  75.817  1.00  0.00           N
ATOM   4654  HE  ARG   298      31.411  30.972  74.929  1.00  0.00           H
ATOM   4655  CZ  ARG   298      30.459  29.878  76.307  1.00  0.00           C
ATOM   4656  NH1 ARG   298      29.593  29.768  77.284  1.00  0.00           N
ATOM   4657 HH11 ARG   298      29.177  30.605  77.666  1.00  0.00           H
ATOM   4658 HH12 ARG   298      29.396  28.859  77.678  1.00  0.00           H
ATOM   4659  NH2 ARG   298      30.850  28.744  75.822  1.00  0.00           N
ATOM   4660 HH21 ARG   298      31.566  28.654  75.116  1.00  0.00           H
ATOM   4661 HH22 ARG   298      30.504  27.890  76.234  1.00  0.00           H
ATOM   4662  C   ARG   298      34.064  32.378  78.674  1.00  0.00           C
ATOM   4663  O   ARG   298      33.648  32.230  79.799  1.00  0.00           O
ATOM   4664  N   LEU   299      34.874  31.491  78.039  1.00  0.00           N
ATOM   4665  H   LEU   299      35.160  31.608  77.077  1.00  0.00           H
ATOM   4666  CA  LEU   299      35.483  30.309  78.681  1.00  0.00           C
ATOM   4667  HA  LEU   299      34.715  29.723  79.188  1.00  0.00           H
ATOM   4668  CB  LEU   299      36.094  29.357  77.613  1.00  0.00           C
ATOM   4669  HB2 LEU   299      36.920  29.857  77.109  1.00  0.00           H
ATOM   4670  HB3 LEU   299      36.392  28.468  78.169  1.00  0.00           H
ATOM   4671  CG  LEU   299      35.057  28.755  76.628  1.00  0.00           C
ATOM   4672  HG  LEU   299      34.621  29.639  76.164  1.00  0.00           H
ATOM   4673  CD1 LEU   299      35.913  28.045  75.566  1.00  0.00           C
ATOM   4674 HD11 LEU   299      35.370  27.799  74.654  1.00  0.00           H
ATOM   4675 HD12 LEU   299      36.424  27.169  75.965  1.00  0.00           H
ATOM   4676 HD13 LEU   299      36.632  28.782  75.207  1.00  0.00           H
ATOM   4677  CD2 LEU   299      33.979  27.884  77.279  1.00  0.00           C
ATOM   4678 HD21 LEU   299      33.251  27.690  76.492  1.00  0.00           H
ATOM   4679 HD22 LEU   299      34.420  26.934  77.582  1.00  0.00           H
ATOM   4680 HD23 LEU   299      33.439  28.403  78.073  1.00  0.00           H
ATOM   4681  C   LEU   299      36.617  30.506  79.719  1.00  0.00           C
ATOM   4682  O   LEU   299      36.614  29.777  80.722  1.00  0.00           O
ATOM   4683  N   ALA   300      37.492  31.517  79.544  1.00  0.00           N
ATOM   4684  H   ALA   300      37.500  32.008  78.662  1.00  0.00           H
ATOM   4685  CA  ALA   300      38.272  31.933  80.692  1.00  0.00           C
ATOM   4686  HA  ALA   300      38.903  31.095  80.988  1.00  0.00           H
ATOM   4687  CB  ALA   300      39.183  33.053  80.204  1.00  0.00           C
ATOM   4688  HB1 ALA   300      38.698  33.947  79.811  1.00  0.00           H
ATOM   4689  HB2 ALA   300      39.845  32.679  79.423  1.00  0.00           H
ATOM   4690  HB3 ALA   300      39.737  33.362  81.092  1.00  0.00           H
ATOM   4691  C   ALA   300      37.369  32.399  81.892  1.00  0.00           C
ATOM   4692  O   ALA   300      37.675  32.242  83.082  1.00  0.00           O
ATOM   4693  N   LEU   301      36.240  33.087  81.651  1.00  0.00           N
ATOM   4694  H   LEU   301      36.175  33.404  80.694  1.00  0.00           H
ATOM   4695  CA  LEU   301      35.386  33.643  82.751  1.00  0.00           C
ATOM   4696  HA  LEU   301      36.002  33.953  83.594  1.00  0.00           H
ATOM   4697  CB  LEU   301      34.792  34.967  82.239  1.00  0.00           C
ATOM   4698  HB2 LEU   301      34.264  34.743  81.312  1.00  0.00           H
ATOM   4699  HB3 LEU   301      34.092  35.207  83.040  1.00  0.00           H
ATOM   4700  CG  LEU   301      35.697  36.120  81.980  1.00  0.00           C
ATOM   4701  HG  LEU   301      36.525  35.728  81.388  1.00  0.00           H
ATOM   4702  CD1 LEU   301      34.806  37.248  81.312  1.00  0.00           C
ATOM   4703 HD11 LEU   301      34.591  36.960  80.283  1.00  0.00           H
ATOM   4704 HD12 LEU   301      35.424  38.147  81.322  1.00  0.00           H
ATOM   4705 HD13 LEU   301      33.844  37.418  81.798  1.00  0.00           H
ATOM   4706  CD2 LEU   301      36.299  36.707  83.248  1.00  0.00           C
ATOM   4707 HD21 LEU   301      35.445  37.032  83.844  1.00  0.00           H
ATOM   4708 HD22 LEU   301      36.815  35.894  83.759  1.00  0.00           H
ATOM   4709 HD23 LEU   301      37.060  37.447  82.996  1.00  0.00           H
ATOM   4710  C   LEU   301      34.334  32.605  83.313  1.00  0.00           C
ATOM   4711  O   LEU   301      33.870  32.699  84.448  1.00  0.00           O
ATOM   4712  N   MET   302      34.014  31.569  82.544  1.00  0.00           N
ATOM   4713  H   MET   302      34.362  31.654  81.600  1.00  0.00           H
ATOM   4714  CA  MET   302      33.108  30.496  82.930  1.00  0.00           C
ATOM   4715  HA  MET   302      32.241  30.969  83.391  1.00  0.00           H
ATOM   4716  CB  MET   302      32.652  29.749  81.618  1.00  0.00           C
ATOM   4717  HB2 MET   302      32.110  30.543  81.106  1.00  0.00           H
ATOM   4718  HB3 MET   302      33.530  29.387  81.082  1.00  0.00           H
ATOM   4719  CG  MET   302      31.788  28.507  81.739  1.00  0.00           C
ATOM   4720  HG2 MET   302      31.512  28.136  80.752  1.00  0.00           H
ATOM   4721  HG3 MET   302      32.395  27.756  82.244  1.00  0.00           H
ATOM   4722  SD  MET   302      30.236  28.679  82.617  1.00  0.00           S
ATOM   4723  CE  MET   302      29.360  29.958  81.722  1.00  0.00           C
ATOM   4724  HE1 MET   302      29.673  30.951  82.046  1.00  0.00           H
ATOM   4725  HE2 MET   302      29.748  29.994  80.705  1.00  0.00           H
ATOM   4726  HE3 MET   302      28.276  29.838  81.742  1.00  0.00           H
ATOM   4727  C   MET   302      33.895  29.478  83.798  1.00  0.00           C
ATOM   4728  O   MET   302      33.306  28.872  84.702  1.00  0.00           O
ATOM   4729  N   ASP   303      35.175  29.230  83.564  1.00  0.00           N
ATOM   4730  H   ASP   303      35.552  29.666  82.735  1.00  0.00           H
ATOM   4731  CA  ASP   303      36.159  28.603  84.506  1.00  0.00           C
ATOM   4732  HA  ASP   303      35.879  27.579  84.756  1.00  0.00           H
ATOM   4733  CB  ASP   303      37.524  28.462  83.904  1.00  0.00           C
ATOM   4734  HB2 ASP   303      37.940  29.390  83.513  1.00  0.00           H
ATOM   4735  HB3 ASP   303      38.188  28.188  84.725  1.00  0.00           H
ATOM   4736  CG  ASP   303      37.797  27.396  82.781  1.00  0.00           C
ATOM   4737  OD1 ASP   303      36.831  26.683  82.354  1.00  0.00           O
ATOM   4738  OD2 ASP   303      38.955  27.192  82.318  1.00  0.00           O
ATOM   4739  C   ASP   303      36.172  29.405  85.837  1.00  0.00           C
ATOM   4740  O   ASP   303      35.977  28.801  86.901  1.00  0.00           O
ATOM   4741  N   MET   304      36.374  30.778  85.813  1.00  0.00           N
ATOM   4742  H   MET   304      36.616  31.217  84.936  1.00  0.00           H
ATOM   4743  CA  MET   304      36.271  31.629  87.026  1.00  0.00           C
ATOM   4744  HA  MET   304      36.918  31.262  87.823  1.00  0.00           H
ATOM   4745  CB  MET   304      36.518  33.080  86.829  1.00  0.00           C
ATOM   4746  HB2 MET   304      35.986  33.363  85.921  1.00  0.00           H
ATOM   4747  HB3 MET   304      36.113  33.612  87.690  1.00  0.00           H
ATOM   4748  CG  MET   304      38.041  33.333  86.526  1.00  0.00           C
ATOM   4749  HG2 MET   304      38.433  32.715  85.718  1.00  0.00           H
ATOM   4750  HG3 MET   304      38.168  34.394  86.311  1.00  0.00           H
ATOM   4751  SD  MET   304      39.087  32.941  87.909  1.00  0.00           S
ATOM   4752  CE  MET   304      39.737  31.293  87.441  1.00  0.00           C
ATOM   4753  HE1 MET   304      38.940  30.643  87.079  1.00  0.00           H
ATOM   4754  HE2 MET   304      40.354  31.317  86.544  1.00  0.00           H
ATOM   4755  HE3 MET   304      40.200  30.823  88.308  1.00  0.00           H
ATOM   4756  C   MET   304      34.886  31.522  87.807  1.00  0.00           C
ATOM   4757  O   MET   304      34.853  31.628  89.040  1.00  0.00           O
ATOM   4758  N   TYR   305      33.746  31.395  87.068  1.00  0.00           N
ATOM   4759  H   TYR   305      33.830  31.489  86.066  1.00  0.00           H
ATOM   4760  CA  TYR   305      32.401  31.199  87.566  1.00  0.00           C
ATOM   4761  HA  TYR   305      32.242  31.917  88.372  1.00  0.00           H
ATOM   4762  CB  TYR   305      31.390  31.444  86.445  1.00  0.00           C
ATOM   4763  HB2 TYR   305      31.237  32.523  86.458  1.00  0.00           H
ATOM   4764  HB3 TYR   305      31.883  31.145  85.520  1.00  0.00           H
ATOM   4765  CG  TYR   305      30.082  30.771  86.697  1.00  0.00           C
ATOM   4766  CD1 TYR   305      29.105  31.409  87.496  1.00  0.00           C
ATOM   4767  HD1 TYR   305      29.253  32.339  88.024  1.00  0.00           H
ATOM   4768  CE1 TYR   305      27.899  30.720  87.789  1.00  0.00           C
ATOM   4769  HE1 TYR   305      27.171  31.205  88.424  1.00  0.00           H
ATOM   4770  CZ  TYR   305      27.647  29.408  87.343  1.00  0.00           C
ATOM   4771  OH  TYR   305      26.464  28.747  87.600  1.00  0.00           O
ATOM   4772  HH  TYR   305      26.418  28.428  88.503  1.00  0.00           H
ATOM   4773  CE2 TYR   305      28.563  28.821  86.429  1.00  0.00           C
ATOM   4774  HE2 TYR   305      28.396  27.848  85.991  1.00  0.00           H
ATOM   4775  CD2 TYR   305      29.728  29.537  86.065  1.00  0.00           C
ATOM   4776  HD2 TYR   305      30.428  29.054  85.400  1.00  0.00           H
ATOM   4777  C   TYR   305      32.220  29.785  88.190  1.00  0.00           C
ATOM   4778  O   TYR   305      31.748  29.605  89.299  1.00  0.00           O
ATOM   4779  N   LYS   306      32.785  28.793  87.487  1.00  0.00           N
ATOM   4780  H   LYS   306      33.178  28.967  86.573  1.00  0.00           H
ATOM   4781  CA  LYS   306      32.725  27.409  87.899  1.00  0.00           C
ATOM   4782  HA  LYS   306      31.685  27.151  88.094  1.00  0.00           H
ATOM   4783  CB  LYS   306      33.351  26.484  86.873  1.00  0.00           C
ATOM   4784  HB2 LYS   306      34.338  26.784  86.516  1.00  0.00           H
ATOM   4785  HB3 LYS   306      33.614  25.517  87.302  1.00  0.00           H
ATOM   4786  CG  LYS   306      32.411  26.164  85.730  1.00  0.00           C
ATOM   4787  HG2 LYS   306      31.723  25.414  86.122  1.00  0.00           H
ATOM   4788  HG3 LYS   306      31.907  27.064  85.378  1.00  0.00           H
ATOM   4789  CD  LYS   306      33.132  25.395  84.660  1.00  0.00           C
ATOM   4790  HD2 LYS   306      33.912  25.941  84.130  1.00  0.00           H
ATOM   4791  HD3 LYS   306      33.778  24.640  85.108  1.00  0.00           H
ATOM   4792  CE  LYS   306      32.141  24.894  83.584  1.00  0.00           C
ATOM   4793  HE2 LYS   306      31.337  24.515  84.214  1.00  0.00           H
ATOM   4794  HE3 LYS   306      31.804  25.669  82.895  1.00  0.00           H
ATOM   4795  NZ  LYS   306      32.851  23.862  82.795  1.00  0.00           N
ATOM   4796  HZ1 LYS   306      32.575  23.983  81.831  1.00  0.00           H
ATOM   4797  HZ2 LYS   306      32.584  22.931  83.080  1.00  0.00           H
ATOM   4798  HZ3 LYS   306      33.817  24.051  83.021  1.00  0.00           H
ATOM   4799  C   LYS   306      33.612  27.205  89.162  1.00  0.00           C
ATOM   4800  O   LYS   306      33.103  26.589  90.062  1.00  0.00           O
ATOM   4801  N   GLN   307      34.768  27.906  89.246  1.00  0.00           N
ATOM   4802  H   GLN   307      35.017  28.456  88.436  1.00  0.00           H
ATOM   4803  CA  GLN   307      35.625  27.887  90.409  1.00  0.00           C
ATOM   4804  HA  GLN   307      35.549  26.916  90.897  1.00  0.00           H
ATOM   4805  CB  GLN   307      37.119  28.129  89.988  1.00  0.00           C
ATOM   4806  HB2 GLN   307      37.234  28.977  89.312  1.00  0.00           H
ATOM   4807  HB3 GLN   307      37.751  28.322  90.855  1.00  0.00           H
ATOM   4808  CG  GLN   307      37.918  27.057  89.176  1.00  0.00           C
ATOM   4809  HG2 GLN   307      37.248  26.715  88.389  1.00  0.00           H
ATOM   4810  HG3 GLN   307      38.784  27.428  88.628  1.00  0.00           H
ATOM   4811  CD  GLN   307      38.384  25.834  90.050  1.00  0.00           C
ATOM   4812  OE1 GLN   307      37.948  25.601  91.184  1.00  0.00           O
ATOM   4813  NE2 GLN   307      39.459  25.235  89.646  1.00  0.00           N
ATOM   4814 HE21 GLN   307      39.713  24.413  90.174  1.00  0.00           H
ATOM   4815 HE22 GLN   307      39.908  25.516  88.786  1.00  0.00           H
ATOM   4816  C   GLN   307      35.241  29.023  91.434  1.00  0.00           C
ATOM   4817  O   GLN   307      36.057  29.413  92.314  1.00  0.00           O
ATOM   4818  N   GLY   308      34.019  29.552  91.387  1.00  0.00           N
ATOM   4819  H   GLY   308      33.348  29.147  90.751  1.00  0.00           H
ATOM   4820  CA  GLY   308      33.369  30.343  92.423  1.00  0.00           C
ATOM   4821  HA2 GLY   308      32.332  30.507  92.131  1.00  0.00           H
ATOM   4822  HA3 GLY   308      33.355  29.790  93.363  1.00  0.00           H
ATOM   4823  C   GLY   308      33.858  31.797  92.688  1.00  0.00           C
ATOM   4824  O   GLY   308      33.262  32.469  93.538  1.00  0.00           O
ATOM   4825  N   PHE   309      34.833  32.331  91.891  1.00  0.00           N
ATOM   4826  H   PHE   309      35.184  31.703  91.183  1.00  0.00           H
ATOM   4827  CA  PHE   309      35.386  33.679  91.881  1.00  0.00           C
ATOM   4828  HA  PHE   309      35.741  33.779  92.906  1.00  0.00           H
ATOM   4829  CB  PHE   309      36.681  33.671  90.987  1.00  0.00           C
ATOM   4830  HB2 PHE   309      36.450  33.029  90.136  1.00  0.00           H
ATOM   4831  HB3 PHE   309      36.990  34.696  90.784  1.00  0.00           H
ATOM   4832  CG  PHE   309      37.861  32.980  91.662  1.00  0.00           C
ATOM   4833  CD1 PHE   309      38.590  33.680  92.608  1.00  0.00           C
ATOM   4834  HD1 PHE   309      38.270  34.675  92.880  1.00  0.00           H
ATOM   4835  CE1 PHE   309      39.683  33.015  93.249  1.00  0.00           C
ATOM   4836  HE1 PHE   309      40.133  33.620  94.023  1.00  0.00           H
ATOM   4837  CZ  PHE   309      40.127  31.777  92.826  1.00  0.00           C
ATOM   4838  HZ  PHE   309      40.934  31.243  93.305  1.00  0.00           H
ATOM   4839  CE2 PHE   309      39.336  31.093  91.878  1.00  0.00           C
ATOM   4840  HE2 PHE   309      39.666  30.097  91.625  1.00  0.00           H
ATOM   4841  CD2 PHE   309      38.164  31.641  91.344  1.00  0.00           C
ATOM   4842  HD2 PHE   309      37.655  31.017  90.623  1.00  0.00           H
ATOM   4843  C   PHE   309      34.445  34.842  91.482  1.00  0.00           C
ATOM   4844  O   PHE   309      34.521  35.968  91.938  1.00  0.00           O
ATOM   4845  N   ILE   310      33.593  34.546  90.483  1.00  0.00           N
ATOM   4846  H   ILE   310      33.401  33.599  90.188  1.00  0.00           H
ATOM   4847  CA  ILE   310      32.771  35.665  89.845  1.00  0.00           C
ATOM   4848  HA  ILE   310      32.716  36.487  90.558  1.00  0.00           H
ATOM   4849  CB  ILE   310      33.405  36.181  88.579  1.00  0.00           C
ATOM   4850  HB  ILE   310      32.888  37.060  88.194  1.00  0.00           H
ATOM   4851  CG2 ILE   310      34.835  36.784  88.794  1.00  0.00           C
ATOM   4852 HG21 ILE   310      35.148  37.393  87.946  1.00  0.00           H
ATOM   4853 HG22 ILE   310      35.537  35.958  88.893  1.00  0.00           H
ATOM   4854 HG23 ILE   310      34.866  37.391  89.699  1.00  0.00           H
ATOM   4855  CG1 ILE   310      33.325  35.148  87.396  1.00  0.00           C
ATOM   4856 HG12 ILE   310      33.797  34.237  87.764  1.00  0.00           H
ATOM   4857 HG13 ILE   310      32.277  34.940  87.182  1.00  0.00           H
ATOM   4858  CD1 ILE   310      33.854  35.602  86.052  1.00  0.00           C
ATOM   4859 HD11 ILE   310      33.506  35.003  85.210  1.00  0.00           H
ATOM   4860 HD12 ILE   310      34.944  35.603  86.023  1.00  0.00           H
ATOM   4861 HD13 ILE   310      33.539  36.629  85.866  1.00  0.00           H
ATOM   4862  C   ILE   310      31.262  35.273  89.638  1.00  0.00           C
ATOM   4863  O   ILE   310      30.821  34.099  89.750  1.00  0.00           O
ATOM   4864  N   PHE   311      30.485  36.254  89.143  1.00  0.00           N
ATOM   4865  H   PHE   311      30.775  37.221  89.097  1.00  0.00           H
ATOM   4866  CA  PHE   311      29.155  36.138  88.525  1.00  0.00           C
ATOM   4867  HA  PHE   311      28.750  37.113  88.255  1.00  0.00           H
ATOM   4868  CB  PHE   311      29.289  35.478  87.132  1.00  0.00           C
ATOM   4869  HB2 PHE   311      29.703  34.527  87.468  1.00  0.00           H
ATOM   4870  HB3 PHE   311      28.304  35.203  86.756  1.00  0.00           H
ATOM   4871  CG  PHE   311      30.073  36.243  86.041  1.00  0.00           C
ATOM   4872  CD1 PHE   311      30.181  37.652  86.103  1.00  0.00           C
ATOM   4873  HD1 PHE   311      29.862  38.260  86.937  1.00  0.00           H
ATOM   4874  CE1 PHE   311      30.732  38.353  84.985  1.00  0.00           C
ATOM   4875  HE1 PHE   311      30.962  39.407  85.032  1.00  0.00           H
ATOM   4876  CZ  PHE   311      31.149  37.657  83.888  1.00  0.00           C
ATOM   4877  HZ  PHE   311      31.631  38.241  83.117  1.00  0.00           H
ATOM   4878  CE2 PHE   311      31.081  36.224  83.854  1.00  0.00           C
ATOM   4879  HE2 PHE   311      31.641  35.741  83.066  1.00  0.00           H
ATOM   4880  CD2 PHE   311      30.523  35.527  84.909  1.00  0.00           C
ATOM   4881  HD2 PHE   311      30.519  34.448  84.960  1.00  0.00           H
ATOM   4882  C   PHE   311      28.026  35.643  89.430  1.00  0.00           C
ATOM   4883  O   PHE   311      27.273  34.750  89.131  1.00  0.00           O
ATOM   4884  N   LYS   312      28.041  36.165  90.731  1.00  0.00           N
ATOM   4885  H   LYS   312      28.727  36.889  90.896  1.00  0.00           H
ATOM   4886  CA  LYS   312      27.364  35.539  91.844  1.00  0.00           C
ATOM   4887  HA  LYS   312      27.508  34.462  91.930  1.00  0.00           H
ATOM   4888  CB  LYS   312      27.889  36.075  93.161  1.00  0.00           C
ATOM   4889  HB2 LYS   312      28.938  35.807  93.285  1.00  0.00           H
ATOM   4890  HB3 LYS   312      27.657  37.138  93.134  1.00  0.00           H
ATOM   4891  CG  LYS   312      27.113  35.582  94.397  1.00  0.00           C
ATOM   4892  HG2 LYS   312      26.091  35.914  94.218  1.00  0.00           H
ATOM   4893  HG3 LYS   312      27.153  34.495  94.463  1.00  0.00           H
ATOM   4894  CD  LYS   312      27.531  36.154  95.750  1.00  0.00           C
ATOM   4895  HD2 LYS   312      28.536  35.835  96.026  1.00  0.00           H
ATOM   4896  HD3 LYS   312      27.635  37.235  95.654  1.00  0.00           H
ATOM   4897  CE  LYS   312      26.459  35.710  96.849  1.00  0.00           C
ATOM   4898  HE2 LYS   312      25.420  35.784  96.528  1.00  0.00           H
ATOM   4899  HE3 LYS   312      26.722  34.671  97.045  1.00  0.00           H
ATOM   4900  NZ  LYS   312      26.642  36.496  98.069  1.00  0.00           N
ATOM   4901  HZ1 LYS   312      26.468  37.485  97.956  1.00  0.00           H
ATOM   4902  HZ2 LYS   312      27.542  36.310  98.488  1.00  0.00           H
ATOM   4903  HZ3 LYS   312      26.079  36.104  98.810  1.00  0.00           H
ATOM   4904  C   LYS   312      25.851  35.762  91.676  1.00  0.00           C
ATOM   4905  O   LYS   312      25.377  36.919  91.682  1.00  0.00           O
ATOM   4906  N   ASN   313      25.152  34.634  91.761  1.00  0.00           N
ATOM   4907  H   ASN   313      25.694  33.787  91.863  1.00  0.00           H
ATOM   4908  CA  ASN   313      23.679  34.514  91.679  1.00  0.00           C
ATOM   4909  HA  ASN   313      23.345  33.476  91.670  1.00  0.00           H
ATOM   4910  CB  ASN   313      23.050  35.017  92.938  1.00  0.00           C
ATOM   4911  HB2 ASN   313      23.242  36.089  92.885  1.00  0.00           H
ATOM   4912  HB3 ASN   313      21.975  34.847  92.991  1.00  0.00           H
ATOM   4913  CG  ASN   313      23.542  34.426  94.250  1.00  0.00           C
ATOM   4914  OD1 ASN   313      23.987  33.322  94.361  1.00  0.00           O
ATOM   4915  ND2 ASN   313      23.530  35.222  95.266  1.00  0.00           N
ATOM   4916 HD21 ASN   313      23.170  36.164  95.249  1.00  0.00           H
ATOM   4917 HD22 ASN   313      23.720  34.903  96.205  1.00  0.00           H
ATOM   4918  C   ASN   313      23.151  35.099  90.344  1.00  0.00           C
ATOM   4919  O   ASN   313      21.884  35.177  90.249  1.00  0.00           O
ATOM   4920  N   GLN   314      23.901  35.439  89.314  1.00  0.00           N
ATOM   4921  H   GLN   314      24.854  35.142  89.473  1.00  0.00           H
ATOM   4922  CA  GLN   314      23.424  36.044  88.054  1.00  0.00           C
ATOM   4923  HA  GLN   314      22.851  36.950  88.252  1.00  0.00           H
ATOM   4924  CB  GLN   314      24.755  36.487  87.332  1.00  0.00           C
ATOM   4925  HB2 GLN   314      25.398  35.607  87.292  1.00  0.00           H
ATOM   4926  HB3 GLN   314      24.577  36.858  86.323  1.00  0.00           H
ATOM   4927  CG  GLN   314      25.496  37.651  88.126  1.00  0.00           C
ATOM   4928  HG2 GLN   314      25.901  37.170  89.016  1.00  0.00           H
ATOM   4929  HG3 GLN   314      26.283  38.058  87.490  1.00  0.00           H
ATOM   4930  CD  GLN   314      24.657  38.881  88.571  1.00  0.00           C
ATOM   4931  OE1 GLN   314      24.148  39.739  87.840  1.00  0.00           O
ATOM   4932  NE2 GLN   314      24.425  38.905  89.820  1.00  0.00           N
ATOM   4933 HE21 GLN   314      23.774  39.603  90.154  1.00  0.00           H
ATOM   4934 HE22 GLN   314      24.940  38.237  90.375  1.00  0.00           H
ATOM   4935  C   GLN   314      22.695  35.029  87.181  1.00  0.00           C
ATOM   4936  O   GLN   314      22.757  33.811  87.283  1.00  0.00           O
ATOM   4937  N   ASP   315      21.815  35.647  86.341  1.00  0.00           N
ATOM   4938  H   ASP   315      21.956  36.625  86.134  1.00  0.00           H
ATOM   4939  CA  ASP   315      21.196  34.905  85.230  1.00  0.00           C
ATOM   4940  HA  ASP   315      20.862  33.950  85.636  1.00  0.00           H
ATOM   4941  CB  ASP   315      19.913  35.660  84.720  1.00  0.00           C
ATOM   4942  HB2 ASP   315      19.265  35.650  85.597  1.00  0.00           H
ATOM   4943  HB3 ASP   315      20.266  36.659  84.464  1.00  0.00           H
ATOM   4944  CG  ASP   315      19.190  34.945  83.475  1.00  0.00           C
ATOM   4945  OD1 ASP   315      19.769  34.059  82.815  1.00  0.00           O
ATOM   4946  OD2 ASP   315      18.063  35.361  83.260  1.00  0.00           O
ATOM   4947  C   ASP   315      22.244  34.611  84.150  1.00  0.00           C
ATOM   4948  O   ASP   315      22.853  35.545  83.637  1.00  0.00           O
ATOM   4949  N   LEU   316      22.652  33.410  83.820  1.00  0.00           N
ATOM   4950  H   LEU   316      22.194  32.645  84.297  1.00  0.00           H
ATOM   4951  CA  LEU   316      23.718  33.019  82.903  1.00  0.00           C
ATOM   4952  HA  LEU   316      24.316  33.886  82.622  1.00  0.00           H
ATOM   4953  CB  LEU   316      24.533  31.962  83.554  1.00  0.00           C
ATOM   4954  HB2 LEU   316      23.976  31.110  83.942  1.00  0.00           H
ATOM   4955  HB3 LEU   316      25.304  31.688  82.834  1.00  0.00           H
ATOM   4956  CG  LEU   316      25.175  32.631  84.757  1.00  0.00           C
ATOM   4957  HG  LEU   316      24.396  32.677  85.518  1.00  0.00           H
ATOM   4958  CD1 LEU   316      26.296  31.690  85.242  1.00  0.00           C
ATOM   4959 HD11 LEU   316      26.619  32.117  86.191  1.00  0.00           H
ATOM   4960 HD12 LEU   316      27.129  31.660  84.539  1.00  0.00           H
ATOM   4961 HD13 LEU   316      25.852  30.698  85.328  1.00  0.00           H
ATOM   4962  CD2 LEU   316      25.904  33.971  84.567  1.00  0.00           C
ATOM   4963 HD21 LEU   316      26.740  33.856  83.877  1.00  0.00           H
ATOM   4964 HD22 LEU   316      25.227  34.735  84.182  1.00  0.00           H
ATOM   4965 HD23 LEU   316      26.240  34.284  85.555  1.00  0.00           H
ATOM   4966  C   LEU   316      23.131  32.529  81.538  1.00  0.00           C
ATOM   4967  O   LEU   316      23.911  32.315  80.645  1.00  0.00           O
ATOM   4968  N   SER   317      21.769  32.442  81.375  1.00  0.00           N
ATOM   4969  H   SER   317      21.131  32.704  82.114  1.00  0.00           H
ATOM   4970  CA  SER   317      21.018  31.822  80.242  1.00  0.00           C
ATOM   4971  HA  SER   317      21.345  30.784  80.301  1.00  0.00           H
ATOM   4972  CB  SER   317      19.541  31.906  80.484  1.00  0.00           C
ATOM   4973  HB2 SER   317      18.969  31.384  79.717  1.00  0.00           H
ATOM   4974  HB3 SER   317      19.234  31.536  81.463  1.00  0.00           H
ATOM   4975  OG  SER   317      19.127  33.263  80.485  1.00  0.00           O
ATOM   4976  HG  SER   317      19.453  33.561  81.337  1.00  0.00           H
ATOM   4977  C   SER   317      21.423  32.242  78.802  1.00  0.00           C
ATOM   4978  O   SER   317      21.236  31.448  77.840  1.00  0.00           O
ATOM   4979  N   LYS   318      21.951  33.410  78.666  1.00  0.00           N
ATOM   4980  H   LYS   318      22.105  33.968  79.494  1.00  0.00           H
ATOM   4981  CA  LYS   318      22.445  34.114  77.422  1.00  0.00           C
ATOM   4982  HA  LYS   318      22.018  33.608  76.556  1.00  0.00           H
ATOM   4983  CB  LYS   318      21.767  35.457  77.340  1.00  0.00           C
ATOM   4984  HB2 LYS   318      21.960  36.016  78.255  1.00  0.00           H
ATOM   4985  HB3 LYS   318      22.173  35.964  76.465  1.00  0.00           H
ATOM   4986  CG  LYS   318      20.212  35.378  77.322  1.00  0.00           C
ATOM   4987  HG2 LYS   318      19.894  34.634  76.592  1.00  0.00           H
ATOM   4988  HG3 LYS   318      19.902  35.028  78.307  1.00  0.00           H
ATOM   4989  CD  LYS   318      19.759  36.763  77.041  1.00  0.00           C
ATOM   4990  HD2 LYS   318      20.122  37.436  77.818  1.00  0.00           H
ATOM   4991  HD3 LYS   318      20.318  37.107  76.171  1.00  0.00           H
ATOM   4992  CE  LYS   318      18.264  36.843  76.662  1.00  0.00           C
ATOM   4993  HE2 LYS   318      18.185  36.302  75.720  1.00  0.00           H
ATOM   4994  HE3 LYS   318      17.832  36.397  77.558  1.00  0.00           H
ATOM   4995  NZ  LYS   318      17.821  38.231  76.411  1.00  0.00           N
ATOM   4996  HZ1 LYS   318      16.855  38.357  76.144  1.00  0.00           H
ATOM   4997  HZ2 LYS   318      18.263  38.558  75.564  1.00  0.00           H
ATOM   4998  HZ3 LYS   318      18.128  38.797  77.189  1.00  0.00           H
ATOM   4999  C   LYS   318      24.001  34.194  77.385  1.00  0.00           C
ATOM   5000  O   LYS   318      24.540  34.495  76.315  1.00  0.00           O
ATOM   5001  N   PHE   319      24.762  34.060  78.499  1.00  0.00           N
ATOM   5002  H   PHE   319      24.164  33.899  79.297  1.00  0.00           H
ATOM   5003  CA  PHE   319      26.217  33.887  78.515  1.00  0.00           C
ATOM   5004  HA  PHE   319      26.835  34.324  77.731  1.00  0.00           H
ATOM   5005  CB  PHE   319      26.766  34.633  79.787  1.00  0.00           C
ATOM   5006  HB2 PHE   319      26.351  35.641  79.792  1.00  0.00           H
ATOM   5007  HB3 PHE   319      26.409  34.045  80.632  1.00  0.00           H
ATOM   5008  CG  PHE   319      28.259  34.761  79.929  1.00  0.00           C
ATOM   5009  CD1 PHE   319      28.950  35.872  79.382  1.00  0.00           C
ATOM   5010  HD1 PHE   319      28.345  36.536  78.784  1.00  0.00           H
ATOM   5011  CE1 PHE   319      30.376  35.903  79.485  1.00  0.00           C
ATOM   5012  HE1 PHE   319      30.896  36.788  79.151  1.00  0.00           H
ATOM   5013  CZ  PHE   319      31.062  34.998  80.229  1.00  0.00           C
ATOM   5014  HZ  PHE   319      32.123  34.920  80.417  1.00  0.00           H
ATOM   5015  CE2 PHE   319      30.327  34.030  80.973  1.00  0.00           C
ATOM   5016  HE2 PHE   319      30.751  33.307  81.653  1.00  0.00           H
ATOM   5017  CD2 PHE   319      28.934  33.948  80.758  1.00  0.00           C
ATOM   5018  HD2 PHE   319      28.412  33.350  81.489  1.00  0.00           H
ATOM   5019  C   PHE   319      26.639  32.370  78.397  1.00  0.00           C
ATOM   5020  O   PHE   319      27.670  31.943  77.952  1.00  0.00           O
ATOM   5021  N   ASP   320      25.776  31.436  78.712  1.00  0.00           N
ATOM   5022  H   ASP   320      24.970  31.802  79.197  1.00  0.00           H
ATOM   5023  CA  ASP   320      25.960  29.965  78.603  1.00  0.00           C
ATOM   5024  HA  ASP   320      26.993  29.698  78.821  1.00  0.00           H
ATOM   5025  CB  ASP   320      25.069  29.353  79.626  1.00  0.00           C
ATOM   5026  HB2 ASP   320      25.166  29.765  80.629  1.00  0.00           H
ATOM   5027  HB3 ASP   320      24.032  29.592  79.388  1.00  0.00           H
ATOM   5028  CG  ASP   320      25.189  27.807  79.569  1.00  0.00           C
ATOM   5029  OD1 ASP   320      24.157  27.191  79.391  1.00  0.00           O
ATOM   5030  OD2 ASP   320      26.246  27.273  79.882  1.00  0.00           O
ATOM   5031  C   ASP   320      25.729  29.556  77.185  1.00  0.00           C
ATOM   5032  O   ASP   320      25.735  28.317  76.895  1.00  0.00           O
ATOM   5033  N   LYS   321      25.681  30.500  76.210  1.00  0.00           N
ATOM   5034  H   LYS   321      25.776  31.446  76.552  1.00  0.00           H
ATOM   5035  CA  LYS   321      25.790  30.353  74.746  1.00  0.00           C
ATOM   5036  HA  LYS   321      25.404  29.353  74.543  1.00  0.00           H
ATOM   5037  CB  LYS   321      24.908  31.393  73.958  1.00  0.00           C
ATOM   5038  HB2 LYS   321      25.264  32.388  74.229  1.00  0.00           H
ATOM   5039  HB3 LYS   321      24.967  31.074  72.917  1.00  0.00           H
ATOM   5040  CG  LYS   321      23.401  31.197  74.418  1.00  0.00           C
[truncated: 179,019 more chars]
