# Supplementary material for: Worth the Weight: Sub-Pocket EXplorer (SubPEx), a Weighted Ensemble Method to Enhance Binding-Pocket Conformational Sampling
Source: J Chem Theory Comput. 2023 Aug 16;19(17):5677–89. doi: 10.1021/acs.jctc.3c00478 (PMC10500992; doi:10.1021/acs.jctc.3c00478)
Supplement: Supplementary file 2 — ct3c00478_si_002.zip [file ct3c00478_si_002.zip › clustered_structures/HXK2/brute-force/rep.c22.aligned.pdb]

HELIX    1   1 LYS      4  PHE     17  1                                  14
HELIX    2   2 THR     21  LEU     39  1                                  19
HELIX    3   3 GLU    109  GLN    125  1                                  17
HELIX    4   4 VAL    172  LYS    181  1                                  10
HELIX    5   5 ASP    194  THR    205  1                                  12
HELIX    6   6 GLU    231  LEU    233  1                                   3
HELIX    7   7 TYR    253  SER    255  1                                   3
HELIX    8   8 LYS    267  GLU    275  1                                   9
HELIX    9   9 THR    283  LYS    286  1                                   4
HELIX   10  10 GLY    290  GLN    307  1                                  18
HELIX   11  11 SER    328  GLU    335  1                                   8
HELIX   12  12 GLU    342  GLU    351  1                                  10
HELIX   13  13 VAL    358  GLY    391  1                                  34
HELIX   14  14 SER    402  ARG    406  1                                   5
HELIX   15  15 PHE    410  ILE    421  1                                  12
HELIX   16  16 GLY    442  ALA    459  1                                  18
SHEET    1   1 1 SER    62  LEU    70  0
SHEET    2   2 1 ASN    74  GLY    83  0
SHEET    3   3 1 PHE    88  ARG    96  0
SHEET    4   4 1 ILE   134  THR   139  0
SHEET    5   5 1 ILE   186  ILE   192  0
SHEET    6   6 1 THR   209  PHE   215  0
SHEET    7   7 1 ALA   222  VAL   226  0
SHEET    8   8 1 PRO   246  ASN   250  0
SHEET    9   9 1 GLY   395  GLY   401  0
SHEET   10  10 1 ILE   434  PRO   438  0
CRYST1  150.224  145.635  167.994   5.86   4.76   8.25               1
ATOM      1  N   ASP     1      41.008  49.246  94.521  1.00  0.00           N
ATOM      2  H1  ASP     1      40.697  49.127  93.567  1.00  0.00           H
ATOM      3  H2  ASP     1      40.218  49.069  95.125  1.00  0.00           H
ATOM      4  H3  ASP     1      41.429  50.150  94.674  1.00  0.00           H
ATOM      5  CA  ASP     1      41.992  48.233  94.791  1.00  0.00           C
ATOM      6  HA  ASP     1      42.927  48.360  94.246  1.00  0.00           H
ATOM      7  CB  ASP     1      42.465  48.334  96.272  1.00  0.00           C
ATOM      8  HB2 ASP     1      41.628  48.056  96.912  1.00  0.00           H
ATOM      9  HB3 ASP     1      43.343  47.694  96.353  1.00  0.00           H
ATOM     10  CG  ASP     1      42.862  49.712  96.630  1.00  0.00           C
ATOM     11  OD1 ASP     1      42.920  50.621  95.745  1.00  0.00           O
ATOM     12  OD2 ASP     1      42.956  49.956  97.864  1.00  0.00           O
ATOM     13  C   ASP     1      41.379  46.849  94.332  1.00  0.00           C
ATOM     14  O   ASP     1      40.191  46.614  94.477  1.00  0.00           O
ATOM     15  N   VAL     2      42.323  46.025  93.877  1.00  0.00           N
ATOM     16  H   VAL     2      43.257  46.339  93.652  1.00  0.00           H
ATOM     17  CA  VAL     2      41.975  44.626  93.458  1.00  0.00           C
ATOM     18  HA  VAL     2      40.893  44.531  93.361  1.00  0.00           H
ATOM     19  CB  VAL     2      42.502  44.227  92.060  1.00  0.00           C
ATOM     20  HB  VAL     2      43.579  44.246  91.891  1.00  0.00           H
ATOM     21  CG1 VAL     2      42.086  42.781  91.664  1.00  0.00           C
ATOM     22 HG11 VAL     2      41.138  42.528  92.140  1.00  0.00           H
ATOM     23 HG12 VAL     2      42.222  42.702  90.586  1.00  0.00           H
ATOM     24 HG13 VAL     2      42.931  42.216  92.059  1.00  0.00           H
ATOM     25  CG2 VAL     2      41.960  45.245  91.022  1.00  0.00           C
ATOM     26 HG21 VAL     2      42.454  45.160  90.053  1.00  0.00           H
ATOM     27 HG22 VAL     2      42.078  46.268  91.378  1.00  0.00           H
ATOM     28 HG23 VAL     2      40.918  45.030  90.781  1.00  0.00           H
ATOM     29  C   VAL     2      42.435  43.584  94.457  1.00  0.00           C
ATOM     30  O   VAL     2      43.691  43.454  94.589  1.00  0.00           O
ATOM     31  N   PRO     3      41.630  42.761  95.117  1.00  0.00           N
ATOM     32  CD  PRO     3      40.152  42.797  95.126  1.00  0.00           C
ATOM     33  HD2 PRO     3      39.778  42.411  94.178  1.00  0.00           H
ATOM     34  HD3 PRO     3      39.777  43.819  95.074  1.00  0.00           H
ATOM     35  CG  PRO     3      39.661  42.034  96.387  1.00  0.00           C
ATOM     36  HG2 PRO     3      38.810  41.396  96.145  1.00  0.00           H
ATOM     37  HG3 PRO     3      39.495  42.652  97.269  1.00  0.00           H
ATOM     38  CB  PRO     3      40.849  41.115  96.634  1.00  0.00           C
ATOM     39  HB2 PRO     3      40.662  40.261  95.985  1.00  0.00           H
ATOM     40  HB3 PRO     3      40.899  40.761  97.665  1.00  0.00           H
ATOM     41  CA  PRO     3      42.079  41.906  96.176  1.00  0.00           C
ATOM     42  HA  PRO     3      42.437  42.557  96.973  1.00  0.00           H
ATOM     43  C   PRO     3      43.193  40.870  95.691  1.00  0.00           C
ATOM     44  O   PRO     3      43.157  40.456  94.515  1.00  0.00           O
ATOM     45  N   LYS     4      44.088  40.350  96.514  1.00  0.00           N
ATOM     46  H   LYS     4      44.008  40.691  97.461  1.00  0.00           H
ATOM     47  CA  LYS     4      45.231  39.501  96.198  1.00  0.00           C
ATOM     48  HA  LYS     4      45.869  40.005  95.471  1.00  0.00           H
ATOM     49  CB  LYS     4      46.045  39.110  97.443  1.00  0.00           C
ATOM     50  HB2 LYS     4      46.162  39.934  98.148  1.00  0.00           H
ATOM     51  HB3 LYS     4      45.527  38.244  97.853  1.00  0.00           H
ATOM     52  CG  LYS     4      47.440  38.672  97.040  1.00  0.00           C
ATOM     53  HG2 LYS     4      47.446  37.820  96.360  1.00  0.00           H
ATOM     54  HG3 LYS     4      47.887  39.549  96.572  1.00  0.00           H
ATOM     55  CD  LYS     4      48.388  38.335  98.239  1.00  0.00           C
ATOM     56  HD2 LYS     4      48.482  39.286  98.761  1.00  0.00           H
ATOM     57  HD3 LYS     4      47.927  37.568  98.860  1.00  0.00           H
ATOM     58  CE  LYS     4      49.800  37.876  97.826  1.00  0.00           C
ATOM     59  HE2 LYS     4      50.197  38.628  97.145  1.00  0.00           H
ATOM     60  HE3 LYS     4      50.451  37.919  98.699  1.00  0.00           H
ATOM     61  NZ  LYS     4      49.785  36.450  97.304  1.00  0.00           N
ATOM     62  HZ1 LYS     4      49.407  36.421  96.367  1.00  0.00           H
ATOM     63  HZ2 LYS     4      49.115  35.877  97.797  1.00  0.00           H
ATOM     64  HZ3 LYS     4      50.723  36.097  97.432  1.00  0.00           H
ATOM     65  C   LYS     4      44.836  38.228  95.352  1.00  0.00           C
ATOM     66  O   LYS     4      45.476  37.974  94.378  1.00  0.00           O
ATOM     67  N   GLU     5      43.750  37.587  95.686  1.00  0.00           N
ATOM     68  H   GLU     5      43.244  37.993  96.459  1.00  0.00           H
ATOM     69  CA  GLU     5      43.256  36.320  95.106  1.00  0.00           C
ATOM     70  HA  GLU     5      44.099  35.649  94.941  1.00  0.00           H
ATOM     71  CB  GLU     5      42.355  35.685  96.218  1.00  0.00           C
ATOM     72  HB2 GLU     5      41.432  36.260  96.287  1.00  0.00           H
ATOM     73  HB3 GLU     5      42.092  34.728  95.769  1.00  0.00           H
ATOM     74  CG  GLU     5      42.864  35.420  97.681  1.00  0.00           C
ATOM     75  HG2 GLU     5      42.129  34.841  98.241  1.00  0.00           H
ATOM     76  HG3 GLU     5      43.814  34.900  97.564  1.00  0.00           H
ATOM     77  CD  GLU     5      43.116  36.721  98.543  1.00  0.00           C
ATOM     78  OE1 GLU     5      43.639  36.594  99.651  1.00  0.00           O
ATOM     79  OE2 GLU     5      42.527  37.822  98.304  1.00  0.00           O
ATOM     80  C   GLU     5      42.614  36.432  93.788  1.00  0.00           C
ATOM     81  O   GLU     5      42.636  35.523  93.010  1.00  0.00           O
ATOM     82  N   LEU     6      42.047  37.631  93.548  1.00  0.00           N
ATOM     83  H   LEU     6      42.078  38.380  94.225  1.00  0.00           H
ATOM     84  CA  LEU     6      41.536  37.971  92.182  1.00  0.00           C
ATOM     85  HA  LEU     6      41.068  37.077  91.771  1.00  0.00           H
ATOM     86  CB  LEU     6      40.442  39.074  92.368  1.00  0.00           C
ATOM     87  HB2 LEU     6      39.749  38.732  93.137  1.00  0.00           H
ATOM     88  HB3 LEU     6      41.024  39.969  92.589  1.00  0.00           H
ATOM     89  CG  LEU     6      39.709  39.416  91.050  1.00  0.00           C
ATOM     90  HG  LEU     6      40.504  39.584  90.324  1.00  0.00           H
ATOM     91  CD1 LEU     6      38.995  38.180  90.502  1.00  0.00           C
ATOM     92 HD11 LEU     6      39.767  37.572  90.030  1.00  0.00           H
ATOM     93 HD12 LEU     6      38.214  38.399  89.774  1.00  0.00           H
ATOM     94 HD13 LEU     6      38.614  37.555  91.309  1.00  0.00           H
ATOM     95  CD2 LEU     6      38.808  40.588  91.017  1.00  0.00           C
ATOM     96 HD21 LEU     6      39.401  41.469  91.259  1.00  0.00           H
ATOM     97 HD22 LEU     6      38.349  40.762  90.043  1.00  0.00           H
ATOM     98 HD23 LEU     6      38.009  40.471  91.750  1.00  0.00           H
ATOM     99  C   LEU     6      42.725  38.272  91.278  1.00  0.00           C
ATOM    100  O   LEU     6      42.754  37.798  90.133  1.00  0.00           O
ATOM    101  N   MET     7      43.707  39.023  91.819  1.00  0.00           N
ATOM    102  H   MET     7      43.522  39.437  92.722  1.00  0.00           H
ATOM    103  CA  MET     7      44.917  39.364  91.092  1.00  0.00           C
ATOM    104  HA  MET     7      44.554  39.773  90.148  1.00  0.00           H
ATOM    105  CB  MET     7      45.533  40.622  91.789  1.00  0.00           C
ATOM    106  HB2 MET     7      44.808  41.412  91.991  1.00  0.00           H
ATOM    107  HB3 MET     7      45.916  40.383  92.780  1.00  0.00           H
ATOM    108  CG  MET     7      46.733  41.025  90.909  1.00  0.00           C
ATOM    109  HG2 MET     7      47.179  41.862  91.446  1.00  0.00           H
ATOM    110  HG3 MET     7      47.325  40.109  90.910  1.00  0.00           H
ATOM    111  SD  MET     7      46.486  41.527  89.120  1.00  0.00           S
ATOM    112  CE  MET     7      46.241  43.280  89.089  1.00  0.00           C
ATOM    113  HE1 MET     7      45.278  43.480  89.558  1.00  0.00           H
ATOM    114  HE2 MET     7      46.971  43.776  89.730  1.00  0.00           H
ATOM    115  HE3 MET     7      46.108  43.725  88.103  1.00  0.00           H
ATOM    116  C   MET     7      45.832  38.228  90.683  1.00  0.00           C
ATOM    117  O   MET     7      46.456  38.237  89.620  1.00  0.00           O
ATOM    118  N   GLN     8      45.764  37.138  91.529  1.00  0.00           N
ATOM    119  H   GLN     8      45.169  37.298  92.330  1.00  0.00           H
ATOM    120  CA  GLN     8      46.296  35.760  91.207  1.00  0.00           C
ATOM    121  HA  GLN     8      47.298  35.904  90.804  1.00  0.00           H
ATOM    122  CB  GLN     8      46.195  34.866  92.431  1.00  0.00           C
ATOM    123  HB2 GLN     8      46.690  35.480  93.183  1.00  0.00           H
ATOM    124  HB3 GLN     8      45.137  34.812  92.693  1.00  0.00           H
ATOM    125  CG  GLN     8      46.775  33.399  92.260  1.00  0.00           C
ATOM    126  HG2 GLN     8      46.309  32.918  91.400  1.00  0.00           H
ATOM    127  HG3 GLN     8      47.864  33.410  92.237  1.00  0.00           H
ATOM    128  CD  GLN     8      46.542  32.505  93.487  1.00  0.00           C
ATOM    129  OE1 GLN     8      45.875  32.908  94.402  1.00  0.00           O
ATOM    130  NE2 GLN     8      47.115  31.347  93.479  1.00  0.00           N
ATOM    131 HE21 GLN     8      47.077  30.751  94.293  1.00  0.00           H
ATOM    132 HE22 GLN     8      47.441  31.067  92.565  1.00  0.00           H
ATOM    133  C   GLN     8      45.607  35.142  89.922  1.00  0.00           C
ATOM    134  O   GLN     8      46.213  34.240  89.315  1.00  0.00           O
ATOM    135  N   GLN     9      44.327  35.446  89.570  1.00  0.00           N
ATOM    136  H   GLN     9      43.854  36.173  90.088  1.00  0.00           H
ATOM    137  CA  GLN     9      43.741  34.771  88.417  1.00  0.00           C
ATOM    138  HA  GLN     9      44.123  33.750  88.433  1.00  0.00           H
ATOM    139  CB  GLN     9      42.231  34.743  88.518  1.00  0.00           C
ATOM    140  HB2 GLN     9      41.893  35.775  88.437  1.00  0.00           H
ATOM    141  HB3 GLN     9      41.823  34.023  87.808  1.00  0.00           H
ATOM    142  CG  GLN     9      41.646  34.195  89.836  1.00  0.00           C
ATOM    143  HG2 GLN     9      41.692  34.980  90.590  1.00  0.00           H
ATOM    144  HG3 GLN     9      40.647  33.772  89.737  1.00  0.00           H
ATOM    145  CD  GLN     9      42.317  32.987  90.416  1.00  0.00           C
ATOM    146  OE1 GLN     9      42.403  31.994  89.777  1.00  0.00           O
ATOM    147  NE2 GLN     9      42.561  32.944  91.650  1.00  0.00           N
ATOM    148 HE21 GLN     9      42.884  32.124  92.144  1.00  0.00           H
ATOM    149 HE22 GLN     9      42.330  33.775  92.176  1.00  0.00           H
ATOM    150  C   GLN     9      44.193  35.471  87.141  1.00  0.00           C
ATOM    151  O   GLN     9      44.172  34.973  86.047  1.00  0.00           O
ATOM    152  N   ILE    10      44.584  36.736  87.272  1.00  0.00           N
ATOM    153  H   ILE    10      44.500  37.128  88.198  1.00  0.00           H
ATOM    154  CA  ILE    10      45.031  37.683  86.233  1.00  0.00           C
ATOM    155  HA  ILE    10      44.410  37.536  85.350  1.00  0.00           H
ATOM    156  CB  ILE    10      44.858  39.130  86.722  1.00  0.00           C
ATOM    157  HB  ILE    10      45.353  39.189  87.690  1.00  0.00           H
ATOM    158  CG2 ILE    10      45.564  40.117  85.842  1.00  0.00           C
ATOM    159 HG21 ILE    10      45.488  41.115  86.275  1.00  0.00           H
ATOM    160 HG22 ILE    10      45.023  40.046  84.898  1.00  0.00           H
ATOM    161 HG23 ILE    10      46.626  39.877  85.815  1.00  0.00           H
ATOM    162  CG1 ILE    10      43.335  39.637  86.990  1.00  0.00           C
ATOM    163 HG12 ILE    10      42.779  39.615  86.052  1.00  0.00           H
ATOM    164 HG13 ILE    10      42.782  38.896  87.567  1.00  0.00           H
ATOM    165  CD1 ILE    10      43.135  40.970  87.751  1.00  0.00           C
ATOM    166 HD11 ILE    10      43.414  40.600  88.738  1.00  0.00           H
ATOM    167 HD12 ILE    10      42.096  41.296  87.729  1.00  0.00           H
ATOM    168 HD13 ILE    10      43.689  41.848  87.421  1.00  0.00           H
ATOM    169  C   ILE    10      46.481  37.310  85.840  1.00  0.00           C
ATOM    170  O   ILE    10      46.719  36.889  84.723  1.00  0.00           O
ATOM    171  N   GLU    11      47.383  37.176  86.826  1.00  0.00           N
ATOM    172  H   GLU    11      47.163  37.341  87.799  1.00  0.00           H
ATOM    173  CA  GLU    11      48.639  36.516  86.534  1.00  0.00           C
ATOM    174  HA  GLU    11      49.171  36.966  85.696  1.00  0.00           H
ATOM    175  CB  GLU    11      49.686  36.620  87.703  1.00  0.00           C
ATOM    176  HB2 GLU    11      49.262  36.233  88.629  1.00  0.00           H
ATOM    177  HB3 GLU    11      50.591  36.086  87.413  1.00  0.00           H
ATOM    178  CG  GLU    11      49.972  38.086  88.124  1.00  0.00           C
ATOM    179  HG2 GLU    11      48.984  38.416  88.446  1.00  0.00           H
ATOM    180  HG3 GLU    11      50.524  38.112  89.063  1.00  0.00           H
ATOM    181  CD  GLU    11      50.512  38.990  86.989  1.00  0.00           C
ATOM    182  OE1 GLU    11      51.179  38.375  86.094  1.00  0.00           O
ATOM    183  OE2 GLU    11      50.275  40.225  86.861  1.00  0.00           O
ATOM    184  C   GLU    11      48.552  35.066  86.114  1.00  0.00           C
ATOM    185  O   GLU    11      49.464  34.637  85.416  1.00  0.00           O
ATOM    186  N   ASN    12      47.460  34.337  86.408  1.00  0.00           N
ATOM    187  H   ASN    12      46.874  34.608  87.184  1.00  0.00           H
ATOM    188  CA  ASN    12      47.331  32.967  85.909  1.00  0.00           C
ATOM    189  HA  ASN    12      48.218  32.357  86.075  1.00  0.00           H
ATOM    190  CB  ASN    12      46.365  32.162  86.784  1.00  0.00           C
ATOM    191  HB2 ASN    12      46.779  32.012  87.781  1.00  0.00           H
ATOM    192  HB3 ASN    12      45.363  32.583  86.851  1.00  0.00           H
ATOM    193  CG  ASN    12      46.214  30.741  86.353  1.00  0.00           C
ATOM    194  OD1 ASN    12      47.161  30.006  86.381  1.00  0.00           O
ATOM    195  ND2 ASN    12      45.041  30.238  86.070  1.00  0.00           N
ATOM    196 HD21 ASN    12      44.212  30.811  86.002  1.00  0.00           H
ATOM    197 HD22 ASN    12      45.089  29.233  85.986  1.00  0.00           H
ATOM    198  C   ASN    12      46.955  32.968  84.424  1.00  0.00           C
ATOM    199  O   ASN    12      47.633  32.388  83.542  1.00  0.00           O
ATOM    200  N   PHE    13      45.928  33.654  83.970  1.00  0.00           N
ATOM    201  H   PHE    13      45.366  33.994  84.738  1.00  0.00           H
ATOM    202  CA  PHE    13      45.628  33.922  82.576  1.00  0.00           C
ATOM    203  HA  PHE    13      45.314  33.033  82.029  1.00  0.00           H
ATOM    204  CB  PHE    13      44.448  34.853  82.555  1.00  0.00           C
ATOM    205  HB2 PHE    13      44.685  35.525  83.379  1.00  0.00           H
ATOM    206  HB3 PHE    13      44.442  35.355  81.587  1.00  0.00           H
ATOM    207  CG  PHE    13      43.063  34.222  82.936  1.00  0.00           C
ATOM    208  CD1 PHE    13      42.588  33.082  82.361  1.00  0.00           C
ATOM    209  HD1 PHE    13      43.279  32.501  81.767  1.00  0.00           H
ATOM    210  CE1 PHE    13      41.277  32.663  82.583  1.00  0.00           C
ATOM    211  HE1 PHE    13      40.943  31.805  82.018  1.00  0.00           H
ATOM    212  CZ  PHE    13      40.405  33.443  83.372  1.00  0.00           C
ATOM    213  HZ  PHE    13      39.377  33.116  83.389  1.00  0.00           H
ATOM    214  CE2 PHE    13      40.940  34.551  83.976  1.00  0.00           C
ATOM    215  HE2 PHE    13      40.322  35.090  84.679  1.00  0.00           H
ATOM    216  CD2 PHE    13      42.243  34.993  83.776  1.00  0.00           C
ATOM    217  HD2 PHE    13      42.548  35.913  84.255  1.00  0.00           H
ATOM    218  C   PHE    13      46.760  34.613  81.793  1.00  0.00           C
ATOM    219  O   PHE    13      46.938  34.265  80.694  1.00  0.00           O
ATOM    220  N   GLU    14      47.587  35.493  82.426  1.00  0.00           N
ATOM    221  H   GLU    14      47.321  35.725  83.372  1.00  0.00           H
ATOM    222  CA  GLU    14      48.830  36.053  81.858  1.00  0.00           C
ATOM    223  HA  GLU    14      48.543  36.548  80.930  1.00  0.00           H
ATOM    224  CB  GLU    14      49.441  37.183  82.773  1.00  0.00           C
ATOM    225  HB2 GLU    14      48.615  37.872  82.955  1.00  0.00           H
ATOM    226  HB3 GLU    14      49.836  36.872  83.739  1.00  0.00           H
ATOM    227  CG  GLU    14      50.654  37.795  81.994  1.00  0.00           C
ATOM    228  HG2 GLU    14      51.433  37.100  81.678  1.00  0.00           H
ATOM    229  HG3 GLU    14      50.196  38.316  81.154  1.00  0.00           H
ATOM    230  CD  GLU    14      51.315  38.959  82.717  1.00  0.00           C
ATOM    231  OE1 GLU    14      50.647  39.969  82.981  1.00  0.00           O
ATOM    232  OE2 GLU    14      52.494  38.953  83.090  1.00  0.00           O
ATOM    233  C   GLU    14      49.876  35.035  81.545  1.00  0.00           C
ATOM    234  O   GLU    14      50.123  34.908  80.328  1.00  0.00           O
ATOM    235  N   LYS    15      50.275  34.134  82.443  1.00  0.00           N
ATOM    236  H   LYS    15      50.082  34.313  83.418  1.00  0.00           H
ATOM    237  CA  LYS    15      51.025  32.891  82.199  1.00  0.00           C
ATOM    238  HA  LYS    15      51.990  33.252  81.841  1.00  0.00           H
ATOM    239  CB  LYS    15      51.209  32.030  83.475  1.00  0.00           C
ATOM    240  HB2 LYS    15      51.651  32.686  84.225  1.00  0.00           H
ATOM    241  HB3 LYS    15      50.232  31.720  83.844  1.00  0.00           H
ATOM    242  CG  LYS    15      52.110  30.793  83.266  1.00  0.00           C
ATOM    243  HG2 LYS    15      52.308  30.381  84.256  1.00  0.00           H
ATOM    244  HG3 LYS    15      51.565  30.093  82.631  1.00  0.00           H
ATOM    245  CD  LYS    15      53.469  30.939  82.713  1.00  0.00           C
ATOM    246  HD2 LYS    15      53.957  29.979  82.544  1.00  0.00           H
ATOM    247  HD3 LYS    15      53.355  31.427  81.745  1.00  0.00           H
ATOM    248  CE  LYS    15      54.388  31.682  83.729  1.00  0.00           C
ATOM    249  HE2 LYS    15      53.970  32.656  83.984  1.00  0.00           H
ATOM    250  HE3 LYS    15      54.398  31.048  84.616  1.00  0.00           H
ATOM    251  NZ  LYS    15      55.733  31.824  83.078  1.00  0.00           N
ATOM    252  HZ1 LYS    15      56.442  32.201  83.692  1.00  0.00           H
ATOM    253  HZ2 LYS    15      55.580  32.442  82.295  1.00  0.00           H
ATOM    254  HZ3 LYS    15      56.069  30.930  82.752  1.00  0.00           H
ATOM    255  C   LYS    15      50.409  32.040  81.084  1.00  0.00           C
ATOM    256  O   LYS    15      51.124  31.700  80.160  1.00  0.00           O
ATOM    257  N   ILE    16      49.115  31.781  81.139  1.00  0.00           N
ATOM    258  H   ILE    16      48.591  32.097  81.942  1.00  0.00           H
ATOM    259  CA  ILE    16      48.477  30.955  80.124  1.00  0.00           C
ATOM    260  HA  ILE    16      49.077  30.047  80.071  1.00  0.00           H
ATOM    261  CB  ILE    16      47.056  30.596  80.565  1.00  0.00           C
ATOM    262  HB  ILE    16      46.496  31.485  80.857  1.00  0.00           H
ATOM    263  CG2 ILE    16      46.197  29.808  79.518  1.00  0.00           C
ATOM    264 HG21 ILE    16      46.105  30.410  78.613  1.00  0.00           H
ATOM    265 HG22 ILE    16      45.187  29.595  79.870  1.00  0.00           H
ATOM    266 HG23 ILE    16      46.682  28.933  79.084  1.00  0.00           H
ATOM    267  CG1 ILE    16      47.001  29.709  81.737  1.00  0.00           C
ATOM    268 HG12 ILE    16      47.187  28.693  81.388  1.00  0.00           H
ATOM    269 HG13 ILE    16      47.817  29.888  82.437  1.00  0.00           H
ATOM    270  CD1 ILE    16      45.785  29.706  82.594  1.00  0.00           C
ATOM    271 HD11 ILE    16      44.953  29.937  81.927  1.00  0.00           H
ATOM    272 HD12 ILE    16      45.808  30.507  83.333  1.00  0.00           H
ATOM    273 HD13 ILE    16      45.756  28.690  82.986  1.00  0.00           H
ATOM    274  C   ILE    16      48.526  31.558  78.705  1.00  0.00           C
ATOM    275  O   ILE    16      48.578  30.889  77.744  1.00  0.00           O
ATOM    276  N   PHE    17      48.334  32.914  78.551  1.00  0.00           N
ATOM    277  H   PHE    17      48.359  33.599  79.293  1.00  0.00           H
ATOM    278  CA  PHE    17      48.258  33.465  77.166  1.00  0.00           C
ATOM    279  HA  PHE    17      48.203  32.676  76.416  1.00  0.00           H
ATOM    280  CB  PHE    17      46.946  34.294  77.128  1.00  0.00           C
ATOM    281  HB2 PHE    17      46.999  35.100  77.860  1.00  0.00           H
ATOM    282  HB3 PHE    17      46.805  34.728  76.138  1.00  0.00           H
ATOM    283  CG  PHE    17      45.689  33.517  77.408  1.00  0.00           C
ATOM    284  CD1 PHE    17      45.288  32.396  76.634  1.00  0.00           C
ATOM    285  HD1 PHE    17      45.979  31.975  75.920  1.00  0.00           H
ATOM    286  CE1 PHE    17      43.957  31.900  76.719  1.00  0.00           C
ATOM    287  HE1 PHE    17      43.645  31.139  76.019  1.00  0.00           H
ATOM    288  CZ  PHE    17      43.093  32.399  77.648  1.00  0.00           C
ATOM    289  HZ  PHE    17      42.071  32.100  77.835  1.00  0.00           H
ATOM    290  CE2 PHE    17      43.516  33.467  78.446  1.00  0.00           C
ATOM    291  HE2 PHE    17      42.788  33.782  79.179  1.00  0.00           H
ATOM    292  CD2 PHE    17      44.819  34.028  78.372  1.00  0.00           C
ATOM    293  HD2 PHE    17      45.041  34.896  78.975  1.00  0.00           H
ATOM    294  C   PHE    17      49.526  34.296  76.769  1.00  0.00           C
ATOM    295  O   PHE    17      49.492  34.755  75.614  1.00  0.00           O
ATOM    296  N   THR    18      50.501  34.572  77.622  1.00  0.00           N
ATOM    297  H   THR    18      50.436  34.329  78.600  1.00  0.00           H
ATOM    298  CA  THR    18      51.831  35.090  77.153  1.00  0.00           C
ATOM    299  HA  THR    18      51.636  35.974  76.546  1.00  0.00           H
ATOM    300  CB  THR    18      52.741  35.453  78.351  1.00  0.00           C
ATOM    301  HB  THR    18      53.763  35.303  78.001  1.00  0.00           H
ATOM    302  CG2 THR    18      52.379  36.824  78.779  1.00  0.00           C
ATOM    303 HG21 THR    18      52.455  37.497  77.925  1.00  0.00           H
ATOM    304 HG22 THR    18      53.116  37.232  79.472  1.00  0.00           H
ATOM    305 HG23 THR    18      51.393  36.647  79.206  1.00  0.00           H
ATOM    306  OG1 THR    18      52.662  34.558  79.407  1.00  0.00           O
ATOM    307  HG1 THR    18      51.734  34.387  79.584  1.00  0.00           H
ATOM    308  C   THR    18      52.515  34.082  76.260  1.00  0.00           C
ATOM    309  O   THR    18      52.400  32.878  76.497  1.00  0.00           O
ATOM    310  N   VAL    19      53.193  34.460  75.184  1.00  0.00           N
ATOM    311  H   VAL    19      53.359  35.455  75.153  1.00  0.00           H
ATOM    312  CA  VAL    19      53.930  33.521  74.274  1.00  0.00           C
ATOM    313  HA  VAL    19      53.951  32.510  74.682  1.00  0.00           H
ATOM    314  CB  VAL    19      53.243  33.384  72.920  1.00  0.00           C
ATOM    315  HB  VAL    19      53.296  34.349  72.415  1.00  0.00           H
ATOM    316  CG1 VAL    19      53.939  32.361  72.030  1.00  0.00           C
ATOM    317 HG11 VAL    19      53.825  31.339  72.390  1.00  0.00           H
ATOM    318 HG12 VAL    19      53.561  32.513  71.019  1.00  0.00           H
ATOM    319 HG13 VAL    19      54.978  32.671  71.921  1.00  0.00           H
ATOM    320  CG2 VAL    19      51.793  32.913  72.979  1.00  0.00           C
ATOM    321 HG21 VAL    19      51.405  32.812  71.966  1.00  0.00           H
ATOM    322 HG22 VAL    19      51.177  33.613  73.543  1.00  0.00           H
ATOM    323 HG23 VAL    19      51.753  31.966  73.516  1.00  0.00           H
ATOM    324  C   VAL    19      55.413  34.030  74.051  1.00  0.00           C
ATOM    325  O   VAL    19      55.567  34.970  73.235  1.00  0.00           O
ATOM    326  N   PRO    20      56.454  33.360  74.584  1.00  0.00           N
ATOM    327  CD  PRO    20      56.307  32.269  75.461  1.00  0.00           C
ATOM    328  HD2 PRO    20      56.105  31.438  74.786  1.00  0.00           H
ATOM    329  HD3 PRO    20      55.486  32.476  76.149  1.00  0.00           H
ATOM    330  CG  PRO    20      57.637  31.930  76.228  1.00  0.00           C
ATOM    331  HG2 PRO    20      57.852  30.867  76.342  1.00  0.00           H
ATOM    332  HG3 PRO    20      57.625  32.494  77.161  1.00  0.00           H
ATOM    333  CB  PRO    20      58.635  32.583  75.246  1.00  0.00           C
ATOM    334  HB2 PRO    20      58.848  31.852  74.467  1.00  0.00           H
ATOM    335  HB3 PRO    20      59.534  32.916  75.766  1.00  0.00           H
ATOM    336  CA  PRO    20      57.910  33.800  74.652  1.00  0.00           C
ATOM    337  HA  PRO    20      58.116  34.573  75.393  1.00  0.00           H
ATOM    338  C   PRO    20      58.542  34.054  73.279  1.00  0.00           C
ATOM    339  O   PRO    20      58.251  33.351  72.315  1.00  0.00           O
ATOM    340  N   THR    21      59.556  34.921  73.190  1.00  0.00           N
ATOM    341  H   THR    21      59.883  35.350  74.045  1.00  0.00           H
ATOM    342  CA  THR    21      60.344  35.057  71.977  1.00  0.00           C
ATOM    343  HA  THR    21      59.699  35.414  71.175  1.00  0.00           H
ATOM    344  CB  THR    21      61.515  36.084  72.252  1.00  0.00           C
ATOM    345  HB  THR    21      62.023  36.156  71.291  1.00  0.00           H
ATOM    346  CG2 THR    21      61.030  37.414  72.873  1.00  0.00           C
ATOM    347 HG21 THR    21      61.212  38.182  72.121  1.00  0.00           H
ATOM    348 HG22 THR    21      61.519  37.715  73.799  1.00  0.00           H
ATOM    349 HG23 THR    21      59.946  37.330  72.958  1.00  0.00           H
ATOM    350  OG1 THR    21      62.368  35.476  73.231  1.00  0.00           O
ATOM    351  HG1 THR    21      62.942  34.882  72.743  1.00  0.00           H
ATOM    352  C   THR    21      60.978  33.730  71.531  1.00  0.00           C
ATOM    353  O   THR    21      61.103  33.579  70.346  1.00  0.00           O
ATOM    354  N   GLU    22      61.314  32.826  72.465  1.00  0.00           N
ATOM    355  H   GLU    22      61.290  33.081  73.442  1.00  0.00           H
ATOM    356  CA  GLU    22      61.896  31.531  72.075  1.00  0.00           C
ATOM    357  HA  GLU    22      62.779  31.647  71.446  1.00  0.00           H
ATOM    358  CB  GLU    22      62.466  30.773  73.278  1.00  0.00           C
ATOM    359  HB2 GLU    22      61.697  30.611  74.034  1.00  0.00           H
ATOM    360  HB3 GLU    22      62.909  29.839  72.934  1.00  0.00           H
ATOM    361  CG  GLU    22      63.569  31.498  73.998  1.00  0.00           C
ATOM    362  HG2 GLU    22      64.235  30.673  74.254  1.00  0.00           H
ATOM    363  HG3 GLU    22      64.203  32.084  73.333  1.00  0.00           H
ATOM    364  CD  GLU    22      63.314  32.326  75.298  1.00  0.00           C
ATOM    365  OE1 GLU    22      64.263  32.605  76.110  1.00  0.00           O
ATOM    366  OE2 GLU    22      62.186  32.801  75.464  1.00  0.00           O
ATOM    367  C   GLU    22      60.774  30.703  71.472  1.00  0.00           C
ATOM    368  O   GLU    22      60.998  29.880  70.527  1.00  0.00           O
ATOM    369  N   THR    23      59.533  30.844  71.902  1.00  0.00           N
ATOM    370  H   THR    23      59.379  31.534  72.624  1.00  0.00           H
ATOM    371  CA  THR    23      58.355  30.061  71.484  1.00  0.00           C
ATOM    372  HA  THR    23      58.537  28.989  71.398  1.00  0.00           H
ATOM    373  CB  THR    23      57.273  30.054  72.558  1.00  0.00           C
ATOM    374  HB  THR    23      56.904  31.069  72.702  1.00  0.00           H
ATOM    375  CG2 THR    23      56.061  29.271  72.168  1.00  0.00           C
ATOM    376 HG21 THR    23      55.427  29.850  71.497  1.00  0.00           H
ATOM    377 HG22 THR    23      55.533  29.066  73.100  1.00  0.00           H
ATOM    378 HG23 THR    23      56.297  28.329  71.671  1.00  0.00           H
ATOM    379  OG1 THR    23      57.694  29.415  73.718  1.00  0.00           O
ATOM    380  HG1 THR    23      58.186  28.642  73.433  1.00  0.00           H
ATOM    381  C   THR    23      57.847  30.411  70.096  1.00  0.00           C
ATOM    382  O   THR    23      57.535  29.602  69.275  1.00  0.00           O
ATOM    383  N   LEU    24      57.810  31.759  69.802  1.00  0.00           N
ATOM    384  H   LEU    24      58.107  32.388  70.535  1.00  0.00           H
ATOM    385  CA  LEU    24      57.480  32.323  68.605  1.00  0.00           C
ATOM    386  HA  LEU    24      56.553  31.926  68.188  1.00  0.00           H
ATOM    387  CB  LEU    24      57.355  33.864  68.634  1.00  0.00           C
ATOM    388  HB2 LEU    24      58.338  34.253  68.902  1.00  0.00           H
ATOM    389  HB3 LEU    24      57.012  34.147  67.639  1.00  0.00           H
ATOM    390  CG  LEU    24      56.338  34.578  69.590  1.00  0.00           C
ATOM    391  HG  LEU    24      56.553  34.249  70.607  1.00  0.00           H
ATOM    392  CD1 LEU    24      56.417  36.033  69.672  1.00  0.00           C
ATOM    393 HD11 LEU    24      55.603  36.350  70.324  1.00  0.00           H
ATOM    394 HD12 LEU    24      56.294  36.543  68.716  1.00  0.00           H
ATOM    395 HD13 LEU    24      57.362  36.224  70.180  1.00  0.00           H
ATOM    396  CD2 LEU    24      54.965  34.216  69.035  1.00  0.00           C
ATOM    397 HD21 LEU    24      54.234  34.580  69.757  1.00  0.00           H
ATOM    398 HD22 LEU    24      54.788  34.766  68.110  1.00  0.00           H
ATOM    399 HD23 LEU    24      54.959  33.126  69.010  1.00  0.00           H
ATOM    400  C   LEU    24      58.568  32.025  67.617  1.00  0.00           C
ATOM    401  O   LEU    24      58.267  31.687  66.415  1.00  0.00           O
ATOM    402  N   GLN    25      59.877  32.034  68.007  1.00  0.00           N
ATOM    403  H   GLN    25      60.142  32.430  68.897  1.00  0.00           H
ATOM    404  CA  GLN    25      60.964  31.425  67.155  1.00  0.00           C
ATOM    405  HA  GLN    25      60.922  31.931  66.190  1.00  0.00           H
ATOM    406  CB  GLN    25      62.300  31.607  67.900  1.00  0.00           C
ATOM    407  HB2 GLN    25      62.193  31.569  68.984  1.00  0.00           H
ATOM    408  HB3 GLN    25      63.062  30.904  67.563  1.00  0.00           H
ATOM    409  CG  GLN    25      62.821  33.035  67.580  1.00  0.00           C
ATOM    410  HG2 GLN    25      62.776  33.184  66.500  1.00  0.00           H
ATOM    411  HG3 GLN    25      62.004  33.669  67.926  1.00  0.00           H
ATOM    412  CD  GLN    25      63.995  33.535  68.328  1.00  0.00           C
ATOM    413  OE1 GLN    25      64.502  32.885  69.254  1.00  0.00           O
ATOM    414  NE2 GLN    25      64.549  34.725  67.962  1.00  0.00           N
ATOM    415 HE21 GLN    25      65.385  34.892  68.505  1.00  0.00           H
ATOM    416 HE22 GLN    25      64.162  35.283  67.215  1.00  0.00           H
ATOM    417  C   GLN    25      60.711  29.921  66.856  1.00  0.00           C
ATOM    418  O   GLN    25      60.888  29.625  65.683  1.00  0.00           O
ATOM    419  N   ALA    26      60.232  29.127  67.805  1.00  0.00           N
ATOM    420  H   ALA    26      60.159  29.585  68.702  1.00  0.00           H
ATOM    421  CA  ALA    26      60.022  27.709  67.679  1.00  0.00           C
ATOM    422  HA  ALA    26      60.910  27.263  67.230  1.00  0.00           H
ATOM    423  CB  ALA    26      59.739  27.022  69.043  1.00  0.00           C
ATOM    424  HB1 ALA    26      59.356  26.022  68.835  1.00  0.00           H
ATOM    425  HB2 ALA    26      58.978  27.478  69.675  1.00  0.00           H
ATOM    426  HB3 ALA    26      60.669  27.038  69.613  1.00  0.00           H
ATOM    427  C   ALA    26      58.871  27.363  66.698  1.00  0.00           C
ATOM    428  O   ALA    26      59.085  26.523  65.867  1.00  0.00           O
ATOM    429  N   VAL    27      57.730  28.108  66.783  1.00  0.00           N
ATOM    430  H   VAL    27      57.487  28.633  67.611  1.00  0.00           H
ATOM    431  CA  VAL    27      56.687  28.194  65.809  1.00  0.00           C
ATOM    432  HA  VAL    27      56.262  27.192  65.734  1.00  0.00           H
ATOM    433  CB  VAL    27      55.595  29.139  66.257  1.00  0.00           C
ATOM    434  HB  VAL    27      56.027  30.102  66.530  1.00  0.00           H
ATOM    435  CG1 VAL    27      54.632  29.422  65.154  1.00  0.00           C
ATOM    436 HG11 VAL    27      53.844  30.059  65.555  1.00  0.00           H
ATOM    437 HG12 VAL    27      55.212  29.957  64.402  1.00  0.00           H
ATOM    438 HG13 VAL    27      54.361  28.474  64.689  1.00  0.00           H
ATOM    439  CG2 VAL    27      54.658  28.674  67.446  1.00  0.00           C
ATOM    440 HG21 VAL    27      53.985  29.470  67.767  1.00  0.00           H
ATOM    441 HG22 VAL    27      55.250  28.301  68.281  1.00  0.00           H
ATOM    442 HG23 VAL    27      54.042  27.852  67.082  1.00  0.00           H
ATOM    443  C   VAL    27      57.217  28.489  64.425  1.00  0.00           C
ATOM    444  O   VAL    27      56.990  27.788  63.460  1.00  0.00           O
ATOM    445  N   THR    28      57.896  29.652  64.281  1.00  0.00           N
ATOM    446  H   THR    28      57.981  30.268  65.076  1.00  0.00           H
ATOM    447  CA  THR    28      58.416  30.086  62.970  1.00  0.00           C
ATOM    448  HA  THR    28      57.605  30.244  62.258  1.00  0.00           H
ATOM    449  CB  THR    28      59.089  31.494  63.169  1.00  0.00           C
ATOM    450  HB  THR    28      59.944  31.412  63.841  1.00  0.00           H
ATOM    451  CG2 THR    28      59.536  32.121  61.805  1.00  0.00           C
ATOM    452 HG21 THR    28      59.810  33.157  62.002  1.00  0.00           H
ATOM    453 HG22 THR    28      58.712  32.130  61.092  1.00  0.00           H
ATOM    454 HG23 THR    28      60.391  31.594  61.382  1.00  0.00           H
ATOM    455  OG1 THR    28      58.062  32.267  63.793  1.00  0.00           O
ATOM    456  HG1 THR    28      58.170  32.139  64.739  1.00  0.00           H
ATOM    457  C   THR    28      59.292  29.075  62.242  1.00  0.00           C
ATOM    458  O   THR    28      59.075  28.735  61.125  1.00  0.00           O
ATOM    459  N   LYS    29      60.358  28.594  62.963  1.00  0.00           N
ATOM    460  H   LYS    29      60.386  28.849  63.940  1.00  0.00           H
ATOM    461  CA  LYS    29      61.253  27.489  62.559  1.00  0.00           C
ATOM    462  HA  LYS    29      61.970  27.790  61.796  1.00  0.00           H
ATOM    463  CB  LYS    29      62.072  27.110  63.828  1.00  0.00           C
ATOM    464  HB2 LYS    29      62.557  27.984  64.263  1.00  0.00           H
ATOM    465  HB3 LYS    29      61.416  26.878  64.667  1.00  0.00           H
ATOM    466  CG  LYS    29      63.135  25.973  63.610  1.00  0.00           C
ATOM    467  HG2 LYS    29      63.669  25.886  64.556  1.00  0.00           H
ATOM    468  HG3 LYS    29      62.641  25.025  63.391  1.00  0.00           H
ATOM    469  CD  LYS    29      64.232  26.313  62.576  1.00  0.00           C
ATOM    470  HD2 LYS    29      63.770  26.336  61.588  1.00  0.00           H
ATOM    471  HD3 LYS    29      64.726  27.263  62.783  1.00  0.00           H
ATOM    472  CE  LYS    29      65.276  25.187  62.717  1.00  0.00           C
ATOM    473  HE2 LYS    29      66.179  25.585  62.254  1.00  0.00           H
ATOM    474  HE3 LYS    29      65.456  25.107  63.789  1.00  0.00           H
ATOM    475  NZ  LYS    29      64.890  23.964  62.057  1.00  0.00           N
ATOM    476  HZ1 LYS    29      64.051  23.551  62.439  1.00  0.00           H
ATOM    477  HZ2 LYS    29      65.583  23.269  62.299  1.00  0.00           H
ATOM    478  HZ3 LYS    29      64.869  23.978  61.048  1.00  0.00           H
ATOM    479  C   LYS    29      60.476  26.247  61.948  1.00  0.00           C
ATOM    480  O   LYS    29      60.839  25.579  60.956  1.00  0.00           O
ATOM    481  N   HIE    30      59.435  25.920  62.737  1.00  0.00           N
ATOM    482  H   HIE    30      59.249  26.484  63.553  1.00  0.00           H
ATOM    483  CA  HIE    30      58.518  24.726  62.461  1.00  0.00           C
ATOM    484  HA  HIE    30      59.055  23.823  62.171  1.00  0.00           H
ATOM    485  CB  HIE    30      57.661  24.440  63.684  1.00  0.00           C
ATOM    486  HB2 HIE    30      58.251  24.499  64.599  1.00  0.00           H
ATOM    487  HB3 HIE    30      56.936  25.249  63.775  1.00  0.00           H
ATOM    488  CG  HIE    30      57.007  23.132  63.571  1.00  0.00           C
ATOM    489  ND1 HIE    30      57.591  21.984  63.963  1.00  0.00           N
ATOM    490  CE1 HIE    30      56.678  20.989  63.807  1.00  0.00           C
ATOM    491  HE1 HIE    30      56.829  19.947  64.048  1.00  0.00           H
ATOM    492  NE2 HIE    30      55.642  21.496  63.214  1.00  0.00           N
ATOM    493  HE2 HIE    30      54.844  20.979  62.874  1.00  0.00           H
ATOM    494  CD2 HIE    30      55.767  22.848  63.113  1.00  0.00           C
ATOM    495  HD2 HIE    30      55.022  23.564  62.799  1.00  0.00           H
ATOM    496  C   HIE    30      57.626  25.061  61.245  1.00  0.00           C
ATOM    497  O   HIE    30      57.594  24.266  60.295  1.00  0.00           O
ATOM    498  N   PHE    31      57.207  26.331  61.146  1.00  0.00           N
ATOM    499  H   PHE    31      57.197  26.939  61.953  1.00  0.00           H
ATOM    500  CA  PHE    31      56.381  26.786  60.006  1.00  0.00           C
ATOM    501  HA  PHE    31      55.514  26.138  59.879  1.00  0.00           H
ATOM    502  CB  PHE    31      55.887  28.204  60.309  1.00  0.00           C
ATOM    503  HB2 PHE    31      55.612  28.166  61.364  1.00  0.00           H
ATOM    504  HB3 PHE    31      56.727  28.892  60.205  1.00  0.00           H
ATOM    505  CG  PHE    31      54.624  28.713  59.555  1.00  0.00           C
ATOM    506  CD1 PHE    31      54.425  28.684  58.164  1.00  0.00           C
ATOM    507  HD1 PHE    31      55.215  28.344  57.510  1.00  0.00           H
ATOM    508  CE1 PHE    31      53.249  29.213  57.557  1.00  0.00           C
ATOM    509  HE1 PHE    31      52.969  29.146  56.517  1.00  0.00           H
ATOM    510  CZ  PHE    31      52.262  29.826  58.408  1.00  0.00           C
ATOM    511  HZ  PHE    31      51.362  30.281  58.020  1.00  0.00           H
ATOM    512  CE2 PHE    31      52.432  29.875  59.763  1.00  0.00           C
ATOM    513  HE2 PHE    31      51.592  30.265  60.319  1.00  0.00           H
ATOM    514  CD2 PHE    31      53.583  29.336  60.287  1.00  0.00           C
ATOM    515  HD2 PHE    31      53.709  29.479  61.350  1.00  0.00           H
ATOM    516  C   PHE    31      57.205  26.723  58.695  1.00  0.00           C
ATOM    517  O   PHE    31      56.697  26.382  57.639  1.00  0.00           O
ATOM    518  N   ILE    32      58.428  27.207  58.747  1.00  0.00           N
ATOM    519  H   ILE    32      58.702  27.555  59.655  1.00  0.00           H
ATOM    520  CA  ILE    32      59.280  27.283  57.593  1.00  0.00           C
ATOM    521  HA  ILE    32      58.875  27.898  56.791  1.00  0.00           H
ATOM    522  CB  ILE    32      60.688  27.871  57.870  1.00  0.00           C
ATOM    523  HB  ILE    32      61.067  27.373  58.763  1.00  0.00           H
ATOM    524  CG2 ILE    32      61.796  27.759  56.738  1.00  0.00           C
ATOM    525 HG21 ILE    32      61.670  26.863  56.129  1.00  0.00           H
ATOM    526 HG22 ILE    32      62.802  27.646  57.141  1.00  0.00           H
ATOM    527 HG23 ILE    32      61.817  28.692  56.176  1.00  0.00           H
ATOM    528  CG1 ILE    32      60.590  29.343  58.170  1.00  0.00           C
ATOM    529 HG12 ILE    32      60.340  29.967  57.313  1.00  0.00           H
ATOM    530 HG13 ILE    32      59.776  29.449  58.887  1.00  0.00           H
ATOM    531  CD1 ILE    32      61.866  29.894  58.860  1.00  0.00           C
ATOM    532 HD11 ILE    32      62.759  29.768  58.248  1.00  0.00           H
ATOM    533 HD12 ILE    32      62.026  29.254  59.728  1.00  0.00           H
ATOM    534 HD13 ILE    32      61.812  30.967  59.041  1.00  0.00           H
ATOM    535  C   ILE    32      59.505  25.947  56.863  1.00  0.00           C
ATOM    536  O   ILE    32      59.484  25.833  55.656  1.00  0.00           O
ATOM    537  N   SER    33      59.552  24.866  57.660  1.00  0.00           N
ATOM    538  H   SER    33      59.626  25.169  58.620  1.00  0.00           H
ATOM    539  CA  SER    33      59.457  23.476  57.240  1.00  0.00           C
ATOM    540  HA  SER    33      60.328  23.386  56.591  1.00  0.00           H
ATOM    541  CB  SER    33      59.707  22.429  58.341  1.00  0.00           C
ATOM    542  HB2 SER    33      60.655  22.548  58.865  1.00  0.00           H
ATOM    543  HB3 SER    33      58.853  22.587  59.000  1.00  0.00           H
ATOM    544  OG  SER    33      59.729  21.077  57.900  1.00  0.00           O
ATOM    545  HG  SER    33      60.633  20.901  57.628  1.00  0.00           H
ATOM    546  C   SER    33      58.188  23.112  56.475  1.00  0.00           C
ATOM    547  O   SER    33      58.228  22.508  55.405  1.00  0.00           O
ATOM    548  N   GLU    34      57.036  23.627  56.894  1.00  0.00           N
ATOM    549  H   GLU    34      56.986  24.084  57.793  1.00  0.00           H
ATOM    550  CA  GLU    34      55.757  23.350  56.278  1.00  0.00           C
ATOM    551  HA  GLU    34      55.704  22.286  56.048  1.00  0.00           H
ATOM    552  CB  GLU    34      54.573  23.520  57.227  1.00  0.00           C
ATOM    553  HB2 GLU    34      54.631  24.468  57.762  1.00  0.00           H
ATOM    554  HB3 GLU    34      53.598  23.502  56.739  1.00  0.00           H
ATOM    555  CG  GLU    34      54.371  22.414  58.248  1.00  0.00           C
ATOM    556  HG2 GLU    34      55.211  22.596  58.918  1.00  0.00           H
ATOM    557  HG3 GLU    34      53.490  22.719  58.813  1.00  0.00           H
ATOM    558  CD  GLU    34      54.239  20.950  57.642  1.00  0.00           C
ATOM    559  OE1 GLU    34      54.613  20.010  58.402  1.00  0.00           O
ATOM    560  OE2 GLU    34      53.628  20.737  56.566  1.00  0.00           O
ATOM    561  C   GLU    34      55.501  24.050  55.009  1.00  0.00           C
ATOM    562  O   GLU    34      54.676  23.628  54.154  1.00  0.00           O
ATOM    563  N   LEU    35      55.978  25.323  54.835  1.00  0.00           N
ATOM    564  H   LEU    35      56.471  25.825  55.559  1.00  0.00           H
ATOM    565  CA  LEU    35      55.949  25.942  53.476  1.00  0.00           C
ATOM    566  HA  LEU    35      54.919  26.085  53.150  1.00  0.00           H
ATOM    567  CB  LEU    35      56.552  27.354  53.431  1.00  0.00           C
ATOM    568  HB2 LEU    35      57.635  27.231  53.459  1.00  0.00           H
ATOM    569  HB3 LEU    35      56.502  27.827  52.451  1.00  0.00           H
ATOM    570  CG  LEU    35      56.104  28.373  54.520  1.00  0.00           C
ATOM    571  HG  LEU    35      56.103  27.889  55.496  1.00  0.00           H
ATOM    572  CD1 LEU    35      57.071  29.533  54.688  1.00  0.00           C
ATOM    573 HD11 LEU    35      57.281  29.795  53.651  1.00  0.00           H
ATOM    574 HD12 LEU    35      57.964  29.172  55.197  1.00  0.00           H
ATOM    575 HD13 LEU    35      56.694  30.394  55.240  1.00  0.00           H
ATOM    576  CD2 LEU    35      54.677  28.802  54.237  1.00  0.00           C
ATOM    577 HD21 LEU    35      54.587  29.169  53.214  1.00  0.00           H
ATOM    578 HD22 LEU    35      54.016  27.934  54.261  1.00  0.00           H
ATOM    579 HD23 LEU    35      54.280  29.558  54.913  1.00  0.00           H
ATOM    580  C   LEU    35      56.693  25.038  52.506  1.00  0.00           C
ATOM    581  O   LEU    35      56.184  24.657  51.427  1.00  0.00           O
ATOM    582  N   GLU    36      57.872  24.541  52.815  1.00  0.00           N
ATOM    583  H   GLU    36      58.264  24.743  53.724  1.00  0.00           H
ATOM    584  CA  GLU    36      58.625  23.766  51.806  1.00  0.00           C
ATOM    585  HA  GLU    36      58.594  24.363  50.894  1.00  0.00           H
ATOM    586  CB  GLU    36      60.058  23.573  52.288  1.00  0.00           C
ATOM    587  HB2 GLU    36      60.489  24.504  52.655  1.00  0.00           H
ATOM    588  HB3 GLU    36      59.923  23.033  53.226  1.00  0.00           H
ATOM    589  CG  GLU    36      61.055  22.839  51.417  1.00  0.00           C
ATOM    590  HG2 GLU    36      61.899  22.610  52.068  1.00  0.00           H
ATOM    591  HG3 GLU    36      60.602  21.950  50.980  1.00  0.00           H
ATOM    592  CD  GLU    36      61.677  23.642  50.304  1.00  0.00           C
ATOM    593  OE1 GLU    36      61.116  24.655  49.892  1.00  0.00           O
ATOM    594  OE2 GLU    36      62.731  23.178  49.786  1.00  0.00           O
ATOM    595  C   GLU    36      57.936  22.441  51.561  1.00  0.00           C
ATOM    596  O   GLU    36      57.758  22.121  50.355  1.00  0.00           O
ATOM    597  N   LYS    37      57.421  21.738  52.577  1.00  0.00           N
ATOM    598  H   LYS    37      57.684  21.941  53.531  1.00  0.00           H
ATOM    599  CA  LYS    37      56.595  20.546  52.342  1.00  0.00           C
ATOM    600  HA  LYS    37      57.261  19.796  51.914  1.00  0.00           H
ATOM    601  CB  LYS    37      56.042  19.996  53.747  1.00  0.00           C
ATOM    602  HB2 LYS    37      55.648  20.750  54.429  1.00  0.00           H
ATOM    603  HB3 LYS    37      55.314  19.214  53.530  1.00  0.00           H
ATOM    604  CG  LYS    37      57.250  19.141  54.362  1.00  0.00           C
ATOM    605  HG2 LYS    37      57.142  18.173  53.873  1.00  0.00           H
ATOM    606  HG3 LYS    37      58.142  19.711  54.102  1.00  0.00           H
ATOM    607  CD  LYS    37      57.159  19.023  55.862  1.00  0.00           C
ATOM    608  HD2 LYS    37      58.122  18.865  56.349  1.00  0.00           H
ATOM    609  HD3 LYS    37      56.755  19.920  56.330  1.00  0.00           H
ATOM    610  CE  LYS    37      56.264  17.902  56.247  1.00  0.00           C
ATOM    611  HE2 LYS    37      55.345  17.776  55.673  1.00  0.00           H
ATOM    612  HE3 LYS    37      56.875  17.043  55.971  1.00  0.00           H
ATOM    613  NZ  LYS    37      56.096  17.870  57.740  1.00  0.00           N
ATOM    614  HZ1 LYS    37      56.956  18.143  58.195  1.00  0.00           H
ATOM    615  HZ2 LYS    37      55.892  16.916  58.003  1.00  0.00           H
ATOM    616  HZ3 LYS    37      55.297  18.458  57.931  1.00  0.00           H
ATOM    617  C   LYS    37      55.409  20.845  51.487  1.00  0.00           C
ATOM    618  O   LYS    37      55.045  20.038  50.603  1.00  0.00           O
ATOM    619  N   GLY    38      54.805  22.022  51.586  1.00  0.00           N
ATOM    620  H   GLY    38      55.268  22.684  52.193  1.00  0.00           H
ATOM    621  CA  GLY    38      53.785  22.657  50.737  1.00  0.00           C
ATOM    622  HA2 GLY    38      52.926  21.990  50.818  1.00  0.00           H
ATOM    623  HA3 GLY    38      53.600  23.634  51.185  1.00  0.00           H
ATOM    624  C   GLY    38      54.069  22.862  49.309  1.00  0.00           C
ATOM    625  O   GLY    38      53.255  22.384  48.501  1.00  0.00           O
ATOM    626  N   LEU    39      55.275  23.429  48.975  1.00  0.00           N
ATOM    627  H   LEU    39      55.805  23.724  49.782  1.00  0.00           H
ATOM    628  CA  LEU    39      55.889  23.570  47.579  1.00  0.00           C
ATOM    629  HA  LEU    39      55.168  23.924  46.844  1.00  0.00           H
ATOM    630  CB  LEU    39      57.085  24.558  47.696  1.00  0.00           C
ATOM    631  HB2 LEU    39      57.775  24.018  48.345  1.00  0.00           H
ATOM    632  HB3 LEU    39      57.545  24.447  46.715  1.00  0.00           H
ATOM    633  CG  LEU    39      56.963  26.036  48.103  1.00  0.00           C
ATOM    634  HG  LEU    39      56.402  26.147  49.031  1.00  0.00           H
ATOM    635  CD1 LEU    39      58.338  26.545  48.411  1.00  0.00           C
ATOM    636 HD11 LEU    39      58.962  26.270  47.561  1.00  0.00           H
ATOM    637 HD12 LEU    39      58.650  25.933  49.258  1.00  0.00           H
ATOM    638 HD13 LEU    39      58.383  27.609  48.642  1.00  0.00           H
ATOM    639  CD2 LEU    39      56.378  27.046  47.038  1.00  0.00           C
ATOM    640 HD21 LEU    39      56.945  27.018  46.107  1.00  0.00           H
ATOM    641 HD22 LEU    39      55.379  26.688  46.793  1.00  0.00           H
ATOM    642 HD23 LEU    39      56.382  28.067  47.419  1.00  0.00           H
ATOM    643  C   LEU    39      56.418  22.193  47.008  1.00  0.00           C
ATOM    644  O   LEU    39      56.646  22.107  45.782  1.00  0.00           O
ATOM    645  N   SER    40      56.593  21.162  47.840  1.00  0.00           N
ATOM    646  H   SER    40      56.478  21.267  48.838  1.00  0.00           H
ATOM    647  CA  SER    40      57.114  19.857  47.357  1.00  0.00           C
ATOM    648  HA  SER    40      58.071  20.097  46.893  1.00  0.00           H
ATOM    649  CB  SER    40      57.338  18.837  48.485  1.00  0.00           C
ATOM    650  HB2 SER    40      57.886  17.987  48.082  1.00  0.00           H
ATOM    651  HB3 SER    40      57.951  19.260  49.280  1.00  0.00           H
ATOM    652  OG  SER    40      56.107  18.337  49.051  1.00  0.00           O
ATOM    653  HG  SER    40      55.702  19.107  49.458  1.00  0.00           H
ATOM    654  C   SER    40      56.126  19.208  46.352  1.00  0.00           C
ATOM    655  O   SER    40      54.917  19.491  46.430  1.00  0.00           O
ATOM    656  N   LYS    41      56.600  18.259  45.532  1.00  0.00           N
ATOM    657  H   LYS    41      57.598  18.100  45.552  1.00  0.00           H
ATOM    658  CA  LYS    41      55.787  17.595  44.529  1.00  0.00           C
ATOM    659  HA  LYS    41      55.193  18.351  44.016  1.00  0.00           H
ATOM    660  CB  LYS    41      56.738  16.910  43.496  1.00  0.00           C
ATOM    661  HB2 LYS    41      57.716  17.377  43.378  1.00  0.00           H
ATOM    662  HB3 LYS    41      56.982  15.940  43.930  1.00  0.00           H
ATOM    663  CG  LYS    41      56.175  16.607  42.081  1.00  0.00           C
ATOM    664  HG2 LYS    41      55.183  16.161  42.147  1.00  0.00           H
ATOM    665  HG3 LYS    41      55.771  17.568  41.764  1.00  0.00           H
ATOM    666  CD  LYS    41      57.119  16.139  40.989  1.00  0.00           C
ATOM    667  HD2 LYS    41      56.628  16.418  40.057  1.00  0.00           H
ATOM    668  HD3 LYS    41      58.022  16.749  41.027  1.00  0.00           H
ATOM    669  CE  LYS    41      57.447  14.669  41.174  1.00  0.00           C
ATOM    670  HE2 LYS    41      58.178  14.327  40.441  1.00  0.00           H
ATOM    671  HE3 LYS    41      57.983  14.475  42.102  1.00  0.00           H
ATOM    672  NZ  LYS    41      56.290  13.716  41.324  1.00  0.00           N
ATOM    673  HZ1 LYS    41      55.648  13.953  40.580  1.00  0.00           H
ATOM    674  HZ2 LYS    41      55.764  13.827  42.179  1.00  0.00           H
ATOM    675  HZ3 LYS    41      56.570  12.746  41.300  1.00  0.00           H
ATOM    676  C   LYS    41      54.838  16.596  45.144  1.00  0.00           C
ATOM    677  O   LYS    41      53.759  16.483  44.560  1.00  0.00           O
ATOM    678  N   LYS    42      55.051  15.921  46.317  1.00  0.00           N
ATOM    679  H   LYS    42      56.016  15.865  46.610  1.00  0.00           H
ATOM    680  CA  LYS    42      54.071  15.109  47.031  1.00  0.00           C
ATOM    681  HA  LYS    42      53.702  14.422  46.270  1.00  0.00           H
ATOM    682  CB  LYS    42      54.796  14.007  47.870  1.00  0.00           C
ATOM    683  HB2 LYS    42      55.662  14.454  48.357  1.00  0.00           H
ATOM    684  HB3 LYS    42      54.138  13.837  48.722  1.00  0.00           H
ATOM    685  CG  LYS    42      55.137  12.634  47.098  1.00  0.00           C
ATOM    686  HG2 LYS    42      54.339  12.172  46.515  1.00  0.00           H
ATOM    687  HG3 LYS    42      55.913  12.818  46.355  1.00  0.00           H
ATOM    688  CD  LYS    42      55.812  11.521  47.992  1.00  0.00           C
ATOM    689  HD2 LYS    42      55.132  11.174  48.770  1.00  0.00           H
ATOM    690  HD3 LYS    42      56.111  10.666  47.384  1.00  0.00           H
ATOM    691  CE  LYS    42      57.118  11.982  48.683  1.00  0.00           C
ATOM    692  HE2 LYS    42      57.830  12.408  47.976  1.00  0.00           H
ATOM    693  HE3 LYS    42      56.925  12.735  49.446  1.00  0.00           H
ATOM    694  NZ  LYS    42      57.931  10.890  49.174  1.00  0.00           N
ATOM    695  HZ1 LYS    42      58.255  10.307  48.417  1.00  0.00           H
ATOM    696  HZ2 LYS    42      57.404  10.252  49.753  1.00  0.00           H
ATOM    697  HZ3 LYS    42      58.711  11.104  49.779  1.00  0.00           H
ATOM    698  C   LYS    42      52.981  15.958  47.846  1.00  0.00           C
ATOM    699  O   LYS    42      51.879  15.540  48.044  1.00  0.00           O
ATOM    700  N   GLY    43      53.344  17.146  48.330  1.00  0.00           N
ATOM    701  H   GLY    43      54.239  17.441  47.966  1.00  0.00           H
ATOM    702  CA  GLY    43      52.725  17.997  49.235  1.00  0.00           C
ATOM    703  HA2 GLY    43      53.268  18.942  49.198  1.00  0.00           H
ATOM    704  HA3 GLY    43      51.810  18.376  48.780  1.00  0.00           H
ATOM    705  C   GLY    43      52.613  17.686  50.724  1.00  0.00           C
ATOM    706  O   GLY    43      53.312  16.796  51.262  1.00  0.00           O
ATOM    707  N   GLY    44      51.961  18.550  51.458  1.00  0.00           N
ATOM    708  H   GLY    44      51.651  19.403  51.015  1.00  0.00           H
ATOM    709  CA  GLY    44      51.900  18.564  52.904  1.00  0.00           C
ATOM    710  HA2 GLY    44      52.018  17.590  53.380  1.00  0.00           H
ATOM    711  HA3 GLY    44      52.703  19.234  53.212  1.00  0.00           H
ATOM    712  C   GLY    44      50.637  19.134  53.559  1.00  0.00           C
ATOM    713  O   GLY    44      49.462  18.959  53.101  1.00  0.00           O
ATOM    714  N   ASN    45      50.740  19.788  54.714  1.00  0.00           N
ATOM    715  H   ASN    45      51.720  19.952  54.891  1.00  0.00           H
ATOM    716  CA  ASN    45      49.742  20.544  55.482  1.00  0.00           C
ATOM    717  HA  ASN    45      48.858  19.909  55.529  1.00  0.00           H
ATOM    718  CB  ASN    45      50.386  20.754  56.893  1.00  0.00           C
ATOM    719  HB2 ASN    45      50.624  19.770  57.296  1.00  0.00           H
ATOM    720  HB3 ASN    45      51.276  21.378  56.796  1.00  0.00           H
ATOM    721  CG  ASN    45      49.544  21.442  57.892  1.00  0.00           C
ATOM    722  OD1 ASN    45      50.068  22.036  58.802  1.00  0.00           O
ATOM    723  ND2 ASN    45      48.231  21.446  57.740  1.00  0.00           N
ATOM    724 HD21 ASN    45      47.883  20.944  56.936  1.00  0.00           H
ATOM    725 HD22 ASN    45      47.715  22.135  58.268  1.00  0.00           H
ATOM    726  C   ASN    45      49.412  21.814  54.749  1.00  0.00           C
ATOM    727  O   ASN    45      48.284  22.238  54.805  1.00  0.00           O
ATOM    728  N   ILE    46      50.301  22.621  54.111  1.00  0.00           N
ATOM    729  H   ILE    46      51.272  22.344  54.085  1.00  0.00           H
ATOM    730  CA  ILE    46      49.951  23.958  53.476  1.00  0.00           C
ATOM    731  HA  ILE    46      49.026  24.407  53.837  1.00  0.00           H
ATOM    732  CB  ILE    46      51.033  25.057  53.791  1.00  0.00           C
ATOM    733  HB  ILE    46      51.996  24.773  53.366  1.00  0.00           H
ATOM    734  CG2 ILE    46      50.715  26.388  53.125  1.00  0.00           C
ATOM    735 HG21 ILE    46      49.771  26.784  53.498  1.00  0.00           H
ATOM    736 HG22 ILE    46      50.572  26.204  52.061  1.00  0.00           H
ATOM    737 HG23 ILE    46      51.599  27.023  53.188  1.00  0.00           H
ATOM    738  CG1 ILE    46      51.110  25.209  55.338  1.00  0.00           C
ATOM    739 HG12 ILE    46      50.153  25.546  55.734  1.00  0.00           H
ATOM    740 HG13 ILE    46      51.244  24.212  55.758  1.00  0.00           H
ATOM    741  CD1 ILE    46      52.262  26.144  55.692  1.00  0.00           C
ATOM    742 HD11 ILE    46      51.879  27.135  55.451  1.00  0.00           H
ATOM    743 HD12 ILE    46      53.191  25.915  55.169  1.00  0.00           H
ATOM    744 HD13 ILE    46      52.439  26.075  56.765  1.00  0.00           H
ATOM    745  C   ILE    46      49.855  23.789  51.931  1.00  0.00           C
ATOM    746  O   ILE    46      50.756  23.252  51.253  1.00  0.00           O
ATOM    747  N   PRO    47      48.718  24.192  51.306  1.00  0.00           N
ATOM    748  CD  PRO    47      47.483  24.674  52.013  1.00  0.00           C
ATOM    749  HD2 PRO    47      47.625  25.734  52.226  1.00  0.00           H
ATOM    750  HD3 PRO    47      47.266  24.045  52.877  1.00  0.00           H
ATOM    751  CG  PRO    47      46.432  24.456  50.967  1.00  0.00           C
ATOM    752  HG2 PRO    47      45.654  25.194  51.168  1.00  0.00           H
ATOM    753  HG3 PRO    47      45.975  23.467  50.918  1.00  0.00           H
ATOM    754  CB  PRO    47      47.126  24.807  49.669  1.00  0.00           C
ATOM    755  HB2 PRO    47      47.243  25.890  49.633  1.00  0.00           H
ATOM    756  HB3 PRO    47      46.649  24.416  48.770  1.00  0.00           H
ATOM    757  CA  PRO    47      48.456  24.103  49.907  1.00  0.00           C
ATOM    758  HA  PRO    47      48.176  23.087  49.626  1.00  0.00           H
ATOM    759  C   PRO    47      49.494  24.681  48.899  1.00  0.00           C
ATOM    760  O   PRO    47      49.922  23.920  48.033  1.00  0.00           O
ATOM    761  N   MET    48      49.984  25.936  49.030  1.00  0.00           N
ATOM    762  H   MET    48      49.631  26.550  49.750  1.00  0.00           H
ATOM    763  CA  MET    48      51.073  26.497  48.264  1.00  0.00           C
ATOM    764  HA  MET    48      51.084  27.545  48.566  1.00  0.00           H
ATOM    765  CB  MET    48      52.440  25.909  48.679  1.00  0.00           C
ATOM    766  HB2 MET    48      52.369  24.825  48.589  1.00  0.00           H
ATOM    767  HB3 MET    48      53.222  26.262  48.007  1.00  0.00           H
ATOM    768  CG  MET    48      52.786  26.100  50.177  1.00  0.00           C
ATOM    769  HG2 MET    48      52.044  25.614  50.811  1.00  0.00           H
ATOM    770  HG3 MET    48      53.762  25.628  50.297  1.00  0.00           H
ATOM    771  SD  MET    48      52.870  27.825  50.774  1.00  0.00           S
ATOM    772  CE  MET    48      54.493  28.178  49.956  1.00  0.00           C
ATOM    773  HE1 MET    48      54.870  29.116  50.366  1.00  0.00           H
ATOM    774  HE2 MET    48      55.080  27.276  50.121  1.00  0.00           H
ATOM    775  HE3 MET    48      54.455  28.377  48.885  1.00  0.00           H
ATOM    776  C   MET    48      50.897  26.574  46.743  1.00  0.00           C
ATOM    777  O   MET    48      51.620  25.903  45.984  1.00  0.00           O
ATOM    778  N   ILE    49      49.850  27.260  46.328  1.00  0.00           N
ATOM    779  H   ILE    49      49.559  27.921  47.033  1.00  0.00           H
ATOM    780  CA  ILE    49      49.229  27.356  45.065  1.00  0.00           C
ATOM    781  HA  ILE    49      49.313  26.399  44.550  1.00  0.00           H
ATOM    782  CB  ILE    49      47.719  27.762  45.294  1.00  0.00           C
ATOM    783  HB  ILE    49      47.782  28.690  45.863  1.00  0.00           H
ATOM    784  CG2 ILE    49      46.952  28.008  43.972  1.00  0.00           C
ATOM    785 HG21 ILE    49      45.919  28.266  44.200  1.00  0.00           H
ATOM    786 HG22 ILE    49      46.996  27.133  43.323  1.00  0.00           H
ATOM    787 HG23 ILE    49      47.352  28.877  43.448  1.00  0.00           H
ATOM    788  CG1 ILE    49      46.906  26.666  46.087  1.00  0.00           C
ATOM    789 HG12 ILE    49      46.253  26.091  45.430  1.00  0.00           H
ATOM    790 HG13 ILE    49      47.611  26.051  46.647  1.00  0.00           H
ATOM    791  CD1 ILE    49      46.010  27.339  47.122  1.00  0.00           C
ATOM    792 HD11 ILE    49      45.435  28.158  46.689  1.00  0.00           H
ATOM    793 HD12 ILE    49      46.613  27.941  47.802  1.00  0.00           H
ATOM    794 HD13 ILE    49      45.397  26.675  47.733  1.00  0.00           H
ATOM    795  C   ILE    49      49.850  28.391  44.115  1.00  0.00           C
ATOM    796  O   ILE    49      49.850  29.591  44.484  1.00  0.00           O
ATOM    797  N   PRO    50      50.234  28.054  42.902  1.00  0.00           N
ATOM    798  CD  PRO    50      50.303  26.777  42.188  1.00  0.00           C
ATOM    799  HD2 PRO    50      49.319  26.372  41.953  1.00  0.00           H
ATOM    800  HD3 PRO    50      50.741  26.033  42.852  1.00  0.00           H
ATOM    801  CG  PRO    50      51.082  26.996  40.907  1.00  0.00           C
ATOM    802  HG2 PRO    50      50.446  26.994  40.022  1.00  0.00           H
ATOM    803  HG3 PRO    50      51.866  26.238  40.878  1.00  0.00           H
ATOM    804  CB  PRO    50      51.720  28.393  41.052  1.00  0.00           C
ATOM    805  HB2 PRO    50      51.755  28.941  40.111  1.00  0.00           H
ATOM    806  HB3 PRO    50      52.681  28.272  41.553  1.00  0.00           H
ATOM    807  CA  PRO    50      50.755  29.063  42.006  1.00  0.00           C
ATOM    808  HA  PRO    50      51.203  29.918  42.512  1.00  0.00           H
ATOM    809  C   PRO    50      49.645  29.778  41.311  1.00  0.00           C
ATOM    810  O   PRO    50      48.954  29.237  40.465  1.00  0.00           O
ATOM    811  N   GLY    51      49.444  31.091  41.638  1.00  0.00           N
ATOM    812  H   GLY    51      49.969  31.445  42.426  1.00  0.00           H
ATOM    813  CA  GLY    51      48.563  32.079  40.925  1.00  0.00           C
ATOM    814  HA2 GLY    51      47.558  31.672  41.036  1.00  0.00           H
ATOM    815  HA3 GLY    51      48.396  32.986  41.507  1.00  0.00           H
ATOM    816  C   GLY    51      49.013  32.614  39.513  1.00  0.00           C
ATOM    817  O   GLY    51      48.282  33.457  39.029  1.00  0.00           O
ATOM    818  N   TRP    52      50.028  32.014  38.783  1.00  0.00           N
ATOM    819  H   TRP    52      50.499  31.241  39.233  1.00  0.00           H
ATOM    820  CA  TRP    52      50.307  32.213  37.333  1.00  0.00           C
ATOM    821  HA  TRP    52      51.212  31.697  37.012  1.00  0.00           H
ATOM    822  CB  TRP    52      49.167  31.483  36.553  1.00  0.00           C
ATOM    823  HB2 TRP    52      48.145  31.619  36.906  1.00  0.00           H
ATOM    824  HB3 TRP    52      49.161  31.793  35.508  1.00  0.00           H
ATOM    825  CG  TRP    52      49.285  29.988  36.505  1.00  0.00           C
ATOM    826  CD1 TRP    52      48.426  29.135  37.065  1.00  0.00           C
ATOM    827  HD1 TRP    52      47.601  29.430  37.697  1.00  0.00           H
ATOM    828  NE1 TRP    52      48.966  27.896  37.076  1.00  0.00           N
ATOM    829  HE1 TRP    52      48.615  27.177  37.693  1.00  0.00           H
ATOM    830  CE2 TRP    52      50.172  27.784  36.467  1.00  0.00           C
ATOM    831  CZ2 TRP    52      51.175  26.835  36.340  1.00  0.00           C
ATOM    832  HZ2 TRP    52      50.947  25.840  36.690  1.00  0.00           H
ATOM    833  CH2 TRP    52      52.386  27.108  35.784  1.00  0.00           C
ATOM    834  HH2 TRP    52      52.978  26.227  35.587  1.00  0.00           H
ATOM    835  CZ3 TRP    52      52.696  28.399  35.380  1.00  0.00           C
ATOM    836  HZ3 TRP    52      53.630  28.625  34.888  1.00  0.00           H
ATOM    837  CE3 TRP    52      51.675  29.415  35.566  1.00  0.00           C
ATOM    838  HE3 TRP    52      51.822  30.432  35.231  1.00  0.00           H
ATOM    839  CD2 TRP    52      50.406  29.132  36.040  1.00  0.00           C
ATOM    840  C   TRP    52      50.512  33.603  36.745  1.00  0.00           C
ATOM    841  O   TRP    52      50.570  33.818  35.577  1.00  0.00           O
ATOM    842  N   VAL    53      50.672  34.595  37.665  1.00  0.00           N
ATOM    843  H   VAL    53      50.280  34.468  38.587  1.00  0.00           H
ATOM    844  CA  VAL    53      51.229  35.883  37.312  1.00  0.00           C
ATOM    845  HA  VAL    53      50.971  36.171  36.293  1.00  0.00           H
ATOM    846  CB  VAL    53      50.697  36.931  38.324  1.00  0.00           C
ATOM    847  HB  VAL    53      50.831  36.582  39.348  1.00  0.00           H
ATOM    848  CG1 VAL    53      51.276  38.291  38.134  1.00  0.00           C
ATOM    849 HG11 VAL    53      50.752  38.999  38.774  1.00  0.00           H
ATOM    850 HG12 VAL    53      52.299  38.300  38.508  1.00  0.00           H
ATOM    851 HG13 VAL    53      51.234  38.607  37.092  1.00  0.00           H
ATOM    852  CG2 VAL    53      49.229  37.002  37.904  1.00  0.00           C
ATOM    853 HG21 VAL    53      49.018  37.187  36.851  1.00  0.00           H
ATOM    854 HG22 VAL    53      48.884  37.844  38.504  1.00  0.00           H
ATOM    855 HG23 VAL    53      48.773  36.043  38.152  1.00  0.00           H
ATOM    856  C   VAL    53      52.751  35.740  37.483  1.00  0.00           C
ATOM    857  O   VAL    53      53.285  35.349  38.532  1.00  0.00           O
ATOM    858  N   MET    54      53.395  35.919  36.341  1.00  0.00           N
ATOM    859  H   MET    54      52.896  36.124  35.489  1.00  0.00           H
ATOM    860  CA  MET    54      54.851  35.786  36.212  1.00  0.00           C
ATOM    861  HA  MET    54      55.372  35.443  37.106  1.00  0.00           H
ATOM    862  CB  MET    54      55.085  34.666  35.152  1.00  0.00           C
ATOM    863  HB2 MET    54      54.413  34.862  34.317  1.00  0.00           H
ATOM    864  HB3 MET    54      56.156  34.675  34.949  1.00  0.00           H
ATOM    865  CG  MET    54      54.772  33.315  35.786  1.00  0.00           C
ATOM    866  HG2 MET    54      55.477  33.132  36.598  1.00  0.00           H
ATOM    867  HG3 MET    54      53.745  33.150  36.109  1.00  0.00           H
ATOM    868  SD  MET    54      55.123  31.902  34.682  1.00  0.00           S
ATOM    869  CE  MET    54      53.718  32.044  33.540  1.00  0.00           C
ATOM    870  HE1 MET    54      53.568  31.115  32.990  1.00  0.00           H
ATOM    871  HE2 MET    54      52.814  32.405  34.031  1.00  0.00           H
ATOM    872  HE3 MET    54      54.101  32.691  32.752  1.00  0.00           H
ATOM    873  C   MET    54      55.563  37.112  35.975  1.00  0.00           C
ATOM    874  O   MET    54      56.735  37.168  35.578  1.00  0.00           O
ATOM    875  N   ASP    55      54.915  38.248  36.238  1.00  0.00           N
ATOM    876  H   ASP    55      53.919  38.144  36.370  1.00  0.00           H
ATOM    877  CA  ASP    55      55.437  39.539  36.121  1.00  0.00           C
ATOM    878  HA  ASP    55      56.525  39.560  36.058  1.00  0.00           H
ATOM    879  CB  ASP    55      54.957  40.147  34.750  1.00  0.00           C
ATOM    880  HB2 ASP    55      53.894  40.380  34.790  1.00  0.00           H
ATOM    881  HB3 ASP    55      55.409  41.124  34.579  1.00  0.00           H
ATOM    882  CG  ASP    55      55.215  39.343  33.427  1.00  0.00           C
ATOM    883  OD1 ASP    55      56.367  39.066  33.063  1.00  0.00           O
ATOM    884  OD2 ASP    55      54.228  38.784  32.871  1.00  0.00           O
ATOM    885  C   ASP    55      54.967  40.435  37.207  1.00  0.00           C
ATOM    886  O   ASP    55      53.874  40.436  37.755  1.00  0.00           O
ATOM    887  N   PHE    56      55.997  41.177  37.642  1.00  0.00           N
ATOM    888  H   PHE    56      56.876  41.181  37.146  1.00  0.00           H
ATOM    889  CA  PHE    56      55.923  42.197  38.657  1.00  0.00           C
ATOM    890  HA  PHE    56      55.301  41.782  39.451  1.00  0.00           H
ATOM    891  CB  PHE    56      57.328  42.437  39.227  1.00  0.00           C
ATOM    892  HB2 PHE    56      58.000  42.649  38.394  1.00  0.00           H
ATOM    893  HB3 PHE    56      57.361  43.342  39.833  1.00  0.00           H
ATOM    894  CG  PHE    56      57.967  41.434  40.178  1.00  0.00           C
ATOM    895  CD1 PHE    56      59.310  41.090  40.011  1.00  0.00           C
ATOM    896  HD1 PHE    56      59.851  41.584  39.217  1.00  0.00           H
ATOM    897  CE1 PHE    56      59.977  40.323  40.989  1.00  0.00           C
ATOM    898  HE1 PHE    56      61.040  40.162  40.901  1.00  0.00           H
ATOM    899  CZ  PHE    56      59.243  39.987  42.104  1.00  0.00           C
ATOM    900  HZ  PHE    56      59.726  39.460  42.915  1.00  0.00           H
ATOM    901  CE2 PHE    56      57.886  40.280  42.202  1.00  0.00           C
ATOM    902  HE2 PHE    56      57.484  39.960  43.153  1.00  0.00           H
ATOM    903  CD2 PHE    56      57.152  40.923  41.187  1.00  0.00           C
ATOM    904  HD2 PHE    56      56.144  41.309  41.212  1.00  0.00           H
ATOM    905  C   PHE    56      55.291  43.494  38.117  1.00  0.00           C
ATOM    906  O   PHE    56      55.560  43.877  36.989  1.00  0.00           O
ATOM    907  N   PRO    57      54.311  44.135  38.821  1.00  0.00           N
ATOM    908  CD  PRO    57      53.824  43.827  40.266  1.00  0.00           C
ATOM    909  HD2 PRO    57      54.641  43.790  40.987  1.00  0.00           H
ATOM    910  HD3 PRO    57      53.331  42.861  40.376  1.00  0.00           H
ATOM    911  CG  PRO    57      52.923  44.990  40.669  1.00  0.00           C
ATOM    912  HG2 PRO    57      53.453  45.604  41.398  1.00  0.00           H
ATOM    913  HG3 PRO    57      52.070  44.618  41.236  1.00  0.00           H
ATOM    914  CB  PRO    57      52.564  45.690  39.369  1.00  0.00           C
ATOM    915  HB2 PRO    57      52.543  46.764  39.553  1.00  0.00           H
ATOM    916  HB3 PRO    57      51.645  45.293  38.940  1.00  0.00           H
ATOM    917  CA  PRO    57      53.727  45.335  38.344  1.00  0.00           C
ATOM    918  HA  PRO    57      53.311  45.159  37.352  1.00  0.00           H
ATOM    919  C   PRO    57      54.767  46.432  38.242  1.00  0.00           C
ATOM    920  O   PRO    57      55.779  46.364  38.945  1.00  0.00           O
ATOM    921  N   THR    58      54.459  47.482  37.444  1.00  0.00           N
ATOM    922  H   THR    58      53.653  47.460  36.836  1.00  0.00           H
ATOM    923  CA  THR    58      55.416  48.517  37.108  1.00  0.00           C
ATOM    924  HA  THR    58      56.278  48.379  37.760  1.00  0.00           H
ATOM    925  CB  THR    58      55.751  48.585  35.637  1.00  0.00           C
ATOM    926  HB  THR    58      56.404  49.449  35.514  1.00  0.00           H
ATOM    927  CG2 THR    58      56.492  47.295  35.161  1.00  0.00           C
ATOM    928 HG21 THR    58      57.576  47.401  35.117  1.00  0.00           H
ATOM    929 HG22 THR    58      56.123  47.085  34.157  1.00  0.00           H
ATOM    930 HG23 THR    58      56.168  46.449  35.769  1.00  0.00           H
ATOM    931  OG1 THR    58      54.619  48.755  34.848  1.00  0.00           O
ATOM    932  HG1 THR    58      54.060  47.988  34.989  1.00  0.00           H
ATOM    933  C   THR    58      54.909  49.879  37.513  1.00  0.00           C
ATOM    934  O   THR    58      55.628  50.868  37.680  1.00  0.00           O
ATOM    935  N   GLY    59      53.596  49.945  37.736  1.00  0.00           N
ATOM    936  H   GLY    59      53.010  49.142  37.563  1.00  0.00           H
ATOM    937  CA  GLY    59      52.860  51.203  37.964  1.00  0.00           C
ATOM    938  HA2 GLY    59      51.926  51.005  38.489  1.00  0.00           H
ATOM    939  HA3 GLY    59      53.410  51.745  38.735  1.00  0.00           H
ATOM    940  C   GLY    59      52.682  51.953  36.644  1.00  0.00           C
ATOM    941  O   GLY    59      52.038  53.015  36.650  1.00  0.00           O
ATOM    942  N   LYS    60      53.285  51.487  35.594  1.00  0.00           N
ATOM    943  H   LYS    60      53.753  50.602  35.727  1.00  0.00           H
ATOM    944  CA  LYS    60      53.152  51.996  34.179  1.00  0.00           C
ATOM    945  HA  LYS    60      52.849  53.044  34.164  1.00  0.00           H
ATOM    946  CB  LYS    60      54.517  51.963  33.444  1.00  0.00           C
ATOM    947  HB2 LYS    60      54.787  50.925  33.246  1.00  0.00           H
ATOM    948  HB3 LYS    60      54.420  52.424  32.461  1.00  0.00           H
ATOM    949  CG  LYS    60      55.731  52.619  34.099  1.00  0.00           C
ATOM    950  HG2 LYS    60      55.342  53.589  34.411  1.00  0.00           H
ATOM    951  HG3 LYS    60      56.033  52.111  35.014  1.00  0.00           H
ATOM    952  CD  LYS    60      56.975  52.766  33.213  1.00  0.00           C
ATOM    953  HD2 LYS    60      57.439  51.789  33.076  1.00  0.00           H
ATOM    954  HD3 LYS    60      56.686  53.186  32.250  1.00  0.00           H
ATOM    955  CE  LYS    60      57.883  53.808  33.789  1.00  0.00           C
ATOM    956  HE2 LYS    60      58.050  54.531  32.991  1.00  0.00           H
ATOM    957  HE3 LYS    60      57.384  54.277  34.636  1.00  0.00           H
ATOM    958  NZ  LYS    60      59.142  53.191  34.224  1.00  0.00           N
ATOM    959  HZ1 LYS    60      58.981  52.282  34.634  1.00  0.00           H
ATOM    960  HZ2 LYS    60      59.719  53.652  34.914  1.00  0.00           H
ATOM    961  HZ3 LYS    60      59.743  52.928  33.456  1.00  0.00           H
ATOM    962  C   LYS    60      52.009  51.256  33.357  1.00  0.00           C
ATOM    963  O   LYS    60      51.651  51.634  32.280  1.00  0.00           O
ATOM    964  N   GLU    61      51.411  50.219  34.004  1.00  0.00           N
ATOM    965  H   GLU    61      51.794  49.893  34.880  1.00  0.00           H
ATOM    966  CA  GLU    61      50.155  49.654  33.550  1.00  0.00           C
ATOM    967  HA  GLU    61      50.316  49.255  32.549  1.00  0.00           H
ATOM    968  CB  GLU    61      49.646  48.570  34.562  1.00  0.00           C
ATOM    969  HB2 GLU    61      49.524  48.911  35.590  1.00  0.00           H
ATOM    970  HB3 GLU    61      48.631  48.269  34.306  1.00  0.00           H
ATOM    971  CG  GLU    61      50.445  47.230  34.823  1.00  0.00           C
ATOM    972  HG2 GLU    61      49.846  46.472  35.327  1.00  0.00           H
ATOM    973  HG3 GLU    61      50.737  46.749  33.890  1.00  0.00           H
ATOM    974  CD  GLU    61      51.771  47.451  35.543  1.00  0.00           C
ATOM    975  OE1 GLU    61      51.893  48.421  36.329  1.00  0.00           O
ATOM    976  OE2 GLU    61      52.835  46.831  35.276  1.00  0.00           O
ATOM    977  C   GLU    61      49.092  50.749  33.418  1.00  0.00           C
ATOM    978  O   GLU    61      48.710  51.442  34.363  1.00  0.00           O
ATOM    979  N   SER    62      48.505  50.887  32.209  1.00  0.00           N
ATOM    980  H   SER    62      48.708  50.341  31.384  1.00  0.00           H
ATOM    981  CA  SER    62      47.549  51.946  31.835  1.00  0.00           C
ATOM    982  HA  SER    62      47.247  52.463  32.745  1.00  0.00           H
ATOM    983  CB  SER    62      48.176  53.007  30.910  1.00  0.00           C
ATOM    984  HB2 SER    62      49.013  53.544  31.354  1.00  0.00           H
ATOM    985  HB3 SER    62      48.686  52.569  30.050  1.00  0.00           H
ATOM    986  OG  SER    62      47.184  53.967  30.551  1.00  0.00           O
ATOM    987  HG  SER    62      47.517  54.593  29.903  1.00  0.00           H
ATOM    988  C   SER    62      46.325  51.395  31.116  1.00  0.00           C
ATOM    989  O   SER    62      46.509  50.521  30.262  1.00  0.00           O
ATOM    990  N   GLY    63      45.176  51.925  31.464  1.00  0.00           N
ATOM    991  H   GLY    63      45.279  52.694  32.109  1.00  0.00           H
ATOM    992  CA  GLY    63      43.858  51.825  30.810  1.00  0.00           C
ATOM    993  HA2 GLY    63      43.568  52.811  30.447  1.00  0.00           H
ATOM    994  HA3 GLY    63      44.078  51.351  29.854  1.00  0.00           H
ATOM    995  C   GLY    63      42.614  51.258  31.589  1.00  0.00           C
ATOM    996  O   GLY    63      42.729  50.988  32.740  1.00  0.00           O
ATOM    997  N   ASP    64      41.448  51.089  30.950  1.00  0.00           N
ATOM    998  H   ASP    64      41.498  51.063  29.942  1.00  0.00           H
ATOM    999  CA  ASP    64      40.320  50.384  31.552  1.00  0.00           C
ATOM   1000  HA  ASP    64      40.085  50.816  32.524  1.00  0.00           H
ATOM   1001  CB  ASP    64      39.105  50.691  30.628  1.00  0.00           C
ATOM   1002  HB2 ASP    64      39.353  50.411  29.605  1.00  0.00           H
ATOM   1003  HB3 ASP    64      38.349  49.980  30.964  1.00  0.00           H
ATOM   1004  CG  ASP    64      38.597  52.085  30.664  1.00  0.00           C
ATOM   1005  OD1 ASP    64      38.771  52.837  29.660  1.00  0.00           O
ATOM   1006  OD2 ASP    64      37.844  52.490  31.604  1.00  0.00           O
ATOM   1007  C   ASP    64      40.553  48.870  31.645  1.00  0.00           C
ATOM   1008  O   ASP    64      40.956  48.289  30.618  1.00  0.00           O
ATOM   1009  N   PHE    65      40.283  48.287  32.810  1.00  0.00           N
ATOM   1010  H   PHE    65      39.945  48.849  33.578  1.00  0.00           H
ATOM   1011  CA  PHE    65      40.359  46.856  33.144  1.00  0.00           C
ATOM   1012  HA  PHE    65      40.133  46.370  32.195  1.00  0.00           H
ATOM   1013  CB  PHE    65      41.805  46.439  33.587  1.00  0.00           C
ATOM   1014  HB2 PHE    65      42.024  46.781  34.598  1.00  0.00           H
ATOM   1015  HB3 PHE    65      41.811  45.357  33.715  1.00  0.00           H
ATOM   1016  CG  PHE    65      42.965  46.768  32.638  1.00  0.00           C
ATOM   1017  CD1 PHE    65      43.571  45.693  31.952  1.00  0.00           C
ATOM   1018  HD1 PHE    65      43.116  44.713  31.931  1.00  0.00           H
ATOM   1019  CE1 PHE    65      44.650  45.954  31.079  1.00  0.00           C
ATOM   1020  HE1 PHE    65      45.020  45.176  30.429  1.00  0.00           H
ATOM   1021  CZ  PHE    65      45.311  47.254  31.188  1.00  0.00           C
ATOM   1022  HZ  PHE    65      46.203  47.503  30.633  1.00  0.00           H
ATOM   1023  CE2 PHE    65      44.829  48.265  32.065  1.00  0.00           C
ATOM   1024  HE2 PHE    65      45.337  49.214  32.158  1.00  0.00           H
ATOM   1025  CD2 PHE    65      43.615  48.016  32.735  1.00  0.00           C
ATOM   1026  HD2 PHE    65      43.132  48.858  33.207  1.00  0.00           H
ATOM   1027  C   PHE    65      39.268  46.471  34.126  1.00  0.00           C
ATOM   1028  O   PHE    65      38.868  47.193  35.044  1.00  0.00           O
ATOM   1029  N   LEU    66      38.666  45.284  33.858  1.00  0.00           N
ATOM   1030  H   LEU    66      39.169  44.820  33.116  1.00  0.00           H
ATOM   1031  CA  LEU    66      37.472  45.002  34.451  1.00  0.00           C
ATOM   1032  HA  LEU    66      37.064  45.873  34.963  1.00  0.00           H
ATOM   1033  CB  LEU    66      36.489  44.578  33.283  1.00  0.00           C
ATOM   1034  HB2 LEU    66      36.869  45.076  32.392  1.00  0.00           H
ATOM   1035  HB3 LEU    66      36.580  43.508  33.098  1.00  0.00           H
ATOM   1036  CG  LEU    66      34.994  44.914  33.459  1.00  0.00           C
ATOM   1037  HG  LEU    66      34.776  45.978  33.547  1.00  0.00           H
ATOM   1038  CD1 LEU    66      34.254  44.531  32.200  1.00  0.00           C
ATOM   1039 HD11 LEU    66      33.284  45.030  32.179  1.00  0.00           H
ATOM   1040 HD12 LEU    66      34.060  43.459  32.239  1.00  0.00           H
ATOM   1041 HD13 LEU    66      34.852  44.849  31.346  1.00  0.00           H
ATOM   1042  CD2 LEU    66      34.220  44.301  34.594  1.00  0.00           C
ATOM   1043 HD21 LEU    66      34.609  44.653  35.548  1.00  0.00           H
ATOM   1044 HD22 LEU    66      33.175  44.608  34.569  1.00  0.00           H
ATOM   1045 HD23 LEU    66      34.244  43.211  34.578  1.00  0.00           H
ATOM   1046  C   LEU    66      37.623  43.813  35.395  1.00  0.00           C
ATOM   1047  O   LEU    66      38.485  43.007  35.181  1.00  0.00           O
ATOM   1048  N   ALA    67      36.753  43.736  36.387  1.00  0.00           N
ATOM   1049  H   ALA    67      36.031  44.435  36.482  1.00  0.00           H
ATOM   1050  CA  ALA    67      36.839  42.801  37.558  1.00  0.00           C
ATOM   1051  HA  ALA    67      37.303  41.939  37.078  1.00  0.00           H
ATOM   1052  CB  ALA    67      37.667  43.457  38.662  1.00  0.00           C
ATOM   1053  HB1 ALA    67      38.074  44.373  38.233  1.00  0.00           H
ATOM   1054  HB2 ALA    67      38.490  42.770  38.862  1.00  0.00           H
ATOM   1055  HB3 ALA    67      37.149  43.764  39.569  1.00  0.00           H
ATOM   1056  C   ALA    67      35.444  42.381  38.107  1.00  0.00           C
ATOM   1057  O   ALA    67      34.536  43.178  38.117  1.00  0.00           O
ATOM   1058  N   ILE    68      35.363  41.122  38.521  1.00  0.00           N
ATOM   1059  H   ILE    68      36.220  40.637  38.294  1.00  0.00           H
ATOM   1060  CA  ILE    68      34.179  40.426  39.118  1.00  0.00           C
ATOM   1061  HA  ILE    68      33.467  41.227  39.316  1.00  0.00           H
ATOM   1062  CB  ILE    68      33.521  39.584  37.980  1.00  0.00           C
ATOM   1063  HB  ILE    68      34.304  39.103  37.395  1.00  0.00           H
ATOM   1064  CG2 ILE    68      32.401  38.527  38.353  1.00  0.00           C
ATOM   1065 HG21 ILE    68      32.959  37.691  38.775  1.00  0.00           H
ATOM   1066 HG22 ILE    68      31.830  38.146  37.506  1.00  0.00           H
ATOM   1067 HG23 ILE    68      31.680  38.945  39.055  1.00  0.00           H
ATOM   1068  CG1 ILE    68      32.805  40.587  36.980  1.00  0.00           C
ATOM   1069 HG12 ILE    68      32.007  41.103  37.512  1.00  0.00           H
ATOM   1070 HG13 ILE    68      33.549  41.279  36.587  1.00  0.00           H
ATOM   1071  CD1 ILE    68      32.071  39.980  35.799  1.00  0.00           C
ATOM   1072 HD11 ILE    68      32.783  39.366  35.248  1.00  0.00           H
ATOM   1073 HD12 ILE    68      31.726  40.813  35.187  1.00  0.00           H
ATOM   1074 HD13 ILE    68      31.158  39.536  36.197  1.00  0.00           H
ATOM   1075  C   ILE    68      34.509  39.679  40.466  1.00  0.00           C
ATOM   1076  O   ILE    68      35.552  39.064  40.495  1.00  0.00           O
ATOM   1077  N   ASP    69      33.605  39.603  41.416  1.00  0.00           N
ATOM   1078  H   ASP    69      32.750  40.142  41.385  1.00  0.00           H
ATOM   1079  CA  ASP    69      33.857  38.862  42.682  1.00  0.00           C
ATOM   1080  HA  ASP    69      34.534  38.018  42.544  1.00  0.00           H
ATOM   1081  CB  ASP    69      34.614  39.713  43.746  1.00  0.00           C
ATOM   1082  HB2 ASP    69      35.638  39.837  43.398  1.00  0.00           H
ATOM   1083  HB3 ASP    69      34.132  40.674  43.928  1.00  0.00           H
ATOM   1084  CG  ASP    69      34.677  38.894  45.059  1.00  0.00           C
ATOM   1085  OD1 ASP    69      35.190  37.738  45.115  1.00  0.00           O
ATOM   1086  OD2 ASP    69      34.228  39.433  46.087  1.00  0.00           O
ATOM   1087  C   ASP    69      32.506  38.219  43.239  1.00  0.00           C
ATOM   1088  O   ASP    69      31.511  38.897  43.562  1.00  0.00           O
ATOM   1089  N   LEU    70      32.560  36.921  43.598  1.00  0.00           N
ATOM   1090  H   LEU    70      33.327  36.309  43.365  1.00  0.00           H
ATOM   1091  CA  LEU    70      31.439  36.102  44.099  1.00  0.00           C
ATOM   1092  HA  LEU    70      30.497  36.645  44.167  1.00  0.00           H
ATOM   1093  CB  LEU    70      31.281  34.972  43.081  1.00  0.00           C
ATOM   1094  HB2 LEU    70      31.117  35.266  42.044  1.00  0.00           H
ATOM   1095  HB3 LEU    70      32.208  34.411  42.959  1.00  0.00           H
ATOM   1096  CG  LEU    70      30.254  33.830  43.478  1.00  0.00           C
ATOM   1097  HG  LEU    70      30.532  33.274  44.374  1.00  0.00           H
ATOM   1098  CD1 LEU    70      28.827  34.321  43.655  1.00  0.00           C
ATOM   1099 HD11 LEU    70      28.333  34.926  42.895  1.00  0.00           H
ATOM   1100 HD12 LEU    70      28.682  34.986  44.507  1.00  0.00           H
ATOM   1101 HD13 LEU    70      28.259  33.416  43.875  1.00  0.00           H
ATOM   1102  CD2 LEU    70      30.235  32.790  42.369  1.00  0.00           C
ATOM   1103 HD21 LEU    70      30.005  33.252  41.409  1.00  0.00           H
ATOM   1104 HD22 LEU    70      31.231  32.364  42.265  1.00  0.00           H
ATOM   1105 HD23 LEU    70      29.498  31.998  42.509  1.00  0.00           H
ATOM   1106  C   LEU    70      31.778  35.452  45.478  1.00  0.00           C
ATOM   1107  O   LEU    70      32.713  34.595  45.592  1.00  0.00           O
ATOM   1108  N   GLY    71      31.026  35.767  46.481  1.00  0.00           N
ATOM   1109  H   GLY    71      30.462  36.602  46.407  1.00  0.00           H
ATOM   1110  CA  GLY    71      30.927  35.004  47.754  1.00  0.00           C
ATOM   1111  HA2 GLY    71      31.711  34.245  47.753  1.00  0.00           H
ATOM   1112  HA3 GLY    71      30.969  35.613  48.658  1.00  0.00           H
ATOM   1113  C   GLY    71      29.680  34.168  47.826  1.00  0.00           C
ATOM   1114  O   GLY    71      29.307  33.614  46.836  1.00  0.00           O
ATOM   1115  N   GLY    72      29.116  33.943  48.992  1.00  0.00           N
ATOM   1116  H   GLY    72      29.507  34.501  49.737  1.00  0.00           H
ATOM   1117  CA  GLY    72      27.979  33.130  49.219  1.00  0.00           C
ATOM   1118  HA2 GLY    72      28.135  32.119  48.841  1.00  0.00           H
ATOM   1119  HA3 GLY    72      27.981  32.995  50.301  1.00  0.00           H
ATOM   1120  C   GLY    72      26.647  33.757  48.714  1.00  0.00           C
ATOM   1121  O   GLY    72      25.782  32.972  48.370  1.00  0.00           O
ATOM   1122  N   THR    73      26.457  35.107  48.762  1.00  0.00           N
ATOM   1123  H   THR    73      27.222  35.641  49.150  1.00  0.00           H
ATOM   1124  CA  THR    73      25.144  35.742  48.551  1.00  0.00           C
ATOM   1125  HA  THR    73      24.534  35.114  47.903  1.00  0.00           H
ATOM   1126  CB  THR    73      24.356  35.982  49.845  1.00  0.00           C
ATOM   1127  HB  THR    73      24.231  34.994  50.289  1.00  0.00           H
ATOM   1128  CG2 THR    73      24.990  36.890  50.938  1.00  0.00           C
ATOM   1129 HG21 THR    73      25.933  36.498  51.317  1.00  0.00           H
ATOM   1130 HG22 THR    73      24.210  36.997  51.692  1.00  0.00           H
ATOM   1131 HG23 THR    73      25.187  37.881  50.529  1.00  0.00           H
ATOM   1132  OG1 THR    73      23.187  36.616  49.435  1.00  0.00           O
ATOM   1133  HG1 THR    73      22.681  35.927  48.998  1.00  0.00           H
ATOM   1134  C   THR    73      25.280  37.029  47.714  1.00  0.00           C
ATOM   1135  O   THR    73      24.396  37.309  46.950  1.00  0.00           O
ATOM   1136  N   ASN    74      26.465  37.631  47.779  1.00  0.00           N
ATOM   1137  H   ASN    74      27.177  37.199  48.350  1.00  0.00           H
ATOM   1138  CA  ASN    74      26.821  38.797  46.976  1.00  0.00           C
ATOM   1139  HA  ASN    74      25.930  39.375  46.733  1.00  0.00           H
ATOM   1140  CB  ASN    74      27.754  39.610  47.827  1.00  0.00           C
ATOM   1141  HB2 ASN    74      27.380  39.615  48.851  1.00  0.00           H
ATOM   1142  HB3 ASN    74      28.722  39.116  47.907  1.00  0.00           H
ATOM   1143  CG  ASN    74      27.931  40.947  47.234  1.00  0.00           C
ATOM   1144  OD1 ASN    74      27.059  41.750  47.398  1.00  0.00           O
ATOM   1145  ND2 ASN    74      29.043  41.181  46.585  1.00  0.00           N
ATOM   1146 HD21 ASN    74      29.802  40.577  46.868  1.00  0.00           H
ATOM   1147 HD22 ASN    74      29.152  42.052  46.085  1.00  0.00           H
ATOM   1148  C   ASN    74      27.534  38.420  45.695  1.00  0.00           C
ATOM   1149  O   ASN    74      28.436  37.581  45.632  1.00  0.00           O
ATOM   1150  N   LEU    75      27.230  39.214  44.665  1.00  0.00           N
ATOM   1151  H   LEU    75      26.385  39.767  44.661  1.00  0.00           H
ATOM   1152  CA  LEU    75      28.065  39.373  43.487  1.00  0.00           C
ATOM   1153  HA  LEU    75      29.064  38.943  43.552  1.00  0.00           H
ATOM   1154  CB  LEU    75      27.340  38.687  42.350  1.00  0.00           C
ATOM   1155  HB2 LEU    75      27.250  37.609  42.482  1.00  0.00           H
ATOM   1156  HB3 LEU    75      26.364  39.164  42.264  1.00  0.00           H
ATOM   1157  CG  LEU    75      27.907  38.958  40.967  1.00  0.00           C
ATOM   1158  HG  LEU    75      28.028  40.040  40.915  1.00  0.00           H
ATOM   1159  CD1 LEU    75      29.118  38.086  40.712  1.00  0.00           C
ATOM   1160 HD11 LEU    75      29.902  38.389  41.406  1.00  0.00           H
ATOM   1161 HD12 LEU    75      29.467  38.137  39.682  1.00  0.00           H
ATOM   1162 HD13 LEU    75      29.030  37.031  40.970  1.00  0.00           H
ATOM   1163  CD2 LEU    75      26.940  38.588  39.816  1.00  0.00           C
ATOM   1164 HD21 LEU    75      26.813  37.506  39.750  1.00  0.00           H
ATOM   1165 HD22 LEU    75      26.019  39.164  39.894  1.00  0.00           H
ATOM   1166 HD23 LEU    75      27.422  38.953  38.911  1.00  0.00           H
ATOM   1167  C   LEU    75      28.310  40.868  43.159  1.00  0.00           C
ATOM   1168  O   LEU    75      27.503  41.690  42.862  1.00  0.00           O
ATOM   1169  N   ARG    76      29.611  41.189  43.237  1.00  0.00           N
ATOM   1170  H   ARG    76      30.138  40.412  43.611  1.00  0.00           H
ATOM   1171  CA  ARG    76      30.329  42.383  42.852  1.00  0.00           C
ATOM   1172  HA  ARG    76      29.574  43.137  43.073  1.00  0.00           H
ATOM   1173  CB  ARG    76      31.682  42.527  43.637  1.00  0.00           C
ATOM   1174  HB2 ARG    76      31.532  42.028  44.594  1.00  0.00           H
ATOM   1175  HB3 ARG    76      32.473  42.037  43.070  1.00  0.00           H
ATOM   1176  CG  ARG    76      32.215  43.973  43.907  1.00  0.00           C
ATOM   1177  HG2 ARG    76      32.039  44.597  43.031  1.00  0.00           H
ATOM   1178  HG3 ARG    76      31.572  44.387  44.685  1.00  0.00           H
ATOM   1179  CD  ARG    76      33.680  43.939  44.404  1.00  0.00           C
ATOM   1180  HD2 ARG    76      33.636  43.332  45.308  1.00  0.00           H
ATOM   1181  HD3 ARG    76      34.323  43.552  43.613  1.00  0.00           H
ATOM   1182  NE  ARG    76      34.237  45.308  44.665  1.00  0.00           N
ATOM   1183  HE  ARG    76      33.656  46.102  44.436  1.00  0.00           H
ATOM   1184  CZ  ARG    76      35.478  45.748  44.945  1.00  0.00           C
ATOM   1185  NH1 ARG    76      36.461  44.888  45.006  1.00  0.00           N
ATOM   1186 HH11 ARG    76      36.212  43.919  45.144  1.00  0.00           H
ATOM   1187 HH12 ARG    76      37.380  45.263  45.188  1.00  0.00           H
ATOM   1188  NH2 ARG    76      35.759  46.982  45.065  1.00  0.00           N
ATOM   1189 HH21 ARG    76      35.027  47.652  44.870  1.00  0.00           H
ATOM   1190 HH22 ARG    76      36.730  47.257  45.086  1.00  0.00           H
ATOM   1191  C   ARG    76      30.539  42.359  41.409  1.00  0.00           C
ATOM   1192  O   ARG    76      30.797  41.306  40.903  1.00  0.00           O
ATOM   1193  N   VAL    77      30.534  43.526  40.775  1.00  0.00           N
ATOM   1194  H   VAL    77      30.294  44.389  41.243  1.00  0.00           H
ATOM   1195  CA  VAL    77      31.082  43.716  39.423  1.00  0.00           C
ATOM   1196  HA  VAL    77      31.885  43.007  39.221  1.00  0.00           H
ATOM   1197  CB  VAL    77      29.975  43.657  38.344  1.00  0.00           C
ATOM   1198  HB  VAL    77      29.223  44.444  38.414  1.00  0.00           H
ATOM   1199  CG1 VAL    77      30.610  43.770  36.950  1.00  0.00           C
ATOM   1200 HG11 VAL    77      30.055  43.171  36.229  1.00  0.00           H
ATOM   1201 HG12 VAL    77      30.542  44.819  36.658  1.00  0.00           H
ATOM   1202 HG13 VAL    77      31.631  43.399  36.858  1.00  0.00           H
ATOM   1203  CG2 VAL    77      29.260  42.279  38.440  1.00  0.00           C
ATOM   1204 HG21 VAL    77      28.584  42.172  37.590  1.00  0.00           H
ATOM   1205 HG22 VAL    77      28.702  42.050  39.348  1.00  0.00           H
ATOM   1206 HG23 VAL    77      29.811  41.372  38.191  1.00  0.00           H
ATOM   1207  C   VAL    77      31.717  45.087  39.332  1.00  0.00           C
ATOM   1208  O   VAL    77      31.111  46.034  39.796  1.00  0.00           O
ATOM   1209  N   VAL    78      32.919  45.348  38.735  1.00  0.00           N
ATOM   1210  H   VAL    78      33.346  44.496  38.401  1.00  0.00           H
ATOM   1211  CA  VAL    78      33.808  46.502  38.904  1.00  0.00           C
ATOM   1212  HA  VAL    78      33.096  47.327  38.942  1.00  0.00           H
ATOM   1213  CB  VAL    78      34.763  46.390  40.133  1.00  0.00           C
ATOM   1214  HB  VAL    78      35.574  45.697  39.912  1.00  0.00           H
ATOM   1215  CG1 VAL    78      35.488  47.774  40.294  1.00  0.00           C
ATOM   1216 HG11 VAL    78      35.749  47.984  41.331  1.00  0.00           H
ATOM   1217 HG12 VAL    78      36.428  47.905  39.760  1.00  0.00           H
ATOM   1218 HG13 VAL    78      34.762  48.560  40.085  1.00  0.00           H
ATOM   1219  CG2 VAL    78      34.089  45.838  41.432  1.00  0.00           C
ATOM   1220 HG21 VAL    78      34.813  45.868  42.245  1.00  0.00           H
ATOM   1221 HG22 VAL    78      33.838  44.798  41.229  1.00  0.00           H
ATOM   1222 HG23 VAL    78      33.162  46.281  41.796  1.00  0.00           H
ATOM   1223  C   VAL    78      34.701  46.730  37.720  1.00  0.00           C
ATOM   1224  O   VAL    78      35.345  45.848  37.213  1.00  0.00           O
ATOM   1225  N   LEU    79      34.744  48.015  37.267  1.00  0.00           N
ATOM   1226  H   LEU    79      34.159  48.675  37.758  1.00  0.00           H
ATOM   1227  CA  LEU    79      35.720  48.591  36.215  1.00  0.00           C
ATOM   1228  HA  LEU    79      36.326  47.772  35.828  1.00  0.00           H
ATOM   1229  CB  LEU    79      34.815  49.225  35.138  1.00  0.00           C
ATOM   1230  HB2 LEU    79      34.338  48.419  34.579  1.00  0.00           H
ATOM   1231  HB3 LEU    79      34.052  49.815  35.647  1.00  0.00           H
ATOM   1232  CG  LEU    79      35.520  50.240  34.178  1.00  0.00           C
ATOM   1233  HG  LEU    79      36.053  50.973  34.783  1.00  0.00           H
ATOM   1234  CD1 LEU    79      36.436  49.662  33.124  1.00  0.00           C
ATOM   1235 HD11 LEU    79      36.944  48.858  33.657  1.00  0.00           H
ATOM   1236 HD12 LEU    79      37.195  50.356  32.763  1.00  0.00           H
ATOM   1237 HD13 LEU    79      35.853  49.263  32.294  1.00  0.00           H
ATOM   1238  CD2 LEU    79      34.506  51.016  33.284  1.00  0.00           C
ATOM   1239 HD21 LEU    79      35.018  51.631  32.544  1.00  0.00           H
ATOM   1240 HD22 LEU    79      33.845  50.309  32.783  1.00  0.00           H
ATOM   1241 HD23 LEU    79      33.860  51.631  33.910  1.00  0.00           H
ATOM   1242  C   LEU    79      36.636  49.562  36.869  1.00  0.00           C
ATOM   1243  O   LEU    79      36.149  50.482  37.567  1.00  0.00           O
ATOM   1244  N   VAL    80      37.903  49.416  36.594  1.00  0.00           N
ATOM   1245  H   VAL    80      38.173  48.485  36.310  1.00  0.00           H
ATOM   1246  CA  VAL    80      38.940  50.336  37.038  1.00  0.00           C
ATOM   1247  HA  VAL    80      38.463  51.204  37.494  1.00  0.00           H
ATOM   1248  CB  VAL    80      39.814  49.704  38.210  1.00  0.00           C
ATOM   1249  HB  VAL    80      40.498  48.930  37.859  1.00  0.00           H
ATOM   1250  CG1 VAL    80      40.706  50.823  38.837  1.00  0.00           C
ATOM   1251 HG11 VAL    80      40.063  51.591  39.268  1.00  0.00           H
ATOM   1252 HG12 VAL    80      41.410  50.453  39.583  1.00  0.00           H
ATOM   1253 HG13 VAL    80      41.383  51.299  38.127  1.00  0.00           H
ATOM   1254  CG2 VAL    80      38.994  49.029  39.318  1.00  0.00           C
ATOM   1255 HG21 VAL    80      38.730  48.043  38.938  1.00  0.00           H
ATOM   1256 HG22 VAL    80      38.043  49.482  39.597  1.00  0.00           H
ATOM   1257 HG23 VAL    80      39.630  48.858  40.186  1.00  0.00           H
ATOM   1258  C   VAL    80      39.810  50.825  35.941  1.00  0.00           C
ATOM   1259  O   VAL    80      40.427  50.040  35.243  1.00  0.00           O
ATOM   1260  N   LYS    81      39.944  52.168  35.734  1.00  0.00           N
ATOM   1261  H   LYS    81      39.326  52.741  36.290  1.00  0.00           H
ATOM   1262  CA  LYS    81      40.888  52.862  34.941  1.00  0.00           C
ATOM   1263  HA  LYS    81      41.062  52.260  34.050  1.00  0.00           H
ATOM   1264  CB  LYS    81      40.348  54.185  34.552  1.00  0.00           C
ATOM   1265  HB2 LYS    81      39.270  54.109  34.412  1.00  0.00           H
ATOM   1266  HB3 LYS    81      40.514  54.966  35.295  1.00  0.00           H
ATOM   1267  CG  LYS    81      40.900  54.556  33.167  1.00  0.00           C
ATOM   1268  HG2 LYS    81      41.979  54.409  33.217  1.00  0.00           H
ATOM   1269  HG3 LYS    81      40.562  53.710  32.569  1.00  0.00           H
ATOM   1270  CD  LYS    81      40.378  55.846  32.563  1.00  0.00           C
ATOM   1271  HD2 LYS    81      40.515  56.725  33.193  1.00  0.00           H
ATOM   1272  HD3 LYS    81      40.889  55.956  31.608  1.00  0.00           H
ATOM   1273  CE  LYS    81      38.892  55.713  32.347  1.00  0.00           C
ATOM   1274  HE2 LYS    81      38.446  55.096  33.127  1.00  0.00           H
ATOM   1275  HE3 LYS    81      38.400  56.665  32.543  1.00  0.00           H
ATOM   1276  NZ  LYS    81      38.541  55.256  31.047  1.00  0.00           N
ATOM   1277  HZ1 LYS    81      38.877  55.889  30.336  1.00  0.00           H
ATOM   1278  HZ2 LYS    81      37.533  55.264  30.982  1.00  0.00           H
ATOM   1279  HZ3 LYS    81      38.780  54.294  30.851  1.00  0.00           H
ATOM   1280  C   LYS    81      42.283  52.944  35.635  1.00  0.00           C
ATOM   1281  O   LYS    81      42.403  53.713  36.602  1.00  0.00           O
ATOM   1282  N   LEU    82      43.292  52.226  35.148  1.00  0.00           N
ATOM   1283  H   LEU    82      43.034  51.621  34.381  1.00  0.00           H
ATOM   1284  CA  LEU    82      44.690  52.410  35.522  1.00  0.00           C
ATOM   1285  HA  LEU    82      44.738  52.621  36.590  1.00  0.00           H
ATOM   1286  CB  LEU    82      45.462  51.112  35.223  1.00  0.00           C
ATOM   1287  HB2 LEU    82      45.643  50.983  34.156  1.00  0.00           H
ATOM   1288  HB3 LEU    82      46.466  51.232  35.629  1.00  0.00           H
ATOM   1289  CG  LEU    82      44.794  49.782  35.734  1.00  0.00           C
ATOM   1290  HG  LEU    82      43.902  49.509  35.172  1.00  0.00           H
ATOM   1291  CD1 LEU    82      45.726  48.644  35.421  1.00  0.00           C
ATOM   1292 HD11 LEU    82      46.608  48.603  36.061  1.00  0.00           H
ATOM   1293 HD12 LEU    82      46.001  48.713  34.368  1.00  0.00           H
ATOM   1294 HD13 LEU    82      45.047  47.793  35.467  1.00  0.00           H
ATOM   1295  CD2 LEU    82      44.388  49.922  37.249  1.00  0.00           C
ATOM   1296 HD21 LEU    82      43.703  49.106  37.480  1.00  0.00           H
ATOM   1297 HD22 LEU    82      45.264  49.923  37.898  1.00  0.00           H
ATOM   1298 HD23 LEU    82      43.856  50.816  37.576  1.00  0.00           H
ATOM   1299  C   LEU    82      45.271  53.557  34.787  1.00  0.00           C
ATOM   1300  O   LEU    82      44.804  53.820  33.680  1.00  0.00           O
ATOM   1301  N   GLY    83      46.216  54.316  35.406  1.00  0.00           N
ATOM   1302  H   GLY    83      46.470  54.020  36.338  1.00  0.00           H
ATOM   1303  CA  GLY    83      46.814  55.556  34.762  1.00  0.00           C
ATOM   1304  HA2 GLY    83      46.106  56.097  34.135  1.00  0.00           H
ATOM   1305  HA3 GLY    83      47.130  56.408  35.365  1.00  0.00           H
ATOM   1306  C   GLY    83      48.077  55.268  33.876  1.00  0.00           C
ATOM   1307  O   GLY    83      48.393  56.044  32.981  1.00  0.00           O
ATOM   1308  N   GLY    84      48.840  54.180  34.146  1.00  0.00           N
ATOM   1309  H   GLY    84      48.477  53.466  34.762  1.00  0.00           H
ATOM   1310  CA  GLY    84      50.334  54.082  33.920  1.00  0.00           C
ATOM   1311  HA2 GLY    84      50.760  53.119  34.204  1.00  0.00           H
ATOM   1312  HA3 GLY    84      50.570  54.339  32.887  1.00  0.00           H
ATOM   1313  C   GLY    84      51.070  55.173  34.698  1.00  0.00           C
ATOM   1314  O   GLY    84      52.114  55.619  34.321  1.00  0.00           O
ATOM   1315  N   ASP    85      50.479  55.629  35.844  1.00  0.00           N
ATOM   1316  H   ASP    85      49.605  55.180  36.072  1.00  0.00           H
ATOM   1317  CA  ASP    85      51.124  56.615  36.774  1.00  0.00           C
ATOM   1318  HA  ASP    85      52.193  56.647  36.566  1.00  0.00           H
ATOM   1319  CB  ASP    85      50.714  58.027  36.505  1.00  0.00           C
ATOM   1320  HB2 ASP    85      51.389  58.694  37.043  1.00  0.00           H
ATOM   1321  HB3 ASP    85      50.868  58.187  35.438  1.00  0.00           H
ATOM   1322  CG  ASP    85      49.245  58.392  36.832  1.00  0.00           C
ATOM   1323  OD1 ASP    85      48.869  59.603  36.766  1.00  0.00           O
ATOM   1324  OD2 ASP    85      48.387  57.539  37.067  1.00  0.00           O
ATOM   1325  C   ASP    85      50.904  56.138  38.215  1.00  0.00           C
ATOM   1326  O   ASP    85      50.984  56.977  39.176  1.00  0.00           O
ATOM   1327  N   ARG    86      50.611  54.827  38.429  1.00  0.00           N
ATOM   1328  H   ARG    86      50.572  54.115  37.714  1.00  0.00           H
ATOM   1329  CA  ARG    86      50.187  54.343  39.784  1.00  0.00           C
ATOM   1330  HA  ARG    86      50.101  53.256  39.801  1.00  0.00           H
ATOM   1331  CB  ARG    86      51.214  54.539  40.942  1.00  0.00           C
ATOM   1332  HB2 ARG    86      51.290  55.502  41.448  1.00  0.00           H
ATOM   1333  HB3 ARG    86      50.792  53.941  41.751  1.00  0.00           H
ATOM   1334  CG  ARG    86      52.595  53.995  40.588  1.00  0.00           C
ATOM   1335  HG2 ARG    86      52.519  53.077  40.006  1.00  0.00           H
ATOM   1336  HG3 ARG    86      52.838  54.688  39.783  1.00  0.00           H
ATOM   1337  CD  ARG    86      53.613  53.792  41.723  1.00  0.00           C
ATOM   1338  HD2 ARG    86      53.634  54.769  42.205  1.00  0.00           H
ATOM   1339  HD3 ARG    86      53.371  53.073  42.505  1.00  0.00           H
ATOM   1340  NE  ARG    86      54.980  53.625  41.231  1.00  0.00           N
ATOM   1341  HE  ARG    86      55.528  54.446  41.022  1.00  0.00           H
ATOM   1342  CZ  ARG    86      55.443  52.466  40.916  1.00  0.00           C
ATOM   1343  NH1 ARG    86      54.668  51.390  41.000  1.00  0.00           N
ATOM   1344 HH11 ARG    86      53.705  51.398  41.305  1.00  0.00           H
ATOM   1345 HH12 ARG    86      55.071  50.482  40.817  1.00  0.00           H
ATOM   1346  NH2 ARG    86      56.638  52.310  40.415  1.00  0.00           N
ATOM   1347 HH21 ARG    86      57.244  53.112  40.512  1.00  0.00           H
ATOM   1348 HH22 ARG    86      56.994  51.371  40.317  1.00  0.00           H
ATOM   1349  C   ARG    86      48.742  54.779  40.170  1.00  0.00           C
ATOM   1350  O   ARG    86      48.300  54.335  41.230  1.00  0.00           O
ATOM   1351  N   THR    87      47.995  55.599  39.426  1.00  0.00           N
ATOM   1352  H   THR    87      48.412  56.188  38.720  1.00  0.00           H
ATOM   1353  CA  THR    87      46.596  55.912  39.807  1.00  0.00           C
ATOM   1354  HA  THR    87      46.600  55.971  40.895  1.00  0.00           H
ATOM   1355  CB  THR    87      46.018  57.221  39.163  1.00  0.00           C
ATOM   1356  HB  THR    87      45.000  57.343  39.534  1.00  0.00           H
ATOM   1357  CG2 THR    87      46.711  58.581  39.610  1.00  0.00           C
ATOM   1358 HG21 THR    87      46.589  58.771  40.677  1.00  0.00           H
ATOM   1359 HG22 THR    87      46.177  59.326  39.022  1.00  0.00           H
ATOM   1360 HG23 THR    87      47.752  58.519  39.290  1.00  0.00           H
ATOM   1361  OG1 THR    87      45.909  57.042  37.720  1.00  0.00           O
ATOM   1362  HG1 THR    87      46.787  57.108  37.338  1.00  0.00           H
ATOM   1363  C   THR    87      45.506  54.817  39.403  1.00  0.00           C
ATOM   1364  O   THR    87      45.716  54.084  38.490  1.00  0.00           O
ATOM   1365  N   PHE    88      44.381  54.833  40.210  1.00  0.00           N
ATOM   1366  H   PHE    88      44.330  55.489  40.976  1.00  0.00           H
ATOM   1367  CA  PHE    88      43.083  54.106  40.066  1.00  0.00           C
ATOM   1368  HA  PHE    88      43.166  53.428  39.215  1.00  0.00           H
ATOM   1369  CB  PHE    88      42.714  53.250  41.295  1.00  0.00           C
ATOM   1370  HB2 PHE    88      42.519  53.936  42.119  1.00  0.00           H
ATOM   1371  HB3 PHE    88      41.837  52.663  41.025  1.00  0.00           H
ATOM   1372  CG  PHE    88      43.741  52.244  41.754  1.00  0.00           C
ATOM   1373  CD1 PHE    88      44.135  52.262  43.116  1.00  0.00           C
ATOM   1374  HD1 PHE    88      43.733  52.979  43.816  1.00  0.00           H
ATOM   1375  CE1 PHE    88      44.887  51.136  43.562  1.00  0.00           C
ATOM   1376  HE1 PHE    88      45.215  51.064  44.588  1.00  0.00           H
ATOM   1377  CZ  PHE    88      45.278  50.110  42.676  1.00  0.00           C
ATOM   1378  HZ  PHE    88      45.895  49.280  42.989  1.00  0.00           H
ATOM   1379  CE2 PHE    88      44.956  50.222  41.316  1.00  0.00           C
ATOM   1380  HE2 PHE    88      45.219  49.485  40.572  1.00  0.00           H
ATOM   1381  CD2 PHE    88      44.199  51.282  40.850  1.00  0.00           C
ATOM   1382  HD2 PHE    88      43.857  51.303  39.825  1.00  0.00           H
ATOM   1383  C   PHE    88      41.893  55.007  39.881  1.00  0.00           C
ATOM   1384  O   PHE    88      41.906  56.157  40.298  1.00  0.00           O
ATOM   1385  N   ASP    89      40.820  54.425  39.269  1.00  0.00           N
ATOM   1386  H   ASP    89      41.056  53.666  38.646  1.00  0.00           H
ATOM   1387  CA  ASP    89      39.485  54.965  39.111  1.00  0.00           C
ATOM   1388  HA  ASP    89      39.336  55.566  40.008  1.00  0.00           H
ATOM   1389  CB  ASP    89      39.515  55.966  37.886  1.00  0.00           C
ATOM   1390  HB2 ASP    89      40.495  56.443  37.862  1.00  0.00           H
ATOM   1391  HB3 ASP    89      39.244  55.456  36.961  1.00  0.00           H
ATOM   1392  CG  ASP    89      38.459  56.985  38.105  1.00  0.00           C
ATOM   1393  OD1 ASP    89      38.456  58.101  37.547  1.00  0.00           O
ATOM   1394  OD2 ASP    89      37.427  56.748  38.800  1.00  0.00           O
ATOM   1395  C   ASP    89      38.346  53.967  39.000  1.00  0.00           C
ATOM   1396  O   ASP    89      37.969  53.535  37.892  1.00  0.00           O
ATOM   1397  N   THR    90      37.705  53.668  40.166  1.00  0.00           N
ATOM   1398  H   THR    90      38.048  54.161  40.978  1.00  0.00           H
ATOM   1399  CA  THR    90      36.819  52.582  40.448  1.00  0.00           C
ATOM   1400  HA  THR    90      37.153  51.679  39.935  1.00  0.00           H
ATOM   1401  CB  THR    90      37.020  52.341  41.970  1.00  0.00           C
ATOM   1402  HB  THR    90      36.476  53.097  42.539  1.00  0.00           H
ATOM   1403  CG2 THR    90      36.316  51.002  42.285  1.00  0.00           C
ATOM   1404 HG21 THR    90      36.633  50.221  41.594  1.00  0.00           H
ATOM   1405 HG22 THR    90      35.258  51.231  42.421  1.00  0.00           H
ATOM   1406 HG23 THR    90      36.501  50.724  43.323  1.00  0.00           H
ATOM   1407  OG1 THR    90      38.318  52.141  42.412  1.00  0.00           O
ATOM   1408  HG1 THR    90      38.737  52.964  42.672  1.00  0.00           H
ATOM   1409  C   THR    90      35.369  52.824  40.222  1.00  0.00           C
ATOM   1410  O   THR    90      34.828  53.770  40.826  1.00  0.00           O
ATOM   1411  N   THR    91      34.599  51.993  39.469  1.00  0.00           N
ATOM   1412  H   THR    91      35.077  51.396  38.811  1.00  0.00           H
ATOM   1413  CA  THR    91      33.191  52.209  39.192  1.00  0.00           C
ATOM   1414  HA  THR    91      32.726  52.769  40.004  1.00  0.00           H
ATOM   1415  CB  THR    91      32.968  53.005  37.913  1.00  0.00           C
ATOM   1416  HB  THR    91      33.611  53.885  37.892  1.00  0.00           H
ATOM   1417  CG2 THR    91      33.236  52.214  36.634  1.00  0.00           C
ATOM   1418 HG21 THR    91      32.459  51.459  36.518  1.00  0.00           H
ATOM   1419 HG22 THR    91      34.213  51.740  36.735  1.00  0.00           H
ATOM   1420 HG23 THR    91      33.149  52.840  35.747  1.00  0.00           H
ATOM   1421  OG1 THR    91      31.693  53.429  37.895  1.00  0.00           O
ATOM   1422  HG1 THR    91      31.643  54.315  38.263  1.00  0.00           H
ATOM   1423  C   THR    91      32.510  50.821  39.132  1.00  0.00           C
ATOM   1424  O   THR    91      32.986  49.927  38.437  1.00  0.00           O
ATOM   1425  N   GLN    92      31.379  50.590  39.841  1.00  0.00           N
ATOM   1426  H   GLN    92      30.747  51.300  40.183  1.00  0.00           H
ATOM   1427  CA  GLN    92      30.982  49.167  40.352  1.00  0.00           C
ATOM   1428  HA  GLN    92      31.226  48.425  39.592  1.00  0.00           H
ATOM   1429  CB  GLN    92      31.805  48.816  41.627  1.00  0.00           C
ATOM   1430  HB2 GLN    92      31.415  47.870  42.002  1.00  0.00           H
ATOM   1431  HB3 GLN    92      32.825  48.568  41.339  1.00  0.00           H
ATOM   1432  CG  GLN    92      31.783  49.694  42.856  1.00  0.00           C
ATOM   1433  HG2 GLN    92      32.182  50.673  42.588  1.00  0.00           H
ATOM   1434  HG3 GLN    92      30.741  49.841  43.138  1.00  0.00           H
ATOM   1435  CD  GLN    92      32.549  49.039  44.077  1.00  0.00           C
ATOM   1436  OE1 GLN    92      33.302  48.043  43.957  1.00  0.00           O
ATOM   1437  NE2 GLN    92      32.332  49.553  45.240  1.00  0.00           N
ATOM   1438 HE21 GLN    92      32.886  49.135  45.975  1.00  0.00           H
ATOM   1439 HE22 GLN    92      31.620  50.268  45.291  1.00  0.00           H
ATOM   1440  C   GLN    92      29.466  49.019  40.714  1.00  0.00           C
ATOM   1441  O   GLN    92      28.906  50.023  41.224  1.00  0.00           O
ATOM   1442  N   SER    93      28.842  47.833  40.509  1.00  0.00           N
ATOM   1443  H   SER    93      29.481  47.098  40.240  1.00  0.00           H
ATOM   1444  CA  SER    93      27.499  47.420  40.764  1.00  0.00           C
ATOM   1445  HA  SER    93      27.078  48.277  41.291  1.00  0.00           H
ATOM   1446  CB  SER    93      26.708  47.080  39.461  1.00  0.00           C
ATOM   1447  HB2 SER    93      27.371  46.384  38.944  1.00  0.00           H
ATOM   1448  HB3 SER    93      25.850  46.530  39.844  1.00  0.00           H
ATOM   1449  OG  SER    93      26.312  48.274  38.797  1.00  0.00           O
ATOM   1450  HG  SER    93      25.656  48.009  38.148  1.00  0.00           H
ATOM   1451  C   SER    93      27.450  46.251  41.752  1.00  0.00           C
ATOM   1452  O   SER    93      28.405  45.501  41.786  1.00  0.00           O
ATOM   1453  N   LYS    94      26.369  46.074  42.508  1.00  0.00           N
ATOM   1454  H   LYS    94      25.675  46.792  42.353  1.00  0.00           H
ATOM   1455  CA  LYS    94      26.178  44.950  43.497  1.00  0.00           C
ATOM   1456  HA  LYS    94      26.963  44.200  43.393  1.00  0.00           H
ATOM   1457  CB  LYS    94      26.176  45.437  44.936  1.00  0.00           C
ATOM   1458  HB2 LYS    94      27.072  46.057  44.951  1.00  0.00           H
ATOM   1459  HB3 LYS    94      25.260  46.021  45.035  1.00  0.00           H
ATOM   1460  CG  LYS    94      26.303  44.411  45.942  1.00  0.00           C
ATOM   1461  HG2 LYS    94      25.504  43.681  45.807  1.00  0.00           H
ATOM   1462  HG3 LYS    94      27.317  44.028  45.817  1.00  0.00           H
ATOM   1463  CD  LYS    94      26.132  44.924  47.427  1.00  0.00           C
ATOM   1464  HD2 LYS    94      25.058  45.054  47.561  1.00  0.00           H
ATOM   1465  HD3 LYS    94      26.382  44.169  48.172  1.00  0.00           H
ATOM   1466  CE  LYS    94      26.936  46.194  47.739  1.00  0.00           C
ATOM   1467  HE2 LYS    94      27.967  45.896  47.553  1.00  0.00           H
ATOM   1468  HE3 LYS    94      26.593  46.887  46.972  1.00  0.00           H
ATOM   1469  NZ  LYS    94      26.540  46.733  49.007  1.00  0.00           N
ATOM   1470  HZ1 LYS    94      27.065  47.593  49.090  1.00  0.00           H
ATOM   1471  HZ2 LYS    94      26.806  46.131  49.773  1.00  0.00           H
ATOM   1472  HZ3 LYS    94      25.544  46.890  49.052  1.00  0.00           H
ATOM   1473  C   LYS    94      24.860  44.261  43.149  1.00  0.00           C
ATOM   1474  O   LYS    94      23.826  44.857  42.853  1.00  0.00           O
ATOM   1475  N   TYR    95      24.835  42.933  43.021  1.00  0.00           N
ATOM   1476  H   TYR    95      25.749  42.504  42.990  1.00  0.00           H
ATOM   1477  CA  TYR    95      23.737  42.085  42.858  1.00  0.00           C
ATOM   1478  HA  TYR    95      22.801  42.635  42.949  1.00  0.00           H
ATOM   1479  CB  TYR    95      23.742  41.493  41.393  1.00  0.00           C
ATOM   1480  HB2 TYR    95      24.644  40.882  41.436  1.00  0.00           H
ATOM   1481  HB3 TYR    95      22.838  40.908  41.232  1.00  0.00           H
ATOM   1482  CG  TYR    95      23.920  42.458  40.262  1.00  0.00           C
ATOM   1483  CD1 TYR    95      22.788  43.012  39.668  1.00  0.00           C
ATOM   1484  HD1 TYR    95      21.816  42.795  40.085  1.00  0.00           H
ATOM   1485  CE1 TYR    95      22.983  43.892  38.619  1.00  0.00           C
ATOM   1486  HE1 TYR    95      22.167  44.480  38.227  1.00  0.00           H
ATOM   1487  CZ  TYR    95      24.308  44.177  38.174  1.00  0.00           C
ATOM   1488  OH  TYR    95      24.458  45.057  37.199  1.00  0.00           O
ATOM   1489  HH  TYR    95      23.656  45.568  37.070  1.00  0.00           H
ATOM   1490  CE2 TYR    95      25.410  43.725  38.863  1.00  0.00           C
ATOM   1491  HE2 TYR    95      26.402  44.027  38.562  1.00  0.00           H
ATOM   1492  CD2 TYR    95      25.219  42.783  39.831  1.00  0.00           C
ATOM   1493  HD2 TYR    95      26.037  42.387  40.415  1.00  0.00           H
ATOM   1494  C   TYR    95      23.561  40.989  44.045  1.00  0.00           C
ATOM   1495  O   TYR    95      24.505  40.780  44.811  1.00  0.00           O
ATOM   1496  N   ARG    96      22.439  40.357  44.120  1.00  0.00           N
ATOM   1497  H   ARG    96      21.848  40.395  43.302  1.00  0.00           H
ATOM   1498  CA  ARG    96      22.206  39.244  45.040  1.00  0.00           C
ATOM   1499  HA  ARG    96      23.113  39.070  45.619  1.00  0.00           H
ATOM   1500  CB  ARG    96      21.117  39.655  46.098  1.00  0.00           C
ATOM   1501  HB2 ARG    96      21.405  40.587  46.582  1.00  0.00           H
ATOM   1502  HB3 ARG    96      20.139  39.812  45.641  1.00  0.00           H
ATOM   1503  CG  ARG    96      20.992  38.616  47.210  1.00  0.00           C
ATOM   1504  HG2 ARG    96      20.671  37.697  46.722  1.00  0.00           H
ATOM   1505  HG3 ARG    96      21.955  38.527  47.715  1.00  0.00           H
ATOM   1506  CD  ARG    96      19.865  39.149  48.098  1.00  0.00           C
ATOM   1507  HD2 ARG    96      20.008  40.193  48.379  1.00  0.00           H
ATOM   1508  HD3 ARG    96      18.932  39.102  47.537  1.00  0.00           H
ATOM   1509  NE  ARG    96      19.854  38.307  49.359  1.00  0.00           N
ATOM   1510  HE  ARG    96      20.423  38.680  50.105  1.00  0.00           H
ATOM   1511  CZ  ARG    96      19.277  37.095  49.525  1.00  0.00           C
ATOM   1512  NH1 ARG    96      18.373  36.609  48.663  1.00  0.00           N
ATOM   1513 HH11 ARG    96      17.956  37.170  47.934  1.00  0.00           H
ATOM   1514 HH12 ARG    96      18.003  35.692  48.863  1.00  0.00           H
ATOM   1515  NH2 ARG    96      19.617  36.294  50.457  1.00  0.00           N
ATOM   1516 HH21 ARG    96      20.364  36.607  51.059  1.00  0.00           H
ATOM   1517 HH22 ARG    96      19.366  35.321  50.559  1.00  0.00           H
ATOM   1518  C   ARG    96      21.996  37.931  44.299  1.00  0.00           C
ATOM   1519  O   ARG    96      21.221  37.946  43.321  1.00  0.00           O
ATOM   1520  N   LEU    97      22.785  36.860  44.694  1.00  0.00           N
ATOM   1521  H   LEU    97      23.370  36.948  45.513  1.00  0.00           H
ATOM   1522  CA  LEU    97      22.440  35.535  44.189  1.00  0.00           C
ATOM   1523  HA  LEU    97      22.484  35.609  43.102  1.00  0.00           H
ATOM   1524  CB  LEU    97      23.527  34.560  44.608  1.00  0.00           C
ATOM   1525  HB2 LEU    97      24.437  35.146  44.480  1.00  0.00           H
ATOM   1526  HB3 LEU    97      23.411  34.434  45.685  1.00  0.00           H
ATOM   1527  CG  LEU    97      23.742  33.168  43.934  1.00  0.00           C
ATOM   1528  HG  LEU    97      22.822  32.604  44.090  1.00  0.00           H
ATOM   1529  CD1 LEU    97      24.042  33.276  42.437  1.00  0.00           C
ATOM   1530 HD11 LEU    97      24.987  33.759  42.191  1.00  0.00           H
ATOM   1531 HD12 LEU    97      23.202  33.840  42.034  1.00  0.00           H
ATOM   1532 HD13 LEU    97      23.950  32.321  41.921  1.00  0.00           H
ATOM   1533  CD2 LEU    97      24.950  32.434  44.473  1.00  0.00           C
ATOM   1534 HD21 LEU    97      24.734  32.246  45.526  1.00  0.00           H
ATOM   1535 HD22 LEU    97      25.237  31.468  44.059  1.00  0.00           H
ATOM   1536 HD23 LEU    97      25.863  33.024  44.394  1.00  0.00           H
ATOM   1537  C   LEU    97      21.067  35.050  44.723  1.00  0.00           C
ATOM   1538  O   LEU    97      20.842  35.209  45.933  1.00  0.00           O
ATOM   1539  N   PRO    98      20.163  34.377  43.979  1.00  0.00           N
ATOM   1540  CD  PRO    98      20.252  34.252  42.546  1.00  0.00           C
ATOM   1541  HD2 PRO    98      20.626  33.254  42.315  1.00  0.00           H
ATOM   1542  HD3 PRO    98      20.743  35.055  41.996  1.00  0.00           H
ATOM   1543  CG  PRO    98      18.780  34.178  42.109  1.00  0.00           C
ATOM   1544  HG2 PRO    98      18.601  33.621  41.188  1.00  0.00           H
ATOM   1545  HG3 PRO    98      18.167  35.080  42.093  1.00  0.00           H
ATOM   1546  CB  PRO    98      18.099  33.302  43.199  1.00  0.00           C
ATOM   1547  HB2 PRO    98      18.343  32.250  43.054  1.00  0.00           H
ATOM   1548  HB3 PRO    98      17.023  33.466  43.260  1.00  0.00           H
ATOM   1549  CA  PRO    98      18.926  33.731  44.407  1.00  0.00           C
ATOM   1550  HA  PRO    98      18.361  34.441  45.010  1.00  0.00           H
ATOM   1551  C   PRO    98      19.260  32.506  45.298  1.00  0.00           C
ATOM   1552  O   PRO    98      19.967  31.665  44.869  1.00  0.00           O
ATOM   1553  N   ASP    99      18.615  32.455  46.452  1.00  0.00           N
ATOM   1554  H   ASP    99      18.035  33.226  46.754  1.00  0.00           H
ATOM   1555  CA  ASP    99      18.914  31.485  47.484  1.00  0.00           C
ATOM   1556  HA  ASP    99      19.991  31.496  47.646  1.00  0.00           H
ATOM   1557  CB  ASP    99      18.092  31.800  48.792  1.00  0.00           C
ATOM   1558  HB2 ASP    99      17.060  31.966  48.480  1.00  0.00           H
ATOM   1559  HB3 ASP    99      18.068  30.894  49.398  1.00  0.00           H
ATOM   1560  CG  ASP    99      18.640  33.120  49.466  1.00  0.00           C
ATOM   1561  OD1 ASP    99      19.831  33.118  49.849  1.00  0.00           O
ATOM   1562  OD2 ASP    99      17.907  34.118  49.558  1.00  0.00           O
ATOM   1563  C   ASP    99      18.535  30.066  47.021  1.00  0.00           C
ATOM   1564  O   ASP    99      19.119  29.033  47.546  1.00  0.00           O
ATOM   1565  N   ALA   100      17.530  29.953  46.090  1.00  0.00           N
ATOM   1566  H   ALA   100      17.039  30.783  45.786  1.00  0.00           H
ATOM   1567  CA  ALA   100      17.155  28.729  45.410  1.00  0.00           C
ATOM   1568  HA  ALA   100      16.936  27.924  46.111  1.00  0.00           H
ATOM   1569  CB  ALA   100      15.953  29.172  44.585  1.00  0.00           C
ATOM   1570  HB1 ALA   100      16.182  30.110  44.080  1.00  0.00           H
ATOM   1571  HB2 ALA   100      15.054  29.216  45.200  1.00  0.00           H
ATOM   1572  HB3 ALA   100      15.813  28.431  43.798  1.00  0.00           H
ATOM   1573  C   ALA   100      18.261  28.199  44.483  1.00  0.00           C
ATOM   1574  O   ALA   100      18.231  27.004  44.192  1.00  0.00           O
ATOM   1575  N   MET   101      19.106  29.066  43.965  1.00  0.00           N
ATOM   1576  H   MET   101      18.964  29.994  44.337  1.00  0.00           H
ATOM   1577  CA  MET   101      20.068  28.656  42.916  1.00  0.00           C
ATOM   1578  HA  MET   101      19.571  28.032  42.173  1.00  0.00           H
ATOM   1579  CB  MET   101      20.376  29.860  42.062  1.00  0.00           C
ATOM   1580  HB2 MET   101      19.410  30.222  41.712  1.00  0.00           H
ATOM   1581  HB3 MET   101      20.814  30.614  42.716  1.00  0.00           H
ATOM   1582  CG  MET   101      21.247  29.621  40.852  1.00  0.00           C
ATOM   1583  HG2 MET   101      22.156  29.101  41.153  1.00  0.00           H
ATOM   1584  HG3 MET   101      20.725  28.872  40.254  1.00  0.00           H
ATOM   1585  SD  MET   101      21.745  31.073  39.783  1.00  0.00           S
ATOM   1586  CE  MET   101      20.205  31.677  39.248  1.00  0.00           C
ATOM   1587  HE1 MET   101      19.820  31.299  38.301  1.00  0.00           H
ATOM   1588  HE2 MET   101      19.544  31.577  40.110  1.00  0.00           H
ATOM   1589  HE3 MET   101      20.272  32.764  39.209  1.00  0.00           H
ATOM   1590  C   MET   101      21.350  27.999  43.387  1.00  0.00           C
ATOM   1591  O   MET   101      21.902  27.228  42.606  1.00  0.00           O
ATOM   1592  N   ARG   102      21.778  28.223  44.623  1.00  0.00           N
ATOM   1593  H   ARG   102      21.234  28.763  45.281  1.00  0.00           H
ATOM   1594  CA  ARG   102      22.929  27.463  45.177  1.00  0.00           C
ATOM   1595  HA  ARG   102      23.823  27.690  44.595  1.00  0.00           H
ATOM   1596  CB  ARG   102      23.220  27.990  46.639  1.00  0.00           C
ATOM   1597  HB2 ARG   102      22.334  28.115  47.262  1.00  0.00           H
ATOM   1598  HB3 ARG   102      23.696  27.120  47.091  1.00  0.00           H
ATOM   1599  CG  ARG   102      24.178  29.208  46.737  1.00  0.00           C
ATOM   1600  HG2 ARG   102      25.063  28.785  46.261  1.00  0.00           H
ATOM   1601  HG3 ARG   102      23.703  30.054  46.242  1.00  0.00           H
ATOM   1602  CD  ARG   102      24.603  29.541  48.152  1.00  0.00           C
ATOM   1603  HD2 ARG   102      25.217  28.673  48.392  1.00  0.00           H
ATOM   1604  HD3 ARG   102      25.307  30.358  48.321  1.00  0.00           H
ATOM   1605  NE  ARG   102      23.510  29.673  49.135  1.00  0.00           N
ATOM   1606  HE  ARG   102      23.044  28.806  49.363  1.00  0.00           H
ATOM   1607  CZ  ARG   102      22.923  30.801  49.456  1.00  0.00           C
ATOM   1608  NH1 ARG   102      23.420  31.964  49.235  1.00  0.00           N
ATOM   1609 HH11 ARG   102      24.303  32.073  48.759  1.00  0.00           H
ATOM   1610 HH12 ARG   102      23.017  32.783  49.665  1.00  0.00           H
ATOM   1611  NH2 ARG   102      21.795  30.719  50.036  1.00  0.00           N
ATOM   1612 HH21 ARG   102      21.357  29.812  50.105  1.00  0.00           H
ATOM   1613 HH22 ARG   102      21.224  31.550  49.991  1.00  0.00           H
ATOM   1614  C   ARG   102      22.702  25.920  45.074  1.00  0.00           C
ATOM   1615  O   ARG   102      23.680  25.190  44.855  1.00  0.00           O
ATOM   1616  N   THR   103      21.453  25.457  45.207  1.00  0.00           N
ATOM   1617  H   THR   103      20.727  26.154  45.299  1.00  0.00           H
ATOM   1618  CA  THR   103      20.941  24.103  45.175  1.00  0.00           C
ATOM   1619  HA  THR   103      21.781  23.413  45.251  1.00  0.00           H
ATOM   1620  CB  THR   103      20.018  23.813  46.371  1.00  0.00           C
ATOM   1621  HB  THR   103      19.622  22.809  46.219  1.00  0.00           H
ATOM   1622  CG2 THR   103      20.646  23.986  47.702  1.00  0.00           C
ATOM   1623 HG21 THR   103      21.303  24.832  47.907  1.00  0.00           H
ATOM   1624 HG22 THR   103      21.314  23.148  47.903  1.00  0.00           H
ATOM   1625 HG23 THR   103      19.902  23.982  48.498  1.00  0.00           H
ATOM   1626  OG1 THR   103      18.850  24.675  46.369  1.00  0.00           O
ATOM   1627  HG1 THR   103      18.220  24.394  45.701  1.00  0.00           H
ATOM   1628  C   THR   103      20.290  23.695  43.846  1.00  0.00           C
ATOM   1629  O   THR   103      19.443  22.787  43.769  1.00  0.00           O
ATOM   1630  N   THR   104      20.688  24.390  42.728  1.00  0.00           N
ATOM   1631  H   THR   104      21.429  25.074  42.674  1.00  0.00           H
ATOM   1632  CA  THR   104      19.975  24.116  41.493  1.00  0.00           C
ATOM   1633  HA  THR   104      18.917  23.913  41.657  1.00  0.00           H
ATOM   1634  CB  THR   104      20.116  25.348  40.627  1.00  0.00           C
ATOM   1635  HB  THR   104      19.836  26.265  41.145  1.00  0.00           H
ATOM   1636  CG2 THR   104      21.466  25.632  39.891  1.00  0.00           C
ATOM   1637 HG21 THR   104      21.368  26.610  39.420  1.00  0.00           H
ATOM   1638 HG22 THR   104      21.702  24.823  39.200  1.00  0.00           H
ATOM   1639 HG23 THR   104      22.347  25.825  40.504  1.00  0.00           H
ATOM   1640  OG1 THR   104      19.155  25.314  39.603  1.00  0.00           O
ATOM   1641  HG1 THR   104      19.143  26.165  39.160  1.00  0.00           H
ATOM   1642  C   THR   104      20.503  22.945  40.798  1.00  0.00           C
ATOM   1643  O   THR   104      21.594  22.430  41.148  1.00  0.00           O
ATOM   1644  N   GLN   105      19.688  22.373  39.904  1.00  0.00           N
ATOM   1645  H   GLN   105      18.781  22.763  39.689  1.00  0.00           H
ATOM   1646  CA  GLN   105      20.173  21.155  39.199  1.00  0.00           C
ATOM   1647  HA  GLN   105      21.011  20.737  39.755  1.00  0.00           H
ATOM   1648  CB  GLN   105      19.019  20.114  39.073  1.00  0.00           C
ATOM   1649  HB2 GLN   105      18.775  19.876  40.108  1.00  0.00           H
ATOM   1650  HB3 GLN   105      18.158  20.614  38.627  1.00  0.00           H
ATOM   1651  CG  GLN   105      19.229  18.807  38.474  1.00  0.00           C
ATOM   1652  HG2 GLN   105      20.208  18.445  38.786  1.00  0.00           H
ATOM   1653  HG3 GLN   105      18.383  18.204  38.801  1.00  0.00           H
ATOM   1654  CD  GLN   105      19.171  18.842  36.970  1.00  0.00           C
ATOM   1655  OE1 GLN   105      18.820  19.766  36.358  1.00  0.00           O
ATOM   1656  NE2 GLN   105      19.788  17.845  36.326  1.00  0.00           N
ATOM   1657 HE21 GLN   105      19.926  17.897  35.327  1.00  0.00           H
ATOM   1658 HE22 GLN   105      20.213  17.100  36.859  1.00  0.00           H
ATOM   1659  C   GLN   105      20.750  21.620  37.824  1.00  0.00           C
ATOM   1660  O   GLN   105      21.708  20.966  37.368  1.00  0.00           O
ATOM   1661  N   ASN   106      20.271  22.667  37.154  1.00  0.00           N
ATOM   1662  H   ASN   106      19.512  23.173  37.587  1.00  0.00           H
ATOM   1663  CA  ASN   106      20.738  23.206  35.876  1.00  0.00           C
ATOM   1664  HA  ASN   106      20.940  22.305  35.297  1.00  0.00           H
ATOM   1665  CB  ASN   106      19.626  24.087  35.373  1.00  0.00           C
ATOM   1666  HB2 ASN   106      18.669  23.579  35.254  1.00  0.00           H
ATOM   1667  HB3 ASN   106      19.574  24.902  36.094  1.00  0.00           H
ATOM   1668  CG  ASN   106      19.796  24.739  34.031  1.00  0.00           C
ATOM   1669  OD1 ASN   106      20.833  24.443  33.365  1.00  0.00           O
ATOM   1670  ND2 ASN   106      19.062  25.787  33.685  1.00  0.00           N
ATOM   1671 HD21 ASN   106      18.378  26.150  34.334  1.00  0.00           H
ATOM   1672 HD22 ASN   106      19.355  26.350  32.899  1.00  0.00           H
ATOM   1673  C   ASN   106      22.109  23.915  36.014  1.00  0.00           C
ATOM   1674  O   ASN   106      22.295  24.910  36.709  1.00  0.00           O
ATOM   1675  N   PRO   107      23.189  23.265  35.492  1.00  0.00           N
ATOM   1676  CD  PRO   107      23.213  22.272  34.503  1.00  0.00           C
ATOM   1677  HD2 PRO   107      22.589  22.581  33.665  1.00  0.00           H
ATOM   1678  HD3 PRO   107      22.861  21.324  34.910  1.00  0.00           H
ATOM   1679  CG  PRO   107      24.674  22.102  34.090  1.00  0.00           C
ATOM   1680  HG2 PRO   107      24.862  22.655  33.169  1.00  0.00           H
ATOM   1681  HG3 PRO   107      24.888  21.034  34.035  1.00  0.00           H
ATOM   1682  CB  PRO   107      25.406  22.654  35.350  1.00  0.00           C
ATOM   1683  HB2 PRO   107      26.351  23.051  34.981  1.00  0.00           H
ATOM   1684  HB3 PRO   107      25.366  21.949  36.181  1.00  0.00           H
ATOM   1685  CA  PRO   107      24.489  23.737  35.722  1.00  0.00           C
ATOM   1686  HA  PRO   107      24.635  23.865  36.794  1.00  0.00           H
ATOM   1687  C   PRO   107      24.810  25.077  35.018  1.00  0.00           C
ATOM   1688  O   PRO   107      25.954  25.605  35.191  1.00  0.00           O
ATOM   1689  N   ASP   108      23.936  25.661  34.194  1.00  0.00           N
ATOM   1690  H   ASP   108      23.001  25.287  34.269  1.00  0.00           H
ATOM   1691  CA  ASP   108      24.051  26.951  33.487  1.00  0.00           C
ATOM   1692  HA  ASP   108      25.099  27.119  33.234  1.00  0.00           H
ATOM   1693  CB  ASP   108      23.296  26.734  32.192  1.00  0.00           C
ATOM   1694  HB2 ASP   108      22.258  26.451  32.365  1.00  0.00           H
ATOM   1695  HB3 ASP   108      23.302  27.725  31.735  1.00  0.00           H
ATOM   1696  CG  ASP   108      23.865  25.707  31.157  1.00  0.00           C
ATOM   1697  OD1 ASP   108      25.094  25.795  30.837  1.00  0.00           O
ATOM   1698  OD2 ASP   108      23.110  24.852  30.668  1.00  0.00           O
ATOM   1699  C   ASP   108      23.526  28.160  34.250  1.00  0.00           C
ATOM   1700  O   ASP   108      24.094  29.206  34.086  1.00  0.00           O
ATOM   1701  N   GLU   109      22.559  28.123  35.129  1.00  0.00           N
ATOM   1702  H   GLU   109      22.201  27.208  35.360  1.00  0.00           H
ATOM   1703  CA  GLU   109      21.862  29.299  35.697  1.00  0.00           C
ATOM   1704  HA  GLU   109      21.356  29.782  34.862  1.00  0.00           H
ATOM   1705  CB  GLU   109      20.780  28.806  36.646  1.00  0.00           C
ATOM   1706  HB2 GLU   109      21.254  28.234  37.444  1.00  0.00           H
ATOM   1707  HB3 GLU   109      20.304  29.670  37.108  1.00  0.00           H
ATOM   1708  CG  GLU   109      19.705  27.996  35.944  1.00  0.00           C
ATOM   1709  HG2 GLU   109      19.390  28.484  35.022  1.00  0.00           H
ATOM   1710  HG3 GLU   109      20.012  27.033  35.535  1.00  0.00           H
ATOM   1711  CD  GLU   109      18.599  27.661  36.852  1.00  0.00           C
ATOM   1712  OE1 GLU   109      17.454  27.453  36.316  1.00  0.00           O
ATOM   1713  OE2 GLU   109      18.799  27.399  38.095  1.00  0.00           O
ATOM   1714  C   GLU   109      22.776  30.324  36.408  1.00  0.00           C
ATOM   1715  O   GLU   109      22.565  31.529  36.341  1.00  0.00           O
ATOM   1716  N   LEU   110      23.851  29.865  37.149  1.00  0.00           N
ATOM   1717  H   LEU   110      24.074  28.885  37.048  1.00  0.00           H
ATOM   1718  CA  LEU   110      24.915  30.734  37.804  1.00  0.00           C
ATOM   1719  HA  LEU   110      24.408  31.357  38.539  1.00  0.00           H
ATOM   1720  CB  LEU   110      25.729  29.792  38.802  1.00  0.00           C
ATOM   1721  HB2 LEU   110      25.109  29.269  39.530  1.00  0.00           H
ATOM   1722  HB3 LEU   110      26.109  28.970  38.196  1.00  0.00           H
ATOM   1723  CG  LEU   110      26.944  30.473  39.492  1.00  0.00           C
ATOM   1724  HG  LEU   110      27.700  30.876  38.819  1.00  0.00           H
ATOM   1725  CD1 LEU   110      26.517  31.572  40.438  1.00  0.00           C
ATOM   1726 HD11 LEU   110      26.203  32.469  39.904  1.00  0.00           H
ATOM   1727 HD12 LEU   110      27.427  31.842  40.975  1.00  0.00           H
ATOM   1728 HD13 LEU   110      25.673  31.168  40.996  1.00  0.00           H
ATOM   1729  CD2 LEU   110      27.768  29.444  40.324  1.00  0.00           C
ATOM   1730 HD21 LEU   110      27.100  29.076  41.103  1.00  0.00           H
ATOM   1731 HD22 LEU   110      28.234  28.649  39.740  1.00  0.00           H
ATOM   1732 HD23 LEU   110      28.562  30.011  40.810  1.00  0.00           H
ATOM   1733  C   LEU   110      25.658  31.465  36.795  1.00  0.00           C
ATOM   1734  O   LEU   110      25.983  32.642  36.982  1.00  0.00           O
ATOM   1735  N   TRP   111      26.028  30.780  35.712  1.00  0.00           N
ATOM   1736  H   TRP   111      25.780  29.802  35.675  1.00  0.00           H
ATOM   1737  CA  TRP   111      26.889  31.396  34.689  1.00  0.00           C
ATOM   1738  HA  TRP   111      27.700  31.929  35.188  1.00  0.00           H
ATOM   1739  CB  TRP   111      27.578  30.223  33.924  1.00  0.00           C
ATOM   1740  HB2 TRP   111      26.765  29.826  33.316  1.00  0.00           H
ATOM   1741  HB3 TRP   111      28.230  30.660  33.168  1.00  0.00           H
ATOM   1742  CG  TRP   111      28.283  29.298  34.872  1.00  0.00           C
ATOM   1743  CD1 TRP   111      28.258  27.965  35.076  1.00  0.00           C
ATOM   1744  HD1 TRP   111      27.579  27.323  34.534  1.00  0.00           H
ATOM   1745  NE1 TRP   111      29.243  27.521  35.897  1.00  0.00           N
ATOM   1746  HE1 TRP   111      29.306  26.565  36.220  1.00  0.00           H
ATOM   1747  CE2 TRP   111      29.865  28.588  36.384  1.00  0.00           C
ATOM   1748  CZ2 TRP   111      30.831  28.673  37.417  1.00  0.00           C
ATOM   1749  HZ2 TRP   111      31.120  27.774  37.942  1.00  0.00           H
ATOM   1750  CH2 TRP   111      31.321  29.914  37.905  1.00  0.00           C
ATOM   1751  HH2 TRP   111      32.068  29.979  38.682  1.00  0.00           H
ATOM   1752  CZ3 TRP   111      30.972  31.119  37.159  1.00  0.00           C
ATOM   1753  HZ3 TRP   111      31.302  32.095  37.484  1.00  0.00           H
ATOM   1754  CE3 TRP   111      30.024  31.011  36.127  1.00  0.00           C
ATOM   1755  HE3 TRP   111      29.675  31.873  35.578  1.00  0.00           H
ATOM   1756  CD2 TRP   111      29.380  29.750  35.802  1.00  0.00           C
ATOM   1757  C   TRP   111      26.127  32.322  33.682  1.00  0.00           C
ATOM   1758  O   TRP   111      26.567  33.400  33.296  1.00  0.00           O
ATOM   1759  N   GLU   112      24.846  31.920  33.472  1.00  0.00           N
ATOM   1760  H   GLU   112      24.593  30.993  33.784  1.00  0.00           H
ATOM   1761  CA  GLU   112      23.902  32.850  32.749  1.00  0.00           C
ATOM   1762  HA  GLU   112      24.409  33.081  31.812  1.00  0.00           H
ATOM   1763  CB  GLU   112      22.632  32.093  32.578  1.00  0.00           C
ATOM   1764  HB2 GLU   112      22.321  31.652  33.524  1.00  0.00           H
ATOM   1765  HB3 GLU   112      21.851  32.763  32.218  1.00  0.00           H
ATOM   1766  CG  GLU   112      22.696  30.875  31.611  1.00  0.00           C
ATOM   1767  HG2 GLU   112      23.761  30.778  31.400  1.00  0.00           H
ATOM   1768  HG3 GLU   112      22.285  29.949  32.013  1.00  0.00           H
ATOM   1769  CD  GLU   112      21.891  31.176  30.286  1.00  0.00           C
ATOM   1770  OE1 GLU   112      21.084  30.320  29.848  1.00  0.00           O
ATOM   1771  OE2 GLU   112      22.056  32.142  29.553  1.00  0.00           O
ATOM   1772  C   GLU   112      23.595  34.173  33.578  1.00  0.00           C
ATOM   1773  O   GLU   112      23.591  35.231  32.996  1.00  0.00           O
ATOM   1774  N   PHE   113      23.589  34.087  34.934  1.00  0.00           N
ATOM   1775  H   PHE   113      23.748  33.204  35.397  1.00  0.00           H
ATOM   1776  CA  PHE   113      23.405  35.187  35.898  1.00  0.00           C
ATOM   1777  HA  PHE   113      22.588  35.862  35.642  1.00  0.00           H
ATOM   1778  CB  PHE   113      22.953  34.546  37.235  1.00  0.00           C
ATOM   1779  HB2 PHE   113      22.058  33.937  37.100  1.00  0.00           H
ATOM   1780  HB3 PHE   113      23.613  33.706  37.449  1.00  0.00           H
ATOM   1781  CG  PHE   113      22.888  35.539  38.343  1.00  0.00           C
ATOM   1782  CD1 PHE   113      21.923  36.479  38.340  1.00  0.00           C
ATOM   1783  HD1 PHE   113      21.258  36.570  37.494  1.00  0.00           H
ATOM   1784  CE1 PHE   113      21.945  37.404  39.369  1.00  0.00           C
ATOM   1785  HE1 PHE   113      21.114  38.094  39.351  1.00  0.00           H
ATOM   1786  CZ  PHE   113      22.890  37.379  40.424  1.00  0.00           C
ATOM   1787  HZ  PHE   113      22.959  38.165  41.161  1.00  0.00           H
ATOM   1788  CE2 PHE   113      23.770  36.329  40.479  1.00  0.00           C
ATOM   1789  HE2 PHE   113      24.417  36.254  41.341  1.00  0.00           H
ATOM   1790  CD2 PHE   113      23.794  35.416  39.422  1.00  0.00           C
ATOM   1791  HD2 PHE   113      24.469  34.574  39.470  1.00  0.00           H
ATOM   1792  C   PHE   113      24.637  36.158  36.097  1.00  0.00           C
ATOM   1793  O   PHE   113      24.483  37.408  36.032  1.00  0.00           O
ATOM   1794  N   ILE   114      25.834  35.644  36.209  1.00  0.00           N
ATOM   1795  H   ILE   114      25.871  34.635  36.197  1.00  0.00           H
ATOM   1796  CA  ILE   114      27.060  36.370  36.139  1.00  0.00           C
ATOM   1797  HA  ILE   114      26.813  37.135  36.875  1.00  0.00           H
ATOM   1798  CB  ILE   114      28.310  35.652  36.657  1.00  0.00           C
ATOM   1799  HB  ILE   114      28.546  34.766  36.066  1.00  0.00           H
ATOM   1800  CG2 ILE   114      29.563  36.580  36.452  1.00  0.00           C
ATOM   1801 HG21 ILE   114      30.477  36.113  36.820  1.00  0.00           H
ATOM   1802 HG22 ILE   114      29.565  37.579  36.887  1.00  0.00           H
ATOM   1803 HG23 ILE   114      29.660  36.935  35.426  1.00  0.00           H
ATOM   1804  CG1 ILE   114      28.216  35.227  38.162  1.00  0.00           C
ATOM   1805 HG12 ILE   114      28.229  36.051  38.877  1.00  0.00           H
ATOM   1806 HG13 ILE   114      27.258  34.738  38.335  1.00  0.00           H
ATOM   1807  CD1 ILE   114      29.295  34.261  38.607  1.00  0.00           C
ATOM   1808 HD11 ILE   114      28.873  33.602  39.366  1.00  0.00           H
ATOM   1809 HD12 ILE   114      30.152  34.839  38.952  1.00  0.00           H
ATOM   1810 HD13 ILE   114      29.704  33.718  37.756  1.00  0.00           H
ATOM   1811  C   ILE   114      27.245  36.986  34.760  1.00  0.00           C
ATOM   1812  O   ILE   114      27.495  38.208  34.683  1.00  0.00           O
ATOM   1813  N   ALA   115      27.002  36.295  33.613  1.00  0.00           N
ATOM   1814  H   ALA   115      26.629  35.358  33.665  1.00  0.00           H
ATOM   1815  CA  ALA   115      26.849  37.001  32.323  1.00  0.00           C
ATOM   1816  HA  ALA   115      27.734  37.608  32.127  1.00  0.00           H
ATOM   1817  CB  ALA   115      26.699  35.992  31.293  1.00  0.00           C
ATOM   1818  HB1 ALA   115      25.700  35.557  31.335  1.00  0.00           H
ATOM   1819  HB2 ALA   115      27.540  35.315  31.441  1.00  0.00           H
ATOM   1820  HB3 ALA   115      26.928  36.451  30.331  1.00  0.00           H
ATOM   1821  C   ALA   115      25.729  38.062  32.201  1.00  0.00           C
ATOM   1822  O   ALA   115      25.997  39.155  31.607  1.00  0.00           O
ATOM   1823  N   ASP   116      24.502  37.901  32.771  1.00  0.00           N
ATOM   1824  H   ASP   116      24.272  37.008  33.186  1.00  0.00           H
ATOM   1825  CA  ASP   116      23.450  38.854  32.790  1.00  0.00           C
ATOM   1826  HA  ASP   116      23.519  39.214  31.763  1.00  0.00           H
ATOM   1827  CB  ASP   116      22.097  38.183  33.062  1.00  0.00           C
ATOM   1828  HB2 ASP   116      22.254  37.448  33.851  1.00  0.00           H
ATOM   1829  HB3 ASP   116      21.443  38.913  33.540  1.00  0.00           H
ATOM   1830  CG  ASP   116      21.311  37.593  31.897  1.00  0.00           C
ATOM   1831  OD1 ASP   116      21.286  38.197  30.793  1.00  0.00           O
ATOM   1832  OD2 ASP   116      20.692  36.525  31.995  1.00  0.00           O
ATOM   1833  C   ASP   116      23.721  40.128  33.697  1.00  0.00           C
ATOM   1834  O   ASP   116      23.373  41.258  33.383  1.00  0.00           O
ATOM   1835  N   SER   117      24.508  39.932  34.784  1.00  0.00           N
ATOM   1836  H   SER   117      24.698  38.996  35.111  1.00  0.00           H
ATOM   1837  CA  SER   117      24.942  41.058  35.577  1.00  0.00           C
ATOM   1838  HA  SER   117      24.074  41.708  35.682  1.00  0.00           H
ATOM   1839  CB  SER   117      25.602  40.563  36.899  1.00  0.00           C
ATOM   1840  HB2 SER   117      26.392  39.837  36.705  1.00  0.00           H
ATOM   1841  HB3 SER   117      25.971  41.415  37.469  1.00  0.00           H
ATOM   1842  OG  SER   117      24.642  39.809  37.649  1.00  0.00           O
ATOM   1843  HG  SER   117      24.516  38.945  37.248  1.00  0.00           H
ATOM   1844  C   SER   117      26.014  41.914  34.935  1.00  0.00           C
ATOM   1845  O   SER   117      25.923  43.101  35.016  1.00  0.00           O
ATOM   1846  N   LEU   118      26.928  41.358  34.147  1.00  0.00           N
ATOM   1847  H   LEU   118      26.833  40.361  34.013  1.00  0.00           H
ATOM   1848  CA  LEU   118      27.870  42.051  33.223  1.00  0.00           C
ATOM   1849  HA  LEU   118      28.327  42.814  33.853  1.00  0.00           H
ATOM   1850  CB  LEU   118      28.931  41.059  32.747  1.00  0.00           C
ATOM   1851  HB2 LEU   118      29.244  40.441  33.588  1.00  0.00           H
ATOM   1852  HB3 LEU   118      28.422  40.442  32.007  1.00  0.00           H
ATOM   1853  CG  LEU   118      30.108  41.624  32.078  1.00  0.00           C
ATOM   1854  HG  LEU   118      29.797  41.978  31.094  1.00  0.00           H
ATOM   1855  CD1 LEU   118      30.865  42.705  32.849  1.00  0.00           C
ATOM   1856 HD11 LEU   118      31.337  42.284  33.737  1.00  0.00           H
ATOM   1857 HD12 LEU   118      30.121  43.448  33.137  1.00  0.00           H
ATOM   1858 HD13 LEU   118      31.600  43.201  32.214  1.00  0.00           H
ATOM   1859  CD2 LEU   118      31.057  40.463  31.695  1.00  0.00           C
ATOM   1860 HD21 LEU   118      31.712  40.898  30.939  1.00  0.00           H
ATOM   1861 HD22 LEU   118      31.683  40.034  32.478  1.00  0.00           H
ATOM   1862 HD23 LEU   118      30.670  39.534  31.276  1.00  0.00           H
ATOM   1863  C   LEU   118      27.189  42.783  32.106  1.00  0.00           C
ATOM   1864  O   LEU   118      27.650  43.836  31.739  1.00  0.00           O
ATOM   1865  N   LYS   119      26.159  42.127  31.565  1.00  0.00           N
ATOM   1866  H   LYS   119      25.913  41.266  32.030  1.00  0.00           H
ATOM   1867  CA  LYS   119      25.304  42.761  30.507  1.00  0.00           C
ATOM   1868  HA  LYS   119      25.992  43.056  29.713  1.00  0.00           H
ATOM   1869  CB  LYS   119      24.330  41.759  29.805  1.00  0.00           C
ATOM   1870  HB2 LYS   119      24.835  40.820  29.577  1.00  0.00           H
ATOM   1871  HB3 LYS   119      23.611  41.368  30.526  1.00  0.00           H
ATOM   1872  CG  LYS   119      23.505  42.204  28.569  1.00  0.00           C
ATOM   1873  HG2 LYS   119      22.723  41.488  28.315  1.00  0.00           H
ATOM   1874  HG3 LYS   119      23.003  43.170  28.634  1.00  0.00           H
ATOM   1875  CD  LYS   119      24.446  42.330  27.374  1.00  0.00           C
ATOM   1876  HD2 LYS   119      25.268  42.994  27.640  1.00  0.00           H
ATOM   1877  HD3 LYS   119      24.879  41.363  27.117  1.00  0.00           H
ATOM   1878  CE  LYS   119      23.656  42.897  26.206  1.00  0.00           C
ATOM   1879  HE2 LYS   119      22.643  42.501  26.283  1.00  0.00           H
ATOM   1880  HE3 LYS   119      23.715  43.978  26.335  1.00  0.00           H
ATOM   1881  NZ  LYS   119      24.259  42.476  24.870  1.00  0.00           N
ATOM   1882  HZ1 LYS   119      25.095  42.968  24.592  1.00  0.00           H
ATOM   1883  HZ2 LYS   119      23.564  42.553  24.142  1.00  0.00           H
ATOM   1884  HZ3 LYS   119      24.492  41.495  24.935  1.00  0.00           H
ATOM   1885  C   LYS   119      24.655  44.068  31.057  1.00  0.00           C
ATOM   1886  O   LYS   119      24.621  45.102  30.386  1.00  0.00           O
ATOM   1887  N   ALA   120      24.211  44.015  32.316  1.00  0.00           N
ATOM   1888  H   ALA   120      24.145  43.143  32.821  1.00  0.00           H
ATOM   1889  CA  ALA   120      23.424  45.149  32.976  1.00  0.00           C
ATOM   1890  HA  ALA   120      22.647  45.622  32.376  1.00  0.00           H
ATOM   1891  CB  ALA   120      22.641  44.626  34.227  1.00  0.00           C
ATOM   1892  HB1 ALA   120      23.237  44.311  35.084  1.00  0.00           H
ATOM   1893  HB2 ALA   120      21.998  43.801  33.919  1.00  0.00           H
ATOM   1894  HB3 ALA   120      21.913  45.375  34.534  1.00  0.00           H
ATOM   1895  C   ALA   120      24.405  46.317  33.317  1.00  0.00           C
ATOM   1896  O   ALA   120      24.197  47.461  32.870  1.00  0.00           O
ATOM   1897  N   PHE   121      25.512  45.990  33.982  1.00  0.00           N
ATOM   1898  H   PHE   121      25.464  45.007  34.209  1.00  0.00           H
ATOM   1899  CA  PHE   121      26.690  46.787  34.237  1.00  0.00           C
ATOM   1900  HA  PHE   121      26.442  47.534  34.991  1.00  0.00           H
ATOM   1901  CB  PHE   121      27.762  45.953  34.966  1.00  0.00           C
ATOM   1902  HB2 PHE   121      27.391  45.415  35.838  1.00  0.00           H
ATOM   1903  HB3 PHE   121      27.996  45.106  34.320  1.00  0.00           H
ATOM   1904  CG  PHE   121      28.941  46.745  35.306  1.00  0.00           C
ATOM   1905  CD1 PHE   121      28.901  47.588  36.442  1.00  0.00           C
ATOM   1906  HD1 PHE   121      27.942  47.709  36.921  1.00  0.00           H
ATOM   1907  CE1 PHE   121      30.103  48.214  36.886  1.00  0.00           C
ATOM   1908  HE1 PHE   121      30.161  48.957  37.669  1.00  0.00           H
ATOM   1909  CZ  PHE   121      31.343  47.986  36.212  1.00  0.00           C
ATOM   1910  HZ  PHE   121      32.178  48.581  36.552  1.00  0.00           H
ATOM   1911  CE2 PHE   121      31.310  47.329  34.977  1.00  0.00           C
ATOM   1912  HE2 PHE   121      32.178  47.316  34.334  1.00  0.00           H
ATOM   1913  CD2 PHE   121      30.144  46.736  34.507  1.00  0.00           C
ATOM   1914  HD2 PHE   121      30.061  46.177  33.586  1.00  0.00           H
ATOM   1915  C   PHE   121      27.186  47.501  32.933  1.00  0.00           C
ATOM   1916  O   PHE   121      27.350  48.711  32.977  1.00  0.00           O
ATOM   1917  N   ILE   122      27.510  46.840  31.828  1.00  0.00           N
ATOM   1918  H   ILE   122      27.581  45.832  31.833  1.00  0.00           H
ATOM   1919  CA  ILE   122      27.939  47.493  30.569  1.00  0.00           C
ATOM   1920  HA  ILE   122      28.574  48.300  30.937  1.00  0.00           H
ATOM   1921  CB  ILE   122      28.704  46.490  29.584  1.00  0.00           C
ATOM   1922  HB  ILE   122      27.935  45.735  29.418  1.00  0.00           H
ATOM   1923  CG2 ILE   122      29.087  47.065  28.147  1.00  0.00           C
ATOM   1924 HG21 ILE   122      29.294  46.246  27.459  1.00  0.00           H
ATOM   1925 HG22 ILE   122      29.774  47.899  28.297  1.00  0.00           H
ATOM   1926 HG23 ILE   122      28.197  47.546  27.742  1.00  0.00           H
ATOM   1927  CG1 ILE   122      29.912  45.695  30.201  1.00  0.00           C
ATOM   1928 HG12 ILE   122      29.657  45.360  31.206  1.00  0.00           H
ATOM   1929 HG13 ILE   122      30.025  44.881  29.484  1.00  0.00           H
ATOM   1930  CD1 ILE   122      31.181  46.530  30.284  1.00  0.00           C
ATOM   1931 HD11 ILE   122      31.878  45.829  30.744  1.00  0.00           H
ATOM   1932 HD12 ILE   122      31.005  47.369  30.957  1.00  0.00           H
ATOM   1933 HD13 ILE   122      31.564  46.784  29.296  1.00  0.00           H
ATOM   1934  C   ILE   122      26.796  48.284  29.886  1.00  0.00           C
ATOM   1935  O   ILE   122      26.975  49.366  29.457  1.00  0.00           O
ATOM   1936  N   ASP   123      25.530  47.867  30.102  1.00  0.00           N
ATOM   1937  H   ASP   123      25.328  47.008  30.592  1.00  0.00           H
ATOM   1938  CA  ASP   123      24.296  48.678  29.615  1.00  0.00           C
ATOM   1939  HA  ASP   123      24.484  48.999  28.590  1.00  0.00           H
ATOM   1940  CB  ASP   123      22.973  47.932  29.712  1.00  0.00           C
ATOM   1941  HB2 ASP   123      22.797  47.609  30.738  1.00  0.00           H
ATOM   1942  HB3 ASP   123      22.067  48.530  29.614  1.00  0.00           H
ATOM   1943  CG  ASP   123      22.853  46.808  28.696  1.00  0.00           C
ATOM   1944  OD1 ASP   123      23.559  46.921  27.647  1.00  0.00           O
ATOM   1945  OD2 ASP   123      21.942  45.913  28.862  1.00  0.00           O
ATOM   1946  C   ASP   123      24.108  49.988  30.407  1.00  0.00           C
ATOM   1947  O   ASP   123      23.449  50.937  29.927  1.00  0.00           O
ATOM   1948  N   GLU   124      24.672  50.077  31.624  1.00  0.00           N
ATOM   1949  H   GLU   124      25.275  49.317  31.906  1.00  0.00           H
ATOM   1950  CA  GLU   124      24.754  51.271  32.359  1.00  0.00           C
ATOM   1951  HA  GLU   124      23.974  51.971  32.060  1.00  0.00           H
ATOM   1952  CB  GLU   124      24.448  50.811  33.835  1.00  0.00           C
ATOM   1953  HB2 GLU   124      23.516  50.246  33.831  1.00  0.00           H
ATOM   1954  HB3 GLU   124      25.182  50.145  34.290  1.00  0.00           H
ATOM   1955  CG  GLU   124      24.307  51.914  34.846  1.00  0.00           C
ATOM   1956  HG2 GLU   124      25.259  52.267  35.242  1.00  0.00           H
ATOM   1957  HG3 GLU   124      23.863  52.791  34.376  1.00  0.00           H
ATOM   1958  CD  GLU   124      23.309  51.624  36.028  1.00  0.00           C
ATOM   1959  OE1 GLU   124      22.288  52.325  36.056  1.00  0.00           O
ATOM   1960  OE2 GLU   124      23.631  50.764  36.921  1.00  0.00           O
ATOM   1961  C   GLU   124      26.157  51.992  32.205  1.00  0.00           C
ATOM   1962  O   GLU   124      26.212  53.276  32.077  1.00  0.00           O
ATOM   1963  N   GLN   125      27.271  51.278  32.121  1.00  0.00           N
ATOM   1964  H   GLN   125      27.178  50.283  32.264  1.00  0.00           H
ATOM   1965  CA  GLN   125      28.618  51.872  32.049  1.00  0.00           C
ATOM   1966  HA  GLN   125      28.528  52.782  32.642  1.00  0.00           H
ATOM   1967  CB  GLN   125      29.766  50.928  32.508  1.00  0.00           C
ATOM   1968  HB2 GLN   125      29.794  49.899  32.149  1.00  0.00           H
ATOM   1969  HB3 GLN   125      30.743  51.400  32.390  1.00  0.00           H
ATOM   1970  CG  GLN   125      29.656  50.760  34.070  1.00  0.00           C
ATOM   1971  HG2 GLN   125      28.608  50.669  34.358  1.00  0.00           H
ATOM   1972  HG3 GLN   125      30.206  49.965  34.573  1.00  0.00           H
ATOM   1973  CD  GLN   125      30.112  52.059  34.782  1.00  0.00           C
ATOM   1974  OE1 GLN   125      30.689  53.002  34.261  1.00  0.00           O
ATOM   1975  NE2 GLN   125      29.889  52.051  36.049  1.00  0.00           N
ATOM   1976 HE21 GLN   125      30.564  52.530  36.628  1.00  0.00           H
ATOM   1977 HE22 GLN   125      29.258  51.407  36.504  1.00  0.00           H
ATOM   1978  C   GLN   125      28.947  52.391  30.688  1.00  0.00           C
ATOM   1979  O   GLN   125      29.665  53.406  30.598  1.00  0.00           O
ATOM   1980  N   PHE   126      28.390  51.847  29.605  1.00  0.00           N
ATOM   1981  H   PHE   126      27.842  51.002  29.679  1.00  0.00           H
ATOM   1982  CA  PHE   126      28.661  52.281  28.329  1.00  0.00           C
ATOM   1983  HA  PHE   126      28.862  53.348  28.229  1.00  0.00           H
ATOM   1984  CB  PHE   126      29.730  51.361  27.781  1.00  0.00           C
ATOM   1985  HB2 PHE   126      29.509  50.294  27.799  1.00  0.00           H
ATOM   1986  HB3 PHE   126      29.803  51.736  26.760  1.00  0.00           H
ATOM   1987  CG  PHE   126      31.042  51.560  28.486  1.00  0.00           C
ATOM   1988  CD1 PHE   126      31.500  50.555  29.331  1.00  0.00           C
ATOM   1989  HD1 PHE   126      30.998  49.616  29.512  1.00  0.00           H
ATOM   1990  CE1 PHE   126      32.705  50.710  30.037  1.00  0.00           C
ATOM   1991  HE1 PHE   126      32.955  49.922  30.731  1.00  0.00           H
ATOM   1992  CZ  PHE   126      33.478  51.940  29.973  1.00  0.00           C
ATOM   1993  HZ  PHE   126      34.463  51.967  30.414  1.00  0.00           H
ATOM   1994  CE2 PHE   126      32.938  53.007  29.151  1.00  0.00           C
ATOM   1995  HE2 PHE   126      33.552  53.895  29.160  1.00  0.00           H
ATOM   1996  CD2 PHE   126      31.756  52.786  28.391  1.00  0.00           C
ATOM   1997  HD2 PHE   126      31.432  53.495  27.644  1.00  0.00           H
ATOM   1998  C   PHE   126      27.315  52.126  27.534  1.00  0.00           C
ATOM   1999  O   PHE   126      27.294  51.269  26.649  1.00  0.00           O
ATOM   2000  N   PRO   127      26.209  52.838  27.861  1.00  0.00           N
ATOM   2001  CD  PRO   127      26.118  53.999  28.780  1.00  0.00           C
ATOM   2002  HD2 PRO   127      26.549  54.858  28.265  1.00  0.00           H
ATOM   2003  HD3 PRO   127      26.675  53.888  29.710  1.00  0.00           H
ATOM   2004  CG  PRO   127      24.603  54.213  29.033  1.00  0.00           C
ATOM   2005  HG2 PRO   127      24.401  55.282  29.099  1.00  0.00           H
ATOM   2006  HG3 PRO   127      24.279  53.732  29.956  1.00  0.00           H
ATOM   2007  CB  PRO   127      23.947  53.654  27.807  1.00  0.00           C
ATOM   2008  HB2 PRO   127      23.891  54.524  27.152  1.00  0.00           H
ATOM   2009  HB3 PRO   127      23.003  53.136  27.967  1.00  0.00           H
ATOM   2010  CA  PRO   127      24.977  52.683  27.184  1.00  0.00           C
ATOM   2011  HA  PRO   127      24.603  51.659  27.201  1.00  0.00           H
ATOM   2012  C   PRO   127      25.012  52.937  25.653  1.00  0.00           C
ATOM   2013  O   PRO   127      24.287  52.292  24.964  1.00  0.00           O
ATOM   2014  N   GLN   128      25.959  53.820  25.188  1.00  0.00           N
ATOM   2015  H   GLN   128      26.613  54.226  25.841  1.00  0.00           H
ATOM   2016  CA  GLN   128      26.076  54.160  23.778  1.00  0.00           C
ATOM   2017  HA  GLN   128      25.077  54.187  23.344  1.00  0.00           H
ATOM   2018  CB  GLN   128      26.774  55.505  23.519  1.00  0.00           C
ATOM   2019  HB2 GLN   128      26.613  55.624  22.448  1.00  0.00           H
ATOM   2020  HB3 GLN   128      26.358  56.385  24.009  1.00  0.00           H
ATOM   2021  CG  GLN   128      28.324  55.519  23.920  1.00  0.00           C
ATOM   2022  HG2 GLN   128      28.813  54.677  23.429  1.00  0.00           H
ATOM   2023  HG3 GLN   128      28.821  56.374  23.462  1.00  0.00           H
ATOM   2024  CD  GLN   128      28.609  55.701  25.400  1.00  0.00           C
ATOM   2025  OE1 GLN   128      27.761  55.712  26.254  1.00  0.00           O
ATOM   2026  NE2 GLN   128      29.891  55.766  25.729  1.00  0.00           N
ATOM   2027 HE21 GLN   128      30.107  55.914  26.705  1.00  0.00           H
ATOM   2028 HE22 GLN   128      30.705  55.735  25.132  1.00  0.00           H
ATOM   2029  C   GLN   128      26.822  53.015  23.051  1.00  0.00           C
ATOM   2030  O   GLN   128      26.913  53.057  21.829  1.00  0.00           O
ATOM   2031  N   GLY   129      27.419  51.989  23.697  1.00  0.00           N
ATOM   2032  H   GLY   129      27.192  51.880  24.675  1.00  0.00           H
ATOM   2033  CA  GLY   129      28.333  50.881  23.205  1.00  0.00           C
ATOM   2034  HA2 GLY   129      28.371  49.961  23.789  1.00  0.00           H
ATOM   2035  HA3 GLY   129      28.004  50.622  22.199  1.00  0.00           H
ATOM   2036  C   GLY   129      29.816  51.247  23.284  1.00  0.00           C
ATOM   2037  O   GLY   129      30.163  52.421  23.603  1.00  0.00           O
ATOM   2038  N   ILE   130      30.694  50.339  22.937  1.00  0.00           N
ATOM   2039  H   ILE   130      30.412  49.408  22.662  1.00  0.00           H
ATOM   2040  CA  ILE   130      32.163  50.371  23.076  1.00  0.00           C
ATOM   2041  HA  ILE   130      32.426  51.335  23.511  1.00  0.00           H
ATOM   2042  CB  ILE   130      32.557  49.321  24.188  1.00  0.00           C
ATOM   2043  HB  ILE   130      32.194  48.344  23.871  1.00  0.00           H
ATOM   2044  CG2 ILE   130      34.079  49.313  24.170  1.00  0.00           C
ATOM   2045 HG21 ILE   130      34.533  48.956  23.246  1.00  0.00           H
ATOM   2046 HG22 ILE   130      34.429  48.745  25.033  1.00  0.00           H
ATOM   2047 HG23 ILE   130      34.459  50.309  24.404  1.00  0.00           H
ATOM   2048  CG1 ILE   130      32.132  49.626  25.683  1.00  0.00           C
ATOM   2049 HG12 ILE   130      32.718  50.434  26.123  1.00  0.00           H
ATOM   2050 HG13 ILE   130      31.121  50.035  25.684  1.00  0.00           H
ATOM   2051  CD1 ILE   130      32.127  48.339  26.493  1.00  0.00           C
ATOM   2052 HD11 ILE   130      33.130  47.914  26.516  1.00  0.00           H
ATOM   2053 HD12 ILE   130      31.404  47.694  25.995  1.00  0.00           H
ATOM   2054 HD13 ILE   130      31.857  48.633  27.507  1.00  0.00           H
ATOM   2055  C   ILE   130      32.896  50.231  21.727  1.00  0.00           C
ATOM   2056  O   ILE   130      32.499  49.499  20.787  1.00  0.00           O
ATOM   2057  N   SER   131      34.019  50.930  21.578  1.00  0.00           N
ATOM   2058  H   SER   131      34.450  51.372  22.378  1.00  0.00           H
ATOM   2059  CA  SER   131      34.934  50.834  20.378  1.00  0.00           C
ATOM   2060  HA  SER   131      34.367  50.845  19.447  1.00  0.00           H
ATOM   2061  CB  SER   131      35.942  52.004  20.282  1.00  0.00           C
ATOM   2062  HB2 SER   131      36.409  52.182  21.251  1.00  0.00           H
ATOM   2063  HB3 SER   131      36.651  51.888  19.463  1.00  0.00           H
ATOM   2064  OG  SER   131      35.141  53.183  19.950  1.00  0.00           O
ATOM   2065  HG  SER   131      34.846  53.214  19.037  1.00  0.00           H
ATOM   2066  C   SER   131      35.796  49.520  20.303  1.00  0.00           C
ATOM   2067  O   SER   131      36.013  49.021  19.220  1.00  0.00           O
ATOM   2068  N   GLU   132      36.385  49.057  21.388  1.00  0.00           N
ATOM   2069  H   GLU   132      36.288  49.533  22.273  1.00  0.00           H
ATOM   2070  CA  GLU   132      37.480  48.067  21.507  1.00  0.00           C
ATOM   2071  HA  GLU   132      37.380  47.348  20.693  1.00  0.00           H
ATOM   2072  CB  GLU   132      38.912  48.567  21.563  1.00  0.00           C
ATOM   2073  HB2 GLU   132      38.911  49.322  22.350  1.00  0.00           H
ATOM   2074  HB3 GLU   132      39.563  47.787  21.955  1.00  0.00           H
ATOM   2075  CG  GLU   132      39.487  49.283  20.318  1.00  0.00           C
ATOM   2076  HG2 GLU   132      38.996  50.252  20.236  1.00  0.00           H
ATOM   2077  HG3 GLU   132      40.550  49.440  20.509  1.00  0.00           H
ATOM   2078  CD  GLU   132      39.330  48.559  18.984  1.00  0.00           C
ATOM   2079  OE1 GLU   132      39.436  47.341  19.041  1.00  0.00           O
ATOM   2080  OE2 GLU   132      38.952  49.150  17.902  1.00  0.00           O
ATOM   2081  C   GLU   132      37.225  47.257  22.797  1.00  0.00           C
ATOM   2082  O   GLU   132      36.929  47.955  23.806  1.00  0.00           O
ATOM   2083  N   PRO   133      37.155  45.917  22.769  1.00  0.00           N
ATOM   2084  CD  PRO   133      37.464  45.188  21.576  1.00  0.00           C
ATOM   2085  HD2 PRO   133      38.238  45.646  20.959  1.00  0.00           H
ATOM   2086  HD3 PRO   133      36.602  45.098  20.916  1.00  0.00           H
ATOM   2087  CG  PRO   133      37.934  43.840  22.206  1.00  0.00           C
ATOM   2088  HG2 PRO   133      39.000  43.822  22.435  1.00  0.00           H
ATOM   2089  HG3 PRO   133      37.664  43.033  21.525  1.00  0.00           H
ATOM   2090  CB  PRO   133      37.076  43.670  23.403  1.00  0.00           C
ATOM   2091  HB2 PRO   133      37.467  42.898  24.067  1.00  0.00           H
ATOM   2092  HB3 PRO   133      36.090  43.329  23.087  1.00  0.00           H
ATOM   2093  CA  PRO   133      36.982  45.049  23.928  1.00  0.00           C
ATOM   2094  HA  PRO   133      36.006  45.219  24.382  1.00  0.00           H
ATOM   2095  C   PRO   133      38.015  45.329  25.048  1.00  0.00           C
ATOM   2096  O   PRO   133      39.236  45.612  24.808  1.00  0.00           O
ATOM   2097  N   ILE   134      37.475  45.124  26.256  1.00  0.00           N
ATOM   2098  H   ILE   134      36.576  44.665  26.226  1.00  0.00           H
ATOM   2099  CA  ILE   134      38.124  45.174  27.610  1.00  0.00           C
ATOM   2100  HA  ILE   134      39.082  45.676  27.479  1.00  0.00           H
ATOM   2101  CB  ILE   134      37.328  45.987  28.671  1.00  0.00           C
ATOM   2102  HB  ILE   134      36.609  45.274  29.076  1.00  0.00           H
ATOM   2103  CG2 ILE   134      38.100  46.471  29.860  1.00  0.00           C
ATOM   2104 HG21 ILE   134      37.410  47.120  30.399  1.00  0.00           H
ATOM   2105 HG22 ILE   134      38.930  47.075  29.493  1.00  0.00           H
ATOM   2106 HG23 ILE   134      38.517  45.680  30.482  1.00  0.00           H
ATOM   2107  CG1 ILE   134      36.385  47.111  28.064  1.00  0.00           C
ATOM   2108 HG12 ILE   134      37.071  47.819  27.599  1.00  0.00           H
ATOM   2109 HG13 ILE   134      35.754  46.642  27.309  1.00  0.00           H
ATOM   2110  CD1 ILE   134      35.420  47.826  29.025  1.00  0.00           C
ATOM   2111 HD11 ILE   134      35.063  47.227  29.863  1.00  0.00           H
ATOM   2112 HD12 ILE   134      34.553  48.186  28.470  1.00  0.00           H
ATOM   2113 HD13 ILE   134      36.003  48.644  29.444  1.00  0.00           H
ATOM   2114  C   ILE   134      38.470  43.739  28.068  1.00  0.00           C
ATOM   2115  O   ILE   134      37.629  42.801  27.991  1.00  0.00           O
ATOM   2116  N   PRO   135      39.669  43.521  28.693  1.00  0.00           N
ATOM   2117  CD  PRO   135      40.768  44.491  28.977  1.00  0.00           C
ATOM   2118  HD2 PRO   135      40.452  45.469  29.338  1.00  0.00           H
ATOM   2119  HD3 PRO   135      41.259  44.516  28.005  1.00  0.00           H
ATOM   2120  CG  PRO   135      41.701  43.795  29.929  1.00  0.00           C
ATOM   2121  HG2 PRO   135      41.441  44.163  30.922  1.00  0.00           H
ATOM   2122  HG3 PRO   135      42.736  44.039  29.687  1.00  0.00           H
ATOM   2123  CB  PRO   135      41.415  42.274  29.786  1.00  0.00           C
ATOM   2124  HB2 PRO   135      41.694  41.678  30.656  1.00  0.00           H
ATOM   2125  HB3 PRO   135      42.014  41.876  28.967  1.00  0.00           H
ATOM   2126  CA  PRO   135      39.951  42.270  29.490  1.00  0.00           C
ATOM   2127  HA  PRO   135      39.771  41.409  28.845  1.00  0.00           H
ATOM   2128  C   PRO   135      39.181  42.154  30.854  1.00  0.00           C
ATOM   2129  O   PRO   135      39.056  43.229  31.509  1.00  0.00           O
ATOM   2130  N   LEU   136      38.785  40.929  31.182  1.00  0.00           N
ATOM   2131  H   LEU   136      38.708  40.227  30.460  1.00  0.00           H
ATOM   2132  CA  LEU   136      38.152  40.595  32.415  1.00  0.00           C
ATOM   2133  HA  LEU   136      38.053  41.560  32.913  1.00  0.00           H
ATOM   2134  CB  LEU   136      36.824  39.788  32.132  1.00  0.00           C
ATOM   2135  HB2 LEU   136      36.288  40.335  31.358  1.00  0.00           H
ATOM   2136  HB3 LEU   136      36.990  38.851  31.600  1.00  0.00           H
ATOM   2137  CG  LEU   136      35.978  39.377  33.364  1.00  0.00           C
ATOM   2138  HG  LEU   136      36.611  38.670  33.901  1.00  0.00           H
ATOM   2139  CD1 LEU   136      35.597  40.503  34.321  1.00  0.00           C
ATOM   2140 HD11 LEU   136      34.919  41.168  33.785  1.00  0.00           H
ATOM   2141 HD12 LEU   136      36.455  41.082  34.662  1.00  0.00           H
ATOM   2142 HD13 LEU   136      35.152  40.030  35.196  1.00  0.00           H
ATOM   2143  CD2 LEU   136      34.673  38.687  32.769  1.00  0.00           C
ATOM   2144 HD21 LEU   136      34.225  37.936  33.420  1.00  0.00           H
ATOM   2145 HD22 LEU   136      33.933  39.290  32.244  1.00  0.00           H
ATOM   2146 HD23 LEU   136      35.002  38.038  31.958  1.00  0.00           H
ATOM   2147  C   LEU   136      39.050  39.844  33.374  1.00  0.00           C
ATOM   2148  O   LEU   136      39.567  38.838  33.003  1.00  0.00           O
ATOM   2149  N   GLY   137      39.198  40.354  34.571  1.00  0.00           N
ATOM   2150  H   GLY   137      38.985  41.336  34.670  1.00  0.00           H
ATOM   2151  CA  GLY   137      39.606  39.541  35.739  1.00  0.00           C
ATOM   2152  HA2 GLY   137      40.133  38.663  35.365  1.00  0.00           H
ATOM   2153  HA3 GLY   137      40.185  40.085  36.487  1.00  0.00           H
ATOM   2154  C   GLY   137      38.425  38.983  36.528  1.00  0.00           C
ATOM   2155  O   GLY   137      37.582  39.753  37.067  1.00  0.00           O
ATOM   2156  N   PHE   138      38.349  37.601  36.657  1.00  0.00           N
ATOM   2157  H   PHE   138      39.152  37.114  36.286  1.00  0.00           H
ATOM   2158  CA  PHE   138      37.304  37.023  37.468  1.00  0.00           C
ATOM   2159  HA  PHE   138      36.490  37.730  37.631  1.00  0.00           H
ATOM   2160  CB  PHE   138      36.782  35.808  36.686  1.00  0.00           C
ATOM   2161  HB2 PHE   138      36.277  36.314  35.864  1.00  0.00           H
ATOM   2162  HB3 PHE   138      37.549  35.220  36.181  1.00  0.00           H
ATOM   2163  CG  PHE   138      35.814  34.874  37.345  1.00  0.00           C
ATOM   2164  CD1 PHE   138      35.589  33.652  36.723  1.00  0.00           C
ATOM   2165  HD1 PHE   138      36.171  33.350  35.864  1.00  0.00           H
ATOM   2166  CE1 PHE   138      34.542  32.825  37.197  1.00  0.00           C
ATOM   2167  HE1 PHE   138      34.550  31.791  36.884  1.00  0.00           H
ATOM   2168  CZ  PHE   138      33.742  33.253  38.289  1.00  0.00           C
ATOM   2169  HZ  PHE   138      33.078  32.576  38.804  1.00  0.00           H
ATOM   2170  CE2 PHE   138      33.990  34.419  38.891  1.00  0.00           C
ATOM   2171  HE2 PHE   138      33.563  34.760  39.822  1.00  0.00           H
ATOM   2172  CD2 PHE   138      34.965  35.217  38.360  1.00  0.00           C
ATOM   2173  HD2 PHE   138      34.922  36.232  38.727  1.00  0.00           H
ATOM   2174  C   PHE   138      37.945  36.599  38.754  1.00  0.00           C
ATOM   2175  O   PHE   138      38.943  35.846  38.640  1.00  0.00           O
ATOM   2176  N   THR   139      37.456  37.115  39.888  1.00  0.00           N
ATOM   2177  H   THR   139      36.645  37.718  39.901  1.00  0.00           H
ATOM   2178  CA  THR   139      37.936  36.654  41.170  1.00  0.00           C
ATOM   2179  HA  THR   139      38.959  36.280  41.197  1.00  0.00           H
ATOM   2180  CB  THR   139      37.885  37.720  42.297  1.00  0.00           C
ATOM   2181  HB  THR   139      36.893  38.162  42.385  1.00  0.00           H
ATOM   2182  CG2 THR   139      38.267  37.254  43.643  1.00  0.00           C
ATOM   2183 HG21 THR   139      39.341  37.077  43.585  1.00  0.00           H
ATOM   2184 HG22 THR   139      37.690  36.364  43.897  1.00  0.00           H
ATOM   2185 HG23 THR   139      38.180  37.944  44.482  1.00  0.00           H
ATOM   2186  OG1 THR   139      38.700  38.793  42.006  1.00  0.00           O
ATOM   2187  HG1 THR   139      38.397  39.331  41.272  1.00  0.00           H
ATOM   2188  C   THR   139      36.996  35.449  41.565  1.00  0.00           C
ATOM   2189  O   THR   139      35.809  35.696  41.649  1.00  0.00           O
ATOM   2190  N   PHE   140      37.531  34.278  41.910  1.00  0.00           N
ATOM   2191  H   PHE   140      38.540  34.227  41.903  1.00  0.00           H
ATOM   2192  CA  PHE   140      36.755  33.076  42.244  1.00  0.00           C
ATOM   2193  HA  PHE   140      35.793  33.411  42.634  1.00  0.00           H
ATOM   2194  CB  PHE   140      36.467  32.375  40.917  1.00  0.00           C
ATOM   2195  HB2 PHE   140      35.846  33.044  40.322  1.00  0.00           H
ATOM   2196  HB3 PHE   140      37.352  32.289  40.287  1.00  0.00           H
ATOM   2197  CG  PHE   140      35.576  31.116  41.078  1.00  0.00           C
ATOM   2198  CD1 PHE   140      34.218  31.097  41.277  1.00  0.00           C
ATOM   2199  HD1 PHE   140      33.694  32.041  41.283  1.00  0.00           H
ATOM   2200  CE1 PHE   140      33.517  29.872  41.434  1.00  0.00           C
ATOM   2201  HE1 PHE   140      32.476  30.015  41.685  1.00  0.00           H
ATOM   2202  CZ  PHE   140      34.227  28.654  41.338  1.00  0.00           C
ATOM   2203  HZ  PHE   140      33.744  27.704  41.509  1.00  0.00           H
ATOM   2204  CE2 PHE   140      35.631  28.668  41.175  1.00  0.00           C
ATOM   2205  HE2 PHE   140      36.176  27.738  41.231  1.00  0.00           H
ATOM   2206  CD2 PHE   140      36.275  29.942  41.021  1.00  0.00           C
ATOM   2207  HD2 PHE   140      37.352  29.926  40.934  1.00  0.00           H
ATOM   2208  C   PHE   140      37.442  32.333  43.328  1.00  0.00           C
ATOM   2209  O   PHE   140      38.104  31.306  42.991  1.00  0.00           O
ATOM   2210  N   SER   141      37.178  32.672  44.601  1.00  0.00           N
ATOM   2211  H   SER   141      36.537  33.424  44.814  1.00  0.00           H
ATOM   2212  CA  SER   141      38.018  32.211  45.761  1.00  0.00           C
ATOM   2213  HA  SER   141      39.020  32.167  45.334  1.00  0.00           H
ATOM   2214  CB  SER   141      38.159  33.375  46.803  1.00  0.00           C
ATOM   2215  HB2 SER   141      37.106  33.541  47.033  1.00  0.00           H
ATOM   2216  HB3 SER   141      38.674  32.957  47.667  1.00  0.00           H
ATOM   2217  OG  SER   141      38.745  34.547  46.278  1.00  0.00           O
ATOM   2218  HG  SER   141      38.339  35.275  46.756  1.00  0.00           H
ATOM   2219  C   SER   141      37.773  30.845  46.290  1.00  0.00           C
ATOM   2220  O   SER   141      38.273  30.411  47.348  1.00  0.00           O
ATOM   2221  N   PHE   142      36.901  30.062  45.678  1.00  0.00           N
ATOM   2222  H   PHE   142      36.524  30.488  44.843  1.00  0.00           H
ATOM   2223  CA  PHE   142      36.620  28.623  45.988  1.00  0.00           C
ATOM   2224  HA  PHE   142      36.341  28.563  47.040  1.00  0.00           H
ATOM   2225  CB  PHE   142      35.420  28.224  45.127  1.00  0.00           C
ATOM   2226  HB2 PHE   142      35.742  28.446  44.109  1.00  0.00           H
ATOM   2227  HB3 PHE   142      35.189  27.176  45.325  1.00  0.00           H
ATOM   2228  CG  PHE   142      34.059  28.982  45.333  1.00  0.00           C
ATOM   2229  CD1 PHE   142      33.848  30.271  44.703  1.00  0.00           C
ATOM   2230  HD1 PHE   142      34.659  30.652  44.102  1.00  0.00           H
ATOM   2231  CE1 PHE   142      32.751  31.076  45.057  1.00  0.00           C
ATOM   2232  HE1 PHE   142      32.680  32.069  44.636  1.00  0.00           H
ATOM   2233  CZ  PHE   142      31.765  30.527  45.911  1.00  0.00           C
ATOM   2234  HZ  PHE   142      30.884  31.153  45.929  1.00  0.00           H
ATOM   2235  CE2 PHE   142      31.886  29.237  46.488  1.00  0.00           C
ATOM   2236  HE2 PHE   142      31.126  28.866  47.159  1.00  0.00           H
ATOM   2237  CD2 PHE   142      33.024  28.464  46.169  1.00  0.00           C
ATOM   2238  HD2 PHE   142      33.142  27.497  46.636  1.00  0.00           H
ATOM   2239  C   PHE   142      37.892  27.770  45.669  1.00  0.00           C
ATOM   2240  O   PHE   142      38.516  28.065  44.648  1.00  0.00           O
ATOM   2241  N   PRO   143      38.130  26.636  46.349  1.00  0.00           N
ATOM   2242  CD  PRO   143      37.416  26.276  47.596  1.00  0.00           C
ATOM   2243  HD2 PRO   143      36.449  25.819  47.388  1.00  0.00           H
ATOM   2244  HD3 PRO   143      37.198  27.143  48.220  1.00  0.00           H
ATOM   2245  CG  PRO   143      38.317  25.343  48.286  1.00  0.00           C
ATOM   2246  HG2 PRO   143      37.734  24.622  48.859  1.00  0.00           H
ATOM   2247  HG3 PRO   143      39.066  25.834  48.907  1.00  0.00           H
ATOM   2248  CB  PRO   143      39.101  24.639  47.163  1.00  0.00           C
ATOM   2249  HB2 PRO   143      38.495  23.785  46.856  1.00  0.00           H
ATOM   2250  HB3 PRO   143      40.053  24.295  47.566  1.00  0.00           H
ATOM   2251  CA  PRO   143      39.272  25.763  46.114  1.00  0.00           C
ATOM   2252  HA  PRO   143      40.213  26.288  46.283  1.00  0.00           H
ATOM   2253  C   PRO   143      39.291  25.195  44.721  1.00  0.00           C
ATOM   2254  O   PRO   143      38.428  24.382  44.310  1.00  0.00           O
ATOM   2255  N   ALA   144      40.435  25.292  43.982  1.00  0.00           N
ATOM   2256  H   ALA   144      41.152  25.905  44.344  1.00  0.00           H
ATOM   2257  CA  ALA   144      40.645  24.836  42.582  1.00  0.00           C
ATOM   2258  HA  ALA   144      40.013  23.988  42.317  1.00  0.00           H
ATOM   2259  CB  ALA   144      40.133  25.958  41.641  1.00  0.00           C
ATOM   2260  HB1 ALA   144      40.782  26.828  41.741  1.00  0.00           H
ATOM   2261  HB2 ALA   144      39.114  26.260  41.885  1.00  0.00           H
ATOM   2262  HB3 ALA   144      40.190  25.733  40.576  1.00  0.00           H
ATOM   2263  C   ALA   144      42.117  24.548  42.241  1.00  0.00           C
ATOM   2264  O   ALA   144      43.090  24.693  43.035  1.00  0.00           O
ATOM   2265  N   SER   145      42.392  24.056  41.034  1.00  0.00           N
ATOM   2266  H   SER   145      41.631  23.894  40.389  1.00  0.00           H
ATOM   2267  CA  SER   145      43.765  23.909  40.544  1.00  0.00           C
ATOM   2268  HA  SER   145      44.554  24.326  41.169  1.00  0.00           H
ATOM   2269  CB  SER   145      44.060  22.407  40.556  1.00  0.00           C
ATOM   2270  HB2 SER   145      45.094  22.239  40.256  1.00  0.00           H
ATOM   2271  HB3 SER   145      44.018  22.096  41.600  1.00  0.00           H
ATOM   2272  OG  SER   145      43.233  21.610  39.716  1.00  0.00           O
ATOM   2273  HG  SER   145      43.415  20.705  39.978  1.00  0.00           H
ATOM   2274  C   SER   145      43.828  24.630  39.164  1.00  0.00           C
ATOM   2275  O   SER   145      42.729  24.989  38.609  1.00  0.00           O
ATOM   2276  N   GLN   146      44.998  24.856  38.563  1.00  0.00           N
ATOM   2277  H   GLN   146      45.813  24.661  39.128  1.00  0.00           H
ATOM   2278  CA  GLN   146      45.150  25.416  37.249  1.00  0.00           C
ATOM   2279  HA  GLN   146      44.534  24.894  36.516  1.00  0.00           H
ATOM   2280  CB  GLN   146      44.602  26.883  37.125  1.00  0.00           C
ATOM   2281  HB2 GLN   146      44.850  27.241  36.126  1.00  0.00           H
ATOM   2282  HB3 GLN   146      43.513  26.893  37.154  1.00  0.00           H
ATOM   2283  CG  GLN   146      45.242  27.877  38.099  1.00  0.00           C
ATOM   2284  HG2 GLN   146      46.243  27.489  38.284  1.00  0.00           H
ATOM   2285  HG3 GLN   146      45.366  28.835  37.594  1.00  0.00           H
ATOM   2286  CD  GLN   146      44.345  28.109  39.329  1.00  0.00           C
ATOM   2287  OE1 GLN   146      44.719  27.861  40.408  1.00  0.00           O
ATOM   2288  NE2 GLN   146      43.120  28.524  39.286  1.00  0.00           N
ATOM   2289 HE21 GLN   146      42.549  28.791  40.075  1.00  0.00           H
ATOM   2290 HE22 GLN   146      42.855  28.899  38.387  1.00  0.00           H
ATOM   2291  C   GLN   146      46.627  25.431  36.805  1.00  0.00           C
ATOM   2292  O   GLN   146      47.556  25.468  37.676  1.00  0.00           O
ATOM   2293  N   ASN   147      46.689  25.288  35.470  1.00  0.00           N
ATOM   2294  H   ASN   147      45.887  25.265  34.855  1.00  0.00           H
ATOM   2295  CA  ASN   147      47.934  25.120  34.816  1.00  0.00           C
ATOM   2296  HA  ASN   147      48.766  24.993  35.509  1.00  0.00           H
ATOM   2297  CB  ASN   147      47.773  23.691  34.202  1.00  0.00           C
ATOM   2298  HB2 ASN   147      47.013  23.662  33.422  1.00  0.00           H
ATOM   2299  HB3 ASN   147      48.683  23.443  33.655  1.00  0.00           H
ATOM   2300  CG  ASN   147      47.605  22.612  35.219  1.00  0.00           C
ATOM   2301  OD1 ASN   147      48.338  22.532  36.114  1.00  0.00           O
ATOM   2302  ND2 ASN   147      46.512  21.847  35.084  1.00  0.00           N
ATOM   2303 HD21 ASN   147      45.802  21.996  34.382  1.00  0.00           H
ATOM   2304 HD22 ASN   147      46.411  20.984  35.598  1.00  0.00           H
ATOM   2305  C   ASN   147      48.218  26.308  33.818  1.00  0.00           C
ATOM   2306  O   ASN   147      49.017  26.124  32.946  1.00  0.00           O
ATOM   2307  N   LYS   148      47.489  27.435  33.932  1.00  0.00           N
ATOM   2308  H   LYS   148      46.790  27.393  34.660  1.00  0.00           H
ATOM   2309  CA  LYS   148      47.544  28.791  33.208  1.00  0.00           C
ATOM   2310  HA  LYS   148      48.595  29.080  33.168  1.00  0.00           H
ATOM   2311  CB  LYS   148      46.912  28.549  31.801  1.00  0.00           C
ATOM   2312  HB2 LYS   148      46.966  29.497  31.267  1.00  0.00           H
ATOM   2313  HB3 LYS   148      47.569  27.900  31.222  1.00  0.00           H
ATOM   2314  CG  LYS   148      45.497  28.055  31.660  1.00  0.00           C
ATOM   2315  HG2 LYS   148      45.313  27.097  32.147  1.00  0.00           H
ATOM   2316  HG3 LYS   148      44.881  28.853  32.077  1.00  0.00           H
ATOM   2317  CD  LYS   148      45.153  27.985  30.176  1.00  0.00           C
ATOM   2318  HD2 LYS   148      45.769  28.628  29.547  1.00  0.00           H
ATOM   2319  HD3 LYS   148      45.367  26.981  29.810  1.00  0.00           H
ATOM   2320  CE  LYS   148      43.694  28.311  29.921  1.00  0.00           C
ATOM   2321  HE2 LYS   148      43.012  27.490  30.141  1.00  0.00           H
ATOM   2322  HE3 LYS   148      43.464  29.140  30.590  1.00  0.00           H
ATOM   2323  NZ  LYS   148      43.504  28.583  28.535  1.00  0.00           N
ATOM   2324  HZ1 LYS   148      42.688  29.152  28.365  1.00  0.00           H
ATOM   2325  HZ2 LYS   148      43.452  27.768  27.941  1.00  0.00           H
ATOM   2326  HZ3 LYS   148      44.276  29.148  28.211  1.00  0.00           H
ATOM   2327  C   LYS   148      46.713  29.858  33.959  1.00  0.00           C
ATOM   2328  O   LYS   148      45.650  29.575  34.533  1.00  0.00           O
ATOM   2329  N   ILE   149      47.132  31.119  33.862  1.00  0.00           N
ATOM   2330  H   ILE   149      48.040  31.272  33.449  1.00  0.00           H
ATOM   2331  CA  ILE   149      46.394  32.215  34.406  1.00  0.00           C
ATOM   2332  HA  ILE   149      46.557  32.170  35.483  1.00  0.00           H
ATOM   2333  CB  ILE   149      47.131  33.554  34.047  1.00  0.00           C
ATOM   2334  HB  ILE   149      48.187  33.426  34.280  1.00  0.00           H
ATOM   2335  CG2 ILE   149      47.180  33.762  32.533  1.00  0.00           C
ATOM   2336 HG21 ILE   149      47.371  32.834  31.995  1.00  0.00           H
ATOM   2337 HG22 ILE   149      47.942  34.506  32.300  1.00  0.00           H
ATOM   2338 HG23 ILE   149      46.182  34.116  32.275  1.00  0.00           H
ATOM   2339  CG1 ILE   149      46.659  34.821  34.749  1.00  0.00           C
ATOM   2340 HG12 ILE   149      47.403  35.582  34.518  1.00  0.00           H
ATOM   2341 HG13 ILE   149      45.714  35.150  34.316  1.00  0.00           H
ATOM   2342  CD1 ILE   149      46.555  34.708  36.254  1.00  0.00           C
ATOM   2343 HD11 ILE   149      47.347  34.070  36.645  1.00  0.00           H
ATOM   2344 HD12 ILE   149      45.542  34.401  36.511  1.00  0.00           H
ATOM   2345 HD13 ILE   149      46.734  35.656  36.763  1.00  0.00           H
ATOM   2346  C   ILE   149      44.915  32.267  34.121  1.00  0.00           C
ATOM   2347  O   ILE   149      44.156  32.592  35.027  1.00  0.00           O
ATOM   2348  N   ASN   150      44.535  31.920  32.918  1.00  0.00           N
ATOM   2349  H   ASN   150      45.195  31.693  32.188  1.00  0.00           H
ATOM   2350  CA  ASN   150      43.165  31.978  32.416  1.00  0.00           C
ATOM   2351  HA  ASN   150      42.571  32.766  32.877  1.00  0.00           H
ATOM   2352  CB  ASN   150      43.194  32.445  30.919  1.00  0.00           C
ATOM   2353  HB2 ASN   150      42.192  32.432  30.490  1.00  0.00           H
ATOM   2354  HB3 ASN   150      43.567  33.464  31.016  1.00  0.00           H
ATOM   2355  CG  ASN   150      44.153  31.742  29.905  1.00  0.00           C
ATOM   2356  OD1 ASN   150      45.212  31.226  30.343  1.00  0.00           O
ATOM   2357  ND2 ASN   150      43.856  31.807  28.630  1.00  0.00           N
ATOM   2358 HD21 ASN   150      42.971  32.184  28.320  1.00  0.00           H
ATOM   2359 HD22 ASN   150      44.426  31.424  27.890  1.00  0.00           H
ATOM   2360  C   ASN   150      42.321  30.709  32.690  1.00  0.00           C
ATOM   2361  O   ASN   150      41.525  30.303  31.884  1.00  0.00           O
ATOM   2362  N   GLU   151      42.552  30.148  33.869  1.00  0.00           N
ATOM   2363  H   GLU   151      43.191  30.580  34.521  1.00  0.00           H
ATOM   2364  CA  GLU   151      41.954  28.836  34.281  1.00  0.00           C
ATOM   2365  HA  GLU   151      40.971  28.804  33.812  1.00  0.00           H
ATOM   2366  CB  GLU   151      42.805  27.684  33.696  1.00  0.00           C
ATOM   2367  HB2 GLU   151      42.570  27.779  32.636  1.00  0.00           H
ATOM   2368  HB3 GLU   151      43.851  27.859  33.950  1.00  0.00           H
ATOM   2369  CG  GLU   151      42.563  26.195  34.161  1.00  0.00           C
ATOM   2370  HG2 GLU   151      42.795  26.043  35.215  1.00  0.00           H
ATOM   2371  HG3 GLU   151      41.511  25.915  34.207  1.00  0.00           H
ATOM   2372  CD  GLU   151      43.487  25.288  33.288  1.00  0.00           C
ATOM   2373  OE1 GLU   151      44.434  24.757  33.864  1.00  0.00           O
ATOM   2374  OE2 GLU   151      43.194  25.107  32.055  1.00  0.00           O
ATOM   2375  C   GLU   151      41.695  28.667  35.794  1.00  0.00           C
ATOM   2376  O   GLU   151      42.537  29.208  36.564  1.00  0.00           O
ATOM   2377  N   GLY   152      40.584  27.977  36.169  1.00  0.00           N
ATOM   2378  H   GLY   152      39.921  27.588  35.514  1.00  0.00           H
ATOM   2379  CA  GLY   152      40.244  27.740  37.566  1.00  0.00           C
ATOM   2380  HA2 GLY   152      41.156  27.460  38.094  1.00  0.00           H
ATOM   2381  HA3 GLY   152      39.550  28.485  37.956  1.00  0.00           H
ATOM   2382  C   GLY   152      39.348  26.534  37.719  1.00  0.00           C
ATOM   2383  O   GLY   152      38.184  26.590  37.632  1.00  0.00           O
ATOM   2384  N   ILE   153      40.014  25.316  37.819  1.00  0.00           N
ATOM   2385  H   ILE   153      41.020  25.333  37.916  1.00  0.00           H
ATOM   2386  CA  ILE   153      39.413  23.950  37.825  1.00  0.00           C
ATOM   2387  HA  ILE   153      38.505  23.929  37.222  1.00  0.00           H
ATOM   2388  CB  ILE   153      40.371  22.872  37.265  1.00  0.00           C
ATOM   2389  HB  ILE   153      41.249  22.965  37.904  1.00  0.00           H
ATOM   2390  CG2 ILE   153      39.767  21.452  37.409  1.00  0.00           C
ATOM   2391 HG21 ILE   153      40.580  20.783  37.129  1.00  0.00           H
ATOM   2392 HG22 ILE   153      38.995  21.353  36.645  1.00  0.00           H
ATOM   2393 HG23 ILE   153      39.373  21.193  38.392  1.00  0.00           H
ATOM   2394  CG1 ILE   153      40.761  23.129  35.752  1.00  0.00           C
ATOM   2395 HG12 ILE   153      40.111  22.581  35.070  1.00  0.00           H
ATOM   2396 HG13 ILE   153      40.681  24.186  35.494  1.00  0.00           H
ATOM   2397  CD1 ILE   153      42.257  22.717  35.564  1.00  0.00           C
ATOM   2398 HD11 ILE   153      42.966  23.243  36.204  1.00  0.00           H
ATOM   2399 HD12 ILE   153      42.556  22.879  34.528  1.00  0.00           H
ATOM   2400 HD13 ILE   153      42.354  21.665  35.837  1.00  0.00           H
ATOM   2401  C   ILE   153      38.841  23.634  39.253  1.00  0.00           C
ATOM   2402  O   ILE   153      39.575  23.110  40.090  1.00  0.00           O
ATOM   2403  N   LEU   154      37.540  23.846  39.478  1.00  0.00           N
ATOM   2404  H   LEU   154      36.988  24.098  38.670  1.00  0.00           H
ATOM   2405  CA  LEU   154      36.936  23.677  40.809  1.00  0.00           C
ATOM   2406  HA  LEU   154      37.406  24.405  41.470  1.00  0.00           H
ATOM   2407  CB  LEU   154      35.384  24.093  40.743  1.00  0.00           C
ATOM   2408  HB2 LEU   154      35.377  25.120  40.380  1.00  0.00           H
ATOM   2409  HB3 LEU   154      34.850  23.505  39.995  1.00  0.00           H
ATOM   2410  CG  LEU   154      34.668  23.906  42.043  1.00  0.00           C
ATOM   2411  HG  LEU   154      34.966  22.986  42.545  1.00  0.00           H
ATOM   2412  CD1 LEU   154      35.004  25.110  42.953  1.00  0.00           C
ATOM   2413 HD11 LEU   154      36.028  24.926  43.279  1.00  0.00           H
ATOM   2414 HD12 LEU   154      34.393  25.184  43.853  1.00  0.00           H
ATOM   2415 HD13 LEU   154      34.941  26.065  42.432  1.00  0.00           H
ATOM   2416  CD2 LEU   154      33.161  23.767  41.846  1.00  0.00           C
ATOM   2417 HD21 LEU   154      32.649  23.556  42.785  1.00  0.00           H
ATOM   2418 HD22 LEU   154      32.633  24.620  41.420  1.00  0.00           H
ATOM   2419 HD23 LEU   154      32.870  22.921  41.223  1.00  0.00           H
ATOM   2420  C   LEU   154      37.113  22.211  41.288  1.00  0.00           C
ATOM   2421  O   LEU   154      36.786  21.259  40.603  1.00  0.00           O
ATOM   2422  N   GLN   155      37.520  22.067  42.598  1.00  0.00           N
ATOM   2423  H   GLN   155      37.697  22.917  43.114  1.00  0.00           H
ATOM   2424  CA  GLN   155      37.605  20.791  43.191  1.00  0.00           C
ATOM   2425  HA  GLN   155      37.601  20.070  42.374  1.00  0.00           H
ATOM   2426  CB  GLN   155      38.953  20.533  43.900  1.00  0.00           C
ATOM   2427  HB2 GLN   155      39.020  21.311  44.662  1.00  0.00           H
ATOM   2428  HB3 GLN   155      38.866  19.629  44.503  1.00  0.00           H
ATOM   2429  CG  GLN   155      40.224  20.581  43.099  1.00  0.00           C
ATOM   2430  HG2 GLN   155      40.412  21.527  42.589  1.00  0.00           H
ATOM   2431  HG3 GLN   155      41.074  20.410  43.761  1.00  0.00           H
ATOM   2432  CD  GLN   155      40.264  19.523  42.009  1.00  0.00           C
ATOM   2433  OE1 GLN   155      40.241  18.326  42.166  1.00  0.00           O
ATOM   2434  NE2 GLN   155      40.227  19.863  40.742  1.00  0.00           N
ATOM   2435 HE21 GLN   155      40.205  19.161  40.017  1.00  0.00           H
ATOM   2436 HE22 GLN   155      40.196  20.846  40.511  1.00  0.00           H
ATOM   2437  C   GLN   155      36.527  20.436  44.242  1.00  0.00           C
ATOM   2438  O   GLN   155      36.195  19.249  44.335  1.00  0.00           O
ATOM   2439  N   ARG   156      36.041  21.419  45.025  1.00  0.00           N
ATOM   2440  H   ARG   156      36.504  22.316  45.043  1.00  0.00           H
ATOM   2441  CA  ARG   156      34.869  21.235  45.932  1.00  0.00           C
ATOM   2442  HA  ARG   156      34.099  20.607  45.485  1.00  0.00           H
ATOM   2443  CB  ARG   156      35.379  20.523  47.149  1.00  0.00           C
ATOM   2444  HB2 ARG   156      34.587  20.433  47.892  1.00  0.00           H
ATOM   2445  HB3 ARG   156      35.581  19.516  46.780  1.00  0.00           H
ATOM   2446  CG  ARG   156      36.677  20.934  47.914  1.00  0.00           C
ATOM   2447  HG2 ARG   156      37.502  21.239  47.269  1.00  0.00           H
ATOM   2448  HG3 ARG   156      36.433  21.824  48.494  1.00  0.00           H
ATOM   2449  CD  ARG   156      37.269  19.965  48.872  1.00  0.00           C
ATOM   2450  HD2 ARG   156      36.484  19.431  49.407  1.00  0.00           H
ATOM   2451  HD3 ARG   156      37.924  19.235  48.396  1.00  0.00           H
ATOM   2452  NE  ARG   156      38.135  20.667  49.850  1.00  0.00           N
ATOM   2453  HE  ARG   156      37.614  21.159  50.561  1.00  0.00           H
ATOM   2454  CZ  ARG   156      39.347  21.163  49.584  1.00  0.00           C
ATOM   2455  NH1 ARG   156      39.974  20.931  48.407  1.00  0.00           N
ATOM   2456 HH11 ARG   156      39.672  20.262  47.714  1.00  0.00           H
ATOM   2457 HH12 ARG   156      40.855  21.393  48.231  1.00  0.00           H
ATOM   2458  NH2 ARG   156      39.876  21.976  50.483  1.00  0.00           N
ATOM   2459 HH21 ARG   156      39.235  22.208  51.229  1.00  0.00           H
ATOM   2460 HH22 ARG   156      40.803  22.355  50.356  1.00  0.00           H
ATOM   2461  C   ARG   156      34.195  22.544  46.302  1.00  0.00           C
ATOM   2462  O   ARG   156      34.795  23.635  46.441  1.00  0.00           O
ATOM   2463  N   TRP   157      32.918  22.429  46.463  1.00  0.00           N
ATOM   2464  H   TRP   157      32.461  21.529  46.508  1.00  0.00           H
ATOM   2465  CA  TRP   157      32.102  23.597  46.766  1.00  0.00           C
ATOM   2466  HA  TRP   157      32.570  24.459  46.290  1.00  0.00           H
ATOM   2467  CB  TRP   157      30.650  23.528  46.411  1.00  0.00           C
ATOM   2468  HB2 TRP   157      30.423  22.501  46.693  1.00  0.00           H
ATOM   2469  HB3 TRP   157      30.094  24.204  47.061  1.00  0.00           H
ATOM   2470  CG  TRP   157      30.352  23.718  44.971  1.00  0.00           C
ATOM   2471  CD1 TRP   157      29.692  22.866  44.134  1.00  0.00           C
ATOM   2472  HD1 TRP   157      29.309  21.879  44.350  1.00  0.00           H
ATOM   2473  NE1 TRP   157      29.553  23.407  42.888  1.00  0.00           N
ATOM   2474  HE1 TRP   157      29.225  22.916  42.068  1.00  0.00           H
ATOM   2475  CE2 TRP   157      29.992  24.727  42.884  1.00  0.00           C
ATOM   2476  CZ2 TRP   157      30.118  25.717  41.829  1.00  0.00           C
ATOM   2477  HZ2 TRP   157      29.929  25.423  40.808  1.00  0.00           H
ATOM   2478  CH2 TRP   157      30.596  26.965  42.272  1.00  0.00           C
ATOM   2479  HH2 TRP   157      30.830  27.747  41.564  1.00  0.00           H
ATOM   2480  CZ3 TRP   157      30.963  27.249  43.607  1.00  0.00           C
ATOM   2481  HZ3 TRP   157      31.402  28.214  43.816  1.00  0.00           H
ATOM   2482  CE3 TRP   157      30.870  26.275  44.615  1.00  0.00           C
ATOM   2483  HE3 TRP   157      31.084  26.574  45.631  1.00  0.00           H
ATOM   2484  CD2 TRP   157      30.509  24.936  44.203  1.00  0.00           C
ATOM   2485  C   TRP   157      32.341  23.964  48.250  1.00  0.00           C
ATOM   2486  O   TRP   157      32.473  23.049  48.991  1.00  0.00           O
ATOM   2487  N   THR   158      32.297  25.196  48.561  1.00  0.00           N
ATOM   2488  H   THR   158      32.262  25.792  47.747  1.00  0.00           H
ATOM   2489  CA  THR   158      32.223  25.850  49.834  1.00  0.00           C
ATOM   2490  HA  THR   158      31.898  25.131  50.587  1.00  0.00           H
ATOM   2491  CB  THR   158      33.595  26.572  50.092  1.00  0.00           C
ATOM   2492  HB  THR   158      33.461  27.076  51.049  1.00  0.00           H
ATOM   2493  CG2 THR   158      34.779  25.511  50.378  1.00  0.00           C
ATOM   2494 HG21 THR   158      35.821  25.828  50.378  1.00  0.00           H
ATOM   2495 HG22 THR   158      34.607  24.796  49.573  1.00  0.00           H
ATOM   2496 HG23 THR   158      34.517  25.013  51.312  1.00  0.00           H
ATOM   2497  OG1 THR   158      33.898  27.468  49.040  1.00  0.00           O
ATOM   2498  HG1 THR   158      34.650  27.982  49.342  1.00  0.00           H
ATOM   2499  C   THR   158      31.053  26.887  49.758  1.00  0.00           C
ATOM   2500  O   THR   158      30.392  26.979  48.697  1.00  0.00           O
ATOM   2501  N   LYS   159      30.895  27.735  50.796  1.00  0.00           N
ATOM   2502  H   LYS   159      31.427  27.427  51.597  1.00  0.00           H
ATOM   2503  CA  LYS   159      29.891  28.847  50.909  1.00  0.00           C
ATOM   2504  HA  LYS   159      29.725  29.270  51.899  1.00  0.00           H
ATOM   2505  CB  LYS   159      30.408  30.036  50.051  1.00  0.00           C
ATOM   2506  HB2 LYS   159      30.430  29.817  48.984  1.00  0.00           H
ATOM   2507  HB3 LYS   159      29.696  30.833  50.272  1.00  0.00           H
ATOM   2508  CG  LYS   159      31.766  30.476  50.678  1.00  0.00           C
ATOM   2509  HG2 LYS   159      31.605  30.452  51.755  1.00  0.00           H
ATOM   2510  HG3 LYS   159      32.614  29.841  50.421  1.00  0.00           H
ATOM   2511  CD  LYS   159      31.881  31.987  50.403  1.00  0.00           C
ATOM   2512  HD2 LYS   159      31.984  32.299  49.364  1.00  0.00           H
ATOM   2513  HD3 LYS   159      31.016  32.458  50.869  1.00  0.00           H
ATOM   2514  CE  LYS   159      33.231  32.519  51.026  1.00  0.00           C
ATOM   2515  HE2 LYS   159      33.292  33.592  50.847  1.00  0.00           H
ATOM   2516  HE3 LYS   159      33.264  32.350  52.102  1.00  0.00           H
ATOM   2517  NZ  LYS   159      34.416  32.011  50.390  1.00  0.00           N
ATOM   2518  HZ1 LYS   159      34.427  32.170  49.393  1.00  0.00           H
ATOM   2519  HZ2 LYS   159      34.499  31.016  50.546  1.00  0.00           H
ATOM   2520  HZ3 LYS   159      35.250  32.508  50.667  1.00  0.00           H
ATOM   2521  C   LYS   159      28.463  28.500  50.511  1.00  0.00           C
ATOM   2522  O   LYS   159      27.650  29.236  50.042  1.00  0.00           O
ATOM   2523  N   GLY   160      28.151  27.239  50.725  1.00  0.00           N
ATOM   2524  H   GLY   160      28.819  26.596  51.124  1.00  0.00           H
ATOM   2525  CA  GLY   160      26.748  26.720  50.773  1.00  0.00           C
ATOM   2526  HA2 GLY   160      26.790  25.915  51.506  1.00  0.00           H
ATOM   2527  HA3 GLY   160      25.990  27.376  51.202  1.00  0.00           H
ATOM   2528  C   GLY   160      26.235  26.153  49.442  1.00  0.00           C
ATOM   2529  O   GLY   160      25.022  25.948  49.278  1.00  0.00           O
ATOM   2530  N   PHE   161      27.113  26.059  48.450  1.00  0.00           N
ATOM   2531  H   PHE   161      28.050  26.336  48.707  1.00  0.00           H
ATOM   2532  CA  PHE   161      26.768  25.803  47.048  1.00  0.00           C
ATOM   2533  HA  PHE   161      25.807  26.307  46.947  1.00  0.00           H
ATOM   2534  CB  PHE   161      27.783  26.357  46.049  1.00  0.00           C
ATOM   2535  HB2 PHE   161      28.749  26.007  46.412  1.00  0.00           H
ATOM   2536  HB3 PHE   161      27.642  25.782  45.133  1.00  0.00           H
ATOM   2537  CG  PHE   161      27.792  27.869  45.753  1.00  0.00           C
ATOM   2538  CD1 PHE   161      28.291  28.727  46.757  1.00  0.00           C
ATOM   2539  HD1 PHE   161      28.539  28.376  47.748  1.00  0.00           H
ATOM   2540  CE1 PHE   161      28.451  30.123  46.531  1.00  0.00           C
ATOM   2541  HE1 PHE   161      28.870  30.722  47.326  1.00  0.00           H
ATOM   2542  CZ  PHE   161      27.991  30.649  45.276  1.00  0.00           C
ATOM   2543  HZ  PHE   161      28.179  31.695  45.086  1.00  0.00           H
ATOM   2544  CE2 PHE   161      27.593  29.781  44.239  1.00  0.00           C
ATOM   2545  HE2 PHE   161      27.244  30.228  43.320  1.00  0.00           H
ATOM   2546  CD2 PHE   161      27.528  28.430  44.457  1.00  0.00           C
ATOM   2547  HD2 PHE   161      27.160  27.780  43.678  1.00  0.00           H
ATOM   2548  C   PHE   161      26.721  24.258  46.819  1.00  0.00           C
ATOM   2549  O   PHE   161      27.504  23.574  47.473  1.00  0.00           O
ATOM   2550  N   ASP   162      25.835  23.707  45.998  1.00  0.00           N
ATOM   2551  H   ASP   162      25.100  24.317  45.669  1.00  0.00           H
ATOM   2552  CA  ASP   162      25.539  22.336  45.830  1.00  0.00           C
ATOM   2553  HA  ASP   162      26.354  21.655  46.073  1.00  0.00           H
ATOM   2554  CB  ASP   162      24.422  22.127  46.746  1.00  0.00           C
ATOM   2555  HB2 ASP   162      24.545  22.588  47.726  1.00  0.00           H
ATOM   2556  HB3 ASP   162      23.546  22.654  46.369  1.00  0.00           H
ATOM   2557  CG  ASP   162      24.072  20.634  47.096  1.00  0.00           C
ATOM   2558  OD1 ASP   162      23.069  20.462  47.770  1.00  0.00           O
ATOM   2559  OD2 ASP   162      24.871  19.711  46.889  1.00  0.00           O
ATOM   2560  C   ASP   162      25.197  21.893  44.368  1.00  0.00           C
ATOM   2561  O   ASP   162      24.300  21.065  44.118  1.00  0.00           O
ATOM   2562  N   ILE   163      25.754  22.636  43.405  1.00  0.00           N
ATOM   2563  H   ILE   163      26.544  23.209  43.664  1.00  0.00           H
ATOM   2564  CA  ILE   163      25.492  22.525  41.941  1.00  0.00           C
ATOM   2565  HA  ILE   163      24.432  22.273  41.901  1.00  0.00           H
ATOM   2566  CB  ILE   163      25.709  23.953  41.173  1.00  0.00           C
ATOM   2567  HB  ILE   163      26.792  24.077  41.206  1.00  0.00           H
ATOM   2568  CG2 ILE   163      25.235  23.855  39.717  1.00  0.00           C
ATOM   2569 HG21 ILE   163      25.940  23.120  39.328  1.00  0.00           H
ATOM   2570 HG22 ILE   163      25.407  24.780  39.168  1.00  0.00           H
ATOM   2571 HG23 ILE   163      24.190  23.544  39.715  1.00  0.00           H
ATOM   2572  CG1 ILE   163      24.990  25.083  41.923  1.00  0.00           C
ATOM   2573 HG12 ILE   163      23.921  24.886  41.983  1.00  0.00           H
ATOM   2574 HG13 ILE   163      25.379  25.162  42.938  1.00  0.00           H
ATOM   2575  CD1 ILE   163      25.243  26.446  41.323  1.00  0.00           C
ATOM   2576 HD11 ILE   163      24.857  27.209  41.999  1.00  0.00           H
ATOM   2577 HD12 ILE   163      24.752  26.541  40.354  1.00  0.00           H
ATOM   2578 HD13 ILE   163      26.318  26.538  41.168  1.00  0.00           H
ATOM   2579  C   ILE   163      26.326  21.437  41.278  1.00  0.00           C
ATOM   2580  O   ILE   163      27.517  21.427  41.419  1.00  0.00           O
ATOM   2581  N   PRO   164      25.736  20.442  40.625  1.00  0.00           N
ATOM   2582  CD  PRO   164      24.322  20.356  40.283  1.00  0.00           C
ATOM   2583  HD2 PRO   164      24.038  21.218  39.680  1.00  0.00           H
ATOM   2584  HD3 PRO   164      23.826  20.430  41.251  1.00  0.00           H
ATOM   2585  CG  PRO   164      24.024  19.092  39.450  1.00  0.00           C
ATOM   2586  HG2 PRO   164      23.995  19.350  38.391  1.00  0.00           H
ATOM   2587  HG3 PRO   164      23.059  18.749  39.823  1.00  0.00           H
ATOM   2588  CB  PRO   164      25.302  18.230  39.770  1.00  0.00           C
ATOM   2589  HB2 PRO   164      25.555  17.564  38.945  1.00  0.00           H
ATOM   2590  HB3 PRO   164      25.003  17.688  40.667  1.00  0.00           H
ATOM   2591  CA  PRO   164      26.434  19.246  40.106  1.00  0.00           C
ATOM   2592  HA  PRO   164      26.957  18.735  40.915  1.00  0.00           H
ATOM   2593  C   PRO   164      27.495  19.524  39.075  1.00  0.00           C
ATOM   2594  O   PRO   164      27.423  20.439  38.250  1.00  0.00           O
ATOM   2595  N   ASN   165      28.498  18.623  38.994  1.00  0.00           N
ATOM   2596  H   ASN   165      28.708  17.961  39.728  1.00  0.00           H
ATOM   2597  CA  ASN   165      29.494  18.490  37.868  1.00  0.00           C
ATOM   2598  HA  ASN   165      30.347  18.073  38.402  1.00  0.00           H
ATOM   2599  CB  ASN   165      29.034  17.333  36.946  1.00  0.00           C
ATOM   2600  HB2 ASN   165      28.099  17.575  36.441  1.00  0.00           H
ATOM   2601  HB3 ASN   165      29.719  17.312  36.099  1.00  0.00           H
ATOM   2602  CG  ASN   165      28.978  15.983  37.661  1.00  0.00           C
ATOM   2603  OD1 ASN   165      27.849  15.713  38.195  1.00  0.00           O
ATOM   2604  ND2 ASN   165      30.041  15.288  37.774  1.00  0.00           N
ATOM   2605 HD21 ASN   165      30.819  15.603  37.211  1.00  0.00           H
ATOM   2606 HD22 ASN   165      30.155  14.598  38.503  1.00  0.00           H
ATOM   2607  C   ASN   165      30.092  19.757  37.242  1.00  0.00           C
ATOM   2608  O   ASN   165      30.729  19.591  36.184  1.00  0.00           O
ATOM   2609  N   ILE   166      30.089  20.911  37.844  1.00  0.00           N
ATOM   2610  H   ILE   166      29.562  20.973  38.704  1.00  0.00           H
ATOM   2611  CA  ILE   166      30.935  22.093  37.562  1.00  0.00           C
ATOM   2612  HA  ILE   166      31.068  22.122  36.482  1.00  0.00           H
ATOM   2613  CB  ILE   166      30.190  23.347  38.116  1.00  0.00           C
ATOM   2614  HB  ILE   166      30.003  23.073  39.155  1.00  0.00           H
ATOM   2615  CG2 ILE   166      31.023  24.589  37.996  1.00  0.00           C
ATOM   2616 HG21 ILE   166      30.637  25.371  38.651  1.00  0.00           H
ATOM   2617 HG22 ILE   166      30.867  24.930  36.973  1.00  0.00           H
ATOM   2618 HG23 ILE   166      32.071  24.320  38.131  1.00  0.00           H
ATOM   2619  CG1 ILE   166      28.817  23.542  37.513  1.00  0.00           C
ATOM   2620 HG12 ILE   166      28.967  23.550  36.433  1.00  0.00           H
ATOM   2621 HG13 ILE   166      28.221  22.673  37.790  1.00  0.00           H
ATOM   2622  CD1 ILE   166      28.124  24.820  38.050  1.00  0.00           C
ATOM   2623 HD11 ILE   166      28.646  25.740  37.787  1.00  0.00           H
ATOM   2624 HD12 ILE   166      28.100  24.684  39.132  1.00  0.00           H
ATOM   2625 HD13 ILE   166      27.111  24.848  37.651  1.00  0.00           H
ATOM   2626  C   ILE   166      32.349  21.822  38.033  1.00  0.00           C
ATOM   2627  O   ILE   166      33.323  22.212  37.345  1.00  0.00           O
ATOM   2628  N   GLU   167      32.558  21.121  39.176  1.00  0.00           N
ATOM   2629  H   GLU   167      31.765  20.840  39.734  1.00  0.00           H
ATOM   2630  CA  GLU   167      33.767  20.500  39.620  1.00  0.00           C
ATOM   2631  HA  GLU   167      34.476  21.304  39.816  1.00  0.00           H
ATOM   2632  CB  GLU   167      33.460  19.630  40.882  1.00  0.00           C
ATOM   2633  HB2 GLU   167      34.451  19.514  41.322  1.00  0.00           H
ATOM   2634  HB3 GLU   167      32.933  20.282  41.578  1.00  0.00           H
ATOM   2635  CG  GLU   167      32.831  18.276  40.661  1.00  0.00           C
ATOM   2636  HG2 GLU   167      32.057  18.348  39.896  1.00  0.00           H
ATOM   2637  HG3 GLU   167      33.630  17.595  40.369  1.00  0.00           H
ATOM   2638  CD  GLU   167      32.157  17.717  41.933  1.00  0.00           C
ATOM   2639  OE1 GLU   167      32.741  16.747  42.469  1.00  0.00           O
ATOM   2640  OE2 GLU   167      31.021  18.219  42.271  1.00  0.00           O
ATOM   2641  C   GLU   167      34.491  19.575  38.645  1.00  0.00           C
ATOM   2642  O   GLU   167      33.886  18.953  37.723  1.00  0.00           O
ATOM   2643  N   ASN   168      35.838  19.491  38.844  1.00  0.00           N
ATOM   2644  H   ASN   168      36.254  19.962  39.634  1.00  0.00           H
ATOM   2645  CA  ASN   168      36.776  18.864  38.010  1.00  0.00           C
ATOM   2646  HA  ASN   168      37.750  19.103  38.438  1.00  0.00           H
ATOM   2647  CB  ASN   168      36.791  17.315  38.104  1.00  0.00           C
ATOM   2648  HB2 ASN   168      35.921  16.774  37.729  1.00  0.00           H
ATOM   2649  HB3 ASN   168      37.615  16.927  37.506  1.00  0.00           H
ATOM   2650  CG  ASN   168      37.065  16.733  39.437  1.00  0.00           C
ATOM   2651  OD1 ASN   168      36.204  16.633  40.292  1.00  0.00           O
ATOM   2652  ND2 ASN   168      38.336  16.343  39.790  1.00  0.00           N
ATOM   2653 HD21 ASN   168      39.156  16.687  39.310  1.00  0.00           H
ATOM   2654 HD22 ASN   168      38.526  15.958  40.703  1.00  0.00           H
ATOM   2655  C   ASN   168      36.778  19.413  36.529  1.00  0.00           C
ATOM   2656  O   ASN   168      37.525  18.822  35.713  1.00  0.00           O
ATOM   2657  N   HID   169      36.151  20.581  36.291  1.00  0.00           N
ATOM   2658  H   HID   169      35.621  21.028  37.026  1.00  0.00           H
ATOM   2659  CA  HID   169      36.244  21.351  35.088  1.00  0.00           C
ATOM   2660  HA  HID   169      37.039  20.888  34.504  1.00  0.00           H
ATOM   2661  CB  HID   169      34.831  21.199  34.392  1.00  0.00           C
ATOM   2662  HB2 HID   169      34.072  21.756  34.940  1.00  0.00           H
ATOM   2663  HB3 HID   169      35.025  21.704  33.446  1.00  0.00           H
ATOM   2664  CG  HID   169      34.351  19.753  34.211  1.00  0.00           C
ATOM   2665  ND1 HID   169      33.382  19.117  34.967  1.00  0.00           N
ATOM   2666  HD1 HID   169      33.070  19.299  35.910  1.00  0.00           H
ATOM   2667  CE1 HID   169      33.163  17.929  34.448  1.00  0.00           C
ATOM   2668  HE1 HID   169      32.544  17.155  34.876  1.00  0.00           H
ATOM   2669  NE2 HID   169      33.913  17.739  33.323  1.00  0.00           N
ATOM   2670  CD2 HID   169      34.538  18.935  33.120  1.00  0.00           C
ATOM   2671  HD2 HID   169      35.274  19.116  32.351  1.00  0.00           H
ATOM   2672  C   HID   169      36.614  22.843  35.291  1.00  0.00           C
ATOM   2673  O   HID   169      36.442  23.420  36.363  1.00  0.00           O
ATOM   2674  N   ASP   170      37.232  23.522  34.279  1.00  0.00           N
ATOM   2675  H   ASP   170      37.401  23.077  33.389  1.00  0.00           H
ATOM   2676  CA  ASP   170      37.552  24.977  34.335  1.00  0.00           C
ATOM   2677  HA  ASP   170      38.060  25.112  35.291  1.00  0.00           H
ATOM   2678  CB  ASP   170      38.528  25.309  33.287  1.00  0.00           C
ATOM   2679  HB2 ASP   170      39.472  24.795  33.470  1.00  0.00           H
ATOM   2680  HB3 ASP   170      38.151  25.043  32.300  1.00  0.00           H
ATOM   2681  CG  ASP   170      38.934  26.763  33.221  1.00  0.00           C
ATOM   2682  OD1 ASP   170      38.643  27.534  34.172  1.00  0.00           O
ATOM   2683  OD2 ASP   170      39.583  27.149  32.214  1.00  0.00           O
ATOM   2684  C   ASP   170      36.228  25.731  34.188  1.00  0.00           C
ATOM   2685  O   ASP   170      35.394  25.437  33.353  1.00  0.00           O
ATOM   2686  N   VAL   171      35.979  26.637  35.186  1.00  0.00           N
ATOM   2687  H   VAL   171      36.520  26.754  36.031  1.00  0.00           H
ATOM   2688  CA  VAL   171      34.704  27.496  35.279  1.00  0.00           C
ATOM   2689  HA  VAL   171      33.817  26.936  34.981  1.00  0.00           H
ATOM   2690  CB  VAL   171      34.424  27.891  36.660  1.00  0.00           C
ATOM   2691  HB  VAL   171      33.456  28.390  36.604  1.00  0.00           H
ATOM   2692  CG1 VAL   171      34.080  26.671  37.561  1.00  0.00           C
ATOM   2693 HG11 VAL   171      34.972  26.168  37.933  1.00  0.00           H
ATOM   2694 HG12 VAL   171      33.515  27.062  38.409  1.00  0.00           H
ATOM   2695 HG13 VAL   171      33.434  26.005  36.990  1.00  0.00           H
ATOM   2696  CG2 VAL   171      35.380  28.835  37.437  1.00  0.00           C
ATOM   2697 HG21 VAL   171      36.287  28.256  37.611  1.00  0.00           H
ATOM   2698 HG22 VAL   171      34.987  29.359  38.308  1.00  0.00           H
ATOM   2699 HG23 VAL   171      35.618  29.602  36.700  1.00  0.00           H
ATOM   2700  C   VAL   171      34.807  28.733  34.411  1.00  0.00           C
ATOM   2701  O   VAL   171      33.814  29.380  34.054  1.00  0.00           O
ATOM   2702  N   VAL   172      35.987  29.128  33.904  1.00  0.00           N
ATOM   2703  H   VAL   172      36.829  28.578  34.009  1.00  0.00           H
ATOM   2704  CA  VAL   172      36.214  30.198  32.862  1.00  0.00           C
ATOM   2705  HA  VAL   172      35.742  31.152  33.096  1.00  0.00           H
ATOM   2706  CB  VAL   172      37.711  30.570  32.616  1.00  0.00           C
ATOM   2707  HB  VAL   172      38.197  29.625  32.373  1.00  0.00           H
ATOM   2708  CG1 VAL   172      37.825  31.466  31.399  1.00  0.00           C
ATOM   2709 HG11 VAL   172      37.393  32.422  31.698  1.00  0.00           H
ATOM   2710 HG12 VAL   172      38.874  31.671  31.181  1.00  0.00           H
ATOM   2711 HG13 VAL   172      37.413  31.013  30.497  1.00  0.00           H
ATOM   2712  CG2 VAL   172      38.325  31.088  33.898  1.00  0.00           C
ATOM   2713 HG21 VAL   172      39.283  31.553  33.669  1.00  0.00           H
ATOM   2714 HG22 VAL   172      38.440  30.360  34.701  1.00  0.00           H
ATOM   2715 HG23 VAL   172      37.667  31.891  34.234  1.00  0.00           H
ATOM   2716  C   VAL   172      35.390  29.936  31.564  1.00  0.00           C
ATOM   2717  O   VAL   172      34.545  30.774  31.345  1.00  0.00           O
ATOM   2718  N   PRO   173      35.566  28.814  30.852  1.00  0.00           N
ATOM   2719  CD  PRO   173      36.413  27.706  31.188  1.00  0.00           C
ATOM   2720  HD2 PRO   173      36.247  27.387  32.218  1.00  0.00           H
ATOM   2721  HD3 PRO   173      37.438  27.960  30.914  1.00  0.00           H
ATOM   2722  CG  PRO   173      35.975  26.630  30.192  1.00  0.00           C
ATOM   2723  HG2 PRO   173      35.100  26.079  30.534  1.00  0.00           H
ATOM   2724  HG3 PRO   173      36.705  25.848  29.984  1.00  0.00           H
ATOM   2725  CB  PRO   173      35.631  27.456  28.961  1.00  0.00           C
ATOM   2726  HB2 PRO   173      35.155  26.850  28.190  1.00  0.00           H
ATOM   2727  HB3 PRO   173      36.561  27.804  28.511  1.00  0.00           H
ATOM   2728  CA  PRO   173      34.849  28.586  29.613  1.00  0.00           C
ATOM   2729  HA  PRO   173      35.058  29.357  28.872  1.00  0.00           H
ATOM   2730  C   PRO   173      33.434  28.193  29.749  1.00  0.00           C
ATOM   2731  O   PRO   173      32.750  28.202  28.729  1.00  0.00           O
ATOM   2732  N   MET   174      32.929  28.026  30.953  1.00  0.00           N
ATOM   2733  H   MET   174      33.492  28.009  31.792  1.00  0.00           H
ATOM   2734  CA  MET   174      31.502  27.990  31.309  1.00  0.00           C
ATOM   2735  HA  MET   174      30.876  27.414  30.627  1.00  0.00           H
ATOM   2736  CB  MET   174      31.145  27.448  32.746  1.00  0.00           C
ATOM   2737  HB2 MET   174      31.767  28.044  33.412  1.00  0.00           H
ATOM   2738  HB3 MET   174      30.075  27.552  32.924  1.00  0.00           H
ATOM   2739  CG  MET   174      31.530  26.003  32.847  1.00  0.00           C
ATOM   2740  HG2 MET   174      31.018  25.483  32.037  1.00  0.00           H
ATOM   2741  HG3 MET   174      32.615  25.907  32.823  1.00  0.00           H
ATOM   2742  SD  MET   174      30.972  25.207  34.406  1.00  0.00           S
ATOM   2743  CE  MET   174      32.301  24.068  34.805  1.00  0.00           C
ATOM   2744  HE1 MET   174      32.148  23.629  35.790  1.00  0.00           H
ATOM   2745  HE2 MET   174      32.253  23.269  34.065  1.00  0.00           H
ATOM   2746  HE3 MET   174      33.269  24.556  34.921  1.00  0.00           H
ATOM   2747  C   MET   174      30.904  29.407  31.222  1.00  0.00           C
ATOM   2748  O   MET   174      29.987  29.656  30.522  1.00  0.00           O
ATOM   2749  N   LEU   175      31.664  30.307  31.913  1.00  0.00           N
ATOM   2750  H   LEU   175      32.491  30.054  32.433  1.00  0.00           H
ATOM   2751  CA  LEU   175      31.141  31.724  31.987  1.00  0.00           C
ATOM   2752  HA  LEU   175      30.089  31.695  32.269  1.00  0.00           H
ATOM   2753  CB  LEU   175      31.949  32.546  33.041  1.00  0.00           C
ATOM   2754  HB2 LEU   175      31.716  32.033  33.975  1.00  0.00           H
ATOM   2755  HB3 LEU   175      33.011  32.485  32.804  1.00  0.00           H
ATOM   2756  CG  LEU   175      31.560  34.010  33.155  1.00  0.00           C
ATOM   2757  HG  LEU   175      31.942  34.514  32.266  1.00  0.00           H
ATOM   2758  CD1 LEU   175      29.956  34.177  33.124  1.00  0.00           C
ATOM   2759 HD11 LEU   175      29.544  33.726  34.026  1.00  0.00           H
ATOM   2760 HD12 LEU   175      29.404  33.834  32.248  1.00  0.00           H
ATOM   2761 HD13 LEU   175      29.645  35.221  33.174  1.00  0.00           H
ATOM   2762  CD2 LEU   175      32.248  34.722  34.346  1.00  0.00           C
ATOM   2763 HD21 LEU   175      31.672  35.637  34.483  1.00  0.00           H
ATOM   2764 HD22 LEU   175      32.208  34.049  35.204  1.00  0.00           H
ATOM   2765 HD23 LEU   175      33.301  34.875  34.104  1.00  0.00           H
ATOM   2766  C   LEU   175      31.303  32.389  30.596  1.00  0.00           C
ATOM   2767  O   LEU   175      30.350  32.994  30.082  1.00  0.00           O
ATOM   2768  N   GLN   176      32.397  32.126  29.925  1.00  0.00           N
ATOM   2769  H   GLN   176      33.132  31.590  30.364  1.00  0.00           H
ATOM   2770  CA  GLN   176      32.654  32.771  28.642  1.00  0.00           C
ATOM   2771  HA  GLN   176      32.476  33.825  28.855  1.00  0.00           H
ATOM   2772  CB  GLN   176      34.168  32.724  28.303  1.00  0.00           C
ATOM   2773  HB2 GLN   176      34.833  33.050  29.103  1.00  0.00           H
ATOM   2774  HB3 GLN   176      34.409  31.684  28.085  1.00  0.00           H
ATOM   2775  CG  GLN   176      34.572  33.518  27.059  1.00  0.00           C
ATOM   2776  HG2 GLN   176      35.646  33.471  26.879  1.00  0.00           H
ATOM   2777  HG3 GLN   176      34.066  33.036  26.224  1.00  0.00           H
ATOM   2778  CD  GLN   176      34.267  35.021  27.200  1.00  0.00           C
ATOM   2779  OE1 GLN   176      34.163  35.615  28.246  1.00  0.00           O
ATOM   2780  NE2 GLN   176      33.939  35.700  26.109  1.00  0.00           N
ATOM   2781 HE21 GLN   176      33.558  36.621  26.270  1.00  0.00           H
ATOM   2782 HE22 GLN   176      34.200  35.296  25.221  1.00  0.00           H
ATOM   2783  C   GLN   176      31.741  32.339  27.501  1.00  0.00           C
ATOM   2784  O   GLN   176      31.587  33.196  26.671  1.00  0.00           O
ATOM   2785  N   LYS   177      31.118  31.151  27.579  1.00  0.00           N
ATOM   2786  H   LYS   177      31.373  30.357  28.149  1.00  0.00           H
ATOM   2787  CA  LYS   177      30.028  30.920  26.660  1.00  0.00           C
ATOM   2788  HA  LYS   177      30.383  31.065  25.640  1.00  0.00           H
ATOM   2789  CB  LYS   177      29.475  29.421  26.738  1.00  0.00           C
ATOM   2790  HB2 LYS   177      29.291  29.139  27.774  1.00  0.00           H
ATOM   2791  HB3 LYS   177      28.565  29.401  26.138  1.00  0.00           H
ATOM   2792  CG  LYS   177      30.459  28.378  26.081  1.00  0.00           C
ATOM   2793  HG2 LYS   177      30.544  28.626  25.023  1.00  0.00           H
ATOM   2794  HG3 LYS   177      31.426  28.461  26.576  1.00  0.00           H
ATOM   2795  CD  LYS   177      29.992  26.947  26.297  1.00  0.00           C
ATOM   2796  HD2 LYS   177      29.750  26.784  27.347  1.00  0.00           H
ATOM   2797  HD3 LYS   177      29.165  26.751  25.615  1.00  0.00           H
ATOM   2798  CE  LYS   177      31.195  26.117  25.775  1.00  0.00           C
ATOM   2799  HE2 LYS   177      30.765  25.116  25.751  1.00  0.00           H
ATOM   2800  HE3 LYS   177      31.630  26.365  24.807  1.00  0.00           H
ATOM   2801  NZ  LYS   177      32.328  26.138  26.752  1.00  0.00           N
ATOM   2802  HZ1 LYS   177      32.788  27.034  26.683  1.00  0.00           H
ATOM   2803  HZ2 LYS   177      32.988  25.390  26.591  1.00  0.00           H
ATOM   2804  HZ3 LYS   177      32.070  26.057  27.725  1.00  0.00           H
ATOM   2805  C   LYS   177      28.863  31.846  27.019  1.00  0.00           C
ATOM   2806  O   LYS   177      28.370  32.453  26.043  1.00  0.00           O
ATOM   2807  N   GLN   178      28.480  32.038  28.262  1.00  0.00           N
ATOM   2808  H   GLN   178      28.953  31.666  29.072  1.00  0.00           H
ATOM   2809  CA  GLN   178      27.433  32.934  28.551  1.00  0.00           C
ATOM   2810  HA  GLN   178      26.692  32.632  27.810  1.00  0.00           H
ATOM   2811  CB  GLN   178      26.979  32.849  29.944  1.00  0.00           C
ATOM   2812  HB2 GLN   178      27.837  33.012  30.595  1.00  0.00           H
ATOM   2813  HB3 GLN   178      26.200  33.593  30.108  1.00  0.00           H
ATOM   2814  CG  GLN   178      26.397  31.429  30.092  1.00  0.00           C
ATOM   2815  HG2 GLN   178      27.143  30.644  29.972  1.00  0.00           H
ATOM   2816  HG3 GLN   178      25.998  31.211  31.082  1.00  0.00           H
ATOM   2817  CD  GLN   178      25.276  31.035  29.175  1.00  0.00           C
ATOM   2818  OE1 GLN   178      24.684  31.871  28.590  1.00  0.00           O
ATOM   2819  NE2 GLN   178      25.129  29.753  28.963  1.00  0.00           N
ATOM   2820 HE21 GLN   178      24.451  29.439  28.283  1.00  0.00           H
ATOM   2821 HE22 GLN   178      25.711  29.047  29.392  1.00  0.00           H
ATOM   2822  C   GLN   178      27.726  34.454  28.311  1.00  0.00           C
ATOM   2823  O   GLN   178      26.768  35.185  28.085  1.00  0.00           O
ATOM   2824  N   ILE   179      28.993  34.888  28.216  1.00  0.00           N
ATOM   2825  H   ILE   179      29.727  34.249  28.485  1.00  0.00           H
ATOM   2826  CA  ILE   179      29.354  36.299  27.855  1.00  0.00           C
ATOM   2827  HA  ILE   179      28.590  36.953  28.276  1.00  0.00           H
ATOM   2828  CB  ILE   179      30.677  36.716  28.578  1.00  0.00           C
ATOM   2829  HB  ILE   179      31.433  36.053  28.158  1.00  0.00           H
ATOM   2830  CG2 ILE   179      31.247  38.136  28.252  1.00  0.00           C
ATOM   2831 HG21 ILE   179      31.229  38.237  27.167  1.00  0.00           H
ATOM   2832 HG22 ILE   179      32.240  38.290  28.675  1.00  0.00           H
ATOM   2833 HG23 ILE   179      30.657  38.987  28.594  1.00  0.00           H
ATOM   2834  CG1 ILE   179      30.556  36.570  30.166  1.00  0.00           C
ATOM   2835 HG12 ILE   179      29.866  37.364  30.450  1.00  0.00           H
ATOM   2836 HG13 ILE   179      30.132  35.612  30.469  1.00  0.00           H
ATOM   2837  CD1 ILE   179      31.785  36.787  31.040  1.00  0.00           C
ATOM   2838 HD11 ILE   179      32.154  37.804  30.910  1.00  0.00           H
ATOM   2839 HD12 ILE   179      32.644  36.130  30.898  1.00  0.00           H
ATOM   2840 HD13 ILE   179      31.341  36.678  32.030  1.00  0.00           H
ATOM   2841  C   ILE   179      29.413  36.494  26.372  1.00  0.00           C
ATOM   2842  O   ILE   179      29.115  37.600  25.915  1.00  0.00           O
ATOM   2843  N   THR   180      29.611  35.363  25.611  1.00  0.00           N
ATOM   2844  H   THR   180      29.904  34.585  26.183  1.00  0.00           H
ATOM   2845  CA  THR   180      29.622  35.196  24.108  1.00  0.00           C
ATOM   2846  HA  THR   180      30.227  36.070  23.869  1.00  0.00           H
ATOM   2847  CB  THR   180      30.456  33.895  23.790  1.00  0.00           C
ATOM   2848  HB  THR   180      30.014  33.098  24.386  1.00  0.00           H
ATOM   2849  CG2 THR   180      30.367  33.506  22.309  1.00  0.00           C
ATOM   2850 HG21 THR   180      29.333  33.581  21.970  1.00  0.00           H
ATOM   2851 HG22 THR   180      30.561  32.441  22.177  1.00  0.00           H
ATOM   2852 HG23 THR   180      30.999  34.142  21.688  1.00  0.00           H
ATOM   2853  OG1 THR   180      31.775  34.002  24.178  1.00  0.00           O
ATOM   2854  HG1 THR   180      31.893  33.741  25.094  1.00  0.00           H
ATOM   2855  C   THR   180      28.200  35.255  23.498  1.00  0.00           C
ATOM   2856  O   THR   180      27.774  36.034  22.622  1.00  0.00           O
ATOM   2857  N   LYS   181      27.385  34.379  24.035  1.00  0.00           N
ATOM   2858  H   LYS   181      27.777  33.823  24.781  1.00  0.00           H
ATOM   2859  CA  LYS   181      25.926  34.313  23.724  1.00  0.00           C
ATOM   2860  HA  LYS   181      25.753  33.959  22.708  1.00  0.00           H
ATOM   2861  CB  LYS   181      25.355  33.229  24.661  1.00  0.00           C
ATOM   2862  HB2 LYS   181      26.002  32.372  24.472  1.00  0.00           H
ATOM   2863  HB3 LYS   181      25.362  33.656  25.664  1.00  0.00           H
ATOM   2864  CG  LYS   181      23.925  32.727  24.402  1.00  0.00           C
ATOM   2865  HG2 LYS   181      23.247  33.469  23.978  1.00  0.00           H
ATOM   2866  HG3 LYS   181      23.854  32.003  23.592  1.00  0.00           H
ATOM   2867  CD  LYS   181      23.286  32.239  25.803  1.00  0.00           C
ATOM   2868  HD2 LYS   181      23.782  31.300  26.045  1.00  0.00           H
ATOM   2869  HD3 LYS   181      23.619  32.774  26.692  1.00  0.00           H
ATOM   2870  CE  LYS   181      21.779  32.020  25.733  1.00  0.00           C
ATOM   2871  HE2 LYS   181      21.303  32.992  25.607  1.00  0.00           H
ATOM   2872  HE3 LYS   181      21.507  31.479  24.826  1.00  0.00           H
ATOM   2873  NZ  LYS   181      21.148  31.398  26.890  1.00  0.00           N
ATOM   2874  HZ1 LYS   181      21.514  31.750  27.762  1.00  0.00           H
ATOM   2875  HZ2 LYS   181      21.379  30.423  27.013  1.00  0.00           H
ATOM   2876  HZ3 LYS   181      20.150  31.527  26.970  1.00  0.00           H
ATOM   2877  C   LYS   181      25.198  35.699  23.795  1.00  0.00           C
ATOM   2878  O   LYS   181      24.267  35.918  23.005  1.00  0.00           O
ATOM   2879  N   ARG   182      25.512  36.558  24.737  1.00  0.00           N
ATOM   2880  H   ARG   182      25.948  36.137  25.544  1.00  0.00           H
ATOM   2881  CA  ARG   182      25.010  37.934  24.955  1.00  0.00           C
ATOM   2882  HA  ARG   182      23.972  38.112  24.675  1.00  0.00           H
ATOM   2883  CB  ARG   182      25.115  38.222  26.523  1.00  0.00           C
ATOM   2884  HB2 ARG   182      26.058  37.814  26.889  1.00  0.00           H
ATOM   2885  HB3 ARG   182      25.022  39.290  26.721  1.00  0.00           H
ATOM   2886  CG  ARG   182      24.017  37.476  27.292  1.00  0.00           C
ATOM   2887  HG2 ARG   182      23.029  37.929  27.192  1.00  0.00           H
ATOM   2888  HG3 ARG   182      23.820  36.506  26.837  1.00  0.00           H
ATOM   2889  CD  ARG   182      24.353  37.386  28.789  1.00  0.00           C
ATOM   2890  HD2 ARG   182      25.355  36.993  28.962  1.00  0.00           H
ATOM   2891  HD3 ARG   182      24.094  38.321  29.284  1.00  0.00           H
ATOM   2892  NE  ARG   182      23.387  36.565  29.519  1.00  0.00           N
ATOM   2893  HE  ARG   182      22.731  37.118  30.052  1.00  0.00           H
ATOM   2894  CZ  ARG   182      23.088  35.290  29.531  1.00  0.00           C
ATOM   2895  NH1 ARG   182      22.102  34.745  30.201  1.00  0.00           N
ATOM   2896 HH11 ARG   182      21.691  35.259  30.968  1.00  0.00           H
ATOM   2897 HH12 ARG   182      22.035  33.739  30.143  1.00  0.00           H
ATOM   2898  NH2 ARG   182      23.780  34.500  28.810  1.00  0.00           N
ATOM   2899 HH21 ARG   182      24.637  34.813  28.375  1.00  0.00           H
ATOM   2900 HH22 ARG   182      23.625  33.503  28.849  1.00  0.00           H
ATOM   2901  C   ARG   182      25.831  38.977  24.211  1.00  0.00           C
ATOM   2902  O   ARG   182      25.673  40.165  24.408  1.00  0.00           O
ATOM   2903  N   ASN   183      26.781  38.612  23.327  1.00  0.00           N
ATOM   2904  H   ASN   183      26.977  37.635  23.164  1.00  0.00           H
ATOM   2905  CA  ASN   183      27.457  39.519  22.367  1.00  0.00           C
ATOM   2906  HA  ASN   183      28.141  38.892  21.797  1.00  0.00           H
ATOM   2907  CB  ASN   183      26.399  40.066  21.385  1.00  0.00           C
ATOM   2908  HB2 ASN   183      25.811  40.815  21.916  1.00  0.00           H
ATOM   2909  HB3 ASN   183      26.985  40.695  20.715  1.00  0.00           H
ATOM   2910  CG  ASN   183      25.545  39.082  20.663  1.00  0.00           C
ATOM   2911  OD1 ASN   183      24.315  39.153  20.680  1.00  0.00           O
ATOM   2912  ND2 ASN   183      26.143  38.026  20.130  1.00  0.00           N
ATOM   2913 HD21 ASN   183      27.128  37.848  20.266  1.00  0.00           H
ATOM   2914 HD22 ASN   183      25.622  37.160  20.141  1.00  0.00           H
ATOM   2915  C   ASN   183      28.367  40.536  22.990  1.00  0.00           C
ATOM   2916  O   ASN   183      28.854  41.407  22.308  1.00  0.00           O
ATOM   2917  N   ILE   184      28.553  40.461  24.310  1.00  0.00           N
ATOM   2918  H   ILE   184      27.951  39.799  24.779  1.00  0.00           H
ATOM   2919  CA  ILE   184      29.337  41.358  25.115  1.00  0.00           C
ATOM   2920  HA  ILE   184      28.789  42.294  25.005  1.00  0.00           H
ATOM   2921  CB  ILE   184      29.171  40.957  26.625  1.00  0.00           C
ATOM   2922  HB  ILE   184      29.807  40.075  26.701  1.00  0.00           H
ATOM   2923  CG2 ILE   184      29.824  42.086  27.442  1.00  0.00           C
ATOM   2924 HG21 ILE   184      30.900  42.099  27.269  1.00  0.00           H
ATOM   2925 HG22 ILE   184      29.775  41.960  28.523  1.00  0.00           H
ATOM   2926 HG23 ILE   184      29.416  43.081  27.266  1.00  0.00           H
ATOM   2927  CG1 ILE   184      27.782  40.626  27.136  1.00  0.00           C
ATOM   2928 HG12 ILE   184      27.144  41.509  27.127  1.00  0.00           H
ATOM   2929 HG13 ILE   184      27.378  39.870  26.460  1.00  0.00           H
ATOM   2930  CD1 ILE   184      27.635  40.044  28.527  1.00  0.00           C
ATOM   2931 HD11 ILE   184      28.621  39.670  28.805  1.00  0.00           H
ATOM   2932 HD12 ILE   184      26.827  39.313  28.503  1.00  0.00           H
ATOM   2933 HD13 ILE   184      27.445  40.755  29.331  1.00  0.00           H
ATOM   2934  C   ILE   184      30.823  41.542  24.637  1.00  0.00           C
ATOM   2935  O   ILE   184      31.443  40.556  24.299  1.00  0.00           O
ATOM   2936  N   PRO   185      31.371  42.747  24.451  1.00  0.00           N
ATOM   2937  CD  PRO   185      30.710  44.010  24.586  1.00  0.00           C
ATOM   2938  HD2 PRO   185      30.362  44.210  25.600  1.00  0.00           H
ATOM   2939  HD3 PRO   185      29.924  44.255  23.873  1.00  0.00           H
ATOM   2940  CG  PRO   185      31.728  45.035  24.319  1.00  0.00           C
ATOM   2941  HG2 PRO   185      32.134  45.420  25.255  1.00  0.00           H
ATOM   2942  HG3 PRO   185      31.294  45.821  23.702  1.00  0.00           H
ATOM   2943  CB  PRO   185      32.748  44.390  23.421  1.00  0.00           C
ATOM   2944  HB2 PRO   185      33.722  44.879  23.436  1.00  0.00           H
ATOM   2945  HB3 PRO   185      32.313  44.303  22.426  1.00  0.00           H
ATOM   2946  CA  PRO   185      32.802  42.976  24.060  1.00  0.00           C
ATOM   2947  HA  PRO   185      33.059  42.209  23.329  1.00  0.00           H
ATOM   2948  C   PRO   185      33.765  42.938  25.291  1.00  0.00           C
ATOM   2949  O   PRO   185      34.594  43.781  25.630  1.00  0.00           O
ATOM   2950  N   ILE   186      33.700  41.829  26.016  1.00  0.00           N
ATOM   2951  H   ILE   186      33.250  41.085  25.501  1.00  0.00           H
ATOM   2952  CA  ILE   186      34.533  41.486  27.178  1.00  0.00           C
ATOM   2953  HA  ILE   186      35.500  41.965  27.022  1.00  0.00           H
ATOM   2954  CB  ILE   186      33.839  42.000  28.509  1.00  0.00           C
ATOM   2955  HB  ILE   186      32.791  41.718  28.399  1.00  0.00           H
ATOM   2956  CG2 ILE   186      34.379  41.339  29.852  1.00  0.00           C
ATOM   2957 HG21 ILE   186      35.449  41.525  29.945  1.00  0.00           H
ATOM   2958 HG22 ILE   186      34.185  40.274  29.726  1.00  0.00           H
ATOM   2959 HG23 ILE   186      33.799  41.599  30.738  1.00  0.00           H
ATOM   2960  CG1 ILE   186      33.901  43.552  28.604  1.00  0.00           C
ATOM   2961 HG12 ILE   186      33.787  43.739  29.672  1.00  0.00           H
ATOM   2962 HG13 ILE   186      34.884  43.956  28.364  1.00  0.00           H
ATOM   2963  CD1 ILE   186      32.745  44.373  28.038  1.00  0.00           C
ATOM   2964 HD11 ILE   186      32.661  43.974  27.026  1.00  0.00           H
ATOM   2965 HD12 ILE   186      32.911  45.443  28.161  1.00  0.00           H
ATOM   2966 HD13 ILE   186      31.861  44.063  28.595  1.00  0.00           H
ATOM   2967  C   ILE   186      34.801  39.990  27.201  1.00  0.00           C
ATOM   2968  O   ILE   186      33.941  39.168  26.922  1.00  0.00           O
ATOM   2969  N   GLU   187      35.993  39.599  27.696  1.00  0.00           N
ATOM   2970  H   GLU   187      36.691  40.291  27.931  1.00  0.00           H
ATOM   2971  CA  GLU   187      36.425  38.198  27.793  1.00  0.00           C
ATOM   2972  HA  GLU   187      35.591  37.578  28.121  1.00  0.00           H
ATOM   2973  CB  GLU   187      36.974  37.666  26.439  1.00  0.00           C
ATOM   2974  HB2 GLU   187      36.131  37.658  25.749  1.00  0.00           H
ATOM   2975  HB3 GLU   187      37.606  38.463  26.046  1.00  0.00           H
ATOM   2976  CG  GLU   187      37.774  36.348  26.442  1.00  0.00           C
ATOM   2977  HG2 GLU   187      38.588  36.478  27.156  1.00  0.00           H
ATOM   2978  HG3 GLU   187      37.173  35.526  26.832  1.00  0.00           H
ATOM   2979  CD  GLU   187      38.449  36.027  25.079  1.00  0.00           C
ATOM   2980  OE1 GLU   187      39.403  35.257  25.155  1.00  0.00           O
ATOM   2981  OE2 GLU   187      38.224  36.762  24.105  1.00  0.00           O
ATOM   2982  C   GLU   187      37.449  38.006  28.999  1.00  0.00           C
ATOM   2983  O   GLU   187      38.201  38.905  29.298  1.00  0.00           O
ATOM   2984  N   VAL   188      37.401  36.831  29.575  1.00  0.00           N
ATOM   2985  H   VAL   188      36.637  36.245  29.274  1.00  0.00           H
ATOM   2986  CA  VAL   188      38.154  36.445  30.744  1.00  0.00           C
ATOM   2987  HA  VAL   188      38.177  37.286  31.437  1.00  0.00           H
ATOM   2988  CB  VAL   188      37.668  35.206  31.479  1.00  0.00           C
ATOM   2989  HB  VAL   188      37.549  34.391  30.766  1.00  0.00           H
ATOM   2990  CG1 VAL   188      38.516  34.860  32.671  1.00  0.00           C
ATOM   2991 HG11 VAL   188      38.636  35.704  33.350  1.00  0.00           H
ATOM   2992 HG12 VAL   188      37.952  34.140  33.263  1.00  0.00           H
ATOM   2993 HG13 VAL   188      39.530  34.603  32.363  1.00  0.00           H
ATOM   2994  CG2 VAL   188      36.281  35.637  32.091  1.00  0.00           C
ATOM   2995 HG21 VAL   188      35.910  34.938  32.841  1.00  0.00           H
ATOM   2996 HG22 VAL   188      35.525  35.843  31.333  1.00  0.00           H
ATOM   2997 HG23 VAL   188      36.461  36.512  32.716  1.00  0.00           H
ATOM   2998  C   VAL   188      39.619  36.197  30.274  1.00  0.00           C
ATOM   2999  O   VAL   188      39.899  35.246  29.551  1.00  0.00           O
ATOM   3000  N   VAL   189      40.555  37.026  30.736  1.00  0.00           N
ATOM   3001  H   VAL   189      40.151  37.769  31.286  1.00  0.00           H
ATOM   3002  CA  VAL   189      42.028  36.818  30.659  1.00  0.00           C
ATOM   3003  HA  VAL   189      42.145  36.065  29.880  1.00  0.00           H
ATOM   3004  CB  VAL   189      42.784  38.110  30.255  1.00  0.00           C
ATOM   3005  HB  VAL   189      43.822  37.827  30.075  1.00  0.00           H
ATOM   3006  CG1 VAL   189      42.221  38.810  28.983  1.00  0.00           C
ATOM   3007 HG11 VAL   189      41.191  39.142  29.112  1.00  0.00           H
ATOM   3008 HG12 VAL   189      42.766  39.741  28.820  1.00  0.00           H
ATOM   3009 HG13 VAL   189      42.109  38.166  28.112  1.00  0.00           H
ATOM   3010  CG2 VAL   189      42.845  39.100  31.392  1.00  0.00           C
ATOM   3011 HG21 VAL   189      43.206  38.667  32.326  1.00  0.00           H
ATOM   3012 HG22 VAL   189      41.880  39.554  31.614  1.00  0.00           H
ATOM   3013 HG23 VAL   189      43.449  39.970  31.137  1.00  0.00           H
ATOM   3014  C   VAL   189      42.754  36.281  31.886  1.00  0.00           C
ATOM   3015  O   VAL   189      43.871  35.824  31.788  1.00  0.00           O
ATOM   3016  N   ALA   190      42.141  36.410  33.074  1.00  0.00           N
ATOM   3017  H   ALA   190      41.249  36.866  33.198  1.00  0.00           H
ATOM   3018  CA  ALA   190      42.696  35.817  34.299  1.00  0.00           C
ATOM   3019  HA  ALA   190      43.324  34.942  34.132  1.00  0.00           H
ATOM   3020  CB  ALA   190      43.569  36.878  34.972  1.00  0.00           C
ATOM   3021  HB1 ALA   190      44.463  37.027  34.366  1.00  0.00           H
ATOM   3022  HB2 ALA   190      43.888  36.520  35.951  1.00  0.00           H
ATOM   3023  HB3 ALA   190      43.126  37.863  35.123  1.00  0.00           H
ATOM   3024  C   ALA   190      41.668  35.300  35.375  1.00  0.00           C
ATOM   3025  O   ALA   190      40.650  36.034  35.563  1.00  0.00           O
ATOM   3026  N   LEU   191      42.003  34.211  36.122  1.00  0.00           N
ATOM   3027  H   LEU   191      42.772  33.589  35.921  1.00  0.00           H
ATOM   3028  CA  LEU   191      41.210  33.861  37.315  1.00  0.00           C
ATOM   3029  HA  LEU   191      40.306  34.468  37.342  1.00  0.00           H
ATOM   3030  CB  LEU   191      40.564  32.429  37.259  1.00  0.00           C
ATOM   3031  HB2 LEU   191      40.140  32.294  36.263  1.00  0.00           H
ATOM   3032  HB3 LEU   191      41.390  31.726  37.357  1.00  0.00           H
ATOM   3033  CG  LEU   191      39.457  32.112  38.304  1.00  0.00           C
ATOM   3034  HG  LEU   191      38.972  33.022  38.659  1.00  0.00           H
ATOM   3035  CD1 LEU   191      38.383  31.267  37.648  1.00  0.00           C
ATOM   3036 HD11 LEU   191      37.791  30.667  38.338  1.00  0.00           H
ATOM   3037 HD12 LEU   191      38.801  30.503  36.992  1.00  0.00           H
ATOM   3038 HD13 LEU   191      37.799  31.997  37.087  1.00  0.00           H
ATOM   3039  CD2 LEU   191      40.031  31.388  39.550  1.00  0.00           C
ATOM   3040 HD21 LEU   191      40.599  32.111  40.136  1.00  0.00           H
ATOM   3041 HD22 LEU   191      39.185  31.246  40.222  1.00  0.00           H
ATOM   3042 HD23 LEU   191      40.508  30.416  39.423  1.00  0.00           H
ATOM   3043  C   LEU   191      42.037  34.111  38.589  1.00  0.00           C
ATOM   3044  O   LEU   191      43.244  33.912  38.616  1.00  0.00           O
ATOM   3045  N   ILE   192      41.412  34.665  39.621  1.00  0.00           N
ATOM   3046  H   ILE   192      40.421  34.831  39.525  1.00  0.00           H
ATOM   3047  CA  ILE   192      42.041  35.308  40.798  1.00  0.00           C
ATOM   3048  HA  ILE   192      43.120  35.153  40.750  1.00  0.00           H
ATOM   3049  CB  ILE   192      41.905  36.838  40.690  1.00  0.00           C
ATOM   3050  HB  ILE   192      40.867  37.119  40.509  1.00  0.00           H
ATOM   3051  CG2 ILE   192      42.369  37.614  41.971  1.00  0.00           C
ATOM   3052 HG21 ILE   192      41.836  37.151  42.801  1.00  0.00           H
ATOM   3053 HG22 ILE   192      42.126  38.676  41.929  1.00  0.00           H
ATOM   3054 HG23 ILE   192      43.441  37.420  42.007  1.00  0.00           H
ATOM   3055  CG1 ILE   192      42.642  37.453  39.453  1.00  0.00           C
ATOM   3056 HG12 ILE   192      43.162  38.376  39.712  1.00  0.00           H
ATOM   3057 HG13 ILE   192      43.427  36.759  39.150  1.00  0.00           H
ATOM   3058  CD1 ILE   192      41.718  37.606  38.226  1.00  0.00           C
ATOM   3059 HD11 ILE   192      40.735  38.040  38.403  1.00  0.00           H
ATOM   3060 HD12 ILE   192      41.579  36.605  37.818  1.00  0.00           H
ATOM   3061 HD13 ILE   192      42.278  38.139  37.456  1.00  0.00           H
ATOM   3062  C   ILE   192      41.468  34.735  42.097  1.00  0.00           C
ATOM   3063  O   ILE   192      40.276  34.505  42.232  1.00  0.00           O
ATOM   3064  N   ASN   193      42.328  34.555  43.164  1.00  0.00           N
ATOM   3065  H   ASN   193      43.273  34.883  43.021  1.00  0.00           H
ATOM   3066  CA  ASN   193      42.009  34.492  44.583  1.00  0.00           C
ATOM   3067  HA  ASN   193      40.938  34.303  44.647  1.00  0.00           H
ATOM   3068  CB  ASN   193      42.660  33.314  45.202  1.00  0.00           C
ATOM   3069  HB2 ASN   193      42.255  32.457  44.663  1.00  0.00           H
ATOM   3070  HB3 ASN   193      43.748  33.359  45.146  1.00  0.00           H
ATOM   3071  CG  ASN   193      42.362  33.175  46.669  1.00  0.00           C
ATOM   3072  OD1 ASN   193      42.812  33.881  47.574  1.00  0.00           O
ATOM   3073  ND2 ASN   193      41.643  32.180  47.041  1.00  0.00           N
ATOM   3074 HD21 ASN   193      41.291  31.469  46.416  1.00  0.00           H
ATOM   3075 HD22 ASN   193      41.688  32.122  48.047  1.00  0.00           H
ATOM   3076  C   ASN   193      42.374  35.898  45.152  1.00  0.00           C
ATOM   3077  O   ASN   193      43.433  36.408  44.836  1.00  0.00           O
ATOM   3078  N   ASP   194      41.463  36.491  45.947  1.00  0.00           N
ATOM   3079  H   ASP   194      40.654  35.953  46.224  1.00  0.00           H
ATOM   3080  CA  ASP   194      41.673  37.819  46.575  1.00  0.00           C
ATOM   3081  HA  ASP   194      41.899  38.484  45.741  1.00  0.00           H
ATOM   3082  CB  ASP   194      40.351  38.303  47.294  1.00  0.00           C
ATOM   3083  HB2 ASP   194      40.516  39.280  47.749  1.00  0.00           H
ATOM   3084  HB3 ASP   194      39.622  38.475  46.502  1.00  0.00           H
ATOM   3085  CG  ASP   194      39.821  37.387  48.420  1.00  0.00           C
ATOM   3086  OD1 ASP   194      38.798  37.822  48.961  1.00  0.00           O
ATOM   3087  OD2 ASP   194      40.447  36.368  48.733  1.00  0.00           O
ATOM   3088  C   ASP   194      42.851  37.933  47.493  1.00  0.00           C
ATOM   3089  O   ASP   194      43.337  38.988  47.712  1.00  0.00           O
ATOM   3090  N   THR   195      43.478  36.821  47.904  1.00  0.00           N
ATOM   3091  H   THR   195      43.089  35.905  47.734  1.00  0.00           H
ATOM   3092  CA  THR   195      44.709  36.942  48.702  1.00  0.00           C
ATOM   3093  HA  THR   195      44.554  37.580  49.572  1.00  0.00           H
ATOM   3094  CB  THR   195      45.108  35.537  49.167  1.00  0.00           C
ATOM   3095  HB  THR   195      45.567  34.916  48.398  1.00  0.00           H
ATOM   3096  CG2 THR   195      46.110  35.689  50.381  1.00  0.00           C
ATOM   3097 HG21 THR   195      45.505  35.841  51.275  1.00  0.00           H
ATOM   3098 HG22 THR   195      46.788  36.519  50.179  1.00  0.00           H
ATOM   3099 HG23 THR   195      46.694  34.773  50.483  1.00  0.00           H
ATOM   3100  OG1 THR   195      44.021  34.876  49.760  1.00  0.00           O
ATOM   3101  HG1 THR   195      43.327  34.802  49.102  1.00  0.00           H
ATOM   3102  C   THR   195      45.866  37.445  47.866  1.00  0.00           C
ATOM   3103  O   THR   195      46.586  38.360  48.222  1.00  0.00           O
ATOM   3104  N   THR   196      45.966  36.911  46.615  1.00  0.00           N
ATOM   3105  H   THR   196      45.375  36.128  46.381  1.00  0.00           H
ATOM   3106  CA  THR   196      46.844  37.370  45.494  1.00  0.00           C
ATOM   3107  HA  THR   196      47.889  37.481  45.783  1.00  0.00           H
ATOM   3108  CB  THR   196      46.839  36.296  44.362  1.00  0.00           C
ATOM   3109  HB  THR   196      45.891  36.595  43.914  1.00  0.00           H
ATOM   3110  CG2 THR   196      48.002  36.489  43.432  1.00  0.00           C
ATOM   3111 HG21 THR   196      48.949  36.214  43.899  1.00  0.00           H
ATOM   3112 HG22 THR   196      47.921  37.432  42.894  1.00  0.00           H
ATOM   3113 HG23 THR   196      47.899  35.772  42.618  1.00  0.00           H
ATOM   3114  OG1 THR   196      46.736  34.963  44.790  1.00  0.00           O
ATOM   3115  HG1 THR   196      46.145  34.602  44.124  1.00  0.00           H
ATOM   3116  C   THR   196      46.440  38.700  44.847  1.00  0.00           C
ATOM   3117  O   THR   196      47.277  39.488  44.446  1.00  0.00           O
ATOM   3118  N   GLY   197      45.160  38.968  44.789  1.00  0.00           N
ATOM   3119  H   GLY   197      44.525  38.199  44.951  1.00  0.00           H
ATOM   3120  CA  GLY   197      44.670  40.250  44.426  1.00  0.00           C
ATOM   3121  HA2 GLY   197      45.024  40.477  43.421  1.00  0.00           H
ATOM   3122  HA3 GLY   197      43.581  40.291  44.473  1.00  0.00           H
ATOM   3123  C   GLY   197      45.140  41.332  45.448  1.00  0.00           C
ATOM   3124  O   GLY   197      45.594  42.369  45.058  1.00  0.00           O
ATOM   3125  N   THR   198      45.057  41.021  46.699  1.00  0.00           N
ATOM   3126  H   THR   198      44.452  40.225  46.848  1.00  0.00           H
ATOM   3127  CA  THR   198      45.333  41.873  47.860  1.00  0.00           C
ATOM   3128  HA  THR   198      44.726  42.770  47.736  1.00  0.00           H
ATOM   3129  CB  THR   198      44.990  41.250  49.216  1.00  0.00           C
ATOM   3130  HB  THR   198      45.426  40.260  49.350  1.00  0.00           H
ATOM   3131  CG2 THR   198      45.258  42.231  50.356  1.00  0.00           C
ATOM   3132 HG21 THR   198      46.323  42.449  50.437  1.00  0.00           H
ATOM   3133 HG22 THR   198      44.786  41.769  51.224  1.00  0.00           H
ATOM   3134 HG23 THR   198      44.702  43.144  50.139  1.00  0.00           H
ATOM   3135  OG1 THR   198      43.605  41.090  49.087  1.00  0.00           O
ATOM   3136  HG1 THR   198      43.484  40.232  48.673  1.00  0.00           H
ATOM   3137  C   THR   198      46.835  42.314  47.780  1.00  0.00           C
ATOM   3138  O   THR   198      47.248  43.473  47.904  1.00  0.00           O
ATOM   3139  N   LEU   199      47.667  41.281  47.594  1.00  0.00           N
ATOM   3140  H   LEU   199      47.277  40.351  47.557  1.00  0.00           H
ATOM   3141  CA  LEU   199      49.052  41.543  47.334  1.00  0.00           C
ATOM   3142  HA  LEU   199      49.547  41.811  48.268  1.00  0.00           H
ATOM   3143  CB  LEU   199      49.707  40.184  46.897  1.00  0.00           C
ATOM   3144  HB2 LEU   199      49.912  39.542  47.755  1.00  0.00           H
ATOM   3145  HB3 LEU   199      49.036  39.538  46.331  1.00  0.00           H
ATOM   3146  CG  LEU   199      51.091  40.214  46.277  1.00  0.00           C
ATOM   3147  HG  LEU   199      51.008  40.951  45.478  1.00  0.00           H
ATOM   3148  CD1 LEU   199      52.178  40.623  47.270  1.00  0.00           C
ATOM   3149 HD11 LEU   199      51.995  41.597  47.725  1.00  0.00           H
ATOM   3150 HD12 LEU   199      53.133  40.637  46.744  1.00  0.00           H
ATOM   3151 HD13 LEU   199      52.206  39.808  47.994  1.00  0.00           H
ATOM   3152  CD2 LEU   199      51.503  38.980  45.530  1.00  0.00           C
ATOM   3153 HD21 LEU   199      50.807  38.764  44.719  1.00  0.00           H
ATOM   3154 HD22 LEU   199      52.465  39.187  45.059  1.00  0.00           H
ATOM   3155 HD23 LEU   199      51.651  38.130  46.194  1.00  0.00           H
ATOM   3156  C   LEU   199      49.226  42.627  46.180  1.00  0.00           C
ATOM   3157  O   LEU   199      49.969  43.570  46.409  1.00  0.00           O
ATOM   3158  N   VAL   200      48.724  42.385  44.913  1.00  0.00           N
ATOM   3159  H   VAL   200      48.028  41.654  44.885  1.00  0.00           H
ATOM   3160  CA  VAL   200      49.044  43.087  43.714  1.00  0.00           C
ATOM   3161  HA  VAL   200      50.126  43.197  43.627  1.00  0.00           H
ATOM   3162  CB  VAL   200      48.586  42.309  42.483  1.00  0.00           C
ATOM   3163  HB  VAL   200      47.574  41.918  42.587  1.00  0.00           H
ATOM   3164  CG1 VAL   200      48.454  43.079  41.178  1.00  0.00           C
ATOM   3165 HG11 VAL   200      48.535  42.393  40.334  1.00  0.00           H
ATOM   3166 HG12 VAL   200      47.484  43.574  41.163  1.00  0.00           H
ATOM   3167 HG13 VAL   200      49.272  43.800  41.169  1.00  0.00           H
ATOM   3168  CG2 VAL   200      49.504  41.043  42.287  1.00  0.00           C
ATOM   3169 HG21 VAL   200      49.355  40.228  42.994  1.00  0.00           H
ATOM   3170 HG22 VAL   200      50.526  41.321  42.030  1.00  0.00           H
ATOM   3171 HG23 VAL   200      49.225  40.550  41.356  1.00  0.00           H
ATOM   3172  C   VAL   200      48.465  44.491  43.660  1.00  0.00           C
ATOM   3173  O   VAL   200      49.080  45.375  43.059  1.00  0.00           O
ATOM   3174  N   ALA   201      47.299  44.685  44.309  1.00  0.00           N
ATOM   3175  H   ALA   201      46.781  43.931  44.737  1.00  0.00           H
ATOM   3176  CA  ALA   201      46.817  46.078  44.348  1.00  0.00           C
ATOM   3177  HA  ALA   201      46.663  46.387  43.314  1.00  0.00           H
ATOM   3178  CB  ALA   201      45.580  46.069  45.213  1.00  0.00           C
ATOM   3179  HB1 ALA   201      45.133  47.041  45.008  1.00  0.00           H
ATOM   3180  HB2 ALA   201      45.783  46.036  46.283  1.00  0.00           H
ATOM   3181  HB3 ALA   201      44.857  45.292  44.968  1.00  0.00           H
ATOM   3182  C   ALA   201      47.934  46.977  44.875  1.00  0.00           C
ATOM   3183  O   ALA   201      48.281  48.025  44.318  1.00  0.00           O
ATOM   3184  N   SER   202      48.469  46.455  45.974  1.00  0.00           N
ATOM   3185  H   SER   202      48.093  45.552  46.223  1.00  0.00           H
ATOM   3186  CA  SER   202      49.437  47.138  46.880  1.00  0.00           C
ATOM   3187  HA  SER   202      49.099  48.138  47.154  1.00  0.00           H
ATOM   3188  CB  SER   202      49.670  46.323  48.172  1.00  0.00           C
ATOM   3189  HB2 SER   202      50.384  45.508  48.058  1.00  0.00           H
ATOM   3190  HB3 SER   202      50.090  47.107  48.801  1.00  0.00           H
ATOM   3191  OG  SER   202      48.440  45.847  48.726  1.00  0.00           O
ATOM   3192  HG  SER   202      48.254  44.996  48.324  1.00  0.00           H
ATOM   3193  C   SER   202      50.755  47.293  46.108  1.00  0.00           C
ATOM   3194  O   SER   202      51.154  48.389  45.832  1.00  0.00           O
ATOM   3195  N   TYR   203      51.250  46.259  45.455  1.00  0.00           N
ATOM   3196  H   TYR   203      50.697  45.415  45.494  1.00  0.00           H
ATOM   3197  CA  TYR   203      52.480  46.265  44.690  1.00  0.00           C
ATOM   3198  HA  TYR   203      53.258  46.624  45.364  1.00  0.00           H
ATOM   3199  CB  TYR   203      52.898  44.840  44.326  1.00  0.00           C
ATOM   3200  HB2 TYR   203      52.589  44.272  45.204  1.00  0.00           H
ATOM   3201  HB3 TYR   203      52.296  44.470  43.496  1.00  0.00           H
ATOM   3202  CG  TYR   203      54.335  44.549  44.003  1.00  0.00           C
ATOM   3203  CD1 TYR   203      55.378  45.530  43.979  1.00  0.00           C
ATOM   3204  HD1 TYR   203      55.213  46.568  44.230  1.00  0.00           H
ATOM   3205  CE1 TYR   203      56.657  45.063  43.814  1.00  0.00           C
ATOM   3206  HE1 TYR   203      57.413  45.833  43.820  1.00  0.00           H
ATOM   3207  CZ  TYR   203      57.005  43.657  43.685  1.00  0.00           C
ATOM   3208  OH  TYR   203      58.264  43.194  43.555  1.00  0.00           O
ATOM   3209  HH  TYR   203      58.799  43.676  42.919  1.00  0.00           H
ATOM   3210  CE2 TYR   203      55.923  42.703  43.735  1.00  0.00           C
ATOM   3211  HE2 TYR   203      56.106  41.639  43.778  1.00  0.00           H
ATOM   3212  CD2 TYR   203      54.601  43.133  43.816  1.00  0.00           C
ATOM   3213  HD2 TYR   203      53.715  42.519  43.877  1.00  0.00           H
ATOM   3214  C   TYR   203      52.436  47.276  43.493  1.00  0.00           C
ATOM   3215  O   TYR   203      53.446  47.832  43.133  1.00  0.00           O
ATOM   3216  N   TYR   204      51.247  47.612  42.861  1.00  0.00           N
ATOM   3217  H   TYR   204      50.447  47.116  43.229  1.00  0.00           H
ATOM   3218  CA  TYR   204      51.016  48.640  41.838  1.00  0.00           C
ATOM   3219  HA  TYR   204      51.668  48.451  40.984  1.00  0.00           H
ATOM   3220  CB  TYR   204      49.621  48.506  41.270  1.00  0.00           C
ATOM   3221  HB2 TYR   204      49.574  47.479  40.904  1.00  0.00           H
ATOM   3222  HB3 TYR   204      48.870  48.678  42.040  1.00  0.00           H
ATOM   3223  CG  TYR   204      49.268  49.481  40.101  1.00  0.00           C
ATOM   3224  CD1 TYR   204      49.825  49.447  38.853  1.00  0.00           C
ATOM   3225  HD1 TYR   204      50.714  48.864  38.656  1.00  0.00           H
ATOM   3226  CE1 TYR   204      49.461  50.352  37.828  1.00  0.00           C
ATOM   3227  HE1 TYR   204      50.032  50.382  36.911  1.00  0.00           H
ATOM   3228  CZ  TYR   204      48.512  51.381  38.115  1.00  0.00           C
ATOM   3229  OH  TYR   204      48.305  52.376  37.091  1.00  0.00           O
ATOM   3230  HH  TYR   204      48.292  51.980  36.217  1.00  0.00           H
ATOM   3231  CE2 TYR   204      47.849  51.381  39.392  1.00  0.00           C
ATOM   3232  HE2 TYR   204      47.028  52.063  39.554  1.00  0.00           H
ATOM   3233  CD2 TYR   204      48.293  50.509  40.353  1.00  0.00           C
ATOM   3234  HD2 TYR   204      47.762  50.513  41.294  1.00  0.00           H
ATOM   3235  C   TYR   204      51.317  50.123  42.367  1.00  0.00           C
ATOM   3236  O   TYR   204      51.964  50.988  41.655  1.00  0.00           O
ATOM   3237  N   THR   205      50.760  50.355  43.554  1.00  0.00           N
ATOM   3238  H   THR   205      50.212  49.701  44.095  1.00  0.00           H
ATOM   3239  CA  THR   205      50.910  51.687  44.169  1.00  0.00           C
ATOM   3240  HA  THR   205      50.866  52.487  43.430  1.00  0.00           H
ATOM   3241  CB  THR   205      49.867  51.898  45.290  1.00  0.00           C
ATOM   3242  HB  THR   205      49.971  52.906  45.693  1.00  0.00           H
ATOM   3243  CG2 THR   205      48.411  51.709  44.982  1.00  0.00           C
ATOM   3244 HG21 THR   205      48.173  50.646  44.954  1.00  0.00           H
ATOM   3245 HG22 THR   205      48.119  52.235  44.073  1.00  0.00           H
ATOM   3246 HG23 THR   205      47.785  51.944  45.843  1.00  0.00           H
ATOM   3247  OG1 THR   205      50.084  51.099  46.459  1.00  0.00           O
ATOM   3248  HG1 THR   205      50.566  50.309  46.206  1.00  0.00           H
ATOM   3249  C   THR   205      52.293  51.821  44.800  1.00  0.00           C
ATOM   3250  O   THR   205      52.742  52.975  44.992  1.00  0.00           O
ATOM   3251  N   ASP   206      52.982  50.755  45.158  1.00  0.00           N
ATOM   3252  H   ASP   206      52.663  49.843  44.861  1.00  0.00           H
ATOM   3253  CA  ASP   206      54.099  50.740  46.096  1.00  0.00           C
ATOM   3254  HA  ASP   206      54.637  51.687  46.161  1.00  0.00           H
ATOM   3255  CB  ASP   206      53.584  50.679  47.548  1.00  0.00           C
ATOM   3256  HB2 ASP   206      52.951  51.518  47.835  1.00  0.00           H
ATOM   3257  HB3 ASP   206      52.905  49.828  47.582  1.00  0.00           H
ATOM   3258  CG  ASP   206      54.764  50.591  48.549  1.00  0.00           C
ATOM   3259  OD1 ASP   206      54.617  49.941  49.591  1.00  0.00           O
ATOM   3260  OD2 ASP   206      55.903  50.991  48.134  1.00  0.00           O
ATOM   3261  C   ASP   206      55.103  49.590  45.683  1.00  0.00           C
ATOM   3262  O   ASP   206      54.892  48.419  46.073  1.00  0.00           O
ATOM   3263  N   PRO   207      56.183  49.952  45.054  1.00  0.00           N
ATOM   3264  CD  PRO   207      56.543  51.252  44.409  1.00  0.00           C
ATOM   3265  HD2 PRO   207      56.884  51.970  45.155  1.00  0.00           H
ATOM   3266  HD3 PRO   207      55.669  51.642  43.887  1.00  0.00           H
ATOM   3267  CG  PRO   207      57.670  51.009  43.405  1.00  0.00           C
ATOM   3268  HG2 PRO   207      58.430  51.779  43.265  1.00  0.00           H
ATOM   3269  HG3 PRO   207      57.208  50.699  42.468  1.00  0.00           H
ATOM   3270  CB  PRO   207      58.333  49.793  43.949  1.00  0.00           C
ATOM   3271  HB2 PRO   207      59.242  50.117  44.456  1.00  0.00           H
ATOM   3272  HB3 PRO   207      58.646  49.139  43.136  1.00  0.00           H
ATOM   3273  CA  PRO   207      57.232  49.036  44.790  1.00  0.00           C
ATOM   3274  HA  PRO   207      56.697  48.291  44.202  1.00  0.00           H
ATOM   3275  C   PRO   207      57.898  48.377  46.074  1.00  0.00           C
ATOM   3276  O   PRO   207      58.574  47.381  45.822  1.00  0.00           O
ATOM   3277  N   GLU   208      57.932  48.902  47.287  1.00  0.00           N
ATOM   3278  H   GLU   208      57.462  49.787  47.415  1.00  0.00           H
ATOM   3279  CA  GLU   208      58.593  48.202  48.472  1.00  0.00           C
ATOM   3280  HA  GLU   208      59.650  47.948  48.378  1.00  0.00           H
ATOM   3281  CB  GLU   208      58.515  49.280  49.613  1.00  0.00           C
ATOM   3282  HB2 GLU   208      57.454  49.450  49.802  1.00  0.00           H
ATOM   3283  HB3 GLU   208      58.949  48.803  50.491  1.00  0.00           H
ATOM   3284  CG  GLU   208      59.244  50.601  49.319  1.00  0.00           C
ATOM   3285  HG2 GLU   208      58.848  51.070  48.419  1.00  0.00           H
ATOM   3286  HG3 GLU   208      59.060  51.280  50.153  1.00  0.00           H
ATOM   3287  CD  GLU   208      60.753  50.434  49.281  1.00  0.00           C
ATOM   3288  OE1 GLU   208      61.489  50.581  50.300  1.00  0.00           O
ATOM   3289  OE2 GLU   208      61.312  50.087  48.166  1.00  0.00           O
ATOM   3290  C   GLU   208      57.737  46.914  48.871  1.00  0.00           C
ATOM   3291  O   GLU   208      58.201  46.164  49.702  1.00  0.00           O
ATOM   3292  N   THR   209      56.550  46.696  48.260  1.00  0.00           N
ATOM   3293  H   THR   209      56.201  47.365  47.588  1.00  0.00           H
ATOM   3294  CA  THR   209      55.694  45.496  48.526  1.00  0.00           C
ATOM   3295  HA  THR   209      55.384  45.474  49.571  1.00  0.00           H
ATOM   3296  CB  THR   209      54.377  45.407  47.754  1.00  0.00           C
ATOM   3297  HB  THR   209      54.615  45.236  46.704  1.00  0.00           H
ATOM   3298  CG2 THR   209      53.421  44.312  48.159  1.00  0.00           C
ATOM   3299 HG21 THR   209      53.616  44.158  49.221  1.00  0.00           H
ATOM   3300 HG22 THR   209      53.766  43.415  47.645  1.00  0.00           H
ATOM   3301 HG23 THR   209      52.408  44.594  47.874  1.00  0.00           H
ATOM   3302  OG1 THR   209      53.719  46.581  48.024  1.00  0.00           O
ATOM   3303  HG1 THR   209      54.228  47.257  47.573  1.00  0.00           H
ATOM   3304  C   THR   209      56.451  44.159  48.263  1.00  0.00           C
ATOM   3305  O   THR   209      56.687  43.705  47.190  1.00  0.00           O
ATOM   3306  N   LYS   210      56.710  43.440  49.348  1.00  0.00           N
ATOM   3307  H   LYS   210      56.438  43.747  50.271  1.00  0.00           H
ATOM   3308  CA  LYS   210      57.287  42.080  49.386  1.00  0.00           C
ATOM   3309  HA  LYS   210      57.729  41.876  48.410  1.00  0.00           H
ATOM   3310  CB  LYS   210      58.390  41.869  50.431  1.00  0.00           C
ATOM   3311  HB2 LYS   210      57.954  41.608  51.394  1.00  0.00           H
ATOM   3312  HB3 LYS   210      58.988  41.042  50.047  1.00  0.00           H
ATOM   3313  CG  LYS   210      59.447  43.003  50.611  1.00  0.00           C
ATOM   3314  HG2 LYS   210      58.947  43.766  51.209  1.00  0.00           H
ATOM   3315  HG3 LYS   210      60.251  42.709  51.286  1.00  0.00           H
ATOM   3316  CD  LYS   210      60.031  43.410  49.244  1.00  0.00           C
ATOM   3317  HD2 LYS   210      59.237  43.736  48.572  1.00  0.00           H
ATOM   3318  HD3 LYS   210      60.638  44.295  49.437  1.00  0.00           H
ATOM   3319  CE  LYS   210      60.877  42.381  48.566  1.00  0.00           C
ATOM   3320  HE2 LYS   210      61.461  41.899  49.349  1.00  0.00           H
ATOM   3321  HE3 LYS   210      60.248  41.658  48.046  1.00  0.00           H
ATOM   3322  NZ  LYS   210      61.862  42.986  47.673  1.00  0.00           N
ATOM   3323  HZ1 LYS   210      61.452  43.639  47.021  1.00  0.00           H
ATOM   3324  HZ2 LYS   210      62.328  42.266  47.140  1.00  0.00           H
ATOM   3325  HZ3 LYS   210      62.601  43.471  48.161  1.00  0.00           H
ATOM   3326  C   LYS   210      56.229  40.918  49.508  1.00  0.00           C
ATOM   3327  O   LYS   210      56.494  39.854  48.948  1.00  0.00           O
ATOM   3328  N   MET   211      55.170  41.098  50.294  1.00  0.00           N
ATOM   3329  H   MET   211      55.085  41.988  50.765  1.00  0.00           H
ATOM   3330  CA  MET   211      54.123  40.087  50.569  1.00  0.00           C
ATOM   3331  HA  MET   211      53.990  39.543  49.633  1.00  0.00           H
ATOM   3332  CB  MET   211      54.478  39.062  51.688  1.00  0.00           C
ATOM   3333  HB2 MET   211      54.942  38.162  51.286  1.00  0.00           H
ATOM   3334  HB3 MET   211      55.226  39.541  52.319  1.00  0.00           H
ATOM   3335  CG  MET   211      53.417  38.553  52.604  1.00  0.00           C
ATOM   3336  HG2 MET   211      52.904  39.348  53.146  1.00  0.00           H
ATOM   3337  HG3 MET   211      52.768  38.024  51.906  1.00  0.00           H
ATOM   3338  SD  MET   211      54.013  37.388  53.731  1.00  0.00           S
ATOM   3339  CE  MET   211      52.425  36.639  54.259  1.00  0.00           C
ATOM   3340  HE1 MET   211      52.129  35.870  53.546  1.00  0.00           H
ATOM   3341  HE2 MET   211      52.451  36.232  55.270  1.00  0.00           H
ATOM   3342  HE3 MET   211      51.637  37.392  54.292  1.00  0.00           H
ATOM   3343  C   MET   211      52.746  40.813  50.831  1.00  0.00           C
ATOM   3344  O   MET   211      52.635  42.044  51.096  1.00  0.00           O
ATOM   3345  N   GLY   212      51.653  40.144  50.584  1.00  0.00           N
ATOM   3346  H   GLY   212      51.792  39.149  50.481  1.00  0.00           H
ATOM   3347  CA  GLY   212      50.301  40.528  50.898  1.00  0.00           C
ATOM   3348  HA2 GLY   212      50.370  41.607  51.035  1.00  0.00           H
ATOM   3349  HA3 GLY   212      49.761  40.333  49.972  1.00  0.00           H
ATOM   3350  C   GLY   212      49.814  39.720  52.139  1.00  0.00           C
ATOM   3351  O   GLY   212      50.228  38.559  52.293  1.00  0.00           O
ATOM   3352  N   VAL   213      48.926  40.209  52.993  1.00  0.00           N
ATOM   3353  H   VAL   213      48.724  41.199  52.952  1.00  0.00           H
ATOM   3354  CA  VAL   213      48.525  39.450  54.155  1.00  0.00           C
ATOM   3355  HA  VAL   213      48.476  38.382  53.939  1.00  0.00           H
ATOM   3356  CB  VAL   213      49.586  39.703  55.285  1.00  0.00           C
ATOM   3357  HB  VAL   213      50.564  39.668  54.807  1.00  0.00           H
ATOM   3358  CG1 VAL   213      49.448  41.060  56.100  1.00  0.00           C
ATOM   3359 HG11 VAL   213      49.540  41.950  55.477  1.00  0.00           H
ATOM   3360 HG12 VAL   213      48.423  41.099  56.471  1.00  0.00           H
ATOM   3361 HG13 VAL   213      50.193  41.092  56.894  1.00  0.00           H
ATOM   3362  CG2 VAL   213      49.534  38.520  56.291  1.00  0.00           C
ATOM   3363 HG21 VAL   213      49.835  37.618  55.760  1.00  0.00           H
ATOM   3364 HG22 VAL   213      48.518  38.509  56.686  1.00  0.00           H
ATOM   3365 HG23 VAL   213      50.184  38.727  57.141  1.00  0.00           H
ATOM   3366  C   VAL   213      47.175  39.806  54.803  1.00  0.00           C
ATOM   3367  O   VAL   213      46.840  41.032  54.882  1.00  0.00           O
ATOM   3368  N   ILE   214      46.348  38.876  55.199  1.00  0.00           N
ATOM   3369  H   ILE   214      46.515  37.923  54.910  1.00  0.00           H
ATOM   3370  CA  ILE   214      45.008  39.134  55.686  1.00  0.00           C
ATOM   3371  HA  ILE   214      44.719  40.135  55.366  1.00  0.00           H
ATOM   3372  CB  ILE   214      44.003  38.104  55.057  1.00  0.00           C
ATOM   3373  HB  ILE   214      44.337  37.112  55.362  1.00  0.00           H
ATOM   3374  CG2 ILE   214      42.578  38.414  55.561  1.00  0.00           C
ATOM   3375 HG21 ILE   214      42.364  37.992  56.543  1.00  0.00           H
ATOM   3376 HG22 ILE   214      41.870  37.902  54.908  1.00  0.00           H
ATOM   3377 HG23 ILE   214      42.349  39.476  55.488  1.00  0.00           H
ATOM   3378  CG1 ILE   214      43.949  37.976  53.504  1.00  0.00           C
ATOM   3379 HG12 ILE   214      44.899  37.682  53.059  1.00  0.00           H
ATOM   3380 HG13 ILE   214      43.178  37.269  53.195  1.00  0.00           H
ATOM   3381  CD1 ILE   214      43.718  39.354  52.907  1.00  0.00           C
ATOM   3382 HD11 ILE   214      44.454  40.104  53.196  1.00  0.00           H
ATOM   3383 HD12 ILE   214      42.705  39.734  53.034  1.00  0.00           H
ATOM   3384 HD13 ILE   214      43.789  39.269  51.822  1.00  0.00           H
ATOM   3385  C   ILE   214      44.921  39.027  57.219  1.00  0.00           C
ATOM   3386  O   ILE   214      45.629  38.216  57.838  1.00  0.00           O
ATOM   3387  N   PHE   215      44.096  39.896  57.785  1.00  0.00           N
ATOM   3388  H   PHE   215      43.653  40.601  57.212  1.00  0.00           H
ATOM   3389  CA  PHE   215      43.646  39.929  59.140  1.00  0.00           C
ATOM   3390  HA  PHE   215      43.939  38.984  59.597  1.00  0.00           H
ATOM   3391  CB  PHE   215      44.369  41.010  59.984  1.00  0.00           C
ATOM   3392  HB2 PHE   215      44.137  42.024  59.660  1.00  0.00           H
ATOM   3393  HB3 PHE   215      44.035  40.955  61.020  1.00  0.00           H
ATOM   3394  CG  PHE   215      45.903  40.908  59.892  1.00  0.00           C
ATOM   3395  CD1 PHE   215      46.695  40.262  60.876  1.00  0.00           C
ATOM   3396  HD1 PHE   215      46.229  39.758  61.710  1.00  0.00           H
ATOM   3397  CE1 PHE   215      48.085  40.366  60.733  1.00  0.00           C
ATOM   3398  HE1 PHE   215      48.709  39.795  61.404  1.00  0.00           H
ATOM   3399  CZ  PHE   215      48.665  41.214  59.813  1.00  0.00           C
ATOM   3400  HZ  PHE   215      49.743  41.266  59.798  1.00  0.00           H
ATOM   3401  CE2 PHE   215      47.914  42.016  58.943  1.00  0.00           C
ATOM   3402  HE2 PHE   215      48.424  42.504  58.126  1.00  0.00           H
ATOM   3403  CD2 PHE   215      46.572  41.750  58.925  1.00  0.00           C
ATOM   3404  HD2 PHE   215      46.026  42.248  58.137  1.00  0.00           H
ATOM   3405  C   PHE   215      42.094  40.102  59.159  1.00  0.00           C
ATOM   3406  O   PHE   215      41.536  40.543  58.180  1.00  0.00           O
ATOM   3407  N   GLY   216      41.471  39.678  60.238  1.00  0.00           N
ATOM   3408  H   GLY   216      42.052  39.345  60.994  1.00  0.00           H
ATOM   3409  CA  GLY   216      39.986  39.554  60.344  1.00  0.00           C
ATOM   3410  HA2 GLY   216      39.458  40.154  61.086  1.00  0.00           H
ATOM   3411  HA3 GLY   216      39.447  39.833  59.440  1.00  0.00           H
ATOM   3412  C   GLY   216      39.529  38.100  60.539  1.00  0.00           C
ATOM   3413  O   GLY   216      39.946  37.420  61.457  1.00  0.00           O
ATOM   3414  N   THR   217      38.597  37.714  59.638  1.00  0.00           N
ATOM   3415  H   THR   217      38.286  38.317  58.889  1.00  0.00           H
ATOM   3416  CA  THR   217      38.403  36.307  59.128  1.00  0.00           C
ATOM   3417  HA  THR   217      38.558  35.651  59.985  1.00  0.00           H
ATOM   3418  CB  THR   217      36.948  36.128  58.485  1.00  0.00           C
ATOM   3419  HB  THR   217      36.994  35.150  58.005  1.00  0.00           H
ATOM   3420  CG2 THR   217      35.868  36.161  59.605  1.00  0.00           C
ATOM   3421 HG21 THR   217      35.323  37.104  59.565  1.00  0.00           H
ATOM   3422 HG22 THR   217      36.279  35.901  60.581  1.00  0.00           H
ATOM   3423 HG23 THR   217      35.211  35.323  59.366  1.00  0.00           H
ATOM   3424  OG1 THR   217      36.621  37.252  57.532  1.00  0.00           O
ATOM   3425  HG1 THR   217      36.961  37.109  56.647  1.00  0.00           H
ATOM   3426  C   THR   217      39.492  35.920  58.116  1.00  0.00           C
ATOM   3427  O   THR   217      40.192  36.756  57.626  1.00  0.00           O
ATOM   3428  N   GLY   218      39.532  34.686  57.639  1.00  0.00           N
ATOM   3429  H   GLY   218      38.835  34.039  57.980  1.00  0.00           H
ATOM   3430  CA  GLY   218      40.185  34.227  56.363  1.00  0.00           C
ATOM   3431  HA2 GLY   218      39.873  33.208  56.129  1.00  0.00           H
ATOM   3432  HA3 GLY   218      39.924  34.906  55.551  1.00  0.00           H
ATOM   3433  C   GLY   218      41.748  34.378  56.387  1.00  0.00           C
ATOM   3434  O   GLY   218      42.319  34.778  55.378  1.00  0.00           O
ATOM   3435  N   VAL   219      42.381  34.321  57.542  1.00  0.00           N
ATOM   3436  H   VAL   219      41.922  33.926  58.350  1.00  0.00           H
ATOM   3437  CA  VAL   219      43.759  34.809  57.841  1.00  0.00           C
ATOM   3438  HA  VAL   219      43.969  35.820  57.490  1.00  0.00           H
ATOM   3439  CB  VAL   219      44.075  34.784  59.334  1.00  0.00           C
ATOM   3440  HB  VAL   219      43.866  33.797  59.746  1.00  0.00           H
ATOM   3441  CG1 VAL   219      45.566  35.074  59.630  1.00  0.00           C
ATOM   3442 HG11 VAL   219      46.153  34.230  59.269  1.00  0.00           H
ATOM   3443 HG12 VAL   219      45.868  36.005  59.150  1.00  0.00           H
ATOM   3444 HG13 VAL   219      45.630  35.213  60.711  1.00  0.00           H
ATOM   3445  CG2 VAL   219      43.382  35.884  60.075  1.00  0.00           C
ATOM   3446 HG21 VAL   219      43.541  36.842  59.581  1.00  0.00           H
ATOM   3447 HG22 VAL   219      43.771  35.797  61.091  1.00  0.00           H
ATOM   3448 HG23 VAL   219      42.302  35.763  60.151  1.00  0.00           H
ATOM   3449  C   VAL   219      44.743  34.025  56.965  1.00  0.00           C
ATOM   3450  O   VAL   219      44.772  32.790  57.038  1.00  0.00           O
ATOM   3451  N   ASN   220      45.565  34.717  56.115  1.00  0.00           N
ATOM   3452  H   ASN   220      45.461  35.721  56.124  1.00  0.00           H
ATOM   3453  CA  ASN   220      46.462  34.134  55.079  1.00  0.00           C
ATOM   3454  HA  ASN   220      46.979  33.299  55.550  1.00  0.00           H
ATOM   3455  CB  ASN   220      45.432  33.609  54.015  1.00  0.00           C
ATOM   3456  HB2 ASN   220      44.767  32.890  54.495  1.00  0.00           H
ATOM   3457  HB3 ASN   220      44.776  34.411  53.675  1.00  0.00           H
ATOM   3458  CG  ASN   220      46.055  32.790  52.914  1.00  0.00           C
ATOM   3459  OD1 ASN   220      47.187  32.311  53.093  1.00  0.00           O
ATOM   3460  ND2 ASN   220      45.467  32.703  51.790  1.00  0.00           N
ATOM   3461 HD21 ASN   220      44.516  32.968  51.577  1.00  0.00           H
ATOM   3462 HD22 ASN   220      45.896  32.109  51.095  1.00  0.00           H
ATOM   3463  C   ASN   220      47.520  35.116  54.442  1.00  0.00           C
ATOM   3464  O   ASN   220      47.432  36.347  54.663  1.00  0.00           O
ATOM   3465  N   GLY   221      48.416  34.710  53.582  1.00  0.00           N
ATOM   3466  H   GLY   221      48.398  33.752  53.263  1.00  0.00           H
ATOM   3467  CA  GLY   221      49.194  35.592  52.792  1.00  0.00           C
ATOM   3468  HA2 GLY   221      48.644  36.431  52.367  1.00  0.00           H
ATOM   3469  HA3 GLY   221      50.006  36.044  53.362  1.00  0.00           H
ATOM   3470  C   GLY   221      49.763  35.052  51.461  1.00  0.00           C
ATOM   3471  O   GLY   221      49.683  33.867  51.132  1.00  0.00           O
ATOM   3472  N   ALA   222      50.288  35.882  50.560  1.00  0.00           N
ATOM   3473  H   ALA   222      50.409  36.809  50.943  1.00  0.00           H
ATOM   3474  CA  ALA   222      50.648  35.663  49.112  1.00  0.00           C
ATOM   3475  HA  ALA   222      50.837  34.609  48.909  1.00  0.00           H
ATOM   3476  CB  ALA   222      49.577  36.195  48.161  1.00  0.00           C
ATOM   3477  HB1 ALA   222      48.701  35.595  48.403  1.00  0.00           H
ATOM   3478  HB2 ALA   222      49.916  35.826  47.193  1.00  0.00           H
ATOM   3479  HB3 ALA   222      49.442  37.277  48.179  1.00  0.00           H
ATOM   3480  C   ALA   222      51.952  36.351  48.784  1.00  0.00           C
ATOM   3481  O   ALA   222      52.150  37.441  49.361  1.00  0.00           O
ATOM   3482  N   TYR   223      52.800  35.843  47.955  1.00  0.00           N
ATOM   3483  H   TYR   223      52.602  34.981  47.468  1.00  0.00           H
ATOM   3484  CA  TYR   223      54.031  36.471  47.532  1.00  0.00           C
ATOM   3485  HA  TYR   223      53.818  37.537  47.448  1.00  0.00           H
ATOM   3486  CB  TYR   223      55.093  36.172  48.553  1.00  0.00           C
ATOM   3487  HB2 TYR   223      55.980  36.722  48.240  1.00  0.00           H
ATOM   3488  HB3 TYR   223      54.782  36.644  49.484  1.00  0.00           H
ATOM   3489  CG  TYR   223      55.556  34.733  48.780  1.00  0.00           C
ATOM   3490  CD1 TYR   223      54.737  33.789  49.456  1.00  0.00           C
ATOM   3491  HD1 TYR   223      53.767  34.092  49.822  1.00  0.00           H
ATOM   3492  CE1 TYR   223      55.133  32.476  49.565  1.00  0.00           C
ATOM   3493  HE1 TYR   223      54.511  31.732  50.041  1.00  0.00           H
ATOM   3494  CZ  TYR   223      56.459  32.071  49.154  1.00  0.00           C
ATOM   3495  OH  TYR   223      56.854  30.828  49.308  1.00  0.00           O
ATOM   3496  HH  TYR   223      57.440  30.585  48.588  1.00  0.00           H
ATOM   3497  CE2 TYR   223      57.296  32.977  48.616  1.00  0.00           C
ATOM   3498  HE2 TYR   223      58.300  32.664  48.372  1.00  0.00           H
ATOM   3499  CD2 TYR   223      56.857  34.315  48.428  1.00  0.00           C
ATOM   3500  HD2 TYR   223      57.537  35.002  47.947  1.00  0.00           H
ATOM   3501  C   TYR   223      54.542  35.845  46.238  1.00  0.00           C
ATOM   3502  O   TYR   223      54.125  34.692  45.943  1.00  0.00           O
ATOM   3503  N   TYR   224      55.422  36.477  45.464  1.00  0.00           N
ATOM   3504  H   TYR   224      55.660  37.399  45.802  1.00  0.00           H
ATOM   3505  CA  TYR   224      56.017  35.833  44.276  1.00  0.00           C
ATOM   3506  HA  TYR   224      55.202  35.262  43.831  1.00  0.00           H
ATOM   3507  CB  TYR   224      56.619  36.876  43.317  1.00  0.00           C
ATOM   3508  HB2 TYR   224      57.213  37.621  43.846  1.00  0.00           H
ATOM   3509  HB3 TYR   224      57.238  36.419  42.546  1.00  0.00           H
ATOM   3510  CG  TYR   224      55.494  37.701  42.673  1.00  0.00           C
ATOM   3511  CD1 TYR   224      55.450  37.695  41.263  1.00  0.00           C
ATOM   3512  HD1 TYR   224      56.128  37.104  40.664  1.00  0.00           H
ATOM   3513  CE1 TYR   224      54.539  38.492  40.551  1.00  0.00           C
ATOM   3514  HE1 TYR   224      54.441  38.504  39.476  1.00  0.00           H
ATOM   3515  CZ  TYR   224      53.621  39.311  41.223  1.00  0.00           C
ATOM   3516  OH  TYR   224      52.744  40.144  40.470  1.00  0.00           O
ATOM   3517  HH  TYR   224      52.970  40.443  39.587  1.00  0.00           H
ATOM   3518  CE2 TYR   224      53.693  39.388  42.621  1.00  0.00           C
ATOM   3519  HE2 TYR   224      53.128  40.185  43.083  1.00  0.00           H
ATOM   3520  CD2 TYR   224      54.638  38.596  43.363  1.00  0.00           C
ATOM   3521  HD2 TYR   224      54.820  38.675  44.425  1.00  0.00           H
ATOM   3522  C   TYR   224      57.114  35.052  44.908  1.00  0.00           C
ATOM   3523  O   TYR   224      57.950  35.599  45.685  1.00  0.00           O
ATOM   3524  N   ASP   225      57.291  33.802  44.559  1.00  0.00           N
ATOM   3525  H   ASP   225      56.579  33.420  43.953  1.00  0.00           H
ATOM   3526  CA  ASP   225      58.410  32.930  44.816  1.00  0.00           C
ATOM   3527  HA  ASP   225      59.097  33.343  45.555  1.00  0.00           H
ATOM   3528  CB  ASP   225      57.863  31.556  45.314  1.00  0.00           C
ATOM   3529  HB2 ASP   225      56.931  31.777  45.833  1.00  0.00           H
ATOM   3530  HB3 ASP   225      57.690  30.841  44.510  1.00  0.00           H
ATOM   3531  CG  ASP   225      58.784  30.957  46.327  1.00  0.00           C
ATOM   3532  OD1 ASP   225      60.050  31.137  46.393  1.00  0.00           O
ATOM   3533  OD2 ASP   225      58.249  30.209  47.164  1.00  0.00           O
ATOM   3534  C   ASP   225      59.308  32.771  43.562  1.00  0.00           C
ATOM   3535  O   ASP   225      58.917  33.166  42.474  1.00  0.00           O
ATOM   3536  N   VAL   226      60.489  32.130  43.638  1.00  0.00           N
ATOM   3537  H   VAL   226      60.873  31.730  44.483  1.00  0.00           H
ATOM   3538  CA  VAL   226      61.144  31.750  42.303  1.00  0.00           C
ATOM   3539  HA  VAL   226      60.859  32.380  41.461  1.00  0.00           H
ATOM   3540  CB  VAL   226      62.696  31.944  42.473  1.00  0.00           C
ATOM   3541  HB  VAL   226      63.261  31.485  41.662  1.00  0.00           H
ATOM   3542  CG1 VAL   226      63.059  33.446  42.585  1.00  0.00           C
ATOM   3543 HG11 VAL   226      62.770  33.753  43.591  1.00  0.00           H
ATOM   3544 HG12 VAL   226      64.146  33.498  42.520  1.00  0.00           H
ATOM   3545 HG13 VAL   226      62.689  34.104  41.798  1.00  0.00           H
ATOM   3546  CG2 VAL   226      63.131  31.321  43.827  1.00  0.00           C
ATOM   3547 HG21 VAL   226      62.691  30.324  43.855  1.00  0.00           H
ATOM   3548 HG22 VAL   226      62.903  31.897  44.725  1.00  0.00           H
ATOM   3549 HG23 VAL   226      64.214  31.198  43.833  1.00  0.00           H
ATOM   3550  C   VAL   226      60.943  30.240  41.862  1.00  0.00           C
ATOM   3551  O   VAL   226      60.831  29.371  42.733  1.00  0.00           O
ATOM   3552  N   CYS   227      60.928  29.943  40.570  1.00  0.00           N
ATOM   3553  H   CYS   227      60.940  30.757  39.973  1.00  0.00           H
ATOM   3554  CA  CYS   227      60.627  28.618  40.071  1.00  0.00           C
ATOM   3555  HA  CYS   227      59.611  28.435  40.425  1.00  0.00           H
ATOM   3556  CB  CYS   227      60.517  28.701  38.538  1.00  0.00           C
ATOM   3557  HB2 CYS   227      61.390  29.245  38.173  1.00  0.00           H
ATOM   3558  HB3 CYS   227      60.492  27.678  38.164  1.00  0.00           H
ATOM   3559  SG  CYS   227      58.991  29.518  37.943  1.00  0.00           S
ATOM   3560  HG  CYS   227      59.426  30.737  38.276  1.00  0.00           H
ATOM   3561  C   CYS   227      61.557  27.489  40.569  1.00  0.00           C
ATOM   3562  O   CYS   227      61.099  26.326  40.641  1.00  0.00           O
ATOM   3563  N   SER   228      62.787  27.809  40.956  1.00  0.00           N
ATOM   3564  H   SER   228      63.158  28.734  40.786  1.00  0.00           H
ATOM   3565  CA  SER   228      63.729  26.908  41.651  1.00  0.00           C
ATOM   3566  HA  SER   228      63.909  26.117  40.923  1.00  0.00           H
ATOM   3567  CB  SER   228      64.894  27.686  41.929  1.00  0.00           C
ATOM   3568  HB2 SER   228      65.359  28.048  41.012  1.00  0.00           H
ATOM   3569  HB3 SER   228      64.737  28.558  42.563  1.00  0.00           H
ATOM   3570  OG  SER   228      65.854  26.920  42.672  1.00  0.00           O
ATOM   3571  HG  SER   228      66.171  27.546  43.328  1.00  0.00           H
ATOM   3572  C   SER   228      63.115  26.297  42.913  1.00  0.00           C
ATOM   3573  O   SER   228      63.366  25.160  43.244  1.00  0.00           O
ATOM   3574  N   ASP   229      62.277  27.031  43.705  1.00  0.00           N
ATOM   3575  H   ASP   229      62.243  28.022  43.516  1.00  0.00           H
ATOM   3576  CA  ASP   229      61.736  26.544  45.027  1.00  0.00           C
ATOM   3577  HA  ASP   229      62.443  25.980  45.637  1.00  0.00           H
ATOM   3578  CB  ASP   229      61.342  27.747  45.859  1.00  0.00           C
ATOM   3579  HB2 ASP   229      61.693  28.697  45.456  1.00  0.00           H
ATOM   3580  HB3 ASP   229      60.275  27.965  45.894  1.00  0.00           H
ATOM   3581  CG  ASP   229      62.016  27.518  47.294  1.00  0.00           C
ATOM   3582  OD1 ASP   229      62.136  26.394  47.815  1.00  0.00           O
ATOM   3583  OD2 ASP   229      62.420  28.488  47.935  1.00  0.00           O
ATOM   3584  C   ASP   229      60.469  25.769  44.878  1.00  0.00           C
ATOM   3585  O   ASP   229      60.166  24.919  45.699  1.00  0.00           O
ATOM   3586  N   ILE   230      59.770  26.054  43.801  1.00  0.00           N
ATOM   3587  H   ILE   230      60.198  26.633  43.093  1.00  0.00           H
ATOM   3588  CA  ILE   230      58.499  25.518  43.528  1.00  0.00           C
ATOM   3589  HA  ILE   230      57.982  25.506  44.487  1.00  0.00           H
ATOM   3590  CB  ILE   230      57.623  26.483  42.695  1.00  0.00           C
ATOM   3591  HB  ILE   230      58.136  26.551  41.736  1.00  0.00           H
ATOM   3592  CG2 ILE   230      56.176  25.911  42.707  1.00  0.00           C
ATOM   3593 HG21 ILE   230      56.222  25.038  42.057  1.00  0.00           H
ATOM   3594 HG22 ILE   230      55.408  26.588  42.335  1.00  0.00           H
ATOM   3595 HG23 ILE   230      55.910  25.746  43.752  1.00  0.00           H
ATOM   3596  CG1 ILE   230      57.620  27.881  43.208  1.00  0.00           C
ATOM   3597 HG12 ILE   230      57.088  27.817  44.158  1.00  0.00           H
ATOM   3598 HG13 ILE   230      58.640  28.236  43.345  1.00  0.00           H
ATOM   3599  CD1 ILE   230      56.948  28.809  42.155  1.00  0.00           C
ATOM   3600 HD11 ILE   230      56.014  28.483  41.697  1.00  0.00           H
ATOM   3601 HD12 ILE   230      57.677  28.885  41.348  1.00  0.00           H
ATOM   3602 HD13 ILE   230      56.821  29.752  42.689  1.00  0.00           H
ATOM   3603  C   ILE   230      58.712  24.094  42.887  1.00  0.00           C
ATOM   3604  O   ILE   230      58.533  23.989  41.656  1.00  0.00           O
ATOM   3605  N   GLU   231      58.950  23.078  43.635  1.00  0.00           N
ATOM   3606  H   GLU   231      59.140  23.240  44.614  1.00  0.00           H
ATOM   3607  CA  GLU   231      59.203  21.667  43.095  1.00  0.00           C
ATOM   3608  HA  GLU   231      59.966  21.691  42.317  1.00  0.00           H
ATOM   3609  CB  GLU   231      59.734  20.693  44.144  1.00  0.00           C
ATOM   3610  HB2 GLU   231      58.950  20.403  44.843  1.00  0.00           H
ATOM   3611  HB3 GLU   231      60.097  19.774  43.684  1.00  0.00           H
ATOM   3612  CG  GLU   231      60.928  21.258  44.944  1.00  0.00           C
ATOM   3613  HG2 GLU   231      61.759  21.160  44.247  1.00  0.00           H
ATOM   3614  HG3 GLU   231      60.691  22.259  45.304  1.00  0.00           H
ATOM   3615  CD  GLU   231      61.367  20.438  46.143  1.00  0.00           C
ATOM   3616  OE1 GLU   231      62.609  20.346  46.411  1.00  0.00           O
ATOM   3617  OE2 GLU   231      60.500  19.950  46.878  1.00  0.00           O
ATOM   3618  C   GLU   231      58.018  20.958  42.372  1.00  0.00           C
ATOM   3619  O   GLU   231      58.249  20.183  41.484  1.00  0.00           O
ATOM   3620  N   LYS   232      56.796  21.309  42.728  1.00  0.00           N
ATOM   3621  H   LYS   232      56.721  21.815  43.599  1.00  0.00           H
ATOM   3622  CA  LYS   232      55.544  20.970  42.058  1.00  0.00           C
ATOM   3623  HA  LYS   232      55.482  19.894  42.224  1.00  0.00           H
ATOM   3624  CB  LYS   232      54.386  21.376  42.963  1.00  0.00           C
ATOM   3625  HB2 LYS   232      53.502  20.792  42.707  1.00  0.00           H
ATOM   3626  HB3 LYS   232      54.666  21.071  43.971  1.00  0.00           H
ATOM   3627  CG  LYS   232      54.109  22.911  42.969  1.00  0.00           C
ATOM   3628  HG2 LYS   232      54.871  23.443  43.540  1.00  0.00           H
ATOM   3629  HG3 LYS   232      54.037  23.266  41.939  1.00  0.00           H
ATOM   3630  CD  LYS   232      52.800  23.325  43.657  1.00  0.00           C
ATOM   3631  HD2 LYS   232      52.744  24.413  43.655  1.00  0.00           H
ATOM   3632  HD3 LYS   232      51.973  22.871  43.111  1.00  0.00           H
ATOM   3633  CE  LYS   232      52.702  23.046  45.145  1.00  0.00           C
ATOM   3634  HE2 LYS   232      53.056  22.039  45.366  1.00  0.00           H
ATOM   3635  HE3 LYS   232      53.357  23.673  45.751  1.00  0.00           H
ATOM   3636  NZ  LYS   232      51.321  23.165  45.680  1.00  0.00           N
ATOM   3637  HZ1 LYS   232      51.280  22.946  46.666  1.00  0.00           H
ATOM   3638  HZ2 LYS   232      50.603  22.621  45.225  1.00  0.00           H
ATOM   3639  HZ3 LYS   232      51.085  24.147  45.700  1.00  0.00           H
ATOM   3640  C   LYS   232      55.358  21.406  40.652  1.00  0.00           C
ATOM   3641  O   LYS   232      54.744  20.643  39.866  1.00  0.00           O
ATOM   3642  N   LEU   233      56.023  22.418  40.109  1.00  0.00           N
ATOM   3643  H   LEU   233      56.573  22.908  40.799  1.00  0.00           H
ATOM   3644  CA  LEU   233      55.957  22.821  38.713  1.00  0.00           C
ATOM   3645  HA  LEU   233      55.109  22.429  38.152  1.00  0.00           H
ATOM   3646  CB  LEU   233      55.765  24.366  38.661  1.00  0.00           C
ATOM   3647  HB2 LEU   233      56.667  24.774  39.116  1.00  0.00           H
ATOM   3648  HB3 LEU   233      55.754  24.634  37.605  1.00  0.00           H
ATOM   3649  CG  LEU   233      54.476  25.024  39.314  1.00  0.00           C
ATOM   3650  HG  LEU   233      54.437  24.979  40.402  1.00  0.00           H
ATOM   3651  CD1 LEU   233      54.321  26.440  38.798  1.00  0.00           C
ATOM   3652 HD11 LEU   233      54.839  27.161  39.430  1.00  0.00           H
ATOM   3653 HD12 LEU   233      53.270  26.719  38.735  1.00  0.00           H
ATOM   3654 HD13 LEU   233      54.708  26.536  37.783  1.00  0.00           H
ATOM   3655  CD2 LEU   233      53.221  24.321  38.679  1.00  0.00           C
ATOM   3656 HD21 LEU   233      53.139  23.235  38.747  1.00  0.00           H
ATOM   3657 HD22 LEU   233      52.351  24.872  39.033  1.00  0.00           H
ATOM   3658 HD23 LEU   233      53.364  24.444  37.606  1.00  0.00           H
ATOM   3659  C   LEU   233      57.210  22.402  37.919  1.00  0.00           C
ATOM   3660  O   LEU   233      57.246  22.666  36.680  1.00  0.00           O
ATOM   3661  N   GLN   234      58.200  21.778  38.558  1.00  0.00           N
ATOM   3662  H   GLN   234      58.031  21.462  39.503  1.00  0.00           H
ATOM   3663  CA  GLN   234      59.522  21.449  37.920  1.00  0.00           C
ATOM   3664  HA  GLN   234      59.748  22.394  37.426  1.00  0.00           H
ATOM   3665  CB  GLN   234      60.601  21.255  38.921  1.00  0.00           C
ATOM   3666  HB2 GLN   234      60.346  20.515  39.680  1.00  0.00           H
ATOM   3667  HB3 GLN   234      61.354  20.813  38.269  1.00  0.00           H
ATOM   3668  CG  GLN   234      60.930  22.656  39.532  1.00  0.00           C
ATOM   3669  HG2 GLN   234      61.300  23.409  38.836  1.00  0.00           H
ATOM   3670  HG3 GLN   234      60.027  23.116  39.933  1.00  0.00           H
ATOM   3671  CD  GLN   234      61.934  22.619  40.678  1.00  0.00           C
ATOM   3672  OE1 GLN   234      62.501  21.620  41.048  1.00  0.00           O
ATOM   3673  NE2 GLN   234      62.177  23.698  41.344  1.00  0.00           N
ATOM   3674 HE21 GLN   234      62.738  23.693  42.184  1.00  0.00           H
ATOM   3675 HE22 GLN   234      61.600  24.493  41.105  1.00  0.00           H
ATOM   3676  C   GLN   234      59.482  20.400  36.862  1.00  0.00           C
ATOM   3677  O   GLN   234      58.926  19.319  36.947  1.00  0.00           O
ATOM   3678  N   GLY   235      59.976  20.843  35.737  1.00  0.00           N
ATOM   3679  H   GLY   235      60.496  21.707  35.724  1.00  0.00           H
ATOM   3680  CA  GLY   235      59.827  20.065  34.514  1.00  0.00           C
ATOM   3681  HA2 GLY   235      60.543  20.561  33.860  1.00  0.00           H
ATOM   3682  HA3 GLY   235      60.120  19.017  34.569  1.00  0.00           H
ATOM   3683  C   GLY   235      58.479  20.266  33.720  1.00  0.00           C
ATOM   3684  O   GLY   235      58.271  19.526  32.705  1.00  0.00           O
ATOM   3685  N   LYS   236      57.429  20.989  34.175  1.00  0.00           N
ATOM   3686  H   LYS   236      57.429  21.332  35.125  1.00  0.00           H
ATOM   3687  CA  LYS   236      56.255  21.323  33.432  1.00  0.00           C
ATOM   3688  HA  LYS   236      56.040  20.535  32.709  1.00  0.00           H
ATOM   3689  CB  LYS   236      54.922  21.293  34.317  1.00  0.00           C
ATOM   3690  HB2 LYS   236      55.004  22.081  35.066  1.00  0.00           H
ATOM   3691  HB3 LYS   236      54.067  21.499  33.672  1.00  0.00           H
ATOM   3692  CG  LYS   236      54.649  19.959  35.104  1.00  0.00           C
ATOM   3693  HG2 LYS   236      54.356  19.124  34.468  1.00  0.00           H
ATOM   3694  HG3 LYS   236      55.510  19.656  35.699  1.00  0.00           H
ATOM   3695  CD  LYS   236      53.585  20.175  36.143  1.00  0.00           C
ATOM   3696  HD2 LYS   236      53.859  20.758  37.023  1.00  0.00           H
ATOM   3697  HD3 LYS   236      52.708  20.645  35.699  1.00  0.00           H
ATOM   3698  CE  LYS   236      53.121  18.803  36.799  1.00  0.00           C
ATOM   3699  HE2 LYS   236      52.133  18.947  37.236  1.00  0.00           H
ATOM   3700  HE3 LYS   236      53.066  18.084  35.981  1.00  0.00           H
ATOM   3701  NZ  LYS   236      54.063  18.458  37.906  1.00  0.00           N
ATOM   3702  HZ1 LYS   236      53.913  17.505  38.203  1.00  0.00           H
ATOM   3703  HZ2 LYS   236      53.936  19.162  38.617  1.00  0.00           H
ATOM   3704  HZ3 LYS   236      54.973  18.458  37.467  1.00  0.00           H
ATOM   3705  C   LYS   236      56.323  22.640  32.767  1.00  0.00           C
ATOM   3706  O   LYS   236      55.442  22.931  31.996  1.00  0.00           O
ATOM   3707  N   LEU   237      57.185  23.531  33.151  1.00  0.00           N
ATOM   3708  H   LEU   237      57.830  23.355  33.908  1.00  0.00           H
ATOM   3709  CA  LEU   237      57.411  24.783  32.470  1.00  0.00           C
ATOM   3710  HA  LEU   237      56.465  25.046  31.998  1.00  0.00           H
ATOM   3711  CB  LEU   237      57.922  25.983  33.337  1.00  0.00           C
ATOM   3712  HB2 LEU   237      58.814  25.662  33.877  1.00  0.00           H
ATOM   3713  HB3 LEU   237      58.179  26.871  32.760  1.00  0.00           H
ATOM   3714  CG  LEU   237      56.887  26.347  34.432  1.00  0.00           C
ATOM   3715  HG  LEU   237      56.474  25.463  34.918  1.00  0.00           H
ATOM   3716  CD1 LEU   237      57.379  27.166  35.637  1.00  0.00           C
ATOM   3717 HD11 LEU   237      57.952  26.518  36.299  1.00  0.00           H
ATOM   3718 HD12 LEU   237      56.580  27.541  36.279  1.00  0.00           H
ATOM   3719 HD13 LEU   237      58.043  28.019  35.496  1.00  0.00           H
ATOM   3720  CD2 LEU   237      55.589  26.910  33.873  1.00  0.00           C
ATOM   3721 HD21 LEU   237      54.946  27.073  34.738  1.00  0.00           H
ATOM   3722 HD22 LEU   237      55.693  27.911  33.454  1.00  0.00           H
ATOM   3723 HD23 LEU   237      55.166  26.220  33.144  1.00  0.00           H
ATOM   3724  C   LEU   237      58.540  24.614  31.420  1.00  0.00           C
ATOM   3725  O   LEU   237      59.422  23.735  31.524  1.00  0.00           O
ATOM   3726  N   SER   238      58.507  25.350  30.362  1.00  0.00           N
ATOM   3727  H   SER   238      57.746  26.008  30.273  1.00  0.00           H
ATOM   3728  CA  SER   238      59.615  25.269  29.260  1.00  0.00           C
ATOM   3729  HA  SER   238      59.758  24.245  28.914  1.00  0.00           H
ATOM   3730  CB  SER   238      59.305  26.170  28.040  1.00  0.00           C
ATOM   3731  HB2 SER   238      58.375  25.706  27.709  1.00  0.00           H
ATOM   3732  HB3 SER   238      59.106  27.168  28.431  1.00  0.00           H
ATOM   3733  OG  SER   238      60.305  26.081  26.979  1.00  0.00           O
ATOM   3734  HG  SER   238      59.944  26.476  26.181  1.00  0.00           H
ATOM   3735  C   SER   238      61.005  25.661  29.746  1.00  0.00           C
ATOM   3736  O   SER   238      61.132  26.211  30.806  1.00  0.00           O
ATOM   3737  N   ASP   239      62.094  25.304  29.000  1.00  0.00           N
ATOM   3738  H   ASP   239      61.911  24.655  28.248  1.00  0.00           H
ATOM   3739  CA  ASP   239      63.498  25.803  29.270  1.00  0.00           C
ATOM   3740  HA  ASP   239      63.811  25.705  30.310  1.00  0.00           H
ATOM   3741  CB  ASP   239      64.541  25.095  28.450  1.00  0.00           C
ATOM   3742  HB2 ASP   239      64.096  24.978  27.461  1.00  0.00           H
ATOM   3743  HB3 ASP   239      65.501  25.608  28.506  1.00  0.00           H
ATOM   3744  CG  ASP   239      64.862  23.670  28.933  1.00  0.00           C
ATOM   3745  OD1 ASP   239      64.692  23.359  30.154  1.00  0.00           O
ATOM   3746  OD2 ASP   239      65.367  22.843  28.092  1.00  0.00           O
ATOM   3747  C   ASP   239      63.769  27.311  28.971  1.00  0.00           C
ATOM   3748  O   ASP   239      64.723  27.938  29.483  1.00  0.00           O
ATOM   3749  N   ASP   240      62.841  27.889  28.270  1.00  0.00           N
ATOM   3750  H   ASP   240      62.041  27.378  27.926  1.00  0.00           H
ATOM   3751  CA  ASP   240      62.743  29.348  27.978  1.00  0.00           C
ATOM   3752  HA  ASP   240      63.689  29.752  27.619  1.00  0.00           H
ATOM   3753  CB  ASP   240      61.656  29.651  26.959  1.00  0.00           C
ATOM   3754  HB2 ASP   240      60.788  29.224  27.462  1.00  0.00           H
ATOM   3755  HB3 ASP   240      61.527  30.730  26.885  1.00  0.00           H
ATOM   3756  CG  ASP   240      62.031  29.228  25.473  1.00  0.00           C
ATOM   3757  OD1 ASP   240      63.196  29.293  25.019  1.00  0.00           O
ATOM   3758  OD2 ASP   240      61.070  28.863  24.745  1.00  0.00           O
ATOM   3759  C   ASP   240      62.391  30.124  29.257  1.00  0.00           C
ATOM   3760  O   ASP   240      62.742  31.283  29.443  1.00  0.00           O
ATOM   3761  N   ILE   241      61.826  29.360  30.197  1.00  0.00           N
ATOM   3762  H   ILE   241      61.845  28.368  30.006  1.00  0.00           H
ATOM   3763  CA  ILE   241      61.641  29.719  31.584  1.00  0.00           C
ATOM   3764  HA  ILE   241      61.556  30.798  31.711  1.00  0.00           H
ATOM   3765  CB  ILE   241      60.277  29.201  31.940  1.00  0.00           C
ATOM   3766  HB  ILE   241      60.362  28.116  31.989  1.00  0.00           H
ATOM   3767  CG2 ILE   241      59.905  29.742  33.297  1.00  0.00           C
ATOM   3768 HG21 ILE   241      58.877  29.534  33.595  1.00  0.00           H
ATOM   3769 HG22 ILE   241      59.908  30.831  33.302  1.00  0.00           H
ATOM   3770 HG23 ILE   241      60.468  29.326  34.134  1.00  0.00           H
ATOM   3771  CG1 ILE   241      59.084  29.504  31.003  1.00  0.00           C
ATOM   3772 HG12 ILE   241      59.190  28.907  30.098  1.00  0.00           H
ATOM   3773 HG13 ILE   241      58.219  29.173  31.578  1.00  0.00           H
ATOM   3774  CD1 ILE   241      58.927  31.002  30.665  1.00  0.00           C
ATOM   3775 HD11 ILE   241      59.057  31.534  31.608  1.00  0.00           H
ATOM   3776 HD12 ILE   241      57.878  31.079  30.380  1.00  0.00           H
ATOM   3777 HD13 ILE   241      59.558  31.385  29.864  1.00  0.00           H
ATOM   3778  C   ILE   241      62.781  29.174  32.485  1.00  0.00           C
ATOM   3779  O   ILE   241      62.803  27.975  32.793  1.00  0.00           O
ATOM   3780  N   PRO   242      63.808  30.023  32.873  1.00  0.00           N
ATOM   3781  CD  PRO   242      63.877  31.459  32.582  1.00  0.00           C
ATOM   3782  HD2 PRO   242      62.914  31.943  32.755  1.00  0.00           H
ATOM   3783  HD3 PRO   242      64.229  31.616  31.563  1.00  0.00           H
ATOM   3784  CG  PRO   242      64.991  32.031  33.475  1.00  0.00           C
ATOM   3785  HG2 PRO   242      64.472  32.473  34.325  1.00  0.00           H
ATOM   3786  HG3 PRO   242      65.613  32.806  33.028  1.00  0.00           H
ATOM   3787  CB  PRO   242      65.721  30.747  33.916  1.00  0.00           C
ATOM   3788  HB2 PRO   242      66.164  30.943  34.892  1.00  0.00           H
ATOM   3789  HB3 PRO   242      66.563  30.562  33.249  1.00  0.00           H
ATOM   3790  CA  PRO   242      64.787  29.579  33.853  1.00  0.00           C
ATOM   3791  HA  PRO   242      65.164  28.639  33.452  1.00  0.00           H
ATOM   3792  C   PRO   242      64.122  29.410  35.228  1.00  0.00           C
ATOM   3793  O   PRO   242      63.193  30.130  35.635  1.00  0.00           O
ATOM   3794  N   PRO   243      64.780  28.735  36.212  1.00  0.00           N
ATOM   3795  CD  PRO   243      65.674  27.647  35.977  1.00  0.00           C
ATOM   3796  HD2 PRO   243      66.687  28.044  35.909  1.00  0.00           H
ATOM   3797  HD3 PRO   243      65.426  27.092  35.072  1.00  0.00           H
ATOM   3798  CG  PRO   243      65.749  26.754  37.214  1.00  0.00           C
ATOM   3799  HG2 PRO   243      66.772  26.415  37.381  1.00  0.00           H
ATOM   3800  HG3 PRO   243      65.066  25.922  37.048  1.00  0.00           H
ATOM   3801  CB  PRO   243      65.391  27.668  38.335  1.00  0.00           C
ATOM   3802  HB2 PRO   243      66.333  28.160  38.577  1.00  0.00           H
ATOM   3803  HB3 PRO   243      64.918  27.158  39.175  1.00  0.00           H
ATOM   3804  CA  PRO   243      64.490  28.704  37.621  1.00  0.00           C
ATOM   3805  HA  PRO   243      63.527  28.200  37.704  1.00  0.00           H
ATOM   3806  C   PRO   243      64.440  30.072  38.392  1.00  0.00           C
ATOM   3807  O   PRO   243      63.799  30.198  39.406  1.00  0.00           O
ATOM   3808  N   SER   244      65.114  31.109  37.887  1.00  0.00           N
ATOM   3809  H   SER   244      65.508  31.018  36.961  1.00  0.00           H
ATOM   3810  CA  SER   244      65.064  32.387  38.401  1.00  0.00           C
ATOM   3811  HA  SER   244      65.262  32.387  39.473  1.00  0.00           H
ATOM   3812  CB  SER   244      66.330  33.149  37.869  1.00  0.00           C
ATOM   3813  HB2 SER   244      66.299  34.154  38.288  1.00  0.00           H
ATOM   3814  HB3 SER   244      67.156  32.588  38.306  1.00  0.00           H
ATOM   3815  OG  SER   244      66.374  33.198  36.501  1.00  0.00           O
ATOM   3816  HG  SER   244      65.848  33.942  36.197  1.00  0.00           H
ATOM   3817  C   SER   244      63.724  33.138  38.136  1.00  0.00           C
ATOM   3818  O   SER   244      63.514  34.218  38.748  1.00  0.00           O
ATOM   3819  N   ALA   245      62.870  32.552  37.270  1.00  0.00           N
ATOM   3820  H   ALA   245      63.134  31.685  36.823  1.00  0.00           H
ATOM   3821  CA  ALA   245      61.591  33.122  36.951  1.00  0.00           C
ATOM   3822  HA  ALA   245      61.706  34.143  36.584  1.00  0.00           H
ATOM   3823  CB  ALA   245      60.848  32.161  35.944  1.00  0.00           C
ATOM   3824  HB1 ALA   245      60.856  31.122  36.274  1.00  0.00           H
ATOM   3825  HB2 ALA   245      61.428  32.083  35.026  1.00  0.00           H
ATOM   3826  HB3 ALA   245      59.853  32.504  35.658  1.00  0.00           H
ATOM   3827  C   ALA   245      60.735  33.303  38.201  1.00  0.00           C
ATOM   3828  O   ALA   245      60.470  32.311  38.839  1.00  0.00           O
ATOM   3829  N   PRO   246      60.332  34.561  38.535  1.00  0.00           N
ATOM   3830  CD  PRO   246      60.815  35.875  38.022  1.00  0.00           C
ATOM   3831  HD2 PRO   246      60.844  35.855  36.933  1.00  0.00           H
ATOM   3832  HD3 PRO   246      61.789  36.140  38.431  1.00  0.00           H
ATOM   3833  CG  PRO   246      59.778  36.844  38.475  1.00  0.00           C
ATOM   3834  HG2 PRO   246      58.851  36.971  37.915  1.00  0.00           H
ATOM   3835  HG3 PRO   246      60.331  37.764  38.663  1.00  0.00           H
ATOM   3836  CB  PRO   246      59.505  36.218  39.852  1.00  0.00           C
ATOM   3837  HB2 PRO   246      58.528  36.480  40.258  1.00  0.00           H
ATOM   3838  HB3 PRO   246      60.394  36.435  40.444  1.00  0.00           H
ATOM   3839  CA  PRO   246      59.385  34.775  39.549  1.00  0.00           C
ATOM   3840  HA  PRO   246      59.632  34.320  40.508  1.00  0.00           H
ATOM   3841  C   PRO   246      57.899  34.425  39.237  1.00  0.00           C
ATOM   3842  O   PRO   246      57.486  34.480  38.114  1.00  0.00           O
ATOM   3843  N   MET   247      57.125  33.910  40.220  1.00  0.00           N
ATOM   3844  H   MET   247      57.678  33.606  41.008  1.00  0.00           H
ATOM   3845  CA  MET   247      55.785  33.354  40.133  1.00  0.00           C
ATOM   3846  HA  MET   247      55.365  33.741  39.205  1.00  0.00           H
ATOM   3847  CB  MET   247      56.055  31.817  39.959  1.00  0.00           C
ATOM   3848  HB2 MET   247      56.368  31.594  38.939  1.00  0.00           H
ATOM   3849  HB3 MET   247      56.953  31.576  40.529  1.00  0.00           H
ATOM   3850  CG  MET   247      54.935  30.843  40.327  1.00  0.00           C
ATOM   3851  HG2 MET   247      55.368  29.847  40.230  1.00  0.00           H
ATOM   3852  HG3 MET   247      54.800  30.875  41.407  1.00  0.00           H
ATOM   3853  SD  MET   247      53.305  30.971  39.582  1.00  0.00           S
ATOM   3854  CE  MET   247      53.752  30.435  37.843  1.00  0.00           C
ATOM   3855  HE1 MET   247      53.069  30.853  37.103  1.00  0.00           H
ATOM   3856  HE2 MET   247      54.810  30.564  37.617  1.00  0.00           H
ATOM   3857  HE3 MET   247      53.619  29.355  37.895  1.00  0.00           H
ATOM   3858  C   MET   247      54.901  33.588  41.372  1.00  0.00           C
ATOM   3859  O   MET   247      55.346  33.227  42.481  1.00  0.00           O
ATOM   3860  N   ALA   248      53.693  34.198  41.228  1.00  0.00           N
ATOM   3861  H   ALA   248      53.368  34.381  40.289  1.00  0.00           H
ATOM   3862  CA  ALA   248      52.778  34.506  42.244  1.00  0.00           C
ATOM   3863  HA  ALA   248      53.315  35.081  42.998  1.00  0.00           H
ATOM   3864  CB  ALA   248      51.597  35.353  41.767  1.00  0.00           C
ATOM   3865  HB1 ALA   248      51.993  35.979  40.969  1.00  0.00           H
ATOM   3866  HB2 ALA   248      51.372  35.960  42.645  1.00  0.00           H
ATOM   3867  HB3 ALA   248      50.815  34.795  41.253  1.00  0.00           H
ATOM   3868  C   ALA   248      52.318  33.217  42.981  1.00  0.00           C
ATOM   3869  O   ALA   248      51.751  32.324  42.322  1.00  0.00           O
ATOM   3870  N   ILE   249      52.570  33.141  44.345  1.00  0.00           N
ATOM   3871  H   ILE   249      52.979  33.956  44.780  1.00  0.00           H
ATOM   3872  CA  ILE   249      51.970  32.091  45.289  1.00  0.00           C
ATOM   3873  HA  ILE   249      51.548  31.251  44.738  1.00  0.00           H
ATOM   3874  CB  ILE   249      53.156  31.557  46.106  1.00  0.00           C
ATOM   3875  HB  ILE   249      53.795  32.420  46.293  1.00  0.00           H
ATOM   3876  CG2 ILE   249      52.903  30.800  47.317  1.00  0.00           C
ATOM   3877 HG21 ILE   249      52.165  30.016  47.147  1.00  0.00           H
ATOM   3878 HG22 ILE   249      52.556  31.560  48.018  1.00  0.00           H
ATOM   3879 HG23 ILE   249      53.836  30.359  47.670  1.00  0.00           H
ATOM   3880  CG1 ILE   249      54.039  30.633  45.192  1.00  0.00           C
ATOM   3881 HG12 ILE   249      54.434  31.167  44.327  1.00  0.00           H
ATOM   3882 HG13 ILE   249      54.932  30.355  45.753  1.00  0.00           H
ATOM   3883  CD1 ILE   249      53.384  29.236  44.839  1.00  0.00           C
ATOM   3884 HD11 ILE   249      53.107  28.636  45.706  1.00  0.00           H
ATOM   3885 HD12 ILE   249      54.149  28.640  44.341  1.00  0.00           H
ATOM   3886 HD13 ILE   249      52.500  29.377  44.216  1.00  0.00           H
ATOM   3887  C   ILE   249      50.896  32.620  46.169  1.00  0.00           C
ATOM   3888  O   ILE   249      51.065  33.706  46.736  1.00  0.00           O
ATOM   3889  N   ASN   250      49.842  31.887  46.370  1.00  0.00           N
ATOM   3890  H   ASN   250      49.660  31.102  45.762  1.00  0.00           H
ATOM   3891  CA  ASN   250      48.923  31.938  47.489  1.00  0.00           C
ATOM   3892  HA  ASN   250      48.994  32.894  48.008  1.00  0.00           H
ATOM   3893  CB  ASN   250      47.607  32.053  46.756  1.00  0.00           C
ATOM   3894  HB2 ASN   250      47.569  32.805  45.968  1.00  0.00           H
ATOM   3895  HB3 ASN   250      47.552  31.163  46.128  1.00  0.00           H
ATOM   3896  CG  ASN   250      46.417  32.161  47.794  1.00  0.00           C
ATOM   3897  OD1 ASN   250      46.497  32.509  48.934  1.00  0.00           O
ATOM   3898  ND2 ASN   250      45.273  31.685  47.359  1.00  0.00           N
ATOM   3899 HD21 ASN   250      45.201  31.461  46.377  1.00  0.00           H
ATOM   3900 HD22 ASN   250      44.444  31.726  47.932  1.00  0.00           H
ATOM   3901  C   ASN   250      49.070  30.778  48.342  1.00  0.00           C
ATOM   3902  O   ASN   250      48.889  29.644  47.857  1.00  0.00           O
ATOM   3903  N   CYS   251      49.398  31.051  49.623  1.00  0.00           N
ATOM   3904  H   CYS   251      49.464  32.024  49.884  1.00  0.00           H
ATOM   3905  CA  CYS   251      49.809  29.964  50.540  1.00  0.00           C
ATOM   3906  HA  CYS   251      50.477  29.306  49.986  1.00  0.00           H
ATOM   3907  CB  CYS   251      50.612  30.430  51.714  1.00  0.00           C
ATOM   3908  HB2 CYS   251      50.042  30.966  52.473  1.00  0.00           H
ATOM   3909  HB3 CYS   251      50.973  29.517  52.189  1.00  0.00           H
ATOM   3910  SG  CYS   251      52.074  31.410  51.262  1.00  0.00           S
ATOM   3911  HG  CYS   251      51.398  32.437  50.738  1.00  0.00           H
ATOM   3912  C   CYS   251      48.571  29.148  50.958  1.00  0.00           C
ATOM   3913  O   CYS   251      48.620  27.905  50.787  1.00  0.00           O
ATOM   3914  N   GLU   252      47.537  29.879  51.276  1.00  0.00           N
ATOM   3915  H   GLU   252      47.716  30.871  51.335  1.00  0.00           H
ATOM   3916  CA  GLU   252      46.395  29.341  51.964  1.00  0.00           C
ATOM   3917  HA  GLU   252      45.690  30.155  52.137  1.00  0.00           H
ATOM   3918  CB  GLU   252      45.517  28.569  50.989  1.00  0.00           C
ATOM   3919  HB2 GLU   252      46.092  28.036  50.231  1.00  0.00           H
ATOM   3920  HB3 GLU   252      44.872  27.880  51.536  1.00  0.00           H
ATOM   3921  CG  GLU   252      44.542  29.366  50.122  1.00  0.00           C
ATOM   3922  HG2 GLU   252      44.940  30.371  49.977  1.00  0.00           H
ATOM   3923  HG3 GLU   252      44.585  28.789  49.199  1.00  0.00           H
ATOM   3924  CD  GLU   252      43.112  29.558  50.725  1.00  0.00           C
ATOM   3925  OE1 GLU   252      42.126  29.615  49.922  1.00  0.00           O
ATOM   3926  OE2 GLU   252      43.056  29.718  52.003  1.00  0.00           O
ATOM   3927  C   GLU   252      46.673  28.683  53.243  1.00  0.00           C
ATOM   3928  O   GLU   252      46.301  27.533  53.537  1.00  0.00           O
ATOM   3929  N   TYR   253      47.369  29.408  54.148  1.00  0.00           N
ATOM   3930  H   TYR   253      47.641  30.352  53.915  1.00  0.00           H
ATOM   3931  CA  TYR   253      48.072  28.857  55.278  1.00  0.00           C
ATOM   3932  HA  TYR   253      48.299  27.835  54.975  1.00  0.00           H
ATOM   3933  CB  TYR   253      49.481  29.533  55.476  1.00  0.00           C
ATOM   3934  HB2 TYR   253      50.052  29.059  56.275  1.00  0.00           H
ATOM   3935  HB3 TYR   253      50.004  29.424  54.526  1.00  0.00           H
ATOM   3936  CG  TYR   253      49.560  31.047  55.824  1.00  0.00           C
ATOM   3937  CD1 TYR   253      48.781  31.785  56.781  1.00  0.00           C
ATOM   3938  HD1 TYR   253      48.161  31.165  57.411  1.00  0.00           H
ATOM   3939  CE1 TYR   253      48.976  33.104  57.155  1.00  0.00           C
ATOM   3940  HE1 TYR   253      48.367  33.470  57.969  1.00  0.00           H
ATOM   3941  CZ  TYR   253      49.902  33.928  56.423  1.00  0.00           C
ATOM   3942  OH  TYR   253      50.093  35.211  56.789  1.00  0.00           O
ATOM   3943  HH  TYR   253      49.513  35.479  57.505  1.00  0.00           H
ATOM   3944  CE2 TYR   253      50.719  33.273  55.451  1.00  0.00           C
ATOM   3945  HE2 TYR   253      51.361  33.854  54.806  1.00  0.00           H
ATOM   3946  CD2 TYR   253      50.528  31.879  55.124  1.00  0.00           C
ATOM   3947  HD2 TYR   253      51.189  31.387  54.427  1.00  0.00           H
ATOM   3948  C   TYR   253      47.292  28.820  56.619  1.00  0.00           C
ATOM   3949  O   TYR   253      47.870  28.609  57.644  1.00  0.00           O
ATOM   3950  N   GLY   254      45.971  28.960  56.612  1.00  0.00           N
ATOM   3951  H   GLY   254      45.483  29.106  55.739  1.00  0.00           H
ATOM   3952  CA  GLY   254      45.147  28.723  57.806  1.00  0.00           C
ATOM   3953  HA2 GLY   254      45.600  29.400  58.531  1.00  0.00           H
ATOM   3954  HA3 GLY   254      44.110  29.014  57.637  1.00  0.00           H
ATOM   3955  C   GLY   254      45.079  27.297  58.322  1.00  0.00           C
ATOM   3956  O   GLY   254      44.835  27.095  59.505  1.00  0.00           O
ATOM   3957  N   SER   255      45.451  26.326  57.489  1.00  0.00           N
ATOM   3958  H   SER   255      45.663  26.616  56.544  1.00  0.00           H
ATOM   3959  CA  SER   255      45.787  24.913  57.813  1.00  0.00           C
ATOM   3960  HA  SER   255      45.021  24.521  58.482  1.00  0.00           H
ATOM   3961  CB  SER   255      45.897  24.080  56.579  1.00  0.00           C
ATOM   3962  HB2 SER   255      46.103  23.071  56.936  1.00  0.00           H
ATOM   3963  HB3 SER   255      45.001  24.053  55.959  1.00  0.00           H
ATOM   3964  OG  SER   255      47.014  24.485  55.774  1.00  0.00           O
ATOM   3965  HG  SER   255      47.658  23.780  55.864  1.00  0.00           H
ATOM   3966  C   SER   255      46.962  24.632  58.696  1.00  0.00           C
ATOM   3967  O   SER   255      47.031  23.514  59.142  1.00  0.00           O
ATOM   3968  N   PHE   256      47.901  25.592  58.772  1.00  0.00           N
ATOM   3969  H   PHE   256      47.777  26.550  58.477  1.00  0.00           H
ATOM   3970  CA  PHE   256      49.137  25.302  59.479  1.00  0.00           C
ATOM   3971  HA  PHE   256      49.631  24.461  58.992  1.00  0.00           H
ATOM   3972  CB  PHE   256      50.092  26.489  59.515  1.00  0.00           C
ATOM   3973  HB2 PHE   256      50.551  26.655  58.541  1.00  0.00           H
ATOM   3974  HB3 PHE   256      49.662  27.438  59.839  1.00  0.00           H
ATOM   3975  CG  PHE   256      51.273  26.232  60.447  1.00  0.00           C
ATOM   3976  CD1 PHE   256      52.296  25.338  60.084  1.00  0.00           C
ATOM   3977  HD1 PHE   256      52.346  24.959  59.074  1.00  0.00           H
ATOM   3978  CE1 PHE   256      53.320  25.054  60.946  1.00  0.00           C
ATOM   3979  HE1 PHE   256      54.096  24.336  60.724  1.00  0.00           H
ATOM   3980  CZ  PHE   256      53.341  25.569  62.245  1.00  0.00           C
ATOM   3981  HZ  PHE   256      54.105  25.445  62.998  1.00  0.00           H
ATOM   3982  CE2 PHE   256      52.380  26.604  62.580  1.00  0.00           C
ATOM   3983  HE2 PHE   256      52.436  27.050  63.563  1.00  0.00           H
ATOM   3984  CD2 PHE   256      51.313  26.845  61.700  1.00  0.00           C
ATOM   3985  HD2 PHE   256      50.553  27.596  61.854  1.00  0.00           H
ATOM   3986  C   PHE   256      48.864  24.640  60.884  1.00  0.00           C
ATOM   3987  O   PHE   256      47.956  25.126  61.599  1.00  0.00           O
ATOM   3988  N   ASP   257      49.744  23.716  61.275  1.00  0.00           N
ATOM   3989  H   ASP   257      50.283  23.346  60.505  1.00  0.00           H
ATOM   3990  CA  ASP   257      49.689  22.883  62.475  1.00  0.00           C
ATOM   3991  HA  ASP   257      50.519  22.194  62.321  1.00  0.00           H
ATOM   3992  CB  ASP   257      50.188  23.726  63.678  1.00  0.00           C
ATOM   3993  HB2 ASP   257      50.895  24.480  63.331  1.00  0.00           H
ATOM   3994  HB3 ASP   257      49.298  24.194  64.098  1.00  0.00           H
ATOM   3995  CG  ASP   257      50.745  22.849  64.852  1.00  0.00           C
ATOM   3996  OD1 ASP   257      51.082  21.673  64.576  1.00  0.00           O
ATOM   3997  OD2 ASP   257      50.913  23.288  66.016  1.00  0.00           O
ATOM   3998  C   ASP   257      48.420  21.943  62.665  1.00  0.00           C
ATOM   3999  O   ASP   257      47.909  21.701  63.750  1.00  0.00           O
ATOM   4000  N   ASN   258      47.968  21.416  61.498  1.00  0.00           N
ATOM   4001  H   ASN   258      48.434  21.646  60.633  1.00  0.00           H
ATOM   4002  CA  ASN   258      46.924  20.342  61.583  1.00  0.00           C
ATOM   4003  HA  ASN   258      46.181  20.821  62.221  1.00  0.00           H
ATOM   4004  CB  ASN   258      46.265  20.032  60.251  1.00  0.00           C
ATOM   4005  HB2 ASN   258      46.959  19.890  59.422  1.00  0.00           H
ATOM   4006  HB3 ASN   258      45.682  19.116  60.344  1.00  0.00           H
ATOM   4007  CG  ASN   258      45.358  21.161  59.786  1.00  0.00           C
ATOM   4008  OD1 ASN   258      44.734  21.893  60.496  1.00  0.00           O
ATOM   4009  ND2 ASN   258      44.934  21.326  58.536  1.00  0.00           N
ATOM   4010 HD21 ASN   258      45.336  20.794  57.776  1.00  0.00           H
ATOM   4011 HD22 ASN   258      44.472  22.179  58.256  1.00  0.00           H
ATOM   4012  C   ASN   258      47.479  19.105  62.319  1.00  0.00           C
ATOM   4013  O   ASN   258      46.671  18.268  62.690  1.00  0.00           O
ATOM   4014  N   GLU   259      48.832  18.985  62.450  1.00  0.00           N
ATOM   4015  H   GLU   259      49.475  19.611  61.985  1.00  0.00           H
ATOM   4016  CA  GLU   259      49.445  17.787  63.160  1.00  0.00           C
ATOM   4017  HA  GLU   259      48.711  17.021  62.906  1.00  0.00           H
ATOM   4018  CB  GLU   259      50.766  17.347  62.488  1.00  0.00           C
ATOM   4019  HB2 GLU   259      50.632  17.554  61.426  1.00  0.00           H
ATOM   4020  HB3 GLU   259      51.599  17.944  62.858  1.00  0.00           H
ATOM   4021  CG  GLU   259      50.967  15.869  62.813  1.00  0.00           C
ATOM   4022  HG2 GLU   259      50.918  15.746  63.895  1.00  0.00           H
ATOM   4023  HG3 GLU   259      50.187  15.283  62.326  1.00  0.00           H
ATOM   4024  CD  GLU   259      52.344  15.353  62.384  1.00  0.00           C
ATOM   4025  OE1 GLU   259      53.093  15.036  63.275  1.00  0.00           O
ATOM   4026  OE2 GLU   259      52.714  15.354  61.250  1.00  0.00           O
ATOM   4027  C   GLU   259      49.465  18.045  64.704  1.00  0.00           C
ATOM   4028  O   GLU   259      49.614  17.128  65.454  1.00  0.00           O
ATOM   4029  N   HID   260      49.327  19.310  65.150  1.00  0.00           N
ATOM   4030  H   HID   260      49.494  20.080  64.519  1.00  0.00           H
ATOM   4031  CA  HID   260      49.233  19.763  66.571  1.00  0.00           C
ATOM   4032  HA  HID   260      49.015  20.830  66.612  1.00  0.00           H
ATOM   4033  CB  HID   260      48.017  19.045  67.267  1.00  0.00           C
ATOM   4034  HB2 HID   260      48.246  17.981  67.209  1.00  0.00           H
ATOM   4035  HB3 HID   260      48.077  19.391  68.300  1.00  0.00           H
ATOM   4036  CG  HID   260      46.706  19.182  66.587  1.00  0.00           C
ATOM   4037  ND1 HID   260      46.372  20.134  65.654  1.00  0.00           N
ATOM   4038  HD1 HID   260      46.914  20.946  65.394  1.00  0.00           H
ATOM   4039  CE1 HID   260      45.184  19.850  65.149  1.00  0.00           C
ATOM   4040  HE1 HID   260      44.699  20.370  64.336  1.00  0.00           H
ATOM   4041  NE2 HID   260      44.676  18.797  65.691  1.00  0.00           N
ATOM   4042  CD2 HID   260      45.609  18.336  66.645  1.00  0.00           C
ATOM   4043  HD2 HID   260      45.542  17.477  67.296  1.00  0.00           H
ATOM   4044  C   HID   260      50.588  19.497  67.282  1.00  0.00           C
ATOM   4045  O   HID   260      50.729  18.718  68.209  1.00  0.00           O
ATOM   4046  N   VAL   261      51.654  20.170  66.831  1.00  0.00           N
ATOM   4047  H   VAL   261      51.401  20.800  66.083  1.00  0.00           H
ATOM   4048  CA  VAL   261      53.003  19.935  67.296  1.00  0.00           C
ATOM   4049  HA  VAL   261      53.128  19.042  67.908  1.00  0.00           H
ATOM   4050  CB  VAL   261      54.064  19.717  66.178  1.00  0.00           C
ATOM   4051  HB  VAL   261      54.119  20.635  65.591  1.00  0.00           H
ATOM   4052  CG1 VAL   261      55.511  19.445  66.708  1.00  0.00           C
ATOM   4053 HG11 VAL   261      55.859  20.400  67.101  1.00  0.00           H
ATOM   4054 HG12 VAL   261      55.520  18.673  67.477  1.00  0.00           H
ATOM   4055 HG13 VAL   261      56.148  19.123  65.885  1.00  0.00           H
ATOM   4056  CG2 VAL   261      53.538  18.662  65.182  1.00  0.00           C
ATOM   4057 HG21 VAL   261      52.804  19.152  64.542  1.00  0.00           H
ATOM   4058 HG22 VAL   261      53.067  17.795  65.646  1.00  0.00           H
ATOM   4059 HG23 VAL   261      54.376  18.440  64.519  1.00  0.00           H
ATOM   4060  C   VAL   261      53.587  21.099  68.104  1.00  0.00           C
ATOM   4061  O   VAL   261      54.373  20.844  68.992  1.00  0.00           O
ATOM   4062  N   VAL   262      53.176  22.354  67.763  1.00  0.00           N
ATOM   4063  H   VAL   262      52.548  22.452  66.979  1.00  0.00           H
ATOM   4064  CA  VAL   262      53.821  23.638  68.247  1.00  0.00           C
ATOM   4065  HA  VAL   262      54.383  23.399  69.150  1.00  0.00           H
ATOM   4066  CB  VAL   262      54.911  24.101  67.292  1.00  0.00           C
ATOM   4067  HB  VAL   262      55.482  23.202  67.059  1.00  0.00           H
ATOM   4068  CG1 VAL   262      54.405  24.625  65.955  1.00  0.00           C
ATOM   4069 HG11 VAL   262      53.741  23.909  65.472  1.00  0.00           H
ATOM   4070 HG12 VAL   262      53.902  25.586  66.070  1.00  0.00           H
ATOM   4071 HG13 VAL   262      55.317  24.937  65.447  1.00  0.00           H
ATOM   4072  CG2 VAL   262      55.857  25.146  67.955  1.00  0.00           C
ATOM   4073 HG21 VAL   262      55.419  26.121  67.736  1.00  0.00           H
ATOM   4074 HG22 VAL   262      56.840  25.003  67.508  1.00  0.00           H
ATOM   4075 HG23 VAL   262      55.958  24.949  69.022  1.00  0.00           H
ATOM   4076  C   VAL   262      52.901  24.784  68.607  1.00  0.00           C
ATOM   4077  O   VAL   262      53.313  25.471  69.599  1.00  0.00           O
ATOM   4078  N   LEU   263      51.686  24.996  68.094  1.00  0.00           N
ATOM   4079  H   LEU   263      51.454  24.462  67.268  1.00  0.00           H
ATOM   4080  CA  LEU   263      50.829  26.013  68.605  1.00  0.00           C
ATOM   4081  HA  LEU   263      51.384  26.950  68.634  1.00  0.00           H
ATOM   4082  CB  LEU   263      49.592  26.191  67.704  1.00  0.00           C
ATOM   4083  HB2 LEU   263      49.104  25.231  67.535  1.00  0.00           H
ATOM   4084  HB3 LEU   263      48.838  26.769  68.235  1.00  0.00           H
ATOM   4085  CG  LEU   263      49.880  26.867  66.323  1.00  0.00           C
ATOM   4086  HG  LEU   263      50.461  26.253  65.633  1.00  0.00           H
ATOM   4087  CD1 LEU   263      48.548  26.979  65.529  1.00  0.00           C
ATOM   4088 HD11 LEU   263      48.053  26.011  65.598  1.00  0.00           H
ATOM   4089 HD12 LEU   263      48.757  27.208  64.484  1.00  0.00           H
ATOM   4090 HD13 LEU   263      47.879  27.716  65.972  1.00  0.00           H
ATOM   4091  CD2 LEU   263      50.551  28.251  66.335  1.00  0.00           C
ATOM   4092 HD21 LEU   263      50.562  28.505  65.276  1.00  0.00           H
ATOM   4093 HD22 LEU   263      49.930  28.985  66.850  1.00  0.00           H
ATOM   4094 HD23 LEU   263      51.568  28.162  66.714  1.00  0.00           H
ATOM   4095  C   LEU   263      50.369  25.719  70.106  1.00  0.00           C
ATOM   4096  O   LEU   263      49.878  24.573  70.307  1.00  0.00           O
ATOM   4097  N   PRO   264      50.570  26.646  71.017  1.00  0.00           N
ATOM   4098  CD  PRO   264      51.092  28.008  70.727  1.00  0.00           C
ATOM   4099  HD2 PRO   264      50.577  28.487  69.895  1.00  0.00           H
ATOM   4100  HD3 PRO   264      52.154  27.876  70.526  1.00  0.00           H
ATOM   4101  CG  PRO   264      50.871  28.702  72.053  1.00  0.00           C
ATOM   4102  HG2 PRO   264      49.855  29.072  72.197  1.00  0.00           H
ATOM   4103  HG3 PRO   264      51.561  29.526  72.230  1.00  0.00           H
ATOM   4104  CB  PRO   264      50.999  27.592  73.128  1.00  0.00           C
ATOM   4105  HB2 PRO   264      50.505  27.951  74.031  1.00  0.00           H
ATOM   4106  HB3 PRO   264      52.056  27.327  73.168  1.00  0.00           H
ATOM   4107  CA  PRO   264      50.274  26.462  72.489  1.00  0.00           C
ATOM   4108  HA  PRO   264      50.654  25.540  72.928  1.00  0.00           H
ATOM   4109  C   PRO   264      48.732  26.375  72.822  1.00  0.00           C
ATOM   4110  O   PRO   264      48.227  27.142  73.673  1.00  0.00           O
ATOM   4111  N   ARG   265      47.975  25.481  72.069  1.00  0.00           N
ATOM   4112  H   ARG   265      48.480  24.878  71.435  1.00  0.00           H
ATOM   4113  CA  ARG   265      46.513  25.341  72.238  1.00  0.00           C
ATOM   4114  HA  ARG   265      46.084  26.312  71.990  1.00  0.00           H
ATOM   4115  CB  ARG   265      46.018  24.303  71.256  1.00  0.00           C
ATOM   4116  HB2 ARG   265      46.476  23.339  71.479  1.00  0.00           H
ATOM   4117  HB3 ARG   265      44.961  24.167  71.489  1.00  0.00           H
ATOM   4118  CG  ARG   265      46.263  24.742  69.811  1.00  0.00           C
ATOM   4119  HG2 ARG   265      46.226  25.827  69.699  1.00  0.00           H
ATOM   4120  HG3 ARG   265      47.203  24.277  69.517  1.00  0.00           H
ATOM   4121  CD  ARG   265      45.362  24.026  68.812  1.00  0.00           C
ATOM   4122  HD2 ARG   265      44.348  24.382  68.998  1.00  0.00           H
ATOM   4123  HD3 ARG   265      45.483  24.204  67.744  1.00  0.00           H
ATOM   4124  NE  ARG   265      45.177  22.576  69.053  1.00  0.00           N
ATOM   4125  HE  ARG   265      45.884  22.092  69.588  1.00  0.00           H
ATOM   4126  CZ  ARG   265      44.267  21.858  68.434  1.00  0.00           C
ATOM   4127  NH1 ARG   265      43.307  22.328  67.706  1.00  0.00           N
ATOM   4128 HH11 ARG   265      43.310  23.303  67.443  1.00  0.00           H
ATOM   4129 HH12 ARG   265      42.589  21.727  67.329  1.00  0.00           H
ATOM   4130  NH2 ARG   265      44.147  20.621  68.681  1.00  0.00           N
ATOM   4131 HH21 ARG   265      44.894  20.211  69.223  1.00  0.00           H
ATOM   4132 HH22 ARG   265      43.391  20.096  68.263  1.00  0.00           H
ATOM   4133  C   ARG   265      46.180  24.893  73.636  1.00  0.00           C
ATOM   4134  O   ARG   265      46.451  23.747  74.000  1.00  0.00           O
ATOM   4135  N   THR   266      45.575  25.769  74.449  1.00  0.00           N
ATOM   4136  H   THR   266      45.134  26.555  73.991  1.00  0.00           H
ATOM   4137  CA  THR   266      44.911  25.630  75.742  1.00  0.00           C
ATOM   4138  HA  THR   266      45.566  25.148  76.468  1.00  0.00           H
ATOM   4139  CB  THR   266      44.610  27.072  76.182  1.00  0.00           C
ATOM   4140  HB  THR   266      44.267  26.905  77.203  1.00  0.00           H
ATOM   4141  CG2 THR   266      45.815  27.991  76.228  1.00  0.00           C
ATOM   4142 HG21 THR   266      45.426  29.004  76.123  1.00  0.00           H
ATOM   4143 HG22 THR   266      46.469  27.831  75.371  1.00  0.00           H
ATOM   4144 HG23 THR   266      46.268  27.962  77.218  1.00  0.00           H
ATOM   4145  OG1 THR   266      43.636  27.688  75.558  1.00  0.00           O
ATOM   4146  HG1 THR   266      43.887  27.950  74.669  1.00  0.00           H
ATOM   4147  C   THR   266      43.628  24.834  75.628  1.00  0.00           C
ATOM   4148  O   THR   266      43.106  24.616  74.532  1.00  0.00           O
ATOM   4149  N   LYS   267      43.091  24.359  76.776  1.00  0.00           N
ATOM   4150  H   LYS   267      43.602  24.386  77.647  1.00  0.00           H
ATOM   4151  CA  LYS   267      41.773  23.666  76.819  1.00  0.00           C
ATOM   4152  HA  LYS   267      41.803  22.763  76.208  1.00  0.00           H
ATOM   4153  CB  LYS   267      41.493  23.268  78.295  1.00  0.00           C
ATOM   4154  HB2 LYS   267      42.313  22.666  78.687  1.00  0.00           H
ATOM   4155  HB3 LYS   267      41.342  24.180  78.873  1.00  0.00           H
ATOM   4156  CG  LYS   267      40.299  22.319  78.305  1.00  0.00           C
ATOM   4157  HG2 LYS   267      39.428  22.846  77.916  1.00  0.00           H
ATOM   4158  HG3 LYS   267      40.453  21.414  77.718  1.00  0.00           H
ATOM   4159  CD  LYS   267      39.861  21.908  79.739  1.00  0.00           C
ATOM   4160  HD2 LYS   267      40.727  21.380  80.138  1.00  0.00           H
ATOM   4161  HD3 LYS   267      39.691  22.793  80.352  1.00  0.00           H
ATOM   4162  CE  LYS   267      38.686  21.010  79.713  1.00  0.00           C
ATOM   4163  HE2 LYS   267      38.253  21.027  80.714  1.00  0.00           H
ATOM   4164  HE3 LYS   267      38.014  21.414  78.957  1.00  0.00           H
ATOM   4165  NZ  LYS   267      39.001  19.661  79.295  1.00  0.00           N
ATOM   4166  HZ1 LYS   267      39.847  19.256  79.667  1.00  0.00           H
ATOM   4167  HZ2 LYS   267      39.156  19.586  78.300  1.00  0.00           H
ATOM   4168  HZ3 LYS   267      38.277  19.010  79.563  1.00  0.00           H
ATOM   4169  C   LYS   267      40.628  24.605  76.256  1.00  0.00           C
ATOM   4170  O   LYS   267      39.698  24.093  75.674  1.00  0.00           O
ATOM   4171  N   TYR   268      40.784  25.945  76.194  1.00  0.00           N
ATOM   4172  H   TYR   268      41.622  26.394  76.538  1.00  0.00           H
ATOM   4173  CA  TYR   268      39.781  26.838  75.585  1.00  0.00           C
ATOM   4174  HA  TYR   268      38.783  26.519  75.884  1.00  0.00           H
ATOM   4175  CB  TYR   268      39.905  28.304  76.077  1.00  0.00           C
ATOM   4176  HB2 TYR   268      40.661  28.817  75.481  1.00  0.00           H
ATOM   4177  HB3 TYR   268      39.031  28.872  75.756  1.00  0.00           H
ATOM   4178  CG  TYR   268      40.260  28.507  77.576  1.00  0.00           C
ATOM   4179  CD1 TYR   268      39.324  28.170  78.601  1.00  0.00           C
ATOM   4180  HD1 TYR   268      38.372  27.734  78.335  1.00  0.00           H
ATOM   4181  CE1 TYR   268      39.632  28.360  79.958  1.00  0.00           C
ATOM   4182  HE1 TYR   268      38.952  28.122  80.762  1.00  0.00           H
ATOM   4183  CZ  TYR   268      40.834  28.983  80.324  1.00  0.00           C
ATOM   4184  OH  TYR   268      41.129  29.237  81.630  1.00  0.00           O
ATOM   4185  HH  TYR   268      40.345  29.002  82.132  1.00  0.00           H
ATOM   4186  CE2 TYR   268      41.786  29.423  79.293  1.00  0.00           C
ATOM   4187  HE2 TYR   268      42.733  29.881  79.535  1.00  0.00           H
ATOM   4188  CD2 TYR   268      41.489  29.080  77.937  1.00  0.00           C
ATOM   4189  HD2 TYR   268      42.182  29.166  77.113  1.00  0.00           H
ATOM   4190  C   TYR   268      39.892  26.724  74.112  1.00  0.00           C
ATOM   4191  O   TYR   268      38.889  26.498  73.435  1.00  0.00           O
ATOM   4192  N   ASP   269      41.122  26.824  73.604  1.00  0.00           N
ATOM   4193  H   ASP   269      41.897  26.755  74.248  1.00  0.00           H
ATOM   4194  CA  ASP   269      41.379  26.480  72.180  1.00  0.00           C
ATOM   4195  HA  ASP   269      40.923  27.241  71.546  1.00  0.00           H
ATOM   4196  CB  ASP   269      42.865  26.630  71.813  1.00  0.00           C
ATOM   4197  HB2 ASP   269      43.400  25.850  72.351  1.00  0.00           H
ATOM   4198  HB3 ASP   269      43.029  26.499  70.743  1.00  0.00           H
ATOM   4199  CG  ASP   269      43.413  28.014  72.194  1.00  0.00           C
ATOM   4200  OD1 ASP   269      43.144  29.099  71.584  1.00  0.00           O
ATOM   4201  OD2 ASP   269      44.331  28.100  73.019  1.00  0.00           O
ATOM   4202  C   ASP   269      40.881  25.095  71.792  1.00  0.00           C
ATOM   4203  O   ASP   269      40.185  24.956  70.735  1.00  0.00           O
ATOM   4204  N   ILE   270      41.191  24.007  72.518  1.00  0.00           N
ATOM   4205  H   ILE   270      41.926  24.118  73.201  1.00  0.00           H
ATOM   4206  CA  ILE   270      40.606  22.656  72.237  1.00  0.00           C
ATOM   4207  HA  ILE   270      40.912  22.439  71.213  1.00  0.00           H
ATOM   4208  CB  ILE   270      41.212  21.499  73.202  1.00  0.00           C
ATOM   4209  HB  ILE   270      40.860  21.684  74.217  1.00  0.00           H
ATOM   4210  CG2 ILE   270      40.576  20.137  72.642  1.00  0.00           C
ATOM   4211 HG21 ILE   270      40.752  19.928  71.587  1.00  0.00           H
ATOM   4212 HG22 ILE   270      39.517  20.178  72.891  1.00  0.00           H
ATOM   4213 HG23 ILE   270      40.950  19.249  73.151  1.00  0.00           H
ATOM   4214  CG1 ILE   270      42.742  21.409  73.119  1.00  0.00           C
ATOM   4215 HG12 ILE   270      43.155  22.377  73.405  1.00  0.00           H
ATOM   4216 HG13 ILE   270      43.147  20.632  73.767  1.00  0.00           H
ATOM   4217  CD1 ILE   270      43.358  20.928  71.765  1.00  0.00           C
ATOM   4218 HD11 ILE   270      43.120  21.630  70.966  1.00  0.00           H
ATOM   4219 HD12 ILE   270      42.989  19.931  71.526  1.00  0.00           H
ATOM   4220 HD13 ILE   270      44.430  20.870  71.952  1.00  0.00           H
ATOM   4221  C   ILE   270      39.035  22.619  72.274  1.00  0.00           C
ATOM   4222  O   ILE   270      38.415  22.030  71.379  1.00  0.00           O
ATOM   4223  N   THR   271      38.505  23.382  73.271  1.00  0.00           N
ATOM   4224  H   THR   271      39.091  23.784  73.988  1.00  0.00           H
ATOM   4225  CA  THR   271      37.054  23.606  73.363  1.00  0.00           C
ATOM   4226  HA  THR   271      36.559  22.641  73.473  1.00  0.00           H
ATOM   4227  CB  THR   271      36.663  24.336  74.673  1.00  0.00           C
ATOM   4228  HB  THR   271      37.062  25.350  74.636  1.00  0.00           H
ATOM   4229  CG2 THR   271      35.163  24.351  74.941  1.00  0.00           C
ATOM   4230 HG21 THR   271      34.742  25.026  74.196  1.00  0.00           H
ATOM   4231 HG22 THR   271      34.988  24.683  75.965  1.00  0.00           H
ATOM   4232 HG23 THR   271      34.770  23.342  74.814  1.00  0.00           H
ATOM   4233  OG1 THR   271      37.037  23.605  75.848  1.00  0.00           O
ATOM   4234  HG1 THR   271      37.991  23.642  75.944  1.00  0.00           H
ATOM   4235  C   THR   271      36.478  24.280  72.083  1.00  0.00           C
ATOM   4236  O   THR   271      35.520  23.714  71.514  1.00  0.00           O
ATOM   4237  N   ILE   272      37.159  25.348  71.541  1.00  0.00           N
ATOM   4238  H   ILE   272      38.031  25.600  71.983  1.00  0.00           H
ATOM   4239  CA  ILE   272      36.790  25.884  70.249  1.00  0.00           C
ATOM   4240  HA  ILE   272      35.734  26.151  70.275  1.00  0.00           H
ATOM   4241  CB  ILE   272      37.593  27.204  70.030  1.00  0.00           C
ATOM   4242  HB  ILE   272      38.667  27.045  70.122  1.00  0.00           H
ATOM   4243  CG2 ILE   272      37.492  27.721  68.649  1.00  0.00           C
ATOM   4244 HG21 ILE   272      37.912  27.028  67.919  1.00  0.00           H
ATOM   4245 HG22 ILE   272      38.042  28.656  68.534  1.00  0.00           H
ATOM   4246 HG23 ILE   272      36.461  27.898  68.344  1.00  0.00           H
ATOM   4247  CG1 ILE   272      37.080  28.294  71.029  1.00  0.00           C
ATOM   4248 HG12 ILE   272      36.032  28.502  70.818  1.00  0.00           H
ATOM   4249 HG13 ILE   272      37.139  27.923  72.053  1.00  0.00           H
ATOM   4250  CD1 ILE   272      37.766  29.616  71.031  1.00  0.00           C
ATOM   4251 HD11 ILE   272      37.381  30.197  71.868  1.00  0.00           H
ATOM   4252 HD12 ILE   272      37.563  30.125  70.089  1.00  0.00           H
ATOM   4253 HD13 ILE   272      38.832  29.617  71.259  1.00  0.00           H
ATOM   4254  C   ILE   272      36.835  24.876  69.113  1.00  0.00           C
ATOM   4255  O   ILE   272      35.852  24.838  68.327  1.00  0.00           O
ATOM   4256  N   ASP   273      37.899  24.062  69.012  1.00  0.00           N
ATOM   4257  H   ASP   273      38.599  24.202  69.727  1.00  0.00           H
ATOM   4258  CA  ASP   273      38.114  23.084  67.902  1.00  0.00           C
ATOM   4259  HA  ASP   273      37.976  23.643  66.976  1.00  0.00           H
ATOM   4260  CB  ASP   273      39.638  22.668  67.907  1.00  0.00           C
ATOM   4261  HB2 ASP   273      40.342  23.486  68.059  1.00  0.00           H
ATOM   4262  HB3 ASP   273      39.666  21.959  68.736  1.00  0.00           H
ATOM   4263  CG  ASP   273      40.019  21.849  66.696  1.00  0.00           C
ATOM   4264  OD1 ASP   273      39.455  22.111  65.594  1.00  0.00           O
ATOM   4265  OD2 ASP   273      40.940  21.036  66.841  1.00  0.00           O
ATOM   4266  C   ASP   273      37.078  21.915  67.969  1.00  0.00           C
ATOM   4267  O   ASP   273      36.394  21.682  66.931  1.00  0.00           O
ATOM   4268  N   GLU   274      36.755  21.415  69.163  1.00  0.00           N
ATOM   4269  H   GLU   274      37.318  21.753  69.930  1.00  0.00           H
ATOM   4270  CA  GLU   274      35.712  20.426  69.494  1.00  0.00           C
ATOM   4271  HA  GLU   274      35.885  19.682  68.716  1.00  0.00           H
ATOM   4272  CB  GLU   274      35.889  19.932  70.948  1.00  0.00           C
ATOM   4273  HB2 GLU   274      35.961  20.823  71.570  1.00  0.00           H
ATOM   4274  HB3 GLU   274      35.017  19.449  71.385  1.00  0.00           H
ATOM   4275  CG  GLU   274      37.055  18.974  71.199  1.00  0.00           C
ATOM   4276  HG2 GLU   274      37.946  19.520  70.888  1.00  0.00           H
ATOM   4277  HG3 GLU   274      37.025  18.811  72.276  1.00  0.00           H
ATOM   4278  CD  GLU   274      36.931  17.608  70.516  1.00  0.00           C
ATOM   4279  OE1 GLU   274      37.908  17.052  69.944  1.00  0.00           O
ATOM   4280  OE2 GLU   274      35.739  17.184  70.392  1.00  0.00           O
ATOM   4281  C   GLU   274      34.251  21.015  69.393  1.00  0.00           C
ATOM   4282  O   GLU   274      33.226  20.313  69.252  1.00  0.00           O
ATOM   4283  N   GLU   275      34.144  22.349  69.389  1.00  0.00           N
ATOM   4284  H   GLU   275      34.966  22.926  69.501  1.00  0.00           H
ATOM   4285  CA  GLU   275      32.842  22.975  69.129  1.00  0.00           C
ATOM   4286  HA  GLU   275      32.059  22.265  69.395  1.00  0.00           H
ATOM   4287  CB  GLU   275      32.662  24.302  69.953  1.00  0.00           C
ATOM   4288  HB2 GLU   275      32.851  24.011  70.986  1.00  0.00           H
ATOM   4289  HB3 GLU   275      33.393  25.024  69.591  1.00  0.00           H
ATOM   4290  CG  GLU   275      31.251  24.903  69.917  1.00  0.00           C
ATOM   4291  HG2 GLU   275      31.214  25.561  70.784  1.00  0.00           H
ATOM   4292  HG3 GLU   275      31.068  25.504  69.026  1.00  0.00           H
ATOM   4293  CD  GLU   275      30.192  23.914  70.235  1.00  0.00           C
ATOM   4294  OE1 GLU   275      29.051  24.122  69.625  1.00  0.00           O
ATOM   4295  OE2 GLU   275      30.293  23.119  71.217  1.00  0.00           O
ATOM   4296  C   GLU   275      32.603  23.226  67.570  1.00  0.00           C
ATOM   4297  O   GLU   275      31.551  23.754  67.092  1.00  0.00           O
ATOM   4298  N   SER   276      33.633  22.892  66.778  1.00  0.00           N
ATOM   4299  H   SER   276      34.526  22.702  67.209  1.00  0.00           H
ATOM   4300  CA  SER   276      33.706  23.206  65.360  1.00  0.00           C
ATOM   4301  HA  SER   276      32.974  24.004  65.240  1.00  0.00           H
ATOM   4302  CB  SER   276      35.100  23.685  64.884  1.00  0.00           C
ATOM   4303  HB2 SER   276      34.874  24.380  64.074  1.00  0.00           H
ATOM   4304  HB3 SER   276      35.621  24.334  65.589  1.00  0.00           H
ATOM   4305  OG  SER   276      35.993  22.594  64.505  1.00  0.00           O
ATOM   4306  HG  SER   276      36.192  22.145  65.330  1.00  0.00           H
ATOM   4307  C   SER   276      33.216  22.078  64.427  1.00  0.00           C
ATOM   4308  O   SER   276      33.335  20.908  64.758  1.00  0.00           O
ATOM   4309  N   PRO   277      32.664  22.425  63.225  1.00  0.00           N
ATOM   4310  CD  PRO   277      32.006  23.678  62.711  1.00  0.00           C
ATOM   4311  HD2 PRO   277      32.723  24.498  62.731  1.00  0.00           H
ATOM   4312  HD3 PRO   277      31.133  23.896  63.327  1.00  0.00           H
ATOM   4313  CG  PRO   277      31.408  23.474  61.297  1.00  0.00           C
ATOM   4314  HG2 PRO   277      32.214  23.727  60.607  1.00  0.00           H
ATOM   4315  HG3 PRO   277      30.496  24.024  61.068  1.00  0.00           H
ATOM   4316  CB  PRO   277      31.198  21.970  61.390  1.00  0.00           C
ATOM   4317  HB2 PRO   277      31.187  21.536  60.390  1.00  0.00           H
ATOM   4318  HB3 PRO   277      30.236  21.750  61.853  1.00  0.00           H
ATOM   4319  CA  PRO   277      32.366  21.401  62.264  1.00  0.00           C
ATOM   4320  HA  PRO   277      31.893  20.532  62.720  1.00  0.00           H
ATOM   4321  C   PRO   277      33.486  20.954  61.354  1.00  0.00           C
ATOM   4322  O   PRO   277      33.283  19.974  60.617  1.00  0.00           O
ATOM   4323  N   ARG   278      34.703  21.507  61.604  1.00  0.00           N
ATOM   4324  H   ARG   278      34.801  22.340  62.167  1.00  0.00           H
ATOM   4325  CA  ARG   278      35.888  20.964  61.008  1.00  0.00           C
ATOM   4326  HA  ARG   278      35.670  20.040  60.471  1.00  0.00           H
ATOM   4327  CB  ARG   278      36.404  21.885  59.889  1.00  0.00           C
ATOM   4328  HB2 ARG   278      36.434  22.894  60.298  1.00  0.00           H
ATOM   4329  HB3 ARG   278      37.406  21.607  59.562  1.00  0.00           H
ATOM   4330  CG  ARG   278      35.464  21.792  58.654  1.00  0.00           C
ATOM   4331  HG2 ARG   278      35.244  20.811  58.234  1.00  0.00           H
ATOM   4332  HG3 ARG   278      34.557  22.278  59.014  1.00  0.00           H
ATOM   4333  CD  ARG   278      35.927  22.635  57.486  1.00  0.00           C
ATOM   4334  HD2 ARG   278      35.194  22.662  56.680  1.00  0.00           H
ATOM   4335  HD3 ARG   278      36.131  23.644  57.847  1.00  0.00           H
ATOM   4336  NE  ARG   278      37.195  22.165  56.895  1.00  0.00           N
ATOM   4337  HE  ARG   278      37.590  21.299  57.233  1.00  0.00           H
ATOM   4338  CZ  ARG   278      38.038  22.834  56.201  1.00  0.00           C
ATOM   4339  NH1 ARG   278      37.780  23.950  55.644  1.00  0.00           N
ATOM   4340 HH11 ARG   278      36.832  24.262  55.800  1.00  0.00           H
ATOM   4341 HH12 ARG   278      38.467  24.428  55.079  1.00  0.00           H
ATOM   4342  NH2 ARG   278      39.206  22.315  56.024  1.00  0.00           N
ATOM   4343 HH21 ARG   278      39.300  21.373  56.376  1.00  0.00           H
ATOM   4344 HH22 ARG   278      39.773  22.651  55.259  1.00  0.00           H
ATOM   4345  C   ARG   278      36.972  20.731  62.120  1.00  0.00           C
ATOM   4346  O   ARG   278      37.948  21.523  62.129  1.00  0.00           O
ATOM   4347  N   PRO   279      36.940  19.722  62.959  1.00  0.00           N
ATOM   4348  CD  PRO   279      35.799  18.764  63.041  1.00  0.00           C
ATOM   4349  HD2 PRO   279      35.997  17.839  62.501  1.00  0.00           H
ATOM   4350  HD3 PRO   279      34.770  19.041  62.812  1.00  0.00           H
ATOM   4351  CG  PRO   279      35.768  18.598  64.545  1.00  0.00           C
ATOM   4352  HG2 PRO   279      35.219  17.681  64.761  1.00  0.00           H
ATOM   4353  HG3 PRO   279      35.268  19.481  64.942  1.00  0.00           H
ATOM   4354  CB  PRO   279      37.215  18.535  64.892  1.00  0.00           C
ATOM   4355  HB2 PRO   279      37.467  17.524  64.567  1.00  0.00           H
ATOM   4356  HB3 PRO   279      37.335  18.764  65.950  1.00  0.00           H
ATOM   4357  CA  PRO   279      37.851  19.598  64.061  1.00  0.00           C
ATOM   4358  HA  PRO   279      37.855  20.525  64.634  1.00  0.00           H
ATOM   4359  C   PRO   279      39.281  19.227  63.654  1.00  0.00           C
ATOM   4360  O   PRO   279      39.441  18.327  62.809  1.00  0.00           O
ATOM   4361  N   GLY   280      40.295  19.888  64.141  1.00  0.00           N
ATOM   4362  H   GLY   280      40.175  20.726  64.691  1.00  0.00           H
ATOM   4363  CA  GLY   280      41.691  19.588  63.874  1.00  0.00           C
ATOM   4364  HA2 GLY   280      42.132  20.153  64.696  1.00  0.00           H
ATOM   4365  HA3 GLY   280      41.980  18.540  63.944  1.00  0.00           H
ATOM   4366  C   GLY   280      42.170  20.080  62.533  1.00  0.00           C
ATOM   4367  O   GLY   280      43.335  19.794  62.147  1.00  0.00           O
ATOM   4368  N   GLN   281      41.230  20.598  61.741  1.00  0.00           N
ATOM   4369  H   GLN   281      40.344  20.788  62.188  1.00  0.00           H
ATOM   4370  CA  GLN   281      41.432  21.365  60.538  1.00  0.00           C
ATOM   4371  HA  GLN   281      42.440  21.142  60.190  1.00  0.00           H
ATOM   4372  CB  GLN   281      40.422  20.989  59.405  1.00  0.00           C
ATOM   4373  HB2 GLN   281      39.424  21.255  59.755  1.00  0.00           H
ATOM   4374  HB3 GLN   281      40.693  21.634  58.569  1.00  0.00           H
ATOM   4375  CG  GLN   281      40.318  19.489  59.059  1.00  0.00           C
ATOM   4376  HG2 GLN   281      41.200  19.158  58.509  1.00  0.00           H
ATOM   4377  HG3 GLN   281      40.262  18.972  60.017  1.00  0.00           H
ATOM   4378  CD  GLN   281      39.156  19.134  58.181  1.00  0.00           C
ATOM   4379  OE1 GLN   281      38.560  19.991  57.578  1.00  0.00           O
ATOM   4380  NE2 GLN   281      38.707  17.847  58.148  1.00  0.00           N
ATOM   4381 HE21 GLN   281      37.851  17.552  57.702  1.00  0.00           H
ATOM   4382 HE22 GLN   281      39.228  17.136  58.640  1.00  0.00           H
ATOM   4383  C   GLN   281      41.326  22.880  60.791  1.00  0.00           C
ATOM   4384  O   GLN   281      40.725  23.278  61.771  1.00  0.00           O
ATOM   4385  N   GLN   282      41.861  23.659  59.845  1.00  0.00           N
ATOM   4386  H   GLN   282      42.428  23.276  59.103  1.00  0.00           H
ATOM   4387  CA  GLN   282      41.941  25.105  59.934  1.00  0.00           C
ATOM   4388  HA  GLN   282      42.684  25.405  59.195  1.00  0.00           H
ATOM   4389  CB  GLN   282      40.549  25.788  59.637  1.00  0.00           C
ATOM   4390  HB2 GLN   282      39.970  25.876  60.555  1.00  0.00           H
ATOM   4391  HB3 GLN   282      40.800  26.765  59.222  1.00  0.00           H
ATOM   4392  CG  GLN   282      39.619  25.262  58.579  1.00  0.00           C
ATOM   4393  HG2 GLN   282      40.089  25.153  57.602  1.00  0.00           H
ATOM   4394  HG3 GLN   282      39.381  24.217  58.776  1.00  0.00           H
ATOM   4395  CD  GLN   282      38.397  26.140  58.502  1.00  0.00           C
ATOM   4396  OE1 GLN   282      37.436  26.060  59.279  1.00  0.00           O
ATOM   4397  NE2 GLN   282      38.388  27.156  57.661  1.00  0.00           N
ATOM   4398 HE21 GLN   282      37.597  27.779  57.726  1.00  0.00           H
ATOM   4399 HE22 GLN   282      39.160  27.364  57.044  1.00  0.00           H
ATOM   4400  C   GLN   282      42.573  25.569  61.285  1.00  0.00           C
ATOM   4401  O   GLN   282      42.227  26.594  61.855  1.00  0.00           O
ATOM   4402  N   THR   283      43.493  24.732  61.733  1.00  0.00           N
ATOM   4403  H   THR   283      43.597  23.878  61.203  1.00  0.00           H
ATOM   4404  CA  THR   283      44.126  24.951  63.053  1.00  0.00           C
ATOM   4405  HA  THR   283      43.262  24.800  63.700  1.00  0.00           H
ATOM   4406  CB  THR   283      45.162  23.805  63.384  1.00  0.00           C
ATOM   4407  HB  THR   283      45.985  23.920  62.678  1.00  0.00           H
ATOM   4408  CG2 THR   283      45.605  23.711  64.830  1.00  0.00           C
ATOM   4409 HG21 THR   283      44.779  23.475  65.499  1.00  0.00           H
ATOM   4410 HG22 THR   283      45.996  24.681  65.138  1.00  0.00           H
ATOM   4411 HG23 THR   283      46.330  22.906  64.956  1.00  0.00           H
ATOM   4412  OG1 THR   283      44.548  22.522  63.141  1.00  0.00           O
ATOM   4413  HG1 THR   283      44.666  22.251  62.228  1.00  0.00           H
ATOM   4414  C   THR   283      44.811  26.313  63.281  1.00  0.00           C
ATOM   4415  O   THR   283      44.444  26.913  64.234  1.00  0.00           O
ATOM   4416  N   PHE   284      45.660  26.869  62.404  1.00  0.00           N
ATOM   4417  H   PHE   284      46.111  26.220  61.775  1.00  0.00           H
ATOM   4418  CA  PHE   284      46.163  28.223  62.466  1.00  0.00           C
ATOM   4419  HA  PHE   284      46.650  28.394  63.425  1.00  0.00           H
ATOM   4420  CB  PHE   284      47.221  28.493  61.360  1.00  0.00           C
ATOM   4421  HB2 PHE   284      48.009  27.762  61.543  1.00  0.00           H
ATOM   4422  HB3 PHE   284      46.702  28.365  60.409  1.00  0.00           H
ATOM   4423  CG  PHE   284      47.975  29.766  61.488  1.00  0.00           C
ATOM   4424  CD1 PHE   284      48.850  30.023  62.527  1.00  0.00           C
ATOM   4425  HD1 PHE   284      49.154  29.264  63.232  1.00  0.00           H
ATOM   4426  CE1 PHE   284      49.524  31.281  62.651  1.00  0.00           C
ATOM   4427  HE1 PHE   284      50.244  31.482  63.431  1.00  0.00           H
ATOM   4428  CZ  PHE   284      49.082  32.338  61.887  1.00  0.00           C
ATOM   4429  HZ  PHE   284      49.566  33.302  61.950  1.00  0.00           H
ATOM   4430  CE2 PHE   284      48.085  32.184  60.936  1.00  0.00           C
ATOM   4431  HE2 PHE   284      47.749  33.047  60.382  1.00  0.00           H
ATOM   4432  CD2 PHE   284      47.570  30.860  60.649  1.00  0.00           C
ATOM   4433  HD2 PHE   284      46.702  30.749  60.016  1.00  0.00           H
ATOM   4434  C   PHE   284      45.026  29.379  62.343  1.00  0.00           C
ATOM   4435  O   PHE   284      45.190  30.399  63.030  1.00  0.00           O
ATOM   4436  N   GLU   285      43.945  29.162  61.645  1.00  0.00           N
ATOM   4437  H   GLU   285      43.774  28.283  61.178  1.00  0.00           H
ATOM   4438  CA  GLU   285      42.939  30.196  61.587  1.00  0.00           C
ATOM   4439  HA  GLU   285      43.479  31.121  61.382  1.00  0.00           H
ATOM   4440  CB  GLU   285      41.939  29.904  60.397  1.00  0.00           C
ATOM   4441  HB2 GLU   285      42.391  30.074  59.421  1.00  0.00           H
ATOM   4442  HB3 GLU   285      41.552  28.888  60.473  1.00  0.00           H
ATOM   4443  CG  GLU   285      40.785  30.853  60.342  1.00  0.00           C
ATOM   4444  HG2 GLU   285      40.245  30.889  61.288  1.00  0.00           H
ATOM   4445  HG3 GLU   285      41.208  31.830  60.105  1.00  0.00           H
ATOM   4446  CD  GLU   285      39.861  30.521  59.169  1.00  0.00           C
ATOM   4447  OE1 GLU   285      38.716  30.064  59.401  1.00  0.00           O
ATOM   4448  OE2 GLU   285      40.275  30.776  58.015  1.00  0.00           O
ATOM   4449  C   GLU   285      42.156  30.354  62.864  1.00  0.00           C
ATOM   4450  O   GLU   285      41.751  31.405  63.330  1.00  0.00           O
ATOM   4451  N   LYS   286      41.925  29.218  63.531  1.00  0.00           N
ATOM   4452  H   LYS   286      42.249  28.346  63.137  1.00  0.00           H
ATOM   4453  CA  LYS   286      41.248  29.166  64.821  1.00  0.00           C
ATOM   4454  HA  LYS   286      40.302  29.707  64.761  1.00  0.00           H
ATOM   4455  CB  LYS   286      41.157  27.720  65.309  1.00  0.00           C
ATOM   4456  HB2 LYS   286      42.095  27.173  65.213  1.00  0.00           H
ATOM   4457  HB3 LYS   286      40.775  27.608  66.323  1.00  0.00           H
ATOM   4458  CG  LYS   286      40.035  27.118  64.420  1.00  0.00           C
ATOM   4459  HG2 LYS   286      39.134  27.725  64.514  1.00  0.00           H
ATOM   4460  HG3 LYS   286      40.457  27.131  63.416  1.00  0.00           H
ATOM   4461  CD  LYS   286      39.551  25.694  64.790  1.00  0.00           C
ATOM   4462  HD2 LYS   286      40.443  25.067  64.806  1.00  0.00           H
ATOM   4463  HD3 LYS   286      39.169  25.695  65.810  1.00  0.00           H
ATOM   4464  CE  LYS   286      38.433  25.154  63.875  1.00  0.00           C
ATOM   4465  HE2 LYS   286      37.488  25.275  64.403  1.00  0.00           H
ATOM   4466  HE3 LYS   286      38.345  25.670  62.919  1.00  0.00           H
ATOM   4467  NZ  LYS   286      38.766  23.779  63.630  1.00  0.00           N
ATOM   4468  HZ1 LYS   286      39.557  23.793  63.002  1.00  0.00           H
ATOM   4469  HZ2 LYS   286      38.037  23.199  63.239  1.00  0.00           H
ATOM   4470  HZ3 LYS   286      39.085  23.276  64.447  1.00  0.00           H
ATOM   4471  C   LYS   286      42.008  29.908  65.902  1.00  0.00           C
ATOM   4472  O   LYS   286      41.401  30.681  66.566  1.00  0.00           O
ATOM   4473  N   MET   287      43.327  29.850  65.930  1.00  0.00           N
ATOM   4474  H   MET   287      43.828  29.142  65.415  1.00  0.00           H
ATOM   4475  CA  MET   287      44.192  30.701  66.751  1.00  0.00           C
ATOM   4476  HA  MET   287      43.684  30.904  67.693  1.00  0.00           H
ATOM   4477  CB  MET   287      45.395  29.790  67.129  1.00  0.00           C
ATOM   4478  HB2 MET   287      45.425  28.881  66.529  1.00  0.00           H
ATOM   4479  HB3 MET   287      46.274  30.391  66.895  1.00  0.00           H
ATOM   4480  CG  MET   287      45.525  29.550  68.641  1.00  0.00           C
ATOM   4481  HG2 MET   287      45.372  30.533  69.087  1.00  0.00           H
ATOM   4482  HG3 MET   287      44.700  28.992  69.084  1.00  0.00           H
ATOM   4483  SD  MET   287      47.145  28.813  69.102  1.00  0.00           S
ATOM   4484  CE  MET   287      47.297  28.800  70.875  1.00  0.00           C
ATOM   4485  HE1 MET   287      46.366  28.422  71.295  1.00  0.00           H
ATOM   4486  HE2 MET   287      48.209  28.321  71.234  1.00  0.00           H
ATOM   4487  HE3 MET   287      47.506  29.803  71.249  1.00  0.00           H
ATOM   4488  C   MET   287      44.604  32.101  66.271  1.00  0.00           C
ATOM   4489  O   MET   287      45.400  32.750  66.942  1.00  0.00           O
ATOM   4490  N   SER   288      44.075  32.565  65.187  1.00  0.00           N
ATOM   4491  H   SER   288      43.383  31.989  64.729  1.00  0.00           H
ATOM   4492  CA  SER   288      44.283  33.958  64.740  1.00  0.00           C
ATOM   4493  HA  SER   288      44.823  34.570  65.463  1.00  0.00           H
ATOM   4494  CB  SER   288      45.305  33.860  63.605  1.00  0.00           C
ATOM   4495  HB2 SER   288      45.596  34.883  63.365  1.00  0.00           H
ATOM   4496  HB3 SER   288      46.193  33.438  64.071  1.00  0.00           H
ATOM   4497  OG  SER   288      44.972  33.157  62.357  1.00  0.00           O
ATOM   4498  HG  SER   288      45.027  32.234  62.613  1.00  0.00           H
ATOM   4499  C   SER   288      43.025  34.727  64.258  1.00  0.00           C
ATOM   4500  O   SER   288      43.004  35.925  64.214  1.00  0.00           O
ATOM   4501  N   SER   289      41.961  34.026  63.858  1.00  0.00           N
ATOM   4502  H   SER   289      42.078  33.034  63.710  1.00  0.00           H
ATOM   4503  CA  SER   289      40.737  34.644  63.266  1.00  0.00           C
ATOM   4504  HA  SER   289      40.943  35.440  62.550  1.00  0.00           H
ATOM   4505  CB  SER   289      39.904  33.605  62.528  1.00  0.00           C
ATOM   4506  HB2 SER   289      40.579  33.247  61.752  1.00  0.00           H
ATOM   4507  HB3 SER   289      39.699  32.810  63.245  1.00  0.00           H
ATOM   4508  OG  SER   289      38.687  34.139  62.049  1.00  0.00           O
ATOM   4509  HG  SER   289      38.490  33.866  61.150  1.00  0.00           H
ATOM   4510  C   SER   289      39.961  35.345  64.427  1.00  0.00           C
ATOM   4511  O   SER   289      39.685  34.645  65.439  1.00  0.00           O
ATOM   4512  N   GLY   290      39.506  36.528  64.186  1.00  0.00           N
ATOM   4513  H   GLY   290      39.759  36.928  63.294  1.00  0.00           H
ATOM   4514  CA  GLY   290      38.682  37.278  65.057  1.00  0.00           C
ATOM   4515  HA2 GLY   290      39.167  37.401  66.026  1.00  0.00           H
ATOM   4516  HA3 GLY   290      38.562  38.247  64.571  1.00  0.00           H
ATOM   4517  C   GLY   290      37.287  36.626  65.290  1.00  0.00           C
ATOM   4518  O   GLY   290      36.682  36.872  66.296  1.00  0.00           O
ATOM   4519  N   TYR   291      36.857  35.706  64.435  1.00  0.00           N
ATOM   4520  H   TYR   291      37.232  35.646  63.499  1.00  0.00           H
ATOM   4521  CA  TYR   291      35.708  34.879  64.685  1.00  0.00           C
ATOM   4522  HA  TYR   291      34.824  35.512  64.755  1.00  0.00           H
ATOM   4523  CB  TYR   291      35.656  33.940  63.475  1.00  0.00           C
ATOM   4524  HB2 TYR   291      35.814  34.625  62.641  1.00  0.00           H
ATOM   4525  HB3 TYR   291      36.499  33.249  63.468  1.00  0.00           H
ATOM   4526  CG  TYR   291      34.382  33.230  63.276  1.00  0.00           C
ATOM   4527  CD1 TYR   291      34.197  31.891  63.747  1.00  0.00           C
ATOM   4528  HD1 TYR   291      35.086  31.587  64.279  1.00  0.00           H
ATOM   4529  CE1 TYR   291      32.959  31.192  63.691  1.00  0.00           C
ATOM   4530  HE1 TYR   291      32.821  30.172  64.016  1.00  0.00           H
ATOM   4531  CZ  TYR   291      31.845  31.862  63.122  1.00  0.00           C
ATOM   4532  OH  TYR   291      30.730  31.101  63.060  1.00  0.00           O
ATOM   4533  HH  TYR   291      29.925  31.564  63.304  1.00  0.00           H
ATOM   4534  CE2 TYR   291      31.956  33.179  62.585  1.00  0.00           C
ATOM   4535  HE2 TYR   291      31.046  33.685  62.298  1.00  0.00           H
ATOM   4536  CD2 TYR   291      33.208  33.882  62.721  1.00  0.00           C
ATOM   4537  HD2 TYR   291      33.203  34.922  62.430  1.00  0.00           H
ATOM   4538  C   TYR   291      35.733  34.018  66.002  1.00  0.00           C
ATOM   4539  O   TYR   291      34.696  33.521  66.428  1.00  0.00           O
ATOM   4540  N   TYR   292      36.981  33.913  66.554  1.00  0.00           N
ATOM   4541  H   TYR   292      37.751  34.221  65.975  1.00  0.00           H
ATOM   4542  CA  TYR   292      37.150  33.172  67.739  1.00  0.00           C
ATOM   4543  HA  TYR   292      36.182  32.770  68.040  1.00  0.00           H
ATOM   4544  CB  TYR   292      37.990  31.928  67.366  1.00  0.00           C
ATOM   4545  HB2 TYR   292      38.961  32.195  66.949  1.00  0.00           H
ATOM   4546  HB3 TYR   292      38.200  31.392  68.292  1.00  0.00           H
ATOM   4547  CG  TYR   292      37.330  31.044  66.279  1.00  0.00           C
ATOM   4548  CD1 TYR   292      36.230  30.142  66.620  1.00  0.00           C
ATOM   4549  HD1 TYR   292      35.813  30.124  67.617  1.00  0.00           H
ATOM   4550  CE1 TYR   292      35.819  29.242  65.594  1.00  0.00           C
ATOM   4551  HE1 TYR   292      35.040  28.553  65.886  1.00  0.00           H
ATOM   4552  CZ  TYR   292      36.446  29.158  64.331  1.00  0.00           C
ATOM   4553  OH  TYR   292      36.142  28.100  63.510  1.00  0.00           O
ATOM   4554  HH  TYR   292      36.687  28.076  62.720  1.00  0.00           H
ATOM   4555  CE2 TYR   292      37.482  30.125  64.037  1.00  0.00           C
ATOM   4556  HE2 TYR   292      37.791  30.131  63.001  1.00  0.00           H
ATOM   4557  CD2 TYR   292      37.888  31.049  65.044  1.00  0.00           C
ATOM   4558  HD2 TYR   292      38.794  31.618  64.892  1.00  0.00           H
ATOM   4559  C   TYR   292      37.745  33.981  68.972  1.00  0.00           C
ATOM   4560  O   TYR   292      37.818  33.535  70.123  1.00  0.00           O
ATOM   4561  N   LEU   293      38.248  35.232  68.779  1.00  0.00           N
ATOM   4562  H   LEU   293      38.009  35.603  67.871  1.00  0.00           H
ATOM   4563  CA  LEU   293      38.932  36.037  69.738  1.00  0.00           C
ATOM   4564  HA  LEU   293      39.693  35.386  70.168  1.00  0.00           H
ATOM   4565  CB  LEU   293      39.682  37.248  69.201  1.00  0.00           C
ATOM   4566  HB2 LEU   293      39.081  37.980  68.662  1.00  0.00           H
ATOM   4567  HB3 LEU   293      40.073  37.813  70.046  1.00  0.00           H
ATOM   4568  CG  LEU   293      40.842  36.910  68.225  1.00  0.00           C
ATOM   4569  HG  LEU   293      40.427  36.206  67.503  1.00  0.00           H
ATOM   4570  CD1 LEU   293      41.504  38.097  67.494  1.00  0.00           C
ATOM   4571 HD11 LEU   293      42.272  37.578  66.920  1.00  0.00           H
ATOM   4572 HD12 LEU   293      41.893  38.865  68.160  1.00  0.00           H
ATOM   4573 HD13 LEU   293      40.837  38.607  66.799  1.00  0.00           H
ATOM   4574  CD2 LEU   293      41.946  36.074  68.830  1.00  0.00           C
ATOM   4575 HD21 LEU   293      41.608  35.179  69.352  1.00  0.00           H
ATOM   4576 HD22 LEU   293      42.693  35.835  68.072  1.00  0.00           H
ATOM   4577 HD23 LEU   293      42.309  36.715  69.633  1.00  0.00           H
ATOM   4578  C   LEU   293      38.014  36.372  70.884  1.00  0.00           C
ATOM   4579  O   LEU   293      38.408  36.201  72.085  1.00  0.00           O
ATOM   4580  N   GLY   294      36.787  36.809  70.557  1.00  0.00           N
ATOM   4581  H   GLY   294      36.394  36.849  69.626  1.00  0.00           H
ATOM   4582  CA  GLY   294      35.707  36.973  71.536  1.00  0.00           C
ATOM   4583  HA2 GLY   294      36.133  37.630  72.294  1.00  0.00           H
ATOM   4584  HA3 GLY   294      34.853  37.504  71.114  1.00  0.00           H
ATOM   4585  C   GLY   294      35.168  35.665  72.220  1.00  0.00           C
ATOM   4586  O   GLY   294      34.597  35.737  73.273  1.00  0.00           O
ATOM   4587  N   GLU   295      35.519  34.483  71.646  1.00  0.00           N
ATOM   4588  H   GLU   295      35.798  34.519  70.675  1.00  0.00           H
ATOM   4589  CA  GLU   295      35.189  33.168  72.221  1.00  0.00           C
ATOM   4590  HA  GLU   295      34.214  33.256  72.701  1.00  0.00           H
ATOM   4591  CB  GLU   295      34.953  32.157  71.083  1.00  0.00           C
ATOM   4592  HB2 GLU   295      34.266  32.539  70.328  1.00  0.00           H
ATOM   4593  HB3 GLU   295      35.838  32.062  70.453  1.00  0.00           H
ATOM   4594  CG  GLU   295      34.395  30.875  71.580  1.00  0.00           C
ATOM   4595  HG2 GLU   295      34.537  30.073  70.855  1.00  0.00           H
ATOM   4596  HG3 GLU   295      35.004  30.568  72.429  1.00  0.00           H
ATOM   4597  CD  GLU   295      33.002  30.912  72.146  1.00  0.00           C
ATOM   4598  OE1 GLU   295      32.304  31.970  72.088  1.00  0.00           O
ATOM   4599  OE2 GLU   295      32.382  29.912  72.600  1.00  0.00           O
ATOM   4600  C   GLU   295      36.197  32.599  73.239  1.00  0.00           C
ATOM   4601  O   GLU   295      35.796  32.183  74.340  1.00  0.00           O
ATOM   4602  N   ILE   296      37.477  32.800  72.943  1.00  0.00           N
ATOM   4603  H   ILE   296      37.641  33.115  71.997  1.00  0.00           H
ATOM   4604  CA  ILE   296      38.628  32.671  73.872  1.00  0.00           C
ATOM   4605  HA  ILE   296      38.685  31.660  74.277  1.00  0.00           H
ATOM   4606  CB  ILE   296      39.975  33.048  73.179  1.00  0.00           C
ATOM   4607  HB  ILE   296      39.862  34.070  72.815  1.00  0.00           H
ATOM   4608  CG2 ILE   296      41.155  32.948  74.213  1.00  0.00           C
ATOM   4609 HG21 ILE   296      41.185  31.991  74.732  1.00  0.00           H
ATOM   4610 HG22 ILE   296      40.952  33.623  75.045  1.00  0.00           H
ATOM   4611 HG23 ILE   296      42.105  33.055  73.688  1.00  0.00           H
ATOM   4612  CG1 ILE   296      40.286  32.081  72.037  1.00  0.00           C
ATOM   4613 HG12 ILE   296      40.778  31.230  72.511  1.00  0.00           H
ATOM   4614 HG13 ILE   296      39.347  31.806  71.558  1.00  0.00           H
ATOM   4615  CD1 ILE   296      41.239  32.627  71.004  1.00  0.00           C
ATOM   4616 HD11 ILE   296      40.729  33.369  70.389  1.00  0.00           H
ATOM   4617 HD12 ILE   296      41.368  31.827  70.275  1.00  0.00           H
ATOM   4618 HD13 ILE   296      42.138  33.096  71.406  1.00  0.00           H
ATOM   4619  C   ILE   296      38.308  33.433  75.195  1.00  0.00           C
ATOM   4620  O   ILE   296      38.405  32.931  76.277  1.00  0.00           O
ATOM   4621  N   LEU   297      37.874  34.692  74.941  1.00  0.00           N
ATOM   4622  H   LEU   297      37.846  35.087  74.012  1.00  0.00           H
ATOM   4623  CA  LEU   297      37.551  35.620  76.000  1.00  0.00           C
ATOM   4624  HA  LEU   297      38.436  35.664  76.634  1.00  0.00           H
ATOM   4625  CB  LEU   297      37.249  37.095  75.469  1.00  0.00           C
ATOM   4626  HB2 LEU   297      38.175  37.566  75.137  1.00  0.00           H
ATOM   4627  HB3 LEU   297      36.694  36.995  74.537  1.00  0.00           H
ATOM   4628  CG  LEU   297      36.415  37.906  76.401  1.00  0.00           C
ATOM   4629  HG  LEU   297      35.407  37.519  76.551  1.00  0.00           H
ATOM   4630  CD1 LEU   297      37.170  38.134  77.754  1.00  0.00           C
ATOM   4631 HD11 LEU   297      38.012  38.813  77.632  1.00  0.00           H
ATOM   4632 HD12 LEU   297      37.572  37.250  78.249  1.00  0.00           H
ATOM   4633 HD13 LEU   297      36.420  38.469  78.472  1.00  0.00           H
ATOM   4634  CD2 LEU   297      36.142  39.229  75.788  1.00  0.00           C
ATOM   4635 HD21 LEU   297      35.426  39.660  76.487  1.00  0.00           H
ATOM   4636 HD22 LEU   297      36.989  39.914  75.755  1.00  0.00           H
ATOM   4637 HD23 LEU   297      35.728  39.051  74.795  1.00  0.00           H
ATOM   4638  C   LEU   297      36.357  35.098  76.786  1.00  0.00           C
ATOM   4639  O   LEU   297      36.348  35.048  78.014  1.00  0.00           O
ATOM   4640  N   ARG   298      35.308  34.629  76.097  1.00  0.00           N
ATOM   4641  H   ARG   298      35.495  34.589  75.105  1.00  0.00           H
ATOM   4642  CA  ARG   298      34.058  34.046  76.714  1.00  0.00           C
ATOM   4643  HA  ARG   298      33.723  34.899  77.304  1.00  0.00           H
ATOM   4644  CB  ARG   298      33.082  33.494  75.673  1.00  0.00           C
ATOM   4645  HB2 ARG   298      33.195  34.112  74.783  1.00  0.00           H
ATOM   4646  HB3 ARG   298      33.192  32.430  75.465  1.00  0.00           H
ATOM   4647  CG  ARG   298      31.636  33.803  76.121  1.00  0.00           C
ATOM   4648  HG2 ARG   298      31.425  33.416  77.118  1.00  0.00           H
ATOM   4649  HG3 ARG   298      31.478  34.882  76.117  1.00  0.00           H
ATOM   4650  CD  ARG   298      30.667  33.304  75.014  1.00  0.00           C
ATOM   4651  HD2 ARG   298      29.612  33.394  75.276  1.00  0.00           H
ATOM   4652  HD3 ARG   298      30.895  33.868  74.110  1.00  0.00           H
ATOM   4653  NE  ARG   298      30.969  31.867  74.687  1.00  0.00           N
ATOM   4654  HE  ARG   298      31.418  31.651  73.809  1.00  0.00           H
ATOM   4655  CZ  ARG   298      30.650  30.824  75.399  1.00  0.00           C
ATOM   4656  NH1 ARG   298      29.941  30.883  76.468  1.00  0.00           N
ATOM   4657 HH11 ARG   298      29.659  31.807  76.764  1.00  0.00           H
ATOM   4658 HH12 ARG   298      29.680  30.133  77.091  1.00  0.00           H
ATOM   4659  NH2 ARG   298      30.820  29.654  74.827  1.00  0.00           N
ATOM   4660 HH21 ARG   298      31.364  29.534  73.985  1.00  0.00           H
ATOM   4661 HH22 ARG   298      30.503  28.826  75.309  1.00  0.00           H
ATOM   4662  C   ARG   298      34.455  32.875  77.666  1.00  0.00           C
ATOM   4663  O   ARG   298      34.063  32.947  78.874  1.00  0.00           O
ATOM   4664  N   LEU   299      35.152  31.868  77.132  1.00  0.00           N
ATOM   4665  H   LEU   299      35.331  31.780  76.142  1.00  0.00           H
ATOM   4666  CA  LEU   299      35.508  30.659  77.814  1.00  0.00           C
ATOM   4667  HA  LEU   299      34.653  30.135  78.239  1.00  0.00           H
ATOM   4668  CB  LEU   299      36.214  29.720  76.798  1.00  0.00           C
ATOM   4669  HB2 LEU   299      37.010  30.321  76.357  1.00  0.00           H
ATOM   4670  HB3 LEU   299      36.512  28.916  77.471  1.00  0.00           H
ATOM   4671  CG  LEU   299      35.349  29.145  75.659  1.00  0.00           C
ATOM   4672  HG  LEU   299      34.683  29.810  75.109  1.00  0.00           H
ATOM   4673  CD1 LEU   299      36.278  28.389  74.655  1.00  0.00           C
ATOM   4674 HD11 LEU   299      36.701  27.550  75.207  1.00  0.00           H
ATOM   4675 HD12 LEU   299      36.909  29.181  74.249  1.00  0.00           H
ATOM   4676 HD13 LEU   299      35.571  28.140  73.864  1.00  0.00           H
ATOM   4677  CD2 LEU   299      34.399  27.989  76.134  1.00  0.00           C
ATOM   4678 HD21 LEU   299      33.837  27.682  75.252  1.00  0.00           H
ATOM   4679 HD22 LEU   299      35.003  27.151  76.481  1.00  0.00           H
ATOM   4680 HD23 LEU   299      33.810  28.511  76.888  1.00  0.00           H
ATOM   4681  C   LEU   299      36.386  30.952  79.039  1.00  0.00           C
ATOM   4682  O   LEU   299      36.477  30.101  79.915  1.00  0.00           O
ATOM   4683  N   ALA   300      37.116  32.073  79.098  1.00  0.00           N
ATOM   4684  H   ALA   300      37.078  32.643  78.264  1.00  0.00           H
ATOM   4685  CA  ALA   300      37.857  32.577  80.266  1.00  0.00           C
ATOM   4686  HA  ALA   300      38.372  31.730  80.723  1.00  0.00           H
ATOM   4687  CB  ALA   300      38.966  33.480  79.659  1.00  0.00           C
ATOM   4688  HB1 ALA   300      39.589  33.786  80.499  1.00  0.00           H
ATOM   4689  HB2 ALA   300      38.573  34.308  79.068  1.00  0.00           H
ATOM   4690  HB3 ALA   300      39.620  32.851  79.055  1.00  0.00           H
ATOM   4691  C   ALA   300      37.034  33.331  81.327  1.00  0.00           C
ATOM   4692  O   ALA   300      37.354  33.274  82.523  1.00  0.00           O
ATOM   4693  N   LEU   301      35.874  33.841  80.906  1.00  0.00           N
ATOM   4694  H   LEU   301      35.604  33.810  79.934  1.00  0.00           H
ATOM   4695  CA  LEU   301      34.944  34.377  81.892  1.00  0.00           C
ATOM   4696  HA  LEU   301      35.461  34.807  82.751  1.00  0.00           H
ATOM   4697  CB  LEU   301      34.189  35.630  81.237  1.00  0.00           C
ATOM   4698  HB2 LEU   301      33.754  35.378  80.270  1.00  0.00           H
ATOM   4699  HB3 LEU   301      33.418  35.869  81.970  1.00  0.00           H
ATOM   4700  CG  LEU   301      35.164  36.818  80.908  1.00  0.00           C
ATOM   4701  HG  LEU   301      35.992  36.568  80.245  1.00  0.00           H
ATOM   4702  CD1 LEU   301      34.432  38.020  80.341  1.00  0.00           C
ATOM   4703 HD11 LEU   301      33.646  38.306  81.040  1.00  0.00           H
ATOM   4704 HD12 LEU   301      33.878  37.662  79.473  1.00  0.00           H
ATOM   4705 HD13 LEU   301      34.981  38.926  80.084  1.00  0.00           H
ATOM   4706  CD2 LEU   301      35.839  37.275  82.143  1.00  0.00           C
ATOM   4707 HD21 LEU   301      36.547  36.542  82.527  1.00  0.00           H
ATOM   4708 HD22 LEU   301      36.268  38.243  81.887  1.00  0.00           H
ATOM   4709 HD23 LEU   301      35.155  37.432  82.977  1.00  0.00           H
ATOM   4710  C   LEU   301      34.001  33.222  82.463  1.00  0.00           C
ATOM   4711  O   LEU   301      33.542  33.377  83.623  1.00  0.00           O
ATOM   4712  N   MET   302      33.545  32.293  81.662  1.00  0.00           N
ATOM   4713  H   MET   302      33.914  32.317  80.722  1.00  0.00           H
ATOM   4714  CA  MET   302      32.877  31.072  82.111  1.00  0.00           C
ATOM   4715  HA  MET   302      32.024  31.401  82.705  1.00  0.00           H
ATOM   4716  CB  MET   302      32.453  30.198  80.930  1.00  0.00           C
ATOM   4717  HB2 MET   302      33.291  29.850  80.326  1.00  0.00           H
ATOM   4718  HB3 MET   302      32.020  29.303  81.378  1.00  0.00           H
ATOM   4719  CG  MET   302      31.466  30.869  79.981  1.00  0.00           C
ATOM   4720  HG2 MET   302      32.028  31.727  79.612  1.00  0.00           H
ATOM   4721  HG3 MET   302      31.190  30.236  79.137  1.00  0.00           H
ATOM   4722  SD  MET   302      29.937  31.371  80.939  1.00  0.00           S
ATOM   4723  CE  MET   302      29.377  29.893  81.920  1.00  0.00           C
ATOM   4724  HE1 MET   302      28.507  30.085  82.548  1.00  0.00           H
ATOM   4725  HE2 MET   302      29.039  29.071  81.288  1.00  0.00           H
ATOM   4726  HE3 MET   302      30.160  29.512  82.576  1.00  0.00           H
ATOM   4727  C   MET   302      33.736  30.302  83.077  1.00  0.00           C
ATOM   4728  O   MET   302      33.279  29.585  83.949  1.00  0.00           O
ATOM   4729  N   ASP   303      35.098  30.374  82.944  1.00  0.00           N
ATOM   4730  H   ASP   303      35.523  30.702  82.089  1.00  0.00           H
ATOM   4731  CA  ASP   303      36.056  29.785  83.954  1.00  0.00           C
ATOM   4732  HA  ASP   303      35.640  28.786  84.083  1.00  0.00           H
ATOM   4733  CB  ASP   303      37.545  29.826  83.459  1.00  0.00           C
ATOM   4734  HB2 ASP   303      37.572  29.942  82.376  1.00  0.00           H
ATOM   4735  HB3 ASP   303      38.057  30.725  83.801  1.00  0.00           H
ATOM   4736  CG  ASP   303      38.412  28.610  83.868  1.00  0.00           C
ATOM   4737  OD1 ASP   303      37.762  27.714  84.370  1.00  0.00           O
ATOM   4738  OD2 ASP   303      39.602  28.574  83.586  1.00  0.00           O
ATOM   4739  C   ASP   303      36.054  30.599  85.235  1.00  0.00           C
ATOM   4740  O   ASP   303      35.929  29.981  86.261  1.00  0.00           O
ATOM   4741  N   MET   304      36.088  31.948  85.212  1.00  0.00           N
ATOM   4742  H   MET   304      36.120  32.442  84.331  1.00  0.00           H
ATOM   4743  CA  MET   304      35.974  32.747  86.387  1.00  0.00           C
ATOM   4744  HA  MET   304      36.709  32.385  87.104  1.00  0.00           H
ATOM   4745  CB  MET   304      36.285  34.210  86.172  1.00  0.00           C
ATOM   4746  HB2 MET   304      35.628  34.545  85.368  1.00  0.00           H
ATOM   4747  HB3 MET   304      36.118  34.722  87.119  1.00  0.00           H
ATOM   4748  CG  MET   304      37.769  34.379  85.885  1.00  0.00           C
ATOM   4749  HG2 MET   304      38.021  33.922  84.928  1.00  0.00           H
ATOM   4750  HG3 MET   304      37.958  35.452  85.879  1.00  0.00           H
ATOM   4751  SD  MET   304      39.050  33.890  87.112  1.00  0.00           S
ATOM   4752  CE  MET   304      39.687  32.289  86.640  1.00  0.00           C
ATOM   4753  HE1 MET   304      39.764  32.114  85.567  1.00  0.00           H
ATOM   4754  HE2 MET   304      40.744  32.267  86.908  1.00  0.00           H
ATOM   4755  HE3 MET   304      39.126  31.468  87.084  1.00  0.00           H
ATOM   4756  C   MET   304      34.570  32.577  87.120  1.00  0.00           C
ATOM   4757  O   MET   304      34.492  32.614  88.354  1.00  0.00           O
ATOM   4758  N   TYR   305      33.503  32.360  86.381  1.00  0.00           N
ATOM   4759  H   TYR   305      33.587  32.372  85.374  1.00  0.00           H
ATOM   4760  CA  TYR   305      32.186  31.955  86.901  1.00  0.00           C
ATOM   4761  HA  TYR   305      31.921  32.716  87.636  1.00  0.00           H
ATOM   4762  CB  TYR   305      31.220  32.066  85.692  1.00  0.00           C
ATOM   4763  HB2 TYR   305      31.038  33.121  85.487  1.00  0.00           H
ATOM   4764  HB3 TYR   305      31.750  31.695  84.815  1.00  0.00           H
ATOM   4765  CG  TYR   305      29.908  31.481  85.938  1.00  0.00           C
ATOM   4766  CD1 TYR   305      29.008  32.128  86.853  1.00  0.00           C
ATOM   4767  HD1 TYR   305      29.142  33.032  87.430  1.00  0.00           H
ATOM   4768  CE1 TYR   305      27.761  31.591  87.139  1.00  0.00           C
ATOM   4769  HE1 TYR   305      27.169  32.054  87.914  1.00  0.00           H
ATOM   4770  CZ  TYR   305      27.400  30.332  86.670  1.00  0.00           C
ATOM   4771  OH  TYR   305      26.240  29.797  87.127  1.00  0.00           O
ATOM   4772  HH  TYR   305      25.710  30.526  87.455  1.00  0.00           H
ATOM   4773  CE2 TYR   305      28.310  29.606  85.838  1.00  0.00           C
ATOM   4774  HE2 TYR   305      28.072  28.604  85.511  1.00  0.00           H
ATOM   4775  CD2 TYR   305      29.517  30.237  85.387  1.00  0.00           C
ATOM   4776  HD2 TYR   305      30.163  29.754  84.669  1.00  0.00           H
ATOM   4777  C   TYR   305      32.199  30.590  87.635  1.00  0.00           C
ATOM   4778  O   TYR   305      31.716  30.444  88.745  1.00  0.00           O
ATOM   4779  N   LYS   306      32.762  29.628  86.893  1.00  0.00           N
ATOM   4780  H   LYS   306      33.269  29.856  86.049  1.00  0.00           H
ATOM   4781  CA  LYS   306      32.767  28.224  87.308  1.00  0.00           C
ATOM   4782  HA  LYS   306      31.755  27.886  87.531  1.00  0.00           H
ATOM   4783  CB  LYS   306      33.303  27.370  86.217  1.00  0.00           C
ATOM   4784  HB2 LYS   306      32.514  27.142  85.501  1.00  0.00           H
ATOM   4785  HB3 LYS   306      34.136  27.860  85.713  1.00  0.00           H
ATOM   4786  CG  LYS   306      33.761  25.940  86.617  1.00  0.00           C
ATOM   4787  HG2 LYS   306      34.154  25.481  85.710  1.00  0.00           H
ATOM   4788  HG3 LYS   306      34.602  26.021  87.308  1.00  0.00           H
ATOM   4789  CD  LYS   306      32.593  25.050  87.078  1.00  0.00           C
ATOM   4790  HD2 LYS   306      31.909  25.638  87.691  1.00  0.00           H
ATOM   4791  HD3 LYS   306      31.962  24.726  86.250  1.00  0.00           H
ATOM   4792  CE  LYS   306      33.099  23.869  87.876  1.00  0.00           C
ATOM   4793  HE2 LYS   306      33.977  23.482  87.358  1.00  0.00           H
ATOM   4794  HE3 LYS   306      33.384  24.269  88.849  1.00  0.00           H
ATOM   4795  NZ  LYS   306      32.170  22.752  87.985  1.00  0.00           N
ATOM   4796  HZ1 LYS   306      32.597  22.059  88.584  1.00  0.00           H
ATOM   4797  HZ2 LYS   306      31.967  22.333  87.088  1.00  0.00           H
ATOM   4798  HZ3 LYS   306      31.263  22.987  88.361  1.00  0.00           H
ATOM   4799  C   LYS   306      33.607  27.944  88.628  1.00  0.00           C
ATOM   4800  O   LYS   306      33.239  27.172  89.485  1.00  0.00           O
ATOM   4801  N   GLN   307      34.783  28.561  88.732  1.00  0.00           N
ATOM   4802  H   GLN   307      35.139  28.852  87.833  1.00  0.00           H
ATOM   4803  CA  GLN   307      35.685  28.514  89.938  1.00  0.00           C
ATOM   4804  HA  GLN   307      35.751  27.548  90.441  1.00  0.00           H
ATOM   4805  CB  GLN   307      37.083  29.088  89.464  1.00  0.00           C
ATOM   4806  HB2 GLN   307      36.993  30.122  89.127  1.00  0.00           H
ATOM   4807  HB3 GLN   307      37.788  29.070  90.295  1.00  0.00           H
ATOM   4808  CG  GLN   307      37.680  28.260  88.380  1.00  0.00           C
ATOM   4809  HG2 GLN   307      37.650  27.208  88.666  1.00  0.00           H
ATOM   4810  HG3 GLN   307      37.026  28.382  87.516  1.00  0.00           H
ATOM   4811  CD  GLN   307      39.140  28.436  88.043  1.00  0.00           C
ATOM   4812  OE1 GLN   307      39.884  29.065  88.803  1.00  0.00           O
ATOM   4813  NE2 GLN   307      39.692  27.944  86.956  1.00  0.00           N
ATOM   4814 HE21 GLN   307      40.542  28.367  86.613  1.00  0.00           H
ATOM   4815 HE22 GLN   307      39.082  27.454  86.316  1.00  0.00           H
ATOM   4816  C   GLN   307      35.145  29.433  91.048  1.00  0.00           C
ATOM   4817  O   GLN   307      35.491  29.307  92.230  1.00  0.00           O
ATOM   4818  N   GLY   308      34.282  30.455  90.754  1.00  0.00           N
ATOM   4819  H   GLY   308      34.069  30.578  89.774  1.00  0.00           H
ATOM   4820  CA  GLY   308      33.393  31.170  91.719  1.00  0.00           C
ATOM   4821  HA2 GLY   308      32.433  31.209  91.204  1.00  0.00           H
ATOM   4822  HA3 GLY   308      33.352  30.545  92.612  1.00  0.00           H
ATOM   4823  C   GLY   308      33.905  32.536  92.115  1.00  0.00           C
ATOM   4824  O   GLY   308      33.600  33.092  93.163  1.00  0.00           O
ATOM   4825  N   PHE   309      34.664  33.220  91.231  1.00  0.00           N
ATOM   4826  H   PHE   309      34.770  32.854  90.296  1.00  0.00           H
ATOM   4827  CA  PHE   309      35.204  34.546  91.468  1.00  0.00           C
ATOM   4828  HA  PHE   309      35.428  34.688  92.525  1.00  0.00           H
ATOM   4829  CB  PHE   309      36.536  34.641  90.729  1.00  0.00           C
ATOM   4830  HB2 PHE   309      36.189  34.304  89.752  1.00  0.00           H
ATOM   4831  HB3 PHE   309      36.741  35.704  90.601  1.00  0.00           H
ATOM   4832  CG  PHE   309      37.701  33.780  91.289  1.00  0.00           C
ATOM   4833  CD1 PHE   309      38.235  34.130  92.529  1.00  0.00           C
ATOM   4834  HD1 PHE   309      38.012  35.031  93.082  1.00  0.00           H
ATOM   4835  CE1 PHE   309      39.315  33.399  93.092  1.00  0.00           C
ATOM   4836  HE1 PHE   309      39.647  33.700  94.075  1.00  0.00           H
ATOM   4837  CZ  PHE   309      39.749  32.230  92.400  1.00  0.00           C
ATOM   4838  HZ  PHE   309      40.543  31.650  92.850  1.00  0.00           H
ATOM   4839  CE2 PHE   309      39.148  31.829  91.221  1.00  0.00           C
ATOM   4840  HE2 PHE   309      39.582  31.011  90.664  1.00  0.00           H
ATOM   4841  CD2 PHE   309      38.183  32.659  90.650  1.00  0.00           C
ATOM   4842  HD2 PHE   309      37.692  32.335  89.745  1.00  0.00           H
ATOM   4843  C   PHE   309      34.287  35.724  91.001  1.00  0.00           C
ATOM   4844  O   PHE   309      34.282  36.818  91.602  1.00  0.00           O
ATOM   4845  N   ILE   310      33.446  35.514  89.918  1.00  0.00           N
ATOM   4846  H   ILE   310      33.341  34.599  89.501  1.00  0.00           H
ATOM   4847  CA  ILE   310      32.706  36.579  89.236  1.00  0.00           C
ATOM   4848  HA  ILE   310      32.615  37.507  89.800  1.00  0.00           H
ATOM   4849  CB  ILE   310      33.375  37.056  87.960  1.00  0.00           C
ATOM   4850  HB  ILE   310      32.893  38.015  87.774  1.00  0.00           H
ATOM   4851  CG2 ILE   310      34.880  37.459  88.029  1.00  0.00           C
ATOM   4852 HG21 ILE   310      35.473  36.546  87.961  1.00  0.00           H
ATOM   4853 HG22 ILE   310      35.148  37.763  89.041  1.00  0.00           H
ATOM   4854 HG23 ILE   310      35.114  38.190  87.255  1.00  0.00           H
ATOM   4855  CG1 ILE   310      33.091  36.076  86.789  1.00  0.00           C
ATOM   4856 HG12 ILE   310      33.580  35.114  86.933  1.00  0.00           H
ATOM   4857 HG13 ILE   310      32.024  35.860  86.722  1.00  0.00           H
ATOM   4858  CD1 ILE   310      33.434  36.595  85.366  1.00  0.00           C
ATOM   4859 HD11 ILE   310      34.480  36.773  85.115  1.00  0.00           H
ATOM   4860 HD12 ILE   310      33.043  37.609  85.289  1.00  0.00           H
ATOM   4861 HD13 ILE   310      32.989  36.047  84.537  1.00  0.00           H
ATOM   4862  C   ILE   310      31.201  36.185  88.959  1.00  0.00           C
ATOM   4863  O   ILE   310      30.835  35.023  89.137  1.00  0.00           O
ATOM   4864  N   PHE   311      30.343  37.173  88.531  1.00  0.00           N
ATOM   4865  H   PHE   311      30.593  38.151  88.525  1.00  0.00           H
ATOM   4866  CA  PHE   311      29.003  36.847  88.017  1.00  0.00           C
ATOM   4867  HA  PHE   311      28.397  37.739  87.863  1.00  0.00           H
ATOM   4868  CB  PHE   311      29.024  36.308  86.637  1.00  0.00           C
ATOM   4869  HB2 PHE   311      29.474  35.318  86.588  1.00  0.00           H
ATOM   4870  HB3 PHE   311      27.966  36.164  86.414  1.00  0.00           H
ATOM   4871  CG  PHE   311      29.627  37.141  85.442  1.00  0.00           C
ATOM   4872  CD1 PHE   311      30.228  38.360  85.585  1.00  0.00           C
ATOM   4873  HD1 PHE   311      30.081  38.875  86.522  1.00  0.00           H
ATOM   4874  CE1 PHE   311      30.794  39.006  84.498  1.00  0.00           C
ATOM   4875  HE1 PHE   311      31.355  39.928  84.511  1.00  0.00           H
ATOM   4876  CZ  PHE   311      30.775  38.241  83.317  1.00  0.00           C
ATOM   4877  HZ  PHE   311      31.182  38.599  82.383  1.00  0.00           H
ATOM   4878  CE2 PHE   311      30.271  36.940  83.210  1.00  0.00           C
ATOM   4879  HE2 PHE   311      30.333  36.417  82.268  1.00  0.00           H
ATOM   4880  CD2 PHE   311      29.663  36.365  84.309  1.00  0.00           C
ATOM   4881  HD2 PHE   311      29.288  35.354  84.374  1.00  0.00           H
ATOM   4882  C   PHE   311      28.038  36.014  88.936  1.00  0.00           C
ATOM   4883  O   PHE   311      27.110  35.306  88.509  1.00  0.00           O
ATOM   4884  N   LYS   312      28.260  36.144  90.249  1.00  0.00           N
ATOM   4885  H   LYS   312      29.120  36.590  90.533  1.00  0.00           H
ATOM   4886  CA  LYS   312      27.332  35.771  91.349  1.00  0.00           C
ATOM   4887  HA  LYS   312      27.266  34.684  91.304  1.00  0.00           H
ATOM   4888  CB  LYS   312      27.742  36.248  92.744  1.00  0.00           C
ATOM   4889  HB2 LYS   312      27.785  37.335  92.704  1.00  0.00           H
ATOM   4890  HB3 LYS   312      27.007  35.976  93.502  1.00  0.00           H
ATOM   4891  CG  LYS   312      29.169  35.768  93.257  1.00  0.00           C
ATOM   4892  HG2 LYS   312      29.887  35.872  92.445  1.00  0.00           H
ATOM   4893  HG3 LYS   312      29.549  36.382  94.073  1.00  0.00           H
ATOM   4894  CD  LYS   312      28.963  34.272  93.613  1.00  0.00           C
ATOM   4895  HD2 LYS   312      28.114  34.323  94.296  1.00  0.00           H
ATOM   4896  HD3 LYS   312      28.687  33.722  92.713  1.00  0.00           H
ATOM   4897  CE  LYS   312      30.205  33.651  94.161  1.00  0.00           C
ATOM   4898  HE2 LYS   312      30.902  33.378  93.368  1.00  0.00           H
ATOM   4899  HE3 LYS   312      30.739  34.281  94.872  1.00  0.00           H
ATOM   4900  NZ  LYS   312      29.900  32.394  94.884  1.00  0.00           N
ATOM   4901  HZ1 LYS   312      30.689  31.918  95.299  1.00  0.00           H
ATOM   4902  HZ2 LYS   312      29.484  31.739  94.236  1.00  0.00           H
ATOM   4903  HZ3 LYS   312      29.149  32.464  95.554  1.00  0.00           H
ATOM   4904  C   LYS   312      25.865  36.152  91.104  1.00  0.00           C
ATOM   4905  O   LYS   312      25.570  37.358  91.015  1.00  0.00           O
ATOM   4906  N   ASN   313      25.091  35.106  90.938  1.00  0.00           N
ATOM   4907  H   ASN   313      25.607  34.241  90.845  1.00  0.00           H
ATOM   4908  CA  ASN   313      23.599  35.009  90.626  1.00  0.00           C
ATOM   4909  HA  ASN   313      23.352  33.972  90.404  1.00  0.00           H
ATOM   4910  CB  ASN   313      22.832  35.431  91.926  1.00  0.00           C
ATOM   4911  HB2 ASN   313      23.090  36.461  92.168  1.00  0.00           H
ATOM   4912  HB3 ASN   313      21.751  35.417  91.780  1.00  0.00           H
ATOM   4913  CG  ASN   313      23.213  34.744  93.242  1.00  0.00           C
ATOM   4914  OD1 ASN   313      23.587  33.554  93.294  1.00  0.00           O
ATOM   4915  ND2 ASN   313      23.106  35.477  94.372  1.00  0.00           N
ATOM   4916 HD21 ASN   313      22.994  36.471  94.227  1.00  0.00           H
ATOM   4917 HD22 ASN   313      23.401  35.033  95.230  1.00  0.00           H
ATOM   4918  C   ASN   313      23.207  35.676  89.397  1.00  0.00           C
ATOM   4919  O   ASN   313      22.093  36.151  89.260  1.00  0.00           O
ATOM   4920  N   GLN   314      24.137  35.914  88.479  1.00  0.00           N
ATOM   4921  H   GLN   314      25.114  35.686  88.583  1.00  0.00           H
ATOM   4922  CA  GLN   314      23.822  36.633  87.248  1.00  0.00           C
ATOM   4923  HA  GLN   314      23.095  37.399  87.519  1.00  0.00           H
ATOM   4924  CB  GLN   314      24.958  37.464  86.659  1.00  0.00           C
ATOM   4925  HB2 GLN   314      25.645  36.707  86.280  1.00  0.00           H
ATOM   4926  HB3 GLN   314      24.658  37.990  85.752  1.00  0.00           H
ATOM   4927  CG  GLN   314      25.645  38.504  87.596  1.00  0.00           C
ATOM   4928  HG2 GLN   314      25.896  37.930  88.488  1.00  0.00           H
ATOM   4929  HG3 GLN   314      26.547  38.865  87.101  1.00  0.00           H
ATOM   4930  CD  GLN   314      24.819  39.706  87.942  1.00  0.00           C
ATOM   4931  OE1 GLN   314      24.181  40.354  87.144  1.00  0.00           O
ATOM   4932  NE2 GLN   314      24.910  40.204  89.136  1.00  0.00           N
ATOM   4933 HE21 GLN   314      24.371  41.034  89.334  1.00  0.00           H
ATOM   4934 HE22 GLN   314      25.564  39.850  89.819  1.00  0.00           H
ATOM   4935  C   GLN   314      23.220  35.826  86.088  1.00  0.00           C
ATOM   4936  O   GLN   314      23.771  34.759  85.757  1.00  0.00           O
ATOM   4937  N   ASP   315      22.149  36.302  85.454  1.00  0.00           N
ATOM   4938  H   ASP   315      21.693  37.096  85.883  1.00  0.00           H
ATOM   4939  CA  ASP   315      21.642  35.795  84.151  1.00  0.00           C
ATOM   4940  HA  ASP   315      21.288  34.781  84.337  1.00  0.00           H
ATOM   4941  CB  ASP   315      20.535  36.781  83.676  1.00  0.00           C
ATOM   4942  HB2 ASP   315      19.801  37.010  84.449  1.00  0.00           H
ATOM   4943  HB3 ASP   315      20.961  37.748  83.406  1.00  0.00           H
ATOM   4944  CG  ASP   315      19.896  36.216  82.394  1.00  0.00           C
ATOM   4945  OD1 ASP   315      19.098  36.903  81.687  1.00  0.00           O
ATOM   4946  OD2 ASP   315      20.074  35.015  82.087  1.00  0.00           O
ATOM   4947  C   ASP   315      22.672  35.693  83.027  1.00  0.00           C
ATOM   4948  O   ASP   315      23.176  36.668  82.439  1.00  0.00           O
ATOM   4949  N   LEU   316      22.977  34.448  82.646  1.00  0.00           N
ATOM   4950  H   LEU   316      22.538  33.639  83.059  1.00  0.00           H
ATOM   4951  CA  LEU   316      23.804  34.161  81.432  1.00  0.00           C
ATOM   4952  HA  LEU   316      24.390  35.024  81.116  1.00  0.00           H
ATOM   4953  CB  LEU   316      25.000  33.225  81.812  1.00  0.00           C
ATOM   4954  HB2 LEU   316      24.661  32.192  81.758  1.00  0.00           H
ATOM   4955  HB3 LEU   316      25.746  33.404  81.037  1.00  0.00           H
ATOM   4956  CG  LEU   316      25.695  33.530  83.167  1.00  0.00           C
ATOM   4957  HG  LEU   316      25.066  33.274  84.019  1.00  0.00           H
ATOM   4958  CD1 LEU   316      26.914  32.604  83.068  1.00  0.00           C
ATOM   4959 HD11 LEU   316      26.677  31.589  82.752  1.00  0.00           H
ATOM   4960 HD12 LEU   316      27.542  32.716  83.952  1.00  0.00           H
ATOM   4961 HD13 LEU   316      27.670  32.920  82.348  1.00  0.00           H
ATOM   4962  CD2 LEU   316      26.384  34.920  83.292  1.00  0.00           C
ATOM   4963 HD21 LEU   316      25.658  35.724  83.414  1.00  0.00           H
ATOM   4964 HD22 LEU   316      26.817  34.940  84.293  1.00  0.00           H
ATOM   4965 HD23 LEU   316      27.051  35.159  82.462  1.00  0.00           H
ATOM   4966  C   LEU   316      23.046  33.667  80.170  1.00  0.00           C
ATOM   4967  O   LEU   316      23.736  33.184  79.221  1.00  0.00           O
ATOM   4968  N   SER   317      21.705  33.845  80.078  1.00  0.00           N
ATOM   4969  H   SER   317      21.263  34.461  80.744  1.00  0.00           H
ATOM   4970  CA  SER   317      20.933  33.345  78.924  1.00  0.00           C
ATOM   4971  HA  SER   317      21.244  32.306  78.814  1.00  0.00           H
ATOM   4972  CB  SER   317      19.440  33.348  79.213  1.00  0.00           C
ATOM   4973  HB2 SER   317      18.878  33.046  78.327  1.00  0.00           H
ATOM   4974  HB3 SER   317      19.216  32.755  80.100  1.00  0.00           H
ATOM   4975  OG  SER   317      18.841  34.635  79.491  1.00  0.00           O
ATOM   4976  HG  SER   317      19.284  34.917  80.294  1.00  0.00           H
ATOM   4977  C   SER   317      21.222  34.032  77.611  1.00  0.00           C
ATOM   4978  O   SER   317      20.809  33.614  76.513  1.00  0.00           O
ATOM   4979  N   LYS   318      22.041  35.097  77.633  1.00  0.00           N
ATOM   4980  H   LYS   318      22.304  35.460  78.538  1.00  0.00           H
ATOM   4981  CA  LYS   318      22.707  35.694  76.477  1.00  0.00           C
ATOM   4982  HA  LYS   318      22.601  34.858  75.785  1.00  0.00           H
ATOM   4983  CB  LYS   318      21.975  36.957  75.804  1.00  0.00           C
ATOM   4984  HB2 LYS   318      22.612  37.725  76.241  1.00  0.00           H
ATOM   4985  HB3 LYS   318      22.139  36.893  74.727  1.00  0.00           H
ATOM   4986  CG  LYS   318      20.489  37.100  76.270  1.00  0.00           C
ATOM   4987  HG2 LYS   318      19.933  36.248  75.877  1.00  0.00           H
ATOM   4988  HG3 LYS   318      20.391  37.159  77.353  1.00  0.00           H
ATOM   4989  CD  LYS   318      19.862  38.366  75.767  1.00  0.00           C
ATOM   4990  HD2 LYS   318      18.931  38.526  76.310  1.00  0.00           H
ATOM   4991  HD3 LYS   318      20.565  39.188  75.900  1.00  0.00           H
ATOM   4992  CE  LYS   318      19.612  38.255  74.255  1.00  0.00           C
ATOM   4993  HE2 LYS   318      20.422  38.065  73.551  1.00  0.00           H
ATOM   4994  HE3 LYS   318      18.908  37.451  74.038  1.00  0.00           H
ATOM   4995  NZ  LYS   318      19.081  39.521  73.772  1.00  0.00           N
ATOM   4996  HZ1 LYS   318      19.692  40.192  74.217  1.00  0.00           H
ATOM   4997  HZ2 LYS   318      18.135  39.614  74.111  1.00  0.00           H
ATOM   4998  HZ3 LYS   318      19.103  39.621  72.768  1.00  0.00           H
ATOM   4999  C   LYS   318      24.325  35.791  76.527  1.00  0.00           C
ATOM   5000  O   LYS   318      25.019  36.555  75.853  1.00  0.00           O
ATOM   5001  N   PHE   319      24.981  34.895  77.325  1.00  0.00           N
ATOM   5002  H   PHE   319      24.420  34.095  77.583  1.00  0.00           H
ATOM   5003  CA  PHE   319      26.459  34.730  77.512  1.00  0.00           C
ATOM   5004  HA  PHE   319      26.905  35.033  76.565  1.00  0.00           H
ATOM   5005  CB  PHE   319      26.888  35.747  78.649  1.00  0.00           C
ATOM   5006  HB2 PHE   319      26.407  36.702  78.439  1.00  0.00           H
ATOM   5007  HB3 PHE   319      26.506  35.346  79.589  1.00  0.00           H
ATOM   5008  CG  PHE   319      28.384  35.951  78.825  1.00  0.00           C
ATOM   5009  CD1 PHE   319      29.102  36.999  78.217  1.00  0.00           C
ATOM   5010  HD1 PHE   319      28.584  37.660  77.540  1.00  0.00           H
ATOM   5011  CE1 PHE   319      30.427  37.205  78.341  1.00  0.00           C
ATOM   5012  HE1 PHE   319      30.745  38.096  77.820  1.00  0.00           H
ATOM   5013  CZ  PHE   319      31.137  36.505  79.351  1.00  0.00           C
ATOM   5014  HZ  PHE   319      32.174  36.755  79.517  1.00  0.00           H
ATOM   5015  CE2 PHE   319      30.486  35.412  79.982  1.00  0.00           C
ATOM   5016  HE2 PHE   319      31.031  34.765  80.652  1.00  0.00           H
ATOM   5017  CD2 PHE   319      29.126  35.130  79.702  1.00  0.00           C
ATOM   5018  HD2 PHE   319      28.652  34.343  80.269  1.00  0.00           H
ATOM   5019  C   PHE   319      27.064  33.366  77.715  1.00  0.00           C
ATOM   5020  O   PHE   319      28.291  33.270  77.447  1.00  0.00           O
ATOM   5021  N   ASP   320      26.394  32.240  78.029  1.00  0.00           N
ATOM   5022  H   ASP   320      25.393  32.127  78.086  1.00  0.00           H
ATOM   5023  CA  ASP   320      26.900  30.839  78.069  1.00  0.00           C
ATOM   5024  HA  ASP   320      27.931  30.887  78.419  1.00  0.00           H
ATOM   5025  CB  ASP   320      26.215  30.002  79.179  1.00  0.00           C
ATOM   5026  HB2 ASP   320      26.839  29.114  79.285  1.00  0.00           H
ATOM   5027  HB3 ASP   320      26.179  30.512  80.142  1.00  0.00           H
ATOM   5028  CG  ASP   320      24.818  29.582  78.880  1.00  0.00           C
ATOM   5029  OD1 ASP   320      24.184  28.894  79.694  1.00  0.00           O
ATOM   5030  OD2 ASP   320      24.273  29.946  77.845  1.00  0.00           O
ATOM   5031  C   ASP   320      26.883  30.220  76.645  1.00  0.00           C
ATOM   5032  O   ASP   320      27.382  29.089  76.474  1.00  0.00           O
ATOM   5033  N   LYS   321      26.191  30.870  75.660  1.00  0.00           N
ATOM   5034  H   LYS   321      25.685  31.702  75.929  1.00  0.00           H
ATOM   5035  CA  LYS   321      26.123  30.604  74.210  1.00  0.00           C
ATOM   5036  HA  LYS   321      25.984  29.524  74.157  1.00  0.00           H
ATOM   5037  CB  LYS   321      24.977  31.284  73.724  1.00  0.00           C
ATOM   5038  HB2 LYS   321      24.062  30.857  74.134  1.00  0.00           H
ATOM   5039  HB3 LYS   321      24.920  32.335  74.006  1.00  0.00           H
ATOM   5040  CG  LYS   321      24.848  31.084  72.143  1.00  0.00           C
ATOM   5041  HG2 LYS   321      25.640  31.598  71.598  1.00  0.00           H
[truncated: 178,940 more chars]
