# Supplementary material for: Worth the Weight: Sub-Pocket EXplorer (SubPEx), a Weighted Ensemble Method to Enhance Binding-Pocket Conformational Sampling
Source: J Chem Theory Comput. 2023 Aug 16;19(17):5677–89. doi: 10.1021/acs.jctc.3c00478 (PMC10500992; doi:10.1021/acs.jctc.3c00478)
Supplement: Supplementary file 2 — ct3c00478_si_002.zip [file ct3c00478_si_002.zip › clustered_structures/HXK2/brute-force/rep.c19.aligned.pdb]

HELIX    1   1 LYS      4  MET      7  1                                   4
HELIX    2   2 GLU     11  PHE     17  1                                   7
HELIX    3   3 THR     21  LEU     39  1                                  19
HELIX    4   4 ASP     99  ARG    102  1                                   4
HELIX    5   5 GLU    109  GLN    125  1                                  17
HELIX    6   6 VAL    171  ARG    182  1                                  12
HELIX    7   7 ASP    194  THR    205  1                                  12
HELIX    8   8 TYR    253  SER    255  1                                   3
HELIX    9   9 LYS    267  GLU    274  1                                   8
HELIX   10  10 THR    283  SER    288  1                                   6
HELIX   11  11 GLY    290  LYS    306  1                                  17
HELIX   12  12 SER    328  GLU    335  1                                   8
HELIX   13  13 THR    344  GLU    351  1                                   8
HELIX   14  14 VAL    358  LEU    378  1                                  21
HELIX   15  15 CYS    381  ARG    390  1                                  10
HELIX   16  16 SER    402  ARG    406  1                                   5
HELIX   17  17 PHE    410  GLY    423  1                                  14
HELIX   18  18 LEU    429  ASP    431  1                                   3
HELIX   19  19 GLY    442  GLU    460  1                                  19
SHEET    1   1 1 SER    62  ASP    69  0
SHEET    2   2 1 ASN    74  GLY    83  0
SHEET    3   3 1 PHE    88  ARG    96  0
SHEET    4   4 1 PRO   135  THR   139  0
SHEET    5   5 1 GLU   187  ILE   192  0
SHEET    6   6 1 THR   209  PHE   215  0
SHEET    7   7 1 VAL   219  VAL   226  0
SHEET    8   8 1 PRO   246  ASN   250  0
SHEET    9   9 1 GLY   395  ASP   400  0
SHEET   10  10 1 ILE   434  PRO   438  0
CRYST1  150.174  145.595  167.909   5.86   4.74   8.30               1
ATOM      1  N   ASP     1      41.959  46.137  99.987  1.00  0.00           N
ATOM      2  H1  ASP     1      41.047  46.446  99.680  1.00  0.00           H
ATOM      3  H2  ASP     1      41.753  45.442 100.691  1.00  0.00           H
ATOM      4  H3  ASP     1      42.527  46.886 100.354  1.00  0.00           H
ATOM      5  CA  ASP     1      42.797  45.580  98.851  1.00  0.00           C
ATOM      6  HA  ASP     1      43.018  46.429  98.206  1.00  0.00           H
ATOM      7  CB  ASP     1      44.111  45.022  99.212  1.00  0.00           C
ATOM      8  HB2 ASP     1      43.890  44.212  99.908  1.00  0.00           H
ATOM      9  HB3 ASP     1      44.590  44.530  98.365  1.00  0.00           H
ATOM     10  CG  ASP     1      45.029  45.961  99.936  1.00  0.00           C
ATOM     11  OD1 ASP     1      44.547  46.791 100.716  1.00  0.00           O
ATOM     12  OD2 ASP     1      46.269  45.757  99.909  1.00  0.00           O
ATOM     13  C   ASP     1      41.999  44.508  98.045  1.00  0.00           C
ATOM     14  O   ASP     1      40.840  44.088  98.287  1.00  0.00           O
ATOM     15  N   VAL     2      42.619  44.147  96.944  1.00  0.00           N
ATOM     16  H   VAL     2      43.495  44.577  96.681  1.00  0.00           H
ATOM     17  CA  VAL     2      42.133  42.959  96.155  1.00  0.00           C
ATOM     18  HA  VAL     2      41.125  43.275  95.886  1.00  0.00           H
ATOM     19  CB  VAL     2      42.940  42.925  94.859  1.00  0.00           C
ATOM     20  HB  VAL     2      42.757  43.790  94.221  1.00  0.00           H
ATOM     21  CG1 VAL     2      44.450  42.767  95.077  1.00  0.00           C
ATOM     22 HG11 VAL     2      44.765  41.895  95.648  1.00  0.00           H
ATOM     23 HG12 VAL     2      44.946  42.795  94.106  1.00  0.00           H
ATOM     24 HG13 VAL     2      44.802  43.631  95.638  1.00  0.00           H
ATOM     25  CG2 VAL     2      42.550  41.732  93.962  1.00  0.00           C
ATOM     26 HG21 VAL     2      42.823  40.777  94.410  1.00  0.00           H
ATOM     27 HG22 VAL     2      43.100  41.847  93.028  1.00  0.00           H
ATOM     28 HG23 VAL     2      41.473  41.794  93.806  1.00  0.00           H
ATOM     29  C   VAL     2      42.270  41.664  97.036  1.00  0.00           C
ATOM     30  O   VAL     2      43.280  41.523  97.673  1.00  0.00           O
ATOM     31  N   PRO     3      41.324  40.708  97.017  1.00  0.00           N
ATOM     32  CD  PRO     3      39.983  40.795  96.433  1.00  0.00           C
ATOM     33  HD2 PRO     3      40.138  40.534  95.386  1.00  0.00           H
ATOM     34  HD3 PRO     3      39.528  41.745  96.710  1.00  0.00           H
ATOM     35  CG  PRO     3      39.214  39.563  96.859  1.00  0.00           C
ATOM     36  HG2 PRO     3      38.564  39.183  96.071  1.00  0.00           H
ATOM     37  HG3 PRO     3      38.724  39.783  97.808  1.00  0.00           H
ATOM     38  CB  PRO     3      40.250  38.583  97.249  1.00  0.00           C
ATOM     39  HB2 PRO     3      40.469  37.856  96.466  1.00  0.00           H
ATOM     40  HB3 PRO     3      39.907  37.914  98.040  1.00  0.00           H
ATOM     41  CA  PRO     3      41.421  39.362  97.720  1.00  0.00           C
ATOM     42  HA  PRO     3      41.258  39.555  98.781  1.00  0.00           H
ATOM     43  C   PRO     3      42.755  38.726  97.545  1.00  0.00           C
ATOM     44  O   PRO     3      43.309  38.716  96.457  1.00  0.00           O
ATOM     45  N   LYS     4      43.272  38.042  98.565  1.00  0.00           N
ATOM     46  H   LYS     4      42.748  38.078  99.428  1.00  0.00           H
ATOM     47  CA  LYS     4      44.637  37.440  98.578  1.00  0.00           C
ATOM     48  HA  LYS     4      45.293  38.252  98.263  1.00  0.00           H
ATOM     49  CB  LYS     4      44.962  36.836  99.956  1.00  0.00           C
ATOM     50  HB2 LYS     4      44.214  36.091 100.227  1.00  0.00           H
ATOM     51  HB3 LYS     4      45.878  36.261  99.819  1.00  0.00           H
ATOM     52  CG  LYS     4      44.943  37.892 101.126  1.00  0.00           C
ATOM     53  HG2 LYS     4      44.177  38.656 100.991  1.00  0.00           H
ATOM     54  HG3 LYS     4      44.734  37.306 102.022  1.00  0.00           H
ATOM     55  CD  LYS     4      46.299  38.604 101.256  1.00  0.00           C
ATOM     56  HD2 LYS     4      46.985  37.785 101.469  1.00  0.00           H
ATOM     57  HD3 LYS     4      46.658  39.061 100.333  1.00  0.00           H
ATOM     58  CE  LYS     4      46.224  39.559 102.371  1.00  0.00           C
ATOM     59  HE2 LYS     4      45.632  39.149 103.190  1.00  0.00           H
ATOM     60  HE3 LYS     4      47.230  39.801 102.714  1.00  0.00           H
ATOM     61  NZ  LYS     4      45.529  40.849 102.059  1.00  0.00           N
ATOM     62  HZ1 LYS     4      45.900  41.195 101.185  1.00  0.00           H
ATOM     63  HZ2 LYS     4      45.636  41.457 102.859  1.00  0.00           H
ATOM     64  HZ3 LYS     4      44.535  40.670 102.034  1.00  0.00           H
ATOM     65  C   LYS     4      44.837  36.298  97.525  1.00  0.00           C
ATOM     66  O   LYS     4      45.825  36.303  96.811  1.00  0.00           O
ATOM     67  N   GLU     5      43.880  35.459  97.147  1.00  0.00           N
ATOM     68  H   GLU     5      43.015  35.427  97.668  1.00  0.00           H
ATOM     69  CA  GLU     5      43.986  34.548  96.028  1.00  0.00           C
ATOM     70  HA  GLU     5      44.875  33.923  96.115  1.00  0.00           H
ATOM     71  CB  GLU     5      42.744  33.710  95.958  1.00  0.00           C
ATOM     72  HB2 GLU     5      41.883  34.367  95.835  1.00  0.00           H
ATOM     73  HB3 GLU     5      42.885  33.190  95.010  1.00  0.00           H
ATOM     74  CG  GLU     5      42.620  32.736  97.102  1.00  0.00           C
ATOM     75  HG2 GLU     5      42.052  31.877  96.745  1.00  0.00           H
ATOM     76  HG3 GLU     5      43.534  32.370  97.571  1.00  0.00           H
ATOM     77  CD  GLU     5      41.725  33.268  98.194  1.00  0.00           C
ATOM     78  OE1 GLU     5      42.215  33.914  99.185  1.00  0.00           O
ATOM     79  OE2 GLU     5      40.535  33.061  98.106  1.00  0.00           O
ATOM     80  C   GLU     5      44.022  35.382  94.720  1.00  0.00           C
ATOM     81  O   GLU     5      44.852  35.136  93.814  1.00  0.00           O
ATOM     82  N   LEU     6      43.315  36.482  94.610  1.00  0.00           N
ATOM     83  H   LEU     6      42.758  36.854  95.366  1.00  0.00           H
ATOM     84  CA  LEU     6      43.338  37.423  93.450  1.00  0.00           C
ATOM     85  HA  LEU     6      43.413  36.887  92.502  1.00  0.00           H
ATOM     86  CB  LEU     6      42.032  38.196  93.366  1.00  0.00           C
ATOM     87  HB2 LEU     6      41.695  38.453  94.371  1.00  0.00           H
ATOM     88  HB3 LEU     6      42.108  39.040  92.679  1.00  0.00           H
ATOM     89  CG  LEU     6      40.841  37.399  92.856  1.00  0.00           C
ATOM     90  HG  LEU     6      40.619  36.534  93.482  1.00  0.00           H
ATOM     91  CD1 LEU     6      39.599  38.272  92.756  1.00  0.00           C
ATOM     92 HD11 LEU     6      38.767  37.768  92.260  1.00  0.00           H
ATOM     93 HD12 LEU     6      39.821  39.168  92.176  1.00  0.00           H
ATOM     94 HD13 LEU     6      39.356  38.732  93.713  1.00  0.00           H
ATOM     95  CD2 LEU     6      41.067  36.777  91.425  1.00  0.00           C
ATOM     96 HD21 LEU     6      41.903  36.086  91.325  1.00  0.00           H
ATOM     97 HD22 LEU     6      40.227  36.205  91.030  1.00  0.00           H
ATOM     98 HD23 LEU     6      41.292  37.567  90.708  1.00  0.00           H
ATOM     99  C   LEU     6      44.555  38.363  93.490  1.00  0.00           C
ATOM    100  O   LEU     6      44.733  39.278  92.661  1.00  0.00           O
ATOM    101  N   MET     7      45.566  38.121  94.334  1.00  0.00           N
ATOM    102  H   MET     7      45.444  37.341  94.963  1.00  0.00           H
ATOM    103  CA  MET     7      46.976  38.405  94.179  1.00  0.00           C
ATOM    104  HA  MET     7      46.955  39.221  93.457  1.00  0.00           H
ATOM    105  CB  MET     7      47.587  39.007  95.420  1.00  0.00           C
ATOM    106  HB2 MET     7      47.501  38.282  96.230  1.00  0.00           H
ATOM    107  HB3 MET     7      48.634  39.219  95.203  1.00  0.00           H
ATOM    108  CG  MET     7      47.086  40.392  95.770  1.00  0.00           C
ATOM    109  HG2 MET     7      46.995  40.938  94.831  1.00  0.00           H
ATOM    110  HG3 MET     7      46.116  40.260  96.249  1.00  0.00           H
ATOM    111  SD  MET     7      48.148  41.325  96.903  1.00  0.00           S
ATOM    112  CE  MET     7      48.672  40.206  98.218  1.00  0.00           C
ATOM    113  HE1 MET     7      47.850  39.588  98.580  1.00  0.00           H
ATOM    114  HE2 MET     7      49.532  39.570  98.009  1.00  0.00           H
ATOM    115  HE3 MET     7      49.048  40.838  99.023  1.00  0.00           H
ATOM    116  C   MET     7      47.890  37.344  93.559  1.00  0.00           C
ATOM    117  O   MET     7      49.080  37.587  93.599  1.00  0.00           O
ATOM    118  N   GLN     8      47.390  36.158  93.145  1.00  0.00           N
ATOM    119  H   GLN     8      46.387  36.095  93.249  1.00  0.00           H
ATOM    120  CA  GLN     8      48.171  35.078  92.622  1.00  0.00           C
ATOM    121  HA  GLN     8      49.070  35.542  92.215  1.00  0.00           H
ATOM    122  CB  GLN     8      48.677  34.053  93.660  1.00  0.00           C
ATOM    123  HB2 GLN     8      47.866  33.329  93.744  1.00  0.00           H
ATOM    124  HB3 GLN     8      49.548  33.521  93.281  1.00  0.00           H
ATOM    125  CG  GLN     8      48.950  34.527  95.063  1.00  0.00           C
ATOM    126  HG2 GLN     8      49.902  35.059  95.023  1.00  0.00           H
ATOM    127  HG3 GLN     8      48.275  35.329  95.361  1.00  0.00           H
ATOM    128  CD  GLN     8      48.827  33.481  96.090  1.00  0.00           C
ATOM    129  OE1 GLN     8      47.814  32.863  96.382  1.00  0.00           O
ATOM    130  NE2 GLN     8      49.924  33.019  96.677  1.00  0.00           N
ATOM    131 HE21 GLN     8      49.796  32.251  97.320  1.00  0.00           H
ATOM    132 HE22 GLN     8      50.843  33.286  96.356  1.00  0.00           H
ATOM    133  C   GLN     8      47.448  34.265  91.547  1.00  0.00           C
ATOM    134  O   GLN     8      48.083  33.944  90.535  1.00  0.00           O
ATOM    135  N   GLN     9      46.157  33.996  91.556  1.00  0.00           N
ATOM    136  H   GLN     9      45.681  34.451  92.322  1.00  0.00           H
ATOM    137  CA  GLN     9      45.314  33.255  90.649  1.00  0.00           C
ATOM    138  HA  GLN     9      45.669  32.225  90.609  1.00  0.00           H
ATOM    139  CB  GLN     9      43.911  33.362  91.305  1.00  0.00           C
ATOM    140  HB2 GLN     9      43.868  32.758  92.212  1.00  0.00           H
ATOM    141  HB3 GLN     9      43.808  34.433  91.479  1.00  0.00           H
ATOM    142  CG  GLN     9      42.694  33.116  90.332  1.00  0.00           C
ATOM    143  HG2 GLN     9      41.750  33.332  90.832  1.00  0.00           H
ATOM    144  HG3 GLN     9      42.742  33.881  89.557  1.00  0.00           H
ATOM    145  CD  GLN     9      42.485  31.737  89.774  1.00  0.00           C
ATOM    146  OE1 GLN     9      43.117  30.790  90.266  1.00  0.00           O
ATOM    147  NE2 GLN     9      41.594  31.603  88.845  1.00  0.00           N
ATOM    148 HE21 GLN     9      41.343  30.638  88.690  1.00  0.00           H
ATOM    149 HE22 GLN     9      41.159  32.460  88.530  1.00  0.00           H
ATOM    150  C   GLN     9      45.330  33.806  89.209  1.00  0.00           C
ATOM    151  O   GLN     9      44.898  33.102  88.319  1.00  0.00           O
ATOM    152  N   ILE    10      45.763  35.045  88.938  1.00  0.00           N
ATOM    153  H   ILE    10      46.075  35.600  89.722  1.00  0.00           H
ATOM    154  CA  ILE    10      45.712  35.635  87.598  1.00  0.00           C
ATOM    155  HA  ILE    10      45.017  35.004  87.044  1.00  0.00           H
ATOM    156  CB  ILE    10      45.227  37.145  87.643  1.00  0.00           C
ATOM    157  HB  ILE    10      46.113  37.646  88.033  1.00  0.00           H
ATOM    158  CG2 ILE    10      45.030  37.490  86.163  1.00  0.00           C
ATOM    159 HG21 ILE    10      44.437  38.404  86.095  1.00  0.00           H
ATOM    160 HG22 ILE    10      44.522  36.674  85.648  1.00  0.00           H
ATOM    161 HG23 ILE    10      46.016  37.719  85.760  1.00  0.00           H
ATOM    162  CG1 ILE    10      43.862  37.287  88.436  1.00  0.00           C
ATOM    163 HG12 ILE    10      42.974  37.093  87.835  1.00  0.00           H
ATOM    164 HG13 ILE    10      43.781  36.672  89.331  1.00  0.00           H
ATOM    165  CD1 ILE    10      43.658  38.700  88.878  1.00  0.00           C
ATOM    166 HD11 ILE    10      44.519  39.261  89.244  1.00  0.00           H
ATOM    167 HD12 ILE    10      42.964  38.509  89.697  1.00  0.00           H
ATOM    168 HD13 ILE    10      43.142  39.224  88.074  1.00  0.00           H
ATOM    169  C   ILE    10      47.013  35.418  86.776  1.00  0.00           C
ATOM    170  O   ILE    10      46.998  35.373  85.583  1.00  0.00           O
ATOM    171  N   GLU    11      48.138  35.127  87.487  1.00  0.00           N
ATOM    172  H   GLU    11      48.013  35.014  88.483  1.00  0.00           H
ATOM    173  CA  GLU    11      49.476  35.081  86.913  1.00  0.00           C
ATOM    174  HA  GLU    11      49.658  35.898  86.213  1.00  0.00           H
ATOM    175  CB  GLU    11      50.507  35.163  88.028  1.00  0.00           C
ATOM    176  HB2 GLU    11      50.548  34.248  88.618  1.00  0.00           H
ATOM    177  HB3 GLU    11      51.507  35.257  87.603  1.00  0.00           H
ATOM    178  CG  GLU    11      50.416  36.266  89.028  1.00  0.00           C
ATOM    179  HG2 GLU    11      49.770  35.877  89.814  1.00  0.00           H
ATOM    180  HG3 GLU    11      51.440  36.346  89.394  1.00  0.00           H
ATOM    181  CD  GLU    11      50.006  37.723  88.546  1.00  0.00           C
ATOM    182  OE1 GLU    11      50.806  38.251  87.817  1.00  0.00           O
ATOM    183  OE2 GLU    11      48.912  38.236  88.834  1.00  0.00           O
ATOM    184  C   GLU    11      49.646  33.749  86.220  1.00  0.00           C
ATOM    185  O   GLU    11      50.398  33.686  85.269  1.00  0.00           O
ATOM    186  N   ASN    12      48.944  32.692  86.592  1.00  0.00           N
ATOM    187  H   ASN    12      48.517  32.793  87.503  1.00  0.00           H
ATOM    188  CA  ASN    12      48.756  31.502  85.867  1.00  0.00           C
ATOM    189  HA  ASN    12      49.671  30.998  85.556  1.00  0.00           H
ATOM    190  CB  ASN    12      48.061  30.370  86.785  1.00  0.00           C
ATOM    191  HB2 ASN    12      47.674  29.591  86.128  1.00  0.00           H
ATOM    192  HB3 ASN    12      48.824  29.960  87.446  1.00  0.00           H
ATOM    193  CG  ASN    12      46.981  30.866  87.765  1.00  0.00           C
ATOM    194  OD1 ASN    12      47.285  31.617  88.611  1.00  0.00           O
ATOM    195  ND2 ASN    12      45.756  30.425  87.672  1.00  0.00           N
ATOM    196 HD21 ASN    12      45.735  29.707  86.962  1.00  0.00           H
ATOM    197 HD22 ASN    12      45.013  31.024  88.003  1.00  0.00           H
ATOM    198  C   ASN    12      47.936  31.731  84.634  1.00  0.00           C
ATOM    199  O   ASN    12      48.135  31.015  83.647  1.00  0.00           O
ATOM    200  N   PHE    13      47.049  32.762  84.531  1.00  0.00           N
ATOM    201  H   PHE    13      46.853  33.320  85.349  1.00  0.00           H
ATOM    202  CA  PHE    13      46.364  33.020  83.201  1.00  0.00           C
ATOM    203  HA  PHE    13      46.282  32.054  82.702  1.00  0.00           H
ATOM    204  CB  PHE    13      45.023  33.673  83.285  1.00  0.00           C
ATOM    205  HB2 PHE    13      45.075  34.614  83.832  1.00  0.00           H
ATOM    206  HB3 PHE    13      44.778  33.946  82.259  1.00  0.00           H
ATOM    207  CG  PHE    13      43.894  32.869  83.879  1.00  0.00           C
ATOM    208  CD1 PHE    13      42.706  32.692  83.079  1.00  0.00           C
ATOM    209  HD1 PHE    13      42.529  33.008  82.062  1.00  0.00           H
ATOM    210  CE1 PHE    13      41.692  31.769  83.543  1.00  0.00           C
ATOM    211  HE1 PHE    13      40.926  31.409  82.873  1.00  0.00           H
ATOM    212  CZ  PHE    13      41.947  31.026  84.755  1.00  0.00           C
ATOM    213  HZ  PHE    13      41.234  30.296  85.111  1.00  0.00           H
ATOM    214  CE2 PHE    13      43.080  31.256  85.540  1.00  0.00           C
ATOM    215  HE2 PHE    13      43.233  30.751  86.482  1.00  0.00           H
ATOM    216  CD2 PHE    13      44.003  32.202  85.083  1.00  0.00           C
ATOM    217  HD2 PHE    13      44.862  32.315  85.728  1.00  0.00           H
ATOM    218  C   PHE    13      47.340  33.868  82.326  1.00  0.00           C
ATOM    219  O   PHE    13      47.419  33.548  81.157  1.00  0.00           O
ATOM    220  N   GLU    14      48.099  34.781  82.882  1.00  0.00           N
ATOM    221  H   GLU    14      47.885  35.058  83.830  1.00  0.00           H
ATOM    222  CA  GLU    14      49.194  35.448  82.213  1.00  0.00           C
ATOM    223  HA  GLU    14      48.747  35.877  81.317  1.00  0.00           H
ATOM    224  CB  GLU    14      49.777  36.494  83.151  1.00  0.00           C
ATOM    225  HB2 GLU    14      49.043  37.163  83.599  1.00  0.00           H
ATOM    226  HB3 GLU    14      50.320  35.913  83.896  1.00  0.00           H
ATOM    227  CG  GLU    14      50.839  37.325  82.371  1.00  0.00           C
ATOM    228  HG2 GLU    14      51.660  36.653  82.117  1.00  0.00           H
ATOM    229  HG3 GLU    14      50.409  37.741  81.460  1.00  0.00           H
ATOM    230  CD  GLU    14      51.342  38.465  83.281  1.00  0.00           C
ATOM    231  OE1 GLU    14      50.617  39.424  83.620  1.00  0.00           O
ATOM    232  OE2 GLU    14      52.520  38.448  83.741  1.00  0.00           O
ATOM    233  C   GLU    14      50.250  34.467  81.629  1.00  0.00           C
ATOM    234  O   GLU    14      50.702  34.723  80.485  1.00  0.00           O
ATOM    235  N   LYS    15      50.573  33.329  82.347  1.00  0.00           N
ATOM    236  H   LYS    15      50.173  33.215  83.268  1.00  0.00           H
ATOM    237  CA  LYS    15      51.575  32.359  81.877  1.00  0.00           C
ATOM    238  HA  LYS    15      52.428  32.862  81.422  1.00  0.00           H
ATOM    239  CB  LYS    15      52.060  31.459  83.033  1.00  0.00           C
ATOM    240  HB2 LYS    15      51.203  30.995  83.522  1.00  0.00           H
ATOM    241  HB3 LYS    15      52.614  30.656  82.550  1.00  0.00           H
ATOM    242  CG  LYS    15      52.891  32.383  84.001  1.00  0.00           C
ATOM    243  HG2 LYS    15      53.818  32.508  83.443  1.00  0.00           H
ATOM    244  HG3 LYS    15      52.371  33.286  84.320  1.00  0.00           H
ATOM    245  CD  LYS    15      53.298  31.631  85.303  1.00  0.00           C
ATOM    246  HD2 LYS    15      52.426  30.986  85.410  1.00  0.00           H
ATOM    247  HD3 LYS    15      54.152  30.993  85.073  1.00  0.00           H
ATOM    248  CE  LYS    15      53.710  32.506  86.557  1.00  0.00           C
ATOM    249  HE2 LYS    15      54.763  32.766  86.445  1.00  0.00           H
ATOM    250  HE3 LYS    15      53.148  33.439  86.592  1.00  0.00           H
ATOM    251  NZ  LYS    15      53.734  31.676  87.771  1.00  0.00           N
ATOM    252  HZ1 LYS    15      52.822  31.304  87.994  1.00  0.00           H
ATOM    253  HZ2 LYS    15      53.978  32.309  88.519  1.00  0.00           H
ATOM    254  HZ3 LYS    15      54.412  30.937  87.896  1.00  0.00           H
ATOM    255  C   LYS    15      51.007  31.540  80.651  1.00  0.00           C
ATOM    256  O   LYS    15      51.864  31.123  79.894  1.00  0.00           O
ATOM    257  N   ILE    16      49.657  31.375  80.461  1.00  0.00           N
ATOM    258  H   ILE    16      49.055  31.897  81.080  1.00  0.00           H
ATOM    259  CA  ILE    16      49.148  30.718  79.249  1.00  0.00           C
ATOM    260  HA  ILE    16      49.903  29.990  78.950  1.00  0.00           H
ATOM    261  CB  ILE    16      47.882  29.913  79.539  1.00  0.00           C
ATOM    262  HB  ILE    16      47.552  29.558  78.563  1.00  0.00           H
ATOM    263  CG2 ILE    16      48.138  28.647  80.413  1.00  0.00           C
ATOM    264 HG21 ILE    16      47.290  27.963  80.364  1.00  0.00           H
ATOM    265 HG22 ILE    16      48.428  29.000  81.403  1.00  0.00           H
ATOM    266 HG23 ILE    16      48.936  28.041  79.985  1.00  0.00           H
ATOM    267  CG1 ILE    16      46.717  30.717  80.089  1.00  0.00           C
ATOM    268 HG12 ILE    16      46.981  31.053  81.093  1.00  0.00           H
ATOM    269 HG13 ILE    16      46.560  31.656  79.558  1.00  0.00           H
ATOM    270  CD1 ILE    16      45.362  30.008  79.917  1.00  0.00           C
ATOM    271 HD11 ILE    16      45.193  29.864  78.850  1.00  0.00           H
ATOM    272 HD12 ILE    16      44.543  30.627  80.283  1.00  0.00           H
ATOM    273 HD13 ILE    16      45.290  29.043  80.418  1.00  0.00           H
ATOM    274  C   ILE    16      48.975  31.570  78.015  1.00  0.00           C
ATOM    275  O   ILE    16      49.372  31.175  76.922  1.00  0.00           O
ATOM    276  N   PHE    17      48.500  32.793  78.214  1.00  0.00           N
ATOM    277  H   PHE    17      48.156  32.972  79.146  1.00  0.00           H
ATOM    278  CA  PHE    17      48.176  33.774  77.261  1.00  0.00           C
ATOM    279  HA  PHE    17      47.900  33.223  76.362  1.00  0.00           H
ATOM    280  CB  PHE    17      47.012  34.643  77.706  1.00  0.00           C
ATOM    281  HB2 PHE    17      47.340  35.066  78.656  1.00  0.00           H
ATOM    282  HB3 PHE    17      46.816  35.419  76.966  1.00  0.00           H
ATOM    283  CG  PHE    17      45.665  33.949  77.796  1.00  0.00           C
ATOM    284  CD1 PHE    17      44.759  34.207  78.901  1.00  0.00           C
ATOM    285  HD1 PHE    17      44.945  35.030  79.576  1.00  0.00           H
ATOM    286  CE1 PHE    17      43.509  33.573  78.922  1.00  0.00           C
ATOM    287  HE1 PHE    17      42.828  33.784  79.732  1.00  0.00           H
ATOM    288  CZ  PHE    17      43.098  32.633  77.954  1.00  0.00           C
ATOM    289  HZ  PHE    17      42.117  32.185  78.022  1.00  0.00           H
ATOM    290  CE2 PHE    17      44.080  32.235  76.990  1.00  0.00           C
ATOM    291  HE2 PHE    17      43.856  31.409  76.331  1.00  0.00           H
ATOM    292  CD2 PHE    17      45.292  32.929  76.866  1.00  0.00           C
ATOM    293  HD2 PHE    17      46.032  32.556  76.173  1.00  0.00           H
ATOM    294  C   PHE    17      49.373  34.660  76.841  1.00  0.00           C
ATOM    295  O   PHE    17      49.268  35.229  75.727  1.00  0.00           O
ATOM    296  N   THR    18      50.516  34.724  77.529  1.00  0.00           N
ATOM    297  H   THR    18      50.551  34.411  78.489  1.00  0.00           H
ATOM    298  CA  THR    18      51.779  35.224  76.883  1.00  0.00           C
ATOM    299  HA  THR    18      51.529  35.992  76.150  1.00  0.00           H
ATOM    300  CB  THR    18      52.791  35.753  77.899  1.00  0.00           C
ATOM    301  HB  THR    18      53.726  36.047  77.423  1.00  0.00           H
ATOM    302  CG2 THR    18      52.237  37.039  78.528  1.00  0.00           C
ATOM    303 HG21 THR    18      52.831  37.334  79.392  1.00  0.00           H
ATOM    304 HG22 THR    18      51.171  36.886  78.700  1.00  0.00           H
ATOM    305 HG23 THR    18      52.321  37.793  77.746  1.00  0.00           H
ATOM    306  OG1 THR    18      53.086  34.847  78.926  1.00  0.00           O
ATOM    307  HG1 THR    18      52.330  34.750  79.510  1.00  0.00           H
ATOM    308  C   THR    18      52.578  34.149  76.121  1.00  0.00           C
ATOM    309  O   THR    18      52.507  32.954  76.342  1.00  0.00           O
ATOM    310  N   VAL    19      53.455  34.695  75.191  1.00  0.00           N
ATOM    311  H   VAL    19      53.601  35.685  75.052  1.00  0.00           H
ATOM    312  CA  VAL    19      54.353  33.870  74.392  1.00  0.00           C
ATOM    313  HA  VAL    19      54.302  32.885  74.856  1.00  0.00           H
ATOM    314  CB  VAL    19      53.722  33.639  72.995  1.00  0.00           C
ATOM    315  HB  VAL    19      53.735  34.649  72.585  1.00  0.00           H
ATOM    316  CG1 VAL    19      54.563  32.752  72.141  1.00  0.00           C
ATOM    317 HG11 VAL    19      54.240  32.789  71.102  1.00  0.00           H
ATOM    318 HG12 VAL    19      55.583  33.138  72.099  1.00  0.00           H
ATOM    319 HG13 VAL    19      54.571  31.742  72.551  1.00  0.00           H
ATOM    320  CG2 VAL    19      52.203  33.180  72.935  1.00  0.00           C
ATOM    321 HG21 VAL    19      51.563  33.984  73.300  1.00  0.00           H
ATOM    322 HG22 VAL    19      52.042  32.224  73.436  1.00  0.00           H
ATOM    323 HG23 VAL    19      51.940  33.107  71.880  1.00  0.00           H
ATOM    324  C   VAL    19      55.752  34.491  74.375  1.00  0.00           C
ATOM    325  O   VAL    19      55.888  35.492  73.656  1.00  0.00           O
ATOM    326  N   PRO    20      56.705  33.823  75.011  1.00  0.00           N
ATOM    327  CD  PRO    20      56.596  32.683  75.821  1.00  0.00           C
ATOM    328  HD2 PRO    20      56.671  31.781  75.215  1.00  0.00           H
ATOM    329  HD3 PRO    20      55.666  32.694  76.389  1.00  0.00           H
ATOM    330  CG  PRO    20      57.600  32.635  76.909  1.00  0.00           C
ATOM    331  HG2 PRO    20      57.750  31.657  77.367  1.00  0.00           H
ATOM    332  HG3 PRO    20      57.214  33.278  77.702  1.00  0.00           H
ATOM    333  CB  PRO    20      58.781  33.286  76.099  1.00  0.00           C
ATOM    334  HB2 PRO    20      59.331  32.602  75.451  1.00  0.00           H
ATOM    335  HB3 PRO    20      59.515  33.708  76.784  1.00  0.00           H
ATOM    336  CA  PRO    20      58.076  34.275  75.167  1.00  0.00           C
ATOM    337  HA  PRO    20      58.260  35.291  75.514  1.00  0.00           H
ATOM    338  C   PRO    20      58.736  34.273  73.786  1.00  0.00           C
ATOM    339  O   PRO    20      58.405  33.540  72.780  1.00  0.00           O
ATOM    340  N   THR    21      59.828  35.037  73.620  1.00  0.00           N
ATOM    341  H   THR    21      60.151  35.449  74.483  1.00  0.00           H
ATOM    342  CA  THR    21      60.465  35.279  72.367  1.00  0.00           C
ATOM    343  HA  THR    21      59.755  35.565  71.592  1.00  0.00           H
ATOM    344  CB  THR    21      61.466  36.430  72.430  1.00  0.00           C
ATOM    345  HB  THR    21      62.093  36.186  73.287  1.00  0.00           H
ATOM    346  CG2 THR    21      62.343  36.689  71.203  1.00  0.00           C
ATOM    347 HG21 THR    21      61.774  36.562  70.282  1.00  0.00           H
ATOM    348 HG22 THR    21      63.153  35.964  71.281  1.00  0.00           H
ATOM    349 HG23 THR    21      62.871  37.641  71.201  1.00  0.00           H
ATOM    350  OG1 THR    21      60.698  37.566  72.687  1.00  0.00           O
ATOM    351  HG1 THR    21      60.439  37.574  73.611  1.00  0.00           H
ATOM    352  C   THR    21      61.232  34.028  71.880  1.00  0.00           C
ATOM    353  O   THR    21      61.265  33.813  70.640  1.00  0.00           O
ATOM    354  N   GLU    22      61.645  33.099  72.775  1.00  0.00           N
ATOM    355  H   GLU    22      61.550  33.335  73.752  1.00  0.00           H
ATOM    356  CA  GLU    22      62.149  31.803  72.483  1.00  0.00           C
ATOM    357  HA  GLU    22      62.965  31.918  71.769  1.00  0.00           H
ATOM    358  CB  GLU    22      62.679  31.095  73.772  1.00  0.00           C
ATOM    359  HB2 GLU    22      61.993  31.192  74.613  1.00  0.00           H
ATOM    360  HB3 GLU    22      62.910  30.069  73.485  1.00  0.00           H
ATOM    361  CG  GLU    22      64.126  31.499  74.257  1.00  0.00           C
ATOM    362  HG2 GLU    22      63.988  32.568  74.421  1.00  0.00           H
ATOM    363  HG3 GLU    22      64.438  30.978  75.162  1.00  0.00           H
ATOM    364  CD  GLU    22      65.208  31.214  73.178  1.00  0.00           C
ATOM    365  OE1 GLU    22      65.786  30.103  73.152  1.00  0.00           O
ATOM    366  OE2 GLU    22      65.512  32.135  72.405  1.00  0.00           O
ATOM    367  C   GLU    22      61.081  30.910  71.856  1.00  0.00           C
ATOM    368  O   GLU    22      61.359  30.234  70.848  1.00  0.00           O
ATOM    369  N   THR    23      59.805  30.996  72.309  1.00  0.00           N
ATOM    370  H   THR    23      59.528  31.593  73.075  1.00  0.00           H
ATOM    371  CA  THR    23      58.738  30.255  71.650  1.00  0.00           C
ATOM    372  HA  THR    23      59.117  29.270  71.377  1.00  0.00           H
ATOM    373  CB  THR    23      57.491  30.211  72.603  1.00  0.00           C
ATOM    374  HB  THR    23      57.220  31.246  72.810  1.00  0.00           H
ATOM    375  CG2 THR    23      56.385  29.379  71.947  1.00  0.00           C
ATOM    376 HG21 THR    23      55.506  29.509  72.577  1.00  0.00           H
ATOM    377 HG22 THR    23      56.903  28.421  71.920  1.00  0.00           H
ATOM    378 HG23 THR    23      56.079  29.674  70.943  1.00  0.00           H
ATOM    379  OG1 THR    23      57.958  29.513  73.732  1.00  0.00           O
ATOM    380  HG1 THR    23      57.423  28.727  73.867  1.00  0.00           H
ATOM    381  C   THR    23      58.360  30.802  70.290  1.00  0.00           C
ATOM    382  O   THR    23      58.433  30.077  69.320  1.00  0.00           O
ATOM    383  N   LEU    24      58.146  32.115  70.239  1.00  0.00           N
ATOM    384  H   LEU    24      58.210  32.605  71.118  1.00  0.00           H
ATOM    385  CA  LEU    24      57.831  32.830  68.995  1.00  0.00           C
ATOM    386  HA  LEU    24      56.882  32.413  68.659  1.00  0.00           H
ATOM    387  CB  LEU    24      57.711  34.319  69.321  1.00  0.00           C
ATOM    388  HB2 LEU    24      57.142  34.401  70.248  1.00  0.00           H
ATOM    389  HB3 LEU    24      58.682  34.739  69.586  1.00  0.00           H
ATOM    390  CG  LEU    24      57.069  35.247  68.250  1.00  0.00           C
ATOM    391  HG  LEU    24      57.549  35.073  67.287  1.00  0.00           H
ATOM    392  CD1 LEU    24      55.649  34.922  67.951  1.00  0.00           C
ATOM    393 HD11 LEU    24      55.644  33.844  67.786  1.00  0.00           H
ATOM    394 HD12 LEU    24      55.433  35.442  67.018  1.00  0.00           H
ATOM    395 HD13 LEU    24      54.894  35.026  68.730  1.00  0.00           H
ATOM    396  CD2 LEU    24      57.123  36.654  68.828  1.00  0.00           C
ATOM    397 HD21 LEU    24      56.874  37.379  68.052  1.00  0.00           H
ATOM    398 HD22 LEU    24      56.426  36.839  69.645  1.00  0.00           H
ATOM    399 HD23 LEU    24      58.142  36.938  69.088  1.00  0.00           H
ATOM    400  C   LEU    24      58.846  32.575  67.870  1.00  0.00           C
ATOM    401  O   LEU    24      58.525  32.541  66.655  1.00  0.00           O
ATOM    402  N   GLN    25      60.118  32.603  68.173  1.00  0.00           N
ATOM    403  H   GLN    25      60.470  32.684  69.117  1.00  0.00           H
ATOM    404  CA  GLN    25      61.198  32.421  67.223  1.00  0.00           C
ATOM    405  HA  GLN    25      60.990  32.999  66.323  1.00  0.00           H
ATOM    406  CB  GLN    25      62.470  32.980  67.814  1.00  0.00           C
ATOM    407  HB2 GLN    25      62.618  32.480  68.772  1.00  0.00           H
ATOM    408  HB3 GLN    25      63.249  32.651  67.127  1.00  0.00           H
ATOM    409  CG  GLN    25      62.454  34.552  67.833  1.00  0.00           C
ATOM    410  HG2 GLN    25      62.285  34.850  66.799  1.00  0.00           H
ATOM    411  HG3 GLN    25      61.624  34.848  68.474  1.00  0.00           H
ATOM    412  CD  GLN    25      63.764  35.162  68.295  1.00  0.00           C
ATOM    413  OE1 GLN    25      64.730  34.476  68.634  1.00  0.00           O
ATOM    414  NE2 GLN    25      63.913  36.460  68.387  1.00  0.00           N
ATOM    415 HE21 GLN    25      64.798  36.783  68.747  1.00  0.00           H
ATOM    416 HE22 GLN    25      63.300  37.162  67.998  1.00  0.00           H
ATOM    417  C   GLN    25      61.388  30.930  66.789  1.00  0.00           C
ATOM    418  O   GLN    25      61.569  30.709  65.608  1.00  0.00           O
ATOM    419  N   ALA    26      61.115  29.999  67.672  1.00  0.00           N
ATOM    420  H   ALA    26      60.955  30.206  68.648  1.00  0.00           H
ATOM    421  CA  ALA    26      61.106  28.547  67.389  1.00  0.00           C
ATOM    422  HA  ALA    26      61.984  28.282  66.798  1.00  0.00           H
ATOM    423  CB  ALA    26      61.137  27.722  68.749  1.00  0.00           C
ATOM    424  HB1 ALA    26      61.951  28.026  69.408  1.00  0.00           H
ATOM    425  HB2 ALA    26      61.367  26.714  68.404  1.00  0.00           H
ATOM    426  HB3 ALA    26      60.186  27.828  69.272  1.00  0.00           H
ATOM    427  C   ALA    26      59.860  28.135  66.481  1.00  0.00           C
ATOM    428  O   ALA    26      60.006  27.296  65.574  1.00  0.00           O
ATOM    429  N   VAL    27      58.725  28.776  66.671  1.00  0.00           N
ATOM    430  H   VAL    27      58.687  29.434  67.436  1.00  0.00           H
ATOM    431  CA  VAL    27      57.511  28.695  65.834  1.00  0.00           C
ATOM    432  HA  VAL    27      57.320  27.641  65.631  1.00  0.00           H
ATOM    433  CB  VAL    27      56.350  29.464  66.522  1.00  0.00           C
ATOM    434  HB  VAL    27      56.665  30.382  67.017  1.00  0.00           H
ATOM    435  CG1 VAL    27      55.158  29.763  65.658  1.00  0.00           C
ATOM    436 HG11 VAL    27      54.657  28.902  65.216  1.00  0.00           H
ATOM    437 HG12 VAL    27      54.296  30.297  66.058  1.00  0.00           H
ATOM    438 HG13 VAL    27      55.453  30.353  64.791  1.00  0.00           H
ATOM    439  CG2 VAL    27      55.673  28.652  67.735  1.00  0.00           C
ATOM    440 HG21 VAL    27      54.832  29.159  68.210  1.00  0.00           H
ATOM    441 HG22 VAL    27      56.478  28.619  68.469  1.00  0.00           H
ATOM    442 HG23 VAL    27      55.413  27.618  67.505  1.00  0.00           H
ATOM    443  C   VAL    27      57.758  29.310  64.493  1.00  0.00           C
ATOM    444  O   VAL    27      57.471  28.646  63.481  1.00  0.00           O
ATOM    445  N   THR    28      58.387  30.521  64.422  1.00  0.00           N
ATOM    446  H   THR    28      58.583  31.032  65.271  1.00  0.00           H
ATOM    447  CA  THR    28      58.744  31.146  63.120  1.00  0.00           C
ATOM    448  HA  THR    28      57.877  31.118  62.461  1.00  0.00           H
ATOM    449  CB  THR    28      59.319  32.562  63.241  1.00  0.00           C
ATOM    450  HB  THR    28      60.220  32.467  63.847  1.00  0.00           H
ATOM    451  CG2 THR    28      59.614  33.431  62.076  1.00  0.00           C
ATOM    452 HG21 THR    28      60.516  33.134  61.541  1.00  0.00           H
ATOM    453 HG22 THR    28      59.912  34.401  62.473  1.00  0.00           H
ATOM    454 HG23 THR    28      58.696  33.441  61.487  1.00  0.00           H
ATOM    455  OG1 THR    28      58.437  33.397  63.945  1.00  0.00           O
ATOM    456  HG1 THR    28      58.419  33.105  64.860  1.00  0.00           H
ATOM    457  C   THR    28      59.725  30.232  62.337  1.00  0.00           C
ATOM    458  O   THR    28      59.535  30.026  61.170  1.00  0.00           O
ATOM    459  N   LYS    29      60.712  29.617  62.991  1.00  0.00           N
ATOM    460  H   LYS    29      60.852  29.936  63.939  1.00  0.00           H
ATOM    461  CA  LYS    29      61.729  28.731  62.342  1.00  0.00           C
ATOM    462  HA  LYS    29      62.199  29.309  61.548  1.00  0.00           H
ATOM    463  CB  LYS    29      62.844  28.423  63.257  1.00  0.00           C
ATOM    464  HB2 LYS    29      63.290  29.277  63.768  1.00  0.00           H
ATOM    465  HB3 LYS    29      62.563  27.705  64.028  1.00  0.00           H
ATOM    466  CG  LYS    29      64.000  27.919  62.545  1.00  0.00           C
ATOM    467  HG2 LYS    29      63.753  27.013  61.993  1.00  0.00           H
ATOM    468  HG3 LYS    29      64.362  28.737  61.922  1.00  0.00           H
ATOM    469  CD  LYS    29      65.161  27.569  63.385  1.00  0.00           C
ATOM    470  HD2 LYS    29      65.423  28.412  64.023  1.00  0.00           H
ATOM    471  HD3 LYS    29      64.882  26.675  63.942  1.00  0.00           H
ATOM    472  CE  LYS    29      66.434  27.357  62.545  1.00  0.00           C
ATOM    473  HE2 LYS    29      66.740  28.302  62.097  1.00  0.00           H
ATOM    474  HE3 LYS    29      67.230  27.034  63.216  1.00  0.00           H
ATOM    475  NZ  LYS    29      66.279  26.240  61.590  1.00  0.00           N
ATOM    476  HZ1 LYS    29      67.131  26.019  61.093  1.00  0.00           H
ATOM    477  HZ2 LYS    29      65.669  26.498  60.828  1.00  0.00           H
ATOM    478  HZ3 LYS    29      65.943  25.429  62.092  1.00  0.00           H
ATOM    479  C   LYS    29      61.111  27.486  61.689  1.00  0.00           C
ATOM    480  O   LYS    29      61.429  27.005  60.578  1.00  0.00           O
ATOM    481  N   HIE    30      60.249  26.807  62.552  1.00  0.00           N
ATOM    482  H   HIE    30      60.312  27.007  63.540  1.00  0.00           H
ATOM    483  CA  HIE    30      59.510  25.602  62.112  1.00  0.00           C
ATOM    484  HA  HIE    30      60.217  24.814  61.852  1.00  0.00           H
ATOM    485  CB  HIE    30      58.787  25.199  63.400  1.00  0.00           C
ATOM    486  HB2 HIE    30      59.530  25.113  64.193  1.00  0.00           H
ATOM    487  HB3 HIE    30      58.104  26.003  63.674  1.00  0.00           H
ATOM    488  CG  HIE    30      58.031  23.883  63.174  1.00  0.00           C
ATOM    489  ND1 HIE    30      58.562  22.601  63.337  1.00  0.00           N
ATOM    490  CE1 HIE    30      57.540  21.782  63.245  1.00  0.00           C
ATOM    491  HE1 HIE    30      57.557  20.705  63.318  1.00  0.00           H
ATOM    492  NE2 HIE    30      56.438  22.433  62.807  1.00  0.00           N
ATOM    493  HE2 HIE    30      55.519  22.017  62.834  1.00  0.00           H
ATOM    494  CD2 HIE    30      56.716  23.782  62.836  1.00  0.00           C
ATOM    495  HD2 HIE    30      55.895  24.482  62.893  1.00  0.00           H
ATOM    496  C   HIE    30      58.597  25.826  60.903  1.00  0.00           C
ATOM    497  O   HIE    30      58.443  24.910  60.108  1.00  0.00           O
ATOM    498  N   PHE    31      58.110  27.052  60.760  1.00  0.00           N
ATOM    499  H   PHE    31      58.513  27.815  61.286  1.00  0.00           H
ATOM    500  CA  PHE    31      57.089  27.509  59.769  1.00  0.00           C
ATOM    501  HA  PHE    31      56.145  26.964  59.810  1.00  0.00           H
ATOM    502  CB  PHE    31      56.671  28.911  60.072  1.00  0.00           C
ATOM    503  HB2 PHE    31      56.957  29.270  61.060  1.00  0.00           H
ATOM    504  HB3 PHE    31      57.165  29.602  59.388  1.00  0.00           H
ATOM    505  CG  PHE    31      55.191  29.272  59.798  1.00  0.00           C
ATOM    506  CD1 PHE    31      54.611  29.162  58.497  1.00  0.00           C
ATOM    507  HD1 PHE    31      55.087  28.633  57.683  1.00  0.00           H
ATOM    508  CE1 PHE    31      53.338  29.696  58.280  1.00  0.00           C
ATOM    509  HE1 PHE    31      52.909  29.618  57.292  1.00  0.00           H
ATOM    510  CZ  PHE    31      52.574  30.250  59.300  1.00  0.00           C
ATOM    511  HZ  PHE    31      51.565  30.631  59.231  1.00  0.00           H
ATOM    512  CE2 PHE    31      53.170  30.348  60.546  1.00  0.00           C
ATOM    513  HE2 PHE    31      52.620  30.741  61.388  1.00  0.00           H
ATOM    514  CD2 PHE    31      54.505  29.885  60.810  1.00  0.00           C
ATOM    515  HD2 PHE    31      54.978  29.925  61.781  1.00  0.00           H
ATOM    516  C   PHE    31      57.640  27.452  58.369  1.00  0.00           C
ATOM    517  O   PHE    31      57.041  26.949  57.477  1.00  0.00           O
ATOM    518  N   ILE    32      58.921  27.682  58.258  1.00  0.00           N
ATOM    519  H   ILE    32      59.461  28.037  59.034  1.00  0.00           H
ATOM    520  CA  ILE    32      59.712  27.635  56.963  1.00  0.00           C
ATOM    521  HA  ILE    32      59.141  28.262  56.277  1.00  0.00           H
ATOM    522  CB  ILE    32      61.069  28.315  57.206  1.00  0.00           C
ATOM    523  HB  ILE    32      61.475  27.810  58.083  1.00  0.00           H
ATOM    524  CG2 ILE    32      62.103  28.035  56.057  1.00  0.00           C
ATOM    525 HG21 ILE    32      62.981  28.653  56.240  1.00  0.00           H
ATOM    526 HG22 ILE    32      61.689  28.253  55.072  1.00  0.00           H
ATOM    527 HG23 ILE    32      62.515  27.026  56.084  1.00  0.00           H
ATOM    528  CG1 ILE    32      61.094  29.803  57.533  1.00  0.00           C
ATOM    529 HG12 ILE    32      61.044  30.317  56.572  1.00  0.00           H
ATOM    530 HG13 ILE    32      60.159  30.058  58.031  1.00  0.00           H
ATOM    531  CD1 ILE    32      62.221  30.312  58.424  1.00  0.00           C
ATOM    532 HD11 ILE    32      63.227  30.014  58.126  1.00  0.00           H
ATOM    533 HD12 ILE    32      62.133  29.837  59.401  1.00  0.00           H
ATOM    534 HD13 ILE    32      62.096  31.388  58.545  1.00  0.00           H
ATOM    535  C   ILE    32      59.844  26.167  56.437  1.00  0.00           C
ATOM    536  O   ILE    32      59.954  25.915  55.239  1.00  0.00           O
ATOM    537  N   SER    33      59.769  25.182  57.324  1.00  0.00           N
ATOM    538  H   SER    33      59.714  25.372  58.314  1.00  0.00           H
ATOM    539  CA  SER    33      59.864  23.719  56.891  1.00  0.00           C
ATOM    540  HA  SER    33      60.472  23.675  55.988  1.00  0.00           H
ATOM    541  CB  SER    33      60.545  22.887  58.010  1.00  0.00           C
ATOM    542  HB2 SER    33      61.478  23.317  58.373  1.00  0.00           H
ATOM    543  HB3 SER    33      59.805  22.875  58.810  1.00  0.00           H
ATOM    544  OG  SER    33      60.872  21.635  57.562  1.00  0.00           O
ATOM    545  HG  SER    33      61.540  21.196  58.094  1.00  0.00           H
ATOM    546  C   SER    33      58.531  23.258  56.449  1.00  0.00           C
ATOM    547  O   SER    33      58.332  22.694  55.361  1.00  0.00           O
ATOM    548  N   GLU    34      57.492  23.808  57.041  1.00  0.00           N
ATOM    549  H   GLU    34      57.610  24.449  57.812  1.00  0.00           H
ATOM    550  CA  GLU    34      56.101  23.568  56.625  1.00  0.00           C
ATOM    551  HA  GLU    34      55.933  22.521  56.374  1.00  0.00           H
ATOM    552  CB  GLU    34      55.097  23.767  57.760  1.00  0.00           C
ATOM    553  HB2 GLU    34      55.206  24.802  58.085  1.00  0.00           H
ATOM    554  HB3 GLU    34      54.069  23.729  57.398  1.00  0.00           H
ATOM    555  CG  GLU    34      55.096  22.981  59.059  1.00  0.00           C
ATOM    556  HG2 GLU    34      56.019  23.356  59.500  1.00  0.00           H
ATOM    557  HG3 GLU    34      54.278  23.371  59.665  1.00  0.00           H
ATOM    558  CD  GLU    34      54.882  21.475  58.817  1.00  0.00           C
ATOM    559  OE1 GLU    34      55.259  20.627  59.592  1.00  0.00           O
ATOM    560  OE2 GLU    34      54.349  21.115  57.773  1.00  0.00           O
ATOM    561  C   GLU    34      55.764  24.312  55.292  1.00  0.00           C
ATOM    562  O   GLU    34      54.999  23.716  54.504  1.00  0.00           O
ATOM    563  N   LEU    35      56.372  25.520  54.988  1.00  0.00           N
ATOM    564  H   LEU    35      56.970  25.849  55.732  1.00  0.00           H
ATOM    565  CA  LEU    35      56.360  26.212  53.659  1.00  0.00           C
ATOM    566  HA  LEU    35      55.294  26.316  53.459  1.00  0.00           H
ATOM    567  CB  LEU    35      56.904  27.726  53.683  1.00  0.00           C
ATOM    568  HB2 LEU    35      57.966  27.770  53.920  1.00  0.00           H
ATOM    569  HB3 LEU    35      56.762  28.142  52.686  1.00  0.00           H
ATOM    570  CG  LEU    35      56.293  28.707  54.674  1.00  0.00           C
ATOM    571  HG  LEU    35      56.541  28.475  55.710  1.00  0.00           H
ATOM    572  CD1 LEU    35      56.867  30.179  54.317  1.00  0.00           C
ATOM    573 HD11 LEU    35      57.945  30.013  54.337  1.00  0.00           H
ATOM    574 HD12 LEU    35      56.658  30.899  55.108  1.00  0.00           H
ATOM    575 HD13 LEU    35      56.505  30.596  53.377  1.00  0.00           H
ATOM    576  CD2 LEU    35      54.769  28.825  54.696  1.00  0.00           C
ATOM    577 HD21 LEU    35      54.523  29.587  55.437  1.00  0.00           H
ATOM    578 HD22 LEU    35      54.403  29.159  53.726  1.00  0.00           H
ATOM    579 HD23 LEU    35      54.214  27.901  54.863  1.00  0.00           H
ATOM    580  C   LEU    35      57.020  25.273  52.664  1.00  0.00           C
ATOM    581  O   LEU    35      56.511  24.965  51.622  1.00  0.00           O
ATOM    582  N   GLU    36      58.211  24.711  52.942  1.00  0.00           N
ATOM    583  H   GLU    36      58.670  24.853  53.829  1.00  0.00           H
ATOM    584  CA  GLU    36      58.962  23.712  52.141  1.00  0.00           C
ATOM    585  HA  GLU    36      59.040  24.111  51.129  1.00  0.00           H
ATOM    586  CB  GLU    36      60.412  23.454  52.706  1.00  0.00           C
ATOM    587  HB2 GLU    36      60.761  24.415  53.082  1.00  0.00           H
ATOM    588  HB3 GLU    36      60.265  22.801  53.567  1.00  0.00           H
ATOM    589  CG  GLU    36      61.390  22.855  51.612  1.00  0.00           C
ATOM    590  HG2 GLU    36      60.811  22.185  50.976  1.00  0.00           H
ATOM    591  HG3 GLU    36      61.609  23.609  50.857  1.00  0.00           H
ATOM    592  CD  GLU    36      62.677  22.205  52.088  1.00  0.00           C
ATOM    593  OE1 GLU    36      63.538  21.923  51.240  1.00  0.00           O
ATOM    594  OE2 GLU    36      62.843  21.991  53.348  1.00  0.00           O
ATOM    595  C   GLU    36      58.238  22.376  51.868  1.00  0.00           C
ATOM    596  O   GLU    36      58.185  21.900  50.708  1.00  0.00           O
ATOM    597  N   LYS    37      57.585  21.803  52.879  1.00  0.00           N
ATOM    598  H   LYS    37      57.707  22.289  53.755  1.00  0.00           H
ATOM    599  CA  LYS    37      56.726  20.626  52.795  1.00  0.00           C
ATOM    600  HA  LYS    37      57.267  19.766  52.403  1.00  0.00           H
ATOM    601  CB  LYS    37      56.182  20.169  54.162  1.00  0.00           C
ATOM    602  HB2 LYS    37      55.675  20.958  54.718  1.00  0.00           H
ATOM    603  HB3 LYS    37      55.478  19.348  54.030  1.00  0.00           H
ATOM    604  CG  LYS    37      57.241  19.578  55.061  1.00  0.00           C
ATOM    605  HG2 LYS    37      57.623  18.695  54.547  1.00  0.00           H
ATOM    606  HG3 LYS    37      58.083  20.258  55.185  1.00  0.00           H
ATOM    607  CD  LYS    37      56.690  19.361  56.474  1.00  0.00           C
ATOM    608  HD2 LYS    37      56.517  20.358  56.877  1.00  0.00           H
ATOM    609  HD3 LYS    37      55.707  18.893  56.412  1.00  0.00           H
ATOM    610  CE  LYS    37      57.595  18.682  57.362  1.00  0.00           C
ATOM    611  HE2 LYS    37      57.896  17.762  56.861  1.00  0.00           H
ATOM    612  HE3 LYS    37      58.480  19.317  57.317  1.00  0.00           H
ATOM    613  NZ  LYS    37      57.084  18.561  58.753  1.00  0.00           N
ATOM    614  HZ1 LYS    37      56.555  17.703  58.820  1.00  0.00           H
ATOM    615  HZ2 LYS    37      56.497  19.362  58.934  1.00  0.00           H
ATOM    616  HZ3 LYS    37      57.847  18.403  59.395  1.00  0.00           H
ATOM    617  C   LYS    37      55.532  20.933  51.851  1.00  0.00           C
ATOM    618  O   LYS    37      55.084  20.016  51.119  1.00  0.00           O
ATOM    619  N   GLY    38      55.036  22.117  52.030  1.00  0.00           N
ATOM    620  H   GLY    38      55.278  22.637  52.862  1.00  0.00           H
ATOM    621  CA  GLY    38      53.966  22.597  51.178  1.00  0.00           C
ATOM    622  HA2 GLY    38      53.129  21.926  51.366  1.00  0.00           H
ATOM    623  HA3 GLY    38      53.596  23.578  51.480  1.00  0.00           H
ATOM    624  C   GLY    38      54.312  22.760  49.707  1.00  0.00           C
ATOM    625  O   GLY    38      53.631  22.245  48.801  1.00  0.00           O
ATOM    626  N   LEU    39      55.514  23.247  49.399  1.00  0.00           N
ATOM    627  H   LEU    39      56.142  23.673  50.066  1.00  0.00           H
ATOM    628  CA  LEU    39      56.079  23.493  48.028  1.00  0.00           C
ATOM    629  HA  LEU    39      55.293  23.861  47.368  1.00  0.00           H
ATOM    630  CB  LEU    39      57.320  24.492  48.058  1.00  0.00           C
ATOM    631  HB2 LEU    39      58.065  24.109  48.755  1.00  0.00           H
ATOM    632  HB3 LEU    39      57.890  24.506  47.129  1.00  0.00           H
ATOM    633  CG  LEU    39      56.987  25.930  48.487  1.00  0.00           C
ATOM    634  HG  LEU    39      56.289  25.805  49.315  1.00  0.00           H
ATOM    635  CD1 LEU    39      58.124  26.772  48.974  1.00  0.00           C
ATOM    636 HD11 LEU    39      58.851  26.868  48.168  1.00  0.00           H
ATOM    637 HD12 LEU    39      58.695  26.276  49.758  1.00  0.00           H
ATOM    638 HD13 LEU    39      57.840  27.771  49.309  1.00  0.00           H
ATOM    639  CD2 LEU    39      56.194  26.571  47.275  1.00  0.00           C
ATOM    640 HD21 LEU    39      55.298  25.965  47.141  1.00  0.00           H
ATOM    641 HD22 LEU    39      55.936  27.596  47.541  1.00  0.00           H
ATOM    642 HD23 LEU    39      56.770  26.556  46.349  1.00  0.00           H
ATOM    643  C   LEU    39      56.451  22.248  47.216  1.00  0.00           C
ATOM    644  O   LEU    39      56.775  22.366  46.023  1.00  0.00           O
ATOM    645  N   SER    40      56.405  21.110  47.803  1.00  0.00           N
ATOM    646  H   SER    40      56.176  21.129  48.786  1.00  0.00           H
ATOM    647  CA  SER    40      56.754  19.802  47.204  1.00  0.00           C
ATOM    648  HA  SER    40      57.649  19.941  46.598  1.00  0.00           H
ATOM    649  CB  SER    40      57.138  18.842  48.379  1.00  0.00           C
ATOM    650  HB2 SER    40      57.974  19.213  48.973  1.00  0.00           H
ATOM    651  HB3 SER    40      56.384  18.636  49.139  1.00  0.00           H
ATOM    652  OG  SER    40      57.550  17.614  47.837  1.00  0.00           O
ATOM    653  HG  SER    40      58.112  17.770  47.075  1.00  0.00           H
ATOM    654  C   SER    40      55.636  19.269  46.350  1.00  0.00           C
ATOM    655  O   SER    40      54.472  19.499  46.626  1.00  0.00           O
ATOM    656  N   LYS    41      56.002  18.525  45.334  1.00  0.00           N
ATOM    657  H   LYS    41      56.993  18.449  45.158  1.00  0.00           H
ATOM    658  CA  LYS    41      55.083  17.715  44.533  1.00  0.00           C
ATOM    659  HA  LYS    41      54.462  18.514  44.129  1.00  0.00           H
ATOM    660  CB  LYS    41      55.918  17.007  43.395  1.00  0.00           C
ATOM    661  HB2 LYS    41      55.149  16.645  42.712  1.00  0.00           H
ATOM    662  HB3 LYS    41      56.468  17.747  42.813  1.00  0.00           H
ATOM    663  CG  LYS    41      56.691  15.701  43.743  1.00  0.00           C
ATOM    664  HG2 LYS    41      57.511  15.906  44.432  1.00  0.00           H
ATOM    665  HG3 LYS    41      55.916  15.003  44.060  1.00  0.00           H
ATOM    666  CD  LYS    41      57.368  15.298  42.371  1.00  0.00           C
ATOM    667  HD2 LYS    41      56.602  15.061  41.633  1.00  0.00           H
ATOM    668  HD3 LYS    41      58.065  16.051  42.004  1.00  0.00           H
ATOM    669  CE  LYS    41      58.303  14.157  42.735  1.00  0.00           C
ATOM    670  HE2 LYS    41      58.981  14.658  43.425  1.00  0.00           H
ATOM    671  HE3 LYS    41      57.766  13.482  43.401  1.00  0.00           H
ATOM    672  NZ  LYS    41      59.005  13.585  41.560  1.00  0.00           N
ATOM    673  HZ1 LYS    41      59.212  14.330  40.911  1.00  0.00           H
ATOM    674  HZ2 LYS    41      58.409  12.913  41.099  1.00  0.00           H
ATOM    675  HZ3 LYS    41      59.894  13.120  41.682  1.00  0.00           H
ATOM    676  C   LYS    41      54.252  16.671  45.222  1.00  0.00           C
ATOM    677  O   LYS    41      53.041  16.693  44.954  1.00  0.00           O
ATOM    678  N   LYS    42      54.741  15.903  46.246  1.00  0.00           N
ATOM    679  H   LYS    42      55.718  15.958  46.495  1.00  0.00           H
ATOM    680  CA  LYS    42      53.963  15.011  47.133  1.00  0.00           C
ATOM    681  HA  LYS    42      53.111  14.682  46.537  1.00  0.00           H
ATOM    682  CB  LYS    42      54.797  13.859  47.678  1.00  0.00           C
ATOM    683  HB2 LYS    42      54.143  13.239  48.292  1.00  0.00           H
ATOM    684  HB3 LYS    42      55.096  13.173  46.887  1.00  0.00           H
ATOM    685  CG  LYS    42      55.959  14.423  48.436  1.00  0.00           C
ATOM    686  HG2 LYS    42      56.638  15.026  47.833  1.00  0.00           H
ATOM    687  HG3 LYS    42      55.678  15.012  49.308  1.00  0.00           H
ATOM    688  CD  LYS    42      56.777  13.224  48.982  1.00  0.00           C
ATOM    689  HD2 LYS    42      57.175  12.643  48.149  1.00  0.00           H
ATOM    690  HD3 LYS    42      57.728  13.611  49.349  1.00  0.00           H
ATOM    691  CE  LYS    42      55.976  12.230  49.893  1.00  0.00           C
ATOM    692  HE2 LYS    42      55.689  12.768  50.796  1.00  0.00           H
ATOM    693  HE3 LYS    42      55.053  11.942  49.391  1.00  0.00           H
ATOM    694  NZ  LYS    42      56.838  11.066  50.214  1.00  0.00           N
ATOM    695  HZ1 LYS    42      57.568  11.399  50.828  1.00  0.00           H
ATOM    696  HZ2 LYS    42      57.236  10.633  49.392  1.00  0.00           H
ATOM    697  HZ3 LYS    42      56.295  10.427  50.777  1.00  0.00           H
ATOM    698  C   LYS    42      53.163  15.764  48.226  1.00  0.00           C
ATOM    699  O   LYS    42      52.345  15.160  48.951  1.00  0.00           O
ATOM    700  N   GLY    43      53.340  17.110  48.363  1.00  0.00           N
ATOM    701  H   GLY    43      54.106  17.596  47.919  1.00  0.00           H
ATOM    702  CA  GLY    43      52.604  18.071  49.245  1.00  0.00           C
ATOM    703  HA2 GLY    43      52.906  19.097  49.035  1.00  0.00           H
ATOM    704  HA3 GLY    43      51.528  18.114  49.074  1.00  0.00           H
ATOM    705  C   GLY    43      52.866  17.904  50.745  1.00  0.00           C
ATOM    706  O   GLY    43      53.734  17.102  51.090  1.00  0.00           O
ATOM    707  N   GLY    44      52.116  18.627  51.607  1.00  0.00           N
ATOM    708  H   GLY    44      51.529  19.270  51.097  1.00  0.00           H
ATOM    709  CA  GLY    44      52.306  18.614  53.020  1.00  0.00           C
ATOM    710  HA2 GLY    44      52.506  17.580  53.305  1.00  0.00           H
ATOM    711  HA3 GLY    44      53.176  19.197  53.325  1.00  0.00           H
ATOM    712  C   GLY    44      51.041  19.154  53.789  1.00  0.00           C
ATOM    713  O   GLY    44      49.871  19.057  53.338  1.00  0.00           O
ATOM    714  N   ASN    45      51.304  19.804  54.947  1.00  0.00           N
ATOM    715  H   ASN    45      52.199  20.214  55.171  1.00  0.00           H
ATOM    716  CA  ASN    45      50.130  20.370  55.681  1.00  0.00           C
ATOM    717  HA  ASN    45      49.242  19.758  55.525  1.00  0.00           H
ATOM    718  CB  ASN    45      50.540  20.377  57.211  1.00  0.00           C
ATOM    719  HB2 ASN    45      50.751  19.375  57.581  1.00  0.00           H
ATOM    720  HB3 ASN    45      51.383  21.067  57.264  1.00  0.00           H
ATOM    721  CG  ASN    45      49.398  20.933  58.109  1.00  0.00           C
ATOM    722  OD1 ASN    45      48.252  20.575  57.888  1.00  0.00           O
ATOM    723  ND2 ASN    45      49.768  21.812  59.026  1.00  0.00           N
ATOM    724 HD21 ASN    45      50.704  21.997  59.357  1.00  0.00           H
ATOM    725 HD22 ASN    45      49.039  22.200  59.609  1.00  0.00           H
ATOM    726  C   ASN    45      49.703  21.758  55.153  1.00  0.00           C
ATOM    727  O   ASN    45      48.535  22.154  55.371  1.00  0.00           O
ATOM    728  N   ILE    46      50.586  22.495  54.377  1.00  0.00           N
ATOM    729  H   ILE    46      51.466  22.039  54.182  1.00  0.00           H
ATOM    730  CA  ILE    46      50.292  23.823  53.797  1.00  0.00           C
ATOM    731  HA  ILE    46      49.323  24.157  54.168  1.00  0.00           H
ATOM    732  CB  ILE    46      51.316  24.898  54.240  1.00  0.00           C
ATOM    733  HB  ILE    46      52.313  24.642  53.882  1.00  0.00           H
ATOM    734  CG2 ILE    46      50.980  26.319  53.671  1.00  0.00           C
ATOM    735 HG21 ILE    46      51.781  26.926  54.095  1.00  0.00           H
ATOM    736 HG22 ILE    46      50.018  26.625  54.081  1.00  0.00           H
ATOM    737 HG23 ILE    46      50.973  26.262  52.583  1.00  0.00           H
ATOM    738  CG1 ILE    46      51.355  25.018  55.850  1.00  0.00           C
ATOM    739 HG12 ILE    46      50.391  25.423  56.156  1.00  0.00           H
ATOM    740 HG13 ILE    46      51.411  24.041  56.329  1.00  0.00           H
ATOM    741  CD1 ILE    46      52.445  25.904  56.427  1.00  0.00           C
ATOM    742 HD11 ILE    46      53.406  25.852  55.915  1.00  0.00           H
ATOM    743 HD12 ILE    46      52.455  25.921  57.517  1.00  0.00           H
ATOM    744 HD13 ILE    46      52.116  26.924  56.229  1.00  0.00           H
ATOM    745  C   ILE    46      50.114  23.659  52.266  1.00  0.00           C
ATOM    746  O   ILE    46      50.964  22.948  51.662  1.00  0.00           O
ATOM    747  N   PRO    47      49.157  24.219  51.598  1.00  0.00           N
ATOM    748  CD  PRO    47      47.930  24.662  52.223  1.00  0.00           C
ATOM    749  HD2 PRO    47      48.058  25.695  52.545  1.00  0.00           H
ATOM    750  HD3 PRO    47      47.733  24.080  53.123  1.00  0.00           H
ATOM    751  CG  PRO    47      46.763  24.383  51.240  1.00  0.00           C
ATOM    752  HG2 PRO    47      45.942  25.079  51.411  1.00  0.00           H
ATOM    753  HG3 PRO    47      46.452  23.342  51.155  1.00  0.00           H
ATOM    754  CB  PRO    47      47.490  24.593  49.923  1.00  0.00           C
ATOM    755  HB2 PRO    47      47.593  25.654  49.692  1.00  0.00           H
ATOM    756  HB3 PRO    47      47.026  24.111  49.063  1.00  0.00           H
ATOM    757  CA  PRO    47      48.864  24.041  50.187  1.00  0.00           C
ATOM    758  HA  PRO    47      48.851  22.953  50.129  1.00  0.00           H
ATOM    759  C   PRO    47      49.894  24.629  49.178  1.00  0.00           C
ATOM    760  O   PRO    47      50.245  23.914  48.239  1.00  0.00           O
ATOM    761  N   MET    48      50.428  25.802  49.414  1.00  0.00           N
ATOM    762  H   MET    48      49.971  26.398  50.090  1.00  0.00           H
ATOM    763  CA  MET    48      51.380  26.471  48.476  1.00  0.00           C
ATOM    764  HA  MET    48      51.357  27.515  48.789  1.00  0.00           H
ATOM    765  CB  MET    48      52.795  25.951  48.754  1.00  0.00           C
ATOM    766  HB2 MET    48      52.891  24.972  48.284  1.00  0.00           H
ATOM    767  HB3 MET    48      53.567  26.606  48.353  1.00  0.00           H
ATOM    768  CG  MET    48      53.269  25.868  50.228  1.00  0.00           C
ATOM    769  HG2 MET    48      52.583  25.124  50.631  1.00  0.00           H
ATOM    770  HG3 MET    48      54.285  25.475  50.174  1.00  0.00           H
ATOM    771  SD  MET    48      53.213  27.259  51.318  1.00  0.00           S
ATOM    772  CE  MET    48      54.331  28.401  50.425  1.00  0.00           C
ATOM    773  HE1 MET    48      54.037  29.388  50.785  1.00  0.00           H
ATOM    774  HE2 MET    48      55.382  28.213  50.646  1.00  0.00           H
ATOM    775  HE3 MET    48      54.127  28.454  49.356  1.00  0.00           H
ATOM    776  C   MET    48      50.876  26.331  47.072  1.00  0.00           C
ATOM    777  O   MET    48      51.505  25.705  46.151  1.00  0.00           O
ATOM    778  N   ILE    49      49.785  27.011  46.817  1.00  0.00           N
ATOM    779  H   ILE    49      49.419  27.539  47.596  1.00  0.00           H
ATOM    780  CA  ILE    49      49.048  27.057  45.584  1.00  0.00           C
ATOM    781  HA  ILE    49      49.111  26.110  45.046  1.00  0.00           H
ATOM    782  CB  ILE    49      47.550  27.320  45.903  1.00  0.00           C
ATOM    783  HB  ILE    49      47.524  28.180  46.572  1.00  0.00           H
ATOM    784  CG2 ILE    49      46.720  27.876  44.725  1.00  0.00           C
ATOM    785 HG21 ILE    49      45.835  28.334  45.166  1.00  0.00           H
ATOM    786 HG22 ILE    49      46.604  27.057  44.015  1.00  0.00           H
ATOM    787 HG23 ILE    49      47.215  28.737  44.276  1.00  0.00           H
ATOM    788  CG1 ILE    49      46.828  25.993  46.453  1.00  0.00           C
ATOM    789 HG12 ILE    49      46.653  25.314  45.618  1.00  0.00           H
ATOM    790 HG13 ILE    49      47.525  25.490  47.122  1.00  0.00           H
ATOM    791  CD1 ILE    49      45.459  26.183  47.148  1.00  0.00           C
ATOM    792 HD11 ILE    49      45.612  26.570  48.156  1.00  0.00           H
ATOM    793 HD12 ILE    49      44.897  25.249  47.140  1.00  0.00           H
ATOM    794 HD13 ILE    49      44.833  26.836  46.539  1.00  0.00           H
ATOM    795  C   ILE    49      49.692  28.073  44.586  1.00  0.00           C
ATOM    796  O   ILE    49      49.878  29.246  44.934  1.00  0.00           O
ATOM    797  N   PRO    50      49.872  27.770  43.271  1.00  0.00           N
ATOM    798  CD  PRO    50      49.678  26.530  42.554  1.00  0.00           C
ATOM    799  HD2 PRO    50      48.718  26.172  42.926  1.00  0.00           H
ATOM    800  HD3 PRO    50      50.492  25.856  42.820  1.00  0.00           H
ATOM    801  CG  PRO    50      49.694  26.914  41.034  1.00  0.00           C
ATOM    802  HG2 PRO    50      48.674  27.020  40.666  1.00  0.00           H
ATOM    803  HG3 PRO    50      50.163  26.113  40.462  1.00  0.00           H
ATOM    804  CB  PRO    50      50.434  28.203  41.008  1.00  0.00           C
ATOM    805  HB2 PRO    50      50.267  28.818  40.124  1.00  0.00           H
ATOM    806  HB3 PRO    50      51.515  28.157  40.870  1.00  0.00           H
ATOM    807  CA  PRO    50      50.114  28.827  42.334  1.00  0.00           C
ATOM    808  HA  PRO    50      50.931  29.505  42.581  1.00  0.00           H
ATOM    809  C   PRO    50      48.978  29.875  42.091  1.00  0.00           C
ATOM    810  O   PRO    50      47.801  29.602  41.914  1.00  0.00           O
ATOM    811  N   GLY    51      49.395  31.095  41.959  1.00  0.00           N
ATOM    812  H   GLY    51      50.405  31.095  41.968  1.00  0.00           H
ATOM    813  CA  GLY    51      48.626  32.351  41.726  1.00  0.00           C
ATOM    814  HA2 GLY    51      47.582  32.145  41.963  1.00  0.00           H
ATOM    815  HA3 GLY    51      49.068  33.175  42.287  1.00  0.00           H
ATOM    816  C   GLY    51      48.685  32.735  40.198  1.00  0.00           C
ATOM    817  O   GLY    51      47.859  33.604  39.748  1.00  0.00           O
ATOM    818  N   TRP    52      49.561  32.075  39.444  1.00  0.00           N
ATOM    819  H   TRP    52      50.044  31.342  39.945  1.00  0.00           H
ATOM    820  CA  TRP    52      49.767  32.222  37.999  1.00  0.00           C
ATOM    821  HA  TRP    52      50.728  31.795  37.714  1.00  0.00           H
ATOM    822  CB  TRP    52      48.629  31.490  37.243  1.00  0.00           C
ATOM    823  HB2 TRP    52      47.715  31.925  37.649  1.00  0.00           H
ATOM    824  HB3 TRP    52      48.696  31.592  36.160  1.00  0.00           H
ATOM    825  CG  TRP    52      48.648  30.012  37.482  1.00  0.00           C
ATOM    826  CD1 TRP    52      47.733  29.351  38.197  1.00  0.00           C
ATOM    827  HD1 TRP    52      46.838  29.756  38.645  1.00  0.00           H
ATOM    828  NE1 TRP    52      48.049  28.003  38.144  1.00  0.00           N
ATOM    829  HE1 TRP    52      47.549  27.263  38.616  1.00  0.00           H
ATOM    830  CE2 TRP    52      49.339  27.742  37.712  1.00  0.00           C
ATOM    831  CZ2 TRP    52      50.148  26.573  37.768  1.00  0.00           C
ATOM    832  HZ2 TRP    52      49.786  25.603  38.076  1.00  0.00           H
ATOM    833  CH2 TRP    52      51.414  26.711  37.111  1.00  0.00           C
ATOM    834  HH2 TRP    52      51.924  25.763  37.017  1.00  0.00           H
ATOM    835  CZ3 TRP    52      51.793  27.910  36.446  1.00  0.00           C
ATOM    836  HZ3 TRP    52      52.727  28.068  35.926  1.00  0.00           H
ATOM    837  CE3 TRP    52      50.979  29.021  36.561  1.00  0.00           C
ATOM    838  HE3 TRP    52      51.352  29.911  36.076  1.00  0.00           H
ATOM    839  CD2 TRP    52      49.717  29.023  37.184  1.00  0.00           C
ATOM    840  C   TRP    52      49.991  33.664  37.464  1.00  0.00           C
ATOM    841  O   TRP    52      50.004  33.888  36.249  1.00  0.00           O
ATOM    842  N   VAL    53      50.293  34.604  38.343  1.00  0.00           N
ATOM    843  H   VAL    53      50.380  34.335  39.312  1.00  0.00           H
ATOM    844  CA  VAL    53      50.924  35.807  37.971  1.00  0.00           C
ATOM    845  HA  VAL    53      50.539  36.197  37.030  1.00  0.00           H
ATOM    846  CB  VAL    53      50.650  36.867  39.093  1.00  0.00           C
ATOM    847  HB  VAL    53      50.922  36.639  40.123  1.00  0.00           H
ATOM    848  CG1 VAL    53      51.381  38.190  38.633  1.00  0.00           C
ATOM    849 HG11 VAL    53      51.250  39.020  39.327  1.00  0.00           H
ATOM    850 HG12 VAL    53      52.419  37.863  38.572  1.00  0.00           H
ATOM    851 HG13 VAL    53      51.009  38.543  37.670  1.00  0.00           H
ATOM    852  CG2 VAL    53      49.145  37.192  39.060  1.00  0.00           C
ATOM    853 HG21 VAL    53      49.042  37.996  39.790  1.00  0.00           H
ATOM    854 HG22 VAL    53      48.538  36.294  39.183  1.00  0.00           H
ATOM    855 HG23 VAL    53      48.862  37.542  38.069  1.00  0.00           H
ATOM    856  C   VAL    53      52.379  35.411  37.844  1.00  0.00           C
ATOM    857  O   VAL    53      52.975  34.975  38.829  1.00  0.00           O
ATOM    858  N   MET    54      52.853  35.542  36.595  1.00  0.00           N
ATOM    859  H   MET    54      52.364  35.912  35.792  1.00  0.00           H
ATOM    860  CA  MET    54      54.163  34.965  36.263  1.00  0.00           C
ATOM    861  HA  MET    54      54.453  34.315  37.088  1.00  0.00           H
ATOM    862  CB  MET    54      53.904  34.127  35.015  1.00  0.00           C
ATOM    863  HB2 MET    54      53.392  34.714  34.254  1.00  0.00           H
ATOM    864  HB3 MET    54      54.810  33.876  34.463  1.00  0.00           H
ATOM    865  CG  MET    54      53.235  32.776  35.185  1.00  0.00           C
ATOM    866  HG2 MET    54      53.752  32.265  35.997  1.00  0.00           H
ATOM    867  HG3 MET    54      52.238  32.931  35.599  1.00  0.00           H
ATOM    868  SD  MET    54      52.907  31.923  33.713  1.00  0.00           S
ATOM    869  CE  MET    54      54.602  31.433  33.351  1.00  0.00           C
ATOM    870  HE1 MET    54      55.318  32.250  33.433  1.00  0.00           H
ATOM    871  HE2 MET    54      54.863  30.743  34.153  1.00  0.00           H
ATOM    872  HE3 MET    54      54.635  30.932  32.383  1.00  0.00           H
ATOM    873  C   MET    54      55.214  36.015  35.997  1.00  0.00           C
ATOM    874  O   MET    54      56.284  35.675  35.554  1.00  0.00           O
ATOM    875  N   ASP    55      54.875  37.289  36.162  1.00  0.00           N
ATOM    876  H   ASP    55      53.969  37.407  36.594  1.00  0.00           H
ATOM    877  CA  ASP    55      55.542  38.543  35.921  1.00  0.00           C
ATOM    878  HA  ASP    55      56.610  38.366  35.791  1.00  0.00           H
ATOM    879  CB  ASP    55      55.082  39.175  34.602  1.00  0.00           C
ATOM    880  HB2 ASP    55      54.106  39.653  34.700  1.00  0.00           H
ATOM    881  HB3 ASP    55      55.895  39.884  34.448  1.00  0.00           H
ATOM    882  CG  ASP    55      55.084  38.134  33.495  1.00  0.00           C
ATOM    883  OD1 ASP    55      56.209  37.645  33.154  1.00  0.00           O
ATOM    884  OD2 ASP    55      53.970  37.828  33.011  1.00  0.00           O
ATOM    885  C   ASP    55      55.370  39.506  37.104  1.00  0.00           C
ATOM    886  O   ASP    55      54.337  39.530  37.686  1.00  0.00           O
ATOM    887  N   PHE    56      56.381  40.326  37.382  1.00  0.00           N
ATOM    888  H   PHE    56      57.250  40.181  36.892  1.00  0.00           H
ATOM    889  CA  PHE    56      56.085  41.492  38.244  1.00  0.00           C
ATOM    890  HA  PHE    56      55.544  41.144  39.125  1.00  0.00           H
ATOM    891  CB  PHE    56      57.417  41.978  38.802  1.00  0.00           C
ATOM    892  HB2 PHE    56      58.141  42.213  38.021  1.00  0.00           H
ATOM    893  HB3 PHE    56      57.185  42.852  39.410  1.00  0.00           H
ATOM    894  CG  PHE    56      58.138  40.972  39.786  1.00  0.00           C
ATOM    895  CD1 PHE    56      59.285  40.182  39.508  1.00  0.00           C
ATOM    896  HD1 PHE    56      59.809  40.205  38.565  1.00  0.00           H
ATOM    897  CE1 PHE    56      59.873  39.430  40.454  1.00  0.00           C
ATOM    898  HE1 PHE    56      60.849  39.045  40.196  1.00  0.00           H
ATOM    899  CZ  PHE    56      59.367  39.261  41.721  1.00  0.00           C
ATOM    900  HZ  PHE    56      59.907  38.625  42.405  1.00  0.00           H
ATOM    901  CE2 PHE    56      58.275  40.110  42.044  1.00  0.00           C
ATOM    902  HE2 PHE    56      57.931  40.124  43.067  1.00  0.00           H
ATOM    903  CD2 PHE    56      57.638  40.922  41.080  1.00  0.00           C
ATOM    904  HD2 PHE    56      56.871  41.658  41.272  1.00  0.00           H
ATOM    905  C   PHE    56      55.359  42.602  37.405  1.00  0.00           C
ATOM    906  O   PHE    56      55.610  42.764  36.215  1.00  0.00           O
ATOM    907  N   PRO    57      54.513  43.423  38.066  1.00  0.00           N
ATOM    908  CD  PRO    57      53.992  43.253  39.407  1.00  0.00           C
ATOM    909  HD2 PRO    57      54.796  43.093  40.125  1.00  0.00           H
ATOM    910  HD3 PRO    57      53.263  42.445  39.346  1.00  0.00           H
ATOM    911  CG  PRO    57      53.222  44.570  39.776  1.00  0.00           C
ATOM    912  HG2 PRO    57      53.864  45.286  40.287  1.00  0.00           H
ATOM    913  HG3 PRO    57      52.324  44.534  40.393  1.00  0.00           H
ATOM    914  CB  PRO    57      52.902  45.024  38.384  1.00  0.00           C
ATOM    915  HB2 PRO    57      52.571  46.062  38.400  1.00  0.00           H
ATOM    916  HB3 PRO    57      52.044  44.494  37.971  1.00  0.00           H
ATOM    917  CA  PRO    57      54.129  44.693  37.577  1.00  0.00           C
ATOM    918  HA  PRO    57      53.923  44.566  36.514  1.00  0.00           H
ATOM    919  C   PRO    57      55.236  45.767  37.687  1.00  0.00           C
ATOM    920  O   PRO    57      56.224  45.610  38.363  1.00  0.00           O
ATOM    921  N   THR    58      55.169  46.865  36.887  1.00  0.00           N
ATOM    922  H   THR    58      54.528  46.926  36.109  1.00  0.00           H
ATOM    923  CA  THR    58      56.365  47.682  36.783  1.00  0.00           C
ATOM    924  HA  THR    58      57.093  47.449  37.559  1.00  0.00           H
ATOM    925  CB  THR    58      57.025  47.511  35.389  1.00  0.00           C
ATOM    926  HB  THR    58      57.816  48.259  35.328  1.00  0.00           H
ATOM    927  CG2 THR    58      57.549  46.132  35.111  1.00  0.00           C
ATOM    928 HG21 THR    58      56.817  45.327  35.183  1.00  0.00           H
ATOM    929 HG22 THR    58      58.451  46.001  35.709  1.00  0.00           H
ATOM    930 HG23 THR    58      57.833  46.133  34.059  1.00  0.00           H
ATOM    931  OG1 THR    58      56.108  47.791  34.407  1.00  0.00           O
ATOM    932  HG1 THR    58      55.405  47.137  34.386  1.00  0.00           H
ATOM    933  C   THR    58      55.951  49.155  36.992  1.00  0.00           C
ATOM    934  O   THR    58      56.794  50.067  36.939  1.00  0.00           O
ATOM    935  N   GLY    59      54.639  49.493  36.913  1.00  0.00           N
ATOM    936  H   GLY    59      54.038  48.769  36.548  1.00  0.00           H
ATOM    937  CA  GLY    59      54.129  50.799  36.760  1.00  0.00           C
ATOM    938  HA2 GLY    59      53.277  50.951  37.422  1.00  0.00           H
ATOM    939  HA3 GLY    59      54.898  51.460  37.163  1.00  0.00           H
ATOM    940  C   GLY    59      53.915  51.280  35.340  1.00  0.00           C
ATOM    941  O   GLY    59      53.284  52.242  35.148  1.00  0.00           O
ATOM    942  N   LYS    60      54.368  50.489  34.327  1.00  0.00           N
ATOM    943  H   LYS    60      54.803  49.637  34.652  1.00  0.00           H
ATOM    944  CA  LYS    60      54.285  50.683  32.850  1.00  0.00           C
ATOM    945  HA  LYS    60      54.166  51.726  32.559  1.00  0.00           H
ATOM    946  CB  LYS    60      55.564  50.101  32.212  1.00  0.00           C
ATOM    947  HB2 LYS    60      55.585  49.016  32.315  1.00  0.00           H
ATOM    948  HB3 LYS    60      55.547  50.237  31.131  1.00  0.00           H
ATOM    949  CG  LYS    60      56.935  50.590  32.662  1.00  0.00           C
ATOM    950  HG2 LYS    60      57.160  51.540  32.177  1.00  0.00           H
ATOM    951  HG3 LYS    60      56.928  50.577  33.752  1.00  0.00           H
ATOM    952  CD  LYS    60      58.006  49.502  32.322  1.00  0.00           C
ATOM    953  HD2 LYS    60      57.737  48.635  32.926  1.00  0.00           H
ATOM    954  HD3 LYS    60      57.937  49.233  31.268  1.00  0.00           H
ATOM    955  CE  LYS    60      59.381  49.998  32.486  1.00  0.00           C
ATOM    956  HE2 LYS    60      60.136  49.401  31.974  1.00  0.00           H
ATOM    957  HE3 LYS    60      59.417  50.987  32.030  1.00  0.00           H
ATOM    958  NZ  LYS    60      59.792  50.102  33.887  1.00  0.00           N
ATOM    959  HZ1 LYS    60      60.686  50.565  33.952  1.00  0.00           H
ATOM    960  HZ2 LYS    60      59.922  49.128  34.117  1.00  0.00           H
ATOM    961  HZ3 LYS    60      59.137  50.513  34.538  1.00  0.00           H
ATOM    962  C   LYS    60      53.050  49.978  32.177  1.00  0.00           C
ATOM    963  O   LYS    60      52.852  50.080  30.998  1.00  0.00           O
ATOM    964  N   GLU    61      52.330  49.285  33.029  1.00  0.00           N
ATOM    965  H   GLU    61      52.616  49.324  33.996  1.00  0.00           H
ATOM    966  CA  GLU    61      51.033  48.727  32.662  1.00  0.00           C
ATOM    967  HA  GLU    61      51.151  48.089  31.787  1.00  0.00           H
ATOM    968  CB  GLU    61      50.462  47.736  33.691  1.00  0.00           C
ATOM    969  HB2 GLU    61      50.271  48.236  34.641  1.00  0.00           H
ATOM    970  HB3 GLU    61      49.491  47.403  33.324  1.00  0.00           H
ATOM    971  CG  GLU    61      51.437  46.586  33.997  1.00  0.00           C
ATOM    972  HG2 GLU    61      50.975  45.889  34.697  1.00  0.00           H
ATOM    973  HG3 GLU    61      51.549  46.143  33.007  1.00  0.00           H
ATOM    974  CD  GLU    61      52.797  46.936  34.613  1.00  0.00           C
ATOM    975  OE1 GLU    61      52.779  47.881  35.448  1.00  0.00           O
ATOM    976  OE2 GLU    61      53.836  46.388  34.122  1.00  0.00           O
ATOM    977  C   GLU    61      50.029  49.899  32.315  1.00  0.00           C
ATOM    978  O   GLU    61      49.811  50.813  33.104  1.00  0.00           O
ATOM    979  N   SER    62      49.519  49.789  31.111  1.00  0.00           N
ATOM    980  H   SER    62      49.804  48.891  30.750  1.00  0.00           H
ATOM    981  CA  SER    62      48.619  50.701  30.381  1.00  0.00           C
ATOM    982  HA  SER    62      48.266  51.445  31.094  1.00  0.00           H
ATOM    983  CB  SER    62      49.402  51.302  29.225  1.00  0.00           C
ATOM    984  HB2 SER    62      50.200  51.999  29.480  1.00  0.00           H
ATOM    985  HB3 SER    62      49.780  50.544  28.539  1.00  0.00           H
ATOM    986  OG  SER    62      48.601  52.180  28.445  1.00  0.00           O
ATOM    987  HG  SER    62      48.318  51.714  27.655  1.00  0.00           H
ATOM    988  C   SER    62      47.410  49.910  29.961  1.00  0.00           C
ATOM    989  O   SER    62      47.453  48.667  29.939  1.00  0.00           O
ATOM    990  N   GLY    63      46.363  50.619  29.588  1.00  0.00           N
ATOM    991  H   GLY    63      46.393  51.593  29.856  1.00  0.00           H
ATOM    992  CA  GLY    63      45.111  50.132  29.033  1.00  0.00           C
ATOM    993  HA2 GLY    63      44.897  50.670  28.110  1.00  0.00           H
ATOM    994  HA3 GLY    63      45.302  49.088  28.783  1.00  0.00           H
ATOM    995  C   GLY    63      43.878  50.191  29.945  1.00  0.00           C
ATOM    996  O   GLY    63      43.994  50.272  31.126  1.00  0.00           O
ATOM    997  N   ASP    64      42.725  50.071  29.310  1.00  0.00           N
ATOM    998  H   ASP    64      42.700  50.021  28.302  1.00  0.00           H
ATOM    999  CA  ASP    64      41.443  49.875  30.010  1.00  0.00           C
ATOM   1000  HA  ASP    64      41.477  50.445  30.938  1.00  0.00           H
ATOM   1001  CB  ASP    64      40.256  50.338  29.147  1.00  0.00           C
ATOM   1002  HB2 ASP    64      40.153  49.735  28.245  1.00  0.00           H
ATOM   1003  HB3 ASP    64      39.298  50.218  29.651  1.00  0.00           H
ATOM   1004  CG  ASP    64      40.314  51.727  28.563  1.00  0.00           C
ATOM   1005  OD1 ASP    64      40.774  52.578  29.303  1.00  0.00           O
ATOM   1006  OD2 ASP    64      39.791  52.028  27.478  1.00  0.00           O
ATOM   1007  C   ASP    64      41.268  48.447  30.292  1.00  0.00           C
ATOM   1008  O   ASP    64      41.697  47.591  29.453  1.00  0.00           O
ATOM   1009  N   PHE    65      40.664  48.093  31.469  1.00  0.00           N
ATOM   1010  H   PHE    65      40.315  48.732  32.169  1.00  0.00           H
ATOM   1011  CA  PHE    65      40.519  46.689  31.925  1.00  0.00           C
ATOM   1012  HA  PHE    65      40.359  46.029  31.072  1.00  0.00           H
ATOM   1013  CB  PHE    65      41.746  46.169  32.809  1.00  0.00           C
ATOM   1014  HB2 PHE    65      41.763  46.825  33.678  1.00  0.00           H
ATOM   1015  HB3 PHE    65      41.633  45.137  33.138  1.00  0.00           H
ATOM   1016  CG  PHE    65      43.043  46.199  32.014  1.00  0.00           C
ATOM   1017  CD1 PHE    65      43.199  45.443  30.886  1.00  0.00           C
ATOM   1018  HD1 PHE    65      42.395  44.795  30.572  1.00  0.00           H
ATOM   1019  CE1 PHE    65      44.387  45.521  30.121  1.00  0.00           C
ATOM   1020  HE1 PHE    65      44.420  44.986  29.184  1.00  0.00           H
ATOM   1021  CZ  PHE    65      45.356  46.425  30.458  1.00  0.00           C
ATOM   1022  HZ  PHE    65      46.207  46.478  29.795  1.00  0.00           H
ATOM   1023  CE2 PHE    65      45.143  47.303  31.553  1.00  0.00           C
ATOM   1024  HE2 PHE    65      45.848  48.071  31.835  1.00  0.00           H
ATOM   1025  CD2 PHE    65      44.062  47.166  32.383  1.00  0.00           C
ATOM   1026  HD2 PHE    65      44.021  47.824  33.239  1.00  0.00           H
ATOM   1027  C   PHE    65      39.215  46.573  32.728  1.00  0.00           C
ATOM   1028  O   PHE    65      38.763  47.493  33.357  1.00  0.00           O
ATOM   1029  N   LEU    66      38.720  45.375  32.879  1.00  0.00           N
ATOM   1030  H   LEU    66      38.988  44.576  32.323  1.00  0.00           H
ATOM   1031  CA  LEU    66      37.611  45.054  33.798  1.00  0.00           C
ATOM   1032  HA  LEU    66      37.289  46.004  34.222  1.00  0.00           H
ATOM   1033  CB  LEU    66      36.491  44.579  32.843  1.00  0.00           C
ATOM   1034  HB2 LEU    66      37.021  43.851  32.228  1.00  0.00           H
ATOM   1035  HB3 LEU    66      35.682  44.116  33.407  1.00  0.00           H
ATOM   1036  CG  LEU    66      35.882  45.611  31.899  1.00  0.00           C
ATOM   1037  HG  LEU    66      36.645  45.969  31.207  1.00  0.00           H
ATOM   1038  CD1 LEU    66      34.908  44.983  30.989  1.00  0.00           C
ATOM   1039 HD11 LEU    66      34.048  44.594  31.536  1.00  0.00           H
ATOM   1040 HD12 LEU    66      35.301  44.102  30.484  1.00  0.00           H
ATOM   1041 HD13 LEU    66      34.508  45.733  30.305  1.00  0.00           H
ATOM   1042  CD2 LEU    66      35.093  46.802  32.449  1.00  0.00           C
ATOM   1043 HD21 LEU    66      34.586  46.349  33.301  1.00  0.00           H
ATOM   1044 HD22 LEU    66      35.805  47.584  32.712  1.00  0.00           H
ATOM   1045 HD23 LEU    66      34.365  47.248  31.771  1.00  0.00           H
ATOM   1046  C   LEU    66      37.930  44.066  34.941  1.00  0.00           C
ATOM   1047  O   LEU    66      38.924  43.359  34.909  1.00  0.00           O
ATOM   1048  N   ALA    67      37.155  44.187  36.026  1.00  0.00           N
ATOM   1049  H   ALA    67      36.390  44.847  36.008  1.00  0.00           H
ATOM   1050  CA  ALA    67      37.239  43.152  37.075  1.00  0.00           C
ATOM   1051  HA  ALA    67      37.569  42.208  36.641  1.00  0.00           H
ATOM   1052  CB  ALA    67      38.318  43.633  38.002  1.00  0.00           C
ATOM   1053  HB1 ALA    67      39.225  43.752  37.408  1.00  0.00           H
ATOM   1054  HB2 ALA    67      38.459  43.094  38.937  1.00  0.00           H
ATOM   1055  HB3 ALA    67      38.172  44.663  38.327  1.00  0.00           H
ATOM   1056  C   ALA    67      35.873  43.039  37.918  1.00  0.00           C
ATOM   1057  O   ALA    67      35.163  44.005  38.135  1.00  0.00           O
ATOM   1058  N   ILE    68      35.529  41.774  38.157  1.00  0.00           N
ATOM   1059  H   ILE    68      36.277  41.113  38.009  1.00  0.00           H
ATOM   1060  CA  ILE    68      34.176  41.297  38.685  1.00  0.00           C
ATOM   1061  HA  ILE    68      33.759  42.171  39.187  1.00  0.00           H
ATOM   1062  CB  ILE    68      33.401  40.610  37.576  1.00  0.00           C
ATOM   1063  HB  ILE    68      33.981  39.889  36.999  1.00  0.00           H
ATOM   1064  CG2 ILE    68      32.270  39.751  38.152  1.00  0.00           C
ATOM   1065 HG21 ILE    68      31.804  39.213  37.326  1.00  0.00           H
ATOM   1066 HG22 ILE    68      31.474  40.353  38.590  1.00  0.00           H
ATOM   1067 HG23 ILE    68      32.671  39.063  38.895  1.00  0.00           H
ATOM   1068  CG1 ILE    68      32.872  41.727  36.602  1.00  0.00           C
ATOM   1069 HG12 ILE    68      32.219  42.447  37.095  1.00  0.00           H
ATOM   1070 HG13 ILE    68      33.776  42.143  36.158  1.00  0.00           H
ATOM   1071  CD1 ILE    68      32.018  41.170  35.461  1.00  0.00           C
ATOM   1072 HD11 ILE    68      32.504  40.352  34.931  1.00  0.00           H
ATOM   1073 HD12 ILE    68      31.841  41.903  34.675  1.00  0.00           H
ATOM   1074 HD13 ILE    68      31.131  40.898  36.034  1.00  0.00           H
ATOM   1075  C   ILE    68      34.456  40.364  39.855  1.00  0.00           C
ATOM   1076  O   ILE    68      35.457  39.680  39.830  1.00  0.00           O
ATOM   1077  N   ASP    69      33.560  40.311  40.846  1.00  0.00           N
ATOM   1078  H   ASP    69      32.747  40.909  40.831  1.00  0.00           H
ATOM   1079  CA  ASP    69      33.868  39.742  42.210  1.00  0.00           C
ATOM   1080  HA  ASP    69      34.564  38.917  42.058  1.00  0.00           H
ATOM   1081  CB  ASP    69      34.666  40.817  43.005  1.00  0.00           C
ATOM   1082  HB2 ASP    69      35.570  41.060  42.447  1.00  0.00           H
ATOM   1083  HB3 ASP    69      34.076  41.726  43.117  1.00  0.00           H
ATOM   1084  CG  ASP    69      35.006  40.380  44.420  1.00  0.00           C
ATOM   1085  OD1 ASP    69      35.085  41.293  45.269  1.00  0.00           O
ATOM   1086  OD2 ASP    69      34.875  39.193  44.789  1.00  0.00           O
ATOM   1087  C   ASP    69      32.553  39.270  42.879  1.00  0.00           C
ATOM   1088  O   ASP    69      31.683  40.079  43.271  1.00  0.00           O
ATOM   1089  N   LEU    70      32.335  37.969  42.999  1.00  0.00           N
ATOM   1090  H   LEU    70      33.115  37.408  42.687  1.00  0.00           H
ATOM   1091  CA  LEU    70      31.356  37.226  43.862  1.00  0.00           C
ATOM   1092  HA  LEU    70      30.437  37.813  43.860  1.00  0.00           H
ATOM   1093  CB  LEU    70      31.130  35.828  43.257  1.00  0.00           C
ATOM   1094  HB2 LEU    70      32.115  35.366  43.191  1.00  0.00           H
ATOM   1095  HB3 LEU    70      30.533  35.247  43.960  1.00  0.00           H
ATOM   1096  CG  LEU    70      30.566  35.754  41.810  1.00  0.00           C
ATOM   1097  HG  LEU    70      31.340  35.914  41.059  1.00  0.00           H
ATOM   1098  CD1 LEU    70      30.139  34.322  41.470  1.00  0.00           C
ATOM   1099 HD11 LEU    70      29.408  34.009  42.213  1.00  0.00           H
ATOM   1100 HD12 LEU    70      31.025  33.727  41.692  1.00  0.00           H
ATOM   1101 HD13 LEU    70      29.894  34.082  40.435  1.00  0.00           H
ATOM   1102  CD2 LEU    70      29.347  36.564  41.574  1.00  0.00           C
ATOM   1103 HD21 LEU    70      28.959  36.296  40.592  1.00  0.00           H
ATOM   1104 HD22 LEU    70      28.688  36.289  42.398  1.00  0.00           H
ATOM   1105 HD23 LEU    70      29.581  37.628  41.594  1.00  0.00           H
ATOM   1106  C   LEU    70      31.684  36.985  45.403  1.00  0.00           C
ATOM   1107  O   LEU    70      31.307  36.087  46.113  1.00  0.00           O
ATOM   1108  N   GLY    71      32.645  37.858  45.877  1.00  0.00           N
ATOM   1109  H   GLY    71      33.242  38.314  45.201  1.00  0.00           H
ATOM   1110  CA  GLY    71      33.245  37.751  47.217  1.00  0.00           C
ATOM   1111  HA2 GLY    71      33.753  36.797  47.357  1.00  0.00           H
ATOM   1112  HA3 GLY    71      33.992  38.521  47.413  1.00  0.00           H
ATOM   1113  C   GLY    71      32.258  37.952  48.432  1.00  0.00           C
ATOM   1114  O   GLY    71      32.147  37.074  49.306  1.00  0.00           O
ATOM   1115  N   GLY    72      31.633  39.092  48.574  1.00  0.00           N
ATOM   1116  H   GLY    72      31.744  39.726  47.795  1.00  0.00           H
ATOM   1117  CA  GLY    72      30.639  39.290  49.650  1.00  0.00           C
ATOM   1118  HA2 GLY    72      30.926  38.900  50.626  1.00  0.00           H
ATOM   1119  HA3 GLY    72      30.570  40.345  49.914  1.00  0.00           H
ATOM   1120  C   GLY    72      29.171  38.998  49.182  1.00  0.00           C
ATOM   1121  O   GLY    72      28.938  38.409  48.128  1.00  0.00           O
ATOM   1122  N   THR    73      28.137  39.551  49.869  1.00  0.00           N
ATOM   1123  H   THR    73      28.418  39.805  50.806  1.00  0.00           H
ATOM   1124  CA  THR    73      26.785  39.307  49.534  1.00  0.00           C
ATOM   1125  HA  THR    73      26.562  38.241  49.588  1.00  0.00           H
ATOM   1126  CB  THR    73      25.925  40.045  50.498  1.00  0.00           C
ATOM   1127  HB  THR    73      26.052  41.125  50.432  1.00  0.00           H
ATOM   1128  CG2 THR    73      24.423  39.582  50.347  1.00  0.00           C
ATOM   1129 HG21 THR    73      23.928  39.406  51.301  1.00  0.00           H
ATOM   1130 HG22 THR    73      24.283  38.679  49.755  1.00  0.00           H
ATOM   1131 HG23 THR    73      23.917  40.394  49.824  1.00  0.00           H
ATOM   1132  OG1 THR    73      26.281  39.683  51.790  1.00  0.00           O
ATOM   1133  HG1 THR    73      26.233  38.729  51.879  1.00  0.00           H
ATOM   1134  C   THR    73      26.361  39.816  48.144  1.00  0.00           C
ATOM   1135  O   THR    73      25.454  39.257  47.572  1.00  0.00           O
ATOM   1136  N   ASN    74      27.082  40.704  47.431  1.00  0.00           N
ATOM   1137  H   ASN    74      27.849  41.130  47.930  1.00  0.00           H
ATOM   1138  CA  ASN    74      26.749  41.279  46.111  1.00  0.00           C
ATOM   1139  HA  ASN    74      25.692  41.102  45.910  1.00  0.00           H
ATOM   1140  CB  ASN    74      26.875  42.857  46.210  1.00  0.00           C
ATOM   1141  HB2 ASN    74      27.871  43.258  46.391  1.00  0.00           H
ATOM   1142  HB3 ASN    74      26.487  43.246  45.268  1.00  0.00           H
ATOM   1143  CG  ASN    74      26.032  43.402  47.331  1.00  0.00           C
ATOM   1144  OD1 ASN    74      24.865  43.582  47.095  1.00  0.00           O
ATOM   1145  ND2 ASN    74      26.595  43.560  48.493  1.00  0.00           N
ATOM   1146 HD21 ASN    74      27.586  43.371  48.554  1.00  0.00           H
ATOM   1147 HD22 ASN    74      25.964  43.837  49.231  1.00  0.00           H
ATOM   1148  C   ASN    74      27.631  40.798  45.065  1.00  0.00           C
ATOM   1149  O   ASN    74      28.826  40.555  45.278  1.00  0.00           O
ATOM   1150  N   LEU    75      27.108  40.727  43.822  1.00  0.00           N
ATOM   1151  H   LEU    75      26.167  41.086  43.760  1.00  0.00           H
ATOM   1152  CA  LEU    75      27.927  40.780  42.633  1.00  0.00           C
ATOM   1153  HA  LEU    75      28.820  40.170  42.769  1.00  0.00           H
ATOM   1154  CB  LEU    75      27.146  40.324  41.418  1.00  0.00           C
ATOM   1155  HB2 LEU    75      26.850  39.283  41.553  1.00  0.00           H
ATOM   1156  HB3 LEU    75      26.141  40.746  41.382  1.00  0.00           H
ATOM   1157  CG  LEU    75      27.617  40.568  40.002  1.00  0.00           C
ATOM   1158  HG  LEU    75      27.903  41.618  39.931  1.00  0.00           H
ATOM   1159  CD1 LEU    75      28.786  39.616  39.696  1.00  0.00           C
ATOM   1160 HD11 LEU    75      28.558  38.550  39.735  1.00  0.00           H
ATOM   1161 HD12 LEU    75      29.536  39.659  40.485  1.00  0.00           H
ATOM   1162 HD13 LEU    75      29.216  39.869  38.726  1.00  0.00           H
ATOM   1163  CD2 LEU    75      26.585  40.204  39.005  1.00  0.00           C
ATOM   1164 HD21 LEU    75      26.328  39.150  38.898  1.00  0.00           H
ATOM   1165 HD22 LEU    75      25.795  40.937  39.169  1.00  0.00           H
ATOM   1166 HD23 LEU    75      26.939  40.524  38.024  1.00  0.00           H
ATOM   1167  C   LEU    75      28.512  42.154  42.340  1.00  0.00           C
ATOM   1168  O   LEU    75      27.749  43.086  42.393  1.00  0.00           O
ATOM   1169  N   ARG    76      29.791  42.311  42.191  1.00  0.00           N
ATOM   1170  H   ARG    76      30.428  41.535  42.310  1.00  0.00           H
ATOM   1171  CA  ARG    76      30.406  43.628  41.967  1.00  0.00           C
ATOM   1172  HA  ARG    76      29.667  44.426  42.037  1.00  0.00           H
ATOM   1173  CB  ARG    76      31.525  43.828  42.977  1.00  0.00           C
ATOM   1174  HB2 ARG    76      31.017  43.861  43.941  1.00  0.00           H
ATOM   1175  HB3 ARG    76      32.288  43.060  42.862  1.00  0.00           H
ATOM   1176  CG  ARG    76      32.294  45.114  42.728  1.00  0.00           C
ATOM   1177  HG2 ARG    76      32.766  45.187  41.748  1.00  0.00           H
ATOM   1178  HG3 ARG    76      31.557  45.907  42.860  1.00  0.00           H
ATOM   1179  CD  ARG    76      33.425  45.287  43.706  1.00  0.00           C
ATOM   1180  HD2 ARG    76      33.031  45.139  44.710  1.00  0.00           H
ATOM   1181  HD3 ARG    76      34.169  44.543  43.420  1.00  0.00           H
ATOM   1182  NE  ARG    76      34.127  46.641  43.758  1.00  0.00           N
ATOM   1183  HE  ARG    76      33.495  47.404  43.559  1.00  0.00           H
ATOM   1184  CZ  ARG    76      35.318  46.903  44.162  1.00  0.00           C
ATOM   1185  NH1 ARG    76      36.176  46.003  44.603  1.00  0.00           N
ATOM   1186 HH11 ARG    76      35.962  45.016  44.639  1.00  0.00           H
ATOM   1187 HH12 ARG    76      37.117  46.315  44.796  1.00  0.00           H
ATOM   1188  NH2 ARG    76      35.800  48.102  43.957  1.00  0.00           N
ATOM   1189 HH21 ARG    76      35.111  48.765  43.632  1.00  0.00           H
ATOM   1190 HH22 ARG    76      36.769  48.253  44.199  1.00  0.00           H
ATOM   1191  C   ARG    76      30.982  43.702  40.536  1.00  0.00           C
ATOM   1192  O   ARG    76      31.676  42.822  40.077  1.00  0.00           O
ATOM   1193  N   VAL    77      30.611  44.752  39.828  1.00  0.00           N
ATOM   1194  H   VAL    77      30.007  45.464  40.213  1.00  0.00           H
ATOM   1195  CA  VAL    77      31.287  45.046  38.505  1.00  0.00           C
ATOM   1196  HA  VAL    77      31.962  44.258  38.170  1.00  0.00           H
ATOM   1197  CB  VAL    77      30.226  45.103  37.419  1.00  0.00           C
ATOM   1198  HB  VAL    77      29.641  46.001  37.622  1.00  0.00           H
ATOM   1199  CG1 VAL    77      30.777  45.295  36.010  1.00  0.00           C
ATOM   1200 HG11 VAL    77      31.492  46.115  35.960  1.00  0.00           H
ATOM   1201 HG12 VAL    77      31.323  44.387  35.749  1.00  0.00           H
ATOM   1202 HG13 VAL    77      29.982  45.558  35.313  1.00  0.00           H
ATOM   1203  CG2 VAL    77      29.310  43.906  37.395  1.00  0.00           C
ATOM   1204 HG21 VAL    77      29.927  43.019  37.244  1.00  0.00           H
ATOM   1205 HG22 VAL    77      28.566  44.032  36.609  1.00  0.00           H
ATOM   1206 HG23 VAL    77      28.857  43.861  38.387  1.00  0.00           H
ATOM   1207  C   VAL    77      32.212  46.278  38.533  1.00  0.00           C
ATOM   1208  O   VAL    77      31.888  47.296  39.077  1.00  0.00           O
ATOM   1209  N   VAL    78      33.395  46.303  37.871  1.00  0.00           N
ATOM   1210  H   VAL    78      33.775  45.484  37.420  1.00  0.00           H
ATOM   1211  CA  VAL    78      34.310  47.487  37.798  1.00  0.00           C
ATOM   1212  HA  VAL    78      33.883  48.420  38.165  1.00  0.00           H
ATOM   1213  CB  VAL    78      35.522  47.274  38.785  1.00  0.00           C
ATOM   1214  HB  VAL    78      36.204  46.487  38.462  1.00  0.00           H
ATOM   1215  CG1 VAL    78      36.470  48.452  38.981  1.00  0.00           C
ATOM   1216 HG11 VAL    78      36.797  48.862  38.025  1.00  0.00           H
ATOM   1217 HG12 VAL    78      35.962  49.330  39.382  1.00  0.00           H
ATOM   1218 HG13 VAL    78      37.391  48.258  39.531  1.00  0.00           H
ATOM   1219  CG2 VAL    78      35.140  46.744  40.147  1.00  0.00           C
ATOM   1220 HG21 VAL    78      34.659  45.774  40.028  1.00  0.00           H
ATOM   1221 HG22 VAL    78      34.401  47.347  40.674  1.00  0.00           H
ATOM   1222 HG23 VAL    78      35.954  46.615  40.861  1.00  0.00           H
ATOM   1223  C   VAL    78      34.975  47.650  36.352  1.00  0.00           C
ATOM   1224  O   VAL    78      35.324  46.661  35.760  1.00  0.00           O
ATOM   1225  N   LEU    79      35.253  48.908  35.965  1.00  0.00           N
ATOM   1226  H   LEU    79      34.892  49.598  36.608  1.00  0.00           H
ATOM   1227  CA  LEU    79      36.251  49.425  34.995  1.00  0.00           C
ATOM   1228  HA  LEU    79      36.712  48.548  34.539  1.00  0.00           H
ATOM   1229  CB  LEU    79      35.449  50.293  33.951  1.00  0.00           C
ATOM   1230  HB2 LEU    79      34.842  49.741  33.233  1.00  0.00           H
ATOM   1231  HB3 LEU    79      34.738  50.986  34.400  1.00  0.00           H
ATOM   1232  CG  LEU    79      36.326  51.064  32.871  1.00  0.00           C
ATOM   1233  HG  LEU    79      37.146  51.501  33.441  1.00  0.00           H
ATOM   1234  CD1 LEU    79      37.048  50.224  31.896  1.00  0.00           C
ATOM   1235 HD11 LEU    79      37.657  50.849  31.244  1.00  0.00           H
ATOM   1236 HD12 LEU    79      36.429  49.564  31.287  1.00  0.00           H
ATOM   1237 HD13 LEU    79      37.626  49.420  32.350  1.00  0.00           H
ATOM   1238  CD2 LEU    79      35.595  52.104  32.029  1.00  0.00           C
ATOM   1239 HD21 LEU    79      36.357  52.490  31.351  1.00  0.00           H
ATOM   1240 HD22 LEU    79      34.688  51.760  31.534  1.00  0.00           H
ATOM   1241 HD23 LEU    79      35.303  52.863  32.755  1.00  0.00           H
ATOM   1242  C   LEU    79      37.386  50.211  35.646  1.00  0.00           C
ATOM   1243  O   LEU    79      37.103  51.111  36.477  1.00  0.00           O
ATOM   1244  N   VAL    80      38.547  49.775  35.321  1.00  0.00           N
ATOM   1245  H   VAL    80      38.629  49.154  34.528  1.00  0.00           H
ATOM   1246  CA  VAL    80      39.817  50.394  35.688  1.00  0.00           C
ATOM   1247  HA  VAL    80      39.590  51.324  36.210  1.00  0.00           H
ATOM   1248  CB  VAL    80      40.647  49.402  36.527  1.00  0.00           C
ATOM   1249  HB  VAL    80      41.045  48.547  35.980  1.00  0.00           H
ATOM   1250  CG1 VAL    80      41.891  50.099  37.158  1.00  0.00           C
ATOM   1251 HG11 VAL    80      41.526  51.118  37.291  1.00  0.00           H
ATOM   1252 HG12 VAL    80      42.274  49.670  38.083  1.00  0.00           H
ATOM   1253 HG13 VAL    80      42.726  50.132  36.459  1.00  0.00           H
ATOM   1254  CG2 VAL    80      39.879  48.879  37.749  1.00  0.00           C
ATOM   1255 HG21 VAL    80      39.628  49.809  38.259  1.00  0.00           H
ATOM   1256 HG22 VAL    80      40.529  48.256  38.364  1.00  0.00           H
ATOM   1257 HG23 VAL    80      38.958  48.345  37.512  1.00  0.00           H
ATOM   1258  C   VAL    80      40.550  50.835  34.417  1.00  0.00           C
ATOM   1259  O   VAL    80      40.303  50.183  33.370  1.00  0.00           O
ATOM   1260  N   LYS    81      41.416  51.816  34.458  1.00  0.00           N
ATOM   1261  H   LYS    81      41.378  52.335  35.324  1.00  0.00           H
ATOM   1262  CA  LYS    81      41.942  52.469  33.284  1.00  0.00           C
ATOM   1263  HA  LYS    81      41.892  51.804  32.422  1.00  0.00           H
ATOM   1264  CB  LYS    81      41.065  53.654  32.776  1.00  0.00           C
ATOM   1265  HB2 LYS    81      41.208  54.509  33.437  1.00  0.00           H
ATOM   1266  HB3 LYS    81      41.481  53.975  31.821  1.00  0.00           H
ATOM   1267  CG  LYS    81      39.556  53.396  32.510  1.00  0.00           C
ATOM   1268  HG2 LYS    81      39.568  52.804  31.595  1.00  0.00           H
ATOM   1269  HG3 LYS    81      39.073  52.895  33.348  1.00  0.00           H
ATOM   1270  CD  LYS    81      38.964  54.758  32.175  1.00  0.00           C
ATOM   1271  HD2 LYS    81      37.890  54.600  32.078  1.00  0.00           H
ATOM   1272  HD3 LYS    81      39.013  55.314  33.111  1.00  0.00           H
ATOM   1273  CE  LYS    81      39.526  55.628  31.111  1.00  0.00           C
ATOM   1274  HE2 LYS    81      39.159  56.651  31.019  1.00  0.00           H
ATOM   1275  HE3 LYS    81      40.575  55.844  31.314  1.00  0.00           H
ATOM   1276  NZ  LYS    81      39.285  55.007  29.789  1.00  0.00           N
ATOM   1277  HZ1 LYS    81      39.812  55.404  29.024  1.00  0.00           H
ATOM   1278  HZ2 LYS    81      38.324  54.768  29.589  1.00  0.00           H
ATOM   1279  HZ3 LYS    81      39.662  54.071  29.755  1.00  0.00           H
ATOM   1280  C   LYS    81      43.420  53.002  33.494  1.00  0.00           C
ATOM   1281  O   LYS    81      43.639  54.078  34.080  1.00  0.00           O
ATOM   1282  N   LEU    82      44.401  52.207  33.017  1.00  0.00           N
ATOM   1283  H   LEU    82      44.231  51.334  32.539  1.00  0.00           H
ATOM   1284  CA  LEU    82      45.781  52.423  33.548  1.00  0.00           C
ATOM   1285  HA  LEU    82      45.801  52.699  34.602  1.00  0.00           H
ATOM   1286  CB  LEU    82      46.544  51.053  33.553  1.00  0.00           C
ATOM   1287  HB2 LEU    82      46.717  50.656  32.552  1.00  0.00           H
ATOM   1288  HB3 LEU    82      47.533  51.317  33.929  1.00  0.00           H
ATOM   1289  CG  LEU    82      46.044  49.808  34.365  1.00  0.00           C
ATOM   1290  HG  LEU    82      45.214  49.444  33.758  1.00  0.00           H
ATOM   1291  CD1 LEU    82      47.092  48.674  34.305  1.00  0.00           C
ATOM   1292 HD11 LEU    82      47.984  49.022  34.826  1.00  0.00           H
ATOM   1293 HD12 LEU    82      47.414  48.474  33.283  1.00  0.00           H
ATOM   1294 HD13 LEU    82      46.731  47.758  34.772  1.00  0.00           H
ATOM   1295  CD2 LEU    82      45.595  50.099  35.825  1.00  0.00           C
ATOM   1296 HD21 LEU    82      45.123  49.219  36.263  1.00  0.00           H
ATOM   1297 HD22 LEU    82      46.439  50.501  36.384  1.00  0.00           H
ATOM   1298 HD23 LEU    82      44.842  50.887  35.827  1.00  0.00           H
ATOM   1299  C   LEU    82      46.490  53.471  32.694  1.00  0.00           C
ATOM   1300  O   LEU    82      46.331  53.464  31.483  1.00  0.00           O
ATOM   1301  N   GLY    83      47.221  54.368  33.347  1.00  0.00           N
ATOM   1302  H   GLY    83      47.162  54.422  34.353  1.00  0.00           H
ATOM   1303  CA  GLY    83      47.775  55.518  32.680  1.00  0.00           C
ATOM   1304  HA2 GLY    83      47.058  55.861  31.934  1.00  0.00           H
ATOM   1305  HA3 GLY    83      47.795  56.284  33.456  1.00  0.00           H
ATOM   1306  C   GLY    83      49.154  55.358  32.131  1.00  0.00           C
ATOM   1307  O   GLY    83      49.642  56.280  31.497  1.00  0.00           O
ATOM   1308  N   GLY    84      49.885  54.260  32.243  1.00  0.00           N
ATOM   1309  H   GLY    84      49.446  53.522  32.777  1.00  0.00           H
ATOM   1310  CA  GLY    84      51.163  54.042  31.672  1.00  0.00           C
ATOM   1311  HA2 GLY    84      51.207  52.972  31.469  1.00  0.00           H
ATOM   1312  HA3 GLY    84      51.311  54.578  30.735  1.00  0.00           H
ATOM   1313  C   GLY    84      52.337  54.389  32.634  1.00  0.00           C
ATOM   1314  O   GLY    84      53.484  54.122  32.390  1.00  0.00           O
ATOM   1315  N   ASP    85      51.969  55.138  33.681  1.00  0.00           N
ATOM   1316  H   ASP    85      51.057  55.550  33.542  1.00  0.00           H
ATOM   1317  CA  ASP    85      52.956  55.948  34.484  1.00  0.00           C
ATOM   1318  HA  ASP    85      53.927  55.502  34.263  1.00  0.00           H
ATOM   1319  CB  ASP    85      52.849  57.412  33.988  1.00  0.00           C
ATOM   1320  HB2 ASP    85      53.680  57.940  34.457  1.00  0.00           H
ATOM   1321  HB3 ASP    85      52.989  57.421  32.907  1.00  0.00           H
ATOM   1322  CG  ASP    85      51.503  58.121  34.347  1.00  0.00           C
ATOM   1323  OD1 ASP    85      51.437  59.329  34.184  1.00  0.00           O
ATOM   1324  OD2 ASP    85      50.532  57.414  34.755  1.00  0.00           O
ATOM   1325  C   ASP    85      52.633  55.859  35.994  1.00  0.00           C
ATOM   1326  O   ASP    85      52.964  56.742  36.781  1.00  0.00           O
ATOM   1327  N   ARG    86      52.054  54.675  36.345  1.00  0.00           N
ATOM   1328  H   ARG    86      51.829  54.070  35.569  1.00  0.00           H
ATOM   1329  CA  ARG    86      51.510  54.379  37.695  1.00  0.00           C
ATOM   1330  HA  ARG    86      51.154  53.348  37.665  1.00  0.00           H
ATOM   1331  CB  ARG    86      52.700  54.346  38.676  1.00  0.00           C
ATOM   1332  HB2 ARG    86      53.690  54.120  38.282  1.00  0.00           H
ATOM   1333  HB3 ARG    86      52.687  55.308  39.188  1.00  0.00           H
ATOM   1334  CG  ARG    86      52.583  53.243  39.758  1.00  0.00           C
ATOM   1335  HG2 ARG    86      51.634  53.455  40.252  1.00  0.00           H
ATOM   1336  HG3 ARG    86      52.377  52.341  39.182  1.00  0.00           H
ATOM   1337  CD  ARG    86      53.725  53.189  40.728  1.00  0.00           C
ATOM   1338  HD2 ARG    86      53.806  54.159  41.219  1.00  0.00           H
ATOM   1339  HD3 ARG    86      53.379  52.574  41.558  1.00  0.00           H
ATOM   1340  NE  ARG    86      55.007  52.767  40.144  1.00  0.00           N
ATOM   1341  HE  ARG    86      55.596  53.517  39.811  1.00  0.00           H
ATOM   1342  CZ  ARG    86      55.476  51.539  40.020  1.00  0.00           C
ATOM   1343  NH1 ARG    86      54.797  50.490  40.307  1.00  0.00           N
ATOM   1344 HH11 ARG    86      53.856  50.658  40.632  1.00  0.00           H
ATOM   1345 HH12 ARG    86      55.212  49.574  40.205  1.00  0.00           H
ATOM   1346  NH2 ARG    86      56.720  51.314  39.676  1.00  0.00           N
ATOM   1347 HH21 ARG    86      57.297  52.110  39.440  1.00  0.00           H
ATOM   1348 HH22 ARG    86      57.056  50.370  39.559  1.00  0.00           H
ATOM   1349  C   ARG    86      50.262  55.225  38.155  1.00  0.00           C
ATOM   1350  O   ARG    86      49.775  54.863  39.230  1.00  0.00           O
ATOM   1351  N   THR    87      49.743  56.257  37.408  1.00  0.00           N
ATOM   1352  H   THR    87      50.153  56.448  36.506  1.00  0.00           H
ATOM   1353  CA  THR    87      48.378  56.742  37.581  1.00  0.00           C
ATOM   1354  HA  THR    87      48.224  56.695  38.659  1.00  0.00           H
ATOM   1355  CB  THR    87      48.199  58.144  37.095  1.00  0.00           C
ATOM   1356  HB  THR    87      47.202  58.541  37.288  1.00  0.00           H
ATOM   1357  CG2 THR    87      49.273  59.144  37.645  1.00  0.00           C
ATOM   1358 HG21 THR    87      49.039  60.193  37.462  1.00  0.00           H
ATOM   1359 HG22 THR    87      50.251  59.020  37.178  1.00  0.00           H
ATOM   1360 HG23 THR    87      49.146  59.047  38.723  1.00  0.00           H
ATOM   1361  OG1 THR    87      48.206  58.118  35.705  1.00  0.00           O
ATOM   1362  HG1 THR    87      49.129  57.912  35.541  1.00  0.00           H
ATOM   1363  C   THR    87      47.302  55.850  36.995  1.00  0.00           C
ATOM   1364  O   THR    87      47.593  55.103  36.044  1.00  0.00           O
ATOM   1365  N   PHE    88      46.125  55.781  37.651  1.00  0.00           N
ATOM   1366  H   PHE    88      45.892  56.294  38.489  1.00  0.00           H
ATOM   1367  CA  PHE    88      45.032  55.038  37.074  1.00  0.00           C
ATOM   1368  HA  PHE    88      45.028  55.083  35.985  1.00  0.00           H
ATOM   1369  CB  PHE    88      45.096  53.554  37.425  1.00  0.00           C
ATOM   1370  HB2 PHE    88      44.481  52.946  36.760  1.00  0.00           H
ATOM   1371  HB3 PHE    88      46.109  53.228  37.185  1.00  0.00           H
ATOM   1372  CG  PHE    88      44.736  53.055  38.781  1.00  0.00           C
ATOM   1373  CD1 PHE    88      43.437  52.621  39.126  1.00  0.00           C
ATOM   1374  HD1 PHE    88      42.601  52.746  38.453  1.00  0.00           H
ATOM   1375  CE1 PHE    88      43.206  52.314  40.512  1.00  0.00           C
ATOM   1376  HE1 PHE    88      42.153  52.221  40.732  1.00  0.00           H
ATOM   1377  CZ  PHE    88      44.224  52.199  41.490  1.00  0.00           C
ATOM   1378  HZ  PHE    88      43.960  51.989  42.515  1.00  0.00           H
ATOM   1379  CE2 PHE    88      45.482  52.594  41.104  1.00  0.00           C
ATOM   1380  HE2 PHE    88      46.247  52.698  41.858  1.00  0.00           H
ATOM   1381  CD2 PHE    88      45.800  53.041  39.798  1.00  0.00           C
ATOM   1382  HD2 PHE    88      46.771  53.452  39.566  1.00  0.00           H
ATOM   1383  C   PHE    88      43.760  55.679  37.570  1.00  0.00           C
ATOM   1384  O   PHE    88      43.775  56.297  38.638  1.00  0.00           O
ATOM   1385  N   ASP    89      42.656  55.707  36.819  1.00  0.00           N
ATOM   1386  H   ASP    89      42.778  55.129  36.000  1.00  0.00           H
ATOM   1387  CA  ASP    89      41.312  56.076  37.281  1.00  0.00           C
ATOM   1388  HA  ASP    89      41.256  56.492  38.287  1.00  0.00           H
ATOM   1389  CB  ASP    89      40.812  57.186  36.306  1.00  0.00           C
ATOM   1390  HB2 ASP    89      40.667  56.788  35.300  1.00  0.00           H
ATOM   1391  HB3 ASP    89      39.838  57.490  36.686  1.00  0.00           H
ATOM   1392  CG  ASP    89      41.828  58.352  36.170  1.00  0.00           C
ATOM   1393  OD1 ASP    89      42.664  58.314  35.310  1.00  0.00           O
ATOM   1394  OD2 ASP    89      41.647  59.346  36.916  1.00  0.00           O
ATOM   1395  C   ASP    89      40.358  54.766  37.278  1.00  0.00           C
ATOM   1396  O   ASP    89      40.772  53.775  36.782  1.00  0.00           O
ATOM   1397  N   THR    90      39.145  54.862  37.802  1.00  0.00           N
ATOM   1398  H   THR    90      38.955  55.697  38.336  1.00  0.00           H
ATOM   1399  CA  THR    90      38.130  53.784  37.890  1.00  0.00           C
ATOM   1400  HA  THR    90      38.290  53.242  36.957  1.00  0.00           H
ATOM   1401  CB  THR    90      38.632  52.769  38.914  1.00  0.00           C
ATOM   1402  HB  THR    90      39.648  52.447  38.689  1.00  0.00           H
ATOM   1403  CG2 THR    90      38.788  53.269  40.382  1.00  0.00           C
ATOM   1404 HG21 THR    90      38.791  52.406  41.048  1.00  0.00           H
ATOM   1405 HG22 THR    90      37.904  53.830  40.683  1.00  0.00           H
ATOM   1406 HG23 THR    90      39.772  53.734  40.432  1.00  0.00           H
ATOM   1407  OG1 THR    90      37.839  51.626  38.910  1.00  0.00           O
ATOM   1408  HG1 THR    90      37.802  51.171  38.065  1.00  0.00           H
ATOM   1409  C   THR    90      36.653  54.182  38.080  1.00  0.00           C
ATOM   1410  O   THR    90      36.412  55.272  38.649  1.00  0.00           O
ATOM   1411  N   THR    91      35.702  53.331  37.638  1.00  0.00           N
ATOM   1412  H   THR    91      35.994  52.467  37.204  1.00  0.00           H
ATOM   1413  CA  THR    91      34.282  53.361  38.061  1.00  0.00           C
ATOM   1414  HA  THR    91      34.165  53.772  39.063  1.00  0.00           H
ATOM   1415  CB  THR    91      33.608  54.370  37.164  1.00  0.00           C
ATOM   1416  HB  THR    91      34.181  55.266  37.402  1.00  0.00           H
ATOM   1417  CG2 THR    91      33.574  53.906  35.737  1.00  0.00           C
ATOM   1418 HG21 THR    91      33.381  54.770  35.101  1.00  0.00           H
ATOM   1419 HG22 THR    91      32.787  53.156  35.656  1.00  0.00           H
ATOM   1420 HG23 THR    91      34.499  53.447  35.392  1.00  0.00           H
ATOM   1421  OG1 THR    91      32.257  54.582  37.575  1.00  0.00           O
ATOM   1422  HG1 THR    91      32.298  54.599  38.535  1.00  0.00           H
ATOM   1423  C   THR    91      33.585  51.952  37.978  1.00  0.00           C
ATOM   1424  O   THR    91      34.108  51.064  37.319  1.00  0.00           O
ATOM   1425  N   GLN    92      32.521  51.829  38.748  1.00  0.00           N
ATOM   1426  H   GLN    92      32.286  52.661  39.269  1.00  0.00           H
ATOM   1427  CA  GLN    92      32.070  50.543  39.272  1.00  0.00           C
ATOM   1428  HA  GLN    92      32.250  49.811  38.485  1.00  0.00           H
ATOM   1429  CB  GLN    92      32.914  50.080  40.463  1.00  0.00           C
ATOM   1430  HB2 GLN    92      32.720  49.063  40.803  1.00  0.00           H
ATOM   1431  HB3 GLN    92      33.972  50.033  40.202  1.00  0.00           H
ATOM   1432  CG  GLN    92      32.837  51.150  41.602  1.00  0.00           C
ATOM   1433  HG2 GLN    92      33.259  52.099  41.273  1.00  0.00           H
ATOM   1434  HG3 GLN    92      31.804  51.415  41.826  1.00  0.00           H
ATOM   1435  CD  GLN    92      33.521  50.714  42.886  1.00  0.00           C
ATOM   1436  OE1 GLN    92      33.523  49.563  43.277  1.00  0.00           O
ATOM   1437  NE2 GLN    92      34.079  51.662  43.608  1.00  0.00           N
ATOM   1438 HE21 GLN    92      34.631  51.359  44.398  1.00  0.00           H
ATOM   1439 HE22 GLN    92      34.136  52.637  43.350  1.00  0.00           H
ATOM   1440  C   GLN    92      30.626  50.525  39.661  1.00  0.00           C
ATOM   1441  O   GLN    92      29.944  51.566  39.600  1.00  0.00           O
ATOM   1442  N   SER    93      30.160  49.326  40.053  1.00  0.00           N
ATOM   1443  H   SER    93      30.736  48.497  40.036  1.00  0.00           H
ATOM   1444  CA  SER    93      28.784  49.012  40.335  1.00  0.00           C
ATOM   1445  HA  SER    93      28.348  49.858  40.868  1.00  0.00           H
ATOM   1446  CB  SER    93      28.143  48.746  38.938  1.00  0.00           C
ATOM   1447  HB2 SER    93      28.306  49.438  38.112  1.00  0.00           H
ATOM   1448  HB3 SER    93      28.594  47.826  38.567  1.00  0.00           H
ATOM   1449  OG  SER    93      26.790  48.530  39.043  1.00  0.00           O
ATOM   1450  HG  SER    93      26.595  48.077  38.220  1.00  0.00           H
ATOM   1451  C   SER    93      28.725  47.730  41.117  1.00  0.00           C
ATOM   1452  O   SER    93      29.588  46.857  41.061  1.00  0.00           O
ATOM   1453  N   LYS    94      27.590  47.472  41.811  1.00  0.00           N
ATOM   1454  H   LYS    94      26.807  48.108  41.799  1.00  0.00           H
ATOM   1455  CA  LYS    94      27.316  46.228  42.511  1.00  0.00           C
ATOM   1456  HA  LYS    94      27.692  45.419  41.884  1.00  0.00           H
ATOM   1457  CB  LYS    94      27.975  46.138  43.921  1.00  0.00           C
ATOM   1458  HB2 LYS    94      27.684  45.145  44.262  1.00  0.00           H
ATOM   1459  HB3 LYS    94      29.061  46.231  43.880  1.00  0.00           H
ATOM   1460  CG  LYS    94      27.414  47.058  45.009  1.00  0.00           C
ATOM   1461  HG2 LYS    94      27.606  48.064  44.637  1.00  0.00           H
ATOM   1462  HG3 LYS    94      26.350  46.818  45.045  1.00  0.00           H
ATOM   1463  CD  LYS    94      28.201  46.946  46.337  1.00  0.00           C
ATOM   1464  HD2 LYS    94      28.047  45.970  46.800  1.00  0.00           H
ATOM   1465  HD3 LYS    94      29.240  47.122  46.060  1.00  0.00           H
ATOM   1466  CE  LYS    94      27.787  48.092  47.356  1.00  0.00           C
ATOM   1467  HE2 LYS    94      28.269  47.966  48.326  1.00  0.00           H
ATOM   1468  HE3 LYS    94      28.082  49.031  46.889  1.00  0.00           H
ATOM   1469  NZ  LYS    94      26.352  48.113  47.524  1.00  0.00           N
ATOM   1470  HZ1 LYS    94      26.007  47.485  48.236  1.00  0.00           H
ATOM   1471  HZ2 LYS    94      25.837  48.082  46.655  1.00  0.00           H
ATOM   1472  HZ3 LYS    94      26.057  49.006  47.892  1.00  0.00           H
ATOM   1473  C   LYS    94      25.819  45.990  42.637  1.00  0.00           C
ATOM   1474  O   LYS    94      25.001  46.883  42.740  1.00  0.00           O
ATOM   1475  N   TYR    95      25.433  44.692  42.719  1.00  0.00           N
ATOM   1476  H   TYR    95      26.174  44.009  42.782  1.00  0.00           H
ATOM   1477  CA  TYR    95      24.068  44.194  42.638  1.00  0.00           C
ATOM   1478  HA  TYR    95      23.377  45.006  42.864  1.00  0.00           H
ATOM   1479  CB  TYR    95      23.770  43.668  41.229  1.00  0.00           C
ATOM   1480  HB2 TYR    95      24.329  42.733  41.202  1.00  0.00           H
ATOM   1481  HB3 TYR    95      22.741  43.350  41.061  1.00  0.00           H
ATOM   1482  CG  TYR    95      24.230  44.628  40.114  1.00  0.00           C
ATOM   1483  CD1 TYR    95      23.452  45.716  39.774  1.00  0.00           C
ATOM   1484  HD1 TYR    95      22.621  45.879  40.444  1.00  0.00           H
ATOM   1485  CE1 TYR    95      23.838  46.561  38.787  1.00  0.00           C
ATOM   1486  HE1 TYR    95      23.243  47.455  38.671  1.00  0.00           H
ATOM   1487  CZ  TYR    95      25.012  46.288  37.990  1.00  0.00           C
ATOM   1488  OH  TYR    95      25.376  47.149  37.004  1.00  0.00           O
ATOM   1489  HH  TYR    95      24.756  47.872  36.881  1.00  0.00           H
ATOM   1490  CE2 TYR    95      25.856  45.244  38.442  1.00  0.00           C
ATOM   1491  HE2 TYR    95      26.783  45.008  37.941  1.00  0.00           H
ATOM   1492  CD2 TYR    95      25.477  44.430  39.443  1.00  0.00           C
ATOM   1493  HD2 TYR    95      26.189  43.699  39.798  1.00  0.00           H
ATOM   1494  C   TYR    95      23.924  43.087  43.706  1.00  0.00           C
ATOM   1495  O   TYR    95      24.696  42.152  43.679  1.00  0.00           O
ATOM   1496  N   ARG    96      22.867  42.987  44.539  1.00  0.00           N
ATOM   1497  H   ARG    96      22.139  43.688  44.564  1.00  0.00           H
ATOM   1498  CA  ARG    96      22.706  41.928  45.536  1.00  0.00           C
ATOM   1499  HA  ARG    96      23.647  41.729  46.048  1.00  0.00           H
ATOM   1500  CB  ARG    96      21.726  42.432  46.635  1.00  0.00           C
ATOM   1501  HB2 ARG    96      22.015  43.415  47.007  1.00  0.00           H
ATOM   1502  HB3 ARG    96      20.666  42.403  46.385  1.00  0.00           H
ATOM   1503  CG  ARG    96      21.550  41.354  47.816  1.00  0.00           C
ATOM   1504  HG2 ARG    96      20.679  40.745  47.578  1.00  0.00           H
ATOM   1505  HG3 ARG    96      22.405  40.692  47.954  1.00  0.00           H
ATOM   1506  CD  ARG    96      21.274  42.097  49.121  1.00  0.00           C
ATOM   1507  HD2 ARG    96      22.136  42.710  49.388  1.00  0.00           H
ATOM   1508  HD3 ARG    96      20.424  42.771  49.016  1.00  0.00           H
ATOM   1509  NE  ARG    96      21.065  41.086  50.157  1.00  0.00           N
ATOM   1510  HE  ARG    96      20.461  40.340  49.845  1.00  0.00           H
ATOM   1511  CZ  ARG    96      21.388  41.028  51.435  1.00  0.00           C
ATOM   1512  NH1 ARG    96      22.001  42.075  51.929  1.00  0.00           N
ATOM   1513 HH11 ARG    96      22.066  42.932  51.400  1.00  0.00           H
ATOM   1514 HH12 ARG    96      22.346  42.130  52.876  1.00  0.00           H
ATOM   1515  NH2 ARG    96      20.907  40.100  52.175  1.00  0.00           N
ATOM   1516 HH21 ARG    96      20.245  39.396  51.882  1.00  0.00           H
ATOM   1517 HH22 ARG    96      21.172  40.178  53.146  1.00  0.00           H
ATOM   1518  C   ARG    96      22.065  40.809  44.776  1.00  0.00           C
ATOM   1519  O   ARG    96      21.155  40.989  43.977  1.00  0.00           O
ATOM   1520  N   LEU    97      22.434  39.562  45.140  1.00  0.00           N
ATOM   1521  H   LEU    97      23.237  39.451  45.743  1.00  0.00           H
ATOM   1522  CA  LEU    97      21.808  38.404  44.589  1.00  0.00           C
ATOM   1523  HA  LEU    97      21.578  38.560  43.535  1.00  0.00           H
ATOM   1524  CB  LEU    97      22.732  37.166  44.769  1.00  0.00           C
ATOM   1525  HB2 LEU    97      23.145  37.132  45.779  1.00  0.00           H
ATOM   1526  HB3 LEU    97      22.137  36.269  44.593  1.00  0.00           H
ATOM   1527  CG  LEU    97      23.908  36.926  43.740  1.00  0.00           C
ATOM   1528  HG  LEU    97      23.512  36.850  42.727  1.00  0.00           H
ATOM   1529  CD1 LEU    97      24.964  37.935  43.808  1.00  0.00           C
ATOM   1530 HD11 LEU    97      24.511  38.870  43.479  1.00  0.00           H
ATOM   1531 HD12 LEU    97      25.835  37.693  43.199  1.00  0.00           H
ATOM   1532 HD13 LEU    97      25.367  37.996  44.819  1.00  0.00           H
ATOM   1533  CD2 LEU    97      24.523  35.573  44.099  1.00  0.00           C
ATOM   1534 HD21 LEU    97      23.778  34.779  44.059  1.00  0.00           H
ATOM   1535 HD22 LEU    97      25.408  35.396  43.488  1.00  0.00           H
ATOM   1536 HD23 LEU    97      24.875  35.624  45.131  1.00  0.00           H
ATOM   1537  C   LEU    97      20.441  38.055  45.194  1.00  0.00           C
ATOM   1538  O   LEU    97      20.362  38.058  46.440  1.00  0.00           O
ATOM   1539  N   PRO    98      19.363  37.820  44.423  1.00  0.00           N
ATOM   1540  CD  PRO    98      19.414  37.955  42.921  1.00  0.00           C
ATOM   1541  HD2 PRO    98      20.159  37.333  42.427  1.00  0.00           H
ATOM   1542  HD3 PRO    98      19.318  38.963  42.519  1.00  0.00           H
ATOM   1543  CG  PRO    98      18.189  37.146  42.488  1.00  0.00           C
ATOM   1544  HG2 PRO    98      18.500  36.114  42.331  1.00  0.00           H
ATOM   1545  HG3 PRO    98      17.635  37.528  41.630  1.00  0.00           H
ATOM   1546  CB  PRO    98      17.210  37.197  43.673  1.00  0.00           C
ATOM   1547  HB2 PRO    98      16.518  36.355  43.653  1.00  0.00           H
ATOM   1548  HB3 PRO    98      16.705  38.163  43.692  1.00  0.00           H
ATOM   1549  CA  PRO    98      18.127  37.244  44.847  1.00  0.00           C
ATOM   1550  HA  PRO    98      17.596  37.782  45.633  1.00  0.00           H
ATOM   1551  C   PRO    98      18.407  35.849  45.461  1.00  0.00           C
ATOM   1552  O   PRO    98      19.226  35.128  44.953  1.00  0.00           O
ATOM   1553  N   ASP    99      17.888  35.621  46.705  1.00  0.00           N
ATOM   1554  H   ASP    99      17.189  36.305  46.956  1.00  0.00           H
ATOM   1555  CA  ASP    99      18.514  34.708  47.677  1.00  0.00           C
ATOM   1556  HA  ASP    99      19.577  34.910  47.812  1.00  0.00           H
ATOM   1557  CB  ASP    99      17.696  34.845  48.987  1.00  0.00           C
ATOM   1558  HB2 ASP    99      16.634  34.846  48.744  1.00  0.00           H
ATOM   1559  HB3 ASP    99      17.894  33.965  49.599  1.00  0.00           H
ATOM   1560  CG  ASP    99      18.088  36.110  49.746  1.00  0.00           C
ATOM   1561  OD1 ASP    99      19.280  36.133  50.061  1.00  0.00           O
ATOM   1562  OD2 ASP    99      17.312  37.063  49.998  1.00  0.00           O
ATOM   1563  C   ASP    99      18.464  33.271  47.196  1.00  0.00           C
ATOM   1564  O   ASP    99      19.401  32.494  47.496  1.00  0.00           O
ATOM   1565  N   ALA   100      17.381  32.854  46.542  1.00  0.00           N
ATOM   1566  H   ALA   100      16.664  33.537  46.339  1.00  0.00           H
ATOM   1567  CA  ALA   100      17.335  31.487  45.889  1.00  0.00           C
ATOM   1568  HA  ALA   100      17.693  30.705  46.559  1.00  0.00           H
ATOM   1569  CB  ALA   100      15.860  31.153  45.556  1.00  0.00           C
ATOM   1570  HB1 ALA   100      15.474  31.737  44.720  1.00  0.00           H
ATOM   1571  HB2 ALA   100      15.192  31.248  46.411  1.00  0.00           H
ATOM   1572  HB3 ALA   100      15.766  30.082  45.380  1.00  0.00           H
ATOM   1573  C   ALA   100      18.219  31.305  44.663  1.00  0.00           C
ATOM   1574  O   ALA   100      18.493  30.132  44.198  1.00  0.00           O
ATOM   1575  N   MET   101      18.953  32.341  44.222  1.00  0.00           N
ATOM   1576  H   MET   101      18.743  33.274  44.544  1.00  0.00           H
ATOM   1577  CA  MET   101      19.893  32.259  43.171  1.00  0.00           C
ATOM   1578  HA  MET   101      19.497  31.588  42.410  1.00  0.00           H
ATOM   1579  CB  MET   101      20.164  33.646  42.584  1.00  0.00           C
ATOM   1580  HB2 MET   101      19.180  34.023  42.305  1.00  0.00           H
ATOM   1581  HB3 MET   101      20.645  34.295  43.315  1.00  0.00           H
ATOM   1582  CG  MET   101      21.027  33.540  41.355  1.00  0.00           C
ATOM   1583  HG2 MET   101      22.034  33.469  41.765  1.00  0.00           H
ATOM   1584  HG3 MET   101      20.812  32.646  40.769  1.00  0.00           H
ATOM   1585  SD  MET   101      20.929  35.044  40.233  1.00  0.00           S
ATOM   1586  CE  MET   101      19.247  34.750  39.552  1.00  0.00           C
ATOM   1587  HE1 MET   101      19.209  34.857  38.468  1.00  0.00           H
ATOM   1588  HE2 MET   101      18.922  33.785  39.943  1.00  0.00           H
ATOM   1589  HE3 MET   101      18.551  35.485  39.956  1.00  0.00           H
ATOM   1590  C   MET   101      21.208  31.646  43.599  1.00  0.00           C
ATOM   1591  O   MET   101      22.068  31.186  42.819  1.00  0.00           O
ATOM   1592  N   ARG   102      21.535  31.754  44.903  1.00  0.00           N
ATOM   1593  H   ARG   102      20.844  32.106  45.551  1.00  0.00           H
ATOM   1594  CA  ARG   102      22.748  31.059  45.348  1.00  0.00           C
ATOM   1595  HA  ARG   102      23.600  31.472  44.809  1.00  0.00           H
ATOM   1596  CB  ARG   102      23.137  31.383  46.790  1.00  0.00           C
ATOM   1597  HB2 ARG   102      22.310  31.138  47.458  1.00  0.00           H
ATOM   1598  HB3 ARG   102      24.016  30.786  47.030  1.00  0.00           H
ATOM   1599  CG  ARG   102      23.444  32.849  46.977  1.00  0.00           C
ATOM   1600  HG2 ARG   102      24.329  33.079  46.383  1.00  0.00           H
ATOM   1601  HG3 ARG   102      22.646  33.531  46.684  1.00  0.00           H
ATOM   1602  CD  ARG   102      23.746  33.021  48.461  1.00  0.00           C
ATOM   1603  HD2 ARG   102      24.485  32.314  48.838  1.00  0.00           H
ATOM   1604  HD3 ARG   102      24.221  33.980  48.664  1.00  0.00           H
ATOM   1605  NE  ARG   102      22.563  33.023  49.336  1.00  0.00           N
ATOM   1606  HE  ARG   102      22.176  32.148  49.660  1.00  0.00           H
ATOM   1607  CZ  ARG   102      21.808  34.014  49.710  1.00  0.00           C
ATOM   1608  NH1 ARG   102      21.958  35.208  49.213  1.00  0.00           N
ATOM   1609 HH11 ARG   102      22.814  35.515  48.777  1.00  0.00           H
ATOM   1610 HH12 ARG   102      21.158  35.825  49.226  1.00  0.00           H
ATOM   1611  NH2 ARG   102      20.759  33.876  50.466  1.00  0.00           N
ATOM   1612 HH21 ARG   102      20.499  32.936  50.729  1.00  0.00           H
ATOM   1613 HH22 ARG   102      20.115  34.625  50.675  1.00  0.00           H
ATOM   1614  C   ARG   102      22.617  29.500  45.190  1.00  0.00           C
ATOM   1615  O   ARG   102      23.653  28.831  45.101  1.00  0.00           O
ATOM   1616  N   THR   103      21.401  28.950  45.079  1.00  0.00           N
ATOM   1617  H   THR   103      20.602  29.500  45.358  1.00  0.00           H
ATOM   1618  CA  THR   103      21.127  27.501  44.966  1.00  0.00           C
ATOM   1619  HA  THR   103      22.010  26.945  44.655  1.00  0.00           H
ATOM   1620  CB  THR   103      20.715  26.983  46.414  1.00  0.00           C
ATOM   1621  HB  THR   103      20.607  25.902  46.319  1.00  0.00           H
ATOM   1622  CG2 THR   103      21.829  27.143  47.486  1.00  0.00           C
ATOM   1623 HG21 THR   103      21.549  26.367  48.198  1.00  0.00           H
ATOM   1624 HG22 THR   103      21.949  28.127  47.940  1.00  0.00           H
ATOM   1625 HG23 THR   103      22.764  26.708  47.133  1.00  0.00           H
ATOM   1626  OG1 THR   103      19.516  27.603  46.945  1.00  0.00           O
ATOM   1627  HG1 THR   103      19.738  28.408  47.416  1.00  0.00           H
ATOM   1628  C   THR   103      20.087  26.982  43.932  1.00  0.00           C
ATOM   1629  O   THR   103      19.682  25.819  43.973  1.00  0.00           O
ATOM   1630  N   THR   104      19.877  27.776  42.931  1.00  0.00           N
ATOM   1631  H   THR   104      20.378  28.647  43.029  1.00  0.00           H
ATOM   1632  CA  THR   104      19.016  27.568  41.791  1.00  0.00           C
ATOM   1633  HA  THR   104      17.978  27.385  42.067  1.00  0.00           H
ATOM   1634  CB  THR   104      18.857  28.844  40.877  1.00  0.00           C
ATOM   1635  HB  THR   104      18.512  29.700  41.458  1.00  0.00           H
ATOM   1636  CG2 THR   104      20.095  29.295  40.169  1.00  0.00           C
ATOM   1637 HG21 THR   104      20.269  28.629  39.325  1.00  0.00           H
ATOM   1638 HG22 THR   104      20.941  29.317  40.856  1.00  0.00           H
ATOM   1639 HG23 THR   104      19.990  30.347  39.904  1.00  0.00           H
ATOM   1640  OG1 THR   104      17.907  28.524  39.924  1.00  0.00           O
ATOM   1641  HG1 THR   104      17.990  29.283  39.343  1.00  0.00           H
ATOM   1642  C   THR   104      19.450  26.345  40.979  1.00  0.00           C
ATOM   1643  O   THR   104      20.638  26.108  40.836  1.00  0.00           O
ATOM   1644  N   GLN   105      18.543  25.513  40.534  1.00  0.00           N
ATOM   1645  H   GLN   105      17.577  25.793  40.630  1.00  0.00           H
ATOM   1646  CA  GLN   105      18.781  24.302  39.743  1.00  0.00           C
ATOM   1647  HA  GLN   105      19.583  23.702  40.172  1.00  0.00           H
ATOM   1648  CB  GLN   105      17.546  23.378  39.714  1.00  0.00           C
ATOM   1649  HB2 GLN   105      16.701  23.888  39.251  1.00  0.00           H
ATOM   1650  HB3 GLN   105      17.725  22.484  39.118  1.00  0.00           H
ATOM   1651  CG  GLN   105      17.110  22.874  41.117  1.00  0.00           C
ATOM   1652  HG2 GLN   105      18.011  22.459  41.568  1.00  0.00           H
ATOM   1653  HG3 GLN   105      16.728  23.726  41.679  1.00  0.00           H
ATOM   1654  CD  GLN   105      16.011  21.903  40.996  1.00  0.00           C
ATOM   1655  OE1 GLN   105      15.062  22.027  40.273  1.00  0.00           O
ATOM   1656  NE2 GLN   105      15.984  20.844  41.775  1.00  0.00           N
ATOM   1657 HE21 GLN   105      15.223  20.204  41.604  1.00  0.00           H
ATOM   1658 HE22 GLN   105      16.734  20.633  42.420  1.00  0.00           H
ATOM   1659  C   GLN   105      19.208  24.589  38.321  1.00  0.00           C
ATOM   1660  O   GLN   105      19.898  23.779  37.708  1.00  0.00           O
ATOM   1661  N   ASN   106      18.898  25.736  37.719  1.00  0.00           N
ATOM   1662  H   ASN   106      18.201  26.316  38.163  1.00  0.00           H
ATOM   1663  CA  ASN   106      19.329  26.058  36.353  1.00  0.00           C
ATOM   1664  HA  ASN   106      19.028  25.230  35.712  1.00  0.00           H
ATOM   1665  CB  ASN   106      18.717  27.383  35.934  1.00  0.00           C
ATOM   1666  HB2 ASN   106      18.793  28.136  36.718  1.00  0.00           H
ATOM   1667  HB3 ASN   106      19.260  27.719  35.052  1.00  0.00           H
ATOM   1668  CG  ASN   106      17.255  27.191  35.531  1.00  0.00           C
ATOM   1669  OD1 ASN   106      16.741  26.125  35.257  1.00  0.00           O
ATOM   1670  ND2 ASN   106      16.557  28.275  35.552  1.00  0.00           N
ATOM   1671 HD21 ASN   106      17.043  29.141  35.742  1.00  0.00           H
ATOM   1672 HD22 ASN   106      15.568  28.219  35.361  1.00  0.00           H
ATOM   1673  C   ASN   106      20.862  26.144  36.368  1.00  0.00           C
ATOM   1674  O   ASN   106      21.471  27.027  36.969  1.00  0.00           O
ATOM   1675  N   PRO   107      21.665  25.239  35.667  1.00  0.00           N
ATOM   1676  CD  PRO   107      21.145  24.331  34.680  1.00  0.00           C
ATOM   1677  HD2 PRO   107      20.437  24.848  34.033  1.00  0.00           H
ATOM   1678  HD3 PRO   107      20.601  23.503  35.134  1.00  0.00           H
ATOM   1679  CG  PRO   107      22.368  23.781  34.008  1.00  0.00           C
ATOM   1680  HG2 PRO   107      22.553  24.248  33.041  1.00  0.00           H
ATOM   1681  HG3 PRO   107      22.231  22.737  33.727  1.00  0.00           H
ATOM   1682  CB  PRO   107      23.545  24.110  34.976  1.00  0.00           C
ATOM   1683  HB2 PRO   107      24.461  24.396  34.461  1.00  0.00           H
ATOM   1684  HB3 PRO   107      23.701  23.288  35.675  1.00  0.00           H
ATOM   1685  CA  PRO   107      23.130  25.276  35.788  1.00  0.00           C
ATOM   1686  HA  PRO   107      23.403  25.167  36.838  1.00  0.00           H
ATOM   1687  C   PRO   107      23.798  26.577  35.153  1.00  0.00           C
ATOM   1688  O   PRO   107      24.808  27.022  35.683  1.00  0.00           O
ATOM   1689  N   ASP   108      23.258  27.263  34.155  1.00  0.00           N
ATOM   1690  H   ASP   108      22.428  26.865  33.740  1.00  0.00           H
ATOM   1691  CA  ASP   108      23.777  28.486  33.501  1.00  0.00           C
ATOM   1692  HA  ASP   108      24.867  28.506  33.478  1.00  0.00           H
ATOM   1693  CB  ASP   108      23.260  28.690  32.045  1.00  0.00           C
ATOM   1694  HB2 ASP   108      23.566  29.677  31.701  1.00  0.00           H
ATOM   1695  HB3 ASP   108      23.868  27.976  31.490  1.00  0.00           H
ATOM   1696  CG  ASP   108      21.778  28.328  31.791  1.00  0.00           C
ATOM   1697  OD1 ASP   108      20.935  28.213  32.692  1.00  0.00           O
ATOM   1698  OD2 ASP   108      21.519  28.235  30.553  1.00  0.00           O
ATOM   1699  C   ASP   108      23.475  29.743  34.359  1.00  0.00           C
ATOM   1700  O   ASP   108      24.175  30.716  34.260  1.00  0.00           O
ATOM   1701  N   GLU   109      22.528  29.747  35.290  1.00  0.00           N
ATOM   1702  H   GLU   109      22.032  28.881  35.443  1.00  0.00           H
ATOM   1703  CA  GLU   109      21.749  30.961  35.561  1.00  0.00           C
ATOM   1704  HA  GLU   109      21.547  31.422  34.594  1.00  0.00           H
ATOM   1705  CB  GLU   109      20.494  30.561  36.248  1.00  0.00           C
ATOM   1706  HB2 GLU   109      19.829  30.004  35.589  1.00  0.00           H
ATOM   1707  HB3 GLU   109      20.684  30.018  37.173  1.00  0.00           H
ATOM   1708  CG  GLU   109      19.626  31.701  36.887  1.00  0.00           C
ATOM   1709  HG2 GLU   109      20.004  32.213  37.772  1.00  0.00           H
ATOM   1710  HG3 GLU   109      19.438  32.420  36.090  1.00  0.00           H
ATOM   1711  CD  GLU   109      18.291  31.046  37.249  1.00  0.00           C
ATOM   1712  OE1 GLU   109      18.056  30.788  38.427  1.00  0.00           O
ATOM   1713  OE2 GLU   109      17.430  30.691  36.376  1.00  0.00           O
ATOM   1714  C   GLU   109      22.385  32.023  36.502  1.00  0.00           C
ATOM   1715  O   GLU   109      22.222  33.174  36.220  1.00  0.00           O
ATOM   1716  N   LEU   110      23.309  31.692  37.352  1.00  0.00           N
ATOM   1717  H   LEU   110      23.511  30.705  37.410  1.00  0.00           H
ATOM   1718  CA  LEU   110      24.229  32.558  38.022  1.00  0.00           C
ATOM   1719  HA  LEU   110      23.728  33.361  38.562  1.00  0.00           H
ATOM   1720  CB  LEU   110      25.131  31.783  39.066  1.00  0.00           C
ATOM   1721  HB2 LEU   110      24.448  31.365  39.805  1.00  0.00           H
ATOM   1722  HB3 LEU   110      25.694  30.979  38.591  1.00  0.00           H
ATOM   1723  CG  LEU   110      26.178  32.707  39.769  1.00  0.00           C
ATOM   1724  HG  LEU   110      26.939  33.078  39.083  1.00  0.00           H
ATOM   1725  CD1 LEU   110      25.617  33.904  40.643  1.00  0.00           C
ATOM   1726 HD11 LEU   110      25.714  34.736  39.945  1.00  0.00           H
ATOM   1727 HD12 LEU   110      26.324  34.160  41.433  1.00  0.00           H
ATOM   1728 HD13 LEU   110      24.594  33.775  40.997  1.00  0.00           H
ATOM   1729  CD2 LEU   110      26.824  31.852  40.852  1.00  0.00           C
ATOM   1730 HD21 LEU   110      26.051  31.663  41.596  1.00  0.00           H
ATOM   1731 HD22 LEU   110      27.124  30.931  40.352  1.00  0.00           H
ATOM   1732 HD23 LEU   110      27.746  32.375  41.112  1.00  0.00           H
ATOM   1733  C   LEU   110      25.156  33.295  36.995  1.00  0.00           C
ATOM   1734  O   LEU   110      25.418  34.447  37.045  1.00  0.00           O
ATOM   1735  N   TRP   111      25.645  32.510  36.023  1.00  0.00           N
ATOM   1736  H   TRP   111      25.259  31.608  35.787  1.00  0.00           H
ATOM   1737  CA  TRP   111      26.565  33.027  35.045  1.00  0.00           C
ATOM   1738  HA  TRP   111      27.346  33.645  35.486  1.00  0.00           H
ATOM   1739  CB  TRP   111      27.236  31.813  34.336  1.00  0.00           C
ATOM   1740  HB2 TRP   111      26.543  31.345  33.636  1.00  0.00           H
ATOM   1741  HB3 TRP   111      27.973  32.218  33.642  1.00  0.00           H
ATOM   1742  CG  TRP   111      27.896  30.851  35.288  1.00  0.00           C
ATOM   1743  CD1 TRP   111      27.388  29.618  35.636  1.00  0.00           C
ATOM   1744  HD1 TRP   111      26.395  29.313  35.337  1.00  0.00           H
ATOM   1745  NE1 TRP   111      28.191  29.086  36.558  1.00  0.00           N
ATOM   1746  HE1 TRP   111      27.883  28.266  37.060  1.00  0.00           H
ATOM   1747  CE2 TRP   111      29.323  29.843  36.860  1.00  0.00           C
ATOM   1748  CZ2 TRP   111      30.446  29.746  37.757  1.00  0.00           C
ATOM   1749  HZ2 TRP   111      30.662  28.788  38.205  1.00  0.00           H
ATOM   1750  CH2 TRP   111      31.312  30.816  38.007  1.00  0.00           C
ATOM   1751  HH2 TRP   111      32.078  30.663  38.754  1.00  0.00           H
ATOM   1752  CZ3 TRP   111      31.236  31.888  37.159  1.00  0.00           C
ATOM   1753  HZ3 TRP   111      31.991  32.660  37.209  1.00  0.00           H
ATOM   1754  CE3 TRP   111      30.124  32.003  36.235  1.00  0.00           C
ATOM   1755  HE3 TRP   111      29.985  32.756  35.474  1.00  0.00           H
ATOM   1756  CD2 TRP   111      29.122  31.026  36.046  1.00  0.00           C
ATOM   1757  C   TRP   111      25.867  33.924  33.957  1.00  0.00           C
ATOM   1758  O   TRP   111      26.511  34.883  33.580  1.00  0.00           O
ATOM   1759  N   GLU   112      24.576  33.750  33.723  1.00  0.00           N
ATOM   1760  H   GLU   112      24.121  32.985  34.200  1.00  0.00           H
ATOM   1761  CA  GLU   112      23.698  34.661  32.871  1.00  0.00           C
ATOM   1762  HA  GLU   112      24.271  34.996  32.007  1.00  0.00           H
ATOM   1763  CB  GLU   112      22.422  33.996  32.312  1.00  0.00           C
ATOM   1764  HB2 GLU   112      21.878  33.639  33.187  1.00  0.00           H
ATOM   1765  HB3 GLU   112      21.884  34.713  31.692  1.00  0.00           H
ATOM   1766  CG  GLU   112      22.796  32.827  31.484  1.00  0.00           C
ATOM   1767  HG2 GLU   112      23.871  32.738  31.330  1.00  0.00           H
ATOM   1768  HG3 GLU   112      22.559  32.000  32.153  1.00  0.00           H
ATOM   1769  CD  GLU   112      21.958  32.701  30.187  1.00  0.00           C
ATOM   1770  OE1 GLU   112      22.107  33.623  29.344  1.00  0.00           O
ATOM   1771  OE2 GLU   112      21.082  31.816  30.062  1.00  0.00           O
ATOM   1772  C   GLU   112      23.292  35.850  33.764  1.00  0.00           C
ATOM   1773  O   GLU   112      23.187  36.978  33.307  1.00  0.00           O
ATOM   1774  N   PHE   113      23.402  35.871  35.104  1.00  0.00           N
ATOM   1775  H   PHE   113      23.746  35.003  35.489  1.00  0.00           H
ATOM   1776  CA  PHE   113      23.292  37.058  36.013  1.00  0.00           C
ATOM   1777  HA  PHE   113      22.529  37.755  35.671  1.00  0.00           H
ATOM   1778  CB  PHE   113      22.893  36.546  37.369  1.00  0.00           C
ATOM   1779  HB2 PHE   113      22.070  35.866  37.151  1.00  0.00           H
ATOM   1780  HB3 PHE   113      23.741  35.953  37.712  1.00  0.00           H
ATOM   1781  CG  PHE   113      22.485  37.644  38.374  1.00  0.00           C
ATOM   1782  CD1 PHE   113      21.148  38.080  38.397  1.00  0.00           C
ATOM   1783  HD1 PHE   113      20.469  37.608  37.703  1.00  0.00           H
ATOM   1784  CE1 PHE   113      20.738  39.099  39.236  1.00  0.00           C
ATOM   1785  HE1 PHE   113      19.676  39.236  39.377  1.00  0.00           H
ATOM   1786  CZ  PHE   113      21.614  39.722  40.142  1.00  0.00           C
ATOM   1787  HZ  PHE   113      21.315  40.497  40.832  1.00  0.00           H
ATOM   1788  CE2 PHE   113      22.957  39.338  40.155  1.00  0.00           C
ATOM   1789  HE2 PHE   113      23.706  39.854  40.737  1.00  0.00           H
ATOM   1790  CD2 PHE   113      23.417  38.297  39.252  1.00  0.00           C
ATOM   1791  HD2 PHE   113      24.434  37.959  39.128  1.00  0.00           H
ATOM   1792  C   PHE   113      24.657  37.797  36.092  1.00  0.00           C
ATOM   1793  O   PHE   113      24.652  39.036  36.232  1.00  0.00           O
ATOM   1794  N   ILE   114      25.781  37.135  35.924  1.00  0.00           N
ATOM   1795  H   ILE   114      25.635  36.141  36.030  1.00  0.00           H
ATOM   1796  CA  ILE   114      27.029  37.834  35.772  1.00  0.00           C
ATOM   1797  HA  ILE   114      27.043  38.671  36.471  1.00  0.00           H
ATOM   1798  CB  ILE   114      28.292  36.999  35.930  1.00  0.00           C
ATOM   1799  HB  ILE   114      28.303  36.160  35.236  1.00  0.00           H
ATOM   1800  CG2 ILE   114      29.568  37.826  35.691  1.00  0.00           C
ATOM   1801 HG21 ILE   114      29.664  38.137  34.651  1.00  0.00           H
ATOM   1802 HG22 ILE   114      30.482  37.337  36.028  1.00  0.00           H
ATOM   1803 HG23 ILE   114      29.454  38.745  36.265  1.00  0.00           H
ATOM   1804  CG1 ILE   114      28.347  36.345  37.298  1.00  0.00           C
ATOM   1805 HG12 ILE   114      28.350  37.121  38.065  1.00  0.00           H
ATOM   1806 HG13 ILE   114      27.432  35.754  37.348  1.00  0.00           H
ATOM   1807  CD1 ILE   114      29.560  35.486  37.670  1.00  0.00           C
ATOM   1808 HD11 ILE   114      30.352  36.172  37.973  1.00  0.00           H
ATOM   1809 HD12 ILE   114      29.741  34.932  36.749  1.00  0.00           H
ATOM   1810 HD13 ILE   114      29.408  34.771  38.477  1.00  0.00           H
ATOM   1811  C   ILE   114      27.087  38.639  34.485  1.00  0.00           C
ATOM   1812  O   ILE   114      27.265  39.838  34.492  1.00  0.00           O
ATOM   1813  N   ALA   115      26.905  37.899  33.361  1.00  0.00           N
ATOM   1814  H   ALA   115      26.716  36.916  33.496  1.00  0.00           H
ATOM   1815  CA  ALA   115      26.944  38.474  32.020  1.00  0.00           C
ATOM   1816  HA  ALA   115      27.882  39.027  31.978  1.00  0.00           H
ATOM   1817  CB  ALA   115      27.022  37.422  30.961  1.00  0.00           C
ATOM   1818  HB1 ALA   115      27.063  37.965  30.017  1.00  0.00           H
ATOM   1819  HB2 ALA   115      26.111  36.834  30.847  1.00  0.00           H
ATOM   1820  HB3 ALA   115      27.814  36.690  31.116  1.00  0.00           H
ATOM   1821  C   ALA   115      25.832  39.539  31.779  1.00  0.00           C
ATOM   1822  O   ALA   115      26.157  40.589  31.161  1.00  0.00           O
ATOM   1823  N   ASP   116      24.614  39.266  32.184  1.00  0.00           N
ATOM   1824  H   ASP   116      24.330  38.396  32.611  1.00  0.00           H
ATOM   1825  CA  ASP   116      23.594  40.338  32.149  1.00  0.00           C
ATOM   1826  HA  ASP   116      23.443  40.659  31.119  1.00  0.00           H
ATOM   1827  CB  ASP   116      22.259  39.847  32.588  1.00  0.00           C
ATOM   1828  HB2 ASP   116      22.322  39.282  33.518  1.00  0.00           H
ATOM   1829  HB3 ASP   116      21.700  40.752  32.825  1.00  0.00           H
ATOM   1830  CG  ASP   116      21.436  38.986  31.578  1.00  0.00           C
ATOM   1831  OD1 ASP   116      21.643  39.161  30.302  1.00  0.00           O
ATOM   1832  OD2 ASP   116      20.630  38.095  31.983  1.00  0.00           O
ATOM   1833  C   ASP   116      23.945  41.618  32.933  1.00  0.00           C
ATOM   1834  O   ASP   116      23.591  42.719  32.488  1.00  0.00           O
ATOM   1835  N   SER   117      24.708  41.588  34.090  1.00  0.00           N
ATOM   1836  H   SER   117      24.896  40.657  34.433  1.00  0.00           H
ATOM   1837  CA  SER   117      25.018  42.763  34.930  1.00  0.00           C
ATOM   1838  HA  SER   117      24.248  43.460  34.597  1.00  0.00           H
ATOM   1839  CB  SER   117      24.960  42.506  36.362  1.00  0.00           C
ATOM   1840  HB2 SER   117      25.831  41.954  36.714  1.00  0.00           H
ATOM   1841  HB3 SER   117      24.998  43.452  36.902  1.00  0.00           H
ATOM   1842  OG  SER   117      23.735  41.764  36.719  1.00  0.00           O
ATOM   1843  HG  SER   117      23.981  40.847  36.582  1.00  0.00           H
ATOM   1844  C   SER   117      26.274  43.366  34.500  1.00  0.00           C
ATOM   1845  O   SER   117      26.529  44.549  34.677  1.00  0.00           O
ATOM   1846  N   LEU   118      27.160  42.593  33.861  1.00  0.00           N
ATOM   1847  H   LEU   118      26.981  41.605  33.751  1.00  0.00           H
ATOM   1848  CA  LEU   118      28.233  43.142  33.077  1.00  0.00           C
ATOM   1849  HA  LEU   118      28.711  43.808  33.795  1.00  0.00           H
ATOM   1850  CB  LEU   118      29.144  41.990  32.639  1.00  0.00           C
ATOM   1851  HB2 LEU   118      29.638  41.707  33.567  1.00  0.00           H
ATOM   1852  HB3 LEU   118      28.516  41.232  32.169  1.00  0.00           H
ATOM   1853  CG  LEU   118      30.149  42.315  31.475  1.00  0.00           C
ATOM   1854  HG  LEU   118      29.662  42.775  30.617  1.00  0.00           H
ATOM   1855  CD1 LEU   118      31.284  43.310  32.020  1.00  0.00           C
ATOM   1856 HD11 LEU   118      30.973  44.321  32.277  1.00  0.00           H
ATOM   1857 HD12 LEU   118      31.954  43.437  31.170  1.00  0.00           H
ATOM   1858 HD13 LEU   118      31.851  42.918  32.864  1.00  0.00           H
ATOM   1859  CD2 LEU   118      30.908  41.055  31.103  1.00  0.00           C
ATOM   1860 HD21 LEU   118      30.144  40.486  30.576  1.00  0.00           H
ATOM   1861 HD22 LEU   118      31.733  41.309  30.438  1.00  0.00           H
ATOM   1862 HD23 LEU   118      31.280  40.642  32.041  1.00  0.00           H
ATOM   1863  C   LEU   118      27.615  44.003  31.909  1.00  0.00           C
ATOM   1864  O   LEU   118      27.949  45.195  31.759  1.00  0.00           O
ATOM   1865  N   LYS   119      26.543  43.495  31.274  1.00  0.00           N
ATOM   1866  H   LYS   119      26.036  42.741  31.714  1.00  0.00           H
ATOM   1867  CA  LYS   119      25.913  44.210  30.156  1.00  0.00           C
ATOM   1868  HA  LYS   119      26.625  44.711  29.500  1.00  0.00           H
ATOM   1869  CB  LYS   119      25.191  43.233  29.231  1.00  0.00           C
ATOM   1870  HB2 LYS   119      26.015  42.584  28.936  1.00  0.00           H
ATOM   1871  HB3 LYS   119      24.480  42.679  29.845  1.00  0.00           H
ATOM   1872  CG  LYS   119      24.582  43.767  27.921  1.00  0.00           C
ATOM   1873  HG2 LYS   119      24.254  42.909  27.334  1.00  0.00           H
ATOM   1874  HG3 LYS   119      23.692  44.307  28.238  1.00  0.00           H
ATOM   1875  CD  LYS   119      25.536  44.632  27.009  1.00  0.00           C
ATOM   1876  HD2 LYS   119      25.885  45.553  27.476  1.00  0.00           H
ATOM   1877  HD3 LYS   119      26.420  44.029  26.802  1.00  0.00           H
ATOM   1878  CE  LYS   119      24.954  44.911  25.635  1.00  0.00           C
ATOM   1879  HE2 LYS   119      25.768  45.197  24.968  1.00  0.00           H
ATOM   1880  HE3 LYS   119      24.550  44.022  25.152  1.00  0.00           H
ATOM   1881  NZ  LYS   119      23.785  45.839  25.636  1.00  0.00           N
ATOM   1882  HZ1 LYS   119      23.922  46.741  26.068  1.00  0.00           H
ATOM   1883  HZ2 LYS   119      22.957  45.473  26.084  1.00  0.00           H
ATOM   1884  HZ3 LYS   119      23.548  46.088  24.686  1.00  0.00           H
ATOM   1885  C   LYS   119      25.061  45.319  30.592  1.00  0.00           C
ATOM   1886  O   LYS   119      25.198  46.351  30.026  1.00  0.00           O
ATOM   1887  N   ALA   120      24.307  45.287  31.662  1.00  0.00           N
ATOM   1888  H   ALA   120      24.039  44.355  31.943  1.00  0.00           H
ATOM   1889  CA  ALA   120      23.710  46.513  32.314  1.00  0.00           C
ATOM   1890  HA  ALA   120      23.084  46.988  31.558  1.00  0.00           H
ATOM   1891  CB  ALA   120      22.792  46.016  33.454  1.00  0.00           C
ATOM   1892  HB1 ALA   120      23.417  45.566  34.225  1.00  0.00           H
ATOM   1893  HB2 ALA   120      21.990  45.367  33.103  1.00  0.00           H
ATOM   1894  HB3 ALA   120      22.162  46.829  33.818  1.00  0.00           H
ATOM   1895  C   ALA   120      24.769  47.539  32.639  1.00  0.00           C
ATOM   1896  O   ALA   120      24.523  48.719  32.371  1.00  0.00           O
ATOM   1897  N   PHE   121      25.986  47.195  33.153  1.00  0.00           N
ATOM   1898  H   PHE   121      26.242  46.218  33.144  1.00  0.00           H
ATOM   1899  CA  PHE   121      26.975  48.133  33.521  1.00  0.00           C
ATOM   1900  HA  PHE   121      26.482  48.930  34.077  1.00  0.00           H
ATOM   1901  CB  PHE   121      28.057  47.428  34.437  1.00  0.00           C
ATOM   1902  HB2 PHE   121      27.591  47.187  35.392  1.00  0.00           H
ATOM   1903  HB3 PHE   121      28.215  46.417  34.063  1.00  0.00           H
ATOM   1904  CG  PHE   121      29.380  48.168  34.641  1.00  0.00           C
ATOM   1905  CD1 PHE   121      29.439  49.099  35.708  1.00  0.00           C
ATOM   1906  HD1 PHE   121      28.480  49.178  36.197  1.00  0.00           H
ATOM   1907  CE1 PHE   121      30.615  49.826  36.051  1.00  0.00           C
ATOM   1908  HE1 PHE   121      30.629  50.573  36.830  1.00  0.00           H
ATOM   1909  CZ  PHE   121      31.762  49.593  35.230  1.00  0.00           C
ATOM   1910  HZ  PHE   121      32.643  50.215  35.275  1.00  0.00           H
ATOM   1911  CE2 PHE   121      31.700  48.612  34.155  1.00  0.00           C
ATOM   1912  HE2 PHE   121      32.617  48.469  33.601  1.00  0.00           H
ATOM   1913  CD2 PHE   121      30.526  47.909  33.863  1.00  0.00           C
ATOM   1914  HD2 PHE   121      30.473  47.211  33.042  1.00  0.00           H
ATOM   1915  C   PHE   121      27.605  48.710  32.298  1.00  0.00           C
ATOM   1916  O   PHE   121      27.929  49.883  32.319  1.00  0.00           O
ATOM   1917  N   ILE   122      27.698  47.926  31.222  1.00  0.00           N
ATOM   1918  H   ILE   122      27.531  46.935  31.323  1.00  0.00           H
ATOM   1919  CA  ILE   122      28.112  48.395  29.923  1.00  0.00           C
ATOM   1920  HA  ILE   122      29.053  48.943  29.992  1.00  0.00           H
ATOM   1921  CB  ILE   122      28.494  47.164  29.001  1.00  0.00           C
ATOM   1922  HB  ILE   122      27.982  46.235  29.248  1.00  0.00           H
ATOM   1923  CG2 ILE   122      28.161  47.295  27.464  1.00  0.00           C
ATOM   1924 HG21 ILE   122      27.133  47.656  27.455  1.00  0.00           H
ATOM   1925 HG22 ILE   122      28.228  46.366  26.896  1.00  0.00           H
ATOM   1926 HG23 ILE   122      28.827  48.046  27.038  1.00  0.00           H
ATOM   1927  CG1 ILE   122      29.999  46.842  29.137  1.00  0.00           C
ATOM   1928 HG12 ILE   122      30.542  47.547  28.507  1.00  0.00           H
ATOM   1929 HG13 ILE   122      30.338  46.885  30.172  1.00  0.00           H
ATOM   1930  CD1 ILE   122      30.382  45.421  28.683  1.00  0.00           C
ATOM   1931 HD11 ILE   122      30.101  45.442  27.629  1.00  0.00           H
ATOM   1932 HD12 ILE   122      29.762  44.749  29.277  1.00  0.00           H
ATOM   1933 HD13 ILE   122      31.450  45.258  28.830  1.00  0.00           H
ATOM   1934  C   ILE   122      27.127  49.301  29.227  1.00  0.00           C
ATOM   1935  O   ILE   122      27.534  50.255  28.579  1.00  0.00           O
ATOM   1936  N   ASP   123      25.815  49.136  29.329  1.00  0.00           N
ATOM   1937  H   ASP   123      25.452  48.291  29.746  1.00  0.00           H
ATOM   1938  CA  ASP   123      24.778  50.084  28.965  1.00  0.00           C
ATOM   1939  HA  ASP   123      24.918  50.418  27.936  1.00  0.00           H
ATOM   1940  CB  ASP   123      23.429  49.369  28.836  1.00  0.00           C
ATOM   1941  HB2 ASP   123      23.132  49.036  29.831  1.00  0.00           H
ATOM   1942  HB3 ASP   123      22.654  50.009  28.415  1.00  0.00           H
ATOM   1943  CG  ASP   123      23.473  48.199  27.812  1.00  0.00           C
ATOM   1944  OD1 ASP   123      24.124  48.366  26.746  1.00  0.00           O
ATOM   1945  OD2 ASP   123      22.853  47.112  28.013  1.00  0.00           O
ATOM   1946  C   ASP   123      24.752  51.365  29.778  1.00  0.00           C
ATOM   1947  O   ASP   123      24.041  52.304  29.513  1.00  0.00           O
ATOM   1948  N   GLU   124      25.651  51.477  30.796  1.00  0.00           N
ATOM   1949  H   GLU   124      26.090  50.621  31.103  1.00  0.00           H
ATOM   1950  CA  GLU   124      25.875  52.795  31.540  1.00  0.00           C
ATOM   1951  HA  GLU   124      25.091  53.517  31.309  1.00  0.00           H
ATOM   1952  CB  GLU   124      25.717  52.464  33.101  1.00  0.00           C
ATOM   1953  HB2 GLU   124      25.016  51.629  33.139  1.00  0.00           H
ATOM   1954  HB3 GLU   124      26.571  51.990  33.584  1.00  0.00           H
ATOM   1955  CG  GLU   124      25.407  53.773  33.904  1.00  0.00           C
ATOM   1956  HG2 GLU   124      25.194  53.457  34.925  1.00  0.00           H
ATOM   1957  HG3 GLU   124      26.332  54.319  34.092  1.00  0.00           H
ATOM   1958  CD  GLU   124      24.346  54.740  33.339  1.00  0.00           C
ATOM   1959  OE1 GLU   124      24.708  55.967  33.143  1.00  0.00           O
ATOM   1960  OE2 GLU   124      23.237  54.206  33.098  1.00  0.00           O
ATOM   1961  C   GLU   124      27.175  53.446  31.210  1.00  0.00           C
ATOM   1962  O   GLU   124      27.247  54.651  31.137  1.00  0.00           O
ATOM   1963  N   GLN   125      28.246  52.709  31.133  1.00  0.00           N
ATOM   1964  H   GLN   125      28.145  51.712  31.262  1.00  0.00           H
ATOM   1965  CA  GLN   125      29.615  53.169  30.883  1.00  0.00           C
ATOM   1966  HA  GLN   125      29.781  54.135  31.359  1.00  0.00           H
ATOM   1967  CB  GLN   125      30.537  52.097  31.424  1.00  0.00           C
ATOM   1968  HB2 GLN   125      30.430  51.140  30.913  1.00  0.00           H
ATOM   1969  HB3 GLN   125      31.516  52.516  31.191  1.00  0.00           H
ATOM   1970  CG  GLN   125      30.491  51.987  32.975  1.00  0.00           C
ATOM   1971  HG2 GLN   125      29.480  51.716  33.277  1.00  0.00           H
ATOM   1972  HG3 GLN   125      31.205  51.231  33.300  1.00  0.00           H
ATOM   1973  CD  GLN   125      30.823  53.269  33.801  1.00  0.00           C
ATOM   1974  OE1 GLN   125      31.473  54.180  33.341  1.00  0.00           O
ATOM   1975  NE2 GLN   125      30.265  53.419  34.934  1.00  0.00           N
ATOM   1976 HE21 GLN   125      30.447  54.270  35.447  1.00  0.00           H
ATOM   1977 HE22 GLN   125      29.488  52.841  35.222  1.00  0.00           H
ATOM   1978  C   GLN   125      29.836  53.308  29.343  1.00  0.00           C
ATOM   1979  O   GLN   125      30.724  54.049  28.848  1.00  0.00           O
ATOM   1980  N   PHE   126      29.008  52.658  28.550  1.00  0.00           N
ATOM   1981  H   PHE   126      28.367  51.947  28.873  1.00  0.00           H
ATOM   1982  CA  PHE   126      28.813  52.847  27.086  1.00  0.00           C
ATOM   1983  HA  PHE   126      29.237  53.787  26.732  1.00  0.00           H
ATOM   1984  CB  PHE   126      29.527  51.809  26.220  1.00  0.00           C
ATOM   1985  HB2 PHE   126      28.961  50.898  26.421  1.00  0.00           H
ATOM   1986  HB3 PHE   126      29.441  51.949  25.142  1.00  0.00           H
ATOM   1987  CG  PHE   126      30.949  51.453  26.628  1.00  0.00           C
ATOM   1988  CD1 PHE   126      31.167  50.278  27.403  1.00  0.00           C
ATOM   1989  HD1 PHE   126      30.406  49.572  27.703  1.00  0.00           H
ATOM   1990  CE1 PHE   126      32.491  49.915  27.860  1.00  0.00           C
ATOM   1991  HE1 PHE   126      32.518  49.123  28.595  1.00  0.00           H
ATOM   1992  CZ  PHE   126      33.539  50.726  27.468  1.00  0.00           C
ATOM   1993  HZ  PHE   126      34.512  50.491  27.874  1.00  0.00           H
ATOM   1994  CE2 PHE   126      33.319  51.879  26.692  1.00  0.00           C
ATOM   1995  HE2 PHE   126      34.153  52.525  26.465  1.00  0.00           H
ATOM   1996  CD2 PHE   126      32.034  52.184  26.166  1.00  0.00           C
ATOM   1997  HD2 PHE   126      31.868  53.192  25.815  1.00  0.00           H
ATOM   1998  C   PHE   126      27.339  52.883  26.758  1.00  0.00           C
ATOM   1999  O   PHE   126      26.829  51.867  26.286  1.00  0.00           O
ATOM   2000  N   PRO   127      26.539  53.902  27.228  1.00  0.00           N
ATOM   2001  CD  PRO   127      27.121  55.126  27.722  1.00  0.00           C
ATOM   2002  HD2 PRO   127      27.966  55.560  27.189  1.00  0.00           H
ATOM   2003  HD3 PRO   127      27.490  54.952  28.733  1.00  0.00           H
ATOM   2004  CG  PRO   127      25.936  56.095  27.775  1.00  0.00           C
ATOM   2005  HG2 PRO   127      25.890  56.601  26.811  1.00  0.00           H
ATOM   2006  HG3 PRO   127      25.976  56.875  28.534  1.00  0.00           H
ATOM   2007  CB  PRO   127      24.702  55.206  27.969  1.00  0.00           C
ATOM   2008  HB2 PRO   127      23.809  55.735  27.635  1.00  0.00           H
ATOM   2009  HB3 PRO   127      24.593  54.886  29.006  1.00  0.00           H
ATOM   2010  CA  PRO   127      25.128  54.056  27.111  1.00  0.00           C
ATOM   2011  HA  PRO   127      24.631  53.174  27.515  1.00  0.00           H
ATOM   2012  C   PRO   127      24.606  54.135  25.675  1.00  0.00           C
ATOM   2013  O   PRO   127      23.380  54.081  25.461  1.00  0.00           O
ATOM   2014  N   GLN   128      25.458  54.346  24.642  1.00  0.00           N
ATOM   2015  H   GLN   128      26.432  54.456  24.887  1.00  0.00           H
ATOM   2016  CA  GLN   128      25.117  54.479  23.248  1.00  0.00           C
ATOM   2017  HA  GLN   128      24.037  54.618  23.294  1.00  0.00           H
ATOM   2018  CB  GLN   128      25.824  55.742  22.690  1.00  0.00           C
ATOM   2019  HB2 GLN   128      25.591  55.703  21.625  1.00  0.00           H
ATOM   2020  HB3 GLN   128      25.436  56.624  23.197  1.00  0.00           H
ATOM   2021  CG  GLN   128      27.353  55.615  22.671  1.00  0.00           C
ATOM   2022  HG2 GLN   128      27.854  54.730  22.279  1.00  0.00           H
ATOM   2023  HG3 GLN   128      27.723  56.334  21.940  1.00  0.00           H
ATOM   2024  CD  GLN   128      27.920  56.072  24.025  1.00  0.00           C
ATOM   2025  OE1 GLN   128      28.148  55.199  24.774  1.00  0.00           O
ATOM   2026  NE2 GLN   128      28.032  57.297  24.312  1.00  0.00           N
ATOM   2027 HE21 GLN   128      28.512  57.599  25.148  1.00  0.00           H
ATOM   2028 HE22 GLN   128      27.787  58.001  23.631  1.00  0.00           H
ATOM   2029  C   GLN   128      25.396  53.215  22.402  1.00  0.00           C
ATOM   2030  O   GLN   128      25.104  53.123  21.199  1.00  0.00           O
ATOM   2031  N   GLY   129      26.153  52.302  23.034  1.00  0.00           N
ATOM   2032  H   GLY   129      26.473  52.434  23.983  1.00  0.00           H
ATOM   2033  CA  GLY   129      26.642  51.036  22.487  1.00  0.00           C
ATOM   2034  HA2 GLY   129      26.040  50.275  22.983  1.00  0.00           H
ATOM   2035  HA3 GLY   129      26.384  51.027  21.429  1.00  0.00           H
ATOM   2036  C   GLY   129      28.191  50.847  22.655  1.00  0.00           C
ATOM   2037  O   GLY   129      28.946  51.825  22.641  1.00  0.00           O
ATOM   2038  N   ILE   130      28.641  49.604  22.919  1.00  0.00           N
ATOM   2039  H   ILE   130      27.961  48.864  23.025  1.00  0.00           H
ATOM   2040  CA  ILE   130      30.100  49.225  23.041  1.00  0.00           C
ATOM   2041  HA  ILE   130      30.552  50.141  23.420  1.00  0.00           H
ATOM   2042  CB  ILE   130      30.170  48.054  24.036  1.00  0.00           C
ATOM   2043  HB  ILE   130      29.529  48.319  24.877  1.00  0.00           H
ATOM   2044  CG2 ILE   130      29.575  46.744  23.497  1.00  0.00           C
ATOM   2045 HG21 ILE   130      30.213  46.286  22.741  1.00  0.00           H
ATOM   2046 HG22 ILE   130      28.689  46.940  22.892  1.00  0.00           H
ATOM   2047 HG23 ILE   130      29.193  46.118  24.303  1.00  0.00           H
ATOM   2048  CG1 ILE   130      31.610  47.874  24.453  1.00  0.00           C
ATOM   2049 HG12 ILE   130      32.214  47.660  23.572  1.00  0.00           H
ATOM   2050 HG13 ILE   130      31.923  48.885  24.716  1.00  0.00           H
ATOM   2051  CD1 ILE   130      31.865  46.898  25.573  1.00  0.00           C
ATOM   2052 HD11 ILE   130      30.977  46.952  26.204  1.00  0.00           H
ATOM   2053 HD12 ILE   130      32.742  47.285  26.092  1.00  0.00           H
ATOM   2054 HD13 ILE   130      31.962  45.900  25.149  1.00  0.00           H
ATOM   2055  C   ILE   130      30.854  48.943  21.704  1.00  0.00           C
ATOM   2056  O   ILE   130      30.251  48.470  20.695  1.00  0.00           O
ATOM   2057  N   SER   131      32.147  49.205  21.739  1.00  0.00           N
ATOM   2058  H   SER   131      32.432  49.668  22.590  1.00  0.00           H
ATOM   2059  CA  SER   131      33.029  49.281  20.591  1.00  0.00           C
ATOM   2060  HA  SER   131      32.533  48.745  19.781  1.00  0.00           H
ATOM   2061  CB  SER   131      33.174  50.705  20.031  1.00  0.00           C
ATOM   2062  HB2 SER   131      32.154  50.946  19.728  1.00  0.00           H
ATOM   2063  HB3 SER   131      33.663  51.281  20.816  1.00  0.00           H
ATOM   2064  OG  SER   131      34.060  50.850  18.911  1.00  0.00           O
ATOM   2065  HG  SER   131      33.617  50.546  18.114  1.00  0.00           H
ATOM   2066  C   SER   131      34.478  48.694  20.827  1.00  0.00           C
ATOM   2067  O   SER   131      35.051  47.952  20.061  1.00  0.00           O
ATOM   2068  N   GLU   132      35.055  48.892  22.013  1.00  0.00           N
ATOM   2069  H   GLU   132      34.508  49.401  22.692  1.00  0.00           H
ATOM   2070  CA  GLU   132      36.398  48.428  22.358  1.00  0.00           C
ATOM   2071  HA  GLU   132      36.940  48.535  21.418  1.00  0.00           H
ATOM   2072  CB  GLU   132      37.020  49.349  23.401  1.00  0.00           C
ATOM   2073  HB2 GLU   132      36.920  50.385  23.077  1.00  0.00           H
ATOM   2074  HB3 GLU   132      36.544  49.232  24.374  1.00  0.00           H
ATOM   2075  CG  GLU   132      38.525  49.191  23.713  1.00  0.00           C
ATOM   2076  HG2 GLU   132      38.632  49.486  24.756  1.00  0.00           H
ATOM   2077  HG3 GLU   132      38.824  48.142  23.727  1.00  0.00           H
ATOM   2078  CD  GLU   132      39.448  50.057  22.830  1.00  0.00           C
ATOM   2079  OE1 GLU   132      39.802  51.165  23.249  1.00  0.00           O
ATOM   2080  OE2 GLU   132      39.821  49.605  21.728  1.00  0.00           O
ATOM   2081  C   GLU   132      36.375  47.035  22.986  1.00  0.00           C
ATOM   2082  O   GLU   132      35.722  46.793  24.003  1.00  0.00           O
ATOM   2083  N   PRO   133      37.163  46.121  22.518  1.00  0.00           N
ATOM   2084  CD  PRO   133      37.715  45.943  21.149  1.00  0.00           C
ATOM   2085  HD2 PRO   133      38.294  46.798  20.797  1.00  0.00           H
ATOM   2086  HD3 PRO   133      36.862  45.715  20.510  1.00  0.00           H
ATOM   2087  CG  PRO   133      38.658  44.737  21.280  1.00  0.00           C
ATOM   2088  HG2 PRO   133      39.582  45.138  21.697  1.00  0.00           H
ATOM   2089  HG3 PRO   133      38.788  44.245  20.315  1.00  0.00           H
ATOM   2090  CB  PRO   133      38.042  43.862  22.385  1.00  0.00           C
ATOM   2091  HB2 PRO   133      38.793  43.211  22.834  1.00  0.00           H
ATOM   2092  HB3 PRO   133      37.183  43.285  22.040  1.00  0.00           H
ATOM   2093  CA  PRO   133      37.527  44.944  23.324  1.00  0.00           C
ATOM   2094  HA  PRO   133      36.599  44.596  23.778  1.00  0.00           H
ATOM   2095  C   PRO   133      38.359  45.226  24.540  1.00  0.00           C
ATOM   2096  O   PRO   133      39.507  45.662  24.398  1.00  0.00           O
ATOM   2097  N   ILE   134      37.757  45.018  25.729  1.00  0.00           N
ATOM   2098  H   ILE   134      36.837  44.605  25.701  1.00  0.00           H
ATOM   2099  CA  ILE   134      38.381  45.257  27.089  1.00  0.00           C
ATOM   2100  HA  ILE   134      39.341  45.725  26.873  1.00  0.00           H
ATOM   2101  CB  ILE   134      37.600  46.334  27.876  1.00  0.00           C
ATOM   2102  HB  ILE   134      36.573  46.012  28.046  1.00  0.00           H
ATOM   2103  CG2 ILE   134      38.392  46.476  29.196  1.00  0.00           C
ATOM   2104 HG21 ILE   134      39.458  46.638  29.040  1.00  0.00           H
ATOM   2105 HG22 ILE   134      38.451  45.576  29.809  1.00  0.00           H
ATOM   2106 HG23 ILE   134      38.043  47.326  29.782  1.00  0.00           H
ATOM   2107  CG1 ILE   134      37.507  47.665  27.244  1.00  0.00           C
ATOM   2108 HG12 ILE   134      38.502  48.015  26.966  1.00  0.00           H
ATOM   2109 HG13 ILE   134      37.003  47.601  26.278  1.00  0.00           H
ATOM   2110  CD1 ILE   134      36.834  48.765  28.046  1.00  0.00           C
ATOM   2111 HD11 ILE   134      36.047  48.323  28.658  1.00  0.00           H
ATOM   2112 HD12 ILE   134      36.506  49.503  27.315  1.00  0.00           H
ATOM   2113 HD13 ILE   134      37.554  49.282  28.680  1.00  0.00           H
ATOM   2114  C   ILE   134      38.591  43.889  27.770  1.00  0.00           C
ATOM   2115  O   ILE   134      37.591  43.103  27.809  1.00  0.00           O
ATOM   2116  N   PRO   135      39.807  43.525  28.234  1.00  0.00           N
ATOM   2117  CD  PRO   135      41.050  44.257  28.116  1.00  0.00           C
ATOM   2118  HD2 PRO   135      41.144  44.923  28.974  1.00  0.00           H
ATOM   2119  HD3 PRO   135      41.107  44.818  27.184  1.00  0.00           H
ATOM   2120  CG  PRO   135      42.071  43.103  28.111  1.00  0.00           C
ATOM   2121  HG2 PRO   135      43.049  43.529  28.328  1.00  0.00           H
ATOM   2122  HG3 PRO   135      42.205  42.508  27.207  1.00  0.00           H
ATOM   2123  CB  PRO   135      41.536  42.260  29.221  1.00  0.00           C
ATOM   2124  HB2 PRO   135      41.846  42.736  30.152  1.00  0.00           H
ATOM   2125  HB3 PRO   135      41.852  41.219  29.166  1.00  0.00           H
ATOM   2126  CA  PRO   135      40.036  42.337  28.948  1.00  0.00           C
ATOM   2127  HA  PRO   135      39.870  41.505  28.264  1.00  0.00           H
ATOM   2128  C   PRO   135      39.387  42.253  30.368  1.00  0.00           C
ATOM   2129  O   PRO   135      39.163  43.251  31.039  1.00  0.00           O
ATOM   2130  N   LEU   136      39.125  41.071  30.882  1.00  0.00           N
ATOM   2131  H   LEU   136      39.159  40.207  30.360  1.00  0.00           H
ATOM   2132  CA  LEU   136      38.470  40.908  32.172  1.00  0.00           C
ATOM   2133  HA  LEU   136      38.317  41.837  32.722  1.00  0.00           H
ATOM   2134  CB  LEU   136      37.032  40.424  31.764  1.00  0.00           C
ATOM   2135  HB2 LEU   136      36.504  41.232  31.259  1.00  0.00           H
ATOM   2136  HB3 LEU   136      37.111  39.645  31.008  1.00  0.00           H
ATOM   2137  CG  LEU   136      36.139  39.887  32.901  1.00  0.00           C
ATOM   2138  HG  LEU   136      36.477  38.973  33.389  1.00  0.00           H
ATOM   2139  CD1 LEU   136      35.914  40.951  34.004  1.00  0.00           C
ATOM   2140 HD11 LEU   136      35.404  41.803  33.556  1.00  0.00           H
ATOM   2141 HD12 LEU   136      36.838  41.126  34.555  1.00  0.00           H
ATOM   2142 HD13 LEU   136      35.359  40.425  34.781  1.00  0.00           H
ATOM   2143  CD2 LEU   136      34.732  39.540  32.411  1.00  0.00           C
ATOM   2144 HD21 LEU   136      34.738  39.048  31.438  1.00  0.00           H
ATOM   2145 HD22 LEU   136      34.240  38.965  33.196  1.00  0.00           H
ATOM   2146 HD23 LEU   136      34.237  40.503  32.275  1.00  0.00           H
ATOM   2147  C   LEU   136      39.236  39.947  33.092  1.00  0.00           C
ATOM   2148  O   LEU   136      39.734  38.846  32.772  1.00  0.00           O
ATOM   2149  N   GLY   137      39.359  40.410  34.304  1.00  0.00           N
ATOM   2150  H   GLY   137      39.055  41.366  34.425  1.00  0.00           H
ATOM   2151  CA  GLY   137      39.762  39.567  35.458  1.00  0.00           C
ATOM   2152  HA2 GLY   137      40.371  38.737  35.100  1.00  0.00           H
ATOM   2153  HA3 GLY   137      40.368  40.183  36.123  1.00  0.00           H
ATOM   2154  C   GLY   137      38.540  39.048  36.174  1.00  0.00           C
ATOM   2155  O   GLY   137      37.509  39.757  36.255  1.00  0.00           O
ATOM   2156  N   PHE   138      38.622  37.910  36.875  1.00  0.00           N
ATOM   2157  H   PHE   138      39.207  37.184  36.490  1.00  0.00           H
ATOM   2158  CA  PHE   138      37.444  37.371  37.584  1.00  0.00           C
ATOM   2159  HA  PHE   138      36.772  38.208  37.771  1.00  0.00           H
ATOM   2160  CB  PHE   138      36.862  36.206  36.654  1.00  0.00           C
ATOM   2161  HB2 PHE   138      36.408  36.634  35.760  1.00  0.00           H
ATOM   2162  HB3 PHE   138      37.643  35.527  36.308  1.00  0.00           H
ATOM   2163  CG  PHE   138      35.729  35.554  37.380  1.00  0.00           C
ATOM   2164  CD1 PHE   138      35.585  34.152  37.365  1.00  0.00           C
ATOM   2165  HD1 PHE   138      36.411  33.558  37.003  1.00  0.00           H
ATOM   2166  CE1 PHE   138      34.496  33.556  38.030  1.00  0.00           C
ATOM   2167  HE1 PHE   138      34.237  32.515  37.902  1.00  0.00           H
ATOM   2168  CZ  PHE   138      33.416  34.403  38.476  1.00  0.00           C
ATOM   2169  HZ  PHE   138      32.486  33.988  38.833  1.00  0.00           H
ATOM   2170  CE2 PHE   138      33.478  35.763  38.272  1.00  0.00           C
ATOM   2171  HE2 PHE   138      32.670  36.420  38.554  1.00  0.00           H
ATOM   2172  CD2 PHE   138      34.644  36.321  37.763  1.00  0.00           C
ATOM   2173  HD2 PHE   138      34.665  37.401  37.738  1.00  0.00           H
ATOM   2174  C   PHE   138      37.906  36.843  38.974  1.00  0.00           C
ATOM   2175  O   PHE   138      38.757  35.963  39.114  1.00  0.00           O
ATOM   2176  N   THR   139      37.539  37.642  40.034  1.00  0.00           N
ATOM   2177  H   THR   139      37.062  38.528  39.941  1.00  0.00           H
ATOM   2178  CA  THR   139      38.062  37.329  41.404  1.00  0.00           C
ATOM   2179  HA  THR   139      39.071  36.928  41.304  1.00  0.00           H
ATOM   2180  CB  THR   139      38.059  38.556  42.293  1.00  0.00           C
ATOM   2181  HB  THR   139      37.030  38.914  42.334  1.00  0.00           H
ATOM   2182  CG2 THR   139      38.639  38.286  43.634  1.00  0.00           C
ATOM   2183 HG21 THR   139      38.132  37.435  44.089  1.00  0.00           H
ATOM   2184 HG22 THR   139      38.473  39.111  44.327  1.00  0.00           H
ATOM   2185 HG23 THR   139      39.713  38.138  43.516  1.00  0.00           H
ATOM   2186  OG1 THR   139      38.843  39.582  41.758  1.00  0.00           O
ATOM   2187  HG1 THR   139      38.291  40.261  41.363  1.00  0.00           H
ATOM   2188  C   THR   139      37.085  36.284  41.817  1.00  0.00           C
ATOM   2189  O   THR   139      35.848  36.480  41.768  1.00  0.00           O
ATOM   2190  N   PHE   140      37.659  35.110  42.120  1.00  0.00           N
ATOM   2191  H   PHE   140      38.661  35.082  42.239  1.00  0.00           H
ATOM   2192  CA  PHE   140      36.899  33.988  42.483  1.00  0.00           C
ATOM   2193  HA  PHE   140      35.955  34.168  42.997  1.00  0.00           H
ATOM   2194  CB  PHE   140      36.521  33.297  41.148  1.00  0.00           C
ATOM   2195  HB2 PHE   140      36.073  33.933  40.383  1.00  0.00           H
ATOM   2196  HB3 PHE   140      37.427  33.068  40.589  1.00  0.00           H
ATOM   2197  CG  PHE   140      35.570  32.044  41.308  1.00  0.00           C
ATOM   2198  CD1 PHE   140      34.127  32.176  41.241  1.00  0.00           C
ATOM   2199  HD1 PHE   140      33.623  33.126  41.151  1.00  0.00           H
ATOM   2200  CE1 PHE   140      33.228  31.099  41.369  1.00  0.00           C
ATOM   2201  HE1 PHE   140      32.190  31.371  41.489  1.00  0.00           H
ATOM   2202  CZ  PHE   140      33.766  29.820  41.456  1.00  0.00           C
ATOM   2203  HZ  PHE   140      33.103  28.968  41.443  1.00  0.00           H
ATOM   2204  CE2 PHE   140      35.148  29.661  41.500  1.00  0.00           C
ATOM   2205  HE2 PHE   140      35.464  28.630  41.451  1.00  0.00           H
ATOM   2206  CD2 PHE   140      36.054  30.711  41.378  1.00  0.00           C
ATOM   2207  HD2 PHE   140      37.111  30.522  41.273  1.00  0.00           H
ATOM   2208  C   PHE   140      37.754  32.992  43.313  1.00  0.00           C
ATOM   2209  O   PHE   140      38.491  32.141  42.794  1.00  0.00           O
ATOM   2210  N   SER   141      37.773  33.304  44.648  1.00  0.00           N
ATOM   2211  H   SER   141      37.303  34.103  45.050  1.00  0.00           H
ATOM   2212  CA  SER   141      38.573  32.514  45.630  1.00  0.00           C
ATOM   2213  HA  SER   141      39.519  32.208  45.184  1.00  0.00           H
ATOM   2214  CB  SER   141      38.828  33.439  46.840  1.00  0.00           C
ATOM   2215  HB2 SER   141      37.926  33.688  47.401  1.00  0.00           H
ATOM   2216  HB3 SER   141      39.484  32.969  47.571  1.00  0.00           H
ATOM   2217  OG  SER   141      39.544  34.629  46.449  1.00  0.00           O
ATOM   2218  HG  SER   141      40.157  34.923  47.127  1.00  0.00           H
ATOM   2219  C   SER   141      37.936  31.215  46.072  1.00  0.00           C
ATOM   2220  O   SER   141      38.446  30.628  47.041  1.00  0.00           O
ATOM   2221  N   PHE   142      36.887  30.642  45.401  1.00  0.00           N
ATOM   2222  H   PHE   142      36.350  31.158  44.720  1.00  0.00           H
ATOM   2223  CA  PHE   142      36.349  29.376  45.843  1.00  0.00           C
ATOM   2224  HA  PHE   142      36.135  29.444  46.911  1.00  0.00           H
ATOM   2225  CB  PHE   142      35.128  29.096  45.020  1.00  0.00           C
ATOM   2226  HB2 PHE   142      35.413  29.207  43.973  1.00  0.00           H
ATOM   2227  HB3 PHE   142      34.831  28.050  45.097  1.00  0.00           H
ATOM   2228  CG  PHE   142      33.903  29.927  45.285  1.00  0.00           C
ATOM   2229  CD1 PHE   142      33.659  31.175  44.681  1.00  0.00           C
ATOM   2230  HD1 PHE   142      34.427  31.598  44.049  1.00  0.00           H
ATOM   2231  CE1 PHE   142      32.469  31.884  44.900  1.00  0.00           C
ATOM   2232  HE1 PHE   142      32.299  32.862  44.475  1.00  0.00           H
ATOM   2233  CZ  PHE   142      31.414  31.280  45.598  1.00  0.00           C
ATOM   2234  HZ  PHE   142      30.412  31.682  45.608  1.00  0.00           H
ATOM   2235  CE2 PHE   142      31.651  30.078  46.283  1.00  0.00           C
ATOM   2236  HE2 PHE   142      30.817  29.664  46.830  1.00  0.00           H
ATOM   2237  CD2 PHE   142      32.879  29.331  46.107  1.00  0.00           C
ATOM   2238  HD2 PHE   142      32.977  28.288  46.370  1.00  0.00           H
ATOM   2239  C   PHE   142      37.378  28.243  45.741  1.00  0.00           C
ATOM   2240  O   PHE   142      38.277  28.365  44.867  1.00  0.00           O
ATOM   2241  N   PRO   143      37.308  27.153  46.513  1.00  0.00           N
ATOM   2242  CD  PRO   143      36.313  26.887  47.527  1.00  0.00           C
ATOM   2243  HD2 PRO   143      35.306  27.251  47.323  1.00  0.00           H
ATOM   2244  HD3 PRO   143      36.664  27.412  48.416  1.00  0.00           H
ATOM   2245  CG  PRO   143      36.194  25.376  47.768  1.00  0.00           C
ATOM   2246  HG2 PRO   143      35.515  24.935  47.039  1.00  0.00           H
ATOM   2247  HG3 PRO   143      35.736  25.236  48.747  1.00  0.00           H
ATOM   2248  CB  PRO   143      37.688  25.030  47.508  1.00  0.00           C
ATOM   2249  HB2 PRO   143      37.773  23.958  47.329  1.00  0.00           H
ATOM   2250  HB3 PRO   143      38.151  25.253  48.469  1.00  0.00           H
ATOM   2251  CA  PRO   143      38.235  25.970  46.351  1.00  0.00           C
ATOM   2252  HA  PRO   143      39.248  26.303  46.571  1.00  0.00           H
ATOM   2253  C   PRO   143      38.087  25.470  44.913  1.00  0.00           C
ATOM   2254  O   PRO   143      36.933  25.109  44.476  1.00  0.00           O
ATOM   2255  N   ALA   144      39.233  25.403  44.181  1.00  0.00           N
ATOM   2256  H   ALA   144      40.086  25.727  44.616  1.00  0.00           H
ATOM   2257  CA  ALA   144      39.281  25.112  42.748  1.00  0.00           C
ATOM   2258  HA  ALA   144      38.714  24.237  42.429  1.00  0.00           H
ATOM   2259  CB  ALA   144      38.824  26.354  42.029  1.00  0.00           C
ATOM   2260  HB1 ALA   144      39.374  27.219  42.399  1.00  0.00           H
ATOM   2261  HB2 ALA   144      37.753  26.559  42.059  1.00  0.00           H
ATOM   2262  HB3 ALA   144      38.937  26.179  40.959  1.00  0.00           H
ATOM   2263  C   ALA   144      40.683  24.680  42.398  1.00  0.00           C
ATOM   2264  O   ALA   144      41.562  25.318  42.856  1.00  0.00           O
ATOM   2265  N   SER   145      40.951  23.708  41.526  1.00  0.00           N
ATOM   2266  H   SER   145      40.196  23.174  41.120  1.00  0.00           H
ATOM   2267  CA  SER   145      42.319  23.383  40.988  1.00  0.00           C
ATOM   2268  HA  SER   145      43.016  23.515  41.814  1.00  0.00           H
ATOM   2269  CB  SER   145      42.490  21.926  40.449  1.00  0.00           C
ATOM   2270  HB2 SER   145      41.989  21.813  39.488  1.00  0.00           H
ATOM   2271  HB3 SER   145      43.567  21.817  40.320  1.00  0.00           H
ATOM   2272  OG  SER   145      41.972  21.094  41.487  1.00  0.00           O
ATOM   2273  HG  SER   145      41.047  21.270  41.672  1.00  0.00           H
ATOM   2274  C   SER   145      42.675  24.393  39.868  1.00  0.00           C
ATOM   2275  O   SER   145      41.752  24.765  39.122  1.00  0.00           O
ATOM   2276  N   GLN   146      43.987  24.710  39.784  1.00  0.00           N
ATOM   2277  H   GLN   146      44.669  24.325  40.422  1.00  0.00           H
ATOM   2278  CA  GLN   146      44.442  25.697  38.770  1.00  0.00           C
ATOM   2279  HA  GLN   146      43.750  25.550  37.941  1.00  0.00           H
ATOM   2280  CB  GLN   146      44.342  27.131  39.312  1.00  0.00           C
ATOM   2281  HB2 GLN   146      43.464  27.201  39.955  1.00  0.00           H
ATOM   2282  HB3 GLN   146      45.164  27.354  39.992  1.00  0.00           H
ATOM   2283  CG  GLN   146      44.252  28.170  38.183  1.00  0.00           C
ATOM   2284  HG2 GLN   146      45.279  28.177  37.819  1.00  0.00           H
ATOM   2285  HG3 GLN   146      43.639  27.854  37.340  1.00  0.00           H
ATOM   2286  CD  GLN   146      43.785  29.561  38.689  1.00  0.00           C
ATOM   2287  OE1 GLN   146      43.329  29.840  39.747  1.00  0.00           O
ATOM   2288  NE2 GLN   146      43.702  30.542  37.786  1.00  0.00           N
ATOM   2289 HE21 GLN   146      43.240  31.366  38.144  1.00  0.00           H
ATOM   2290 HE22 GLN   146      43.759  30.437  36.783  1.00  0.00           H
ATOM   2291  C   GLN   146      45.854  25.427  38.113  1.00  0.00           C
ATOM   2292  O   GLN   146      46.900  25.306  38.776  1.00  0.00           O
ATOM   2293  N   ASN   147      45.830  25.165  36.787  1.00  0.00           N
ATOM   2294  H   ASN   147      44.967  25.006  36.286  1.00  0.00           H
ATOM   2295  CA  ASN   147      47.021  24.853  36.020  1.00  0.00           C
ATOM   2296  HA  ASN   147      47.895  24.662  36.644  1.00  0.00           H
ATOM   2297  CB  ASN   147      46.723  23.530  35.268  1.00  0.00           C
ATOM   2298  HB2 ASN   147      45.894  23.670  34.573  1.00  0.00           H
ATOM   2299  HB3 ASN   147      47.613  23.307  34.679  1.00  0.00           H
ATOM   2300  CG  ASN   147      46.445  22.396  36.167  1.00  0.00           C
ATOM   2301  OD1 ASN   147      47.292  21.914  36.940  1.00  0.00           O
ATOM   2302  ND2 ASN   147      45.162  22.005  36.089  1.00  0.00           N
ATOM   2303 HD21 ASN   147      44.631  22.694  35.575  1.00  0.00           H
ATOM   2304 HD22 ASN   147      44.866  21.237  36.676  1.00  0.00           H
ATOM   2305  C   ASN   147      47.432  25.904  34.931  1.00  0.00           C
ATOM   2306  O   ASN   147      48.473  25.698  34.295  1.00  0.00           O
ATOM   2307  N   LYS   148      46.644  26.976  34.848  1.00  0.00           N
ATOM   2308  H   LYS   148      45.928  27.079  35.553  1.00  0.00           H
ATOM   2309  CA  LYS   148      46.972  28.233  34.061  1.00  0.00           C
ATOM   2310  HA  LYS   148      48.019  28.523  33.968  1.00  0.00           H
ATOM   2311  CB  LYS   148      46.627  27.998  32.573  1.00  0.00           C
ATOM   2312  HB2 LYS   148      46.891  28.864  31.965  1.00  0.00           H
ATOM   2313  HB3 LYS   148      47.357  27.268  32.224  1.00  0.00           H
ATOM   2314  CG  LYS   148      45.146  27.656  32.303  1.00  0.00           C
ATOM   2315  HG2 LYS   148      44.865  26.752  32.843  1.00  0.00           H
ATOM   2316  HG3 LYS   148      44.568  28.499  32.683  1.00  0.00           H
ATOM   2317  CD  LYS   148      45.099  27.559  30.705  1.00  0.00           C
ATOM   2318  HD2 LYS   148      45.281  28.534  30.255  1.00  0.00           H
ATOM   2319  HD3 LYS   148      45.847  26.826  30.401  1.00  0.00           H
ATOM   2320  CE  LYS   148      43.662  27.115  30.282  1.00  0.00           C
ATOM   2321  HE2 LYS   148      43.003  27.822  30.788  1.00  0.00           H
ATOM   2322  HE3 LYS   148      43.547  27.216  29.203  1.00  0.00           H
ATOM   2323  NZ  LYS   148      43.407  25.741  30.732  1.00  0.00           N
ATOM   2324  HZ1 LYS   148      43.374  25.597  31.731  1.00  0.00           H
ATOM   2325  HZ2 LYS   148      44.147  25.120  30.439  1.00  0.00           H
ATOM   2326  HZ3 LYS   148      42.512  25.402  30.408  1.00  0.00           H
ATOM   2327  C   LYS   148      46.195  29.418  34.622  1.00  0.00           C
ATOM   2328  O   LYS   148      45.235  29.218  35.322  1.00  0.00           O
ATOM   2329  N   ILE   149      46.602  30.669  34.282  1.00  0.00           N
ATOM   2330  H   ILE   149      47.357  30.756  33.617  1.00  0.00           H
ATOM   2331  CA  ILE   149      45.825  31.876  34.700  1.00  0.00           C
ATOM   2332  HA  ILE   149      45.805  31.860  35.789  1.00  0.00           H
ATOM   2333  CB  ILE   149      46.572  33.252  34.469  1.00  0.00           C
ATOM   2334  HB  ILE   149      47.626  33.173  34.736  1.00  0.00           H
ATOM   2335  CG2 ILE   149      46.510  33.531  33.014  1.00  0.00           C
ATOM   2336 HG21 ILE   149      45.542  33.945  32.732  1.00  0.00           H
ATOM   2337 HG22 ILE   149      46.824  32.725  32.351  1.00  0.00           H
ATOM   2338 HG23 ILE   149      47.237  34.323  32.829  1.00  0.00           H
ATOM   2339  CG1 ILE   149      45.842  34.318  35.329  1.00  0.00           C
ATOM   2340 HG12 ILE   149      45.931  35.232  34.744  1.00  0.00           H
ATOM   2341 HG13 ILE   149      44.833  33.990  35.573  1.00  0.00           H
ATOM   2342  CD1 ILE   149      46.515  34.828  36.544  1.00  0.00           C
ATOM   2343 HD11 ILE   149      47.430  35.380  36.334  1.00  0.00           H
ATOM   2344 HD12 ILE   149      46.626  34.034  37.284  1.00  0.00           H
ATOM   2345 HD13 ILE   149      45.854  35.575  36.983  1.00  0.00           H
ATOM   2346  C   ILE   149      44.383  31.789  34.233  1.00  0.00           C
ATOM   2347  O   ILE   149      43.449  32.094  35.026  1.00  0.00           O
ATOM   2348  N   ASN   150      44.048  31.348  33.046  1.00  0.00           N
ATOM   2349  H   ASN   150      44.785  31.136  32.388  1.00  0.00           H
ATOM   2350  CA  ASN   150      42.660  31.435  32.528  1.00  0.00           C
ATOM   2351  HA  ASN   150      42.105  32.238  33.013  1.00  0.00           H
ATOM   2352  CB  ASN   150      42.659  31.853  31.066  1.00  0.00           C
ATOM   2353  HB2 ASN   150      41.712  32.038  30.559  1.00  0.00           H
ATOM   2354  HB3 ASN   150      43.133  32.833  31.117  1.00  0.00           H
ATOM   2355  CG  ASN   150      43.550  31.058  30.168  1.00  0.00           C
ATOM   2356  OD1 ASN   150      44.798  31.000  30.335  1.00  0.00           O
ATOM   2357  ND2 ASN   150      43.010  30.443  29.152  1.00  0.00           N
ATOM   2358 HD21 ASN   150      42.015  30.429  28.972  1.00  0.00           H
ATOM   2359 HD22 ASN   150      43.580  29.816  28.603  1.00  0.00           H
ATOM   2360  C   ASN   150      41.902  30.062  32.768  1.00  0.00           C
ATOM   2361  O   ASN   150      41.458  29.419  31.797  1.00  0.00           O
ATOM   2362  N   GLU   151      41.943  29.545  34.045  1.00  0.00           N
ATOM   2363  H   GLU   151      42.298  30.155  34.768  1.00  0.00           H
ATOM   2364  CA  GLU   151      40.952  28.476  34.470  1.00  0.00           C
ATOM   2365  HA  GLU   151      40.057  28.654  33.875  1.00  0.00           H
ATOM   2366  CB  GLU   151      41.480  27.051  34.058  1.00  0.00           C
ATOM   2367  HB2 GLU   151      40.709  26.280  34.060  1.00  0.00           H
ATOM   2368  HB3 GLU   151      41.764  27.236  33.023  1.00  0.00           H
ATOM   2369  CG  GLU   151      42.620  26.444  34.989  1.00  0.00           C
ATOM   2370  HG2 GLU   151      43.435  27.162  34.892  1.00  0.00           H
ATOM   2371  HG3 GLU   151      42.441  26.345  36.059  1.00  0.00           H
ATOM   2372  CD  GLU   151      43.080  25.083  34.498  1.00  0.00           C
ATOM   2373  OE1 GLU   151      43.564  24.303  35.351  1.00  0.00           O
ATOM   2374  OE2 GLU   151      43.004  24.835  33.275  1.00  0.00           O
ATOM   2375  C   GLU   151      40.554  28.565  35.999  1.00  0.00           C
ATOM   2376  O   GLU   151      41.120  29.409  36.724  1.00  0.00           O
ATOM   2377  N   GLY   152      39.655  27.704  36.312  1.00  0.00           N
ATOM   2378  H   GLY   152      39.081  27.387  35.544  1.00  0.00           H
ATOM   2379  CA  GLY   152      39.266  27.297  37.695  1.00  0.00           C
ATOM   2380  HA2 GLY   152      40.169  27.247  38.303  1.00  0.00           H
ATOM   2381  HA3 GLY   152      38.652  28.065  38.166  1.00  0.00           H
ATOM   2382  C   GLY   152      38.292  26.125  37.686  1.00  0.00           C
ATOM   2383  O   GLY   152      37.173  26.296  37.298  1.00  0.00           O
ATOM   2384  N   ILE   153      38.757  24.881  37.997  1.00  0.00           N
ATOM   2385  H   ILE   153      39.752  24.814  38.155  1.00  0.00           H
ATOM   2386  CA  ILE   153      38.003  23.637  38.040  1.00  0.00           C
ATOM   2387  HA  ILE   153      37.311  23.698  37.199  1.00  0.00           H
ATOM   2388  CB  ILE   153      38.932  22.462  37.864  1.00  0.00           C
ATOM   2389  HB  ILE   153      39.517  22.322  38.773  1.00  0.00           H
ATOM   2390  CG2 ILE   153      38.132  21.139  37.622  1.00  0.00           C
ATOM   2391 HG21 ILE   153      38.742  20.243  37.505  1.00  0.00           H
ATOM   2392 HG22 ILE   153      37.550  21.240  36.707  1.00  0.00           H
ATOM   2393 HG23 ILE   153      37.529  21.034  38.524  1.00  0.00           H
ATOM   2394  CG1 ILE   153      40.032  22.592  36.774  1.00  0.00           C
ATOM   2395 HG12 ILE   153      40.809  23.237  37.183  1.00  0.00           H
ATOM   2396 HG13 ILE   153      40.521  21.628  36.637  1.00  0.00           H
ATOM   2397  CD1 ILE   153      39.612  23.069  35.383  1.00  0.00           C
ATOM   2398 HD11 ILE   153      39.230  22.260  34.762  1.00  0.00           H
ATOM   2399 HD12 ILE   153      40.542  23.239  34.841  1.00  0.00           H
ATOM   2400 HD13 ILE   153      38.844  23.838  35.302  1.00  0.00           H
ATOM   2401  C   ILE   153      37.307  23.512  39.395  1.00  0.00           C
ATOM   2402  O   ILE   153      37.851  23.058  40.389  1.00  0.00           O
ATOM   2403  N   LEU   154      36.031  23.875  39.453  1.00  0.00           N
ATOM   2404  H   LEU   154      35.634  24.124  38.558  1.00  0.00           H
ATOM   2405  CA  LEU   154      35.257  23.974  40.706  1.00  0.00           C
ATOM   2406  HA  LEU   154      35.669  24.897  41.114  1.00  0.00           H
ATOM   2407  CB  LEU   154      33.821  24.253  40.389  1.00  0.00           C
ATOM   2408  HB2 LEU   154      33.605  25.178  39.854  1.00  0.00           H
ATOM   2409  HB3 LEU   154      33.357  23.430  39.845  1.00  0.00           H
ATOM   2410  CG  LEU   154      32.947  24.527  41.691  1.00  0.00           C
ATOM   2411  HG  LEU   154      33.075  23.682  42.367  1.00  0.00           H
ATOM   2412  CD1 LEU   154      33.369  25.694  42.499  1.00  0.00           C
ATOM   2413 HD11 LEU   154      32.588  25.820  43.249  1.00  0.00           H
ATOM   2414 HD12 LEU   154      33.386  26.546  41.821  1.00  0.00           H
ATOM   2415 HD13 LEU   154      34.299  25.534  43.047  1.00  0.00           H
ATOM   2416  CD2 LEU   154      31.485  24.515  41.368  1.00  0.00           C
ATOM   2417 HD21 LEU   154      31.173  23.680  40.741  1.00  0.00           H
ATOM   2418 HD22 LEU   154      30.817  24.596  42.227  1.00  0.00           H
ATOM   2419 HD23 LEU   154      31.252  25.452  40.861  1.00  0.00           H
ATOM   2420  C   LEU   154      35.457  22.758  41.687  1.00  0.00           C
ATOM   2421  O   LEU   154      35.029  21.654  41.347  1.00  0.00           O
ATOM   2422  N   GLN   155      36.022  22.913  42.912  1.00  0.00           N
ATOM   2423  H   GLN   155      36.435  23.785  43.208  1.00  0.00           H
ATOM   2424  CA  GLN   155      35.997  21.835  43.899  1.00  0.00           C
ATOM   2425  HA  GLN   155      36.301  20.962  43.323  1.00  0.00           H
ATOM   2426  CB  GLN   155      37.082  22.056  44.985  1.00  0.00           C
ATOM   2427  HB2 GLN   155      38.044  22.410  44.613  1.00  0.00           H
ATOM   2428  HB3 GLN   155      36.737  22.822  45.679  1.00  0.00           H
ATOM   2429  CG  GLN   155      37.316  20.735  45.728  1.00  0.00           C
ATOM   2430  HG2 GLN   155      36.383  20.173  45.715  1.00  0.00           H
ATOM   2431  HG3 GLN   155      38.122  20.220  45.204  1.00  0.00           H
ATOM   2432  CD  GLN   155      37.705  20.913  47.194  1.00  0.00           C
ATOM   2433  OE1 GLN   155      36.909  21.343  48.009  1.00  0.00           O
ATOM   2434  NE2 GLN   155      38.921  20.869  47.577  1.00  0.00           N
ATOM   2435 HE21 GLN   155      39.134  21.224  48.499  1.00  0.00           H
ATOM   2436 HE22 GLN   155      39.655  20.589  46.942  1.00  0.00           H
ATOM   2437  C   GLN   155      34.650  21.481  44.495  1.00  0.00           C
ATOM   2438  O   GLN   155      34.132  20.388  44.517  1.00  0.00           O
ATOM   2439  N   ARG   156      33.976  22.514  44.922  1.00  0.00           N
ATOM   2440  H   ARG   156      34.408  23.419  44.801  1.00  0.00           H
ATOM   2441  CA  ARG   156      32.588  22.660  45.594  1.00  0.00           C
ATOM   2442  HA  ARG   156      31.844  22.317  44.876  1.00  0.00           H
ATOM   2443  CB  ARG   156      32.585  21.855  46.944  1.00  0.00           C
ATOM   2444  HB2 ARG   156      31.637  21.856  47.483  1.00  0.00           H
ATOM   2445  HB3 ARG   156      32.857  20.806  46.829  1.00  0.00           H
ATOM   2446  CG  ARG   156      33.575  22.371  47.962  1.00  0.00           C
ATOM   2447  HG2 ARG   156      34.480  22.840  47.575  1.00  0.00           H
ATOM   2448  HG3 ARG   156      32.934  23.091  48.472  1.00  0.00           H
ATOM   2449  CD  ARG   156      33.995  21.479  49.055  1.00  0.00           C
ATOM   2450  HD2 ARG   156      34.222  20.472  48.708  1.00  0.00           H
ATOM   2451  HD3 ARG   156      34.859  21.892  49.576  1.00  0.00           H
ATOM   2452  NE  ARG   156      32.890  21.469  50.047  1.00  0.00           N
ATOM   2453  HE  ARG   156      32.168  22.175  50.070  1.00  0.00           H
ATOM   2454  CZ  ARG   156      32.779  20.624  51.053  1.00  0.00           C
ATOM   2455  NH1 ARG   156      33.624  19.665  51.314  1.00  0.00           N
ATOM   2456 HH11 ARG   156      34.432  19.579  50.715  1.00  0.00           H
ATOM   2457 HH12 ARG   156      33.506  19.151  52.175  1.00  0.00           H
ATOM   2458  NH2 ARG   156      31.810  20.742  51.941  1.00  0.00           N
ATOM   2459 HH21 ARG   156      31.066  21.423  51.933  1.00  0.00           H
ATOM   2460 HH22 ARG   156      31.823  20.155  52.763  1.00  0.00           H
ATOM   2461  C   ARG   156      32.255  24.110  45.783  1.00  0.00           C
ATOM   2462  O   ARG   156      33.073  24.980  45.680  1.00  0.00           O
ATOM   2463  N   TRP   157      30.918  24.341  46.007  1.00  0.00           N
ATOM   2464  H   TRP   157      30.218  23.613  45.995  1.00  0.00           H
ATOM   2465  CA  TRP   157      30.320  25.570  46.503  1.00  0.00           C
ATOM   2466  HA  TRP   157      30.853  26.418  46.072  1.00  0.00           H
ATOM   2467  CB  TRP   157      28.852  25.664  45.973  1.00  0.00           C
ATOM   2468  HB2 TRP   157      28.314  24.791  46.342  1.00  0.00           H
ATOM   2469  HB3 TRP   157      28.433  26.567  46.418  1.00  0.00           H
ATOM   2470  CG  TRP   157      28.563  25.815  44.518  1.00  0.00           C
ATOM   2471  CD1 TRP   157      27.914  24.941  43.757  1.00  0.00           C
ATOM   2472  HD1 TRP   157      27.552  23.966  44.048  1.00  0.00           H
ATOM   2473  NE1 TRP   157      27.821  25.441  42.416  1.00  0.00           N
ATOM   2474  HE1 TRP   157      27.311  25.019  41.654  1.00  0.00           H
ATOM   2475  CE2 TRP   157      28.460  26.631  42.312  1.00  0.00           C
ATOM   2476  CZ2 TRP   157      28.641  27.395  41.155  1.00  0.00           C
ATOM   2477  HZ2 TRP   157      28.391  27.025  40.172  1.00  0.00           H
ATOM   2478  CH2 TRP   157      29.478  28.529  41.274  1.00  0.00           C
ATOM   2479  HH2 TRP   157      29.761  29.116  40.414  1.00  0.00           H
ATOM   2480  CZ3 TRP   157      30.016  28.834  42.522  1.00  0.00           C
ATOM   2481  HZ3 TRP   157      30.550  29.773  42.556  1.00  0.00           H
ATOM   2482  CE3 TRP   157      29.788  28.075  43.662  1.00  0.00           C
ATOM   2483  HE3 TRP   157      30.232  28.348  44.607  1.00  0.00           H
ATOM   2484  CD2 TRP   157      29.001  26.900  43.609  1.00  0.00           C
ATOM   2485  C   TRP   157      30.425  25.769  48.046  1.00  0.00           C
ATOM   2486  O   TRP   157      30.503  24.824  48.810  1.00  0.00           O
ATOM   2487  N   THR   158      30.407  27.027  48.445  1.00  0.00           N
ATOM   2488  H   THR   158      30.260  27.722  47.727  1.00  0.00           H
ATOM   2489  CA  THR   158      30.557  27.454  49.863  1.00  0.00           C
ATOM   2490  HA  THR   158      30.152  26.679  50.513  1.00  0.00           H
ATOM   2491  CB  THR   158      32.081  27.606  50.235  1.00  0.00           C
ATOM   2492  HB  THR   158      32.110  27.674  51.323  1.00  0.00           H
ATOM   2493  CG2 THR   158      32.950  26.402  49.844  1.00  0.00           C
ATOM   2494 HG21 THR   158      34.001  26.411  50.134  1.00  0.00           H
ATOM   2495 HG22 THR   158      32.927  26.239  48.766  1.00  0.00           H
ATOM   2496 HG23 THR   158      32.463  25.517  50.251  1.00  0.00           H
ATOM   2497  OG1 THR   158      32.544  28.749  49.637  1.00  0.00           O
ATOM   2498  HG1 THR   158      33.367  28.900  50.107  1.00  0.00           H
ATOM   2499  C   THR   158      29.745  28.749  50.144  1.00  0.00           C
ATOM   2500  O   THR   158      28.977  29.208  49.312  1.00  0.00           O
ATOM   2501  N   LYS   159      29.711  29.150  51.457  1.00  0.00           N
ATOM   2502  H   LYS   159      29.898  28.431  52.142  1.00  0.00           H
ATOM   2503  CA  LYS   159      29.125  30.375  51.984  1.00  0.00           C
ATOM   2504  HA  LYS   159      28.875  30.165  53.024  1.00  0.00           H
ATOM   2505  CB  LYS   159      30.100  31.580  51.819  1.00  0.00           C
ATOM   2506  HB2 LYS   159      29.789  32.431  52.423  1.00  0.00           H
ATOM   2507  HB3 LYS   159      30.993  31.222  52.330  1.00  0.00           H
ATOM   2508  CG  LYS   159      30.421  32.078  50.368  1.00  0.00           C
ATOM   2509  HG2 LYS   159      30.245  31.227  49.709  1.00  0.00           H
ATOM   2510  HG3 LYS   159      29.800  32.874  49.958  1.00  0.00           H
ATOM   2511  CD  LYS   159      31.924  32.554  50.219  1.00  0.00           C
ATOM   2512  HD2 LYS   159      31.868  33.518  50.725  1.00  0.00           H
ATOM   2513  HD3 LYS   159      32.698  31.943  50.683  1.00  0.00           H
ATOM   2514  CE  LYS   159      32.260  32.801  48.681  1.00  0.00           C
ATOM   2515  HE2 LYS   159      32.149  31.818  48.223  1.00  0.00           H
ATOM   2516  HE3 LYS   159      31.549  33.418  48.130  1.00  0.00           H
ATOM   2517  NZ  LYS   159      33.639  33.325  48.463  1.00  0.00           N
ATOM   2518  HZ1 LYS   159      33.966  33.442  47.515  1.00  0.00           H
ATOM   2519  HZ2 LYS   159      34.355  32.701  48.805  1.00  0.00           H
ATOM   2520  HZ3 LYS   159      33.808  34.262  48.804  1.00  0.00           H
ATOM   2521  C   LYS   159      27.691  30.724  51.481  1.00  0.00           C
ATOM   2522  O   LYS   159      27.407  31.918  51.377  1.00  0.00           O
ATOM   2523  N   GLY   160      26.886  29.702  51.343  1.00  0.00           N
ATOM   2524  H   GLY   160      27.287  28.777  51.291  1.00  0.00           H
ATOM   2525  CA  GLY   160      25.507  29.707  51.022  1.00  0.00           C
ATOM   2526  HA2 GLY   160      25.147  28.831  51.560  1.00  0.00           H
ATOM   2527  HA3 GLY   160      25.055  30.582  51.489  1.00  0.00           H
ATOM   2528  C   GLY   160      25.307  29.434  49.540  1.00  0.00           C
ATOM   2529  O   GLY   160      24.140  29.570  49.133  1.00  0.00           O
ATOM   2530  N   PHE   161      26.299  29.165  48.679  1.00  0.00           N
ATOM   2531  H   PHE   161      27.194  29.012  49.120  1.00  0.00           H
ATOM   2532  CA  PHE   161      26.158  28.722  47.305  1.00  0.00           C
ATOM   2533  HA  PHE   161      25.140  29.001  47.036  1.00  0.00           H
ATOM   2534  CB  PHE   161      27.206  29.340  46.414  1.00  0.00           C
ATOM   2535  HB2 PHE   161      28.193  28.903  46.561  1.00  0.00           H
ATOM   2536  HB3 PHE   161      26.946  28.991  45.414  1.00  0.00           H
ATOM   2537  CG  PHE   161      27.232  30.865  46.354  1.00  0.00           C
ATOM   2538  CD1 PHE   161      27.785  31.682  47.389  1.00  0.00           C
ATOM   2539  HD1 PHE   161      28.146  31.310  48.336  1.00  0.00           H
ATOM   2540  CE1 PHE   161      27.747  33.110  47.246  1.00  0.00           C
ATOM   2541  HE1 PHE   161      28.150  33.700  48.056  1.00  0.00           H
ATOM   2542  CZ  PHE   161      27.184  33.689  46.064  1.00  0.00           C
ATOM   2543  HZ  PHE   161      27.157  34.756  45.902  1.00  0.00           H
ATOM   2544  CE2 PHE   161      26.827  32.824  45.012  1.00  0.00           C
ATOM   2545  HE2 PHE   161      26.411  33.264  44.118  1.00  0.00           H
ATOM   2546  CD2 PHE   161      26.842  31.479  45.151  1.00  0.00           C
ATOM   2547  HD2 PHE   161      26.538  30.900  44.291  1.00  0.00           H
ATOM   2548  C   PHE   161      26.047  27.158  47.294  1.00  0.00           C
ATOM   2549  O   PHE   161      26.663  26.485  48.157  1.00  0.00           O
ATOM   2550  N   ASP   162      25.192  26.616  46.397  1.00  0.00           N
ATOM   2551  H   ASP   162      24.607  27.229  45.847  1.00  0.00           H
ATOM   2552  CA  ASP   162      25.004  25.206  45.991  1.00  0.00           C
ATOM   2553  HA  ASP   162      26.017  24.835  45.838  1.00  0.00           H
ATOM   2554  CB  ASP   162      24.362  24.455  47.194  1.00  0.00           C
ATOM   2555  HB2 ASP   162      24.816  24.716  48.150  1.00  0.00           H
ATOM   2556  HB3 ASP   162      23.277  24.544  47.147  1.00  0.00           H
ATOM   2557  CG  ASP   162      24.682  22.917  47.122  1.00  0.00           C
ATOM   2558  OD1 ASP   162      24.128  22.070  47.899  1.00  0.00           O
ATOM   2559  OD2 ASP   162      25.383  22.425  46.267  1.00  0.00           O
ATOM   2560  C   ASP   162      24.304  24.992  44.653  1.00  0.00           C
ATOM   2561  O   ASP   162      23.235  24.385  44.677  1.00  0.00           O
ATOM   2562  N   ILE   163      24.836  25.577  43.562  1.00  0.00           N
ATOM   2563  H   ILE   163      25.791  25.906  43.563  1.00  0.00           H
ATOM   2564  CA  ILE   163      24.244  25.367  42.243  1.00  0.00           C
ATOM   2565  HA  ILE   163      23.157  25.397  42.315  1.00  0.00           H
ATOM   2566  CB  ILE   163      24.565  26.433  41.303  1.00  0.00           C
ATOM   2567  HB  ILE   163      25.644  26.392  41.164  1.00  0.00           H
ATOM   2568  CG2 ILE   163      23.929  26.008  39.887  1.00  0.00           C
ATOM   2569 HG21 ILE   163      24.295  25.038  39.550  1.00  0.00           H
ATOM   2570 HG22 ILE   163      24.226  26.690  39.090  1.00  0.00           H
ATOM   2571 HG23 ILE   163      22.847  25.883  39.933  1.00  0.00           H
ATOM   2572  CG1 ILE   163      24.136  27.781  41.870  1.00  0.00           C
ATOM   2573 HG12 ILE   163      23.063  27.662  42.017  1.00  0.00           H
ATOM   2574 HG13 ILE   163      24.702  27.952  42.784  1.00  0.00           H
ATOM   2575  CD1 ILE   163      24.344  28.941  40.968  1.00  0.00           C
ATOM   2576 HD11 ILE   163      24.343  29.862  41.552  1.00  0.00           H
ATOM   2577 HD12 ILE   163      23.753  28.985  40.054  1.00  0.00           H
ATOM   2578 HD13 ILE   163      25.326  28.799  40.516  1.00  0.00           H
ATOM   2579  C   ILE   163      24.633  23.883  41.823  1.00  0.00           C
ATOM   2580  O   ILE   163      25.790  23.608  41.603  1.00  0.00           O
ATOM   2581  N   PRO   164      23.576  23.060  41.625  1.00  0.00           N
ATOM   2582  CD  PRO   164      22.141  23.215  41.732  1.00  0.00           C
ATOM   2583  HD2 PRO   164      21.949  24.088  41.108  1.00  0.00           H
ATOM   2584  HD3 PRO   164      21.833  23.342  42.769  1.00  0.00           H
ATOM   2585  CG  PRO   164      21.439  22.032  41.060  1.00  0.00           C
ATOM   2586  HG2 PRO   164      21.414  22.133  39.975  1.00  0.00           H
ATOM   2587  HG3 PRO   164      20.476  21.690  41.437  1.00  0.00           H
ATOM   2588  CB  PRO   164      22.518  20.928  41.285  1.00  0.00           C
ATOM   2589  HB2 PRO   164      22.445  20.107  40.574  1.00  0.00           H
ATOM   2590  HB3 PRO   164      22.480  20.428  42.254  1.00  0.00           H
ATOM   2591  CA  PRO   164      23.898  21.662  41.272  1.00  0.00           C
ATOM   2592  HA  PRO   164      24.640  21.346  42.005  1.00  0.00           H
ATOM   2593  C   PRO   164      24.549  21.438  39.867  1.00  0.00           C
ATOM   2594  O   PRO   164      24.326  22.213  38.945  1.00  0.00           O
ATOM   2595  N   ASN   165      25.259  20.333  39.723  1.00  0.00           N
ATOM   2596  H   ASN   165      25.120  19.664  40.466  1.00  0.00           H
ATOM   2597  CA  ASN   165      25.984  19.845  38.586  1.00  0.00           C
ATOM   2598  HA  ASN   165      26.522  18.930  38.835  1.00  0.00           H
ATOM   2599  CB  ASN   165      25.065  19.385  37.452  1.00  0.00           C
ATOM   2600  HB2 ASN   165      24.553  20.270  37.078  1.00  0.00           H
ATOM   2601  HB3 ASN   165      25.731  18.820  36.801  1.00  0.00           H
ATOM   2602  CG  ASN   165      23.992  18.529  37.850  1.00  0.00           C
ATOM   2603  OD1 ASN   165      24.186  17.327  37.899  1.00  0.00           O
ATOM   2604  ND2 ASN   165      22.788  19.006  38.033  1.00  0.00           N
ATOM   2605 HD21 ASN   165      22.535  19.978  37.933  1.00  0.00           H
ATOM   2606 HD22 ASN   165      22.062  18.414  38.408  1.00  0.00           H
ATOM   2607  C   ASN   165      27.219  20.719  37.977  1.00  0.00           C
ATOM   2608  O   ASN   165      27.589  20.430  36.818  1.00  0.00           O
ATOM   2609  N   ILE   166      27.699  21.667  38.669  1.00  0.00           N
ATOM   2610  H   ILE   166      27.211  21.795  39.545  1.00  0.00           H
ATOM   2611  CA  ILE   166      28.808  22.512  38.299  1.00  0.00           C
ATOM   2612  HA  ILE   166      28.822  22.504  37.208  1.00  0.00           H
ATOM   2613  CB  ILE   166      28.551  23.982  38.701  1.00  0.00           C
ATOM   2614  HB  ILE   166      28.659  23.898  39.782  1.00  0.00           H
ATOM   2615  CG2 ILE   166      29.567  24.937  38.188  1.00  0.00           C
ATOM   2616 HG21 ILE   166      30.537  24.521  38.463  1.00  0.00           H
ATOM   2617 HG22 ILE   166      29.434  25.936  38.598  1.00  0.00           H
ATOM   2618 HG23 ILE   166      29.623  25.095  37.111  1.00  0.00           H
ATOM   2619  CG1 ILE   166      27.128  24.452  38.485  1.00  0.00           C
ATOM   2620 HG12 ILE   166      26.383  23.939  39.093  1.00  0.00           H
ATOM   2621 HG13 ILE   166      27.085  25.489  38.817  1.00  0.00           H
ATOM   2622  CD1 ILE   166      26.551  24.390  37.061  1.00  0.00           C
ATOM   2623 HD11 ILE   166      26.722  23.436  36.561  1.00  0.00           H
ATOM   2624 HD12 ILE   166      27.081  25.078  36.403  1.00  0.00           H
ATOM   2625 HD13 ILE   166      25.534  24.766  37.175  1.00  0.00           H
ATOM   2626  C   ILE   166      30.095  21.945  38.910  1.00  0.00           C
ATOM   2627  O   ILE   166      31.159  22.237  38.377  1.00  0.00           O
ATOM   2628  N   GLU   167      30.046  21.155  39.980  1.00  0.00           N
ATOM   2629  H   GLU   167      29.121  20.907  40.300  1.00  0.00           H
ATOM   2630  CA  GLU   167      31.198  20.357  40.514  1.00  0.00           C
ATOM   2631  HA  GLU   167      31.761  21.157  40.994  1.00  0.00           H
ATOM   2632  CB  GLU   167      30.767  19.346  41.556  1.00  0.00           C
ATOM   2633  HB2 GLU   167      29.923  18.788  41.151  1.00  0.00           H
ATOM   2634  HB3 GLU   167      31.579  18.641  41.740  1.00  0.00           H
ATOM   2635  CG  GLU   167      30.330  20.105  42.796  1.00  0.00           C
ATOM   2636  HG2 GLU   167      31.106  20.149  43.561  1.00  0.00           H
ATOM   2637  HG3 GLU   167      29.953  21.103  42.573  1.00  0.00           H
ATOM   2638  CD  GLU   167      29.159  19.308  43.501  1.00  0.00           C
ATOM   2639  OE1 GLU   167      28.140  19.954  43.819  1.00  0.00           O
ATOM   2640  OE2 GLU   167      29.342  18.028  43.749  1.00  0.00           O
ATOM   2641  C   GLU   167      32.094  19.717  39.455  1.00  0.00           C
ATOM   2642  O   GLU   167      31.612  19.182  38.460  1.00  0.00           O
ATOM   2643  N   ASN   168      33.404  19.868  39.651  1.00  0.00           N
ATOM   2644  H   ASN   168      33.763  20.405  40.428  1.00  0.00           H
ATOM   2645  CA  ASN   168      34.518  19.449  38.798  1.00  0.00           C
ATOM   2646  HA  ASN   168      35.427  19.744  39.322  1.00  0.00           H
ATOM   2647  CB  ASN   168      34.482  17.916  38.753  1.00  0.00           C
ATOM   2648  HB2 ASN   168      34.148  17.495  39.702  1.00  0.00           H
ATOM   2649  HB3 ASN   168      33.679  17.678  38.055  1.00  0.00           H
ATOM   2650  CG  ASN   168      35.748  17.237  38.388  1.00  0.00           C
ATOM   2651  OD1 ASN   168      36.647  17.129  39.246  1.00  0.00           O
ATOM   2652  ND2 ASN   168      35.822  16.595  37.200  1.00  0.00           N
ATOM   2653 HD21 ASN   168      35.060  16.579  36.538  1.00  0.00           H
ATOM   2654 HD22 ASN   168      36.615  16.012  36.976  1.00  0.00           H
ATOM   2655  C   ASN   168      34.585  20.065  37.348  1.00  0.00           C
ATOM   2656  O   ASN   168      35.363  19.617  36.478  1.00  0.00           O
ATOM   2657  N   HID   169      33.726  21.052  37.006  1.00  0.00           N
ATOM   2658  H   HID   169      33.154  21.296  37.802  1.00  0.00           H
ATOM   2659  CA  HID   169      33.733  21.867  35.816  1.00  0.00           C
ATOM   2660  HA  HID   169      34.257  21.359  35.007  1.00  0.00           H
ATOM   2661  CB  HID   169      32.360  22.264  35.375  1.00  0.00           C
ATOM   2662  HB2 HID   169      31.759  22.684  36.182  1.00  0.00           H
ATOM   2663  HB3 HID   169      32.290  23.085  34.662  1.00  0.00           H
ATOM   2664  CG  HID   169      31.516  21.113  34.806  1.00  0.00           C
ATOM   2665  ND1 HID   169      31.121  20.017  35.505  1.00  0.00           N
ATOM   2666  HD1 HID   169      31.205  19.869  36.501  1.00  0.00           H
ATOM   2667  CE1 HID   169      30.223  19.380  34.751  1.00  0.00           C
ATOM   2668  HE1 HID   169      29.724  18.458  35.009  1.00  0.00           H
ATOM   2669  NE2 HID   169      30.058  19.991  33.600  1.00  0.00           N
ATOM   2670  CD2 HID   169      30.869  21.168  33.625  1.00  0.00           C
ATOM   2671  HD2 HID   169      31.101  21.913  32.879  1.00  0.00           H
ATOM   2672  C   HID   169      34.626  23.149  35.890  1.00  0.00           C
ATOM   2673  O   HID   169      34.733  23.738  36.933  1.00  0.00           O
ATOM   2674  N   ASP   170      35.235  23.466  34.727  1.00  0.00           N
ATOM   2675  H   ASP   170      34.979  23.036  33.850  1.00  0.00           H
ATOM   2676  CA  ASP   170      35.991  24.748  34.518  1.00  0.00           C
ATOM   2677  HA  ASP   170      36.686  24.870  35.349  1.00  0.00           H
ATOM   2678  CB  ASP   170      37.010  24.709  33.354  1.00  0.00           C
ATOM   2679  HB2 ASP   170      37.569  23.776  33.439  1.00  0.00           H
ATOM   2680  HB3 ASP   170      36.431  24.797  32.436  1.00  0.00           H
ATOM   2681  CG  ASP   170      38.070  25.846  33.283  1.00  0.00           C
ATOM   2682  OD1 ASP   170      38.196  26.785  34.095  1.00  0.00           O
ATOM   2683  OD2 ASP   170      38.880  25.755  32.350  1.00  0.00           O
ATOM   2684  C   ASP   170      35.050  25.959  34.335  1.00  0.00           C
ATOM   2685  O   ASP   170      34.174  25.951  33.464  1.00  0.00           O
ATOM   2686  N   VAL   171      35.185  26.957  35.164  1.00  0.00           N
ATOM   2687  H   VAL   171      35.985  26.905  35.779  1.00  0.00           H
ATOM   2688  CA  VAL   171      34.357  28.141  35.078  1.00  0.00           C
ATOM   2689  HA  VAL   171      33.394  27.818  34.682  1.00  0.00           H
ATOM   2690  CB  VAL   171      34.035  28.693  36.496  1.00  0.00           C
ATOM   2691  HB  VAL   171      33.246  29.440  36.400  1.00  0.00           H
ATOM   2692  CG1 VAL   171      33.384  27.507  37.349  1.00  0.00           C
ATOM   2693 HG11 VAL   171      34.117  26.719  37.518  1.00  0.00           H
ATOM   2694 HG12 VAL   171      33.010  27.881  38.302  1.00  0.00           H
ATOM   2695 HG13 VAL   171      32.566  27.032  36.807  1.00  0.00           H
ATOM   2696  CG2 VAL   171      35.232  29.330  37.311  1.00  0.00           C
ATOM   2697 HG21 VAL   171      35.418  30.373  37.054  1.00  0.00           H
ATOM   2698 HG22 VAL   171      36.142  28.740  37.205  1.00  0.00           H
ATOM   2699 HG23 VAL   171      35.004  29.281  38.376  1.00  0.00           H
ATOM   2700  C   VAL   171      34.857  29.288  34.272  1.00  0.00           C
ATOM   2701  O   VAL   171      33.971  30.153  33.990  1.00  0.00           O
ATOM   2702  N   VAL   172      36.071  29.350  33.799  1.00  0.00           N
ATOM   2703  H   VAL   172      36.780  28.714  34.134  1.00  0.00           H
ATOM   2704  CA  VAL   172      36.480  30.347  32.760  1.00  0.00           C
ATOM   2705  HA  VAL   172      36.275  31.333  33.175  1.00  0.00           H
ATOM   2706  CB  VAL   172      38.030  30.453  32.607  1.00  0.00           C
ATOM   2707  HB  VAL   172      38.521  29.480  32.656  1.00  0.00           H
ATOM   2708  CG1 VAL   172      38.470  31.096  31.248  1.00  0.00           C
ATOM   2709 HG11 VAL   172      37.926  31.981  30.916  1.00  0.00           H
ATOM   2710 HG12 VAL   172      39.546  31.269  31.247  1.00  0.00           H
ATOM   2711 HG13 VAL   172      38.223  30.330  30.512  1.00  0.00           H
ATOM   2712  CG2 VAL   172      38.638  31.260  33.844  1.00  0.00           C
ATOM   2713 HG21 VAL   172      38.145  32.228  33.928  1.00  0.00           H
ATOM   2714 HG22 VAL   172      39.703  31.423  33.684  1.00  0.00           H
ATOM   2715 HG23 VAL   172      38.611  30.739  34.801  1.00  0.00           H
ATOM   2716  C   VAL   172      35.677  30.113  31.437  1.00  0.00           C
ATOM   2717  O   VAL   172      35.135  31.139  31.004  1.00  0.00           O
ATOM   2718  N   PRO   173      35.541  28.907  30.874  1.00  0.00           N
ATOM   2719  CD  PRO   173      36.319  27.697  31.037  1.00  0.00           C
ATOM   2720  HD2 PRO   173      35.884  27.154  31.877  1.00  0.00           H
ATOM   2721  HD3 PRO   173      37.324  28.019  31.311  1.00  0.00           H
ATOM   2722  CG  PRO   173      36.209  26.902  29.761  1.00  0.00           C
ATOM   2723  HG2 PRO   173      36.311  25.832  29.938  1.00  0.00           H
ATOM   2724  HG3 PRO   173      37.028  27.221  29.116  1.00  0.00           H
ATOM   2725  CB  PRO   173      34.858  27.303  29.154  1.00  0.00           C
ATOM   2726  HB2 PRO   173      34.075  26.791  29.710  1.00  0.00           H
ATOM   2727  HB3 PRO   173      34.775  27.199  28.072  1.00  0.00           H
ATOM   2728  CA  PRO   173      34.753  28.776  29.678  1.00  0.00           C
ATOM   2729  HA  PRO   173      35.033  29.465  28.880  1.00  0.00           H
ATOM   2730  C   PRO   173      33.255  29.089  30.137  1.00  0.00           C
ATOM   2731  O   PRO   173      32.611  29.710  29.301  1.00  0.00           O
ATOM   2732  N   MET   174      32.741  28.628  31.304  1.00  0.00           N
ATOM   2733  H   MET   174      33.314  27.988  31.834  1.00  0.00           H
ATOM   2734  CA  MET   174      31.320  28.695  31.614  1.00  0.00           C
ATOM   2735  HA  MET   174      30.684  28.119  30.940  1.00  0.00           H
ATOM   2736  CB  MET   174      31.178  27.993  32.921  1.00  0.00           C
ATOM   2737  HB2 MET   174      31.759  27.080  32.786  1.00  0.00           H
ATOM   2738  HB3 MET   174      31.747  28.507  33.696  1.00  0.00           H
ATOM   2739  CG  MET   174      29.713  27.647  33.426  1.00  0.00           C
ATOM   2740  HG2 MET   174      29.159  28.573  33.580  1.00  0.00           H
ATOM   2741  HG3 MET   174      29.094  27.154  32.675  1.00  0.00           H
ATOM   2742  SD  MET   174      29.711  26.659  35.028  1.00  0.00           S
ATOM   2743  CE  MET   174      30.264  25.048  34.257  1.00  0.00           C
ATOM   2744  HE1 MET   174      30.692  24.324  34.950  1.00  0.00           H
ATOM   2745  HE2 MET   174      29.518  24.564  33.627  1.00  0.00           H
ATOM   2746  HE3 MET   174      31.097  25.212  33.574  1.00  0.00           H
ATOM   2747  C   MET   174      30.830  30.151  31.781  1.00  0.00           C
ATOM   2748  O   MET   174      29.635  30.312  31.568  1.00  0.00           O
ATOM   2749  N   LEU   175      31.656  31.114  32.173  1.00  0.00           N
ATOM   2750  H   LEU   175      32.602  30.913  32.467  1.00  0.00           H
ATOM   2751  CA  LEU   175      31.476  32.547  32.131  1.00  0.00           C
ATOM   2752  HA  LEU   175      30.444  32.760  32.409  1.00  0.00           H
ATOM   2753  CB  LEU   175      32.469  33.144  33.185  1.00  0.00           C
ATOM   2754  HB2 LEU   175      32.301  32.607  34.119  1.00  0.00           H
ATOM   2755  HB3 LEU   175      33.486  32.956  32.840  1.00  0.00           H
ATOM   2756  CG  LEU   175      32.263  34.631  33.376  1.00  0.00           C
ATOM   2757  HG  LEU   175      32.528  35.208  32.491  1.00  0.00           H
ATOM   2758  CD1 LEU   175      30.875  35.212  33.742  1.00  0.00           C
ATOM   2759 HD11 LEU   175      30.398  34.851  34.654  1.00  0.00           H
ATOM   2760 HD12 LEU   175      30.250  35.013  32.872  1.00  0.00           H
ATOM   2761 HD13 LEU   175      30.947  36.300  33.747  1.00  0.00           H
ATOM   2762  CD2 LEU   175      33.290  35.105  34.351  1.00  0.00           C
ATOM   2763 HD21 LEU   175      33.326  36.194  34.347  1.00  0.00           H
ATOM   2764 HD22 LEU   175      33.192  34.817  35.397  1.00  0.00           H
ATOM   2765 HD23 LEU   175      34.270  34.804  33.978  1.00  0.00           H
ATOM   2766  C   LEU   175      31.719  33.192  30.740  1.00  0.00           C
ATOM   2767  O   LEU   175      30.777  33.880  30.301  1.00  0.00           O
ATOM   2768  N   GLN   176      32.905  32.913  30.098  1.00  0.00           N
ATOM   2769  H   GLN   176      33.645  32.401  30.556  1.00  0.00           H
ATOM   2770  CA  GLN   176      33.273  33.406  28.784  1.00  0.00           C
ATOM   2771  HA  GLN   176      33.191  34.476  28.972  1.00  0.00           H
ATOM   2772  CB  GLN   176      34.692  33.094  28.237  1.00  0.00           C
ATOM   2773  HB2 GLN   176      35.402  33.395  29.007  1.00  0.00           H
ATOM   2774  HB3 GLN   176      34.723  32.014  28.096  1.00  0.00           H
ATOM   2775  CG  GLN   176      35.019  33.858  26.903  1.00  0.00           C
ATOM   2776  HG2 GLN   176      36.064  33.648  26.674  1.00  0.00           H
ATOM   2777  HG3 GLN   176      34.374  33.463  26.119  1.00  0.00           H
ATOM   2778  CD  GLN   176      34.892  35.357  26.986  1.00  0.00           C
ATOM   2779  OE1 GLN   176      35.149  36.005  27.989  1.00  0.00           O
ATOM   2780  NE2 GLN   176      34.503  35.970  25.892  1.00  0.00           N
ATOM   2781 HE21 GLN   176      34.300  36.945  26.060  1.00  0.00           H
ATOM   2782 HE22 GLN   176      34.139  35.468  25.094  1.00  0.00           H
ATOM   2783  C   GLN   176      32.153  33.011  27.706  1.00  0.00           C
ATOM   2784  O   GLN   176      31.778  33.764  26.829  1.00  0.00           O
ATOM   2785  N   LYS   177      31.586  31.802  27.853  1.00  0.00           N
ATOM   2786  H   LYS   177      31.834  31.182  28.612  1.00  0.00           H
ATOM   2787  CA  LYS   177      30.410  31.303  27.131  1.00  0.00           C
ATOM   2788  HA  LYS   177      30.766  31.093  26.122  1.00  0.00           H
ATOM   2789  CB  LYS   177      29.757  30.066  27.915  1.00  0.00           C
ATOM   2790  HB2 LYS   177      30.421  29.222  27.729  1.00  0.00           H
ATOM   2791  HB3 LYS   177      29.725  30.292  28.982  1.00  0.00           H
ATOM   2792  CG  LYS   177      28.459  29.694  27.343  1.00  0.00           C
ATOM   2793  HG2 LYS   177      27.731  30.489  27.505  1.00  0.00           H
ATOM   2794  HG3 LYS   177      28.510  29.533  26.266  1.00  0.00           H
ATOM   2795  CD  LYS   177      27.932  28.457  28.053  1.00  0.00           C
ATOM   2796  HD2 LYS   177      28.640  27.629  28.110  1.00  0.00           H
ATOM   2797  HD3 LYS   177      27.722  28.772  29.076  1.00  0.00           H
ATOM   2798  CE  LYS   177      26.578  28.108  27.402  1.00  0.00           C
ATOM   2799  HE2 LYS   177      25.881  28.930  27.572  1.00  0.00           H
ATOM   2800  HE3 LYS   177      26.745  28.023  26.329  1.00  0.00           H
ATOM   2801  NZ  LYS   177      25.984  26.889  27.901  1.00  0.00           N
ATOM   2802  HZ1 LYS   177      26.702  26.183  27.823  1.00  0.00           H
ATOM   2803  HZ2 LYS   177      25.196  26.647  27.319  1.00  0.00           H
ATOM   2804  HZ3 LYS   177      25.803  26.933  28.892  1.00  0.00           H
ATOM   2805  C   LYS   177      29.349  32.360  27.024  1.00  0.00           C
ATOM   2806  O   LYS   177      29.054  32.827  25.925  1.00  0.00           O
ATOM   2807  N   GLN   178      28.823  32.833  28.180  1.00  0.00           N
ATOM   2808  H   GLN   178      29.171  32.382  29.013  1.00  0.00           H
ATOM   2809  CA  GLN   178      27.649  33.741  28.330  1.00  0.00           C
ATOM   2810  HA  GLN   178      26.851  33.385  27.678  1.00  0.00           H
ATOM   2811  CB  GLN   178      26.946  33.629  29.727  1.00  0.00           C
ATOM   2812  HB2 GLN   178      27.438  34.302  30.429  1.00  0.00           H
ATOM   2813  HB3 GLN   178      25.998  34.163  29.654  1.00  0.00           H
ATOM   2814  CG  GLN   178      26.632  32.228  30.249  1.00  0.00           C
ATOM   2815  HG2 GLN   178      27.572  31.692  30.376  1.00  0.00           H
ATOM   2816  HG3 GLN   178      26.139  32.358  31.212  1.00  0.00           H
ATOM   2817  CD  GLN   178      25.725  31.456  29.265  1.00  0.00           C
ATOM   2818  OE1 GLN   178      25.184  31.985  28.364  1.00  0.00           O
ATOM   2819  NE2 GLN   178      25.383  30.259  29.627  1.00  0.00           N
ATOM   2820 HE21 GLN   178      24.519  29.912  29.236  1.00  0.00           H
ATOM   2821 HE22 GLN   178      25.744  29.881  30.491  1.00  0.00           H
ATOM   2822  C   GLN   178      27.929  35.190  27.875  1.00  0.00           C
ATOM   2823  O   GLN   178      27.005  35.890  27.535  1.00  0.00           O
ATOM   2824  N   ILE   179      29.167  35.661  28.015  1.00  0.00           N
ATOM   2825  H   ILE   179      29.757  35.098  28.610  1.00  0.00           H
ATOM   2826  CA  ILE   179      29.651  36.888  27.300  1.00  0.00           C
ATOM   2827  HA  ILE   179      29.027  37.698  27.673  1.00  0.00           H
ATOM   2828  CB  ILE   179      31.037  37.224  27.931  1.00  0.00           C
ATOM   2829  HB  ILE   179      31.691  36.357  27.833  1.00  0.00           H
ATOM   2830  CG2 ILE   179      31.785  38.298  27.114  1.00  0.00           C
ATOM   2831 HG21 ILE   179      32.687  38.733  27.545  1.00  0.00           H
ATOM   2832 HG22 ILE   179      31.209  39.175  26.820  1.00  0.00           H
ATOM   2833 HG23 ILE   179      32.132  37.795  26.211  1.00  0.00           H
ATOM   2834  CG1 ILE   179      30.943  37.567  29.413  1.00  0.00           C
ATOM   2835 HG12 ILE   179      30.235  38.385  29.545  1.00  0.00           H
ATOM   2836 HG13 ILE   179      30.453  36.758  29.955  1.00  0.00           H
ATOM   2837  CD1 ILE   179      32.160  37.816  30.231  1.00  0.00           C
ATOM   2838 HD11 ILE   179      31.899  38.095  31.252  1.00  0.00           H
ATOM   2839 HD12 ILE   179      32.664  38.689  29.814  1.00  0.00           H
ATOM   2840 HD13 ILE   179      32.925  37.043  30.169  1.00  0.00           H
ATOM   2841  C   ILE   179      29.589  36.758  25.793  1.00  0.00           C
ATOM   2842  O   ILE   179      28.916  37.501  25.084  1.00  0.00           O
ATOM   2843  N   THR   180      30.126  35.660  25.260  1.00  0.00           N
ATOM   2844  H   THR   180      30.621  34.975  25.813  1.00  0.00           H
ATOM   2845  CA  THR   180      30.165  35.534  23.826  1.00  0.00           C
ATOM   2846  HA  THR   180      30.584  36.447  23.404  1.00  0.00           H
ATOM   2847  CB  THR   180      31.145  34.454  23.310  1.00  0.00           C
ATOM   2848  HB  THR   180      30.717  33.467  23.480  1.00  0.00           H
ATOM   2849  CG2 THR   180      31.581  34.730  21.811  1.00  0.00           C
ATOM   2850 HG21 THR   180      32.526  34.233  21.592  1.00  0.00           H
ATOM   2851 HG22 THR   180      31.689  35.807  21.690  1.00  0.00           H
ATOM   2852 HG23 THR   180      30.778  34.407  21.148  1.00  0.00           H
ATOM   2853  OG1 THR   180      32.292  34.556  24.091  1.00  0.00           O
ATOM   2854  HG1 THR   180      31.948  34.292  24.947  1.00  0.00           H
ATOM   2855  C   THR   180      28.793  35.285  23.300  1.00  0.00           C
ATOM   2856  O   THR   180      28.464  35.853  22.274  1.00  0.00           O
ATOM   2857  N   LYS   181      27.893  34.630  24.104  1.00  0.00           N
ATOM   2858  H   LYS   181      28.297  34.208  24.928  1.00  0.00           H
ATOM   2859  CA  LYS   181      26.490  34.304  23.688  1.00  0.00           C
ATOM   2860  HA  LYS   181      26.480  33.774  22.736  1.00  0.00           H
ATOM   2861  CB  LYS   181      25.800  33.454  24.811  1.00  0.00           C
ATOM   2862  HB2 LYS   181      26.403  32.547  24.865  1.00  0.00           H
ATOM   2863  HB3 LYS   181      25.638  33.974  25.755  1.00  0.00           H
ATOM   2864  CG  LYS   181      24.400  33.016  24.267  1.00  0.00           C
ATOM   2865  HG2 LYS   181      23.841  33.881  23.911  1.00  0.00           H
ATOM   2866  HG3 LYS   181      24.686  32.379  23.431  1.00  0.00           H
ATOM   2867  CD  LYS   181      23.471  32.084  24.972  1.00  0.00           C
ATOM   2868  HD2 LYS   181      22.776  31.633  24.264  1.00  0.00           H
ATOM   2869  HD3 LYS   181      23.925  31.294  25.573  1.00  0.00           H
ATOM   2870  CE  LYS   181      22.659  32.914  25.951  1.00  0.00           C
ATOM   2871  HE2 LYS   181      23.295  33.701  26.357  1.00  0.00           H
ATOM   2872  HE3 LYS   181      21.917  33.458  25.367  1.00  0.00           H
ATOM   2873  NZ  LYS   181      21.943  32.080  26.882  1.00  0.00           N
ATOM   2874  HZ1 LYS   181      21.614  32.739  27.573  1.00  0.00           H
ATOM   2875  HZ2 LYS   181      22.488  31.392  27.382  1.00  0.00           H
ATOM   2876  HZ3 LYS   181      21.139  31.633  26.465  1.00  0.00           H
ATOM   2877  C   LYS   181      25.794  35.672  23.485  1.00  0.00           C
ATOM   2878  O   LYS   181      24.990  35.680  22.547  1.00  0.00           O
ATOM   2879  N   ARG   182      26.128  36.767  24.215  1.00  0.00           N
ATOM   2880  H   ARG   182      26.996  36.641  24.716  1.00  0.00           H
ATOM   2881  CA  ARG   182      25.636  38.191  24.175  1.00  0.00           C
ATOM   2882  HA  ARG   182      24.563  38.196  23.980  1.00  0.00           H
ATOM   2883  CB  ARG   182      25.638  38.767  25.524  1.00  0.00           C
ATOM   2884  HB2 ARG   182      26.667  38.622  25.854  1.00  0.00           H
ATOM   2885  HB3 ARG   182      25.430  39.816  25.315  1.00  0.00           H
ATOM   2886  CG  ARG   182      24.679  38.076  26.348  1.00  0.00           C
ATOM   2887  HG2 ARG   182      23.655  38.259  26.022  1.00  0.00           H
ATOM   2888  HG3 ARG   182      24.828  36.996  26.352  1.00  0.00           H
ATOM   2889  CD  ARG   182      24.907  38.482  27.825  1.00  0.00           C
ATOM   2890  HD2 ARG   182      25.839  37.952  28.026  1.00  0.00           H
ATOM   2891  HD3 ARG   182      25.102  39.548  27.940  1.00  0.00           H
ATOM   2892  NE  ARG   182      23.786  38.042  28.712  1.00  0.00           N
ATOM   2893  HE  ARG   182      23.235  38.774  29.137  1.00  0.00           H
ATOM   2894  CZ  ARG   182      23.349  36.812  28.835  1.00  0.00           C
ATOM   2895  NH1 ARG   182      22.222  36.556  29.501  1.00  0.00           N
ATOM   2896 HH11 ARG   182      21.808  37.314  30.024  1.00  0.00           H
ATOM   2897 HH12 ARG   182      21.811  35.634  29.477  1.00  0.00           H
ATOM   2898  NH2 ARG   182      23.976  35.703  28.419  1.00  0.00           N
ATOM   2899 HH21 ARG   182      24.913  35.842  28.069  1.00  0.00           H
ATOM   2900 HH22 ARG   182      23.566  34.809  28.647  1.00  0.00           H
ATOM   2901  C   ARG   182      26.215  39.144  23.169  1.00  0.00           C
ATOM   2902  O   ARG   182      25.847  40.281  23.031  1.00  0.00           O
ATOM   2903  N   ASN   183      27.156  38.599  22.451  1.00  0.00           N
ATOM   2904  H   ASN   183      27.459  37.671  22.709  1.00  0.00           H
ATOM   2905  CA  ASN   183      27.895  39.277  21.389  1.00  0.00           C
ATOM   2906  HA  ASN   183      28.566  38.461  21.118  1.00  0.00           H
ATOM   2907  CB  ASN   183      26.938  39.424  20.232  1.00  0.00           C
ATOM   2908  HB2 ASN   183      26.244  38.586  20.293  1.00  0.00           H
ATOM   2909  HB3 ASN   183      26.349  40.338  20.319  1.00  0.00           H
ATOM   2910  CG  ASN   183      27.557  39.332  18.887  1.00  0.00           C
ATOM   2911  OD1 ASN   183      28.687  39.586  18.576  1.00  0.00           O
ATOM   2912  ND2 ASN   183      26.721  38.938  18.016  1.00  0.00           N
ATOM   2913 HD21 ASN   183      25.796  38.618  18.270  1.00  0.00           H
ATOM   2914 HD22 ASN   183      27.027  38.727  17.077  1.00  0.00           H
ATOM   2915  C   ASN   183      28.717  40.457  21.792  1.00  0.00           C
ATOM   2916  O   ASN   183      29.015  41.367  21.013  1.00  0.00           O
ATOM   2917  N   ILE   184      29.098  40.465  23.045  1.00  0.00           N
ATOM   2918  H   ILE   184      28.810  39.626  23.527  1.00  0.00           H
ATOM   2919  CA  ILE   184      29.909  41.482  23.772  1.00  0.00           C
ATOM   2920  HA  ILE   184      29.598  42.488  23.492  1.00  0.00           H
ATOM   2921  CB  ILE   184      29.742  41.166  25.261  1.00  0.00           C
ATOM   2922  HB  ILE   184      29.948  40.117  25.475  1.00  0.00           H
ATOM   2923  CG2 ILE   184      30.684  42.022  26.108  1.00  0.00           C
ATOM   2924 HG21 ILE   184      30.404  43.060  25.935  1.00  0.00           H
ATOM   2925 HG22 ILE   184      31.700  41.859  25.747  1.00  0.00           H
ATOM   2926 HG23 ILE   184      30.495  41.889  27.174  1.00  0.00           H
ATOM   2927  CG1 ILE   184      28.318  41.396  25.659  1.00  0.00           C
ATOM   2928 HG12 ILE   184      28.048  42.451  25.600  1.00  0.00           H
ATOM   2929 HG13 ILE   184      27.612  40.839  25.045  1.00  0.00           H
ATOM   2930  CD1 ILE   184      27.991  41.010  27.086  1.00  0.00           C
ATOM   2931 HD11 ILE   184      28.533  41.564  27.852  1.00  0.00           H
ATOM   2932 HD12 ILE   184      28.323  39.987  27.269  1.00  0.00           H
ATOM   2933 HD13 ILE   184      26.953  41.071  27.409  1.00  0.00           H
ATOM   2934  C   ILE   184      31.391  41.268  23.371  1.00  0.00           C
ATOM   2935  O   ILE   184      31.976  40.187  23.555  1.00  0.00           O
ATOM   2936  N   PRO   185      32.130  42.331  23.005  1.00  0.00           N
ATOM   2937  CD  PRO   185      31.616  43.714  22.896  1.00  0.00           C
ATOM   2938  HD2 PRO   185      31.191  44.078  23.831  1.00  0.00           H
ATOM   2939  HD3 PRO   185      30.859  43.900  22.133  1.00  0.00           H
ATOM   2940  CG  PRO   185      32.754  44.461  22.370  1.00  0.00           C
ATOM   2941  HG2 PRO   185      33.271  44.951  23.195  1.00  0.00           H
ATOM   2942  HG3 PRO   185      32.464  45.156  21.581  1.00  0.00           H
ATOM   2943  CB  PRO   185      33.691  43.451  21.786  1.00  0.00           C
ATOM   2944  HB2 PRO   185      34.700  43.868  21.776  1.00  0.00           H
ATOM   2945  HB3 PRO   185      33.430  43.321  20.736  1.00  0.00           H
ATOM   2946  CA  PRO   185      33.491  42.228  22.562  1.00  0.00           C
ATOM   2947  HA  PRO   185      33.579  41.366  21.902  1.00  0.00           H
ATOM   2948  C   PRO   185      34.522  41.876  23.648  1.00  0.00           C
ATOM   2949  O   PRO   185      35.707  41.690  23.315  1.00  0.00           O
ATOM   2950  N   ILE   186      34.150  41.455  24.901  1.00  0.00           N
ATOM   2951  H   ILE   186      33.214  41.078  24.938  1.00  0.00           H
ATOM   2952  CA  ILE   186      35.114  41.258  26.068  1.00  0.00           C
ATOM   2953  HA  ILE   186      35.943  41.947  25.906  1.00  0.00           H
ATOM   2954  CB  ILE   186      34.317  41.619  27.320  1.00  0.00           C
ATOM   2955  HB  ILE   186      33.379  41.073  27.217  1.00  0.00           H
ATOM   2956  CG2 ILE   186      34.837  41.132  28.636  1.00  0.00           C
ATOM   2957 HG21 ILE   186      34.979  40.052  28.679  1.00  0.00           H
ATOM   2958 HG22 ILE   186      34.071  41.381  29.371  1.00  0.00           H
ATOM   2959 HG23 ILE   186      35.814  41.526  28.915  1.00  0.00           H
ATOM   2960  CG1 ILE   186      34.247  43.166  27.571  1.00  0.00           C
ATOM   2961 HG12 ILE   186      33.515  43.302  28.368  1.00  0.00           H
ATOM   2962 HG13 ILE   186      35.185  43.541  27.979  1.00  0.00           H
ATOM   2963  CD1 ILE   186      33.832  44.013  26.395  1.00  0.00           C
ATOM   2964 HD11 ILE   186      32.780  43.752  26.282  1.00  0.00           H
ATOM   2965 HD12 ILE   186      34.387  43.704  25.508  1.00  0.00           H
ATOM   2966 HD13 ILE   186      33.959  45.091  26.479  1.00  0.00           H
ATOM   2967  C   ILE   186      35.600  39.828  26.088  1.00  0.00           C
ATOM   2968  O   ILE   186      34.886  38.921  25.616  1.00  0.00           O
ATOM   2969  N   GLU   187      36.788  39.575  26.697  1.00  0.00           N
ATOM   2970  H   GLU   187      37.316  40.373  27.016  1.00  0.00           H
ATOM   2971  CA  GLU   187      37.201  38.218  27.142  1.00  0.00           C
ATOM   2972  HA  GLU   187      36.290  37.654  27.338  1.00  0.00           H
ATOM   2973  CB  GLU   187      38.109  37.585  26.115  1.00  0.00           C
ATOM   2974  HB2 GLU   187      37.648  37.725  25.138  1.00  0.00           H
ATOM   2975  HB3 GLU   187      39.038  38.139  25.981  1.00  0.00           H
ATOM   2976  CG  GLU   187      38.403  36.084  26.316  1.00  0.00           C
ATOM   2977  HG2 GLU   187      39.213  36.031  27.043  1.00  0.00           H
ATOM   2978  HG3 GLU   187      37.518  35.495  26.553  1.00  0.00           H
ATOM   2979  CD  GLU   187      39.077  35.436  25.024  1.00  0.00           C
ATOM   2980  OE1 GLU   187      38.817  35.908  23.897  1.00  0.00           O
ATOM   2981  OE2 GLU   187      39.764  34.398  25.118  1.00  0.00           O
ATOM   2982  C   GLU   187      37.850  38.159  28.484  1.00  0.00           C
ATOM   2983  O   GLU   187      38.881  38.845  28.794  1.00  0.00           O
ATOM   2984  N   VAL   188      37.396  37.219  29.386  1.00  0.00           N
ATOM   2985  H   VAL   188      36.705  36.588  29.004  1.00  0.00           H
ATOM   2986  CA  VAL   188      37.941  36.782  30.718  1.00  0.00           C
ATOM   2987  HA  VAL   188      38.004  37.500  31.535  1.00  0.00           H
ATOM   2988  CB  VAL   188      36.965  35.726  31.352  1.00  0.00           C
ATOM   2989  HB  VAL   188      36.790  34.886  30.679  1.00  0.00           H
ATOM   2990  CG1 VAL   188      37.486  35.055  32.555  1.00  0.00           C
ATOM   2991 HG11 VAL   188      38.413  34.536  32.313  1.00  0.00           H
ATOM   2992 HG12 VAL   188      37.666  35.839  33.292  1.00  0.00           H
ATOM   2993 HG13 VAL   188      36.733  34.380  32.961  1.00  0.00           H
ATOM   2994  CG2 VAL   188      35.571  36.211  31.729  1.00  0.00           C
ATOM   2995 HG21 VAL   188      35.649  36.719  32.691  1.00  0.00           H
ATOM   2996 HG22 VAL   188      34.859  35.385  31.718  1.00  0.00           H
ATOM   2997 HG23 VAL   188      35.226  36.797  30.877  1.00  0.00           H
ATOM   2998  C   VAL   188      39.261  36.042  30.344  1.00  0.00           C
ATOM   2999  O   VAL   188      39.205  34.917  29.968  1.00  0.00           O
ATOM   3000  N   VAL   189      40.421  36.644  30.610  1.00  0.00           N
ATOM   3001  H   VAL   189      40.414  37.532  31.093  1.00  0.00           H
ATOM   3002  CA  VAL   189      41.729  36.104  30.306  1.00  0.00           C
ATOM   3003  HA  VAL   189      41.681  35.185  29.721  1.00  0.00           H
ATOM   3004  CB  VAL   189      42.472  37.078  29.393  1.00  0.00           C
ATOM   3005  HB  VAL   189      43.505  36.748  29.273  1.00  0.00           H
ATOM   3006  CG1 VAL   189      41.966  37.065  27.944  1.00  0.00           C
ATOM   3007 HG11 VAL   189      42.624  37.642  27.294  1.00  0.00           H
ATOM   3008 HG12 VAL   189      41.957  36.068  27.504  1.00  0.00           H
ATOM   3009 HG13 VAL   189      40.969  37.484  27.808  1.00  0.00           H
ATOM   3010  CG2 VAL   189      42.622  38.457  29.975  1.00  0.00           C
ATOM   3011 HG21 VAL   189      41.685  38.993  29.826  1.00  0.00           H
ATOM   3012 HG22 VAL   189      43.488  39.007  29.605  1.00  0.00           H
ATOM   3013 HG23 VAL   189      42.622  38.476  31.064  1.00  0.00           H
ATOM   3014  C   VAL   189      42.600  35.775  31.574  1.00  0.00           C
ATOM   3015  O   VAL   189      43.679  35.187  31.446  1.00  0.00           O
ATOM   3016  N   ALA   190      42.161  36.112  32.780  1.00  0.00           N
ATOM   3017  H   ALA   190      41.245  36.536  32.817  1.00  0.00           H
ATOM   3018  CA  ALA   190      42.720  35.718  34.063  1.00  0.00           C
ATOM   3019  HA  ALA   190      43.350  34.836  33.940  1.00  0.00           H
ATOM   3020  CB  ALA   190      43.598  36.881  34.571  1.00  0.00           C
ATOM   3021  HB1 ALA   190      44.498  36.930  33.957  1.00  0.00           H
ATOM   3022  HB2 ALA   190      43.752  36.657  35.627  1.00  0.00           H
ATOM   3023  HB3 ALA   190      43.115  37.853  34.468  1.00  0.00           H
ATOM   3024  C   ALA   190      41.594  35.363  35.130  1.00  0.00           C
ATOM   3025  O   ALA   190      40.711  36.150  35.327  1.00  0.00           O
ATOM   3026  N   LEU   191      41.780  34.375  35.974  1.00  0.00           N
ATOM   3027  H   LEU   191      42.578  33.814  35.710  1.00  0.00           H
ATOM   3028  CA  LEU   191      41.084  33.939  37.198  1.00  0.00           C
ATOM   3029  HA  LEU   191      40.307  34.677  37.400  1.00  0.00           H
ATOM   3030  CB  LEU   191      40.386  32.575  37.035  1.00  0.00           C
ATOM   3031  HB2 LEU   191      39.984  32.537  36.023  1.00  0.00           H
ATOM   3032  HB3 LEU   191      41.169  31.818  37.060  1.00  0.00           H
ATOM   3033  CG  LEU   191      39.324  32.166  38.020  1.00  0.00           C
ATOM   3034  HG  LEU   191      38.863  33.063  38.432  1.00  0.00           H
ATOM   3035  CD1 LEU   191      38.194  31.371  37.425  1.00  0.00           C
ATOM   3036 HD11 LEU   191      38.505  30.348  37.215  1.00  0.00           H
ATOM   3037 HD12 LEU   191      37.754  31.908  36.584  1.00  0.00           H
ATOM   3038 HD13 LEU   191      37.397  31.330  38.165  1.00  0.00           H
ATOM   3039  CD2 LEU   191      39.880  31.468  39.249  1.00  0.00           C
ATOM   3040 HD21 LEU   191      40.642  30.771  38.900  1.00  0.00           H
ATOM   3041 HD22 LEU   191      40.339  32.178  39.937  1.00  0.00           H
ATOM   3042 HD23 LEU   191      39.204  30.744  39.703  1.00  0.00           H
ATOM   3043  C   LEU   191      41.950  34.021  38.491  1.00  0.00           C
ATOM   3044  O   LEU   191      42.886  33.257  38.735  1.00  0.00           O
ATOM   3045  N   ILE   192      41.502  34.857  39.420  1.00  0.00           N
ATOM   3046  H   ILE   192      40.653  35.377  39.248  1.00  0.00           H
ATOM   3047  CA  ILE   192      42.305  35.393  40.551  1.00  0.00           C
ATOM   3048  HA  ILE   192      43.321  35.026  40.407  1.00  0.00           H
ATOM   3049  CB  ILE   192      42.253  36.956  40.502  1.00  0.00           C
ATOM   3050  HB  ILE   192      41.184  37.153  40.429  1.00  0.00           H
ATOM   3051  CG2 ILE   192      42.800  37.677  41.771  1.00  0.00           C
ATOM   3052 HG21 ILE   192      42.401  37.397  42.747  1.00  0.00           H
ATOM   3053 HG22 ILE   192      42.590  38.730  41.585  1.00  0.00           H
ATOM   3054 HG23 ILE   192      43.869  37.467  41.782  1.00  0.00           H
ATOM   3055  CG1 ILE   192      42.891  37.443  39.133  1.00  0.00           C
ATOM   3056 HG12 ILE   192      43.217  38.481  39.191  1.00  0.00           H
ATOM   3057 HG13 ILE   192      43.643  36.764  38.732  1.00  0.00           H
ATOM   3058  CD1 ILE   192      41.845  37.664  38.011  1.00  0.00           C
ATOM   3059 HD11 ILE   192      41.140  38.450  38.282  1.00  0.00           H
ATOM   3060 HD12 ILE   192      41.231  36.773  37.875  1.00  0.00           H
ATOM   3061 HD13 ILE   192      42.346  37.960  37.090  1.00  0.00           H
ATOM   3062  C   ILE   192      41.803  34.899  41.927  1.00  0.00           C
ATOM   3063  O   ILE   192      40.610  35.076  42.246  1.00  0.00           O
ATOM   3064  N   ASN   193      42.713  34.424  42.766  1.00  0.00           N
ATOM   3065  H   ASN   193      43.576  34.133  42.329  1.00  0.00           H
ATOM   3066  CA  ASN   193      42.497  34.385  44.177  1.00  0.00           C
ATOM   3067  HA  ASN   193      41.500  34.005  44.401  1.00  0.00           H
ATOM   3068  CB  ASN   193      43.363  33.328  44.860  1.00  0.00           C
ATOM   3069  HB2 ASN   193      43.269  32.374  44.341  1.00  0.00           H
ATOM   3070  HB3 ASN   193      44.411  33.614  44.773  1.00  0.00           H
ATOM   3071  CG  ASN   193      43.052  33.129  46.323  1.00  0.00           C
ATOM   3072  OD1 ASN   193      43.293  34.024  47.147  1.00  0.00           O
ATOM   3073  ND2 ASN   193      42.360  32.079  46.589  1.00  0.00           N
ATOM   3074 HD21 ASN   193      42.216  31.376  45.879  1.00  0.00           H
ATOM   3075 HD22 ASN   193      42.227  31.962  47.584  1.00  0.00           H
ATOM   3076  C   ASN   193      42.774  35.753  44.871  1.00  0.00           C
ATOM   3077  O   ASN   193      43.781  36.372  44.622  1.00  0.00           O
ATOM   3078  N   ASP   194      41.878  36.270  45.650  1.00  0.00           N
ATOM   3079  H   ASP   194      40.925  35.936  45.655  1.00  0.00           H
ATOM   3080  CA  ASP   194      42.009  37.650  46.280  1.00  0.00           C
ATOM   3081  HA  ASP   194      41.936  38.408  45.500  1.00  0.00           H
ATOM   3082  CB  ASP   194      40.683  38.003  47.024  1.00  0.00           C
ATOM   3083  HB2 ASP   194      40.455  39.068  47.043  1.00  0.00           H
ATOM   3084  HB3 ASP   194      39.919  37.634  46.338  1.00  0.00           H
ATOM   3085  CG  ASP   194      40.466  37.323  48.337  1.00  0.00           C
ATOM   3086  OD1 ASP   194      40.158  38.105  49.279  1.00  0.00           O
ATOM   3087  OD2 ASP   194      40.742  36.130  48.465  1.00  0.00           O
ATOM   3088  C   ASP   194      43.211  37.850  47.260  1.00  0.00           C
ATOM   3089  O   ASP   194      43.610  38.950  47.504  1.00  0.00           O
ATOM   3090  N   THR   195      43.838  36.796  47.760  1.00  0.00           N
ATOM   3091  H   THR   195      43.516  35.845  47.655  1.00  0.00           H
ATOM   3092  CA  THR   195      45.125  36.876  48.457  1.00  0.00           C
ATOM   3093  HA  THR   195      44.983  37.593  49.265  1.00  0.00           H
ATOM   3094  CB  THR   195      45.592  35.588  49.187  1.00  0.00           C
ATOM   3095  HB  THR   195      46.162  34.947  48.515  1.00  0.00           H
ATOM   3096  CG2 THR   195      46.459  35.772  50.478  1.00  0.00           C
ATOM   3097 HG21 THR   195      47.392  36.312  50.317  1.00  0.00           H
ATOM   3098 HG22 THR   195      46.730  34.777  50.833  1.00  0.00           H
ATOM   3099 HG23 THR   195      45.801  36.261  51.198  1.00  0.00           H
ATOM   3100  OG1 THR   195      44.453  34.839  49.665  1.00  0.00           O
ATOM   3101  HG1 THR   195      44.025  34.482  48.883  1.00  0.00           H
ATOM   3102  C   THR   195      46.275  37.365  47.472  1.00  0.00           C
ATOM   3103  O   THR   195      46.952  38.342  47.789  1.00  0.00           O
ATOM   3104  N   THR   196      46.321  36.780  46.290  1.00  0.00           N
ATOM   3105  H   THR   196      45.664  36.029  46.132  1.00  0.00           H
ATOM   3106  CA  THR   196      47.093  37.157  45.084  1.00  0.00           C
ATOM   3107  HA  THR   196      48.166  37.242  45.260  1.00  0.00           H
ATOM   3108  CB  THR   196      46.976  36.112  43.893  1.00  0.00           C
ATOM   3109  HB  THR   196      45.978  36.272  43.485  1.00  0.00           H
ATOM   3110  CG2 THR   196      47.978  36.377  42.757  1.00  0.00           C
ATOM   3111 HG21 THR   196      49.017  36.253  43.063  1.00  0.00           H
ATOM   3112 HG22 THR   196      47.913  37.389  42.357  1.00  0.00           H
ATOM   3113 HG23 THR   196      47.937  35.638  41.959  1.00  0.00           H
ATOM   3114  OG1 THR   196      47.117  34.693  44.265  1.00  0.00           O
ATOM   3115  HG1 THR   196      46.252  34.337  44.045  1.00  0.00           H
ATOM   3116  C   THR   196      46.658  38.502  44.433  1.00  0.00           C
ATOM   3117  O   THR   196      47.520  39.301  44.014  1.00  0.00           O
ATOM   3118  N   GLY   197      45.297  38.826  44.485  1.00  0.00           N
ATOM   3119  H   GLY   197      44.680  38.056  44.702  1.00  0.00           H
ATOM   3120  CA  GLY   197      44.635  40.097  44.170  1.00  0.00           C
ATOM   3121  HA2 GLY   197      44.728  40.329  43.109  1.00  0.00           H
ATOM   3122  HA3 GLY   197      43.564  40.034  44.361  1.00  0.00           H
ATOM   3123  C   GLY   197      45.239  41.172  45.093  1.00  0.00           C
ATOM   3124  O   GLY   197      45.924  42.112  44.667  1.00  0.00           O
ATOM   3125  N   THR   198      45.108  41.040  46.409  1.00  0.00           N
ATOM   3126  H   THR   198      44.586  40.237  46.729  1.00  0.00           H
ATOM   3127  CA  THR   198      45.683  41.942  47.428  1.00  0.00           C
ATOM   3128  HA  THR   198      45.122  42.867  47.303  1.00  0.00           H
ATOM   3129  CB  THR   198      45.422  41.339  48.822  1.00  0.00           C
ATOM   3130  HB  THR   198      45.866  40.347  48.902  1.00  0.00           H
ATOM   3131  CG2 THR   198      46.044  42.122  49.987  1.00  0.00           C
ATOM   3132 HG21 THR   198      45.405  42.986  50.166  1.00  0.00           H
ATOM   3133 HG22 THR   198      47.006  42.531  49.676  1.00  0.00           H
ATOM   3134 HG23 THR   198      46.193  41.448  50.831  1.00  0.00           H
ATOM   3135  OG1 THR   198      44.097  41.067  49.040  1.00  0.00           O
ATOM   3136  HG1 THR   198      43.843  40.252  48.602  1.00  0.00           H
ATOM   3137  C   THR   198      47.187  42.176  47.286  1.00  0.00           C
ATOM   3138  O   THR   198      47.683  43.343  47.466  1.00  0.00           O
ATOM   3139  N   LEU   199      48.003  41.170  46.918  1.00  0.00           N
ATOM   3140  H   LEU   199      47.599  40.246  46.858  1.00  0.00           H
ATOM   3141  CA  LEU   199      49.389  41.273  46.568  1.00  0.00           C
ATOM   3142  HA  LEU   199      49.868  41.828  47.375  1.00  0.00           H
ATOM   3143  CB  LEU   199      49.926  39.859  46.399  1.00  0.00           C
ATOM   3144  HB2 LEU   199      50.033  39.555  47.440  1.00  0.00           H
ATOM   3145  HB3 LEU   199      49.111  39.289  45.950  1.00  0.00           H
ATOM   3146  CG  LEU   199      51.195  39.761  45.567  1.00  0.00           C
ATOM   3147  HG  LEU   199      51.251  40.496  44.763  1.00  0.00           H
ATOM   3148  CD1 LEU   199      52.384  40.064  46.477  1.00  0.00           C
ATOM   3149 HD11 LEU   199      53.241  40.150  45.808  1.00  0.00           H
ATOM   3150 HD12 LEU   199      52.544  39.249  47.183  1.00  0.00           H
ATOM   3151 HD13 LEU   199      52.284  41.007  47.016  1.00  0.00           H
ATOM   3152  CD2 LEU   199      51.280  38.385  44.862  1.00  0.00           C
ATOM   3153 HD21 LEU   199      50.429  38.244  44.195  1.00  0.00           H
ATOM   3154 HD22 LEU   199      52.173  38.303  44.245  1.00  0.00           H
ATOM   3155 HD23 LEU   199      51.278  37.673  45.687  1.00  0.00           H
ATOM   3156  C   LEU   199      49.652  42.078  45.282  1.00  0.00           C
ATOM   3157  O   LEU   199      50.446  43.014  45.352  1.00  0.00           O
ATOM   3158  N   VAL   200      48.958  41.808  44.182  1.00  0.00           N
ATOM   3159  H   VAL   200      48.106  41.267  44.235  1.00  0.00           H
ATOM   3160  CA  VAL   200      49.214  42.582  42.952  1.00  0.00           C
ATOM   3161  HA  VAL   200      50.279  42.794  42.844  1.00  0.00           H
ATOM   3162  CB  VAL   200      48.728  41.869  41.630  1.00  0.00           C
ATOM   3163  HB  VAL   200      47.662  41.644  41.660  1.00  0.00           H
ATOM   3164  CG1 VAL   200      48.987  42.697  40.339  1.00  0.00           C
ATOM   3165 HG11 VAL   200      48.075  43.238  40.084  1.00  0.00           H
ATOM   3166 HG12 VAL   200      49.918  43.241  40.500  1.00  0.00           H
ATOM   3167 HG13 VAL   200      49.044  42.055  39.461  1.00  0.00           H
ATOM   3168  CG2 VAL   200      49.458  40.569  41.442  1.00  0.00           C
ATOM   3169 HG21 VAL   200      48.963  40.057  40.617  1.00  0.00           H
ATOM   3170 HG22 VAL   200      49.424  39.852  42.263  1.00  0.00           H
ATOM   3171 HG23 VAL   200      50.487  40.660  41.093  1.00  0.00           H
ATOM   3172  C   VAL   200      48.775  44.046  43.029  1.00  0.00           C
ATOM   3173  O   VAL   200      49.430  44.969  42.567  1.00  0.00           O
ATOM   3174  N   ALA   201      47.623  44.299  43.670  1.00  0.00           N
ATOM   3175  H   ALA   201      47.188  43.512  44.128  1.00  0.00           H
ATOM   3176  CA  ALA   201      47.084  45.625  43.973  1.00  0.00           C
ATOM   3177  HA  ALA   201      46.933  45.984  42.953  1.00  0.00           H
ATOM   3178  CB  ALA   201      45.868  45.453  44.824  1.00  0.00           C
ATOM   3179  HB1 ALA   201      45.440  44.450  44.839  1.00  0.00           H
ATOM   3180  HB2 ALA   201      45.080  46.140  44.514  1.00  0.00           H
ATOM   3181  HB3 ALA   201      46.157  45.633  45.860  1.00  0.00           H
ATOM   3182  C   ALA   201      48.128  46.485  44.544  1.00  0.00           C
ATOM   3183  O   ALA   201      48.414  47.585  44.093  1.00  0.00           O
ATOM   3184  N   SER   202      48.759  45.970  45.595  1.00  0.00           N
ATOM   3185  H   SER   202      48.460  45.060  45.914  1.00  0.00           H
ATOM   3186  CA  SER   202      49.852  46.574  46.326  1.00  0.00           C
ATOM   3187  HA  SER   202      49.521  47.596  46.508  1.00  0.00           H
ATOM   3188  CB  SER   202      49.972  45.988  47.764  1.00  0.00           C
ATOM   3189  HB2 SER   202      50.433  45.005  47.861  1.00  0.00           H
ATOM   3190  HB3 SER   202      50.523  46.724  48.350  1.00  0.00           H
ATOM   3191  OG  SER   202      48.635  45.729  48.262  1.00  0.00           O
ATOM   3192  HG  SER   202      48.476  44.783  48.222  1.00  0.00           H
ATOM   3193  C   SER   202      51.076  46.680  45.500  1.00  0.00           C
ATOM   3194  O   SER   202      51.685  47.701  45.527  1.00  0.00           O
ATOM   3195  N   TYR   203      51.487  45.646  44.743  1.00  0.00           N
ATOM   3196  H   TYR   203      50.915  44.816  44.811  1.00  0.00           H
ATOM   3197  CA  TYR   203      52.808  45.579  44.087  1.00  0.00           C
ATOM   3198  HA  TYR   203      53.594  45.841  44.793  1.00  0.00           H
ATOM   3199  CB  TYR   203      53.117  44.106  43.679  1.00  0.00           C
ATOM   3200  HB2 TYR   203      52.670  43.378  44.355  1.00  0.00           H
ATOM   3201  HB3 TYR   203      52.679  43.808  42.727  1.00  0.00           H
ATOM   3202  CG  TYR   203      54.610  43.859  43.672  1.00  0.00           C
ATOM   3203  CD1 TYR   203      55.520  44.460  42.738  1.00  0.00           C
ATOM   3204  HD1 TYR   203      55.187  45.245  42.076  1.00  0.00           H
ATOM   3205  CE1 TYR   203      56.905  44.150  42.795  1.00  0.00           C
ATOM   3206  HE1 TYR   203      57.660  44.598  42.165  1.00  0.00           H
ATOM   3207  CZ  TYR   203      57.374  43.153  43.609  1.00  0.00           C
ATOM   3208  OH  TYR   203      58.736  42.900  43.750  1.00  0.00           O
ATOM   3209  HH  TYR   203      58.962  42.120  44.260  1.00  0.00           H
ATOM   3210  CE2 TYR   203      56.468  42.544  44.515  1.00  0.00           C
ATOM   3211  HE2 TYR   203      56.937  41.827  45.174  1.00  0.00           H
ATOM   3212  CD2 TYR   203      55.121  42.845  44.449  1.00  0.00           C
ATOM   3213  HD2 TYR   203      54.448  42.328  45.116  1.00  0.00           H
ATOM   3214  C   TYR   203      52.799  46.641  42.994  1.00  0.00           C
ATOM   3215  O   TYR   203      53.810  47.304  42.636  1.00  0.00           O
ATOM   3216  N   TYR   204      51.739  46.676  42.140  1.00  0.00           N
ATOM   3217  H   TYR   204      51.027  45.971  42.258  1.00  0.00           H
ATOM   3218  CA  TYR   204      51.525  47.807  41.197  1.00  0.00           C
ATOM   3219  HA  TYR   204      52.298  47.674  40.439  1.00  0.00           H
ATOM   3220  CB  TYR   204      50.105  47.664  40.567  1.00  0.00           C
ATOM   3221  HB2 TYR   204      49.938  46.687  40.113  1.00  0.00           H
ATOM   3222  HB3 TYR   204      49.440  47.718  41.429  1.00  0.00           H
ATOM   3223  CG  TYR   204      49.806  48.702  39.598  1.00  0.00           C
ATOM   3224  CD1 TYR   204      50.389  48.698  38.304  1.00  0.00           C
ATOM   3225  HD1 TYR   204      51.183  48.019  38.029  1.00  0.00           H
ATOM   3226  CE1 TYR   204      50.053  49.721  37.420  1.00  0.00           C
ATOM   3227  HE1 TYR   204      50.575  49.882  36.489  1.00  0.00           H
ATOM   3228  CZ  TYR   204      49.090  50.671  37.746  1.00  0.00           C
ATOM   3229  OH  TYR   204      48.657  51.601  36.822  1.00  0.00           O
ATOM   3230  HH  TYR   204      49.208  51.641  36.037  1.00  0.00           H
ATOM   3231  CE2 TYR   204      48.395  50.539  38.970  1.00  0.00           C
ATOM   3232  HE2 TYR   204      47.477  51.100  39.056  1.00  0.00           H
ATOM   3233  CD2 TYR   204      48.827  49.616  39.969  1.00  0.00           C
ATOM   3234  HD2 TYR   204      48.399  49.602  40.960  1.00  0.00           H
ATOM   3235  C   TYR   204      51.640  49.175  41.781  1.00  0.00           C
ATOM   3236  O   TYR   204      52.104  50.088  41.042  1.00  0.00           O
ATOM   3237  N   THR   205      51.050  49.469  42.996  1.00  0.00           N
ATOM   3238  H   THR   205      50.745  48.736  43.620  1.00  0.00           H
ATOM   3239  CA  THR   205      51.072  50.843  43.608  1.00  0.00           C
ATOM   3240  HA  THR   205      50.851  51.536  42.797  1.00  0.00           H
ATOM   3241  CB  THR   205      49.919  51.026  44.692  1.00  0.00           C
ATOM   3242  HB  THR   205      50.184  51.874  45.324  1.00  0.00           H
ATOM   3243  CG2 THR   205      48.613  51.129  44.046  1.00  0.00           C
ATOM   3244 HG21 THR   205      48.658  51.365  42.982  1.00  0.00           H
ATOM   3245 HG22 THR   205      47.964  51.821  44.582  1.00  0.00           H
ATOM   3246 HG23 THR   205      48.129  50.154  44.017  1.00  0.00           H
ATOM   3247  OG1 THR   205      49.952  49.953  45.628  1.00  0.00           O
ATOM   3248  HG1 THR   205      49.864  49.139  45.127  1.00  0.00           H
ATOM   3249  C   THR   205      52.422  51.229  44.217  1.00  0.00           C
ATOM   3250  O   THR   205      53.007  52.279  43.932  1.00  0.00           O
ATOM   3251  N   ASP   206      52.932  50.247  45.054  1.00  0.00           N
ATOM   3252  H   ASP   206      52.353  49.462  45.311  1.00  0.00           H
ATOM   3253  CA  ASP   206      54.339  50.281  45.459  1.00  0.00           C
ATOM   3254  HA  ASP   206      54.808  51.119  44.943  1.00  0.00           H
ATOM   3255  CB  ASP   206      54.317  50.723  46.906  1.00  0.00           C
ATOM   3256  HB2 ASP   206      53.530  51.468  47.024  1.00  0.00           H
ATOM   3257  HB3 ASP   206      54.076  49.852  47.515  1.00  0.00           H
ATOM   3258  CG  ASP   206      55.611  51.390  47.462  1.00  0.00           C
ATOM   3259  OD1 ASP   206      55.546  52.075  48.610  1.00  0.00           O
ATOM   3260  OD2 ASP   206      56.723  51.203  46.945  1.00  0.00           O
ATOM   3261  C   ASP   206      55.160  49.061  45.222  1.00  0.00           C
ATOM   3262  O   ASP   206      54.818  48.054  45.856  1.00  0.00           O
ATOM   3263  N   PRO   207      56.267  49.069  44.393  1.00  0.00           N
ATOM   3264  CD  PRO   207      56.679  50.194  43.627  1.00  0.00           C
ATOM   3265  HD2 PRO   207      56.737  51.081  44.258  1.00  0.00           H
ATOM   3266  HD3 PRO   207      56.111  50.398  42.718  1.00  0.00           H
ATOM   3267  CG  PRO   207      58.055  49.746  43.104  1.00  0.00           C
ATOM   3268  HG2 PRO   207      58.893  50.323  43.495  1.00  0.00           H
ATOM   3269  HG3 PRO   207      57.990  49.884  42.024  1.00  0.00           H
ATOM   3270  CB  PRO   207      58.263  48.263  43.412  1.00  0.00           C
ATOM   3271  HB2 PRO   207      59.242  48.320  43.888  1.00  0.00           H
ATOM   3272  HB3 PRO   207      58.239  47.723  42.465  1.00  0.00           H
ATOM   3273  CA  PRO   207      57.167  47.827  44.342  1.00  0.00           C
ATOM   3274  HA  PRO   207      56.647  46.973  43.910  1.00  0.00           H
ATOM   3275  C   PRO   207      57.719  47.466  45.794  1.00  0.00           C
ATOM   3276  O   PRO   207      58.275  46.375  45.917  1.00  0.00           O
ATOM   3277  N   GLU   208      57.711  48.307  46.783  1.00  0.00           N
ATOM   3278  H   GLU   208      57.295  49.219  46.654  1.00  0.00           H
ATOM   3279  CA  GLU   208      58.199  48.009  48.148  1.00  0.00           C
ATOM   3280  HA  GLU   208      59.189  47.590  47.964  1.00  0.00           H
ATOM   3281  CB  GLU   208      58.295  49.260  49.019  1.00  0.00           C
ATOM   3282  HB2 GLU   208      58.647  50.135  48.472  1.00  0.00           H
ATOM   3283  HB3 GLU   208      57.291  49.510  49.360  1.00  0.00           H
ATOM   3284  CG  GLU   208      59.266  49.134  50.168  1.00  0.00           C
ATOM   3285  HG2 GLU   208      58.928  49.929  50.832  1.00  0.00           H
ATOM   3286  HG3 GLU   208      59.168  48.217  50.748  1.00  0.00           H
ATOM   3287  CD  GLU   208      60.694  49.466  49.814  1.00  0.00           C
ATOM   3288  OE1 GLU   208      61.301  50.400  50.424  1.00  0.00           O
ATOM   3289  OE2 GLU   208      61.357  48.874  48.949  1.00  0.00           O
ATOM   3290  C   GLU   208      57.339  46.926  48.826  1.00  0.00           C
ATOM   3291  O   GLU   208      57.686  46.447  49.909  1.00  0.00           O
ATOM   3292  N   THR   209      56.140  46.631  48.306  1.00  0.00           N
ATOM   3293  H   THR   209      55.901  46.952  47.379  1.00  0.00           H
ATOM   3294  CA  THR   209      55.317  45.453  48.633  1.00  0.00           C
ATOM   3295  HA  THR   209      54.876  45.413  49.629  1.00  0.00           H
ATOM   3296  CB  THR   209      54.125  45.277  47.591  1.00  0.00           C
ATOM   3297  HB  THR   209      54.580  45.248  46.602  1.00  0.00           H
ATOM   3298  CG2 THR   209      53.128  44.059  47.668  1.00  0.00           C
ATOM   3299 HG21 THR   209      52.654  44.001  48.648  1.00  0.00           H
ATOM   3300 HG22 THR   209      53.607  43.118  47.393  1.00  0.00           H
ATOM   3301 HG23 THR   209      52.270  44.126  46.999  1.00  0.00           H
ATOM   3302  OG1 THR   209      53.237  46.443  47.686  1.00  0.00           O
ATOM   3303  HG1 THR   209      53.538  47.087  47.042  1.00  0.00           H
ATOM   3304  C   THR   209      56.186  44.226  48.478  1.00  0.00           C
ATOM   3305  O   THR   209      56.699  43.853  47.421  1.00  0.00           O
ATOM   3306  N   LYS   210      56.503  43.509  49.557  1.00  0.00           N
ATOM   3307  H   LYS   210      56.250  43.936  50.437  1.00  0.00           H
ATOM   3308  CA  LYS   210      57.175  42.181  49.493  1.00  0.00           C
ATOM   3309  HA  LYS   210      57.954  42.208  48.732  1.00  0.00           H
ATOM   3310  CB  LYS   210      58.021  42.115  50.770  1.00  0.00           C
ATOM   3311  HB2 LYS   210      57.370  42.248  51.633  1.00  0.00           H
ATOM   3312  HB3 LYS   210      58.403  41.098  50.853  1.00  0.00           H
ATOM   3313  CG  LYS   210      59.158  43.091  50.921  1.00  0.00           C
ATOM   3314  HG2 LYS   210      58.717  44.086  50.985  1.00  0.00           H
ATOM   3315  HG3 LYS   210      59.693  42.927  51.856  1.00  0.00           H
ATOM   3316  CD  LYS   210      60.327  43.019  49.881  1.00  0.00           C
ATOM   3317  HD2 LYS   210      60.824  42.051  49.953  1.00  0.00           H
ATOM   3318  HD3 LYS   210      59.994  43.001  48.844  1.00  0.00           H
ATOM   3319  CE  LYS   210      61.457  44.032  50.146  1.00  0.00           C
ATOM   3320  HE2 LYS   210      61.053  45.039  50.035  1.00  0.00           H
ATOM   3321  HE3 LYS   210      61.764  43.954  51.189  1.00  0.00           H
ATOM   3322  NZ  LYS   210      62.552  43.880  49.198  1.00  0.00           N
ATOM   3323  HZ1 LYS   210      62.206  43.532  48.316  1.00  0.00           H
ATOM   3324  HZ2 LYS   210      63.285  43.259  49.508  1.00  0.00           H
ATOM   3325  HZ3 LYS   210      62.850  44.839  49.091  1.00  0.00           H
ATOM   3326  C   LYS   210      56.225  41.046  49.394  1.00  0.00           C
ATOM   3327  O   LYS   210      56.547  39.936  48.841  1.00  0.00           O
ATOM   3328  N   MET   211      55.045  41.204  49.914  1.00  0.00           N
ATOM   3329  H   MET   211      54.800  42.075  50.361  1.00  0.00           H
ATOM   3330  CA  MET   211      53.954  40.224  49.883  1.00  0.00           C
ATOM   3331  HA  MET   211      53.904  39.822  48.871  1.00  0.00           H
ATOM   3332  CB  MET   211      54.313  39.129  50.879  1.00  0.00           C
ATOM   3333  HB2 MET   211      53.544  38.361  50.788  1.00  0.00           H
ATOM   3334  HB3 MET   211      55.340  38.847  50.646  1.00  0.00           H
ATOM   3335  CG  MET   211      54.268  39.531  52.420  1.00  0.00           C
ATOM   3336  HG2 MET   211      55.090  40.225  52.595  1.00  0.00           H
ATOM   3337  HG3 MET   211      53.317  40.025  52.619  1.00  0.00           H
ATOM   3338  SD  MET   211      54.487  38.175  53.629  1.00  0.00           S
ATOM   3339  CE  MET   211      52.971  37.168  53.463  1.00  0.00           C
ATOM   3340  HE1 MET   211      52.065  37.762  53.340  1.00  0.00           H
ATOM   3341  HE2 MET   211      53.132  36.615  52.537  1.00  0.00           H
ATOM   3342  HE3 MET   211      52.897  36.413  54.245  1.00  0.00           H
ATOM   3343  C   MET   211      52.637  40.873  50.236  1.00  0.00           C
ATOM   3344  O   MET   211      52.672  41.896  50.917  1.00  0.00           O
ATOM   3345  N   GLY   212      51.522  40.234  49.885  1.00  0.00           N
ATOM   3346  H   GLY   212      51.624  39.505  49.195  1.00  0.00           H
ATOM   3347  CA  GLY   212      50.065  40.404  50.366  1.00  0.00           C
ATOM   3348  HA2 GLY   212      49.805  41.446  50.556  1.00  0.00           H
ATOM   3349  HA3 GLY   212      49.424  40.013  49.576  1.00  0.00           H
ATOM   3350  C   GLY   212      49.864  39.508  51.626  1.00  0.00           C
ATOM   3351  O   GLY   212      50.282  38.385  51.612  1.00  0.00           O
ATOM   3352  N   VAL   213      49.128  39.999  52.681  1.00  0.00           N
ATOM   3353  H   VAL   213      49.048  41.004  52.746  1.00  0.00           H
ATOM   3354  CA  VAL   213      48.626  39.217  53.787  1.00  0.00           C
ATOM   3355  HA  VAL   213      48.556  38.195  53.413  1.00  0.00           H
ATOM   3356  CB  VAL   213      49.570  39.276  54.996  1.00  0.00           C
ATOM   3357  HB  VAL   213      50.518  38.878  54.636  1.00  0.00           H
ATOM   3358  CG1 VAL   213      49.779  40.636  55.679  1.00  0.00           C
ATOM   3359 HG11 VAL   213      48.834  41.013  56.069  1.00  0.00           H
ATOM   3360 HG12 VAL   213      50.585  40.418  56.379  1.00  0.00           H
ATOM   3361 HG13 VAL   213      50.227  41.364  55.003  1.00  0.00           H
ATOM   3362  CG2 VAL   213      49.129  38.239  55.971  1.00  0.00           C
ATOM   3363 HG21 VAL   213      49.909  38.138  56.726  1.00  0.00           H
ATOM   3364 HG22 VAL   213      48.988  37.285  55.463  1.00  0.00           H
ATOM   3365 HG23 VAL   213      48.239  38.586  56.497  1.00  0.00           H
ATOM   3366  C   VAL   213      47.211  39.730  54.173  1.00  0.00           C
ATOM   3367  O   VAL   213      46.875  40.907  54.229  1.00  0.00           O
ATOM   3368  N   ILE   214      46.375  38.753  54.580  1.00  0.00           N
ATOM   3369  H   ILE   214      46.701  37.802  54.483  1.00  0.00           H
ATOM   3370  CA  ILE   214      45.027  38.926  55.059  1.00  0.00           C
ATOM   3371  HA  ILE   214      44.783  39.970  54.866  1.00  0.00           H
ATOM   3372  CB  ILE   214      44.064  37.986  54.282  1.00  0.00           C
ATOM   3373  HB  ILE   214      44.470  36.991  54.461  1.00  0.00           H
ATOM   3374  CG2 ILE   214      42.564  37.988  54.731  1.00  0.00           C
ATOM   3375 HG21 ILE   214      42.026  37.235  54.155  1.00  0.00           H
ATOM   3376 HG22 ILE   214      42.053  38.943  54.609  1.00  0.00           H
ATOM   3377 HG23 ILE   214      42.437  37.832  55.802  1.00  0.00           H
ATOM   3378  CG1 ILE   214      44.181  38.246  52.763  1.00  0.00           C
ATOM   3379 HG12 ILE   214      45.232  38.145  52.493  1.00  0.00           H
ATOM   3380 HG13 ILE   214      43.626  37.516  52.173  1.00  0.00           H
ATOM   3381  CD1 ILE   214      43.735  39.622  52.394  1.00  0.00           C
ATOM   3382 HD11 ILE   214      44.228  40.387  52.993  1.00  0.00           H
ATOM   3383 HD12 ILE   214      42.655  39.688  52.532  1.00  0.00           H
ATOM   3384 HD13 ILE   214      43.903  39.809  51.333  1.00  0.00           H
ATOM   3385  C   ILE   214      44.909  38.717  56.588  1.00  0.00           C
ATOM   3386  O   ILE   214      45.364  37.660  57.098  1.00  0.00           O
ATOM   3387  N   PHE   215      44.236  39.695  57.240  1.00  0.00           N
ATOM   3388  H   PHE   215      43.969  40.460  56.639  1.00  0.00           H
ATOM   3389  CA  PHE   215      43.784  39.584  58.644  1.00  0.00           C
ATOM   3390  HA  PHE   215      44.175  38.663  59.078  1.00  0.00           H
ATOM   3391  CB  PHE   215      44.438  40.676  59.500  1.00  0.00           C
ATOM   3392  HB2 PHE   215      44.043  41.645  59.193  1.00  0.00           H
ATOM   3393  HB3 PHE   215      44.393  40.500  60.575  1.00  0.00           H
ATOM   3394  CG  PHE   215      45.899  40.690  59.249  1.00  0.00           C
ATOM   3395  CD1 PHE   215      46.671  39.619  59.767  1.00  0.00           C
ATOM   3396  HD1 PHE   215      46.195  38.991  60.505  1.00  0.00           H
ATOM   3397  CE1 PHE   215      48.065  39.634  59.719  1.00  0.00           C
ATOM   3398  HE1 PHE   215      48.663  38.811  60.081  1.00  0.00           H
ATOM   3399  CZ  PHE   215      48.612  40.681  58.989  1.00  0.00           C
ATOM   3400  HZ  PHE   215      49.691  40.687  58.953  1.00  0.00           H
ATOM   3401  CE2 PHE   215      47.863  41.695  58.330  1.00  0.00           C
ATOM   3402  HE2 PHE   215      48.449  42.416  57.777  1.00  0.00           H
ATOM   3403  CD2 PHE   215      46.494  41.710  58.525  1.00  0.00           C
ATOM   3404  HD2 PHE   215      45.898  42.546  58.190  1.00  0.00           H
ATOM   3405  C   PHE   215      42.267  39.581  58.689  1.00  0.00           C
ATOM   3406  O   PHE   215      41.647  40.477  59.286  1.00  0.00           O
ATOM   3407  N   GLY   216      41.689  38.524  58.116  1.00  0.00           N
ATOM   3408  H   GLY   216      42.279  37.746  57.857  1.00  0.00           H
ATOM   3409  CA  GLY   216      40.259  38.303  57.794  1.00  0.00           C
ATOM   3410  HA2 GLY   216      39.846  39.272  58.075  1.00  0.00           H
ATOM   3411  HA3 GLY   216      40.211  37.976  56.754  1.00  0.00           H
ATOM   3412  C   GLY   216      39.635  37.216  58.681  1.00  0.00           C
ATOM   3413  O   GLY   216      40.003  37.093  59.840  1.00  0.00           O
ATOM   3414  N   THR   217      38.750  36.423  58.163  1.00  0.00           N
ATOM   3415  H   THR   217      38.407  36.625  57.234  1.00  0.00           H
ATOM   3416  CA  THR   217      38.133  35.291  58.881  1.00  0.00           C
ATOM   3417  HA  THR   217      37.773  35.676  59.836  1.00  0.00           H
ATOM   3418  CB  THR   217      36.928  34.830  58.032  1.00  0.00           C
ATOM   3419  HB  THR   217      37.318  34.379  57.120  1.00  0.00           H
ATOM   3420  CG2 THR   217      36.041  33.896  59.004  1.00  0.00           C
ATOM   3421 HG21 THR   217      35.633  34.402  59.878  1.00  0.00           H
ATOM   3422 HG22 THR   217      36.730  33.064  59.150  1.00  0.00           H
ATOM   3423 HG23 THR   217      35.232  33.584  58.343  1.00  0.00           H
ATOM   3424  OG1 THR   217      36.159  35.978  57.870  1.00  0.00           O
ATOM   3425  HG1 THR   217      36.452  36.468  57.098  1.00  0.00           H
ATOM   3426  C   THR   217      39.079  34.177  59.075  1.00  0.00           C
ATOM   3427  O   THR   217      39.257  33.695  60.222  1.00  0.00           O
ATOM   3428  N   GLY   218      39.838  33.849  58.009  1.00  0.00           N
ATOM   3429  H   GLY   218      39.694  34.474  57.229  1.00  0.00           H
ATOM   3430  CA  GLY   218      41.048  33.010  58.053  1.00  0.00           C
ATOM   3431  HA2 GLY   218      41.103  32.333  58.907  1.00  0.00           H
ATOM   3432  HA3 GLY   218      41.293  32.565  57.089  1.00  0.00           H
ATOM   3433  C   GLY   218      42.308  33.880  58.334  1.00  0.00           C
ATOM   3434  O   GLY   218      42.227  35.127  58.596  1.00  0.00           O
ATOM   3435  N   VAL   219      43.504  33.246  58.310  1.00  0.00           N
ATOM   3436  H   VAL   219      43.443  32.270  58.059  1.00  0.00           H
ATOM   3437  CA  VAL   219      44.850  33.900  58.432  1.00  0.00           C
ATOM   3438  HA  VAL   219      44.702  34.976  58.327  1.00  0.00           H
ATOM   3439  CB  VAL   219      45.289  33.843  59.915  1.00  0.00           C
ATOM   3440  HB  VAL   219      44.410  34.085  60.513  1.00  0.00           H
ATOM   3441  CG1 VAL   219      45.737  32.450  60.262  1.00  0.00           C
ATOM   3442 HG11 VAL   219      46.761  32.221  59.969  1.00  0.00           H
ATOM   3443 HG12 VAL   219      45.834  32.296  61.337  1.00  0.00           H
ATOM   3444 HG13 VAL   219      45.098  31.625  59.945  1.00  0.00           H
ATOM   3445  CG2 VAL   219      46.393  34.749  60.429  1.00  0.00           C
ATOM   3446 HG21 VAL   219      46.116  35.788  60.608  1.00  0.00           H
ATOM   3447 HG22 VAL   219      47.202  34.714  59.699  1.00  0.00           H
ATOM   3448 HG23 VAL   219      46.739  34.433  61.413  1.00  0.00           H
ATOM   3449  C   VAL   219      45.806  33.365  57.291  1.00  0.00           C
ATOM   3450  O   VAL   219      46.126  32.187  57.327  1.00  0.00           O
ATOM   3451  N   ASN   220      46.150  34.178  56.327  1.00  0.00           N
ATOM   3452  H   ASN   220      45.955  35.161  56.457  1.00  0.00           H
ATOM   3453  CA  ASN   220      46.747  33.735  55.093  1.00  0.00           C
ATOM   3454  HA  ASN   220      47.451  32.951  55.373  1.00  0.00           H
ATOM   3455  CB  ASN   220      45.627  33.121  54.348  1.00  0.00           C
ATOM   3456  HB2 ASN   220      45.140  32.273  54.829  1.00  0.00           H
ATOM   3457  HB3 ASN   220      44.811  33.801  54.102  1.00  0.00           H
ATOM   3458  CG  ASN   220      46.034  32.498  53.018  1.00  0.00           C
ATOM   3459  OD1 ASN   220      47.150  32.029  52.960  1.00  0.00           O
ATOM   3460  ND2 ASN   220      45.388  32.714  51.925  1.00  0.00           N
ATOM   3461 HD21 ASN   220      44.556  33.279  51.838  1.00  0.00           H
ATOM   3462 HD22 ASN   220      45.958  32.672  51.093  1.00  0.00           H
ATOM   3463  C   ASN   220      47.480  34.875  54.264  1.00  0.00           C
ATOM   3464  O   ASN   220      47.124  36.088  54.435  1.00  0.00           O
ATOM   3465  N   GLY   221      48.415  34.506  53.345  1.00  0.00           N
ATOM   3466  H   GLY   221      48.531  33.544  53.056  1.00  0.00           H
ATOM   3467  CA  GLY   221      49.223  35.427  52.589  1.00  0.00           C
ATOM   3468  HA2 GLY   221      48.655  36.292  52.245  1.00  0.00           H
ATOM   3469  HA3 GLY   221      50.085  35.727  53.183  1.00  0.00           H
ATOM   3470  C   GLY   221      49.724  34.810  51.270  1.00  0.00           C
ATOM   3471  O   GLY   221      49.528  33.593  51.046  1.00  0.00           O
ATOM   3472  N   ALA   222      50.303  35.653  50.449  1.00  0.00           N
ATOM   3473  H   ALA   222      50.539  36.511  50.927  1.00  0.00           H
ATOM   3474  CA  ALA   222      50.676  35.489  49.021  1.00  0.00           C
ATOM   3475  HA  ALA   222      50.992  34.456  48.868  1.00  0.00           H
ATOM   3476  CB  ALA   222      49.438  35.746  48.191  1.00  0.00           C
ATOM   3477  HB1 ALA   222      49.660  35.602  47.133  1.00  0.00           H
ATOM   3478  HB2 ALA   222      49.249  36.817  48.258  1.00  0.00           H
ATOM   3479  HB3 ALA   222      48.584  35.094  48.374  1.00  0.00           H
ATOM   3480  C   ALA   222      51.838  36.289  48.571  1.00  0.00           C
ATOM   3481  O   ALA   222      51.810  37.493  48.879  1.00  0.00           O
ATOM   3482  N   TYR   223      52.731  35.779  47.763  1.00  0.00           N
ATOM   3483  H   TYR   223      52.514  34.896  47.324  1.00  0.00           H
ATOM   3484  CA  TYR   223      53.948  36.519  47.378  1.00  0.00           C
ATOM   3485  HA  TYR   223      53.715  37.560  47.158  1.00  0.00           H
ATOM   3486  CB  TYR   223      55.046  36.334  48.418  1.00  0.00           C
ATOM   3487  HB2 TYR   223      55.872  36.978  48.116  1.00  0.00           H
ATOM   3488  HB3 TYR   223      54.629  36.836  49.291  1.00  0.00           H
ATOM   3489  CG  TYR   223      55.559  34.946  48.753  1.00  0.00           C
ATOM   3490  CD1 TYR   223      54.763  34.069  49.473  1.00  0.00           C
ATOM   3491  HD1 TYR   223      53.779  34.358  49.811  1.00  0.00           H
ATOM   3492  CE1 TYR   223      55.221  32.730  49.705  1.00  0.00           C
ATOM   3493  HE1 TYR   223      54.619  32.011  50.238  1.00  0.00           H
ATOM   3494  CZ  TYR   223      56.538  32.319  49.375  1.00  0.00           C
ATOM   3495  OH  TYR   223      56.938  31.009  49.507  1.00  0.00           O
ATOM   3496  HH  TYR   223      57.306  30.640  48.701  1.00  0.00           H
ATOM   3497  CE2 TYR   223      57.348  33.281  48.742  1.00  0.00           C
ATOM   3498  HE2 TYR   223      58.308  32.933  48.392  1.00  0.00           H
ATOM   3499  CD2 TYR   223      56.890  34.597  48.493  1.00  0.00           C
ATOM   3500  HD2 TYR   223      57.570  35.286  48.015  1.00  0.00           H
ATOM   3501  C   TYR   223      54.441  35.861  46.040  1.00  0.00           C
ATOM   3502  O   TYR   223      54.034  34.731  45.670  1.00  0.00           O
ATOM   3503  N   TYR   224      55.525  36.401  45.455  1.00  0.00           N
ATOM   3504  H   TYR   224      56.008  37.188  45.865  1.00  0.00           H
ATOM   3505  CA  TYR   224      56.410  35.834  44.362  1.00  0.00           C
ATOM   3506  HA  TYR   224      55.791  35.231  43.698  1.00  0.00           H
ATOM   3507  CB  TYR   224      57.029  37.001  43.535  1.00  0.00           C
ATOM   3508  HB2 TYR   224      57.506  37.724  44.197  1.00  0.00           H
ATOM   3509  HB3 TYR   224      57.838  36.667  42.884  1.00  0.00           H
ATOM   3510  CG  TYR   224      55.952  37.739  42.703  1.00  0.00           C
ATOM   3511  CD1 TYR   224      55.763  37.513  41.314  1.00  0.00           C
ATOM   3512  HD1 TYR   224      56.300  36.706  40.838  1.00  0.00           H
ATOM   3513  CE1 TYR   224      54.775  38.225  40.640  1.00  0.00           C
ATOM   3514  HE1 TYR   224      54.502  37.839  39.670  1.00  0.00           H
ATOM   3515  CZ  TYR   224      54.014  39.229  41.260  1.00  0.00           C
ATOM   3516  OH  TYR   224      53.441  40.132  40.342  1.00  0.00           O
ATOM   3517  HH  TYR   224      53.674  39.863  39.450  1.00  0.00           H
ATOM   3518  CE2 TYR   224      54.241  39.461  42.640  1.00  0.00           C
ATOM   3519  HE2 TYR   224      53.940  40.408  43.062  1.00  0.00           H
ATOM   3520  CD2 TYR   224      55.112  38.667  43.387  1.00  0.00           C
ATOM   3521  HD2 TYR   224      55.333  38.872  44.424  1.00  0.00           H
ATOM   3522  C   TYR   224      57.545  34.932  44.971  1.00  0.00           C
ATOM   3523  O   TYR   224      58.477  35.406  45.618  1.00  0.00           O
ATOM   3524  N   ASP   225      57.332  33.656  44.701  1.00  0.00           N
ATOM   3525  H   ASP   225      56.658  33.566  43.955  1.00  0.00           H
ATOM   3526  CA  ASP   225      58.394  32.625  44.901  1.00  0.00           C
ATOM   3527  HA  ASP   225      59.086  32.968  45.669  1.00  0.00           H
ATOM   3528  CB  ASP   225      57.717  31.427  45.669  1.00  0.00           C
ATOM   3529  HB2 ASP   225      56.930  31.812  46.318  1.00  0.00           H
ATOM   3530  HB3 ASP   225      57.260  30.772  44.927  1.00  0.00           H
ATOM   3531  CG  ASP   225      58.696  30.730  46.572  1.00  0.00           C
ATOM   3532  OD1 ASP   225      59.905  30.801  46.316  1.00  0.00           O
ATOM   3533  OD2 ASP   225      58.166  30.082  47.488  1.00  0.00           O
ATOM   3534  C   ASP   225      59.170  32.309  43.534  1.00  0.00           C
ATOM   3535  O   ASP   225      58.721  32.695  42.445  1.00  0.00           O
ATOM   3536  N   VAL   226      60.318  31.571  43.650  1.00  0.00           N
ATOM   3537  H   VAL   226      60.578  31.272  44.579  1.00  0.00           H
ATOM   3538  CA  VAL   226      61.110  31.210  42.436  1.00  0.00           C
ATOM   3539  HA  VAL   226      60.746  31.749  41.560  1.00  0.00           H
ATOM   3540  CB  VAL   226      62.532  31.528  42.695  1.00  0.00           C
ATOM   3541  HB  VAL   226      62.548  32.560  43.046  1.00  0.00           H
ATOM   3542  CG1 VAL   226      63.240  30.635  43.743  1.00  0.00           C
ATOM   3543 HG11 VAL   226      63.145  29.587  43.462  1.00  0.00           H
ATOM   3544 HG12 VAL   226      64.294  30.870  43.894  1.00  0.00           H
ATOM   3545 HG13 VAL   226      62.765  30.743  44.718  1.00  0.00           H
ATOM   3546  CG2 VAL   226      63.515  31.616  41.444  1.00  0.00           C
ATOM   3547 HG21 VAL   226      64.417  32.163  41.717  1.00  0.00           H
ATOM   3548 HG22 VAL   226      63.100  32.222  40.638  1.00  0.00           H
ATOM   3549 HG23 VAL   226      63.718  30.574  41.196  1.00  0.00           H
ATOM   3550  C   VAL   226      60.849  29.756  42.021  1.00  0.00           C
ATOM   3551  O   VAL   226      60.641  28.943  42.942  1.00  0.00           O
ATOM   3552  N   CYS   227      60.808  29.399  40.735  1.00  0.00           N
ATOM   3553  H   CYS   227      60.862  30.140  40.052  1.00  0.00           H
ATOM   3554  CA  CYS   227      60.696  28.100  40.158  1.00  0.00           C
ATOM   3555  HA  CYS   227      59.727  27.633  40.338  1.00  0.00           H
ATOM   3556  CB  CYS   227      60.747  28.247  38.647  1.00  0.00           C
ATOM   3557  HB2 CYS   227      61.616  28.823  38.330  1.00  0.00           H
ATOM   3558  HB3 CYS   227      60.839  27.212  38.321  1.00  0.00           H
ATOM   3559  SG  CYS   227      59.095  28.889  38.088  1.00  0.00           S
ATOM   3560  HG  CYS   227      59.299  30.203  38.199  1.00  0.00           H
ATOM   3561  C   CYS   227      61.753  27.103  40.662  1.00  0.00           C
ATOM   3562  O   CYS   227      61.502  25.917  40.623  1.00  0.00           O
ATOM   3563  N   SER   228      62.883  27.560  41.096  1.00  0.00           N
ATOM   3564  H   SER   228      63.130  28.477  40.751  1.00  0.00           H
ATOM   3565  CA  SER   228      63.988  26.759  41.684  1.00  0.00           C
ATOM   3566  HA  SER   228      64.045  25.812  41.147  1.00  0.00           H
ATOM   3567  CB  SER   228      65.316  27.540  41.528  1.00  0.00           C
ATOM   3568  HB2 SER   228      66.220  26.967  41.729  1.00  0.00           H
ATOM   3569  HB3 SER   228      65.417  27.864  40.492  1.00  0.00           H
ATOM   3570  OG  SER   228      65.350  28.658  42.278  1.00  0.00           O
ATOM   3571  HG  SER   228      65.997  29.181  41.798  1.00  0.00           H
ATOM   3572  C   SER   228      63.705  26.307  43.139  1.00  0.00           C
ATOM   3573  O   SER   228      64.323  25.387  43.669  1.00  0.00           O
ATOM   3574  N   ASP   229      62.715  26.835  43.779  1.00  0.00           N
ATOM   3575  H   ASP   229      62.248  27.589  43.294  1.00  0.00           H
ATOM   3576  CA  ASP   229      62.246  26.482  45.151  1.00  0.00           C
ATOM   3577  HA  ASP   229      62.921  25.760  45.608  1.00  0.00           H
ATOM   3578  CB  ASP   229      62.313  27.731  46.151  1.00  0.00           C
ATOM   3579  HB2 ASP   229      61.768  28.547  45.677  1.00  0.00           H
ATOM   3580  HB3 ASP   229      61.667  27.426  46.974  1.00  0.00           H
ATOM   3581  CG  ASP   229      63.655  28.202  46.676  1.00  0.00           C
ATOM   3582  OD1 ASP   229      64.702  27.953  46.014  1.00  0.00           O
ATOM   3583  OD2 ASP   229      63.773  29.086  47.553  1.00  0.00           O
ATOM   3584  C   ASP   229      60.868  25.763  45.116  1.00  0.00           C
ATOM   3585  O   ASP   229      60.551  25.094  46.078  1.00  0.00           O
ATOM   3586  N   ILE   230      60.030  26.015  44.150  1.00  0.00           N
ATOM   3587  H   ILE   230      60.297  26.704  43.463  1.00  0.00           H
ATOM   3588  CA  ILE   230      58.685  25.412  43.843  1.00  0.00           C
ATOM   3589  HA  ILE   230      58.273  25.126  44.811  1.00  0.00           H
ATOM   3590  CB  ILE   230      57.648  26.252  43.025  1.00  0.00           C
ATOM   3591  HB  ILE   230      57.996  26.184  41.995  1.00  0.00           H
ATOM   3592  CG2 ILE   230      56.272  25.529  42.992  1.00  0.00           C
ATOM   3593 HG21 ILE   230      55.601  26.145  42.393  1.00  0.00           H
ATOM   3594 HG22 ILE   230      55.740  25.554  43.944  1.00  0.00           H
ATOM   3595 HG23 ILE   230      56.267  24.476  42.710  1.00  0.00           H
ATOM   3596  CG1 ILE   230      57.450  27.682  43.510  1.00  0.00           C
ATOM   3597 HG12 ILE   230      56.692  27.741  44.290  1.00  0.00           H
ATOM   3598 HG13 ILE   230      58.303  28.205  43.943  1.00  0.00           H
ATOM   3599  CD1 ILE   230      57.092  28.605  42.347  1.00  0.00           C
ATOM   3600 HD11 ILE   230      56.069  28.459  42.000  1.00  0.00           H
ATOM   3601 HD12 ILE   230      57.742  28.446  41.485  1.00  0.00           H
ATOM   3602 HD13 ILE   230      57.134  29.622  42.737  1.00  0.00           H
ATOM   3603  C   ILE   230      58.962  24.012  43.201  1.00  0.00           C
ATOM   3604  O   ILE   230      58.734  23.850  41.961  1.00  0.00           O
ATOM   3605  N   GLU   231      59.272  22.969  43.983  1.00  0.00           N
ATOM   3606  H   GLU   231      59.542  23.246  44.916  1.00  0.00           H
ATOM   3607  CA  GLU   231      59.437  21.514  43.583  1.00  0.00           C
ATOM   3608  HA  GLU   231      60.209  21.534  42.814  1.00  0.00           H
ATOM   3609  CB  GLU   231      59.999  20.729  44.733  1.00  0.00           C
ATOM   3610  HB2 GLU   231      60.861  21.293  45.089  1.00  0.00           H
ATOM   3611  HB3 GLU   231      59.266  20.635  45.533  1.00  0.00           H
ATOM   3612  CG  GLU   231      60.620  19.375  44.409  1.00  0.00           C
ATOM   3613  HG2 GLU   231      61.090  19.406  43.426  1.00  0.00           H
ATOM   3614  HG3 GLU   231      61.449  19.204  45.094  1.00  0.00           H
ATOM   3615  CD  GLU   231      59.757  18.152  44.458  1.00  0.00           C
ATOM   3616  OE1 GLU   231      60.146  17.097  43.926  1.00  0.00           O
ATOM   3617  OE2 GLU   231      58.663  18.184  45.144  1.00  0.00           O
ATOM   3618  C   GLU   231      58.223  20.849  42.907  1.00  0.00           C
ATOM   3619  O   GLU   231      58.323  20.092  41.964  1.00  0.00           O
ATOM   3620  N   LYS   232      56.978  21.311  43.204  1.00  0.00           N
ATOM   3621  H   LYS   232      56.888  21.935  43.993  1.00  0.00           H
ATOM   3622  CA  LYS   232      55.685  20.933  42.662  1.00  0.00           C
ATOM   3623  HA  LYS   232      55.705  19.848  42.547  1.00  0.00           H
ATOM   3624  CB  LYS   232      54.616  21.282  43.717  1.00  0.00           C
ATOM   3625  HB2 LYS   232      53.658  20.795  43.533  1.00  0.00           H
ATOM   3626  HB3 LYS   232      54.978  20.979  44.700  1.00  0.00           H
ATOM   3627  CG  LYS   232      54.314  22.790  43.749  1.00  0.00           C
ATOM   3628  HG2 LYS   232      55.139  23.264  44.281  1.00  0.00           H
ATOM   3629  HG3 LYS   232      54.323  23.241  42.756  1.00  0.00           H
ATOM   3630  CD  LYS   232      53.023  23.207  44.437  1.00  0.00           C
ATOM   3631  HD2 LYS   232      52.890  24.288  44.415  1.00  0.00           H
ATOM   3632  HD3 LYS   232      52.286  22.732  43.791  1.00  0.00           H
ATOM   3633  CE  LYS   232      52.939  22.652  45.789  1.00  0.00           C
ATOM   3634  HE2 LYS   232      53.297  21.623  45.783  1.00  0.00           H
ATOM   3635  HE3 LYS   232      53.596  23.280  46.389  1.00  0.00           H
ATOM   3636  NZ  LYS   232      51.525  22.633  46.074  1.00  0.00           N
ATOM   3637  HZ1 LYS   232      50.935  22.066  45.481  1.00  0.00           H
ATOM   3638  HZ2 LYS   232      51.205  23.578  45.919  1.00  0.00           H
ATOM   3639  HZ3 LYS   232      51.355  22.457  47.054  1.00  0.00           H
ATOM   3640  C   LYS   232      55.381  21.392  41.306  1.00  0.00           C
ATOM   3641  O   LYS   232      54.487  20.816  40.628  1.00  0.00           O
ATOM   3642  N   LEU   233      56.083  22.443  40.750  1.00  0.00           N
ATOM   3643  H   LEU   233      56.686  22.912  41.411  1.00  0.00           H
ATOM   3644  CA  LEU   233      56.017  22.871  39.341  1.00  0.00           C
ATOM   3645  HA  LEU   233      55.105  22.395  38.981  1.00  0.00           H
ATOM   3646  CB  LEU   233      55.950  24.426  39.405  1.00  0.00           C
ATOM   3647  HB2 LEU   233      56.870  24.704  39.919  1.00  0.00           H
ATOM   3648  HB3 LEU   233      56.072  24.826  38.399  1.00  0.00           H
ATOM   3649  CG  LEU   233      54.603  24.913  39.881  1.00  0.00           C
ATOM   3650  HG  LEU   233      54.511  24.770  40.958  1.00  0.00           H
ATOM   3651  CD1 LEU   233      54.429  26.384  39.509  1.00  0.00           C
ATOM   3652 HD11 LEU   233      55.153  26.926  40.118  1.00  0.00           H
ATOM   3653 HD12 LEU   233      53.434  26.733  39.786  1.00  0.00           H
ATOM   3654 HD13 LEU   233      54.526  26.519  38.432  1.00  0.00           H
ATOM   3655  CD2 LEU   233      53.332  24.203  39.429  1.00  0.00           C
ATOM   3656 HD21 LEU   233      52.445  24.649  39.876  1.00  0.00           H
ATOM   3657 HD22 LEU   233      53.305  24.218  38.338  1.00  0.00           H
ATOM   3658 HD23 LEU   233      53.290  23.195  39.841  1.00  0.00           H
ATOM   3659  C   LEU   233      57.244  22.416  38.473  1.00  0.00           C
ATOM   3660  O   LEU   233      57.276  22.592  37.219  1.00  0.00           O
ATOM   3661  N   GLN   234      58.240  21.823  39.144  1.00  0.00           N
ATOM   3662  H   GLN   234      58.254  21.885  40.152  1.00  0.00           H
ATOM   3663  CA  GLN   234      59.447  21.198  38.474  1.00  0.00           C
ATOM   3664  HA  GLN   234      59.942  21.921  37.826  1.00  0.00           H
ATOM   3665  CB  GLN   234      60.595  20.840  39.519  1.00  0.00           C
ATOM   3666  HB2 GLN   234      59.995  20.274  40.231  1.00  0.00           H
ATOM   3667  HB3 GLN   234      61.358  20.253  39.007  1.00  0.00           H
ATOM   3668  CG  GLN   234      61.179  22.125  40.046  1.00  0.00           C
ATOM   3669  HG2 GLN   234      61.808  22.634  39.316  1.00  0.00           H
ATOM   3670  HG3 GLN   234      60.394  22.872  40.153  1.00  0.00           H
ATOM   3671  CD  GLN   234      62.000  21.937  41.316  1.00  0.00           C
ATOM   3672  OE1 GLN   234      62.520  20.891  41.655  1.00  0.00           O
ATOM   3673  NE2 GLN   234      62.121  22.997  42.127  1.00  0.00           N
ATOM   3674 HE21 GLN   234      62.874  22.907  42.795  1.00  0.00           H
ATOM   3675 HE22 GLN   234      61.700  23.854  41.797  1.00  0.00           H
ATOM   3676  C   GLN   234      59.119  20.044  37.449  1.00  0.00           C
ATOM   3677  O   GLN   234      58.698  18.967  37.854  1.00  0.00           O
ATOM   3678  N   GLY   235      59.356  20.316  36.175  1.00  0.00           N
ATOM   3679  H   GLY   235      59.600  21.278  35.987  1.00  0.00           H
ATOM   3680  CA  GLY   235      59.053  19.545  35.048  1.00  0.00           C
ATOM   3681  HA2 GLY   235      59.679  19.766  34.184  1.00  0.00           H
ATOM   3682  HA3 GLY   235      59.424  18.574  35.377  1.00  0.00           H
ATOM   3683  C   GLY   235      57.629  19.708  34.504  1.00  0.00           C
ATOM   3684  O   GLY   235      57.351  19.159  33.452  1.00  0.00           O
ATOM   3685  N   LYS   236      56.798  20.555  35.122  1.00  0.00           N
ATOM   3686  H   LYS   236      57.047  21.152  35.898  1.00  0.00           H
ATOM   3687  CA  LYS   236      55.449  20.824  34.561  1.00  0.00           C
ATOM   3688  HA  LYS   236      55.152  20.014  33.895  1.00  0.00           H
ATOM   3689  CB  LYS   236      54.402  20.791  35.676  1.00  0.00           C
ATOM   3690  HB2 LYS   236      54.542  21.677  36.295  1.00  0.00           H
ATOM   3691  HB3 LYS   236      53.451  20.749  35.145  1.00  0.00           H
ATOM   3692  CG  LYS   236      54.541  19.583  36.609  1.00  0.00           C
ATOM   3693  HG2 LYS   236      54.519  18.682  35.996  1.00  0.00           H
ATOM   3694  HG3 LYS   236      55.445  19.639  37.216  1.00  0.00           H
ATOM   3695  CD  LYS   236      53.446  19.539  37.593  1.00  0.00           C
ATOM   3696  HD2 LYS   236      53.441  20.473  38.156  1.00  0.00           H
ATOM   3697  HD3 LYS   236      52.460  19.456  37.137  1.00  0.00           H
ATOM   3698  CE  LYS   236      53.650  18.390  38.665  1.00  0.00           C
ATOM   3699  HE2 LYS   236      53.569  17.474  38.079  1.00  0.00           H
ATOM   3700  HE3 LYS   236      54.647  18.438  39.103  1.00  0.00           H
ATOM   3701  NZ  LYS   236      52.664  18.496  39.752  1.00  0.00           N
ATOM   3702  HZ1 LYS   236      52.826  17.668  40.306  1.00  0.00           H
ATOM   3703  HZ2 LYS   236      51.714  18.544  39.413  1.00  0.00           H
ATOM   3704  HZ3 LYS   236      52.897  19.264  40.365  1.00  0.00           H
ATOM   3705  C   LYS   236      55.426  22.115  33.828  1.00  0.00           C
ATOM   3706  O   LYS   236      54.719  22.181  32.881  1.00  0.00           O
ATOM   3707  N   LEU   237      56.239  23.107  34.134  1.00  0.00           N
ATOM   3708  H   LEU   237      56.944  22.925  34.834  1.00  0.00           H
ATOM   3709  CA  LEU   237      56.537  24.211  33.212  1.00  0.00           C
ATOM   3710  HA  LEU   237      55.681  24.559  32.634  1.00  0.00           H
ATOM   3711  CB  LEU   237      57.109  25.341  34.115  1.00  0.00           C
ATOM   3712  HB2 LEU   237      58.010  24.939  34.578  1.00  0.00           H
ATOM   3713  HB3 LEU   237      57.378  26.147  33.432  1.00  0.00           H
ATOM   3714  CG  LEU   237      56.207  26.079  35.115  1.00  0.00           C
ATOM   3715  HG  LEU   237      55.712  25.374  35.784  1.00  0.00           H
ATOM   3716  CD1 LEU   237      56.995  27.059  36.018  1.00  0.00           C
ATOM   3717 HD11 LEU   237      57.333  26.503  36.893  1.00  0.00           H
ATOM   3718 HD12 LEU   237      56.468  27.872  36.516  1.00  0.00           H
ATOM   3719 HD13 LEU   237      57.917  27.411  35.555  1.00  0.00           H
ATOM   3720  CD2 LEU   237      55.160  26.914  34.364  1.00  0.00           C
ATOM   3721 HD21 LEU   237      54.678  27.626  35.036  1.00  0.00           H
ATOM   3722 HD22 LEU   237      55.472  27.401  33.440  1.00  0.00           H
ATOM   3723 HD23 LEU   237      54.314  26.228  34.320  1.00  0.00           H
ATOM   3724  C   LEU   237      57.541  23.835  32.139  1.00  0.00           C
ATOM   3725  O   LEU   237      58.471  23.078  32.288  1.00  0.00           O
ATOM   3726  N   SER   238      57.405  24.554  31.043  1.00  0.00           N
ATOM   3727  H   SER   238      56.649  25.220  30.973  1.00  0.00           H
ATOM   3728  CA  SER   238      58.254  24.318  29.858  1.00  0.00           C
ATOM   3729  HA  SER   238      58.256  23.253  29.625  1.00  0.00           H
ATOM   3730  CB  SER   238      57.649  25.011  28.715  1.00  0.00           C
ATOM   3731  HB2 SER   238      56.713  24.468  28.585  1.00  0.00           H
ATOM   3732  HB3 SER   238      57.516  26.075  28.906  1.00  0.00           H
ATOM   3733  OG  SER   238      58.334  24.960  27.522  1.00  0.00           O
ATOM   3734  HG  SER   238      58.124  24.157  27.040  1.00  0.00           H
ATOM   3735  C   SER   238      59.726  24.700  29.980  1.00  0.00           C
ATOM   3736  O   SER   238      60.092  25.578  30.766  1.00  0.00           O
ATOM   3737  N   ASP   239      60.649  24.016  29.298  1.00  0.00           N
ATOM   3738  H   ASP   239      60.380  23.261  28.685  1.00  0.00           H
ATOM   3739  CA  ASP   239      62.071  24.449  29.202  1.00  0.00           C
ATOM   3740  HA  ASP   239      62.539  24.310  30.176  1.00  0.00           H
ATOM   3741  CB  ASP   239      62.652  23.466  28.215  1.00  0.00           C
ATOM   3742  HB2 ASP   239      61.999  23.322  27.353  1.00  0.00           H
ATOM   3743  HB3 ASP   239      63.605  23.809  27.812  1.00  0.00           H
ATOM   3744  CG  ASP   239      62.743  22.052  28.890  1.00  0.00           C
ATOM   3745  OD1 ASP   239      63.841  21.544  28.863  1.00  0.00           O
ATOM   3746  OD2 ASP   239      61.710  21.446  29.137  1.00  0.00           O
ATOM   3747  C   ASP   239      62.217  25.887  28.683  1.00  0.00           C
ATOM   3748  O   ASP   239      63.231  26.525  29.025  1.00  0.00           O
ATOM   3749  N   ASP   240      61.228  26.379  27.918  1.00  0.00           N
ATOM   3750  H   ASP   240      60.391  25.864  27.683  1.00  0.00           H
ATOM   3751  CA  ASP   240      61.087  27.825  27.649  1.00  0.00           C
ATOM   3752  HA  ASP   240      61.932  28.074  27.007  1.00  0.00           H
ATOM   3753  CB  ASP   240      59.749  28.110  26.913  1.00  0.00           C
ATOM   3754  HB2 ASP   240      58.827  27.871  27.445  1.00  0.00           H
ATOM   3755  HB3 ASP   240      59.659  29.174  26.694  1.00  0.00           H
ATOM   3756  CG  ASP   240      59.553  27.518  25.550  1.00  0.00           C
ATOM   3757  OD1 ASP   240      58.547  27.836  24.887  1.00  0.00           O
ATOM   3758  OD2 ASP   240      60.400  26.728  25.086  1.00  0.00           O
ATOM   3759  C   ASP   240      61.209  28.766  28.880  1.00  0.00           C
ATOM   3760  O   ASP   240      61.955  29.766  28.821  1.00  0.00           O
ATOM   3761  N   ILE   241      60.634  28.423  30.043  1.00  0.00           N
ATOM   3762  H   ILE   241      60.200  27.514  29.973  1.00  0.00           H
ATOM   3763  CA  ILE   241      60.515  29.062  31.334  1.00  0.00           C
ATOM   3764  HA  ILE   241      60.286  30.094  31.068  1.00  0.00           H
ATOM   3765  CB  ILE   241      59.260  28.555  32.164  1.00  0.00           C
ATOM   3766  HB  ILE   241      59.591  27.620  32.618  1.00  0.00           H
ATOM   3767  CG2 ILE   241      59.170  29.446  33.407  1.00  0.00           C
ATOM   3768 HG21 ILE   241      60.054  29.494  34.043  1.00  0.00           H
ATOM   3769 HG22 ILE   241      58.279  29.123  33.945  1.00  0.00           H
ATOM   3770 HG23 ILE   241      58.922  30.442  33.039  1.00  0.00           H
ATOM   3771  CG1 ILE   241      57.931  28.245  31.432  1.00  0.00           C
ATOM   3772 HG12 ILE   241      58.041  27.436  30.711  1.00  0.00           H
ATOM   3773 HG13 ILE   241      57.170  27.785  32.063  1.00  0.00           H
ATOM   3774  CD1 ILE   241      57.154  29.493  30.850  1.00  0.00           C
ATOM   3775 HD11 ILE   241      56.230  29.088  30.436  1.00  0.00           H
ATOM   3776 HD12 ILE   241      57.764  29.778  29.993  1.00  0.00           H
ATOM   3777 HD13 ILE   241      57.021  30.350  31.509  1.00  0.00           H
ATOM   3778  C   ILE   241      61.894  28.948  32.016  1.00  0.00           C
ATOM   3779  O   ILE   241      62.176  27.846  32.451  1.00  0.00           O
ATOM   3780  N   PRO   242      62.655  30.055  32.328  1.00  0.00           N
ATOM   3781  CD  PRO   242      62.510  31.394  31.891  1.00  0.00           C
ATOM   3782  HD2 PRO   242      61.929  31.944  32.630  1.00  0.00           H
ATOM   3783  HD3 PRO   242      62.077  31.556  30.904  1.00  0.00           H
ATOM   3784  CG  PRO   242      63.918  32.014  31.890  1.00  0.00           C
ATOM   3785  HG2 PRO   242      63.839  33.084  32.089  1.00  0.00           H
ATOM   3786  HG3 PRO   242      64.350  31.788  30.915  1.00  0.00           H
ATOM   3787  CB  PRO   242      64.614  31.292  33.108  1.00  0.00           C
ATOM   3788  HB2 PRO   242      64.426  31.804  34.052  1.00  0.00           H
ATOM   3789  HB3 PRO   242      65.652  31.085  32.847  1.00  0.00           H
ATOM   3790  CA  PRO   242      63.911  29.908  33.123  1.00  0.00           C
ATOM   3791  HA  PRO   242      64.506  29.269  32.470  1.00  0.00           H
ATOM   3792  C   PRO   242      63.701  29.261  34.516  1.00  0.00           C
ATOM   3793  O   PRO   242      62.676  29.517  35.131  1.00  0.00           O
ATOM   3794  N   PRO   243      64.640  28.430  35.057  1.00  0.00           N
ATOM   3795  CD  PRO   243      65.708  27.961  34.278  1.00  0.00           C
ATOM   3796  HD2 PRO   243      66.532  28.673  34.206  1.00  0.00           H
ATOM   3797  HD3 PRO   243      65.332  27.685  33.292  1.00  0.00           H
ATOM   3798  CG  PRO   243      66.177  26.765  35.046  1.00  0.00           C
ATOM   3799  HG2 PRO   243      67.180  26.445  34.766  1.00  0.00           H
ATOM   3800  HG3 PRO   243      65.477  25.956  34.834  1.00  0.00           H
ATOM   3801  CB  PRO   243      65.947  27.137  36.491  1.00  0.00           C
ATOM   3802  HB2 PRO   243      66.785  27.696  36.907  1.00  0.00           H
ATOM   3803  HB3 PRO   243      65.687  26.250  37.068  1.00  0.00           H
ATOM   3804  CA  PRO   243      64.681  27.951  36.374  1.00  0.00           C
ATOM   3805  HA  PRO   243      63.853  27.250  36.478  1.00  0.00           H
ATOM   3806  C   PRO   243      64.732  29.023  37.488  1.00  0.00           C
ATOM   3807  O   PRO   243      64.008  28.814  38.480  1.00  0.00           O
ATOM   3808  N   SER   244      65.388  30.195  37.245  1.00  0.00           N
ATOM   3809  H   SER   244      65.815  30.329  36.340  1.00  0.00           H
ATOM   3810  CA  SER   244      65.288  31.324  38.157  1.00  0.00           C
ATOM   3811  HA  SER   244      65.133  30.842  39.122  1.00  0.00           H
ATOM   3812  CB  SER   244      66.623  32.041  38.179  1.00  0.00           C
ATOM   3813  HB2 SER   244      66.635  32.830  38.931  1.00  0.00           H
ATOM   3814  HB3 SER   244      67.416  31.347  38.458  1.00  0.00           H
ATOM   3815  OG  SER   244      66.814  32.723  36.953  1.00  0.00           O
ATOM   3816  HG  SER   244      67.110  32.069  36.315  1.00  0.00           H
ATOM   3817  C   SER   244      64.063  32.266  37.935  1.00  0.00           C
ATOM   3818  O   SER   244      64.188  33.416  38.393  1.00  0.00           O
ATOM   3819  N   ALA   245      62.973  31.840  37.261  1.00  0.00           N
ATOM   3820  H   ALA   245      62.871  30.893  36.926  1.00  0.00           H
ATOM   3821  CA  ALA   245      61.910  32.814  36.935  1.00  0.00           C
ATOM   3822  HA  ALA   245      62.305  33.829  36.887  1.00  0.00           H
ATOM   3823  CB  ALA   245      61.308  32.658  35.551  1.00  0.00           C
ATOM   3824  HB1 ALA   245      60.636  31.801  35.550  1.00  0.00           H
ATOM   3825  HB2 ALA   245      62.220  32.475  34.983  1.00  0.00           H
ATOM   3826  HB3 ALA   245      60.677  33.474  35.198  1.00  0.00           H
ATOM   3827  C   ALA   245      60.929  32.963  38.123  1.00  0.00           C
ATOM   3828  O   ALA   245      60.768  31.987  38.859  1.00  0.00           O
ATOM   3829  N   PRO   246      60.108  34.111  38.221  1.00  0.00           N
ATOM   3830  CD  PRO   246      60.288  35.286  37.415  1.00  0.00           C
ATOM   3831  HD2 PRO   246      60.012  34.944  36.417  1.00  0.00           H
ATOM   3832  HD3 PRO   246      61.302  35.641  37.593  1.00  0.00           H
ATOM   3833  CG  PRO   246      59.356  36.366  37.928  1.00  0.00           C
ATOM   3834  HG2 PRO   246      58.582  36.502  37.172  1.00  0.00           H
ATOM   3835  HG3 PRO   246      59.853  37.267  38.288  1.00  0.00           H
ATOM   3836  CB  PRO   246      58.664  35.761  39.087  1.00  0.00           C
ATOM   3837  HB2 PRO   246      57.581  35.875  39.035  1.00  0.00           H
ATOM   3838  HB3 PRO   246      59.002  36.264  39.994  1.00  0.00           H
ATOM   3839  CA  PRO   246      59.043  34.311  39.189  1.00  0.00           C
ATOM   3840  HA  PRO   246      59.498  34.263  40.179  1.00  0.00           H
ATOM   3841  C   PRO   246      57.786  33.486  38.938  1.00  0.00           C
ATOM   3842  O   PRO   246      57.470  33.150  37.798  1.00  0.00           O
ATOM   3843  N   MET   247      57.057  33.291  39.998  1.00  0.00           N
ATOM   3844  H   MET   247      57.622  33.262  40.834  1.00  0.00           H
ATOM   3845  CA  MET   247      55.692  32.719  40.191  1.00  0.00           C
ATOM   3846  HA  MET   247      55.033  32.995  39.369  1.00  0.00           H
ATOM   3847  CB  MET   247      55.969  31.182  40.162  1.00  0.00           C
ATOM   3848  HB2 MET   247      56.281  30.885  39.159  1.00  0.00           H
ATOM   3849  HB3 MET   247      56.587  30.813  40.981  1.00  0.00           H
ATOM   3850  CG  MET   247      54.602  30.497  40.470  1.00  0.00           C
ATOM   3851  HG2 MET   247      54.683  29.417  40.346  1.00  0.00           H
ATOM   3852  HG3 MET   247      54.272  30.689  41.490  1.00  0.00           H
ATOM   3853  SD  MET   247      53.151  30.901  39.437  1.00  0.00           S
ATOM   3854  CE  MET   247      53.810  30.268  37.862  1.00  0.00           C
ATOM   3855  HE1 MET   247      53.119  30.559  37.071  1.00  0.00           H
ATOM   3856  HE2 MET   247      54.778  30.743  37.708  1.00  0.00           H
ATOM   3857  HE3 MET   247      53.986  29.196  37.777  1.00  0.00           H
ATOM   3858  C   MET   247      55.125  33.215  41.460  1.00  0.00           C
ATOM   3859  O   MET   247      55.701  33.037  42.515  1.00  0.00           O
ATOM   3860  N   ALA   248      53.916  33.882  41.517  1.00  0.00           N
ATOM   3861  H   ALA   248      53.435  34.030  40.641  1.00  0.00           H
ATOM   3862  CA  ALA   248      53.156  34.050  42.720  1.00  0.00           C
ATOM   3863  HA  ALA   248      53.804  34.446  43.502  1.00  0.00           H
ATOM   3864  CB  ALA   248      52.030  35.123  42.503  1.00  0.00           C
ATOM   3865  HB1 ALA   248      51.693  35.360  43.512  1.00  0.00           H
ATOM   3866  HB2 ALA   248      51.330  34.533  41.912  1.00  0.00           H
ATOM   3867  HB3 ALA   248      52.445  35.991  41.989  1.00  0.00           H
ATOM   3868  C   ALA   248      52.584  32.746  43.213  1.00  0.00           C
ATOM   3869  O   ALA   248      52.118  31.949  42.450  1.00  0.00           O
ATOM   3870  N   ILE   249      52.503  32.697  44.537  1.00  0.00           N
ATOM   3871  H   ILE   249      52.871  33.480  45.057  1.00  0.00           H
ATOM   3872  CA  ILE   249      51.977  31.628  45.325  1.00  0.00           C
ATOM   3873  HA  ILE   249      51.424  30.933  44.692  1.00  0.00           H
ATOM   3874  CB  ILE   249      53.112  30.818  45.933  1.00  0.00           C
ATOM   3875  HB  ILE   249      53.674  31.547  46.516  1.00  0.00           H
ATOM   3876  CG2 ILE   249      52.660  29.807  47.008  1.00  0.00           C
ATOM   3877 HG21 ILE   249      53.567  29.245  47.233  1.00  0.00           H
ATOM   3878 HG22 ILE   249      51.949  29.135  46.529  1.00  0.00           H
ATOM   3879 HG23 ILE   249      52.271  30.242  47.929  1.00  0.00           H
ATOM   3880  CG1 ILE   249      54.103  30.201  44.914  1.00  0.00           C
ATOM   3881 HG12 ILE   249      54.404  30.968  44.200  1.00  0.00           H
ATOM   3882 HG13 ILE   249      54.936  29.714  45.422  1.00  0.00           H
ATOM   3883  CD1 ILE   249      53.584  28.953  44.218  1.00  0.00           C
ATOM   3884 HD11 ILE   249      52.685  29.151  43.634  1.00  0.00           H
ATOM   3885 HD12 ILE   249      53.367  28.197  44.971  1.00  0.00           H
ATOM   3886 HD13 ILE   249      54.347  28.665  43.494  1.00  0.00           H
ATOM   3887  C   ILE   249      51.067  32.130  46.456  1.00  0.00           C
ATOM   3888  O   ILE   249      51.421  33.097  47.187  1.00  0.00           O
ATOM   3889  N   ASN   250      49.832  31.667  46.521  1.00  0.00           N
ATOM   3890  H   ASN   250      49.651  30.778  46.077  1.00  0.00           H
ATOM   3891  CA  ASN   250      49.026  31.766  47.721  1.00  0.00           C
ATOM   3892  HA  ASN   250      49.244  32.693  48.251  1.00  0.00           H
ATOM   3893  CB  ASN   250      47.510  31.827  47.348  1.00  0.00           C
ATOM   3894  HB2 ASN   250      47.291  32.606  46.617  1.00  0.00           H
ATOM   3895  HB3 ASN   250      47.276  30.877  46.865  1.00  0.00           H
ATOM   3896  CG  ASN   250      46.571  32.031  48.523  1.00  0.00           C
ATOM   3897  OD1 ASN   250      46.927  32.518  49.498  1.00  0.00           O
ATOM   3898  ND2 ASN   250      45.370  31.567  48.425  1.00  0.00           N
ATOM   3899 HD21 ASN   250      45.135  31.035  47.598  1.00  0.00           H
ATOM   3900 HD22 ASN   250      44.843  31.365  49.262  1.00  0.00           H
ATOM   3901  C   ASN   250      49.248  30.544  48.675  1.00  0.00           C
ATOM   3902  O   ASN   250      49.196  29.412  48.138  1.00  0.00           O
ATOM   3903  N   CYS   251      49.416  30.747  50.021  1.00  0.00           N
ATOM   3904  H   CYS   251      49.388  31.673  50.421  1.00  0.00           H
ATOM   3905  CA  CYS   251      49.878  29.689  50.974  1.00  0.00           C
ATOM   3906  HA  CYS   251      50.544  28.942  50.542  1.00  0.00           H
ATOM   3907  CB  CYS   251      50.600  30.284  52.202  1.00  0.00           C
ATOM   3908  HB2 CYS   251      49.871  30.858  52.774  1.00  0.00           H
ATOM   3909  HB3 CYS   251      50.987  29.458  52.798  1.00  0.00           H
ATOM   3910  SG  CYS   251      51.967  31.354  51.691  1.00  0.00           S
ATOM   3911  HG  CYS   251      51.201  32.405  51.389  1.00  0.00           H
ATOM   3912  C   CYS   251      48.700  28.785  51.401  1.00  0.00           C
ATOM   3913  O   CYS   251      48.847  27.577  51.458  1.00  0.00           O
ATOM   3914  N   GLU   252      47.576  29.488  51.788  1.00  0.00           N
ATOM   3915  H   GLU   252      47.664  30.495  51.803  1.00  0.00           H
ATOM   3916  CA  GLU   252      46.510  28.938  52.630  1.00  0.00           C
ATOM   3917  HA  GLU   252      45.849  29.758  52.910  1.00  0.00           H
ATOM   3918  CB  GLU   252      45.756  27.987  51.717  1.00  0.00           C
ATOM   3919  HB2 GLU   252      46.526  27.373  51.250  1.00  0.00           H
ATOM   3920  HB3 GLU   252      45.064  27.298  52.201  1.00  0.00           H
ATOM   3921  CG  GLU   252      44.938  28.704  50.614  1.00  0.00           C
ATOM   3922  HG2 GLU   252      45.485  29.359  49.935  1.00  0.00           H
ATOM   3923  HG3 GLU   252      44.513  27.996  49.903  1.00  0.00           H
ATOM   3924  CD  GLU   252      43.928  29.644  51.191  1.00  0.00           C
ATOM   3925  OE1 GLU   252      43.637  30.654  50.512  1.00  0.00           O
ATOM   3926  OE2 GLU   252      43.528  29.405  52.336  1.00  0.00           O
ATOM   3927  C   GLU   252      47.096  28.272  53.847  1.00  0.00           C
ATOM   3928  O   GLU   252      46.750  27.163  54.235  1.00  0.00           O
ATOM   3929  N   TYR   253      47.976  29.068  54.453  1.00  0.00           N
ATOM   3930  H   TYR   253      48.219  29.970  54.070  1.00  0.00           H
ATOM   3931  CA  TYR   253      48.704  28.663  55.661  1.00  0.00           C
ATOM   3932  HA  TYR   253      48.923  27.597  55.591  1.00  0.00           H
ATOM   3933  CB  TYR   253      50.123  29.335  55.646  1.00  0.00           C
ATOM   3934  HB2 TYR   253      50.652  28.829  56.453  1.00  0.00           H
ATOM   3935  HB3 TYR   253      50.705  29.034  54.774  1.00  0.00           H
ATOM   3936  CG  TYR   253      50.289  30.832  55.868  1.00  0.00           C
ATOM   3937  CD1 TYR   253      49.401  31.535  56.728  1.00  0.00           C
ATOM   3938  HD1 TYR   253      48.673  31.099  57.395  1.00  0.00           H
ATOM   3939  CE1 TYR   253      49.688  32.885  56.993  1.00  0.00           C
ATOM   3940  HE1 TYR   253      49.042  33.426  57.667  1.00  0.00           H
ATOM   3941  CZ  TYR   253      50.672  33.611  56.330  1.00  0.00           C
ATOM   3942  OH  TYR   253      50.795  34.945  56.483  1.00  0.00           O
ATOM   3943  HH  TYR   253      50.354  35.296  57.260  1.00  0.00           H
ATOM   3944  CE2 TYR   253      51.464  32.923  55.354  1.00  0.00           C
ATOM   3945  HE2 TYR   253      52.216  33.529  54.871  1.00  0.00           H
ATOM   3946  CD2 TYR   253      51.374  31.532  55.178  1.00  0.00           C
ATOM   3947  HD2 TYR   253      51.955  31.062  54.399  1.00  0.00           H
ATOM   3948  C   TYR   253      47.973  28.695  56.940  1.00  0.00           C
ATOM   3949  O   TYR   253      48.700  28.439  57.884  1.00  0.00           O
ATOM   3950  N   GLY   254      46.680  28.972  57.043  1.00  0.00           N
ATOM   3951  H   GLY   254      46.304  29.307  56.167  1.00  0.00           H
ATOM   3952  CA  GLY   254      45.908  28.718  58.291  1.00  0.00           C
ATOM   3953  HA2 GLY   254      46.400  29.326  59.051  1.00  0.00           H
ATOM   3954  HA3 GLY   254      44.895  29.102  58.168  1.00  0.00           H
ATOM   3955  C   GLY   254      45.793  27.291  58.739  1.00  0.00           C
ATOM   3956  O   GLY   254      45.560  27.064  59.945  1.00  0.00           O
ATOM   3957  N   SER   255      46.187  26.320  57.892  1.00  0.00           N
ATOM   3958  H   SER   255      46.339  26.502  56.910  1.00  0.00           H
ATOM   3959  CA  SER   255      46.459  24.981  58.307  1.00  0.00           C
ATOM   3960  HA  SER   255      45.488  24.741  58.739  1.00  0.00           H
ATOM   3961  CB  SER   255      46.585  24.068  57.095  1.00  0.00           C
ATOM   3962  HB2 SER   255      46.790  23.062  57.459  1.00  0.00           H
ATOM   3963  HB3 SER   255      45.642  23.933  56.565  1.00  0.00           H
ATOM   3964  OG  SER   255      47.655  24.503  56.333  1.00  0.00           O
ATOM   3965  HG  SER   255      47.904  23.741  55.805  1.00  0.00           H
ATOM   3966  C   SER   255      47.646  24.658  59.316  1.00  0.00           C
ATOM   3967  O   SER   255      47.718  23.598  59.877  1.00  0.00           O
ATOM   3968  N   PHE   256      48.580  25.625  59.391  1.00  0.00           N
ATOM   3969  H   PHE   256      48.443  26.580  59.092  1.00  0.00           H
ATOM   3970  CA  PHE   256      49.827  25.442  60.072  1.00  0.00           C
ATOM   3971  HA  PHE   256      50.330  24.736  59.411  1.00  0.00           H
ATOM   3972  CB  PHE   256      50.707  26.706  59.941  1.00  0.00           C
ATOM   3973  HB2 PHE   256      50.959  26.830  58.888  1.00  0.00           H
ATOM   3974  HB3 PHE   256      50.043  27.550  60.127  1.00  0.00           H
ATOM   3975  CG  PHE   256      51.926  26.831  60.823  1.00  0.00           C
ATOM   3976  CD1 PHE   256      53.118  26.094  60.538  1.00  0.00           C
ATOM   3977  HD1 PHE   256      53.165  25.377  59.732  1.00  0.00           H
ATOM   3978  CE1 PHE   256      54.251  26.359  61.321  1.00  0.00           C
ATOM   3979  HE1 PHE   256      55.072  25.692  61.104  1.00  0.00           H
ATOM   3980  CZ  PHE   256      54.284  27.252  62.388  1.00  0.00           C
ATOM   3981  HZ  PHE   256      55.066  27.442  63.109  1.00  0.00           H
ATOM   3982  CE2 PHE   256      53.061  27.846  62.743  1.00  0.00           C
ATOM   3983  HE2 PHE   256      52.929  28.486  63.604  1.00  0.00           H
ATOM   3984  CD2 PHE   256      51.960  27.696  61.923  1.00  0.00           C
ATOM   3985  HD2 PHE   256      51.030  28.165  62.210  1.00  0.00           H
ATOM   3986  C   PHE   256      49.706  24.846  61.475  1.00  0.00           C
ATOM   3987  O   PHE   256      48.936  25.219  62.366  1.00  0.00           O
ATOM   3988  N   ASP   257      50.665  23.910  61.759  1.00  0.00           N
ATOM   3989  H   ASP   257      51.364  23.701  61.060  1.00  0.00           H
ATOM   3990  CA  ASP   257      50.725  23.160  62.978  1.00  0.00           C
ATOM   3991  HA  ASP   257      51.488  22.402  62.805  1.00  0.00           H
ATOM   3992  CB  ASP   257      51.287  23.958  64.131  1.00  0.00           C
ATOM   3993  HB2 ASP   257      52.082  24.583  63.723  1.00  0.00           H
ATOM   3994  HB3 ASP   257      50.597  24.735  64.460  1.00  0.00           H
ATOM   3995  CG  ASP   257      51.885  23.197  65.263  1.00  0.00           C
ATOM   3996  OD1 ASP   257      52.470  22.081  65.030  1.00  0.00           O
ATOM   3997  OD2 ASP   257      51.772  23.627  66.403  1.00  0.00           O
ATOM   3998  C   ASP   257      49.494  22.331  63.286  1.00  0.00           C
ATOM   3999  O   ASP   257      49.097  22.130  64.464  1.00  0.00           O
ATOM   4000  N   ASN   258      48.938  21.674  62.339  1.00  0.00           N
ATOM   4001  H   ASN   258      49.209  21.809  61.375  1.00  0.00           H
ATOM   4002  CA  ASN   258      47.835  20.617  62.524  1.00  0.00           C
ATOM   4003  HA  ASN   258      47.066  20.983  63.204  1.00  0.00           H
ATOM   4004  CB  ASN   258      47.284  20.201  61.153  1.00  0.00           C
ATOM   4005  HB2 ASN   258      48.058  20.227  60.387  1.00  0.00           H
ATOM   4006  HB3 ASN   258      46.950  19.168  61.055  1.00  0.00           H
ATOM   4007  CG  ASN   258      46.130  21.146  60.720  1.00  0.00           C
ATOM   4008  OD1 ASN   258      45.474  21.809  61.578  1.00  0.00           O
ATOM   4009  ND2 ASN   258      45.827  21.090  59.476  1.00  0.00           N
ATOM   4010 HD21 ASN   258      46.447  20.533  58.906  1.00  0.00           H
ATOM   4011 HD22 ASN   258      45.148  21.750  59.122  1.00  0.00           H
ATOM   4012  C   ASN   258      48.435  19.367  63.255  1.00  0.00           C
ATOM   4013  O   ASN   258      47.719  18.367  63.549  1.00  0.00           O
ATOM   4014  N   GLU   259      49.755  19.382  63.504  1.00  0.00           N
ATOM   4015  H   GLU   259      50.321  20.122  63.115  1.00  0.00           H
ATOM   4016  CA  GLU   259      50.513  18.382  64.272  1.00  0.00           C
ATOM   4017  HA  GLU   259      50.011  17.418  64.182  1.00  0.00           H
ATOM   4018  CB  GLU   259      51.990  18.197  63.779  1.00  0.00           C
ATOM   4019  HB2 GLU   259      52.538  19.130  63.909  1.00  0.00           H
ATOM   4020  HB3 GLU   259      52.506  17.457  64.390  1.00  0.00           H
ATOM   4021  CG  GLU   259      52.111  17.798  62.310  1.00  0.00           C
ATOM   4022  HG2 GLU   259      53.132  17.477  62.106  1.00  0.00           H
ATOM   4023  HG3 GLU   259      51.445  16.946  62.168  1.00  0.00           H
ATOM   4024  CD  GLU   259      51.773  18.904  61.289  1.00  0.00           C
ATOM   4025  OE1 GLU   259      51.675  18.473  60.079  1.00  0.00           O
ATOM   4026  OE2 GLU   259      51.702  20.128  61.647  1.00  0.00           O
ATOM   4027  C   GLU   259      50.539  18.730  65.759  1.00  0.00           C
ATOM   4028  O   GLU   259      50.661  17.817  66.597  1.00  0.00           O
ATOM   4029  N   HID   260      50.386  19.994  66.084  1.00  0.00           N
ATOM   4030  H   HID   260      50.057  20.520  65.287  1.00  0.00           H
ATOM   4031  CA  HID   260      50.294  20.656  67.416  1.00  0.00           C
ATOM   4032  HA  HID   260      50.271  21.717  67.162  1.00  0.00           H
ATOM   4033  CB  HID   260      49.010  20.391  68.150  1.00  0.00           C
ATOM   4034  HB2 HID   260      49.226  19.536  68.791  1.00  0.00           H
ATOM   4035  HB3 HID   260      48.750  21.302  68.691  1.00  0.00           H
ATOM   4036  CG  HID   260      47.807  19.993  67.341  1.00  0.00           C
ATOM   4037  ND1 HID   260      47.408  20.459  66.106  1.00  0.00           N
ATOM   4038  HD1 HID   260      48.052  20.962  65.512  1.00  0.00           H
ATOM   4039  CE1 HID   260      46.170  20.012  65.823  1.00  0.00           C
ATOM   4040  HE1 HID   260      45.663  20.125  64.876  1.00  0.00           H
ATOM   4041  NE2 HID   260      45.682  19.297  66.826  1.00  0.00           N
ATOM   4042  CD2 HID   260      46.733  19.273  67.774  1.00  0.00           C
ATOM   4043  HD2 HID   260      46.610  18.792  68.734  1.00  0.00           H
ATOM   4044  C   HID   260      51.630  20.483  68.224  1.00  0.00           C
ATOM   4045  O   HID   260      51.452  20.403  69.446  1.00  0.00           O
ATOM   4046  N   VAL   261      52.811  20.522  67.521  1.00  0.00           N
ATOM   4047  H   VAL   261      52.751  20.344  66.528  1.00  0.00           H
ATOM   4048  CA  VAL   261      54.155  20.298  68.086  1.00  0.00           C
ATOM   4049  HA  VAL   261      53.949  19.854  69.060  1.00  0.00           H
ATOM   4050  CB  VAL   261      55.111  19.416  67.252  1.00  0.00           C
ATOM   4051  HB  VAL   261      56.082  19.566  67.725  1.00  0.00           H
ATOM   4052  CG1 VAL   261      54.708  17.880  67.382  1.00  0.00           C
ATOM   4053 HG11 VAL   261      53.677  17.606  67.155  1.00  0.00           H
ATOM   4054 HG12 VAL   261      55.302  17.205  66.768  1.00  0.00           H
ATOM   4055 HG13 VAL   261      54.828  17.497  68.395  1.00  0.00           H
ATOM   4056  CG2 VAL   261      55.208  19.780  65.743  1.00  0.00           C
ATOM   4057 HG21 VAL   261      55.538  20.812  65.618  1.00  0.00           H
ATOM   4058 HG22 VAL   261      54.324  19.506  65.168  1.00  0.00           H
ATOM   4059 HG23 VAL   261      56.025  19.232  65.274  1.00  0.00           H
ATOM   4060  C   VAL   261      54.858  21.578  68.498  1.00  0.00           C
ATOM   4061  O   VAL   261      55.873  21.537  69.115  1.00  0.00           O
ATOM   4062  N   VAL   262      54.337  22.764  68.159  1.00  0.00           N
ATOM   4063  H   VAL   262      53.478  22.707  67.629  1.00  0.00           H
ATOM   4064  CA  VAL   262      55.024  24.062  68.279  1.00  0.00           C
ATOM   4065  HA  VAL   262      55.705  23.980  69.125  1.00  0.00           H
ATOM   4066  CB  VAL   262      55.928  24.311  67.035  1.00  0.00           C
ATOM   4067  HB  VAL   262      56.288  23.318  66.765  1.00  0.00           H
ATOM   4068  CG1 VAL   262      55.163  24.987  65.870  1.00  0.00           C
ATOM   4069 HG11 VAL   262      55.831  25.296  65.064  1.00  0.00           H
ATOM   4070 HG12 VAL   262      54.327  24.380  65.524  1.00  0.00           H
ATOM   4071 HG13 VAL   262      54.694  25.861  66.321  1.00  0.00           H
ATOM   4072  CG2 VAL   262      57.275  25.013  67.504  1.00  0.00           C
ATOM   4073 HG21 VAL   262      57.108  25.950  68.035  1.00  0.00           H
ATOM   4074 HG22 VAL   262      57.899  25.236  66.639  1.00  0.00           H
ATOM   4075 HG23 VAL   262      57.824  24.294  68.112  1.00  0.00           H
ATOM   4076  C   VAL   262      54.194  25.246  68.763  1.00  0.00           C
ATOM   4077  O   VAL   262      54.737  25.950  69.587  1.00  0.00           O
ATOM   4078  N   LEU   263      52.949  25.474  68.412  1.00  0.00           N
ATOM   4079  H   LEU   263      52.451  24.873  67.771  1.00  0.00           H
ATOM   4080  CA  LEU   263      52.206  26.676  68.892  1.00  0.00           C
ATOM   4081  HA  LEU   263      52.807  27.585  68.899  1.00  0.00           H
ATOM   4082  CB  LEU   263      50.969  26.935  68.010  1.00  0.00           C
ATOM   4083  HB2 LEU   263      50.421  26.009  67.834  1.00  0.00           H
ATOM   4084  HB3 LEU   263      50.369  27.667  68.548  1.00  0.00           H
ATOM   4085  CG  LEU   263      51.295  27.357  66.529  1.00  0.00           C
ATOM   4086  HG  LEU   263      51.843  26.500  66.139  1.00  0.00           H
ATOM   4087  CD1 LEU   263      50.022  27.607  65.708  1.00  0.00           C
ATOM   4088 HD11 LEU   263      49.295  26.796  65.655  1.00  0.00           H
ATOM   4089 HD12 LEU   263      50.264  27.726  64.652  1.00  0.00           H
ATOM   4090 HD13 LEU   263      49.426  28.491  65.931  1.00  0.00           H
ATOM   4091  CD2 LEU   263      52.009  28.680  66.424  1.00  0.00           C
ATOM   4092 HD21 LEU   263      51.489  29.534  66.856  1.00  0.00           H
ATOM   4093 HD22 LEU   263      52.881  28.694  67.080  1.00  0.00           H
ATOM   4094 HD23 LEU   263      52.296  28.861  65.389  1.00  0.00           H
ATOM   4095  C   LEU   263      51.710  26.467  70.316  1.00  0.00           C
ATOM   4096  O   LEU   263      51.373  25.340  70.647  1.00  0.00           O
ATOM   4097  N   PRO   264      51.627  27.443  71.271  1.00  0.00           N
ATOM   4098  CD  PRO   264      52.022  28.809  71.014  1.00  0.00           C
ATOM   4099  HD2 PRO   264      51.211  29.406  70.596  1.00  0.00           H
ATOM   4100  HD3 PRO   264      52.943  28.781  70.431  1.00  0.00           H
ATOM   4101  CG  PRO   264      52.304  29.473  72.363  1.00  0.00           C
ATOM   4102  HG2 PRO   264      51.399  30.005  72.657  1.00  0.00           H
ATOM   4103  HG3 PRO   264      53.053  30.266  72.332  1.00  0.00           H
ATOM   4104  CB  PRO   264      52.599  28.292  73.321  1.00  0.00           C
ATOM   4105  HB2 PRO   264      52.460  28.511  74.379  1.00  0.00           H
ATOM   4106  HB3 PRO   264      53.613  28.015  73.033  1.00  0.00           H
ATOM   4107  CA  PRO   264      51.630  27.231  72.732  1.00  0.00           C
ATOM   4108  HA  PRO   264      52.097  26.264  72.921  1.00  0.00           H
ATOM   4109  C   PRO   264      50.198  27.174  73.387  1.00  0.00           C
ATOM   4110  O   PRO   264      49.772  28.054  74.176  1.00  0.00           O
ATOM   4111  N   ARG   265      49.438  26.239  72.861  1.00  0.00           N
ATOM   4112  H   ARG   265      49.958  25.567  72.315  1.00  0.00           H
ATOM   4113  CA  ARG   265      48.022  26.048  73.140  1.00  0.00           C
ATOM   4114  HA  ARG   265      47.490  26.962  72.882  1.00  0.00           H
ATOM   4115  CB  ARG   265      47.383  24.920  72.259  1.00  0.00           C
ATOM   4116  HB2 ARG   265      47.705  23.926  72.571  1.00  0.00           H
ATOM   4117  HB3 ARG   265      46.293  24.919  72.263  1.00  0.00           H
ATOM   4118  CG  ARG   265      47.779  25.049  70.822  1.00  0.00           C
ATOM   4119  HG2 ARG   265      47.672  26.081  70.486  1.00  0.00           H
ATOM   4120  HG3 ARG   265      48.818  24.797  70.608  1.00  0.00           H
ATOM   4121  CD  ARG   265      46.841  24.226  69.987  1.00  0.00           C
ATOM   4122  HD2 ARG   265      45.825  24.560  70.196  1.00  0.00           H
ATOM   4123  HD3 ARG   265      47.072  24.352  68.928  1.00  0.00           H
ATOM   4124  NE  ARG   265      47.042  22.743  70.313  1.00  0.00           N
ATOM   4125  HE  ARG   265      47.929  22.375  70.629  1.00  0.00           H
ATOM   4126  CZ  ARG   265      46.132  21.796  70.164  1.00  0.00           C
ATOM   4127  NH1 ARG   265      44.935  22.059  69.705  1.00  0.00           N
ATOM   4128 HH11 ARG   265      44.665  23.004  69.470  1.00  0.00           H
ATOM   4129 HH12 ARG   265      44.367  21.233  69.594  1.00  0.00           H
ATOM   4130  NH2 ARG   265      46.302  20.652  70.782  1.00  0.00           N
ATOM   4131 HH21 ARG   265      47.134  20.494  71.333  1.00  0.00           H
ATOM   4132 HH22 ARG   265      45.548  20.030  70.529  1.00  0.00           H
ATOM   4133  C   ARG   265      47.588  25.700  74.596  1.00  0.00           C
ATOM   4134  O   ARG   265      48.366  25.103  75.395  1.00  0.00           O
ATOM   4135  N   THR   266      46.371  26.007  74.921  1.00  0.00           N
ATOM   4136  H   THR   266      45.841  26.502  74.218  1.00  0.00           H
ATOM   4137  CA  THR   266      45.681  25.911  76.240  1.00  0.00           C
ATOM   4138  HA  THR   266      46.386  25.671  77.036  1.00  0.00           H
ATOM   4139  CB  THR   266      45.079  27.313  76.542  1.00  0.00           C
ATOM   4140  HB  THR   266      44.689  27.221  77.555  1.00  0.00           H
ATOM   4141  CG2 THR   266      46.264  28.284  76.537  1.00  0.00           C
ATOM   4142 HG21 THR   266      46.010  29.310  76.804  1.00  0.00           H
ATOM   4143 HG22 THR   266      46.629  28.406  75.517  1.00  0.00           H
ATOM   4144 HG23 THR   266      47.126  27.896  77.079  1.00  0.00           H
ATOM   4145  OG1 THR   266      44.149  27.844  75.634  1.00  0.00           O
ATOM   4146  HG1 THR   266      44.607  28.008  74.807  1.00  0.00           H
ATOM   4147  C   THR   266      44.606  24.861  76.250  1.00  0.00           C
ATOM   4148  O   THR   266      44.170  24.476  75.207  1.00  0.00           O
ATOM   4149  N   LYS   267      43.842  24.636  77.403  1.00  0.00           N
ATOM   4150  H   LYS   267      44.256  24.956  78.266  1.00  0.00           H
ATOM   4151  CA  LYS   267      42.557  23.942  77.368  1.00  0.00           C
ATOM   4152  HA  LYS   267      42.724  23.063  76.745  1.00  0.00           H
ATOM   4153  CB  LYS   267      42.107  23.436  78.730  1.00  0.00           C
ATOM   4154  HB2 LYS   267      41.317  22.729  78.482  1.00  0.00           H
ATOM   4155  HB3 LYS   267      42.892  22.924  79.285  1.00  0.00           H
ATOM   4156  CG  LYS   267      41.487  24.600  79.615  1.00  0.00           C
ATOM   4157  HG2 LYS   267      42.176  25.372  79.959  1.00  0.00           H
ATOM   4158  HG3 LYS   267      40.729  25.080  78.997  1.00  0.00           H
ATOM   4159  CD  LYS   267      40.716  23.922  80.745  1.00  0.00           C
ATOM   4160  HD2 LYS   267      39.918  23.307  80.328  1.00  0.00           H
ATOM   4161  HD3 LYS   267      41.363  23.222  81.275  1.00  0.00           H
ATOM   4162  CE  LYS   267      40.245  25.097  81.620  1.00  0.00           C
ATOM   4163  HE2 LYS   267      41.141  25.478  82.111  1.00  0.00           H
ATOM   4164  HE3 LYS   267      39.851  25.842  80.927  1.00  0.00           H
ATOM   4165  NZ  LYS   267      39.222  24.669  82.560  1.00  0.00           N
ATOM   4166  HZ1 LYS   267      38.853  25.499  83.002  1.00  0.00           H
ATOM   4167  HZ2 LYS   267      39.586  23.981  83.203  1.00  0.00           H
ATOM   4168  HZ3 LYS   267      38.500  24.208  82.027  1.00  0.00           H
ATOM   4169  C   LYS   267      41.506  24.651  76.608  1.00  0.00           C
ATOM   4170  O   LYS   267      40.705  24.023  75.912  1.00  0.00           O
ATOM   4171  N   TYR   268      41.572  26.021  76.531  1.00  0.00           N
ATOM   4172  H   TYR   268      42.278  26.473  77.094  1.00  0.00           H
ATOM   4173  CA  TYR   268      40.586  26.796  75.764  1.00  0.00           C
ATOM   4174  HA  TYR   268      39.645  26.379  76.124  1.00  0.00           H
ATOM   4175  CB  TYR   268      40.692  28.293  76.217  1.00  0.00           C
ATOM   4176  HB2 TYR   268      41.596  28.720  75.783  1.00  0.00           H
ATOM   4177  HB3 TYR   268      39.937  28.931  75.757  1.00  0.00           H
ATOM   4178  CG  TYR   268      40.668  28.512  77.755  1.00  0.00           C
ATOM   4179  CD1 TYR   268      39.678  27.937  78.621  1.00  0.00           C
ATOM   4180  HD1 TYR   268      38.921  27.210  78.364  1.00  0.00           H
ATOM   4181  CE1 TYR   268      39.823  28.135  80.003  1.00  0.00           C
ATOM   4182  HE1 TYR   268      39.078  27.766  80.691  1.00  0.00           H
ATOM   4183  CZ  TYR   268      40.745  29.073  80.472  1.00  0.00           C
ATOM   4184  OH  TYR   268      40.793  29.313  81.818  1.00  0.00           O
ATOM   4185  HH  TYR   268      40.361  28.691  82.407  1.00  0.00           H
ATOM   4186  CE2 TYR   268      41.676  29.709  79.625  1.00  0.00           C
ATOM   4187  HE2 TYR   268      42.380  30.446  79.985  1.00  0.00           H
ATOM   4188  CD2 TYR   268      41.700  29.332  78.291  1.00  0.00           C
ATOM   4189  HD2 TYR   268      42.456  29.639  77.585  1.00  0.00           H
ATOM   4190  C   TYR   268      40.604  26.493  74.334  1.00  0.00           C
ATOM   4191  O   TYR   268      39.579  26.209  73.756  1.00  0.00           O
ATOM   4192  N   ASP   269      41.779  26.522  73.766  1.00  0.00           N
ATOM   4193  H   ASP   269      42.612  26.717  74.302  1.00  0.00           H
ATOM   4194  CA  ASP   269      41.950  26.208  72.336  1.00  0.00           C
ATOM   4195  HA  ASP   269      41.306  26.947  71.857  1.00  0.00           H
ATOM   4196  CB  ASP   269      43.397  26.566  71.913  1.00  0.00           C
ATOM   4197  HB2 ASP   269      43.994  25.758  72.336  1.00  0.00           H
ATOM   4198  HB3 ASP   269      43.361  26.392  70.838  1.00  0.00           H
ATOM   4199  CG  ASP   269      43.947  27.843  72.405  1.00  0.00           C
ATOM   4200  OD1 ASP   269      43.361  28.864  72.089  1.00  0.00           O
ATOM   4201  OD2 ASP   269      44.978  27.887  73.077  1.00  0.00           O
ATOM   4202  C   ASP   269      41.662  24.785  72.021  1.00  0.00           C
ATOM   4203  O   ASP   269      40.985  24.503  70.977  1.00  0.00           O
ATOM   4204  N   ILE   270      42.032  23.833  72.885  1.00  0.00           N
ATOM   4205  H   ILE   270      42.643  24.117  73.638  1.00  0.00           H
ATOM   4206  CA  ILE   270      41.674  22.426  72.765  1.00  0.00           C
ATOM   4207  HA  ILE   270      42.012  22.174  71.760  1.00  0.00           H
ATOM   4208  CB  ILE   270      42.494  21.572  73.757  1.00  0.00           C
ATOM   4209  HB  ILE   270      42.461  22.022  74.749  1.00  0.00           H
ATOM   4210  CG2 ILE   270      41.846  20.184  73.768  1.00  0.00           C
ATOM   4211 HG21 ILE   270      42.530  19.435  74.168  1.00  0.00           H
ATOM   4212 HG22 ILE   270      41.593  19.858  72.758  1.00  0.00           H
ATOM   4213 HG23 ILE   270      40.916  20.263  74.333  1.00  0.00           H
ATOM   4214  CG1 ILE   270      43.954  21.570  73.288  1.00  0.00           C
ATOM   4215 HG12 ILE   270      44.059  20.943  72.403  1.00  0.00           H
ATOM   4216 HG13 ILE   270      44.314  22.536  72.933  1.00  0.00           H
ATOM   4217  CD1 ILE   270      44.891  20.992  74.252  1.00  0.00           C
ATOM   4218 HD11 ILE   270      44.497  21.250  75.236  1.00  0.00           H
ATOM   4219 HD12 ILE   270      45.907  21.387  74.263  1.00  0.00           H
ATOM   4220 HD13 ILE   270      44.909  19.907  74.144  1.00  0.00           H
ATOM   4221  C   ILE   270      40.173  22.165  72.860  1.00  0.00           C
ATOM   4222  O   ILE   270      39.574  21.322  72.141  1.00  0.00           O
ATOM   4223  N   THR   271      39.450  22.878  73.719  1.00  0.00           N
ATOM   4224  H   THR   271      39.922  23.611  74.228  1.00  0.00           H
ATOM   4225  CA  THR   271      37.985  22.938  73.722  1.00  0.00           C
ATOM   4226  HA  THR   271      37.661  21.905  73.846  1.00  0.00           H
ATOM   4227  CB  THR   271      37.520  23.620  75.042  1.00  0.00           C
ATOM   4228  HB  THR   271      37.912  24.635  75.089  1.00  0.00           H
ATOM   4229  CG2 THR   271      35.980  23.711  75.237  1.00  0.00           C
ATOM   4230 HG21 THR   271      35.618  22.745  75.592  1.00  0.00           H
ATOM   4231 HG22 THR   271      35.416  24.049  74.368  1.00  0.00           H
ATOM   4232 HG23 THR   271      35.791  24.378  76.078  1.00  0.00           H
ATOM   4233  OG1 THR   271      38.090  22.956  76.227  1.00  0.00           O
ATOM   4234  HG1 THR   271      39.009  23.199  76.358  1.00  0.00           H
ATOM   4235  C   THR   271      37.268  23.541  72.462  1.00  0.00           C
ATOM   4236  O   THR   271      36.288  23.042  71.964  1.00  0.00           O
ATOM   4237  N   ILE   272      37.741  24.738  71.999  1.00  0.00           N
ATOM   4238  H   ILE   272      38.565  25.062  72.485  1.00  0.00           H
ATOM   4239  CA  ILE   272      37.168  25.402  70.840  1.00  0.00           C
ATOM   4240  HA  ILE   272      36.083  25.496  70.778  1.00  0.00           H
ATOM   4241  CB  ILE   272      37.844  26.798  70.760  1.00  0.00           C
ATOM   4242  HB  ILE   272      38.933  26.820  70.766  1.00  0.00           H
ATOM   4243  CG2 ILE   272      37.620  27.446  69.329  1.00  0.00           C
ATOM   4244 HG21 ILE   272      36.585  27.349  69.001  1.00  0.00           H
ATOM   4245 HG22 ILE   272      38.203  27.014  68.516  1.00  0.00           H
ATOM   4246 HG23 ILE   272      37.803  28.518  69.419  1.00  0.00           H
ATOM   4247  CG1 ILE   272      37.132  27.621  71.870  1.00  0.00           C
ATOM   4248 HG12 ILE   272      36.093  27.875  71.662  1.00  0.00           H
ATOM   4249 HG13 ILE   272      37.067  27.079  72.815  1.00  0.00           H
ATOM   4250  CD1 ILE   272      37.824  28.925  72.191  1.00  0.00           C
ATOM   4251 HD11 ILE   272      38.102  29.378  71.240  1.00  0.00           H
ATOM   4252 HD12 ILE   272      38.706  28.663  72.776  1.00  0.00           H
ATOM   4253 HD13 ILE   272      37.235  29.441  72.949  1.00  0.00           H
ATOM   4254  C   ILE   272      37.532  24.607  69.559  1.00  0.00           C
ATOM   4255  O   ILE   272      36.700  24.571  68.704  1.00  0.00           O
ATOM   4256  N   ASP   273      38.669  23.907  69.519  1.00  0.00           N
ATOM   4257  H   ASP   273      39.388  24.115  70.197  1.00  0.00           H
ATOM   4258  CA  ASP   273      39.143  22.974  68.471  1.00  0.00           C
ATOM   4259  HA  ASP   273      39.332  23.508  67.539  1.00  0.00           H
ATOM   4260  CB  ASP   273      40.406  22.245  68.879  1.00  0.00           C
ATOM   4261  HB2 ASP   273      41.244  22.933  68.990  1.00  0.00           H
ATOM   4262  HB3 ASP   273      40.170  21.673  69.776  1.00  0.00           H
ATOM   4263  CG  ASP   273      40.850  21.244  67.771  1.00  0.00           C
ATOM   4264  OD1 ASP   273      40.767  21.667  66.571  1.00  0.00           O
ATOM   4265  OD2 ASP   273      41.107  20.100  68.059  1.00  0.00           O
ATOM   4266  C   ASP   273      38.041  21.914  68.300  1.00  0.00           C
ATOM   4267  O   ASP   273      37.698  21.679  67.165  1.00  0.00           O
ATOM   4268  N   GLU   274      37.617  21.364  69.385  1.00  0.00           N
ATOM   4269  H   GLU   274      38.209  21.602  70.167  1.00  0.00           H
ATOM   4270  CA  GLU   274      36.654  20.262  69.444  1.00  0.00           C
ATOM   4271  HA  GLU   274      37.010  19.486  68.766  1.00  0.00           H
ATOM   4272  CB  GLU   274      36.762  19.539  70.850  1.00  0.00           C
ATOM   4273  HB2 GLU   274      37.666  18.933  70.796  1.00  0.00           H
ATOM   4274  HB3 GLU   274      36.889  20.371  71.542  1.00  0.00           H
ATOM   4275  CG  GLU   274      35.479  18.657  71.211  1.00  0.00           C
ATOM   4276  HG2 GLU   274      35.509  18.314  72.245  1.00  0.00           H
ATOM   4277  HG3 GLU   274      34.672  19.389  71.153  1.00  0.00           H
ATOM   4278  CD  GLU   274      35.241  17.470  70.267  1.00  0.00           C
ATOM   4279  OE1 GLU   274      34.074  17.082  70.186  1.00  0.00           O
ATOM   4280  OE2 GLU   274      36.232  16.932  69.780  1.00  0.00           O
ATOM   4281  C   GLU   274      35.141  20.697  69.183  1.00  0.00           C
ATOM   4282  O   GLU   274      34.283  20.006  68.588  1.00  0.00           O
ATOM   4283  N   GLU   275      34.853  21.885  69.663  1.00  0.00           N
ATOM   4284  H   GLU   275      35.643  22.426  69.985  1.00  0.00           H
ATOM   4285  CA  GLU   275      33.547  22.667  69.315  1.00  0.00           C
ATOM   4286  HA  GLU   275      32.697  22.028  69.559  1.00  0.00           H
ATOM   4287  CB  GLU   275      33.319  23.860  70.126  1.00  0.00           C
ATOM   4288  HB2 GLU   275      33.822  23.602  71.058  1.00  0.00           H
ATOM   4289  HB3 GLU   275      33.885  24.655  69.639  1.00  0.00           H
ATOM   4290  CG  GLU   275      31.880  24.208  70.527  1.00  0.00           C
ATOM   4291  HG2 GLU   275      31.963  25.139  71.088  1.00  0.00           H
ATOM   4292  HG3 GLU   275      31.330  24.501  69.633  1.00  0.00           H
ATOM   4293  CD  GLU   275      31.188  23.150  71.491  1.00  0.00           C
ATOM   4294  OE1 GLU   275      29.957  22.912  71.399  1.00  0.00           O
ATOM   4295  OE2 GLU   275      31.926  22.610  72.362  1.00  0.00           O
ATOM   4296  C   GLU   275      33.504  23.015  67.788  1.00  0.00           C
ATOM   4297  O   GLU   275      32.424  23.222  67.189  1.00  0.00           O
ATOM   4298  N   SER   276      34.644  23.110  67.135  1.00  0.00           N
ATOM   4299  H   SER   276      35.424  22.687  67.617  1.00  0.00           H
ATOM   4300  CA  SER   276      34.791  23.631  65.752  1.00  0.00           C
ATOM   4301  HA  SER   276      34.189  24.531  65.627  1.00  0.00           H
ATOM   4302  CB  SER   276      36.242  23.956  65.421  1.00  0.00           C
ATOM   4303  HB2 SER   276      36.280  24.690  64.615  1.00  0.00           H
ATOM   4304  HB3 SER   276      36.653  24.421  66.317  1.00  0.00           H
ATOM   4305  OG  SER   276      36.905  22.747  64.950  1.00  0.00           O
ATOM   4306  HG  SER   276      36.969  22.214  65.745  1.00  0.00           H
ATOM   4307  C   SER   276      34.267  22.622  64.720  1.00  0.00           C
ATOM   4308  O   SER   276      34.169  21.436  65.040  1.00  0.00           O
ATOM   4309  N   PRO   277      34.078  22.933  63.462  1.00  0.00           N
ATOM   4310  CD  PRO   277      34.066  24.225  62.831  1.00  0.00           C
ATOM   4311  HD2 PRO   277      34.736  24.966  63.268  1.00  0.00           H
ATOM   4312  HD3 PRO   277      33.032  24.568  62.831  1.00  0.00           H
ATOM   4313  CG  PRO   277      34.358  23.987  61.331  1.00  0.00           C
ATOM   4314  HG2 PRO   277      35.401  23.691  61.226  1.00  0.00           H
ATOM   4315  HG3 PRO   277      34.094  24.798  60.651  1.00  0.00           H
ATOM   4316  CB  PRO   277      33.337  22.756  61.162  1.00  0.00           C
ATOM   4317  HB2 PRO   277      33.511  22.166  60.262  1.00  0.00           H
ATOM   4318  HB3 PRO   277      32.288  23.049  61.160  1.00  0.00           H
ATOM   4319  CA  PRO   277      33.499  21.918  62.480  1.00  0.00           C
ATOM   4320  HA  PRO   277      32.524  21.647  62.884  1.00  0.00           H
ATOM   4321  C   PRO   277      34.447  20.771  62.315  1.00  0.00           C
ATOM   4322  O   PRO   277      33.997  19.638  62.046  1.00  0.00           O
ATOM   4323  N   ARG   278      35.761  20.990  62.445  1.00  0.00           N
ATOM   4324  H   ARG   278      36.005  21.843  62.926  1.00  0.00           H
ATOM   4325  CA  ARG   278      36.906  20.128  61.993  1.00  0.00           C
ATOM   4326  HA  ARG   278      36.597  19.102  61.795  1.00  0.00           H
ATOM   4327  CB  ARG   278      37.345  20.724  60.664  1.00  0.00           C
ATOM   4328  HB2 ARG   278      37.590  21.782  60.753  1.00  0.00           H
ATOM   4329  HB3 ARG   278      38.307  20.255  60.452  1.00  0.00           H
ATOM   4330  CG  ARG   278      36.480  20.545  59.458  1.00  0.00           C
ATOM   4331  HG2 ARG   278      36.043  19.547  59.422  1.00  0.00           H
ATOM   4332  HG3 ARG   278      35.630  21.214  59.595  1.00  0.00           H
ATOM   4333  CD  ARG   278      37.249  20.933  58.218  1.00  0.00           C
ATOM   4334  HD2 ARG   278      37.594  21.956  58.359  1.00  0.00           H
ATOM   4335  HD3 ARG   278      38.134  20.298  58.278  1.00  0.00           H
ATOM   4336  NE  ARG   278      36.411  20.751  57.046  1.00  0.00           N
ATOM   4337  HE  ARG   278      35.504  20.361  57.258  1.00  0.00           H
ATOM   4338  CZ  ARG   278      36.634  20.951  55.761  1.00  0.00           C
ATOM   4339  NH1 ARG   278      37.690  21.440  55.251  1.00  0.00           N
ATOM   4340 HH11 ARG   278      38.466  21.774  55.805  1.00  0.00           H
ATOM   4341 HH12 ARG   278      37.590  21.714  54.285  1.00  0.00           H
ATOM   4342  NH2 ARG   278      35.669  20.782  54.950  1.00  0.00           N
ATOM   4343 HH21 ARG   278      34.845  20.345  55.337  1.00  0.00           H
ATOM   4344 HH22 ARG   278      35.738  20.995  53.964  1.00  0.00           H
ATOM   4345  C   ARG   278      38.062  20.113  63.018  1.00  0.00           C
ATOM   4346  O   ARG   278      39.043  20.847  62.864  1.00  0.00           O
ATOM   4347  N   PRO   279      37.846  19.346  64.119  1.00  0.00           N
ATOM   4348  CD  PRO   279      36.608  18.633  64.387  1.00  0.00           C
ATOM   4349  HD2 PRO   279      36.754  17.570  64.188  1.00  0.00           H
ATOM   4350  HD3 PRO   279      35.680  19.169  64.190  1.00  0.00           H
ATOM   4351  CG  PRO   279      36.597  18.557  65.929  1.00  0.00           C
ATOM   4352  HG2 PRO   279      36.258  17.584  66.283  1.00  0.00           H
ATOM   4353  HG3 PRO   279      36.000  19.388  66.304  1.00  0.00           H
ATOM   4354  CB  PRO   279      38.076  18.445  66.211  1.00  0.00           C
ATOM   4355  HB2 PRO   279      38.285  17.377  66.130  1.00  0.00           H
ATOM   4356  HB3 PRO   279      38.285  18.642  67.262  1.00  0.00           H
ATOM   4357  CA  PRO   279      38.799  19.267  65.169  1.00  0.00           C
ATOM   4358  HA  PRO   279      39.060  20.269  65.509  1.00  0.00           H
ATOM   4359  C   PRO   279      40.148  18.709  64.735  1.00  0.00           C
ATOM   4360  O   PRO   279      40.186  17.822  63.872  1.00  0.00           O
ATOM   4361  N   GLY   280      41.317  19.291  65.146  1.00  0.00           N
ATOM   4362  H   GLY   280      41.215  20.015  65.842  1.00  0.00           H
ATOM   4363  CA  GLY   280      42.643  18.924  64.727  1.00  0.00           C
ATOM   4364  HA2 GLY   280      43.362  19.459  65.347  1.00  0.00           H
ATOM   4365  HA3 GLY   280      42.840  17.852  64.737  1.00  0.00           H
ATOM   4366  C   GLY   280      42.958  19.360  63.276  1.00  0.00           C
ATOM   4367  O   GLY   280      43.997  19.076  62.667  1.00  0.00           O
ATOM   4368  N   GLN   281      42.108  20.217  62.710  1.00  0.00           N
ATOM   4369  H   GLN   281      41.204  20.435  63.104  1.00  0.00           H
ATOM   4370  CA  GLN   281      42.416  20.999  61.483  1.00  0.00           C
ATOM   4371  HA  GLN   281      43.414  20.710  61.155  1.00  0.00           H
ATOM   4372  CB  GLN   281      41.483  20.491  60.330  1.00  0.00           C
ATOM   4373  HB2 GLN   281      40.565  21.074  60.404  1.00  0.00           H
ATOM   4374  HB3 GLN   281      42.041  20.715  59.422  1.00  0.00           H
ATOM   4375  CG  GLN   281      41.177  18.952  60.338  1.00  0.00           C
ATOM   4376  HG2 GLN   281      42.118  18.444  60.547  1.00  0.00           H
ATOM   4377  HG3 GLN   281      40.554  18.680  61.189  1.00  0.00           H
ATOM   4378  CD  GLN   281      40.628  18.446  59.024  1.00  0.00           C
ATOM   4379  OE1 GLN   281      40.543  19.159  58.012  1.00  0.00           O
ATOM   4380  NE2 GLN   281      40.173  17.223  58.963  1.00  0.00           N
ATOM   4381 HE21 GLN   281      39.748  16.941  58.091  1.00  0.00           H
ATOM   4382 HE22 GLN   281      40.032  16.737  59.836  1.00  0.00           H
ATOM   4383  C   GLN   281      42.361  22.539  61.702  1.00  0.00           C
ATOM   4384  O   GLN   281      42.080  22.985  62.778  1.00  0.00           O
ATOM   4385  N   GLN   282      42.779  23.288  60.690  1.00  0.00           N
ATOM   4386  H   GLN   282      42.925  22.839  59.796  1.00  0.00           H
ATOM   4387  CA  GLN   282      42.962  24.732  60.676  1.00  0.00           C
ATOM   4388  HA  GLN   282      43.625  24.995  59.850  1.00  0.00           H
ATOM   4389  CB  GLN   282      41.586  25.350  60.402  1.00  0.00           C
ATOM   4390  HB2 GLN   282      40.938  25.176  61.261  1.00  0.00           H
ATOM   4391  HB3 GLN   282      41.779  26.422  60.365  1.00  0.00           H
ATOM   4392  CG  GLN   282      40.869  24.936  59.107  1.00  0.00           C
ATOM   4393  HG2 GLN   282      40.715  23.857  59.137  1.00  0.00           H
ATOM   4394  HG3 GLN   282      39.912  25.426  58.924  1.00  0.00           H
ATOM   4395  CD  GLN   282      41.763  25.179  57.814  1.00  0.00           C
ATOM   4396  OE1 GLN   282      42.034  24.223  57.074  1.00  0.00           O
ATOM   4397  NE2 GLN   282      42.333  26.382  57.598  1.00  0.00           N
ATOM   4398 HE21 GLN   282      42.822  26.426  56.715  1.00  0.00           H
ATOM   4399 HE22 GLN   282      42.141  27.224  58.121  1.00  0.00           H
ATOM   4400  C   GLN   282      43.668  25.277  61.910  1.00  0.00           C
ATOM   4401  O   GLN   282      43.263  26.281  62.452  1.00  0.00           O
ATOM   4402  N   THR   283      44.738  24.586  62.414  1.00  0.00           N
ATOM   4403  H   THR   283      45.281  23.835  62.012  1.00  0.00           H
ATOM   4404  CA  THR   283      45.130  24.870  63.817  1.00  0.00           C
ATOM   4405  HA  THR   283      44.276  24.731  64.479  1.00  0.00           H
ATOM   4406  CB  THR   283      46.085  23.790  64.215  1.00  0.00           C
ATOM   4407  HB  THR   283      46.913  23.756  63.507  1.00  0.00           H
ATOM   4408  CG2 THR   283      46.645  24.008  65.628  1.00  0.00           C
ATOM   4409 HG21 THR   283      47.273  23.166  65.916  1.00  0.00           H
ATOM   4410 HG22 THR   283      45.879  23.992  66.404  1.00  0.00           H
ATOM   4411 HG23 THR   283      47.274  24.885  65.781  1.00  0.00           H
ATOM   4412  OG1 THR   283      45.420  22.526  64.323  1.00  0.00           O
ATOM   4413  HG1 THR   283      45.177  22.289  63.423  1.00  0.00           H
ATOM   4414  C   THR   283      45.679  26.324  63.996  1.00  0.00           C
ATOM   4415  O   THR   283      45.401  27.062  64.956  1.00  0.00           O
ATOM   4416  N   PHE   284      46.495  26.848  63.065  1.00  0.00           N
ATOM   4417  H   PHE   284      46.946  26.329  62.326  1.00  0.00           H
ATOM   4418  CA  PHE   284      46.986  28.261  63.171  1.00  0.00           C
ATOM   4419  HA  PHE   284      47.513  28.414  64.112  1.00  0.00           H
ATOM   4420  CB  PHE   284      48.043  28.456  62.076  1.00  0.00           C
ATOM   4421  HB2 PHE   284      48.831  27.707  62.174  1.00  0.00           H
ATOM   4422  HB3 PHE   284      47.632  28.136  61.118  1.00  0.00           H
ATOM   4423  CG  PHE   284      48.709  29.816  62.013  1.00  0.00           C
ATOM   4424  CD1 PHE   284      49.326  30.468  63.132  1.00  0.00           C
ATOM   4425  HD1 PHE   284      49.414  29.983  64.092  1.00  0.00           H
ATOM   4426  CE1 PHE   284      49.825  31.771  62.989  1.00  0.00           C
ATOM   4427  HE1 PHE   284      50.311  32.328  63.776  1.00  0.00           H
ATOM   4428  CZ  PHE   284      49.828  32.343  61.769  1.00  0.00           C
ATOM   4429  HZ  PHE   284      50.131  33.370  61.635  1.00  0.00           H
ATOM   4430  CE2 PHE   284      49.258  31.745  60.633  1.00  0.00           C
ATOM   4431  HE2 PHE   284      49.264  32.280  59.695  1.00  0.00           H
ATOM   4432  CD2 PHE   284      48.668  30.506  60.798  1.00  0.00           C
ATOM   4433  HD2 PHE   284      48.283  29.975  59.940  1.00  0.00           H
ATOM   4434  C   PHE   284      45.826  29.310  63.016  1.00  0.00           C
ATOM   4435  O   PHE   284      45.867  30.380  63.587  1.00  0.00           O
ATOM   4436  N   GLU   285      44.787  29.002  62.254  1.00  0.00           N
ATOM   4437  H   GLU   285      44.816  28.148  61.715  1.00  0.00           H
ATOM   4438  CA  GLU   285      43.661  29.875  62.042  1.00  0.00           C
ATOM   4439  HA  GLU   285      44.028  30.873  61.803  1.00  0.00           H
ATOM   4440  CB  GLU   285      42.808  29.183  60.932  1.00  0.00           C
ATOM   4441  HB2 GLU   285      43.493  28.767  60.193  1.00  0.00           H
ATOM   4442  HB3 GLU   285      42.114  28.434  61.315  1.00  0.00           H
ATOM   4443  CG  GLU   285      41.983  30.165  60.208  1.00  0.00           C
ATOM   4444  HG2 GLU   285      41.398  30.838  60.834  1.00  0.00           H
ATOM   4445  HG3 GLU   285      42.653  30.854  59.692  1.00  0.00           H
ATOM   4446  CD  GLU   285      41.018  29.609  59.216  1.00  0.00           C
ATOM   4447  OE1 GLU   285      41.496  29.012  58.262  1.00  0.00           O
ATOM   4448  OE2 GLU   285      39.791  29.701  59.514  1.00  0.00           O
ATOM   4449  C   GLU   285      42.836  30.039  63.277  1.00  0.00           C
ATOM   4450  O   GLU   285      42.372  31.098  63.642  1.00  0.00           O
ATOM   4451  N   LYS   286      42.796  29.028  64.115  1.00  0.00           N
ATOM   4452  H   LYS   286      43.111  28.134  63.767  1.00  0.00           H
ATOM   4453  CA  LYS   286      42.123  29.054  65.426  1.00  0.00           C
ATOM   4454  HA  LYS   286      41.167  29.563  65.305  1.00  0.00           H
ATOM   4455  CB  LYS   286      41.851  27.660  65.978  1.00  0.00           C
ATOM   4456  HB2 LYS   286      42.784  27.098  66.013  1.00  0.00           H
ATOM   4457  HB3 LYS   286      41.538  27.865  67.003  1.00  0.00           H
ATOM   4458  CG  LYS   286      40.721  26.816  65.318  1.00  0.00           C
ATOM   4459  HG2 LYS   286      39.820  27.036  65.889  1.00  0.00           H
ATOM   4460  HG3 LYS   286      40.640  27.330  64.359  1.00  0.00           H
ATOM   4461  CD  LYS   286      41.025  25.280  65.289  1.00  0.00           C
ATOM   4462  HD2 LYS   286      41.876  25.115  64.628  1.00  0.00           H
ATOM   4463  HD3 LYS   286      41.396  24.882  66.234  1.00  0.00           H
ATOM   4464  CE  LYS   286      39.769  24.582  64.825  1.00  0.00           C
ATOM   4465  HE2 LYS   286      39.040  24.528  65.634  1.00  0.00           H
ATOM   4466  HE3 LYS   286      39.354  25.123  63.975  1.00  0.00           H
ATOM   4467  NZ  LYS   286      39.948  23.185  64.418  1.00  0.00           N
ATOM   4468  HZ1 LYS   286      39.120  22.697  64.106  1.00  0.00           H
ATOM   4469  HZ2 LYS   286      40.115  22.622  65.239  1.00  0.00           H
ATOM   4470  HZ3 LYS   286      40.722  23.088  63.776  1.00  0.00           H
ATOM   4471  C   LYS   286      42.928  29.832  66.464  1.00  0.00           C
ATOM   4472  O   LYS   286      42.432  30.555  67.319  1.00  0.00           O
ATOM   4473  N   MET   287      44.243  29.739  66.358  1.00  0.00           N
ATOM   4474  H   MET   287      44.573  28.985  65.771  1.00  0.00           H
ATOM   4475  CA  MET   287      45.201  30.248  67.315  1.00  0.00           C
ATOM   4476  HA  MET   287      44.761  30.127  68.305  1.00  0.00           H
ATOM   4477  CB  MET   287      46.423  29.350  67.166  1.00  0.00           C
ATOM   4478  HB2 MET   287      46.650  29.144  66.120  1.00  0.00           H
ATOM   4479  HB3 MET   287      47.266  29.936  67.534  1.00  0.00           H
ATOM   4480  CG  MET   287      46.350  28.092  68.088  1.00  0.00           C
ATOM   4481  HG2 MET   287      45.514  27.454  67.805  1.00  0.00           H
ATOM   4482  HG3 MET   287      47.204  27.423  67.982  1.00  0.00           H
ATOM   4483  SD  MET   287      46.250  28.234  69.929  1.00  0.00           S
ATOM   4484  CE  MET   287      47.767  29.106  70.314  1.00  0.00           C
ATOM   4485  HE1 MET   287      47.788  30.074  69.815  1.00  0.00           H
ATOM   4486  HE2 MET   287      47.797  29.326  71.382  1.00  0.00           H
ATOM   4487  HE3 MET   287      48.653  28.489  70.164  1.00  0.00           H
ATOM   4488  C   MET   287      45.713  31.701  66.902  1.00  0.00           C
ATOM   4489  O   MET   287      46.366  32.315  67.778  1.00  0.00           O
ATOM   4490  N   SER   288      45.236  32.267  65.781  1.00  0.00           N
ATOM   4491  H   SER   288      44.779  31.627  65.148  1.00  0.00           H
ATOM   4492  CA  SER   288      45.703  33.684  65.365  1.00  0.00           C
ATOM   4493  HA  SER   288      45.972  34.281  66.236  1.00  0.00           H
ATOM   4494  CB  SER   288      47.134  33.634  64.792  1.00  0.00           C
ATOM   4495  HB2 SER   288      47.319  34.697  64.637  1.00  0.00           H
ATOM   4496  HB3 SER   288      47.850  33.329  65.555  1.00  0.00           H
ATOM   4497  OG  SER   288      47.030  32.819  63.592  1.00  0.00           O
ATOM   4498  HG  SER   288      46.908  31.877  63.733  1.00  0.00           H
ATOM   4499  C   SER   288      44.731  34.505  64.567  1.00  0.00           C
ATOM   4500  O   SER   288      44.905  35.705  64.401  1.00  0.00           O
ATOM   4501  N   SER   289      43.601  33.992  64.064  1.00  0.00           N
ATOM   4502  H   SER   289      43.474  33.005  64.240  1.00  0.00           H
ATOM   4503  CA  SER   289      42.435  34.798  63.686  1.00  0.00           C
ATOM   4504  HA  SER   289      42.725  35.647  63.066  1.00  0.00           H
ATOM   4505  CB  SER   289      41.410  33.955  62.938  1.00  0.00           C
ATOM   4506  HB2 SER   289      41.914  33.538  62.066  1.00  0.00           H
ATOM   4507  HB3 SER   289      40.946  33.274  63.650  1.00  0.00           H
ATOM   4508  OG  SER   289      40.391  34.798  62.471  1.00  0.00           O
ATOM   4509  HG  SER   289      40.040  34.440  61.653  1.00  0.00           H
ATOM   4510  C   SER   289      41.639  35.422  64.822  1.00  0.00           C
ATOM   4511  O   SER   289      41.544  34.847  65.919  1.00  0.00           O
ATOM   4512  N   GLY   290      41.028  36.587  64.593  1.00  0.00           N
ATOM   4513  H   GLY   290      41.025  36.935  63.645  1.00  0.00           H
ATOM   4514  CA  GLY   290      40.177  37.356  65.526  1.00  0.00           C
ATOM   4515  HA2 GLY   290      40.751  37.546  66.434  1.00  0.00           H
ATOM   4516  HA3 GLY   290      40.086  38.373  65.143  1.00  0.00           H
ATOM   4517  C   GLY   290      38.864  36.650  65.848  1.00  0.00           C
ATOM   4518  O   GLY   290      38.265  36.975  66.860  1.00  0.00           O
ATOM   4519  N   TYR   291      38.402  35.758  64.980  1.00  0.00           N
ATOM   4520  H   TYR   291      38.993  35.428  64.230  1.00  0.00           H
ATOM   4521  CA  TYR   291      37.000  35.220  65.077  1.00  0.00           C
ATOM   4522  HA  TYR   291      36.255  36.004  64.941  1.00  0.00           H
ATOM   4523  CB  TYR   291      36.776  34.300  63.839  1.00  0.00           C
ATOM   4524  HB2 TYR   291      37.058  35.018  63.070  1.00  0.00           H
ATOM   4525  HB3 TYR   291      37.480  33.470  63.892  1.00  0.00           H
ATOM   4526  CG  TYR   291      35.361  33.804  63.606  1.00  0.00           C
ATOM   4527  CD1 TYR   291      35.096  32.471  63.947  1.00  0.00           C
ATOM   4528  HD1 TYR   291      35.823  31.883  64.489  1.00  0.00           H
ATOM   4529  CE1 TYR   291      33.842  31.972  63.613  1.00  0.00           C
ATOM   4530  HE1 TYR   291      33.576  30.937  63.762  1.00  0.00           H
ATOM   4531  CZ  TYR   291      32.836  32.722  63.060  1.00  0.00           C
ATOM   4532  OH  TYR   291      31.639  32.263  62.745  1.00  0.00           O
ATOM   4533  HH  TYR   291      31.681  31.307  62.666  1.00  0.00           H
ATOM   4534  CE2 TYR   291      33.141  34.080  62.756  1.00  0.00           C
ATOM   4535  HE2 TYR   291      32.305  34.640  62.365  1.00  0.00           H
ATOM   4536  CD2 TYR   291      34.378  34.627  63.018  1.00  0.00           C
ATOM   4537  HD2 TYR   291      34.563  35.684  62.903  1.00  0.00           H
ATOM   4538  C   TYR   291      36.733  34.545  66.453  1.00  0.00           C
ATOM   4539  O   TYR   291      35.580  34.383  66.895  1.00  0.00           O
ATOM   4540  N   TYR   292      37.779  34.113  67.161  1.00  0.00           N
ATOM   4541  H   TYR   292      38.706  34.229  66.778  1.00  0.00           H
ATOM   4542  CA  TYR   292      37.679  33.332  68.427  1.00  0.00           C
ATOM   4543  HA  TYR   292      36.632  33.028  68.444  1.00  0.00           H
ATOM   4544  CB  TYR   292      38.718  32.183  68.239  1.00  0.00           C
ATOM   4545  HB2 TYR   292      39.761  32.501  68.232  1.00  0.00           H
ATOM   4546  HB3 TYR   292      38.628  31.363  68.953  1.00  0.00           H
ATOM   4547  CG  TYR   292      38.484  31.376  66.951  1.00  0.00           C
ATOM   4548  CD1 TYR   292      37.729  30.223  66.984  1.00  0.00           C
ATOM   4549  HD1 TYR   292      37.282  29.871  67.902  1.00  0.00           H
ATOM   4550  CE1 TYR   292      37.552  29.398  65.776  1.00  0.00           C
ATOM   4551  HE1 TYR   292      36.957  28.497  65.750  1.00  0.00           H
ATOM   4552  CZ  TYR   292      38.061  29.937  64.600  1.00  0.00           C
ATOM   4553  OH  TYR   292      37.845  29.351  63.424  1.00  0.00           O
ATOM   4554  HH  TYR   292      38.179  29.947  62.750  1.00  0.00           H
ATOM   4555  CE2 TYR   292      38.889  31.029  64.602  1.00  0.00           C
ATOM   4556  HE2 TYR   292      39.481  31.311  63.745  1.00  0.00           H
ATOM   4557  CD2 TYR   292      39.138  31.800  65.735  1.00  0.00           C
ATOM   4558  HD2 TYR   292      39.853  32.602  65.831  1.00  0.00           H
ATOM   4559  C   TYR   292      37.884  34.219  69.688  1.00  0.00           C
ATOM   4560  O   TYR   292      37.745  33.650  70.788  1.00  0.00           O
ATOM   4561  N   LEU   293      38.122  35.475  69.612  1.00  0.00           N
ATOM   4562  H   LEU   293      38.228  35.900  68.702  1.00  0.00           H
ATOM   4563  CA  LEU   293      38.577  36.254  70.800  1.00  0.00           C
ATOM   4564  HA  LEU   293      39.372  35.722  71.323  1.00  0.00           H
ATOM   4565  CB  LEU   293      39.176  37.571  70.351  1.00  0.00           C
ATOM   4566  HB2 LEU   293      38.290  38.108  70.010  1.00  0.00           H
ATOM   4567  HB3 LEU   293      39.562  38.146  71.192  1.00  0.00           H
ATOM   4568  CG  LEU   293      40.336  37.451  69.384  1.00  0.00           C
ATOM   4569  HG  LEU   293      40.146  36.876  68.478  1.00  0.00           H
ATOM   4570  CD1 LEU   293      40.617  38.930  68.912  1.00  0.00           C
ATOM   4571 HD11 LEU   293      41.084  39.546  69.680  1.00  0.00           H
ATOM   4572 HD12 LEU   293      39.748  39.463  68.526  1.00  0.00           H
ATOM   4573 HD13 LEU   293      41.387  38.970  68.142  1.00  0.00           H
ATOM   4574  CD2 LEU   293      41.560  37.015  70.159  1.00  0.00           C
ATOM   4575 HD21 LEU   293      41.670  37.447  71.153  1.00  0.00           H
ATOM   4576 HD22 LEU   293      41.480  35.940  70.322  1.00  0.00           H
ATOM   4577 HD23 LEU   293      42.472  37.270  69.621  1.00  0.00           H
ATOM   4578  C   LEU   293      37.348  36.399  71.788  1.00  0.00           C
ATOM   4579  O   LEU   293      37.601  36.578  73.038  1.00  0.00           O
ATOM   4580  N   GLY   294      36.097  36.338  71.355  1.00  0.00           N
ATOM   4581  H   GLY   294      36.028  36.162  70.364  1.00  0.00           H
ATOM   4582  CA  GLY   294      34.920  36.336  72.155  1.00  0.00           C
ATOM   4583  HA2 GLY   294      34.877  37.140  72.889  1.00  0.00           H
ATOM   4584  HA3 GLY   294      34.076  36.478  71.480  1.00  0.00           H
ATOM   4585  C   GLY   294      34.539  35.052  72.861  1.00  0.00           C
ATOM   4586  O   GLY   294      34.344  35.085  74.026  1.00  0.00           O
ATOM   4587  N   GLU   295      34.881  33.906  72.249  1.00  0.00           N
ATOM   4588  H   GLU   295      35.302  33.974  71.333  1.00  0.00           H
ATOM   4589  CA  GLU   295      34.750  32.614  72.831  1.00  0.00           C
ATOM   4590  HA  GLU   295      33.850  32.569  73.445  1.00  0.00           H
ATOM   4591  CB  GLU   295      34.421  31.557  71.715  1.00  0.00           C
ATOM   4592  HB2 GLU   295      33.627  31.947  71.077  1.00  0.00           H
ATOM   4593  HB3 GLU   295      35.329  31.422  71.127  1.00  0.00           H
ATOM   4594  CG  GLU   295      34.148  30.071  72.236  1.00  0.00           C
ATOM   4595  HG2 GLU   295      33.996  29.467  71.341  1.00  0.00           H
ATOM   4596  HG3 GLU   295      35.072  29.844  72.769  1.00  0.00           H
ATOM   4597  CD  GLU   295      33.064  29.878  73.323  1.00  0.00           C
ATOM   4598  OE1 GLU   295      32.239  30.771  73.542  1.00  0.00           O
ATOM   4599  OE2 GLU   295      32.875  28.729  73.847  1.00  0.00           O
ATOM   4600  C   GLU   295      35.935  32.238  73.737  1.00  0.00           C
ATOM   4601  O   GLU   295      35.804  31.640  74.803  1.00  0.00           O
ATOM   4602  N   ILE   296      37.135  32.674  73.491  1.00  0.00           N
ATOM   4603  H   ILE   296      37.364  33.191  72.654  1.00  0.00           H
ATOM   4604  CA  ILE   296      38.275  32.354  74.438  1.00  0.00           C
ATOM   4605  HA  ILE   296      38.246  31.275  74.595  1.00  0.00           H
ATOM   4606  CB  ILE   296      39.621  32.823  73.858  1.00  0.00           C
ATOM   4607  HB  ILE   296      39.376  33.811  73.469  1.00  0.00           H
ATOM   4608  CG2 ILE   296      40.871  32.792  74.783  1.00  0.00           C
ATOM   4609 HG21 ILE   296      41.783  32.882  74.192  1.00  0.00           H
ATOM   4610 HG22 ILE   296      40.881  31.959  75.487  1.00  0.00           H
ATOM   4611 HG23 ILE   296      40.741  33.700  75.372  1.00  0.00           H
ATOM   4612  CG1 ILE   296      40.006  31.989  72.652  1.00  0.00           C
ATOM   4613 HG12 ILE   296      40.416  31.054  73.035  1.00  0.00           H
ATOM   4614 HG13 ILE   296      39.103  31.638  72.151  1.00  0.00           H
ATOM   4615  CD1 ILE   296      40.976  32.522  71.603  1.00  0.00           C
ATOM   4616 HD11 ILE   296      40.606  33.342  70.986  1.00  0.00           H
ATOM   4617 HD12 ILE   296      41.292  31.677  70.990  1.00  0.00           H
ATOM   4618 HD13 ILE   296      41.861  32.876  72.132  1.00  0.00           H
ATOM   4619  C   ILE   296      38.044  33.177  75.714  1.00  0.00           C
ATOM   4620  O   ILE   296      38.505  32.834  76.826  1.00  0.00           O
ATOM   4621  N   LEU   297      37.352  34.368  75.540  1.00  0.00           N
ATOM   4622  H   LEU   297      37.099  34.739  74.635  1.00  0.00           H
ATOM   4623  CA  LEU   297      36.952  35.205  76.629  1.00  0.00           C
ATOM   4624  HA  LEU   297      37.825  35.264  77.279  1.00  0.00           H
ATOM   4625  CB  LEU   297      36.807  36.655  76.063  1.00  0.00           C
ATOM   4626  HB2 LEU   297      37.777  37.009  75.716  1.00  0.00           H
ATOM   4627  HB3 LEU   297      36.107  36.592  75.229  1.00  0.00           H
ATOM   4628  CG  LEU   297      36.366  37.659  77.098  1.00  0.00           C
ATOM   4629  HG  LEU   297      35.513  37.111  77.496  1.00  0.00           H
ATOM   4630  CD1 LEU   297      37.303  37.839  78.337  1.00  0.00           C
ATOM   4631 HD11 LEU   297      37.400  36.886  78.857  1.00  0.00           H
ATOM   4632 HD12 LEU   297      36.898  38.575  79.032  1.00  0.00           H
ATOM   4633 HD13 LEU   297      38.278  38.155  77.969  1.00  0.00           H
ATOM   4634  CD2 LEU   297      35.857  39.013  76.451  1.00  0.00           C
ATOM   4635 HD21 LEU   297      34.986  38.863  75.814  1.00  0.00           H
ATOM   4636 HD22 LEU   297      35.694  39.701  77.282  1.00  0.00           H
ATOM   4637 HD23 LEU   297      36.725  39.296  75.855  1.00  0.00           H
ATOM   4638  C   LEU   297      35.874  34.644  77.464  1.00  0.00           C
ATOM   4639  O   LEU   297      36.077  34.475  78.636  1.00  0.00           O
ATOM   4640  N   ARG   298      34.812  34.116  76.820  1.00  0.00           N
ATOM   4641  H   ARG   298      34.696  34.236  75.823  1.00  0.00           H
ATOM   4642  CA  ARG   298      33.848  33.167  77.423  1.00  0.00           C
ATOM   4643  HA  ARG   298      33.203  33.768  78.064  1.00  0.00           H
ATOM   4644  CB  ARG   298      32.812  32.771  76.330  1.00  0.00           C
ATOM   4645  HB2 ARG   298      32.771  33.533  75.553  1.00  0.00           H
ATOM   4646  HB3 ARG   298      33.194  31.887  75.821  1.00  0.00           H
ATOM   4647  CG  ARG   298      31.431  32.448  77.014  1.00  0.00           C
ATOM   4648  HG2 ARG   298      31.620  31.865  77.916  1.00  0.00           H
ATOM   4649  HG3 ARG   298      31.064  33.411  77.373  1.00  0.00           H
ATOM   4650  CD  ARG   298      30.384  31.741  76.170  1.00  0.00           C
ATOM   4651  HD2 ARG   298      29.391  31.752  76.619  1.00  0.00           H
ATOM   4652  HD3 ARG   298      30.313  32.234  75.200  1.00  0.00           H
ATOM   4653  NE  ARG   298      30.843  30.379  75.832  1.00  0.00           N
ATOM   4654  HE  ARG   298      31.296  30.282  74.934  1.00  0.00           H
ATOM   4655  CZ  ARG   298      30.552  29.239  76.440  1.00  0.00           C
ATOM   4656  NH1 ARG   298      29.589  29.119  77.302  1.00  0.00           N
ATOM   4657 HH11 ARG   298      29.160  30.008  77.516  1.00  0.00           H
ATOM   4658 HH12 ARG   298      29.168  28.274  77.662  1.00  0.00           H
ATOM   4659  NH2 ARG   298      31.053  28.124  76.021  1.00  0.00           N
ATOM   4660 HH21 ARG   298      31.730  28.283  75.288  1.00  0.00           H
ATOM   4661 HH22 ARG   298      30.789  27.218  76.384  1.00  0.00           H
ATOM   4662  C   ARG   298      34.481  32.046  78.199  1.00  0.00           C
ATOM   4663  O   ARG   298      33.935  31.796  79.312  1.00  0.00           O
ATOM   4664  N   LEU   299      35.549  31.336  77.756  1.00  0.00           N
ATOM   4665  H   LEU   299      36.075  31.579  76.929  1.00  0.00           H
ATOM   4666  CA  LEU   299      35.999  30.108  78.466  1.00  0.00           C
ATOM   4667  HA  LEU   299      35.222  29.689  79.105  1.00  0.00           H
ATOM   4668  CB  LEU   299      36.560  29.034  77.475  1.00  0.00           C
ATOM   4669  HB2 LEU   299      37.377  29.490  76.915  1.00  0.00           H
ATOM   4670  HB3 LEU   299      36.937  28.252  78.134  1.00  0.00           H
ATOM   4671  CG  LEU   299      35.438  28.537  76.555  1.00  0.00           C
ATOM   4672  HG  LEU   299      35.026  29.339  75.941  1.00  0.00           H
ATOM   4673  CD1 LEU   299      36.091  27.581  75.496  1.00  0.00           C
ATOM   4674 HD11 LEU   299      36.922  28.022  74.947  1.00  0.00           H
ATOM   4675 HD12 LEU   299      35.403  27.289  74.702  1.00  0.00           H
ATOM   4676 HD13 LEU   299      36.589  26.794  76.063  1.00  0.00           H
ATOM   4677  CD2 LEU   299      34.441  27.731  77.305  1.00  0.00           C
ATOM   4678 HD21 LEU   299      33.657  27.351  76.649  1.00  0.00           H
ATOM   4679 HD22 LEU   299      34.919  26.852  77.736  1.00  0.00           H
ATOM   4680 HD23 LEU   299      33.937  28.250  78.119  1.00  0.00           H
ATOM   4681  C   LEU   299      36.922  30.541  79.608  1.00  0.00           C
ATOM   4682  O   LEU   299      37.103  29.805  80.617  1.00  0.00           O
ATOM   4683  N   ALA   300      37.467  31.747  79.605  1.00  0.00           N
ATOM   4684  H   ALA   300      37.386  32.416  78.852  1.00  0.00           H
ATOM   4685  CA  ALA   300      38.322  32.235  80.748  1.00  0.00           C
ATOM   4686  HA  ALA   300      38.954  31.444  81.154  1.00  0.00           H
ATOM   4687  CB  ALA   300      39.197  33.373  80.265  1.00  0.00           C
ATOM   4688  HB1 ALA   300      39.723  33.651  81.179  1.00  0.00           H
ATOM   4689  HB2 ALA   300      38.690  34.250  79.864  1.00  0.00           H
ATOM   4690  HB3 ALA   300      39.855  32.890  79.544  1.00  0.00           H
ATOM   4691  C   ALA   300      37.345  32.752  81.789  1.00  0.00           C
ATOM   4692  O   ALA   300      37.503  32.474  82.996  1.00  0.00           O
ATOM   4693  N   LEU   301      36.273  33.467  81.448  1.00  0.00           N
ATOM   4694  H   LEU   301      36.154  33.780  80.495  1.00  0.00           H
ATOM   4695  CA  LEU   301      35.218  33.864  82.416  1.00  0.00           C
ATOM   4696  HA  LEU   301      35.668  34.338  83.288  1.00  0.00           H
ATOM   4697  CB  LEU   301      34.221  34.816  81.738  1.00  0.00           C
ATOM   4698  HB2 LEU   301      34.020  34.539  80.703  1.00  0.00           H
ATOM   4699  HB3 LEU   301      33.282  34.712  82.280  1.00  0.00           H
ATOM   4700  CG  LEU   301      34.486  36.286  81.808  1.00  0.00           C
ATOM   4701  HG  LEU   301      34.215  36.529  82.836  1.00  0.00           H
ATOM   4702  CD1 LEU   301      36.072  36.556  81.761  1.00  0.00           C
ATOM   4703 HD11 LEU   301      36.513  36.398  82.746  1.00  0.00           H
ATOM   4704 HD12 LEU   301      36.159  37.596  81.451  1.00  0.00           H
ATOM   4705 HD13 LEU   301      36.554  35.951  80.993  1.00  0.00           H
ATOM   4706  CD2 LEU   301      33.701  37.110  80.751  1.00  0.00           C
ATOM   4707 HD21 LEU   301      33.898  38.179  80.827  1.00  0.00           H
ATOM   4708 HD22 LEU   301      33.891  36.772  79.732  1.00  0.00           H
ATOM   4709 HD23 LEU   301      32.657  36.827  80.890  1.00  0.00           H
ATOM   4710  C   LEU   301      34.479  32.579  82.949  1.00  0.00           C
ATOM   4711  O   LEU   301      34.140  32.692  84.121  1.00  0.00           O
ATOM   4712  N   MET   302      34.208  31.490  82.231  1.00  0.00           N
ATOM   4713  H   MET   302      34.481  31.388  81.263  1.00  0.00           H
ATOM   4714  CA  MET   302      33.478  30.411  82.764  1.00  0.00           C
ATOM   4715  HA  MET   302      32.560  30.830  83.175  1.00  0.00           H
ATOM   4716  CB  MET   302      33.180  29.439  81.608  1.00  0.00           C
ATOM   4717  HB2 MET   302      32.805  29.994  80.748  1.00  0.00           H
ATOM   4718  HB3 MET   302      34.045  28.882  81.252  1.00  0.00           H
ATOM   4719  CG  MET   302      32.141  28.343  81.952  1.00  0.00           C
ATOM   4720  HG2 MET   302      32.147  27.618  81.138  1.00  0.00           H
ATOM   4721  HG3 MET   302      32.415  27.800  82.856  1.00  0.00           H
ATOM   4722  SD  MET   302      30.410  28.953  82.262  1.00  0.00           S
ATOM   4723  CE  MET   302      30.103  29.462  80.508  1.00  0.00           C
ATOM   4724  HE1 MET   302      29.046  29.724  80.458  1.00  0.00           H
ATOM   4725  HE2 MET   302      30.712  30.329  80.254  1.00  0.00           H
ATOM   4726  HE3 MET   302      30.352  28.677  79.794  1.00  0.00           H
ATOM   4727  C   MET   302      34.303  29.714  83.869  1.00  0.00           C
ATOM   4728  O   MET   302      33.695  29.228  84.849  1.00  0.00           O
ATOM   4729  N   ASP   303      35.641  29.678  83.815  1.00  0.00           N
ATOM   4730  H   ASP   303      35.979  29.859  82.881  1.00  0.00           H
ATOM   4731  CA  ASP   303      36.483  29.209  84.947  1.00  0.00           C
ATOM   4732  HA  ASP   303      36.102  28.252  85.303  1.00  0.00           H
ATOM   4733  CB  ASP   303      37.939  28.976  84.534  1.00  0.00           C
ATOM   4734  HB2 ASP   303      38.289  29.790  83.899  1.00  0.00           H
ATOM   4735  HB3 ASP   303      38.464  29.007  85.488  1.00  0.00           H
ATOM   4736  CG  ASP   303      38.310  27.694  83.832  1.00  0.00           C
ATOM   4737  OD1 ASP   303      39.501  27.447  83.504  1.00  0.00           O
ATOM   4738  OD2 ASP   303      37.416  26.859  83.578  1.00  0.00           O
ATOM   4739  C   ASP   303      36.548  30.225  86.090  1.00  0.00           C
ATOM   4740  O   ASP   303      36.470  29.791  87.253  1.00  0.00           O
ATOM   4741  N   MET   304      36.723  31.500  85.809  1.00  0.00           N
ATOM   4742  H   MET   304      36.892  31.757  84.846  1.00  0.00           H
ATOM   4743  CA  MET   304      36.696  32.495  86.898  1.00  0.00           C
ATOM   4744  HA  MET   304      37.489  32.065  87.508  1.00  0.00           H
ATOM   4745  CB  MET   304      37.153  33.895  86.455  1.00  0.00           C
ATOM   4746  HB2 MET   304      36.655  34.181  85.528  1.00  0.00           H
ATOM   4747  HB3 MET   304      36.967  34.608  87.259  1.00  0.00           H
ATOM   4748  CG  MET   304      38.621  33.819  86.177  1.00  0.00           C
ATOM   4749  HG2 MET   304      38.779  32.931  85.567  1.00  0.00           H
ATOM   4750  HG3 MET   304      38.802  34.685  85.541  1.00  0.00           H
ATOM   4751  SD  MET   304      39.720  33.884  87.619  1.00  0.00           S
ATOM   4752  CE  MET   304      41.258  34.064  86.766  1.00  0.00           C
ATOM   4753  HE1 MET   304      41.625  33.252  86.138  1.00  0.00           H
ATOM   4754  HE2 MET   304      41.210  34.881  86.045  1.00  0.00           H
ATOM   4755  HE3 MET   304      42.015  34.362  87.492  1.00  0.00           H
ATOM   4756  C   MET   304      35.236  32.588  87.611  1.00  0.00           C
ATOM   4757  O   MET   304      35.107  32.850  88.765  1.00  0.00           O
ATOM   4758  N   TYR   305      34.155  32.116  86.906  1.00  0.00           N
ATOM   4759  H   TYR   305      34.225  32.013  85.903  1.00  0.00           H
ATOM   4760  CA  TYR   305      32.928  31.756  87.580  1.00  0.00           C
ATOM   4761  HA  TYR   305      32.656  32.551  88.274  1.00  0.00           H
ATOM   4762  CB  TYR   305      31.895  31.861  86.426  1.00  0.00           C
ATOM   4763  HB2 TYR   305      31.811  32.928  86.222  1.00  0.00           H
ATOM   4764  HB3 TYR   305      32.340  31.398  85.545  1.00  0.00           H
ATOM   4765  CG  TYR   305      30.498  31.324  86.622  1.00  0.00           C
ATOM   4766  CD1 TYR   305      29.523  32.154  87.235  1.00  0.00           C
ATOM   4767  HD1 TYR   305      29.629  33.120  87.705  1.00  0.00           H
ATOM   4768  CE1 TYR   305      28.227  31.637  87.467  1.00  0.00           C
ATOM   4769  HE1 TYR   305      27.529  32.157  88.107  1.00  0.00           H
ATOM   4770  CZ  TYR   305      27.930  30.358  87.020  1.00  0.00           C
ATOM   4771  OH  TYR   305      26.608  29.879  87.198  1.00  0.00           O
ATOM   4772  HH  TYR   305      26.441  29.024  86.793  1.00  0.00           H
ATOM   4773  CE2 TYR   305      28.902  29.524  86.436  1.00  0.00           C
ATOM   4774  HE2 TYR   305      28.593  28.542  86.114  1.00  0.00           H
ATOM   4775  CD2 TYR   305      30.199  29.988  86.239  1.00  0.00           C
ATOM   4776  HD2 TYR   305      30.990  29.520  85.671  1.00  0.00           H
ATOM   4777  C   TYR   305      32.853  30.419  88.329  1.00  0.00           C
ATOM   4778  O   TYR   305      32.364  30.315  89.428  1.00  0.00           O
ATOM   4779  N   LYS   306      33.358  29.349  87.704  1.00  0.00           N
ATOM   4780  H   LYS   306      33.645  29.455  86.741  1.00  0.00           H
ATOM   4781  CA  LYS   306      33.454  28.030  88.445  1.00  0.00           C
ATOM   4782  HA  LYS   306      32.458  27.822  88.836  1.00  0.00           H
ATOM   4783  CB  LYS   306      33.768  26.936  87.536  1.00  0.00           C
ATOM   4784  HB2 LYS   306      34.661  27.084  86.930  1.00  0.00           H
ATOM   4785  HB3 LYS   306      33.870  25.984  88.056  1.00  0.00           H
ATOM   4786  CG  LYS   306      32.610  26.608  86.561  1.00  0.00           C
ATOM   4787  HG2 LYS   306      31.816  25.994  86.984  1.00  0.00           H
ATOM   4788  HG3 LYS   306      32.306  27.532  86.067  1.00  0.00           H
ATOM   4789  CD  LYS   306      33.145  25.742  85.477  1.00  0.00           C
ATOM   4790  HD2 LYS   306      33.786  26.339  84.827  1.00  0.00           H
ATOM   4791  HD3 LYS   306      33.790  24.927  85.803  1.00  0.00           H
ATOM   4792  CE  LYS   306      31.996  25.061  84.659  1.00  0.00           C
ATOM   4793  HE2 LYS   306      31.286  24.494  85.262  1.00  0.00           H
ATOM   4794  HE3 LYS   306      31.524  25.887  84.127  1.00  0.00           H
ATOM   4795  NZ  LYS   306      32.395  24.107  83.544  1.00  0.00           N
ATOM   4796  HZ1 LYS   306      33.007  23.388  83.903  1.00  0.00           H
ATOM   4797  HZ2 LYS   306      32.859  24.594  82.791  1.00  0.00           H
ATOM   4798  HZ3 LYS   306      31.575  23.652  83.168  1.00  0.00           H
ATOM   4799  C   LYS   306      34.379  27.981  89.676  1.00  0.00           C
ATOM   4800  O   LYS   306      33.995  27.334  90.662  1.00  0.00           O
ATOM   4801  N   GLN   307      35.502  28.676  89.601  1.00  0.00           N
ATOM   4802  H   GLN   307      35.687  28.999  88.663  1.00  0.00           H
ATOM   4803  CA  GLN   307      36.491  28.979  90.764  1.00  0.00           C
ATOM   4804  HA  GLN   307      36.430  27.998  91.234  1.00  0.00           H
ATOM   4805  CB  GLN   307      37.889  29.182  90.215  1.00  0.00           C
ATOM   4806  HB2 GLN   307      37.924  30.033  89.535  1.00  0.00           H
ATOM   4807  HB3 GLN   307      38.573  29.481  91.009  1.00  0.00           H
ATOM   4808  CG  GLN   307      38.391  28.012  89.343  1.00  0.00           C
ATOM   4809  HG2 GLN   307      38.682  27.183  89.990  1.00  0.00           H
ATOM   4810  HG3 GLN   307      37.603  27.756  88.634  1.00  0.00           H
ATOM   4811  CD  GLN   307      39.610  28.338  88.515  1.00  0.00           C
ATOM   4812  OE1 GLN   307      40.153  29.403  88.548  1.00  0.00           O
ATOM   4813  NE2 GLN   307      39.976  27.432  87.577  1.00  0.00           N
ATOM   4814 HE21 GLN   307      40.841  27.587  87.079  1.00  0.00           H
ATOM   4815 HE22 GLN   307      39.640  26.482  87.517  1.00  0.00           H
ATOM   4816  C   GLN   307      35.922  30.094  91.758  1.00  0.00           C
ATOM   4817  O   GLN   307      36.445  30.203  92.851  1.00  0.00           O
ATOM   4818  N   GLY   308      34.806  30.738  91.371  1.00  0.00           N
ATOM   4819  H   GLY   308      34.452  30.448  90.470  1.00  0.00           H
ATOM   4820  CA  GLY   308      34.048  31.620  92.270  1.00  0.00           C
ATOM   4821  HA2 GLY   308      32.988  31.405  92.133  1.00  0.00           H
ATOM   4822  HA3 GLY   308      34.353  31.389  93.291  1.00  0.00           H
ATOM   4823  C   GLY   308      34.322  33.128  92.239  1.00  0.00           C
ATOM   4824  O   GLY   308      33.663  33.837  92.970  1.00  0.00           O
ATOM   4825  N   PHE   309      35.309  33.588  91.431  1.00  0.00           N
ATOM   4826  H   PHE   309      35.750  32.848  90.903  1.00  0.00           H
ATOM   4827  CA  PHE   309      35.800  34.967  91.560  1.00  0.00           C
ATOM   4828  HA  PHE   309      35.737  35.262  92.608  1.00  0.00           H
ATOM   4829  CB  PHE   309      37.285  35.007  91.096  1.00  0.00           C
ATOM   4830  HB2 PHE   309      37.240  34.659  90.064  1.00  0.00           H
ATOM   4831  HB3 PHE   309      37.718  36.002  91.189  1.00  0.00           H
ATOM   4832  CG  PHE   309      38.226  34.016  91.840  1.00  0.00           C
ATOM   4833  CD1 PHE   309      38.546  32.771  91.259  1.00  0.00           C
ATOM   4834  HD1 PHE   309      38.134  32.415  90.327  1.00  0.00           H
ATOM   4835  CE1 PHE   309      39.553  31.921  91.808  1.00  0.00           C
ATOM   4836  HE1 PHE   309      39.735  30.981  91.308  1.00  0.00           H
ATOM   4837  CZ  PHE   309      40.160  32.326  92.999  1.00  0.00           C
ATOM   4838  HZ  PHE   309      40.812  31.672  93.559  1.00  0.00           H
ATOM   4839  CE2 PHE   309      39.807  33.546  93.621  1.00  0.00           C
ATOM   4840  HE2 PHE   309      40.293  33.814  94.547  1.00  0.00           H
ATOM   4841  CD2 PHE   309      38.859  34.390  93.051  1.00  0.00           C
ATOM   4842  HD2 PHE   309      38.670  35.310  93.585  1.00  0.00           H
ATOM   4843  C   PHE   309      34.977  36.058  90.875  1.00  0.00           C
ATOM   4844  O   PHE   309      35.134  37.244  91.097  1.00  0.00           O
ATOM   4845  N   ILE   310      33.957  35.664  90.107  1.00  0.00           N
ATOM   4846  H   ILE   310      33.687  34.693  90.034  1.00  0.00           H
ATOM   4847  CA  ILE   310      33.171  36.594  89.271  1.00  0.00           C
ATOM   4848  HA  ILE   310      33.124  37.585  89.722  1.00  0.00           H
ATOM   4849  CB  ILE   310      33.745  36.783  87.851  1.00  0.00           C
ATOM   4850  HB  ILE   310      33.079  37.490  87.356  1.00  0.00           H
ATOM   4851  CG2 ILE   310      35.113  37.584  87.935  1.00  0.00           C
ATOM   4852 HG21 ILE   310      35.204  38.291  87.111  1.00  0.00           H
ATOM   4853 HG22 ILE   310      35.939  36.873  87.951  1.00  0.00           H
ATOM   4854 HG23 ILE   310      35.077  38.133  88.876  1.00  0.00           H
ATOM   4855  CG1 ILE   310      33.878  35.661  86.841  1.00  0.00           C
ATOM   4856 HG12 ILE   310      34.704  35.050  87.205  1.00  0.00           H
ATOM   4857 HG13 ILE   310      33.036  34.968  86.847  1.00  0.00           H
ATOM   4858  CD1 ILE   310      34.328  36.050  85.451  1.00  0.00           C
ATOM   4859 HD11 ILE   310      33.556  36.609  84.922  1.00  0.00           H
ATOM   4860 HD12 ILE   310      34.483  35.159  84.842  1.00  0.00           H
ATOM   4861 HD13 ILE   310      35.274  36.573  85.587  1.00  0.00           H
ATOM   4862  C   ILE   310      31.648  36.200  89.022  1.00  0.00           C
ATOM   4863  O   ILE   310      31.313  35.020  89.187  1.00  0.00           O
ATOM   4864  N   PHE   311      30.758  37.051  88.486  1.00  0.00           N
ATOM   4865  H   PHE   311      30.967  38.038  88.528  1.00  0.00           H
ATOM   4866  CA  PHE   311      29.467  36.685  87.973  1.00  0.00           C
ATOM   4867  HA  PHE   311      29.012  37.641  87.717  1.00  0.00           H
ATOM   4868  CB  PHE   311      29.585  35.877  86.662  1.00  0.00           C
ATOM   4869  HB2 PHE   311      30.301  35.060  86.757  1.00  0.00           H
ATOM   4870  HB3 PHE   311      28.576  35.535  86.429  1.00  0.00           H
ATOM   4871  CG  PHE   311      30.150  36.713  85.478  1.00  0.00           C
ATOM   4872  CD1 PHE   311      30.468  38.088  85.484  1.00  0.00           C
ATOM   4873  HD1 PHE   311      30.381  38.831  86.263  1.00  0.00           H
ATOM   4874  CE1 PHE   311      30.995  38.758  84.374  1.00  0.00           C
ATOM   4875  HE1 PHE   311      31.246  39.806  84.443  1.00  0.00           H
ATOM   4876  CZ  PHE   311      30.971  38.077  83.143  1.00  0.00           C
ATOM   4877  HZ  PHE   311      31.287  38.678  82.304  1.00  0.00           H
ATOM   4878  CE2 PHE   311      30.553  36.713  83.066  1.00  0.00           C
ATOM   4879  HE2 PHE   311      30.467  36.214  82.112  1.00  0.00           H
ATOM   4880  CD2 PHE   311      30.229  36.020  84.242  1.00  0.00           C
ATOM   4881  HD2 PHE   311      29.812  35.024  84.244  1.00  0.00           H
ATOM   4882  C   PHE   311      28.550  36.019  89.082  1.00  0.00           C
ATOM   4883  O   PHE   311      27.915  34.988  88.914  1.00  0.00           O
ATOM   4884  N   LYS   312      28.631  36.689  90.278  1.00  0.00           N
ATOM   4885  H   LYS   312      29.243  37.490  90.208  1.00  0.00           H
ATOM   4886  CA  LYS   312      28.234  36.081  91.572  1.00  0.00           C
ATOM   4887  HA  LYS   312      28.542  35.037  91.518  1.00  0.00           H
ATOM   4888  CB  LYS   312      28.998  36.728  92.752  1.00  0.00           C
ATOM   4889  HB2 LYS   312      28.667  37.763  92.853  1.00  0.00           H
ATOM   4890  HB3 LYS   312      28.756  36.168  93.656  1.00  0.00           H
ATOM   4891  CG  LYS   312      30.538  36.536  92.532  1.00  0.00           C
ATOM   4892  HG2 LYS   312      30.752  35.473  92.420  1.00  0.00           H
ATOM   4893  HG3 LYS   312      30.831  37.089  91.640  1.00  0.00           H
ATOM   4894  CD  LYS   312      31.241  37.181  93.745  1.00  0.00           C
ATOM   4895  HD2 LYS   312      31.067  38.257  93.767  1.00  0.00           H
ATOM   4896  HD3 LYS   312      30.854  36.777  94.679  1.00  0.00           H
ATOM   4897  CE  LYS   312      32.812  36.862  93.637  1.00  0.00           C
ATOM   4898  HE2 LYS   312      33.044  35.822  93.866  1.00  0.00           H
ATOM   4899  HE3 LYS   312      33.050  37.029  92.586  1.00  0.00           H
ATOM   4900  NZ  LYS   312      33.568  37.728  94.532  1.00  0.00           N
ATOM   4901  HZ1 LYS   312      33.332  38.702  94.407  1.00  0.00           H
ATOM   4902  HZ2 LYS   312      34.555  37.638  94.342  1.00  0.00           H
ATOM   4903  HZ3 LYS   312      33.379  37.493  95.495  1.00  0.00           H
ATOM   4904  C   LYS   312      26.673  36.161  91.667  1.00  0.00           C
ATOM   4905  O   LYS   312      26.093  37.220  91.701  1.00  0.00           O
ATOM   4906  N   ASN   313      26.139  34.952  91.777  1.00  0.00           N
ATOM   4907  H   ASN   313      26.691  34.124  91.948  1.00  0.00           H
ATOM   4908  CA  ASN   313      24.685  34.677  91.688  1.00  0.00           C
ATOM   4909  HA  ASN   313      24.653  33.595  91.810  1.00  0.00           H
ATOM   4910  CB  ASN   313      24.061  35.153  92.943  1.00  0.00           C
ATOM   4911  HB2 ASN   313      23.956  36.233  92.830  1.00  0.00           H
ATOM   4912  HB3 ASN   313      23.093  34.654  92.930  1.00  0.00           H
ATOM   4913  CG  ASN   313      24.915  34.893  94.214  1.00  0.00           C
ATOM   4914  OD1 ASN   313      25.061  33.770  94.659  1.00  0.00           O
ATOM   4915  ND2 ASN   313      25.430  35.839  94.890  1.00  0.00           N
ATOM   4916 HD21 ASN   313      25.236  36.802  94.653  1.00  0.00           H
ATOM   4917 HD22 ASN   313      25.836  35.504  95.751  1.00  0.00           H
ATOM   4918  C   ASN   313      23.953  34.966  90.339  1.00  0.00           C
ATOM   4919  O   ASN   313      22.688  34.929  90.281  1.00  0.00           O
ATOM   4920  N   GLN   314      24.764  35.335  89.308  1.00  0.00           N
ATOM   4921  H   GLN   314      25.767  35.377  89.417  1.00  0.00           H
ATOM   4922  CA  GLN   314      24.198  36.039  88.101  1.00  0.00           C
ATOM   4923  HA  GLN   314      23.443  36.760  88.418  1.00  0.00           H
ATOM   4924  CB  GLN   314      25.302  36.801  87.363  1.00  0.00           C
ATOM   4925  HB2 GLN   314      26.179  36.165  87.230  1.00  0.00           H
ATOM   4926  HB3 GLN   314      24.945  37.050  86.363  1.00  0.00           H
ATOM   4927  CG  GLN   314      25.738  38.069  88.160  1.00  0.00           C
ATOM   4928  HG2 GLN   314      26.129  37.850  89.154  1.00  0.00           H
ATOM   4929  HG3 GLN   314      26.538  38.572  87.617  1.00  0.00           H
ATOM   4930  CD  GLN   314      24.596  38.903  88.486  1.00  0.00           C
ATOM   4931  OE1 GLN   314      23.974  39.373  87.511  1.00  0.00           O
ATOM   4932  NE2 GLN   314      24.334  39.332  89.750  1.00  0.00           N
ATOM   4933 HE21 GLN   314      23.413  39.738  89.835  1.00  0.00           H
ATOM   4934 HE22 GLN   314      24.778  38.886  90.539  1.00  0.00           H
ATOM   4935  C   GLN   314      23.595  34.885  87.192  1.00  0.00           C
ATOM   4936  O   GLN   314      24.116  33.756  87.061  1.00  0.00           O
ATOM   4937  N   ASP   315      22.410  35.145  86.651  1.00  0.00           N
ATOM   4938  H   ASP   315      21.951  36.033  86.798  1.00  0.00           H
ATOM   4939  CA  ASP   315      21.664  34.092  85.837  1.00  0.00           C
ATOM   4940  HA  ASP   315      21.682  33.101  86.291  1.00  0.00           H
ATOM   4941  CB  ASP   315      20.152  34.561  85.626  1.00  0.00           C
ATOM   4942  HB2 ASP   315      19.679  34.471  86.604  1.00  0.00           H
ATOM   4943  HB3 ASP   315      20.175  35.604  85.312  1.00  0.00           H
ATOM   4944  CG  ASP   315      19.263  33.714  84.625  1.00  0.00           C
ATOM   4945  OD1 ASP   315      18.149  34.177  84.278  1.00  0.00           O
ATOM   4946  OD2 ASP   315      19.636  32.567  84.267  1.00  0.00           O
ATOM   4947  C   ASP   315      22.363  33.933  84.503  1.00  0.00           C
ATOM   4948  O   ASP   315      22.377  34.841  83.635  1.00  0.00           O
ATOM   4949  N   LEU   316      23.106  32.806  84.357  1.00  0.00           N
ATOM   4950  H   LEU   316      23.113  32.128  85.106  1.00  0.00           H
ATOM   4951  CA  LEU   316      23.924  32.428  83.176  1.00  0.00           C
ATOM   4952  HA  LEU   316      23.989  33.348  82.596  1.00  0.00           H
ATOM   4953  CB  LEU   316      25.396  32.012  83.563  1.00  0.00           C
ATOM   4954  HB2 LEU   316      25.372  31.038  84.052  1.00  0.00           H
ATOM   4955  HB3 LEU   316      26.001  31.749  82.696  1.00  0.00           H
ATOM   4956  CG  LEU   316      26.285  32.968  84.440  1.00  0.00           C
ATOM   4957  HG  LEU   316      26.052  32.882  85.502  1.00  0.00           H
ATOM   4958  CD1 LEU   316      27.823  32.683  84.336  1.00  0.00           C
ATOM   4959 HD11 LEU   316      28.039  31.617  84.398  1.00  0.00           H
ATOM   4960 HD12 LEU   316      28.418  33.224  85.071  1.00  0.00           H
ATOM   4961 HD13 LEU   316      28.128  33.061  83.359  1.00  0.00           H
ATOM   4962  CD2 LEU   316      26.160  34.413  84.039  1.00  0.00           C
ATOM   4963 HD21 LEU   316      26.829  34.987  84.680  1.00  0.00           H
ATOM   4964 HD22 LEU   316      26.411  34.535  82.985  1.00  0.00           H
ATOM   4965 HD23 LEU   316      25.133  34.766  84.122  1.00  0.00           H
ATOM   4966  C   LEU   316      23.212  31.467  82.171  1.00  0.00           C
ATOM   4967  O   LEU   316      23.829  31.127  81.161  1.00  0.00           O
ATOM   4968  N   SER   317      21.955  31.139  82.244  1.00  0.00           N
ATOM   4969  H   SER   317      21.463  31.269  83.116  1.00  0.00           H
ATOM   4970  CA  SER   317      21.287  30.367  81.190  1.00  0.00           C
ATOM   4971  HA  SER   317      21.846  29.435  81.100  1.00  0.00           H
ATOM   4972  CB  SER   317      19.843  30.094  81.660  1.00  0.00           C
ATOM   4973  HB2 SER   317      19.313  29.270  81.184  1.00  0.00           H
ATOM   4974  HB3 SER   317      19.983  29.600  82.622  1.00  0.00           H
ATOM   4975  OG  SER   317      19.024  31.252  81.762  1.00  0.00           O
ATOM   4976  HG  SER   317      19.236  31.691  82.588  1.00  0.00           H
ATOM   4977  C   SER   317      21.373  30.909  79.787  1.00  0.00           C
ATOM   4978  O   SER   317      21.529  30.142  78.833  1.00  0.00           O
ATOM   4979  N   LYS   318      21.533  32.223  79.678  1.00  0.00           N
ATOM   4980  H   LYS   318      21.242  32.699  80.519  1.00  0.00           H
ATOM   4981  CA  LYS   318      21.733  32.935  78.365  1.00  0.00           C
ATOM   4982  HA  LYS   318      20.996  32.465  77.714  1.00  0.00           H
ATOM   4983  CB  LYS   318      21.336  34.392  78.464  1.00  0.00           C
ATOM   4984  HB2 LYS   318      20.318  34.427  78.851  1.00  0.00           H
ATOM   4985  HB3 LYS   318      21.981  34.931  79.159  1.00  0.00           H
ATOM   4986  CG  LYS   318      21.394  35.070  77.081  1.00  0.00           C
ATOM   4987  HG2 LYS   318      22.423  35.311  76.818  1.00  0.00           H
ATOM   4988  HG3 LYS   318      20.899  34.393  76.385  1.00  0.00           H
ATOM   4989  CD  LYS   318      20.531  36.355  77.081  1.00  0.00           C
ATOM   4990  HD2 LYS   318      19.499  36.126  77.344  1.00  0.00           H
ATOM   4991  HD3 LYS   318      20.849  36.979  77.918  1.00  0.00           H
ATOM   4992  CE  LYS   318      20.709  37.362  75.936  1.00  0.00           C
ATOM   4993  HE2 LYS   318      21.731  37.737  75.910  1.00  0.00           H
ATOM   4994  HE3 LYS   318      20.571  36.830  74.994  1.00  0.00           H
ATOM   4995  NZ  LYS   318      19.811  38.476  76.024  1.00  0.00           N
ATOM   4996  HZ1 LYS   318      20.122  39.203  75.396  1.00  0.00           H
ATOM   4997  HZ2 LYS   318      19.920  38.957  76.905  1.00  0.00           H
ATOM   4998  HZ3 LYS   318      18.888  38.247  75.686  1.00  0.00           H
ATOM   4999  C   LYS   318      23.171  32.638  77.877  1.00  0.00           C
ATOM   5000  O   LYS   318      23.458  32.013  76.888  1.00  0.00           O
ATOM   5001  N   PHE   319      24.138  32.904  78.752  1.00  0.00           N
ATOM   5002  H   PHE   319      23.907  33.327  79.639  1.00  0.00           H
ATOM   5003  CA  PHE   319      25.684  32.756  78.544  1.00  0.00           C
ATOM   5004  HA  PHE   319      26.002  33.235  77.619  1.00  0.00           H
ATOM   5005  CB  PHE   319      26.248  33.563  79.641  1.00  0.00           C
ATOM   5006  HB2 PHE   319      25.804  34.559  79.634  1.00  0.00           H
ATOM   5007  HB3 PHE   319      26.022  33.049  80.574  1.00  0.00           H
ATOM   5008  CG  PHE   319      27.788  33.834  79.663  1.00  0.00           C
ATOM   5009  CD1 PHE   319      28.321  34.930  79.019  1.00  0.00           C
ATOM   5010  HD1 PHE   319      27.616  35.550  78.487  1.00  0.00           H
ATOM   5011  CE1 PHE   319      29.687  35.093  79.039  1.00  0.00           C
ATOM   5012  HE1 PHE   319      30.065  35.961  78.518  1.00  0.00           H
ATOM   5013  CZ  PHE   319      30.563  34.419  79.923  1.00  0.00           C
ATOM   5014  HZ  PHE   319      31.615  34.657  79.983  1.00  0.00           H
ATOM   5015  CE2 PHE   319      30.013  33.466  80.796  1.00  0.00           C
ATOM   5016  HE2 PHE   319      30.583  33.048  81.612  1.00  0.00           H
ATOM   5017  CD2 PHE   319      28.603  33.077  80.598  1.00  0.00           C
ATOM   5018  HD2 PHE   319      28.164  32.266  81.161  1.00  0.00           H
ATOM   5019  C   PHE   319      26.286  31.340  78.515  1.00  0.00           C
ATOM   5020  O   PHE   319      27.512  31.117  78.230  1.00  0.00           O
ATOM   5021  N   ASP   320      25.572  30.323  78.951  1.00  0.00           N
ATOM   5022  H   ASP   320      24.661  30.459  79.367  1.00  0.00           H
ATOM   5023  CA  ASP   320      26.069  28.911  78.997  1.00  0.00           C
ATOM   5024  HA  ASP   320      27.031  29.044  79.492  1.00  0.00           H
ATOM   5025  CB  ASP   320      25.055  28.075  79.834  1.00  0.00           C
ATOM   5026  HB2 ASP   320      24.652  28.609  80.694  1.00  0.00           H
ATOM   5027  HB3 ASP   320      24.169  27.870  79.232  1.00  0.00           H
ATOM   5028  CG  ASP   320      25.697  26.718  80.182  1.00  0.00           C
ATOM   5029  OD1 ASP   320      26.827  26.510  80.654  1.00  0.00           O
ATOM   5030  OD2 ASP   320      24.885  25.780  80.088  1.00  0.00           O
ATOM   5031  C   ASP   320      26.175  28.218  77.602  1.00  0.00           C
ATOM   5032  O   ASP   320      26.912  27.261  77.519  1.00  0.00           O
ATOM   5033  N   LYS   321      25.669  28.918  76.504  1.00  0.00           N
ATOM   5034  H   LYS   321      25.339  29.862  76.645  1.00  0.00           H
ATOM   5035  CA  LYS   321      26.000  28.472  75.142  1.00  0.00           C
ATOM   5036  HA  LYS   321      25.910  27.387  75.203  1.00  0.00           H
ATOM   5037  CB  LYS   321      24.979  29.146  74.283  1.00  0.00           C
ATOM   5038  HB2 LYS   321      23.968  29.062  74.684  1.00  0.00           H
[truncated: 179,177 more chars]
