# Supplementary material for: Worth the Weight: Sub-Pocket EXplorer (SubPEx), a Weighted Ensemble Method to Enhance Binding-Pocket Conformational Sampling
Source: J Chem Theory Comput. 2023 Aug 16;19(17):5677–89. doi: 10.1021/acs.jctc.3c00478 (PMC10500992; doi:10.1021/acs.jctc.3c00478)
Supplement: Supplementary file 2 — ct3c00478_si_002.zip [file ct3c00478_si_002.zip › clustered_structures/HXK2/brute-force/rep.c7.aligned.pdb]

HELIX    1   1 MET      7  PHE     17  1                                  11
HELIX    2   2 THR     21  GLY     38  1                                  18
HELIX    3   3 MET    101  THR    103  1                                   3
HELIX    4   4 GLU    109  GLN    125  1                                  17
HELIX    5   5 VAL    171  LYS    181  1                                  11
HELIX    6   6 ASP    194  THR    205  1                                  12
HELIX    7   7 GLU    231  LEU    233  1                                   3
HELIX    8   8 TYR    253  SER    255  1                                   3
HELIX    9   9 LYS    267  GLU    275  1                                   9
HELIX   10  10 THR    283  SER    288  1                                   6
HELIX   11  11 GLY    290  LYS    306  1                                  17
HELIX   12  12 SER    328  GLU    334  1                                   7
HELIX   13  13 GLU    342  GLU    351  1                                  10
HELIX   14  14 VAL    358  ARG    390  1                                  33
HELIX   15  15 PHE    410  TYR    422  1                                  13
HELIX   16  16 GLY    442  ALA    459  1                                  18
SHEET    1   1 1 SER    62  ASP    69  0
SHEET    2   2 1 ASN    74  GLY    83  0
SHEET    3   3 1 PHE    88  ARG    96  0
SHEET    4   4 1 ILE   134  THR   139  0
SHEET    5   5 1 ILE   186  ILE   192  0
SHEET    6   6 1 THR   209  PHE   215  0
SHEET    7   7 1 VAL   219  VAL   226  0
SHEET    8   8 1 PRO   246  ASN   250  0
SHEET    9   9 1 GLY   395  ASP   400  0
SHEET   10  10 1 ILE   434  PRO   438  0
CRYST1  150.244  145.651  168.026   5.86   4.77   8.23               1
ATOM      1  N   ASP     1      44.401  50.528  87.236  1.00  0.00           N
ATOM      2  H1  ASP     1      44.215  50.195  86.302  1.00  0.00           H
ATOM      3  H2  ASP     1      43.544  50.633  87.760  1.00  0.00           H
ATOM      4  H3  ASP     1      44.961  51.366  87.172  1.00  0.00           H
ATOM      5  CA  ASP     1      45.176  49.425  87.803  1.00  0.00           C
ATOM      6  HA  ASP     1      45.915  49.085  87.077  1.00  0.00           H
ATOM      7  CB  ASP     1      45.810  49.853  89.093  1.00  0.00           C
ATOM      8  HB2 ASP     1      46.310  48.981  89.516  1.00  0.00           H
ATOM      9  HB3 ASP     1      46.539  50.598  88.772  1.00  0.00           H
ATOM     10  CG  ASP     1      44.845  50.470  90.126  1.00  0.00           C
ATOM     11  OD1 ASP     1      45.482  50.823  91.128  1.00  0.00           O
ATOM     12  OD2 ASP     1      43.604  50.583  89.925  1.00  0.00           O
ATOM     13  C   ASP     1      44.195  48.210  87.982  1.00  0.00           C
ATOM     14  O   ASP     1      42.953  48.359  88.165  1.00  0.00           O
ATOM     15  N   VAL     2      44.768  46.991  88.134  1.00  0.00           N
ATOM     16  H   VAL     2      45.745  46.948  87.885  1.00  0.00           H
ATOM     17  CA  VAL     2      44.015  45.728  88.346  1.00  0.00           C
ATOM     18  HA  VAL     2      43.085  45.742  87.777  1.00  0.00           H
ATOM     19  CB  VAL     2      44.757  44.481  87.807  1.00  0.00           C
ATOM     20  HB  VAL     2      44.273  43.550  88.103  1.00  0.00           H
ATOM     21  CG1 VAL     2      45.096  44.493  86.367  1.00  0.00           C
ATOM     22 HG11 VAL     2      45.645  43.588  86.108  1.00  0.00           H
ATOM     23 HG12 VAL     2      44.127  44.658  85.895  1.00  0.00           H
ATOM     24 HG13 VAL     2      45.730  45.353  86.147  1.00  0.00           H
ATOM     25  CG2 VAL     2      46.039  44.346  88.614  1.00  0.00           C
ATOM     26 HG21 VAL     2      45.793  44.117  89.652  1.00  0.00           H
ATOM     27 HG22 VAL     2      46.668  45.232  88.533  1.00  0.00           H
ATOM     28 HG23 VAL     2      46.681  43.577  88.185  1.00  0.00           H
ATOM     29  C   VAL     2      43.675  45.504  89.787  1.00  0.00           C
ATOM     30  O   VAL     2      44.226  46.104  90.647  1.00  0.00           O
ATOM     31  N   PRO     3      42.700  44.607  90.064  1.00  0.00           N
ATOM     32  CD  PRO     3      41.746  43.991  89.201  1.00  0.00           C
ATOM     33  HD2 PRO     3      42.152  42.985  89.092  1.00  0.00           H
ATOM     34  HD3 PRO     3      41.691  44.515  88.246  1.00  0.00           H
ATOM     35  CG  PRO     3      40.391  44.195  89.840  1.00  0.00           C
ATOM     36  HG2 PRO     3      39.550  43.631  89.437  1.00  0.00           H
ATOM     37  HG3 PRO     3      40.190  45.264  89.778  1.00  0.00           H
ATOM     38  CB  PRO     3      40.748  43.908  91.294  1.00  0.00           C
ATOM     39  HB2 PRO     3      40.605  42.843  91.479  1.00  0.00           H
ATOM     40  HB3 PRO     3      40.092  44.463  91.963  1.00  0.00           H
ATOM     41  CA  PRO     3      42.229  44.379  91.434  1.00  0.00           C
ATOM     42  HA  PRO     3      42.275  45.311  91.999  1.00  0.00           H
ATOM     43  C   PRO     3      43.032  43.348  92.213  1.00  0.00           C
ATOM     44  O   PRO     3      43.312  42.272  91.759  1.00  0.00           O
ATOM     45  N   LYS     4      43.283  43.660  93.465  1.00  0.00           N
ATOM     46  H   LYS     4      43.272  44.651  93.662  1.00  0.00           H
ATOM     47  CA  LYS     4      43.908  42.778  94.491  1.00  0.00           C
ATOM     48  HA  LYS     4      44.894  42.628  94.053  1.00  0.00           H
ATOM     49  CB  LYS     4      44.030  43.498  95.878  1.00  0.00           C
ATOM     50  HB2 LYS     4      44.499  44.478  95.796  1.00  0.00           H
ATOM     51  HB3 LYS     4      42.988  43.625  96.175  1.00  0.00           H
ATOM     52  CG  LYS     4      44.760  42.783  97.054  1.00  0.00           C
ATOM     53  HG2 LYS     4      44.456  43.150  98.034  1.00  0.00           H
ATOM     54  HG3 LYS     4      44.391  41.760  97.135  1.00  0.00           H
ATOM     55  CD  LYS     4      46.318  42.815  97.009  1.00  0.00           C
ATOM     56  HD2 LYS     4      46.719  42.263  96.158  1.00  0.00           H
ATOM     57  HD3 LYS     4      46.565  43.871  96.903  1.00  0.00           H
ATOM     58  CE  LYS     4      47.085  42.359  98.267  1.00  0.00           C
ATOM     59  HE2 LYS     4      48.084  42.792  98.217  1.00  0.00           H
ATOM     60  HE3 LYS     4      46.760  42.739  99.236  1.00  0.00           H
ATOM     61  NZ  LYS     4      47.297  40.907  98.355  1.00  0.00           N
ATOM     62  HZ1 LYS     4      46.402  40.509  98.601  1.00  0.00           H
ATOM     63  HZ2 LYS     4      47.928  40.761  99.130  1.00  0.00           H
ATOM     64  HZ3 LYS     4      47.778  40.410  97.618  1.00  0.00           H
ATOM     65  C   LYS     4      43.192  41.458  94.668  1.00  0.00           C
ATOM     66  O   LYS     4      43.812  40.442  94.607  1.00  0.00           O
ATOM     67  N   GLU     5      41.858  41.439  94.817  1.00  0.00           N
ATOM     68  H   GLU     5      41.379  42.308  95.004  1.00  0.00           H
ATOM     69  CA  GLU     5      41.012  40.245  94.948  1.00  0.00           C
ATOM     70  HA  GLU     5      41.209  39.684  95.862  1.00  0.00           H
ATOM     71  CB  GLU     5      39.497  40.577  95.185  1.00  0.00           C
ATOM     72  HB2 GLU     5      38.968  39.624  95.157  1.00  0.00           H
ATOM     73  HB3 GLU     5      39.394  40.854  96.234  1.00  0.00           H
ATOM     74  CG  GLU     5      38.734  41.541  94.235  1.00  0.00           C
ATOM     75  HG2 GLU     5      39.043  41.385  93.203  1.00  0.00           H
ATOM     76  HG3 GLU     5      37.699  41.199  94.265  1.00  0.00           H
ATOM     77  CD  GLU     5      38.867  42.994  94.712  1.00  0.00           C
ATOM     78  OE1 GLU     5      37.872  43.787  94.899  1.00  0.00           O
ATOM     79  OE2 GLU     5      40.002  43.445  94.924  1.00  0.00           O
ATOM     80  C   GLU     5      41.121  39.229  93.703  1.00  0.00           C
ATOM     81  O   GLU     5      40.923  38.022  93.823  1.00  0.00           O
ATOM     82  N   LEU     6      41.552  39.747  92.540  1.00  0.00           N
ATOM     83  H   LEU     6      41.791  40.728  92.487  1.00  0.00           H
ATOM     84  CA  LEU     6      41.595  39.126  91.248  1.00  0.00           C
ATOM     85  HA  LEU     6      41.257  38.092  91.317  1.00  0.00           H
ATOM     86  CB  LEU     6      40.713  39.781  90.252  1.00  0.00           C
ATOM     87  HB2 LEU     6      40.842  40.862  90.276  1.00  0.00           H
ATOM     88  HB3 LEU     6      40.804  39.282  89.287  1.00  0.00           H
ATOM     89  CG  LEU     6      39.227  39.580  90.630  1.00  0.00           C
ATOM     90  HG  LEU     6      39.215  39.764  91.704  1.00  0.00           H
ATOM     91  CD1 LEU     6      38.308  40.513  89.870  1.00  0.00           C
ATOM     92 HD11 LEU     6      38.663  41.533  90.015  1.00  0.00           H
ATOM     93 HD12 LEU     6      37.319  40.437  90.322  1.00  0.00           H
ATOM     94 HD13 LEU     6      38.308  40.262  88.809  1.00  0.00           H
ATOM     95  CD2 LEU     6      38.777  38.155  90.384  1.00  0.00           C
ATOM     96 HD21 LEU     6      39.453  37.393  90.771  1.00  0.00           H
ATOM     97 HD22 LEU     6      37.762  38.039  90.765  1.00  0.00           H
ATOM     98 HD23 LEU     6      38.738  38.011  89.304  1.00  0.00           H
ATOM     99  C   LEU     6      43.091  38.965  90.717  1.00  0.00           C
ATOM    100  O   LEU     6      43.298  38.328  89.717  1.00  0.00           O
ATOM    101  N   MET     7      44.125  39.582  91.306  1.00  0.00           N
ATOM    102  H   MET     7      43.840  40.229  92.027  1.00  0.00           H
ATOM    103  CA  MET     7      45.529  39.710  90.801  1.00  0.00           C
ATOM    104  HA  MET     7      45.413  40.032  89.767  1.00  0.00           H
ATOM    105  CB  MET     7      46.351  40.776  91.533  1.00  0.00           C
ATOM    106  HB2 MET     7      45.835  41.736  91.513  1.00  0.00           H
ATOM    107  HB3 MET     7      46.753  40.448  92.491  1.00  0.00           H
ATOM    108  CG  MET     7      47.567  41.008  90.624  1.00  0.00           C
ATOM    109  HG2 MET     7      48.197  40.124  90.528  1.00  0.00           H
ATOM    110  HG3 MET     7      47.214  41.313  89.640  1.00  0.00           H
ATOM    111  SD  MET     7      48.714  42.222  91.235  1.00  0.00           S
ATOM    112  CE  MET     7      49.848  42.323  89.851  1.00  0.00           C
ATOM    113  HE1 MET     7      49.639  41.433  89.258  1.00  0.00           H
ATOM    114  HE2 MET     7      49.723  43.202  89.218  1.00  0.00           H
ATOM    115  HE3 MET     7      50.872  42.156  90.186  1.00  0.00           H
ATOM    116  C   MET     7      46.270  38.341  90.616  1.00  0.00           C
ATOM    117  O   MET     7      46.821  38.188  89.516  1.00  0.00           O
ATOM    118  N   GLN     8      46.122  37.414  91.556  1.00  0.00           N
ATOM    119  H   GLN     8      45.522  37.681  92.322  1.00  0.00           H
ATOM    120  CA  GLN     8      46.743  36.131  91.475  1.00  0.00           C
ATOM    121  HA  GLN     8      47.700  36.293  90.981  1.00  0.00           H
ATOM    122  CB  GLN     8      46.898  35.489  92.863  1.00  0.00           C
ATOM    123  HB2 GLN     8      45.914  35.385  93.320  1.00  0.00           H
ATOM    124  HB3 GLN     8      47.348  34.510  92.691  1.00  0.00           H
ATOM    125  CG  GLN     8      47.793  36.235  93.861  1.00  0.00           C
ATOM    126  HG2 GLN     8      47.844  35.656  94.783  1.00  0.00           H
ATOM    127  HG3 GLN     8      48.813  36.211  93.476  1.00  0.00           H
ATOM    128  CD  GLN     8      47.355  37.642  94.217  1.00  0.00           C
ATOM    129  OE1 GLN     8      48.146  38.493  94.380  1.00  0.00           O
ATOM    130  NE2 GLN     8      46.090  37.978  94.420  1.00  0.00           N
ATOM    131 HE21 GLN     8      45.892  38.956  94.576  1.00  0.00           H
ATOM    132 HE22 GLN     8      45.415  37.258  94.211  1.00  0.00           H
ATOM    133  C   GLN     8      46.109  35.213  90.441  1.00  0.00           C
ATOM    134  O   GLN     8      46.735  34.253  90.057  1.00  0.00           O
ATOM    135  N   GLN     9      44.872  35.496  90.043  1.00  0.00           N
ATOM    136  H   GLN     9      44.284  36.220  90.430  1.00  0.00           H
ATOM    137  CA  GLN     9      44.355  34.775  88.848  1.00  0.00           C
ATOM    138  HA  GLN     9      44.606  33.715  88.811  1.00  0.00           H
ATOM    139  CB  GLN     9      42.743  34.801  88.799  1.00  0.00           C
ATOM    140  HB2 GLN     9      42.355  35.814  88.900  1.00  0.00           H
ATOM    141  HB3 GLN     9      42.344  34.386  87.872  1.00  0.00           H
ATOM    142  CG  GLN     9      42.127  33.961  89.963  1.00  0.00           C
ATOM    143  HG2 GLN     9      41.054  34.095  89.824  1.00  0.00           H
ATOM    144  HG3 GLN     9      42.330  32.892  89.912  1.00  0.00           H
ATOM    145  CD  GLN     9      42.311  34.583  91.281  1.00  0.00           C
ATOM    146  OE1 GLN     9      42.451  35.761  91.485  1.00  0.00           O
ATOM    147  NE2 GLN     9      42.074  33.847  92.318  1.00  0.00           N
ATOM    148 HE21 GLN     9      41.978  34.248  93.240  1.00  0.00           H
ATOM    149 HE22 GLN     9      41.788  32.879  92.280  1.00  0.00           H
ATOM    150  C   GLN     9      44.742  35.387  87.545  1.00  0.00           C
ATOM    151  O   GLN     9      45.072  34.760  86.563  1.00  0.00           O
ATOM    152  N   ILE    10      44.859  36.790  87.513  1.00  0.00           N
ATOM    153  H   ILE    10      44.614  37.312  88.342  1.00  0.00           H
ATOM    154  CA  ILE    10      45.429  37.569  86.418  1.00  0.00           C
ATOM    155  HA  ILE    10      44.855  37.387  85.509  1.00  0.00           H
ATOM    156  CB  ILE    10      45.242  39.064  86.593  1.00  0.00           C
ATOM    157  HB  ILE    10      45.406  39.257  87.654  1.00  0.00           H
ATOM    158  CG2 ILE    10      46.210  39.954  85.829  1.00  0.00           C
ATOM    159 HG21 ILE    10      45.902  40.998  85.905  1.00  0.00           H
ATOM    160 HG22 ILE    10      46.165  39.610  84.796  1.00  0.00           H
ATOM    161 HG23 ILE    10      47.202  39.867  86.272  1.00  0.00           H
ATOM    162  CG1 ILE    10      43.787  39.473  86.319  1.00  0.00           C
ATOM    163 HG12 ILE    10      43.456  39.517  85.282  1.00  0.00           H
ATOM    164 HG13 ILE    10      43.144  38.756  86.829  1.00  0.00           H
ATOM    165  CD1 ILE    10      43.421  40.837  86.967  1.00  0.00           C
ATOM    166 HD11 ILE    10      43.994  41.688  86.598  1.00  0.00           H
ATOM    167 HD12 ILE    10      43.698  40.680  88.009  1.00  0.00           H
ATOM    168 HD13 ILE    10      42.361  41.082  86.886  1.00  0.00           H
ATOM    169  C   ILE    10      46.885  37.237  86.157  1.00  0.00           C
ATOM    170  O   ILE    10      47.240  37.118  84.993  1.00  0.00           O
ATOM    171  N   GLU    11      47.636  36.916  87.142  1.00  0.00           N
ATOM    172  H   GLU    11      47.456  37.163  88.105  1.00  0.00           H
ATOM    173  CA  GLU    11      49.015  36.453  86.852  1.00  0.00           C
ATOM    174  HA  GLU    11      49.643  37.175  86.329  1.00  0.00           H
ATOM    175  CB  GLU    11      49.591  36.432  88.283  1.00  0.00           C
ATOM    176  HB2 GLU    11      48.837  36.225  89.041  1.00  0.00           H
ATOM    177  HB3 GLU    11      50.347  35.647  88.311  1.00  0.00           H
ATOM    178  CG  GLU    11      50.239  37.757  88.659  1.00  0.00           C
ATOM    179  HG2 GLU    11      49.481  38.525  88.507  1.00  0.00           H
ATOM    180  HG3 GLU    11      50.439  37.644  89.725  1.00  0.00           H
ATOM    181  CD  GLU    11      51.564  38.074  87.912  1.00  0.00           C
ATOM    182  OE1 GLU    11      52.319  37.120  87.596  1.00  0.00           O
ATOM    183  OE2 GLU    11      51.833  39.256  87.639  1.00  0.00           O
ATOM    184  C   GLU    11      49.092  35.022  86.337  1.00  0.00           C
ATOM    185  O   GLU    11      49.912  34.726  85.478  1.00  0.00           O
ATOM    186  N   ASN    12      48.101  34.137  86.599  1.00  0.00           N
ATOM    187  H   ASN    12      47.386  34.487  87.221  1.00  0.00           H
ATOM    188  CA  ASN    12      47.988  32.803  86.047  1.00  0.00           C
ATOM    189  HA  ASN    12      48.987  32.366  86.026  1.00  0.00           H
ATOM    190  CB  ASN    12      46.927  32.033  86.868  1.00  0.00           C
ATOM    191  HB2 ASN    12      47.217  32.181  87.908  1.00  0.00           H
ATOM    192  HB3 ASN    12      45.924  32.433  86.725  1.00  0.00           H
ATOM    193  CG  ASN    12      46.930  30.592  86.654  1.00  0.00           C
ATOM    194  OD1 ASN    12      47.924  29.959  86.936  1.00  0.00           O
ATOM    195  ND2 ASN    12      45.766  30.074  86.355  1.00  0.00           N
ATOM    196 HD21 ASN    12      44.947  30.666  86.354  1.00  0.00           H
ATOM    197 HD22 ASN    12      45.834  29.107  86.072  1.00  0.00           H
ATOM    198  C   ASN    12      47.506  32.894  84.572  1.00  0.00           C
ATOM    199  O   ASN    12      47.916  32.140  83.709  1.00  0.00           O
ATOM    200  N   PHE    13      46.764  33.958  84.273  1.00  0.00           N
ATOM    201  H   PHE    13      46.524  34.521  85.077  1.00  0.00           H
ATOM    202  CA  PHE    13      46.231  34.323  82.933  1.00  0.00           C
ATOM    203  HA  PHE    13      46.014  33.392  82.410  1.00  0.00           H
ATOM    204  CB  PHE    13      44.971  35.220  82.879  1.00  0.00           C
ATOM    205  HB2 PHE    13      45.110  36.123  83.473  1.00  0.00           H
ATOM    206  HB3 PHE    13      44.931  35.465  81.817  1.00  0.00           H
ATOM    207  CG  PHE    13      43.664  34.511  83.202  1.00  0.00           C
ATOM    208  CD1 PHE    13      42.822  34.985  84.237  1.00  0.00           C
ATOM    209  HD1 PHE    13      43.065  35.856  84.828  1.00  0.00           H
ATOM    210  CE1 PHE    13      41.687  34.270  84.600  1.00  0.00           C
ATOM    211  HE1 PHE    13      41.005  34.583  85.376  1.00  0.00           H
ATOM    212  CZ  PHE    13      41.245  33.195  83.845  1.00  0.00           C
ATOM    213  HZ  PHE    13      40.317  32.694  84.074  1.00  0.00           H
ATOM    214  CE2 PHE    13      42.079  32.705  82.816  1.00  0.00           C
ATOM    215  HE2 PHE    13      41.736  31.868  82.226  1.00  0.00           H
ATOM    216  CD2 PHE    13      43.348  33.314  82.489  1.00  0.00           C
ATOM    217  HD2 PHE    13      43.984  32.951  81.696  1.00  0.00           H
ATOM    218  C   PHE    13      47.368  34.944  82.082  1.00  0.00           C
ATOM    219  O   PHE    13      47.473  34.668  80.906  1.00  0.00           O
ATOM    220  N   GLU    14      48.248  35.694  82.679  1.00  0.00           N
ATOM    221  H   GLU    14      48.198  35.775  83.684  1.00  0.00           H
ATOM    222  CA  GLU    14      49.484  36.081  81.972  1.00  0.00           C
ATOM    223  HA  GLU    14      49.198  36.566  81.038  1.00  0.00           H
ATOM    224  CB  GLU    14      50.355  36.891  82.910  1.00  0.00           C
ATOM    225  HB2 GLU    14      49.846  37.847  83.037  1.00  0.00           H
ATOM    226  HB3 GLU    14      50.508  36.393  83.868  1.00  0.00           H
ATOM    227  CG  GLU    14      51.802  37.223  82.460  1.00  0.00           C
ATOM    228  HG2 GLU    14      52.347  36.313  82.211  1.00  0.00           H
ATOM    229  HG3 GLU    14      51.717  37.906  81.613  1.00  0.00           H
ATOM    230  CD  GLU    14      52.500  38.062  83.550  1.00  0.00           C
ATOM    231  OE1 GLU    14      51.817  38.827  84.283  1.00  0.00           O
ATOM    232  OE2 GLU    14      53.753  38.063  83.661  1.00  0.00           O
ATOM    233  C   GLU    14      50.340  34.793  81.560  1.00  0.00           C
ATOM    234  O   GLU    14      50.907  34.774  80.506  1.00  0.00           O
ATOM    235  N   LYS    15      50.403  33.915  82.508  1.00  0.00           N
ATOM    236  H   LYS    15      50.178  34.241  83.438  1.00  0.00           H
ATOM    237  CA  LYS    15      51.090  32.559  82.450  1.00  0.00           C
ATOM    238  HA  LYS    15      52.069  32.722  82.000  1.00  0.00           H
ATOM    239  CB  LYS    15      51.402  32.049  83.868  1.00  0.00           C
ATOM    240  HB2 LYS    15      51.942  32.856  84.362  1.00  0.00           H
ATOM    241  HB3 LYS    15      50.428  31.837  84.309  1.00  0.00           H
ATOM    242  CG  LYS    15      52.140  30.647  83.960  1.00  0.00           C
ATOM    243  HG2 LYS    15      52.072  30.238  84.968  1.00  0.00           H
ATOM    244  HG3 LYS    15      51.677  29.816  83.429  1.00  0.00           H
ATOM    245  CD  LYS    15      53.665  30.800  83.562  1.00  0.00           C
ATOM    246  HD2 LYS    15      53.695  31.339  82.615  1.00  0.00           H
ATOM    247  HD3 LYS    15      54.253  31.403  84.256  1.00  0.00           H
ATOM    248  CE  LYS    15      54.355  29.421  83.425  1.00  0.00           C
ATOM    249  HE2 LYS    15      53.880  28.830  82.640  1.00  0.00           H
ATOM    250  HE3 LYS    15      55.355  29.655  83.059  1.00  0.00           H
ATOM    251  NZ  LYS    15      54.481  28.777  84.687  1.00  0.00           N
ATOM    252  HZ1 LYS    15      55.184  28.053  84.666  1.00  0.00           H
ATOM    253  HZ2 LYS    15      53.568  28.418  84.922  1.00  0.00           H
ATOM    254  HZ3 LYS    15      54.922  29.326  85.411  1.00  0.00           H
ATOM    255  C   LYS    15      50.429  31.578  81.457  1.00  0.00           C
ATOM    256  O   LYS    15      51.161  30.973  80.699  1.00  0.00           O
ATOM    257  N   ILE    16      49.066  31.489  81.421  1.00  0.00           N
ATOM    258  H   ILE    16      48.515  31.855  82.184  1.00  0.00           H
ATOM    259  CA  ILE    16      48.262  30.885  80.337  1.00  0.00           C
ATOM    260  HA  ILE    16      48.722  29.916  80.141  1.00  0.00           H
ATOM    261  CB  ILE    16      46.806  30.794  80.756  1.00  0.00           C
ATOM    262  HB  ILE    16      46.553  31.777  81.153  1.00  0.00           H
ATOM    263  CG2 ILE    16      45.774  30.276  79.650  1.00  0.00           C
ATOM    264 HG21 ILE    16      45.519  31.048  78.924  1.00  0.00           H
ATOM    265 HG22 ILE    16      44.799  29.980  80.037  1.00  0.00           H
ATOM    266 HG23 ILE    16      46.095  29.429  79.044  1.00  0.00           H
ATOM    267  CG1 ILE    16      46.573  29.685  81.864  1.00  0.00           C
ATOM    268 HG12 ILE    16      46.569  28.694  81.409  1.00  0.00           H
ATOM    269 HG13 ILE    16      47.527  29.735  82.387  1.00  0.00           H
ATOM    270  CD1 ILE    16      45.534  29.781  82.930  1.00  0.00           C
ATOM    271 HD11 ILE    16      45.770  29.106  83.752  1.00  0.00           H
ATOM    272 HD12 ILE    16      44.533  29.594  82.543  1.00  0.00           H
ATOM    273 HD13 ILE    16      45.507  30.796  83.325  1.00  0.00           H
ATOM    274  C   ILE    16      48.367  31.495  78.894  1.00  0.00           C
ATOM    275  O   ILE    16      48.690  30.807  77.932  1.00  0.00           O
ATOM    276  N   PHE    17      48.251  32.813  78.826  1.00  0.00           N
ATOM    277  H   PHE    17      48.074  33.305  79.691  1.00  0.00           H
ATOM    278  CA  PHE    17      48.164  33.550  77.526  1.00  0.00           C
ATOM    279  HA  PHE    17      47.873  32.703  76.903  1.00  0.00           H
ATOM    280  CB  PHE    17      47.128  34.679  77.485  1.00  0.00           C
ATOM    281  HB2 PHE    17      47.451  35.367  78.266  1.00  0.00           H
ATOM    282  HB3 PHE    17      47.270  35.187  76.532  1.00  0.00           H
ATOM    283  CG  PHE    17      45.705  34.074  77.658  1.00  0.00           C
ATOM    284  CD1 PHE    17      45.044  34.375  78.829  1.00  0.00           C
ATOM    285  HD1 PHE    17      45.520  35.001  79.570  1.00  0.00           H
ATOM    286  CE1 PHE    17      43.809  33.757  79.018  1.00  0.00           C
ATOM    287  HE1 PHE    17      43.217  33.979  79.893  1.00  0.00           H
ATOM    288  CZ  PHE    17      43.188  32.970  78.042  1.00  0.00           C
ATOM    289  HZ  PHE    17      42.236  32.496  78.229  1.00  0.00           H
ATOM    290  CE2 PHE    17      43.863  32.679  76.872  1.00  0.00           C
ATOM    291  HE2 PHE    17      43.513  31.942  76.166  1.00  0.00           H
ATOM    292  CD2 PHE    17      45.178  33.249  76.651  1.00  0.00           C
ATOM    293  HD2 PHE    17      45.694  33.088  75.717  1.00  0.00           H
ATOM    294  C   PHE    17      49.530  34.128  76.961  1.00  0.00           C
ATOM    295  O   PHE    17      49.529  34.459  75.788  1.00  0.00           O
ATOM    296  N   THR    18      50.563  34.382  77.743  1.00  0.00           N
ATOM    297  H   THR    18      50.463  34.275  78.742  1.00  0.00           H
ATOM    298  CA  THR    18      51.752  35.042  77.133  1.00  0.00           C
ATOM    299  HA  THR    18      51.424  35.706  76.335  1.00  0.00           H
ATOM    300  CB  THR    18      52.521  36.034  78.077  1.00  0.00           C
ATOM    301  HB  THR    18      53.422  36.513  77.695  1.00  0.00           H
ATOM    302  CG2 THR    18      51.661  37.235  78.439  1.00  0.00           C
ATOM    303 HG21 THR    18      52.235  37.813  79.164  1.00  0.00           H
ATOM    304 HG22 THR    18      50.711  36.870  78.829  1.00  0.00           H
ATOM    305 HG23 THR    18      51.368  37.721  77.509  1.00  0.00           H
ATOM    306  OG1 THR    18      52.912  35.462  79.288  1.00  0.00           O
ATOM    307  HG1 THR    18      52.168  35.151  79.810  1.00  0.00           H
ATOM    308  C   THR    18      52.786  34.088  76.515  1.00  0.00           C
ATOM    309  O   THR    18      52.763  32.876  76.605  1.00  0.00           O
ATOM    310  N   VAL    19      53.713  34.741  75.769  1.00  0.00           N
ATOM    311  H   VAL    19      53.682  35.750  75.773  1.00  0.00           H
ATOM    312  CA  VAL    19      54.625  34.102  74.735  1.00  0.00           C
ATOM    313  HA  VAL    19      54.772  33.059  75.011  1.00  0.00           H
ATOM    314  CB  VAL    19      53.963  34.176  73.349  1.00  0.00           C
ATOM    315  HB  VAL    19      54.084  35.160  72.896  1.00  0.00           H
ATOM    316  CG1 VAL    19      54.660  33.153  72.546  1.00  0.00           C
ATOM    317 HG11 VAL    19      54.527  32.155  72.964  1.00  0.00           H
ATOM    318 HG12 VAL    19      54.358  33.242  71.503  1.00  0.00           H
ATOM    319 HG13 VAL    19      55.706  33.429  72.422  1.00  0.00           H
ATOM    320  CG2 VAL    19      52.462  33.840  73.352  1.00  0.00           C
ATOM    321 HG21 VAL    19      52.368  32.914  73.920  1.00  0.00           H
ATOM    322 HG22 VAL    19      52.208  33.675  72.305  1.00  0.00           H
ATOM    323 HG23 VAL    19      51.845  34.600  73.832  1.00  0.00           H
ATOM    324  C   VAL    19      56.062  34.805  74.687  1.00  0.00           C
ATOM    325  O   VAL    19      56.161  35.971  74.219  1.00  0.00           O
ATOM    326  N   PRO    20      57.111  34.166  75.209  1.00  0.00           N
ATOM    327  CD  PRO    20      57.191  32.844  75.662  1.00  0.00           C
ATOM    328  HD2 PRO    20      56.663  32.158  74.999  1.00  0.00           H
ATOM    329  HD3 PRO    20      56.678  32.918  76.621  1.00  0.00           H
ATOM    330  CG  PRO    20      58.624  32.464  75.864  1.00  0.00           C
ATOM    331  HG2 PRO    20      58.985  31.859  75.032  1.00  0.00           H
ATOM    332  HG3 PRO    20      58.817  31.888  76.769  1.00  0.00           H
ATOM    333  CB  PRO    20      59.367  33.794  75.972  1.00  0.00           C
ATOM    334  HB2 PRO    20      60.367  33.675  75.555  1.00  0.00           H
ATOM    335  HB3 PRO    20      59.301  34.125  77.008  1.00  0.00           H
ATOM    336  CA  PRO    20      58.485  34.718  75.130  1.00  0.00           C
ATOM    337  HA  PRO    20      58.552  35.689  75.620  1.00  0.00           H
ATOM    338  C   PRO    20      58.965  34.807  73.707  1.00  0.00           C
ATOM    339  O   PRO    20      58.633  33.992  72.885  1.00  0.00           O
ATOM    340  N   THR    21      59.869  35.762  73.439  1.00  0.00           N
ATOM    341  H   THR    21      60.101  36.376  74.206  1.00  0.00           H
ATOM    342  CA  THR    21      60.577  35.919  72.133  1.00  0.00           C
ATOM    343  HA  THR    21      60.107  36.443  71.301  1.00  0.00           H
ATOM    344  CB  THR    21      61.780  36.939  72.338  1.00  0.00           C
ATOM    345  HB  THR    21      62.316  36.726  73.263  1.00  0.00           H
ATOM    346  CG2 THR    21      62.784  36.923  71.187  1.00  0.00           C
ATOM    347 HG21 THR    21      62.303  37.296  70.283  1.00  0.00           H
ATOM    348 HG22 THR    21      63.319  35.992  71.006  1.00  0.00           H
ATOM    349 HG23 THR    21      63.542  37.664  71.444  1.00  0.00           H
ATOM    350  OG1 THR    21      61.310  38.253  72.241  1.00  0.00           O
ATOM    351  HG1 THR    21      61.271  38.798  73.030  1.00  0.00           H
ATOM    352  C   THR    21      61.146  34.565  71.568  1.00  0.00           C
ATOM    353  O   THR    21      60.816  34.142  70.452  1.00  0.00           O
ATOM    354  N   GLU    22      61.851  33.730  72.382  1.00  0.00           N
ATOM    355  H   GLU    22      62.095  33.970  73.332  1.00  0.00           H
ATOM    356  CA  GLU    22      62.271  32.385  71.987  1.00  0.00           C
ATOM    357  HA  GLU    22      62.826  32.588  71.072  1.00  0.00           H
ATOM    358  CB  GLU    22      63.164  31.715  73.091  1.00  0.00           C
ATOM    359  HB2 GLU    22      62.998  30.660  72.872  1.00  0.00           H
ATOM    360  HB3 GLU    22      64.191  32.076  73.035  1.00  0.00           H
ATOM    361  CG  GLU    22      62.807  31.925  74.534  1.00  0.00           C
ATOM    362  HG2 GLU    22      61.731  31.782  74.646  1.00  0.00           H
ATOM    363  HG3 GLU    22      63.151  31.104  75.163  1.00  0.00           H
ATOM    364  CD  GLU    22      63.338  33.160  75.182  1.00  0.00           C
ATOM    365  OE1 GLU    22      64.286  33.054  75.997  1.00  0.00           O
ATOM    366  OE2 GLU    22      62.652  34.214  74.980  1.00  0.00           O
ATOM    367  C   GLU    22      61.142  31.432  71.574  1.00  0.00           C
ATOM    368  O   GLU    22      61.464  30.502  70.845  1.00  0.00           O
ATOM    369  N   THR    23      59.902  31.583  72.035  1.00  0.00           N
ATOM    370  H   THR    23      59.615  32.420  72.520  1.00  0.00           H
ATOM    371  CA  THR    23      58.793  30.746  71.473  1.00  0.00           C
ATOM    372  HA  THR    23      59.108  29.732  71.226  1.00  0.00           H
ATOM    373  CB  THR    23      57.653  30.623  72.548  1.00  0.00           C
ATOM    374  HB  THR    23      57.477  31.592  73.012  1.00  0.00           H
ATOM    375  CG2 THR    23      56.332  30.139  72.013  1.00  0.00           C
ATOM    376 HG21 THR    23      55.661  29.916  72.843  1.00  0.00           H
ATOM    377 HG22 THR    23      56.517  29.236  71.431  1.00  0.00           H
ATOM    378 HG23 THR    23      55.895  30.864  71.326  1.00  0.00           H
ATOM    379  OG1 THR    23      58.055  29.742  73.542  1.00  0.00           O
ATOM    380  HG1 THR    23      57.376  29.779  74.219  1.00  0.00           H
ATOM    381  C   THR    23      58.247  31.359  70.156  1.00  0.00           C
ATOM    382  O   THR    23      57.762  30.613  69.322  1.00  0.00           O
ATOM    383  N   LEU    24      58.418  32.708  69.858  1.00  0.00           N
ATOM    384  H   LEU    24      58.945  33.292  70.491  1.00  0.00           H
ATOM    385  CA  LEU    24      58.101  33.200  68.457  1.00  0.00           C
ATOM    386  HA  LEU    24      57.194  32.670  68.167  1.00  0.00           H
ATOM    387  CB  LEU    24      58.011  34.756  68.412  1.00  0.00           C
ATOM    388  HB2 LEU    24      59.010  35.130  68.634  1.00  0.00           H
ATOM    389  HB3 LEU    24      57.752  35.146  67.426  1.00  0.00           H
ATOM    390  CG  LEU    24      57.031  35.432  69.403  1.00  0.00           C
ATOM    391  HG  LEU    24      57.386  35.333  70.429  1.00  0.00           H
ATOM    392  CD1 LEU    24      56.855  36.941  69.117  1.00  0.00           C
ATOM    393 HD11 LEU    24      56.472  37.503  69.969  1.00  0.00           H
ATOM    394 HD12 LEU    24      56.258  37.101  68.219  1.00  0.00           H
ATOM    395 HD13 LEU    24      57.805  37.377  68.807  1.00  0.00           H
ATOM    396  CD2 LEU    24      55.620  34.810  69.374  1.00  0.00           C
ATOM    397 HD21 LEU    24      55.588  33.819  69.827  1.00  0.00           H
ATOM    398 HD22 LEU    24      54.961  35.474  69.934  1.00  0.00           H
ATOM    399 HD23 LEU    24      55.244  34.709  68.356  1.00  0.00           H
ATOM    400  C   LEU    24      59.210  32.700  67.505  1.00  0.00           C
ATOM    401  O   LEU    24      58.812  32.300  66.423  1.00  0.00           O
ATOM    402  N   GLN    25      60.467  32.819  67.915  1.00  0.00           N
ATOM    403  H   GLN    25      60.745  33.294  68.762  1.00  0.00           H
ATOM    404  CA  GLN    25      61.557  32.323  67.129  1.00  0.00           C
ATOM    405  HA  GLN    25      61.495  32.709  66.111  1.00  0.00           H
ATOM    406  CB  GLN    25      62.866  32.888  67.711  1.00  0.00           C
ATOM    407  HB2 GLN    25      63.051  32.455  68.694  1.00  0.00           H
ATOM    408  HB3 GLN    25      63.680  32.551  67.068  1.00  0.00           H
ATOM    409  CG  GLN    25      63.036  34.412  67.650  1.00  0.00           C
ATOM    410  HG2 GLN    25      63.106  34.823  66.642  1.00  0.00           H
ATOM    411  HG3 GLN    25      62.139  34.823  68.117  1.00  0.00           H
ATOM    412  CD  GLN    25      64.183  35.025  68.489  1.00  0.00           C
ATOM    413  OE1 GLN    25      64.641  34.470  69.440  1.00  0.00           O
ATOM    414  NE2 GLN    25      64.771  36.126  67.990  1.00  0.00           N
ATOM    415 HE21 GLN    25      65.495  36.624  68.488  1.00  0.00           H
ATOM    416 HE22 GLN    25      64.224  36.515  67.236  1.00  0.00           H
ATOM    417  C   GLN    25      61.501  30.781  66.977  1.00  0.00           C
ATOM    418  O   GLN    25      61.885  30.316  65.845  1.00  0.00           O
ATOM    419  N   ALA    26      61.065  29.976  67.936  1.00  0.00           N
ATOM    420  H   ALA    26      60.995  30.276  68.898  1.00  0.00           H
ATOM    421  CA  ALA    26      60.957  28.530  67.771  1.00  0.00           C
ATOM    422  HA  ALA    26      61.896  28.156  67.363  1.00  0.00           H
ATOM    423  CB  ALA    26      60.835  27.852  69.129  1.00  0.00           C
ATOM    424  HB1 ALA    26      61.608  28.166  69.830  1.00  0.00           H
ATOM    425  HB2 ALA    26      60.878  26.810  68.813  1.00  0.00           H
ATOM    426  HB3 ALA    26      59.854  28.039  69.563  1.00  0.00           H
ATOM    427  C   ALA    26      59.810  28.067  66.876  1.00  0.00           C
ATOM    428  O   ALA    26      60.015  27.299  65.948  1.00  0.00           O
ATOM    429  N   VAL    27      58.626  28.759  66.974  1.00  0.00           N
ATOM    430  H   VAL    27      58.509  29.362  67.777  1.00  0.00           H
ATOM    431  CA  VAL    27      57.539  28.714  65.960  1.00  0.00           C
ATOM    432  HA  VAL    27      57.267  27.660  65.909  1.00  0.00           H
ATOM    433  CB  VAL    27      56.333  29.575  66.617  1.00  0.00           C
ATOM    434  HB  VAL    27      56.762  30.565  66.777  1.00  0.00           H
ATOM    435  CG1 VAL    27      55.184  29.739  65.554  1.00  0.00           C
ATOM    436 HG11 VAL    27      54.344  30.230  66.046  1.00  0.00           H
ATOM    437 HG12 VAL    27      55.649  30.223  64.696  1.00  0.00           H
ATOM    438 HG13 VAL    27      54.918  28.782  65.103  1.00  0.00           H
ATOM    439  CG2 VAL    27      55.565  28.960  67.788  1.00  0.00           C
ATOM    440 HG21 VAL    27      54.784  29.615  68.174  1.00  0.00           H
ATOM    441 HG22 VAL    27      56.336  28.740  68.527  1.00  0.00           H
ATOM    442 HG23 VAL    27      55.139  28.006  67.479  1.00  0.00           H
ATOM    443  C   VAL    27      57.911  29.135  64.523  1.00  0.00           C
ATOM    444  O   VAL    27      57.819  28.244  63.700  1.00  0.00           O
ATOM    445  N   THR    28      58.511  30.351  64.365  1.00  0.00           N
ATOM    446  H   THR    28      58.657  30.855  65.228  1.00  0.00           H
ATOM    447  CA  THR    28      58.950  31.024  63.137  1.00  0.00           C
ATOM    448  HA  THR    28      58.048  30.973  62.526  1.00  0.00           H
ATOM    449  CB  THR    28      59.499  32.499  63.130  1.00  0.00           C
ATOM    450  HB  THR    28      60.541  32.520  63.451  1.00  0.00           H
ATOM    451  CG2 THR    28      59.496  33.155  61.746  1.00  0.00           C
ATOM    452 HG21 THR    28      58.502  33.408  61.378  1.00  0.00           H
ATOM    453 HG22 THR    28      59.958  32.443  61.063  1.00  0.00           H
ATOM    454 HG23 THR    28      60.187  33.998  61.709  1.00  0.00           H
ATOM    455  OG1 THR    28      58.713  33.230  64.047  1.00  0.00           O
ATOM    456  HG1 THR    28      58.919  32.967  64.947  1.00  0.00           H
ATOM    457  C   THR    28      59.963  30.155  62.357  1.00  0.00           C
ATOM    458  O   THR    28      59.752  30.073  61.138  1.00  0.00           O
ATOM    459  N   LYS    29      60.904  29.485  63.034  1.00  0.00           N
ATOM    460  H   LYS    29      61.075  29.894  63.941  1.00  0.00           H
ATOM    461  CA  LYS    29      61.919  28.573  62.432  1.00  0.00           C
ATOM    462  HA  LYS    29      62.313  29.007  61.513  1.00  0.00           H
ATOM    463  CB  LYS    29      62.995  28.468  63.585  1.00  0.00           C
ATOM    464  HB2 LYS    29      63.418  29.458  63.759  1.00  0.00           H
ATOM    465  HB3 LYS    29      62.437  28.181  64.475  1.00  0.00           H
ATOM    466  CG  LYS    29      64.187  27.585  63.388  1.00  0.00           C
ATOM    467  HG2 LYS    29      63.775  26.577  63.417  1.00  0.00           H
ATOM    468  HG3 LYS    29      64.592  27.688  62.382  1.00  0.00           H
ATOM    469  CD  LYS    29      65.271  27.650  64.415  1.00  0.00           C
ATOM    470  HD2 LYS    29      65.766  28.618  64.342  1.00  0.00           H
ATOM    471  HD3 LYS    29      64.761  27.642  65.377  1.00  0.00           H
ATOM    472  CE  LYS    29      66.199  26.440  64.506  1.00  0.00           C
ATOM    473  HE2 LYS    29      65.869  25.495  64.074  1.00  0.00           H
ATOM    474  HE3 LYS    29      67.102  26.685  63.946  1.00  0.00           H
ATOM    475  NZ  LYS    29      66.671  26.173  65.895  1.00  0.00           N
ATOM    476  HZ1 LYS    29      65.965  25.997  66.596  1.00  0.00           H
ATOM    477  HZ2 LYS    29      67.295  26.862  66.290  1.00  0.00           H
ATOM    478  HZ3 LYS    29      67.129  25.289  65.729  1.00  0.00           H
ATOM    479  C   LYS    29      61.347  27.254  62.064  1.00  0.00           C
ATOM    480  O   LYS    29      61.912  26.562  61.247  1.00  0.00           O
ATOM    481  N   HIE    30      60.239  26.834  62.736  1.00  0.00           N
ATOM    482  H   HIE    30      59.956  27.348  63.558  1.00  0.00           H
ATOM    483  CA  HIE    30      59.516  25.671  62.352  1.00  0.00           C
ATOM    484  HA  HIE    30      60.190  24.975  61.853  1.00  0.00           H
ATOM    485  CB  HIE    30      58.770  25.069  63.528  1.00  0.00           C
ATOM    486  HB2 HIE    30      59.468  24.999  64.363  1.00  0.00           H
ATOM    487  HB3 HIE    30      57.972  25.790  63.708  1.00  0.00           H
ATOM    488  CG  HIE    30      58.105  23.746  63.233  1.00  0.00           C
ATOM    489  ND1 HIE    30      58.675  22.471  63.064  1.00  0.00           N
ATOM    490  CE1 HIE    30      57.727  21.677  62.549  1.00  0.00           C
ATOM    491  HE1 HIE    30      57.852  20.608  62.462  1.00  0.00           H
ATOM    492  NE2 HIE    30      56.538  22.317  62.597  1.00  0.00           N
ATOM    493  HE2 HIE    30      55.676  21.835  62.385  1.00  0.00           H
ATOM    494  CD2 HIE    30      56.705  23.607  63.062  1.00  0.00           C
ATOM    495  HD2 HIE    30      55.913  24.335  63.160  1.00  0.00           H
ATOM    496  C   HIE    30      58.602  26.012  61.196  1.00  0.00           C
ATOM    497  O   HIE    30      58.602  25.261  60.225  1.00  0.00           O
ATOM    498  N   PHE    31      57.935  27.226  61.146  1.00  0.00           N
ATOM    499  H   PHE    31      58.118  27.934  61.843  1.00  0.00           H
ATOM    500  CA  PHE    31      56.868  27.534  60.153  1.00  0.00           C
ATOM    501  HA  PHE    31      56.024  26.849  60.238  1.00  0.00           H
ATOM    502  CB  PHE    31      56.293  28.931  60.529  1.00  0.00           C
ATOM    503  HB2 PHE    31      56.270  29.080  61.608  1.00  0.00           H
ATOM    504  HB3 PHE    31      57.030  29.634  60.139  1.00  0.00           H
ATOM    505  CG  PHE    31      54.880  29.405  60.079  1.00  0.00           C
ATOM    506  CD1 PHE    31      54.209  29.050  58.932  1.00  0.00           C
ATOM    507  HD1 PHE    31      54.615  28.304  58.265  1.00  0.00           H
ATOM    508  CE1 PHE    31      53.010  29.550  58.602  1.00  0.00           C
ATOM    509  HE1 PHE    31      52.481  29.242  57.713  1.00  0.00           H
ATOM    510  CZ  PHE    31      52.368  30.460  59.419  1.00  0.00           C
ATOM    511  HZ  PHE    31      51.403  30.808  59.080  1.00  0.00           H
ATOM    512  CE2 PHE    31      53.002  30.897  60.594  1.00  0.00           C
ATOM    513  HE2 PHE    31      52.522  31.570  61.289  1.00  0.00           H
ATOM    514  CD2 PHE    31      54.296  30.375  60.918  1.00  0.00           C
ATOM    515  HD2 PHE    31      54.824  30.735  61.789  1.00  0.00           H
ATOM    516  C   PHE    31      57.502  27.562  58.712  1.00  0.00           C
ATOM    517  O   PHE    31      56.934  26.951  57.809  1.00  0.00           O
ATOM    518  N   ILE    32      58.710  28.190  58.541  1.00  0.00           N
ATOM    519  H   ILE    32      59.112  28.697  59.315  1.00  0.00           H
ATOM    520  CA  ILE    32      59.512  28.124  57.337  1.00  0.00           C
ATOM    521  HA  ILE    32      58.943  28.518  56.494  1.00  0.00           H
ATOM    522  CB  ILE    32      60.767  29.036  57.554  1.00  0.00           C
ATOM    523  HB  ILE    32      60.328  30.008  57.776  1.00  0.00           H
ATOM    524  CG2 ILE    32      61.614  28.551  58.681  1.00  0.00           C
ATOM    525 HG21 ILE    32      61.755  27.487  58.500  1.00  0.00           H
ATOM    526 HG22 ILE    32      61.129  28.692  59.647  1.00  0.00           H
ATOM    527 HG23 ILE    32      62.478  29.216  58.668  1.00  0.00           H
ATOM    528  CG1 ILE    32      61.470  29.233  56.223  1.00  0.00           C
ATOM    529 HG12 ILE    32      61.729  28.307  55.709  1.00  0.00           H
ATOM    530 HG13 ILE    32      60.813  29.747  55.520  1.00  0.00           H
ATOM    531  CD1 ILE    32      62.706  30.126  56.314  1.00  0.00           C
ATOM    532 HD11 ILE    32      62.464  30.944  56.991  1.00  0.00           H
ATOM    533 HD12 ILE    32      63.050  30.549  55.370  1.00  0.00           H
ATOM    534 HD13 ILE    32      63.614  29.643  56.675  1.00  0.00           H
ATOM    535  C   ILE    32      59.948  26.735  56.847  1.00  0.00           C
ATOM    536  O   ILE    32      59.923  26.399  55.618  1.00  0.00           O
ATOM    537  N   SER    33      60.180  25.785  57.738  1.00  0.00           N
ATOM    538  H   SER    33      60.051  26.003  58.715  1.00  0.00           H
ATOM    539  CA  SER    33      60.243  24.374  57.404  1.00  0.00           C
ATOM    540  HA  SER    33      61.013  24.348  56.633  1.00  0.00           H
ATOM    541  CB  SER    33      60.812  23.474  58.488  1.00  0.00           C
ATOM    542  HB2 SER    33      61.266  22.613  57.997  1.00  0.00           H
ATOM    543  HB3 SER    33      61.460  24.117  59.083  1.00  0.00           H
ATOM    544  OG  SER    33      59.801  22.873  59.329  1.00  0.00           O
ATOM    545  HG  SER    33      59.209  23.526  59.708  1.00  0.00           H
ATOM    546  C   SER    33      58.963  23.828  56.778  1.00  0.00           C
ATOM    547  O   SER    33      59.147  23.137  55.793  1.00  0.00           O
ATOM    548  N   GLU    34      57.761  24.131  57.366  1.00  0.00           N
ATOM    549  H   GLU    34      57.679  24.796  58.121  1.00  0.00           H
ATOM    550  CA  GLU    34      56.538  23.622  56.796  1.00  0.00           C
ATOM    551  HA  GLU    34      56.696  22.594  56.473  1.00  0.00           H
ATOM    552  CB  GLU    34      55.327  23.808  57.785  1.00  0.00           C
ATOM    553  HB2 GLU    34      55.272  24.870  58.022  1.00  0.00           H
ATOM    554  HB3 GLU    34      54.403  23.761  57.206  1.00  0.00           H
ATOM    555  CG  GLU    34      55.453  22.907  58.989  1.00  0.00           C
ATOM    556  HG2 GLU    34      56.365  23.173  59.524  1.00  0.00           H
ATOM    557  HG3 GLU    34      54.610  23.056  59.663  1.00  0.00           H
ATOM    558  CD  GLU    34      55.497  21.430  58.706  1.00  0.00           C
ATOM    559  OE1 GLU    34      54.646  20.973  57.822  1.00  0.00           O
ATOM    560  OE2 GLU    34      56.276  20.659  59.331  1.00  0.00           O
ATOM    561  C   GLU    34      56.126  24.360  55.462  1.00  0.00           C
ATOM    562  O   GLU    34      55.473  23.721  54.589  1.00  0.00           O
ATOM    563  N   LEU    35      56.636  25.558  55.229  1.00  0.00           N
ATOM    564  H   LEU    35      57.112  26.060  55.965  1.00  0.00           H
ATOM    565  CA  LEU    35      56.357  26.257  53.962  1.00  0.00           C
ATOM    566  HA  LEU    35      55.282  26.393  53.848  1.00  0.00           H
ATOM    567  CB  LEU    35      56.791  27.681  53.933  1.00  0.00           C
ATOM    568  HB2 LEU    35      57.740  27.752  54.462  1.00  0.00           H
ATOM    569  HB3 LEU    35      57.001  27.962  52.901  1.00  0.00           H
ATOM    570  CG  LEU    35      55.984  28.851  54.627  1.00  0.00           C
ATOM    571  HG  LEU    35      56.116  28.763  55.706  1.00  0.00           H
ATOM    572  CD1 LEU    35      56.518  30.271  54.276  1.00  0.00           C
ATOM    573 HD11 LEU    35      57.597  30.303  54.431  1.00  0.00           H
ATOM    574 HD12 LEU    35      56.098  30.965  55.003  1.00  0.00           H
ATOM    575 HD13 LEU    35      56.399  30.444  53.206  1.00  0.00           H
ATOM    576  CD2 LEU    35      54.463  28.898  54.304  1.00  0.00           C
ATOM    577 HD21 LEU    35      54.031  27.955  54.638  1.00  0.00           H
ATOM    578 HD22 LEU    35      53.959  29.689  54.857  1.00  0.00           H
ATOM    579 HD23 LEU    35      54.252  29.153  53.266  1.00  0.00           H
ATOM    580  C   LEU    35      57.028  25.430  52.821  1.00  0.00           C
ATOM    581  O   LEU    35      56.392  25.051  51.852  1.00  0.00           O
ATOM    582  N   GLU    36      58.316  25.138  52.987  1.00  0.00           N
ATOM    583  H   GLU    36      58.772  25.531  53.798  1.00  0.00           H
ATOM    584  CA  GLU    36      59.185  24.444  52.129  1.00  0.00           C
ATOM    585  HA  GLU    36      58.917  24.968  51.212  1.00  0.00           H
ATOM    586  CB  GLU    36      60.712  24.655  52.333  1.00  0.00           C
ATOM    587  HB2 GLU    36      60.887  25.712  52.132  1.00  0.00           H
ATOM    588  HB3 GLU    36      60.962  24.445  53.373  1.00  0.00           H
ATOM    589  CG  GLU    36      61.543  23.773  51.399  1.00  0.00           C
ATOM    590  HG2 GLU    36      61.453  22.751  51.768  1.00  0.00           H
ATOM    591  HG3 GLU    36      61.144  23.796  50.384  1.00  0.00           H
ATOM    592  CD  GLU    36      63.041  23.987  51.424  1.00  0.00           C
ATOM    593  OE1 GLU    36      63.620  24.301  50.324  1.00  0.00           O
ATOM    594  OE2 GLU    36      63.668  24.013  52.510  1.00  0.00           O
ATOM    595  C   GLU    36      58.720  22.980  51.913  1.00  0.00           C
ATOM    596  O   GLU    36      58.722  22.447  50.781  1.00  0.00           O
ATOM    597  N   LYS    37      58.328  22.351  52.963  1.00  0.00           N
ATOM    598  H   LYS    37      58.452  22.666  53.914  1.00  0.00           H
ATOM    599  CA  LYS    37      57.552  21.095  52.895  1.00  0.00           C
ATOM    600  HA  LYS    37      58.193  20.327  52.461  1.00  0.00           H
ATOM    601  CB  LYS    37      57.227  20.496  54.248  1.00  0.00           C
ATOM    602  HB2 LYS    37      58.180  20.504  54.777  1.00  0.00           H
ATOM    603  HB3 LYS    37      56.533  21.174  54.744  1.00  0.00           H
ATOM    604  CG  LYS    37      56.684  19.064  54.201  1.00  0.00           C
ATOM    605  HG2 LYS    37      55.813  18.937  53.556  1.00  0.00           H
ATOM    606  HG3 LYS    37      57.493  18.456  53.794  1.00  0.00           H
ATOM    607  CD  LYS    37      56.281  18.586  55.617  1.00  0.00           C
ATOM    608  HD2 LYS    37      57.056  18.623  56.382  1.00  0.00           H
ATOM    609  HD3 LYS    37      55.366  19.108  55.903  1.00  0.00           H
ATOM    610  CE  LYS    37      55.865  17.124  55.405  1.00  0.00           C
ATOM    611  HE2 LYS    37      55.252  17.073  54.504  1.00  0.00           H
ATOM    612  HE3 LYS    37      56.774  16.602  55.107  1.00  0.00           H
ATOM    613  NZ  LYS    37      55.311  16.574  56.587  1.00  0.00           N
ATOM    614  HZ1 LYS    37      55.650  16.891  57.485  1.00  0.00           H
ATOM    615  HZ2 LYS    37      55.254  15.566  56.599  1.00  0.00           H
ATOM    616  HZ3 LYS    37      54.360  16.892  56.710  1.00  0.00           H
ATOM    617  C   LYS    37      56.315  21.192  51.999  1.00  0.00           C
ATOM    618  O   LYS    37      56.257  20.421  51.056  1.00  0.00           O
ATOM    619  N   GLY    38      55.431  22.150  52.255  1.00  0.00           N
ATOM    620  H   GLY    38      55.689  22.793  52.990  1.00  0.00           H
ATOM    621  CA  GLY    38      54.167  22.404  51.498  1.00  0.00           C
ATOM    622  HA2 GLY    38      53.415  21.626  51.632  1.00  0.00           H
ATOM    623  HA3 GLY    38      53.818  23.330  51.956  1.00  0.00           H
ATOM    624  C   GLY    38      54.459  22.750  49.982  1.00  0.00           C
ATOM    625  O   GLY    38      53.573  22.420  49.190  1.00  0.00           O
ATOM    626  N   LEU    39      55.684  23.232  49.649  1.00  0.00           N
ATOM    627  H   LEU    39      56.185  23.665  50.413  1.00  0.00           H
ATOM    628  CA  LEU    39      56.065  23.566  48.297  1.00  0.00           C
ATOM    629  HA  LEU    39      55.208  23.994  47.775  1.00  0.00           H
ATOM    630  CB  LEU    39      57.148  24.717  48.238  1.00  0.00           C
ATOM    631  HB2 LEU    39      57.914  24.360  48.925  1.00  0.00           H
ATOM    632  HB3 LEU    39      57.565  24.722  47.231  1.00  0.00           H
ATOM    633  CG  LEU    39      56.794  26.193  48.548  1.00  0.00           C
ATOM    634  HG  LEU    39      56.065  26.099  49.352  1.00  0.00           H
ATOM    635  CD1 LEU    39      57.869  27.089  49.124  1.00  0.00           C
ATOM    636 HD11 LEU    39      58.276  26.534  49.969  1.00  0.00           H
ATOM    637 HD12 LEU    39      57.522  28.047  49.511  1.00  0.00           H
ATOM    638 HD13 LEU    39      58.581  27.234  48.311  1.00  0.00           H
ATOM    639  CD2 LEU    39      56.140  26.965  47.403  1.00  0.00           C
ATOM    640 HD21 LEU    39      55.606  27.822  47.809  1.00  0.00           H
ATOM    641 HD22 LEU    39      56.884  27.391  46.728  1.00  0.00           H
ATOM    642 HD23 LEU    39      55.394  26.404  46.841  1.00  0.00           H
ATOM    643  C   LEU    39      56.654  22.350  47.516  1.00  0.00           C
ATOM    644  O   LEU    39      56.751  22.371  46.251  1.00  0.00           O
ATOM    645  N   SER    40      57.086  21.350  48.263  1.00  0.00           N
ATOM    646  H   SER    40      56.774  21.318  49.223  1.00  0.00           H
ATOM    647  CA  SER    40      57.733  20.172  47.689  1.00  0.00           C
ATOM    648  HA  SER    40      58.558  20.459  47.036  1.00  0.00           H
ATOM    649  CB  SER    40      58.227  19.233  48.850  1.00  0.00           C
ATOM    650  HB2 SER    40      58.848  19.832  49.515  1.00  0.00           H
ATOM    651  HB3 SER    40      57.316  18.928  49.364  1.00  0.00           H
ATOM    652  OG  SER    40      58.922  18.062  48.440  1.00  0.00           O
ATOM    653  HG  SER    40      59.730  18.419  48.063  1.00  0.00           H
ATOM    654  C   SER    40      56.762  19.231  46.903  1.00  0.00           C
ATOM    655  O   SER    40      55.617  19.058  47.233  1.00  0.00           O
ATOM    656  N   LYS    41      57.300  18.604  45.818  1.00  0.00           N
ATOM    657  H   LYS    41      58.266  18.760  45.572  1.00  0.00           H
ATOM    658  CA  LYS    41      56.495  17.626  45.003  1.00  0.00           C
ATOM    659  HA  LYS    41      55.611  18.017  44.500  1.00  0.00           H
ATOM    660  CB  LYS    41      57.416  17.075  43.900  1.00  0.00           C
ATOM    661  HB2 LYS    41      58.142  17.789  43.515  1.00  0.00           H
ATOM    662  HB3 LYS    41      57.880  16.158  44.264  1.00  0.00           H
ATOM    663  CG  LYS    41      56.564  16.799  42.622  1.00  0.00           C
ATOM    664  HG2 LYS    41      55.764  16.063  42.695  1.00  0.00           H
ATOM    665  HG3 LYS    41      56.047  17.692  42.274  1.00  0.00           H
ATOM    666  CD  LYS    41      57.509  16.251  41.526  1.00  0.00           C
ATOM    667  HD2 LYS    41      58.366  16.920  41.448  1.00  0.00           H
ATOM    668  HD3 LYS    41      57.826  15.209  41.563  1.00  0.00           H
ATOM    669  CE  LYS    41      56.739  16.318  40.134  1.00  0.00           C
ATOM    670  HE2 LYS    41      55.799  15.776  40.240  1.00  0.00           H
ATOM    671  HE3 LYS    41      56.695  17.398  40.003  1.00  0.00           H
ATOM    672  NZ  LYS    41      57.615  15.608  39.096  1.00  0.00           N
ATOM    673  HZ1 LYS    41      57.466  14.622  39.254  1.00  0.00           H
ATOM    674  HZ2 LYS    41      58.567  15.939  39.169  1.00  0.00           H
ATOM    675  HZ3 LYS    41      57.422  15.859  38.137  1.00  0.00           H
ATOM    676  C   LYS    41      55.799  16.529  45.751  1.00  0.00           C
ATOM    677  O   LYS    41      54.708  16.102  45.394  1.00  0.00           O
ATOM    678  N   LYS    42      56.331  16.085  46.914  1.00  0.00           N
ATOM    679  H   LYS    42      57.315  16.258  47.065  1.00  0.00           H
ATOM    680  CA  LYS    42      55.684  15.139  47.914  1.00  0.00           C
ATOM    681  HA  LYS    42      55.377  14.278  47.321  1.00  0.00           H
ATOM    682  CB  LYS    42      56.797  14.818  48.991  1.00  0.00           C
ATOM    683  HB2 LYS    42      57.816  14.770  48.607  1.00  0.00           H
ATOM    684  HB3 LYS    42      56.725  15.541  49.803  1.00  0.00           H
ATOM    685  CG  LYS    42      56.607  13.537  49.741  1.00  0.00           C
ATOM    686  HG2 LYS    42      55.547  13.426  49.967  1.00  0.00           H
ATOM    687  HG3 LYS    42      56.799  12.737  49.026  1.00  0.00           H
ATOM    688  CD  LYS    42      57.558  13.398  50.960  1.00  0.00           C
ATOM    689  HD2 LYS    42      58.593  13.642  50.718  1.00  0.00           H
ATOM    690  HD3 LYS    42      57.246  14.009  51.808  1.00  0.00           H
ATOM    691  CE  LYS    42      57.525  11.940  51.352  1.00  0.00           C
ATOM    692  HE2 LYS    42      56.522  11.748  51.731  1.00  0.00           H
ATOM    693  HE3 LYS    42      57.780  11.328  50.486  1.00  0.00           H
ATOM    694  NZ  LYS    42      58.443  11.687  52.477  1.00  0.00           N
ATOM    695  HZ1 LYS    42      59.411  11.726  52.190  1.00  0.00           H
ATOM    696  HZ2 LYS    42      58.231  10.759  52.812  1.00  0.00           H
ATOM    697  HZ3 LYS    42      58.250  12.241  53.298  1.00  0.00           H
ATOM    698  C   LYS    42      54.361  15.719  48.471  1.00  0.00           C
ATOM    699  O   LYS    42      53.404  14.990  48.891  1.00  0.00           O
ATOM    700  N   GLY    43      54.255  17.047  48.384  1.00  0.00           N
ATOM    701  H   GLY    43      54.820  17.688  47.848  1.00  0.00           H
ATOM    702  CA  GLY    43      53.255  17.791  49.124  1.00  0.00           C
ATOM    703  HA2 GLY    43      53.321  18.872  48.995  1.00  0.00           H
ATOM    704  HA3 GLY    43      52.325  17.409  48.703  1.00  0.00           H
ATOM    705  C   GLY    43      53.163  17.692  50.668  1.00  0.00           C
ATOM    706  O   GLY    43      53.433  16.637  51.193  1.00  0.00           O
ATOM    707  N   GLY    44      52.841  18.758  51.396  1.00  0.00           N
ATOM    708  H   GLY    44      52.518  19.602  50.943  1.00  0.00           H
ATOM    709  CA  GLY    44      52.613  18.761  52.853  1.00  0.00           C
ATOM    710  HA2 GLY    44      52.570  17.748  53.252  1.00  0.00           H
ATOM    711  HA3 GLY    44      53.477  19.247  53.307  1.00  0.00           H
ATOM    712  C   GLY    44      51.295  19.411  53.242  1.00  0.00           C
ATOM    713  O   GLY    44      50.424  19.626  52.363  1.00  0.00           O
ATOM    714  N   ASN    45      51.143  19.655  54.550  1.00  0.00           N
ATOM    715  H   ASN    45      52.009  19.570  55.063  1.00  0.00           H
ATOM    716  CA  ASN    45      49.908  20.178  55.185  1.00  0.00           C
ATOM    717  HA  ASN    45      49.036  19.556  54.979  1.00  0.00           H
ATOM    718  CB  ASN    45      49.990  19.892  56.733  1.00  0.00           C
ATOM    719  HB2 ASN    45      49.674  18.853  56.822  1.00  0.00           H
ATOM    720  HB3 ASN    45      50.976  19.898  57.198  1.00  0.00           H
ATOM    721  CG  ASN    45      48.981  20.744  57.478  1.00  0.00           C
ATOM    722  OD1 ASN    45      47.779  20.575  57.365  1.00  0.00           O
ATOM    723  ND2 ASN    45      49.419  21.676  58.177  1.00  0.00           N
ATOM    724 HD21 ASN    45      50.404  21.788  58.373  1.00  0.00           H
ATOM    725 HD22 ASN    45      48.729  22.004  58.837  1.00  0.00           H
ATOM    726  C   ASN    45      49.554  21.606  54.755  1.00  0.00           C
ATOM    727  O   ASN    45      48.341  21.914  54.823  1.00  0.00           O
ATOM    728  N   ILE    46      50.564  22.483  54.542  1.00  0.00           N
ATOM    729  H   ILE    46      51.503  22.190  54.769  1.00  0.00           H
ATOM    730  CA  ILE    46      50.281  23.851  54.111  1.00  0.00           C
ATOM    731  HA  ILE    46      49.411  24.319  54.574  1.00  0.00           H
ATOM    732  CB  ILE    46      51.428  24.787  54.520  1.00  0.00           C
ATOM    733  HB  ILE    46      52.421  24.593  54.116  1.00  0.00           H
ATOM    734  CG2 ILE    46      51.023  26.130  53.821  1.00  0.00           C
ATOM    735 HG21 ILE    46      51.640  26.941  54.206  1.00  0.00           H
ATOM    736 HG22 ILE    46      49.981  26.339  54.063  1.00  0.00           H
ATOM    737 HG23 ILE    46      51.094  26.160  52.734  1.00  0.00           H
ATOM    738  CG1 ILE    46      51.470  24.946  56.054  1.00  0.00           C
ATOM    739 HG12 ILE    46      50.589  25.560  56.237  1.00  0.00           H
ATOM    740 HG13 ILE    46      51.370  24.003  56.591  1.00  0.00           H
ATOM    741  CD1 ILE    46      52.778  25.737  56.499  1.00  0.00           C
ATOM    742 HD11 ILE    46      52.603  26.790  56.279  1.00  0.00           H
ATOM    743 HD12 ILE    46      53.699  25.380  56.036  1.00  0.00           H
ATOM    744 HD13 ILE    46      52.929  25.767  57.578  1.00  0.00           H
ATOM    745  C   ILE    46      50.191  23.818  52.569  1.00  0.00           C
ATOM    746  O   ILE    46      51.136  23.424  51.897  1.00  0.00           O
ATOM    747  N   PRO    47      49.102  24.320  51.936  1.00  0.00           N
ATOM    748  CD  PRO    47      47.799  24.510  52.611  1.00  0.00           C
ATOM    749  HD2 PRO    47      47.696  25.571  52.839  1.00  0.00           H
ATOM    750  HD3 PRO    47      47.561  23.926  53.499  1.00  0.00           H
ATOM    751  CG  PRO    47      46.723  24.140  51.562  1.00  0.00           C
ATOM    752  HG2 PRO    47      45.812  24.716  51.726  1.00  0.00           H
ATOM    753  HG3 PRO    47      46.600  23.065  51.700  1.00  0.00           H
ATOM    754  CB  PRO    47      47.417  24.492  50.239  1.00  0.00           C
ATOM    755  HB2 PRO    47      47.361  25.574  50.122  1.00  0.00           H
ATOM    756  HB3 PRO    47      46.982  24.046  49.345  1.00  0.00           H
ATOM    757  CA  PRO    47      48.867  24.089  50.472  1.00  0.00           C
ATOM    758  HA  PRO    47      48.844  23.010  50.317  1.00  0.00           H
ATOM    759  C   PRO    47      49.832  24.705  49.464  1.00  0.00           C
ATOM    760  O   PRO    47      49.998  24.113  48.435  1.00  0.00           O
ATOM    761  N   MET    48      50.460  25.851  49.706  1.00  0.00           N
ATOM    762  H   MET    48      50.216  26.262  50.596  1.00  0.00           H
ATOM    763  CA  MET    48      51.360  26.601  48.775  1.00  0.00           C
ATOM    764  HA  MET    48      51.320  27.653  49.058  1.00  0.00           H
ATOM    765  CB  MET    48      52.786  26.075  49.038  1.00  0.00           C
ATOM    766  HB2 MET    48      52.771  25.038  48.704  1.00  0.00           H
ATOM    767  HB3 MET    48      53.409  26.723  48.423  1.00  0.00           H
ATOM    768  CG  MET    48      53.190  26.141  50.511  1.00  0.00           C
ATOM    769  HG2 MET    48      52.393  25.661  51.078  1.00  0.00           H
ATOM    770  HG3 MET    48      54.180  25.698  50.625  1.00  0.00           H
ATOM    771  SD  MET    48      53.139  27.750  51.395  1.00  0.00           S
ATOM    772  CE  MET    48      54.443  28.714  50.621  1.00  0.00           C
ATOM    773  HE1 MET    48      55.391  28.179  50.548  1.00  0.00           H
ATOM    774  HE2 MET    48      54.019  28.952  49.645  1.00  0.00           H
ATOM    775  HE3 MET    48      54.414  29.680  51.123  1.00  0.00           H
ATOM    776  C   MET    48      50.940  26.475  47.305  1.00  0.00           C
ATOM    777  O   MET    48      51.644  25.851  46.513  1.00  0.00           O
ATOM    778  N   ILE    49      49.717  27.020  47.058  1.00  0.00           N
ATOM    779  H   ILE    49      49.247  27.540  47.786  1.00  0.00           H
ATOM    780  CA  ILE    49      48.996  26.889  45.779  1.00  0.00           C
ATOM    781  HA  ILE    49      49.125  25.842  45.501  1.00  0.00           H
ATOM    782  CB  ILE    49      47.504  27.095  46.017  1.00  0.00           C
ATOM    783  HB  ILE    49      47.419  28.166  46.202  1.00  0.00           H
ATOM    784  CG2 ILE    49      46.797  26.616  44.757  1.00  0.00           C
ATOM    785 HG21 ILE    49      47.079  25.624  44.405  1.00  0.00           H
ATOM    786 HG22 ILE    49      46.979  27.385  44.007  1.00  0.00           H
ATOM    787 HG23 ILE    49      45.716  26.474  44.787  1.00  0.00           H
ATOM    788  CG1 ILE    49      46.999  26.444  47.313  1.00  0.00           C
ATOM    789 HG12 ILE    49      47.176  25.369  47.293  1.00  0.00           H
ATOM    790 HG13 ILE    49      47.485  26.785  48.228  1.00  0.00           H
ATOM    791  CD1 ILE    49      45.482  26.635  47.614  1.00  0.00           C
ATOM    792 HD11 ILE    49      44.890  26.174  46.823  1.00  0.00           H
ATOM    793 HD12 ILE    49      45.241  27.682  47.792  1.00  0.00           H
ATOM    794 HD13 ILE    49      45.287  26.166  48.579  1.00  0.00           H
ATOM    795  C   ILE    49      49.557  27.895  44.719  1.00  0.00           C
ATOM    796  O   ILE    49      49.685  29.094  45.075  1.00  0.00           O
ATOM    797  N   PRO    50      49.835  27.496  43.465  1.00  0.00           N
ATOM    798  CD  PRO    50      50.091  26.153  43.063  1.00  0.00           C
ATOM    799  HD2 PRO    50      49.177  25.729  42.648  1.00  0.00           H
ATOM    800  HD3 PRO    50      50.527  25.543  43.854  1.00  0.00           H
ATOM    801  CG  PRO    50      51.069  26.213  41.944  1.00  0.00           C
ATOM    802  HG2 PRO    50      50.834  25.373  41.289  1.00  0.00           H
ATOM    803  HG3 PRO    50      52.053  26.247  42.409  1.00  0.00           H
ATOM    804  CB  PRO    50      50.719  27.547  41.268  1.00  0.00           C
ATOM    805  HB2 PRO    50      49.949  27.373  40.515  1.00  0.00           H
ATOM    806  HB3 PRO    50      51.454  28.119  40.700  1.00  0.00           H
ATOM    807  CA  PRO    50      50.249  28.408  42.453  1.00  0.00           C
ATOM    808  HA  PRO    50      51.084  28.953  42.895  1.00  0.00           H
ATOM    809  C   PRO    50      49.185  29.410  42.010  1.00  0.00           C
ATOM    810  O   PRO    50      48.028  29.140  41.745  1.00  0.00           O
ATOM    811  N   GLY    51      49.678  30.641  41.832  1.00  0.00           N
ATOM    812  H   GLY    51      50.633  30.816  42.111  1.00  0.00           H
ATOM    813  CA  GLY    51      48.847  31.803  41.617  1.00  0.00           C
ATOM    814  HA2 GLY    51      47.819  31.669  41.953  1.00  0.00           H
ATOM    815  HA3 GLY    51      49.342  32.646  42.098  1.00  0.00           H
ATOM    816  C   GLY    51      48.711  32.039  40.081  1.00  0.00           C
ATOM    817  O   GLY    51      47.870  32.797  39.677  1.00  0.00           O
ATOM    818  N   TRP    52      49.607  31.426  39.291  1.00  0.00           N
ATOM    819  H   TRP    52      50.403  30.979  39.723  1.00  0.00           H
ATOM    820  CA  TRP    52      49.683  31.579  37.791  1.00  0.00           C
ATOM    821  HA  TRP    52      50.646  31.215  37.430  1.00  0.00           H
ATOM    822  CB  TRP    52      48.545  30.711  37.198  1.00  0.00           C
ATOM    823  HB2 TRP    52      47.585  31.094  37.542  1.00  0.00           H
ATOM    824  HB3 TRP    52      48.627  30.798  36.114  1.00  0.00           H
ATOM    825  CG  TRP    52      48.494  29.272  37.617  1.00  0.00           C
ATOM    826  CD1 TRP    52      47.576  28.675  38.350  1.00  0.00           C
ATOM    827  HD1 TRP    52      46.783  29.116  38.937  1.00  0.00           H
ATOM    828  NE1 TRP    52      47.974  27.398  38.480  1.00  0.00           N
ATOM    829  HE1 TRP    52      47.475  26.760  39.083  1.00  0.00           H
ATOM    830  CE2 TRP    52      49.021  27.048  37.701  1.00  0.00           C
ATOM    831  CZ2 TRP    52      49.605  25.812  37.401  1.00  0.00           C
ATOM    832  HZ2 TRP    52      49.263  24.916  37.899  1.00  0.00           H
ATOM    833  CH2 TRP    52      50.695  25.771  36.534  1.00  0.00           C
ATOM    834  HH2 TRP    52      51.265  24.856  36.485  1.00  0.00           H
ATOM    835  CZ3 TRP    52      51.144  27.040  35.948  1.00  0.00           C
ATOM    836  HZ3 TRP    52      51.964  27.130  35.250  1.00  0.00           H
ATOM    837  CE3 TRP    52      50.445  28.247  36.241  1.00  0.00           C
ATOM    838  HE3 TRP    52      50.732  29.127  35.686  1.00  0.00           H
ATOM    839  CD2 TRP    52      49.404  28.287  37.154  1.00  0.00           C
ATOM    840  C   TRP    52      49.790  32.954  37.127  1.00  0.00           C
ATOM    841  O   TRP    52      49.707  33.101  35.902  1.00  0.00           O
ATOM    842  N   VAL    53      49.969  34.020  37.906  1.00  0.00           N
ATOM    843  H   VAL    53      49.847  33.839  38.892  1.00  0.00           H
ATOM    844  CA  VAL    53      50.569  35.276  37.324  1.00  0.00           C
ATOM    845  HA  VAL    53      50.253  35.322  36.281  1.00  0.00           H
ATOM    846  CB  VAL    53      50.083  36.547  38.019  1.00  0.00           C
ATOM    847  HB  VAL    53      49.030  36.503  37.736  1.00  0.00           H
ATOM    848  CG1 VAL    53      50.127  36.629  39.572  1.00  0.00           C
ATOM    849 HG11 VAL    53      49.888  35.674  40.039  1.00  0.00           H
ATOM    850 HG12 VAL    53      51.138  36.679  39.977  1.00  0.00           H
ATOM    851 HG13 VAL    53      49.427  37.388  39.921  1.00  0.00           H
ATOM    852  CG2 VAL    53      50.686  37.862  37.598  1.00  0.00           C
ATOM    853 HG21 VAL    53      51.753  37.768  37.795  1.00  0.00           H
ATOM    854 HG22 VAL    53      50.233  38.777  37.981  1.00  0.00           H
ATOM    855 HG23 VAL    53      50.522  38.028  36.533  1.00  0.00           H
ATOM    856  C   VAL    53      52.104  35.093  37.371  1.00  0.00           C
ATOM    857  O   VAL    53      52.698  34.947  38.441  1.00  0.00           O
ATOM    858  N   MET    54      52.720  35.151  36.203  1.00  0.00           N
ATOM    859  H   MET    54      52.247  35.473  35.371  1.00  0.00           H
ATOM    860  CA  MET    54      54.045  34.625  35.891  1.00  0.00           C
ATOM    861  HA  MET    54      54.563  34.142  36.718  1.00  0.00           H
ATOM    862  CB  MET    54      53.815  33.478  34.850  1.00  0.00           C
ATOM    863  HB2 MET    54      53.050  33.731  34.116  1.00  0.00           H
ATOM    864  HB3 MET    54      54.746  33.146  34.390  1.00  0.00           H
ATOM    865  CG  MET    54      53.125  32.298  35.490  1.00  0.00           C
ATOM    866  HG2 MET    54      53.760  31.789  36.214  1.00  0.00           H
ATOM    867  HG3 MET    54      52.245  32.596  36.060  1.00  0.00           H
ATOM    868  SD  MET    54      52.687  30.961  34.476  1.00  0.00           S
ATOM    869  CE  MET    54      54.286  30.188  34.184  1.00  0.00           C
ATOM    870  HE1 MET    54      53.995  29.238  33.737  1.00  0.00           H
ATOM    871  HE2 MET    54      54.836  30.803  33.470  1.00  0.00           H
ATOM    872  HE3 MET    54      54.900  30.089  35.078  1.00  0.00           H
ATOM    873  C   MET    54      55.012  35.788  35.555  1.00  0.00           C
ATOM    874  O   MET    54      56.208  35.535  35.124  1.00  0.00           O
ATOM    875  N   ASP    55      54.634  37.072  35.733  1.00  0.00           N
ATOM    876  H   ASP    55      53.685  37.174  36.063  1.00  0.00           H
ATOM    877  CA  ASP    55      55.448  38.235  35.715  1.00  0.00           C
ATOM    878  HA  ASP    55      56.487  37.997  35.938  1.00  0.00           H
ATOM    879  CB  ASP    55      55.465  38.796  34.245  1.00  0.00           C
ATOM    880  HB2 ASP    55      54.722  39.587  34.150  1.00  0.00           H
ATOM    881  HB3 ASP    55      56.373  39.374  34.070  1.00  0.00           H
ATOM    882  CG  ASP    55      55.290  37.818  33.066  1.00  0.00           C
ATOM    883  OD1 ASP    55      56.309  37.452  32.449  1.00  0.00           O
ATOM    884  OD2 ASP    55      54.169  37.372  32.728  1.00  0.00           O
ATOM    885  C   ASP    55      54.926  39.203  36.877  1.00  0.00           C
ATOM    886  O   ASP    55      53.777  39.106  37.332  1.00  0.00           O
ATOM    887  N   PHE    56      55.799  40.164  37.305  1.00  0.00           N
ATOM    888  H   PHE    56      56.692  40.206  36.836  1.00  0.00           H
ATOM    889  CA  PHE    56      55.556  41.249  38.290  1.00  0.00           C
ATOM    890  HA  PHE    56      55.031  40.852  39.158  1.00  0.00           H
ATOM    891  CB  PHE    56      56.809  41.875  38.842  1.00  0.00           C
ATOM    892  HB2 PHE    56      57.137  42.616  38.112  1.00  0.00           H
ATOM    893  HB3 PHE    56      56.659  42.451  39.755  1.00  0.00           H
ATOM    894  CG  PHE    56      57.950  40.892  39.178  1.00  0.00           C
ATOM    895  CD1 PHE    56      59.152  41.001  38.454  1.00  0.00           C
ATOM    896  HD1 PHE    56      59.357  41.786  37.742  1.00  0.00           H
ATOM    897  CE1 PHE    56      60.163  40.081  38.762  1.00  0.00           C
ATOM    898  HE1 PHE    56      61.060  40.085  38.161  1.00  0.00           H
ATOM    899  CZ  PHE    56      59.962  39.168  39.826  1.00  0.00           C
ATOM    900  HZ  PHE    56      60.674  38.405  40.105  1.00  0.00           H
ATOM    901  CE2 PHE    56      58.748  39.080  40.590  1.00  0.00           C
ATOM    902  HE2 PHE    56      58.480  38.346  41.336  1.00  0.00           H
ATOM    903  CD2 PHE    56      57.670  39.921  40.184  1.00  0.00           C
ATOM    904  HD2 PHE    56      56.719  39.915  40.697  1.00  0.00           H
ATOM    905  C   PHE    56      54.758  42.460  37.633  1.00  0.00           C
ATOM    906  O   PHE    56      54.997  42.695  36.480  1.00  0.00           O
ATOM    907  N   PRO    57      54.076  43.314  38.429  1.00  0.00           N
ATOM    908  CD  PRO    57      53.371  42.965  39.642  1.00  0.00           C
ATOM    909  HD2 PRO    57      54.126  42.789  40.408  1.00  0.00           H
ATOM    910  HD3 PRO    57      52.715  42.130  39.399  1.00  0.00           H
ATOM    911  CG  PRO    57      52.676  44.250  40.024  1.00  0.00           C
ATOM    912  HG2 PRO    57      53.270  44.866  40.700  1.00  0.00           H
ATOM    913  HG3 PRO    57      51.760  44.110  40.597  1.00  0.00           H
ATOM    914  CB  PRO    57      52.476  45.065  38.725  1.00  0.00           C
ATOM    915  HB2 PRO    57      52.456  46.139  38.906  1.00  0.00           H
ATOM    916  HB3 PRO    57      51.590  44.718  38.192  1.00  0.00           H
ATOM    917  CA  PRO    57      53.723  44.667  37.954  1.00  0.00           C
ATOM    918  HA  PRO    57      53.432  44.660  36.903  1.00  0.00           H
ATOM    919  C   PRO    57      55.008  45.520  38.207  1.00  0.00           C
ATOM    920  O   PRO    57      55.409  45.676  39.352  1.00  0.00           O
ATOM    921  N   THR    58      55.621  46.006  37.122  1.00  0.00           N
ATOM    922  H   THR    58      55.057  46.043  36.285  1.00  0.00           H
ATOM    923  CA  THR    58      56.785  46.884  37.184  1.00  0.00           C
ATOM    924  HA  THR    58      57.482  46.491  37.923  1.00  0.00           H
ATOM    925  CB  THR    58      57.511  46.926  35.826  1.00  0.00           C
ATOM    926  HB  THR    58      58.316  47.662  35.818  1.00  0.00           H
ATOM    927  CG2 THR    58      57.980  45.618  35.346  1.00  0.00           C
ATOM    928 HG21 THR    58      58.211  45.686  34.283  1.00  0.00           H
ATOM    929 HG22 THR    58      57.130  44.937  35.391  1.00  0.00           H
ATOM    930 HG23 THR    58      58.796  45.168  35.912  1.00  0.00           H
ATOM    931  OG1 THR    58      56.543  47.393  34.913  1.00  0.00           O
ATOM    932  HG1 THR    58      55.815  46.772  35.001  1.00  0.00           H
ATOM    933  C   THR    58      56.411  48.327  37.497  1.00  0.00           C
ATOM    934  O   THR    58      57.175  49.295  37.640  1.00  0.00           O
ATOM    935  N   GLY    59      55.070  48.578  37.521  1.00  0.00           N
ATOM    936  H   GLY    59      54.474  47.765  37.452  1.00  0.00           H
ATOM    937  CA  GLY    59      54.476  49.964  37.667  1.00  0.00           C
ATOM    938  HA2 GLY    59      53.515  49.761  38.139  1.00  0.00           H
ATOM    939  HA3 GLY    59      55.025  50.672  38.288  1.00  0.00           H
ATOM    940  C   GLY    59      54.176  50.645  36.309  1.00  0.00           C
ATOM    941  O   GLY    59      53.429  51.613  36.143  1.00  0.00           O
ATOM    942  N   LYS    60      54.848  50.225  35.224  1.00  0.00           N
ATOM    943  H   LYS    60      55.513  49.474  35.349  1.00  0.00           H
ATOM    944  CA  LYS    60      54.648  50.712  33.837  1.00  0.00           C
ATOM    945  HA  LYS    60      54.340  51.754  33.932  1.00  0.00           H
ATOM    946  CB  LYS    60      55.919  50.497  33.092  1.00  0.00           C
ATOM    947  HB2 LYS    60      56.137  49.430  33.056  1.00  0.00           H
ATOM    948  HB3 LYS    60      55.822  50.850  32.065  1.00  0.00           H
ATOM    949  CG  LYS    60      57.075  51.131  33.836  1.00  0.00           C
ATOM    950  HG2 LYS    60      57.230  50.464  34.683  1.00  0.00           H
ATOM    951  HG3 LYS    60      57.936  51.127  33.166  1.00  0.00           H
ATOM    952  CD  LYS    60      56.935  52.553  34.295  1.00  0.00           C
ATOM    953  HD2 LYS    60      56.023  52.699  34.875  1.00  0.00           H
ATOM    954  HD3 LYS    60      57.842  52.881  34.803  1.00  0.00           H
ATOM    955  CE  LYS    60      56.667  53.518  33.112  1.00  0.00           C
ATOM    956  HE2 LYS    60      55.996  53.155  32.334  1.00  0.00           H
ATOM    957  HE3 LYS    60      56.209  54.375  33.607  1.00  0.00           H
ATOM    958  NZ  LYS    60      57.958  53.851  32.442  1.00  0.00           N
ATOM    959  HZ1 LYS    60      58.765  54.023  33.025  1.00  0.00           H
ATOM    960  HZ2 LYS    60      57.941  54.638  31.810  1.00  0.00           H
ATOM    961  HZ3 LYS    60      58.193  53.011  31.934  1.00  0.00           H
ATOM    962  C   LYS    60      53.409  50.117  33.131  1.00  0.00           C
ATOM    963  O   LYS    60      53.133  50.539  32.025  1.00  0.00           O
ATOM    964  N   GLU    61      52.681  49.185  33.796  1.00  0.00           N
ATOM    965  H   GLU    61      53.105  48.818  34.637  1.00  0.00           H
ATOM    966  CA  GLU    61      51.482  48.608  33.199  1.00  0.00           C
ATOM    967  HA  GLU    61      51.881  48.218  32.263  1.00  0.00           H
ATOM    968  CB  GLU    61      50.900  47.307  33.943  1.00  0.00           C
ATOM    969  HB2 GLU    61      50.597  47.659  34.930  1.00  0.00           H
ATOM    970  HB3 GLU    61      50.019  46.949  33.411  1.00  0.00           H
ATOM    971  CG  GLU    61      51.924  46.199  34.023  1.00  0.00           C
ATOM    972  HG2 GLU    61      51.393  45.262  34.187  1.00  0.00           H
ATOM    973  HG3 GLU    61      52.286  46.162  32.996  1.00  0.00           H
ATOM    974  CD  GLU    61      53.140  46.352  34.985  1.00  0.00           C
ATOM    975  OE1 GLU    61      53.076  47.161  35.932  1.00  0.00           O
ATOM    976  OE2 GLU    61      54.194  45.780  34.714  1.00  0.00           O
ATOM    977  C   GLU    61      50.377  49.726  33.068  1.00  0.00           C
ATOM    978  O   GLU    61      50.186  50.634  33.895  1.00  0.00           O
ATOM    979  N   SER    62      49.555  49.565  32.038  1.00  0.00           N
ATOM    980  H   SER    62      49.596  48.623  31.675  1.00  0.00           H
ATOM    981  CA  SER    62      48.626  50.568  31.526  1.00  0.00           C
ATOM    982  HA  SER    62      48.248  51.260  32.278  1.00  0.00           H
ATOM    983  CB  SER    62      49.409  51.557  30.543  1.00  0.00           C
ATOM    984  HB2 SER    62      48.749  52.368  30.238  1.00  0.00           H
ATOM    985  HB3 SER    62      50.259  51.873  31.147  1.00  0.00           H
ATOM    986  OG  SER    62      49.974  50.831  29.497  1.00  0.00           O
ATOM    987  HG  SER    62      50.094  51.445  28.770  1.00  0.00           H
ATOM    988  C   SER    62      47.446  49.876  30.821  1.00  0.00           C
ATOM    989  O   SER    62      47.570  48.683  30.449  1.00  0.00           O
ATOM    990  N   GLY    63      46.319  50.573  30.567  1.00  0.00           N
ATOM    991  H   GLY    63      46.306  51.475  31.021  1.00  0.00           H
ATOM    992  CA  GLY    63      45.195  50.131  29.757  1.00  0.00           C
ATOM    993  HA2 GLY    63      45.012  50.790  28.909  1.00  0.00           H
ATOM    994  HA3 GLY    63      45.366  49.149  29.316  1.00  0.00           H
ATOM    995  C   GLY    63      43.814  50.159  30.527  1.00  0.00           C
ATOM    996  O   GLY    63      43.846  50.510  31.683  1.00  0.00           O
ATOM    997  N   ASP    64      42.718  49.710  29.917  1.00  0.00           N
ATOM    998  H   ASP    64      42.599  49.481  28.941  1.00  0.00           H
ATOM    999  CA  ASP    64      41.382  49.663  30.651  1.00  0.00           C
ATOM   1000  HA  ASP    64      41.494  50.167  31.611  1.00  0.00           H
ATOM   1001  CB  ASP    64      40.178  50.473  29.939  1.00  0.00           C
ATOM   1002  HB2 ASP    64      40.042  49.959  28.988  1.00  0.00           H
ATOM   1003  HB3 ASP    64      39.279  50.484  30.553  1.00  0.00           H
ATOM   1004  CG  ASP    64      40.491  51.891  29.691  1.00  0.00           C
ATOM   1005  OD1 ASP    64      39.660  52.462  28.949  1.00  0.00           O
ATOM   1006  OD2 ASP    64      41.486  52.541  30.135  1.00  0.00           O
ATOM   1007  C   ASP    64      40.972  48.215  30.905  1.00  0.00           C
ATOM   1008  O   ASP    64      41.072  47.389  29.943  1.00  0.00           O
ATOM   1009  N   PHE    65      40.674  47.827  32.168  1.00  0.00           N
ATOM   1010  H   PHE    65      40.716  48.539  32.883  1.00  0.00           H
ATOM   1011  CA  PHE    65      40.341  46.385  32.557  1.00  0.00           C
ATOM   1012  HA  PHE    65      40.134  45.954  31.578  1.00  0.00           H
ATOM   1013  CB  PHE    65      41.554  45.830  33.313  1.00  0.00           C
ATOM   1014  HB2 PHE    65      41.722  46.401  34.227  1.00  0.00           H
ATOM   1015  HB3 PHE    65      41.338  44.791  33.556  1.00  0.00           H
ATOM   1016  CG  PHE    65      42.854  45.896  32.545  1.00  0.00           C
ATOM   1017  CD1 PHE    65      43.085  44.856  31.631  1.00  0.00           C
ATOM   1018  HD1 PHE    65      42.423  44.005  31.587  1.00  0.00           H
ATOM   1019  CE1 PHE    65      44.261  44.904  30.873  1.00  0.00           C
ATOM   1020  HE1 PHE    65      44.511  44.064  30.242  1.00  0.00           H
ATOM   1021  CZ  PHE    65      45.129  46.038  30.901  1.00  0.00           C
ATOM   1022  HZ  PHE    65      45.950  46.173  30.211  1.00  0.00           H
ATOM   1023  CE2 PHE    65      44.888  47.031  31.851  1.00  0.00           C
ATOM   1024  HE2 PHE    65      45.496  47.917  31.958  1.00  0.00           H
ATOM   1025  CD2 PHE    65      43.744  46.901  32.639  1.00  0.00           C
ATOM   1026  HD2 PHE    65      43.548  47.699  33.340  1.00  0.00           H
ATOM   1027  C   PHE    65      39.089  46.286  33.358  1.00  0.00           C
ATOM   1028  O   PHE    65      38.569  47.285  33.905  1.00  0.00           O
ATOM   1029  N   LEU    66      38.510  45.068  33.403  1.00  0.00           N
ATOM   1030  H   LEU    66      38.886  44.262  32.925  1.00  0.00           H
ATOM   1031  CA  LEU    66      37.335  44.677  34.197  1.00  0.00           C
ATOM   1032  HA  LEU    66      36.942  45.549  34.719  1.00  0.00           H
ATOM   1033  CB  LEU    66      36.263  44.063  33.248  1.00  0.00           C
ATOM   1034  HB2 LEU    66      36.592  43.195  32.676  1.00  0.00           H
ATOM   1035  HB3 LEU    66      35.436  43.648  33.823  1.00  0.00           H
ATOM   1036  CG  LEU    66      35.752  45.105  32.194  1.00  0.00           C
ATOM   1037  HG  LEU    66      36.528  45.639  31.647  1.00  0.00           H
ATOM   1038  CD1 LEU    66      34.927  44.373  31.156  1.00  0.00           C
ATOM   1039 HD11 LEU    66      35.459  43.622  30.571  1.00  0.00           H
ATOM   1040 HD12 LEU    66      34.592  45.086  30.401  1.00  0.00           H
ATOM   1041 HD13 LEU    66      34.113  43.803  31.606  1.00  0.00           H
ATOM   1042  CD2 LEU    66      34.784  46.077  32.807  1.00  0.00           C
ATOM   1043 HD21 LEU    66      34.494  46.775  32.021  1.00  0.00           H
ATOM   1044 HD22 LEU    66      33.919  45.520  33.167  1.00  0.00           H
ATOM   1045 HD23 LEU    66      35.323  46.664  33.551  1.00  0.00           H
ATOM   1046  C   LEU    66      37.652  43.749  35.358  1.00  0.00           C
ATOM   1047  O   LEU    66      38.544  42.936  35.197  1.00  0.00           O
ATOM   1048  N   ALA    67      36.940  43.950  36.466  1.00  0.00           N
ATOM   1049  H   ALA    67      36.232  44.668  36.412  1.00  0.00           H
ATOM   1050  CA  ALA    67      37.053  43.085  37.665  1.00  0.00           C
ATOM   1051  HA  ALA    67      37.468  42.117  37.390  1.00  0.00           H
ATOM   1052  CB  ALA    67      38.034  43.645  38.685  1.00  0.00           C
ATOM   1053  HB1 ALA    67      39.011  43.458  38.242  1.00  0.00           H
ATOM   1054  HB2 ALA    67      37.939  43.163  39.658  1.00  0.00           H
ATOM   1055  HB3 ALA    67      37.820  44.707  38.816  1.00  0.00           H
ATOM   1056  C   ALA    67      35.780  42.793  38.215  1.00  0.00           C
ATOM   1057  O   ALA    67      35.042  43.727  38.473  1.00  0.00           O
ATOM   1058  N   ILE    68      35.490  41.483  38.417  1.00  0.00           N
ATOM   1059  H   ILE    68      36.160  40.751  38.234  1.00  0.00           H
ATOM   1060  CA  ILE    68      34.160  41.097  39.098  1.00  0.00           C
ATOM   1061  HA  ILE    68      33.718  42.011  39.496  1.00  0.00           H
ATOM   1062  CB  ILE    68      33.238  40.384  38.042  1.00  0.00           C
ATOM   1063  HB  ILE    68      32.252  40.215  38.476  1.00  0.00           H
ATOM   1064  CG2 ILE    68      32.900  41.392  36.937  1.00  0.00           C
ATOM   1065 HG21 ILE    68      32.851  42.412  37.319  1.00  0.00           H
ATOM   1066 HG22 ILE    68      31.945  41.102  36.499  1.00  0.00           H
ATOM   1067 HG23 ILE    68      33.680  41.416  36.176  1.00  0.00           H
ATOM   1068  CG1 ILE    68      33.695  39.159  37.343  1.00  0.00           C
ATOM   1069 HG12 ILE    68      34.599  39.366  36.771  1.00  0.00           H
ATOM   1070 HG13 ILE    68      34.116  38.625  38.195  1.00  0.00           H
ATOM   1071  CD1 ILE    68      32.556  38.253  36.800  1.00  0.00           C
ATOM   1072 HD11 ILE    68      32.070  38.759  35.966  1.00  0.00           H
ATOM   1073 HD12 ILE    68      31.817  38.238  37.600  1.00  0.00           H
ATOM   1074 HD13 ILE    68      32.977  37.289  36.513  1.00  0.00           H
ATOM   1075  C   ILE    68      34.334  40.241  40.381  1.00  0.00           C
ATOM   1076  O   ILE    68      35.353  39.523  40.441  1.00  0.00           O
ATOM   1077  N   ASP    69      33.450  40.332  41.400  1.00  0.00           N
ATOM   1078  H   ASP    69      32.640  40.912  41.235  1.00  0.00           H
ATOM   1079  CA  ASP    69      33.625  39.521  42.652  1.00  0.00           C
ATOM   1080  HA  ASP    69      34.035  38.545  42.391  1.00  0.00           H
ATOM   1081  CB  ASP    69      34.539  40.210  43.713  1.00  0.00           C
ATOM   1082  HB2 ASP    69      35.501  40.423  43.248  1.00  0.00           H
ATOM   1083  HB3 ASP    69      34.036  41.148  43.951  1.00  0.00           H
ATOM   1084  CG  ASP    69      34.874  39.451  44.973  1.00  0.00           C
ATOM   1085  OD1 ASP    69      34.767  38.201  44.990  1.00  0.00           O
ATOM   1086  OD2 ASP    69      35.208  40.084  45.996  1.00  0.00           O
ATOM   1087  C   ASP    69      32.231  39.289  43.262  1.00  0.00           C
ATOM   1088  O   ASP    69      31.442  40.224  43.237  1.00  0.00           O
ATOM   1089  N   LEU    70      31.925  38.159  43.894  1.00  0.00           N
ATOM   1090  H   LEU    70      32.671  37.490  44.022  1.00  0.00           H
ATOM   1091  CA  LEU    70      30.781  37.981  44.785  1.00  0.00           C
ATOM   1092  HA  LEU    70      29.911  38.516  44.403  1.00  0.00           H
ATOM   1093  CB  LEU    70      30.641  36.476  45.002  1.00  0.00           C
ATOM   1094  HB2 LEU    70      31.545  36.147  45.515  1.00  0.00           H
ATOM   1095  HB3 LEU    70      29.729  36.394  45.595  1.00  0.00           H
ATOM   1096  CG  LEU    70      30.639  35.570  43.751  1.00  0.00           C
ATOM   1097  HG  LEU    70      31.648  35.536  43.340  1.00  0.00           H
ATOM   1098  CD1 LEU    70      30.201  34.201  44.186  1.00  0.00           C
ATOM   1099 HD11 LEU    70      29.211  34.270  44.639  1.00  0.00           H
ATOM   1100 HD12 LEU    70      30.933  33.878  44.925  1.00  0.00           H
ATOM   1101 HD13 LEU    70      30.089  33.556  43.314  1.00  0.00           H
ATOM   1102  CD2 LEU    70      29.597  35.998  42.768  1.00  0.00           C
ATOM   1103 HD21 LEU    70      29.674  35.233  41.994  1.00  0.00           H
ATOM   1104 HD22 LEU    70      28.562  36.117  43.090  1.00  0.00           H
ATOM   1105 HD23 LEU    70      30.046  36.871  42.293  1.00  0.00           H
ATOM   1106  C   LEU    70      30.896  38.500  46.250  1.00  0.00           C
ATOM   1107  O   LEU    70      29.884  38.966  46.795  1.00  0.00           O
ATOM   1108  N   GLY    71      32.092  38.525  46.878  1.00  0.00           N
ATOM   1109  H   GLY    71      32.989  38.326  46.461  1.00  0.00           H
ATOM   1110  CA  GLY    71      32.379  38.990  48.270  1.00  0.00           C
ATOM   1111  HA2 GLY    71      33.371  38.691  48.609  1.00  0.00           H
ATOM   1112  HA3 GLY    71      32.145  40.024  48.521  1.00  0.00           H
ATOM   1113  C   GLY    71      31.494  38.224  49.236  1.00  0.00           C
ATOM   1114  O   GLY    71      31.602  36.959  49.325  1.00  0.00           O
ATOM   1115  N   GLY    72      30.529  38.897  49.877  1.00  0.00           N
ATOM   1116  H   GLY    72      30.705  39.888  49.970  1.00  0.00           H
ATOM   1117  CA  GLY    72      29.558  38.240  50.691  1.00  0.00           C
ATOM   1118  HA2 GLY    72      29.932  37.277  51.040  1.00  0.00           H
ATOM   1119  HA3 GLY    72      29.415  38.859  51.577  1.00  0.00           H
ATOM   1120  C   GLY    72      28.185  38.123  49.977  1.00  0.00           C
ATOM   1121  O   GLY    72      27.915  37.154  49.243  1.00  0.00           O
ATOM   1122  N   THR    73      27.165  39.011  50.265  1.00  0.00           N
ATOM   1123  H   THR    73      27.346  39.789  50.884  1.00  0.00           H
ATOM   1124  CA  THR    73      25.808  38.921  49.723  1.00  0.00           C
ATOM   1125  HA  THR    73      25.652  37.881  49.436  1.00  0.00           H
ATOM   1126  CB  THR    73      24.803  39.293  50.776  1.00  0.00           C
ATOM   1127  HB  THR    73      23.856  39.428  50.254  1.00  0.00           H
ATOM   1128  CG2 THR    73      24.634  38.210  51.918  1.00  0.00           C
ATOM   1129 HG21 THR    73      23.763  38.544  52.484  1.00  0.00           H
ATOM   1130 HG22 THR    73      25.552  38.044  52.481  1.00  0.00           H
ATOM   1131 HG23 THR    73      24.321  37.247  51.514  1.00  0.00           H
ATOM   1132  OG1 THR    73      25.009  40.596  51.308  1.00  0.00           O
ATOM   1133  HG1 THR    73      25.122  41.281  50.645  1.00  0.00           H
ATOM   1134  C   THR    73      25.555  39.699  48.431  1.00  0.00           C
ATOM   1135  O   THR    73      24.427  39.656  47.947  1.00  0.00           O
ATOM   1136  N   ASN    74      26.561  40.413  47.914  1.00  0.00           N
ATOM   1137  H   ASN    74      27.425  40.436  48.436  1.00  0.00           H
ATOM   1138  CA  ASN    74      26.351  41.316  46.782  1.00  0.00           C
ATOM   1139  HA  ASN    74      25.367  41.105  46.364  1.00  0.00           H
ATOM   1140  CB  ASN    74      26.313  42.750  47.414  1.00  0.00           C
ATOM   1141  HB2 ASN    74      27.331  43.031  47.685  1.00  0.00           H
ATOM   1142  HB3 ASN    74      26.082  43.444  46.605  1.00  0.00           H
ATOM   1143  CG  ASN    74      25.367  43.040  48.590  1.00  0.00           C
ATOM   1144  OD1 ASN    74      25.608  42.616  49.726  1.00  0.00           O
ATOM   1145  ND2 ASN    74      24.166  43.528  48.392  1.00  0.00           N
ATOM   1146 HD21 ASN    74      23.924  43.988  47.526  1.00  0.00           H
ATOM   1147 HD22 ASN    74      23.561  43.637  49.194  1.00  0.00           H
ATOM   1148  C   ASN    74      27.523  41.218  45.730  1.00  0.00           C
ATOM   1149  O   ASN    74      28.644  41.582  46.150  1.00  0.00           O
ATOM   1150  N   LEU    75      27.204  40.929  44.499  1.00  0.00           N
ATOM   1151  H   LEU    75      26.232  40.701  44.347  1.00  0.00           H
ATOM   1152  CA  LEU    75      28.067  41.115  43.310  1.00  0.00           C
ATOM   1153  HA  LEU    75      28.998  40.547  43.349  1.00  0.00           H
ATOM   1154  CB  LEU    75      27.189  40.775  42.120  1.00  0.00           C
ATOM   1155  HB2 LEU    75      26.853  39.744  42.226  1.00  0.00           H
ATOM   1156  HB3 LEU    75      26.315  41.410  42.261  1.00  0.00           H
ATOM   1157  CG  LEU    75      27.809  41.064  40.789  1.00  0.00           C
ATOM   1158  HG  LEU    75      28.134  42.099  40.684  1.00  0.00           H
ATOM   1159  CD1 LEU    75      29.010  40.124  40.523  1.00  0.00           C
ATOM   1160 HD11 LEU    75      29.915  40.437  41.043  1.00  0.00           H
ATOM   1161 HD12 LEU    75      29.336  40.067  39.485  1.00  0.00           H
ATOM   1162 HD13 LEU    75      28.925  39.079  40.820  1.00  0.00           H
ATOM   1163  CD2 LEU    75      26.777  40.750  39.623  1.00  0.00           C
ATOM   1164 HD21 LEU    75      26.587  39.686  39.482  1.00  0.00           H
ATOM   1165 HD22 LEU    75      25.847  41.278  39.833  1.00  0.00           H
ATOM   1166 HD23 LEU    75      27.136  41.124  38.664  1.00  0.00           H
ATOM   1167  C   LEU    75      28.605  42.567  43.096  1.00  0.00           C
ATOM   1168  O   LEU    75      27.818  43.495  42.925  1.00  0.00           O
ATOM   1169  N   ARG    76      29.918  42.729  42.882  1.00  0.00           N
ATOM   1170  H   ARG    76      30.555  41.989  43.142  1.00  0.00           H
ATOM   1171  CA  ARG    76      30.441  43.947  42.282  1.00  0.00           C
ATOM   1172  HA  ARG    76      29.638  44.683  42.244  1.00  0.00           H
ATOM   1173  CB  ARG    76      31.575  44.518  43.242  1.00  0.00           C
ATOM   1174  HB2 ARG    76      31.688  45.599  43.149  1.00  0.00           H
ATOM   1175  HB3 ARG    76      31.225  44.221  44.231  1.00  0.00           H
ATOM   1176  CG  ARG    76      32.960  43.789  43.120  1.00  0.00           C
ATOM   1177  HG2 ARG    76      32.697  42.732  43.095  1.00  0.00           H
ATOM   1178  HG3 ARG    76      33.423  44.170  42.210  1.00  0.00           H
ATOM   1179  CD  ARG    76      33.791  44.100  44.337  1.00  0.00           C
ATOM   1180  HD2 ARG    76      33.201  43.918  45.235  1.00  0.00           H
ATOM   1181  HD3 ARG    76      34.554  43.322  44.310  1.00  0.00           H
ATOM   1182  NE  ARG    76      34.413  45.378  44.286  1.00  0.00           N
ATOM   1183  HE  ARG    76      33.824  46.136  43.972  1.00  0.00           H
ATOM   1184  CZ  ARG    76      35.648  45.707  44.523  1.00  0.00           C
ATOM   1185  NH1 ARG    76      36.571  44.944  44.983  1.00  0.00           N
ATOM   1186 HH11 ARG    76      36.345  43.968  45.101  1.00  0.00           H
ATOM   1187 HH12 ARG    76      37.428  45.414  45.240  1.00  0.00           H
ATOM   1188  NH2 ARG    76      35.967  46.937  44.330  1.00  0.00           N
ATOM   1189 HH21 ARG    76      35.351  47.681  44.034  1.00  0.00           H
ATOM   1190 HH22 ARG    76      36.938  47.165  44.485  1.00  0.00           H
ATOM   1191  C   ARG    76      31.003  43.768  40.910  1.00  0.00           C
ATOM   1192  O   ARG    76      31.517  42.705  40.598  1.00  0.00           O
ATOM   1193  N   VAL    77      30.964  44.849  40.146  1.00  0.00           N
ATOM   1194  H   VAL    77      30.504  45.691  40.465  1.00  0.00           H
ATOM   1195  CA  VAL    77      31.345  44.962  38.738  1.00  0.00           C
ATOM   1196  HA  VAL    77      31.953  44.076  38.559  1.00  0.00           H
ATOM   1197  CB  VAL    77      30.080  44.805  37.807  1.00  0.00           C
ATOM   1198  HB  VAL    77      29.376  45.573  38.128  1.00  0.00           H
ATOM   1199  CG1 VAL    77      30.465  44.983  36.333  1.00  0.00           C
ATOM   1200 HG11 VAL    77      30.902  44.035  36.021  1.00  0.00           H
ATOM   1201 HG12 VAL    77      29.536  45.128  35.781  1.00  0.00           H
ATOM   1202 HG13 VAL    77      31.170  45.810  36.237  1.00  0.00           H
ATOM   1203  CG2 VAL    77      29.383  43.475  38.046  1.00  0.00           C
ATOM   1204 HG21 VAL    77      30.164  42.717  38.094  1.00  0.00           H
ATOM   1205 HG22 VAL    77      28.671  43.307  37.238  1.00  0.00           H
ATOM   1206 HG23 VAL    77      28.797  43.563  38.961  1.00  0.00           H
ATOM   1207  C   VAL    77      32.156  46.241  38.530  1.00  0.00           C
ATOM   1208  O   VAL    77      31.527  47.248  38.729  1.00  0.00           O
ATOM   1209  N   VAL    78      33.482  46.128  38.210  1.00  0.00           N
ATOM   1210  H   VAL    78      33.820  45.177  38.173  1.00  0.00           H
ATOM   1211  CA  VAL    78      34.441  47.243  38.290  1.00  0.00           C
ATOM   1212  HA  VAL    78      33.855  48.143  38.473  1.00  0.00           H
ATOM   1213  CB  VAL    78      35.535  47.047  39.332  1.00  0.00           C
ATOM   1214  HB  VAL    78      36.153  46.266  38.888  1.00  0.00           H
ATOM   1215  CG1 VAL    78      36.256  48.283  39.777  1.00  0.00           C
ATOM   1216 HG11 VAL    78      37.165  47.994  40.302  1.00  0.00           H
ATOM   1217 HG12 VAL    78      36.602  48.935  38.975  1.00  0.00           H
ATOM   1218 HG13 VAL    78      35.592  48.851  40.429  1.00  0.00           H
ATOM   1219  CG2 VAL    78      34.967  46.386  40.587  1.00  0.00           C
ATOM   1220 HG21 VAL    78      35.750  46.282  41.337  1.00  0.00           H
ATOM   1221 HG22 VAL    78      34.572  45.390  40.384  1.00  0.00           H
ATOM   1222 HG23 VAL    78      34.183  47.100  40.837  1.00  0.00           H
ATOM   1223  C   VAL    78      35.085  47.465  36.862  1.00  0.00           C
ATOM   1224  O   VAL    78      35.217  46.555  36.099  1.00  0.00           O
ATOM   1225  N   LEU    79      35.484  48.696  36.578  1.00  0.00           N
ATOM   1226  H   LEU    79      35.115  49.499  37.066  1.00  0.00           H
ATOM   1227  CA  LEU    79      36.263  49.099  35.369  1.00  0.00           C
ATOM   1228  HA  LEU    79      36.748  48.227  34.931  1.00  0.00           H
ATOM   1229  CB  LEU    79      35.367  49.781  34.298  1.00  0.00           C
ATOM   1230  HB2 LEU    79      34.735  49.071  33.764  1.00  0.00           H
ATOM   1231  HB3 LEU    79      34.840  50.571  34.834  1.00  0.00           H
ATOM   1232  CG  LEU    79      36.078  50.600  33.190  1.00  0.00           C
ATOM   1233  HG  LEU    79      36.834  51.188  33.711  1.00  0.00           H
ATOM   1234  CD1 LEU    79      36.800  49.651  32.254  1.00  0.00           C
ATOM   1235 HD11 LEU    79      37.028  50.142  31.308  1.00  0.00           H
ATOM   1236 HD12 LEU    79      36.170  48.809  31.968  1.00  0.00           H
ATOM   1237 HD13 LEU    79      37.684  49.227  32.728  1.00  0.00           H
ATOM   1238  CD2 LEU    79      35.091  51.523  32.476  1.00  0.00           C
ATOM   1239 HD21 LEU    79      34.217  50.955  32.156  1.00  0.00           H
ATOM   1240 HD22 LEU    79      34.890  52.293  33.221  1.00  0.00           H
ATOM   1241 HD23 LEU    79      35.474  51.928  31.539  1.00  0.00           H
ATOM   1242  C   LEU    79      37.391  49.972  35.888  1.00  0.00           C
ATOM   1243  O   LEU    79      37.102  50.908  36.621  1.00  0.00           O
ATOM   1244  N   VAL    80      38.613  49.711  35.551  1.00  0.00           N
ATOM   1245  H   VAL    80      38.783  48.921  34.945  1.00  0.00           H
ATOM   1246  CA  VAL    80      39.844  50.283  36.078  1.00  0.00           C
ATOM   1247  HA  VAL    80      39.455  51.146  36.617  1.00  0.00           H
ATOM   1248  CB  VAL    80      40.493  49.304  37.046  1.00  0.00           C
ATOM   1249  HB  VAL    80      40.567  48.390  36.458  1.00  0.00           H
ATOM   1250  CG1 VAL    80      41.956  49.670  37.395  1.00  0.00           C
ATOM   1251 HG11 VAL    80      42.405  48.922  38.048  1.00  0.00           H
ATOM   1252 HG12 VAL    80      42.579  49.744  36.504  1.00  0.00           H
ATOM   1253 HG13 VAL    80      41.958  50.629  37.912  1.00  0.00           H
ATOM   1254  CG2 VAL    80      39.730  48.901  38.317  1.00  0.00           C
ATOM   1255 HG21 VAL    80      39.723  49.829  38.888  1.00  0.00           H
ATOM   1256 HG22 VAL    80      40.272  48.171  38.918  1.00  0.00           H
ATOM   1257 HG23 VAL    80      38.673  48.650  38.225  1.00  0.00           H
ATOM   1258  C   VAL    80      40.670  50.645  34.918  1.00  0.00           C
ATOM   1259  O   VAL    80      40.897  49.819  34.075  1.00  0.00           O
ATOM   1260  N   LYS    81      41.178  51.846  34.843  1.00  0.00           N
ATOM   1261  H   LYS    81      40.872  52.395  35.633  1.00  0.00           H
ATOM   1262  CA  LYS    81      42.116  52.360  33.844  1.00  0.00           C
ATOM   1263  HA  LYS    81      42.283  51.721  32.977  1.00  0.00           H
ATOM   1264  CB  LYS    81      41.599  53.655  33.199  1.00  0.00           C
ATOM   1265  HB2 LYS    81      41.693  54.467  33.920  1.00  0.00           H
ATOM   1266  HB3 LYS    81      42.110  53.902  32.268  1.00  0.00           H
ATOM   1267  CG  LYS    81      40.103  53.667  32.842  1.00  0.00           C
ATOM   1268  HG2 LYS    81      39.948  52.913  32.070  1.00  0.00           H
ATOM   1269  HG3 LYS    81      39.562  53.343  33.731  1.00  0.00           H
ATOM   1270  CD  LYS    81      39.435  54.884  32.358  1.00  0.00           C
ATOM   1271  HD2 LYS    81      39.758  55.654  33.058  1.00  0.00           H
ATOM   1272  HD3 LYS    81      39.850  54.980  31.353  1.00  0.00           H
ATOM   1273  CE  LYS    81      37.972  54.849  32.474  1.00  0.00           C
ATOM   1274  HE2 LYS    81      37.600  54.114  31.759  1.00  0.00           H
ATOM   1275  HE3 LYS    81      37.698  54.447  33.449  1.00  0.00           H
ATOM   1276  NZ  LYS    81      37.371  56.117  32.275  1.00  0.00           N
ATOM   1277  HZ1 LYS    81      36.371  56.015  32.372  1.00  0.00           H
ATOM   1278  HZ2 LYS    81      37.542  56.482  31.349  1.00  0.00           H
ATOM   1279  HZ3 LYS    81      37.672  56.764  32.989  1.00  0.00           H
ATOM   1280  C   LYS    81      43.456  52.548  34.556  1.00  0.00           C
ATOM   1281  O   LYS    81      43.623  53.494  35.361  1.00  0.00           O
ATOM   1282  N   LEU    82      44.437  51.719  34.247  1.00  0.00           N
ATOM   1283  H   LEU    82      44.306  51.270  33.351  1.00  0.00           H
ATOM   1284  CA  LEU    82      45.851  51.672  34.753  1.00  0.00           C
ATOM   1285  HA  LEU    82      45.816  52.004  35.791  1.00  0.00           H
ATOM   1286  CB  LEU    82      46.467  50.323  34.422  1.00  0.00           C
ATOM   1287  HB2 LEU    82      46.637  50.112  33.366  1.00  0.00           H
ATOM   1288  HB3 LEU    82      47.459  50.386  34.868  1.00  0.00           H
ATOM   1289  CG  LEU    82      45.751  49.146  35.193  1.00  0.00           C
ATOM   1290  HG  LEU    82      44.763  49.069  34.739  1.00  0.00           H
ATOM   1291  CD1 LEU    82      46.405  47.795  34.935  1.00  0.00           C
ATOM   1292 HD11 LEU    82      45.687  46.980  35.022  1.00  0.00           H
ATOM   1293 HD12 LEU    82      47.127  47.575  35.723  1.00  0.00           H
ATOM   1294 HD13 LEU    82      46.872  47.690  33.956  1.00  0.00           H
ATOM   1295  CD2 LEU    82      45.664  49.364  36.694  1.00  0.00           C
ATOM   1296 HD21 LEU    82      45.074  50.255  36.911  1.00  0.00           H
ATOM   1297 HD22 LEU    82      45.203  48.477  37.128  1.00  0.00           H
ATOM   1298 HD23 LEU    82      46.650  49.546  37.122  1.00  0.00           H
ATOM   1299  C   LEU    82      46.593  52.851  34.006  1.00  0.00           C
ATOM   1300  O   LEU    82      46.479  52.985  32.789  1.00  0.00           O
ATOM   1301  N   GLY    83      47.354  53.633  34.745  1.00  0.00           N
ATOM   1302  H   GLY    83      47.408  53.347  35.713  1.00  0.00           H
ATOM   1303  CA  GLY    83      47.876  54.936  34.325  1.00  0.00           C
ATOM   1304  HA2 GLY    83      47.128  55.201  33.578  1.00  0.00           H
ATOM   1305  HA3 GLY    83      47.871  55.584  35.202  1.00  0.00           H
ATOM   1306  C   GLY    83      49.340  54.915  33.618  1.00  0.00           C
ATOM   1307  O   GLY    83      49.871  55.913  33.239  1.00  0.00           O
ATOM   1308  N   GLY    84      49.988  53.738  33.550  1.00  0.00           N
ATOM   1309  H   GLY    84      49.508  52.911  33.880  1.00  0.00           H
ATOM   1310  CA  GLY    84      51.408  53.643  33.082  1.00  0.00           C
ATOM   1311  HA2 GLY    84      51.610  52.593  32.869  1.00  0.00           H
ATOM   1312  HA3 GLY    84      51.427  54.214  32.152  1.00  0.00           H
ATOM   1313  C   GLY    84      52.498  54.279  34.064  1.00  0.00           C
ATOM   1314  O   GLY    84      53.625  54.435  33.685  1.00  0.00           O
ATOM   1315  N   ASP    85      51.984  54.645  35.299  1.00  0.00           N
ATOM   1316  H   ASP    85      51.048  54.366  35.555  1.00  0.00           H
ATOM   1317  CA  ASP    85      52.904  55.431  36.202  1.00  0.00           C
ATOM   1318  HA  ASP    85      53.857  54.902  36.182  1.00  0.00           H
ATOM   1319  CB  ASP    85      52.841  56.928  35.713  1.00  0.00           C
ATOM   1320  HB2 ASP    85      53.719  57.466  36.068  1.00  0.00           H
ATOM   1321  HB3 ASP    85      53.100  56.896  34.654  1.00  0.00           H
ATOM   1322  CG  ASP    85      51.590  57.749  36.037  1.00  0.00           C
ATOM   1323  OD1 ASP    85      51.665  58.998  35.820  1.00  0.00           O
ATOM   1324  OD2 ASP    85      50.529  57.293  36.421  1.00  0.00           O
ATOM   1325  C   ASP    85      52.564  55.313  37.648  1.00  0.00           C
ATOM   1326  O   ASP    85      52.673  56.244  38.464  1.00  0.00           O
ATOM   1327  N   ARG    86      52.206  54.106  38.057  1.00  0.00           N
ATOM   1328  H   ARG    86      52.123  53.425  37.315  1.00  0.00           H
ATOM   1329  CA  ARG    86      51.738  53.646  39.342  1.00  0.00           C
ATOM   1330  HA  ARG    86      51.496  52.592  39.209  1.00  0.00           H
ATOM   1331  CB  ARG    86      52.806  53.662  40.415  1.00  0.00           C
ATOM   1332  HB2 ARG    86      53.024  54.717  40.582  1.00  0.00           H
ATOM   1333  HB3 ARG    86      52.328  53.224  41.292  1.00  0.00           H
ATOM   1334  CG  ARG    86      54.002  52.804  40.015  1.00  0.00           C
ATOM   1335  HG2 ARG    86      53.706  51.858  39.562  1.00  0.00           H
ATOM   1336  HG3 ARG    86      54.709  53.283  39.337  1.00  0.00           H
ATOM   1337  CD  ARG    86      54.861  52.466  41.290  1.00  0.00           C
ATOM   1338  HD2 ARG    86      55.393  53.320  41.707  1.00  0.00           H
ATOM   1339  HD3 ARG    86      54.219  52.080  42.082  1.00  0.00           H
ATOM   1340  NE  ARG    86      55.944  51.520  40.963  1.00  0.00           N
ATOM   1341  HE  ARG    86      56.726  52.016  40.560  1.00  0.00           H
ATOM   1342  CZ  ARG    86      56.024  50.224  41.117  1.00  0.00           C
ATOM   1343  NH1 ARG    86      54.900  49.508  41.379  1.00  0.00           N
ATOM   1344 HH11 ARG    86      54.027  50.012  41.327  1.00  0.00           H
ATOM   1345 HH12 ARG    86      54.786  48.549  41.675  1.00  0.00           H
ATOM   1346  NH2 ARG    86      57.156  49.641  40.974  1.00  0.00           N
ATOM   1347 HH21 ARG    86      57.934  50.222  40.696  1.00  0.00           H
ATOM   1348 HH22 ARG    86      57.210  48.633  40.966  1.00  0.00           H
ATOM   1349  C   ARG    86      50.377  54.166  39.723  1.00  0.00           C
ATOM   1350  O   ARG    86      49.838  53.727  40.688  1.00  0.00           O
ATOM   1351  N   THR    87      49.788  55.147  38.970  1.00  0.00           N
ATOM   1352  H   THR    87      50.204  55.396  38.084  1.00  0.00           H
ATOM   1353  CA  THR    87      48.399  55.642  39.161  1.00  0.00           C
ATOM   1354  HA  THR    87      48.261  55.519  40.236  1.00  0.00           H
ATOM   1355  CB  THR    87      48.080  57.143  38.822  1.00  0.00           C
ATOM   1356  HB  THR    87      47.130  57.459  39.254  1.00  0.00           H
ATOM   1357  CG2 THR    87      49.160  58.087  39.413  1.00  0.00           C
ATOM   1358 HG21 THR    87      50.055  57.997  38.796  1.00  0.00           H
ATOM   1359 HG22 THR    87      49.345  57.724  40.424  1.00  0.00           H
ATOM   1360 HG23 THR    87      48.725  59.085  39.358  1.00  0.00           H
ATOM   1361  OG1 THR    87      48.108  57.268  37.404  1.00  0.00           O
ATOM   1362  HG1 THR    87      49.033  57.249  37.150  1.00  0.00           H
ATOM   1363  C   THR    87      47.359  54.798  38.448  1.00  0.00           C
ATOM   1364  O   THR    87      47.634  54.053  37.508  1.00  0.00           O
ATOM   1365  N   PHE    88      46.121  54.758  39.008  1.00  0.00           N
ATOM   1366  H   PHE    88      46.063  55.148  39.938  1.00  0.00           H
ATOM   1367  CA  PHE    88      44.937  54.358  38.222  1.00  0.00           C
ATOM   1368  HA  PHE    88      45.034  54.592  37.163  1.00  0.00           H
ATOM   1369  CB  PHE    88      44.746  52.852  38.446  1.00  0.00           C
ATOM   1370  HB2 PHE    88      43.804  52.543  37.994  1.00  0.00           H
ATOM   1371  HB3 PHE    88      45.470  52.247  37.899  1.00  0.00           H
ATOM   1372  CG  PHE    88      44.754  52.341  39.898  1.00  0.00           C
ATOM   1373  CD1 PHE    88      43.607  52.325  40.712  1.00  0.00           C
ATOM   1374  HD1 PHE    88      42.662  52.634  40.291  1.00  0.00           H
ATOM   1375  CE1 PHE    88      43.674  51.887  42.037  1.00  0.00           C
ATOM   1376  HE1 PHE    88      42.819  52.022  42.683  1.00  0.00           H
ATOM   1377  CZ  PHE    88      44.812  51.318  42.486  1.00  0.00           C
ATOM   1378  HZ  PHE    88      44.753  50.996  43.514  1.00  0.00           H
ATOM   1379  CE2 PHE    88      45.912  51.144  41.702  1.00  0.00           C
ATOM   1380  HE2 PHE    88      46.700  50.455  41.972  1.00  0.00           H
ATOM   1381  CD2 PHE    88      45.896  51.707  40.407  1.00  0.00           C
ATOM   1382  HD2 PHE    88      46.729  51.690  39.720  1.00  0.00           H
ATOM   1383  C   PHE    88      43.725  55.143  38.750  1.00  0.00           C
ATOM   1384  O   PHE    88      43.717  55.594  39.910  1.00  0.00           O
ATOM   1385  N   ASP    89      42.765  55.296  37.882  1.00  0.00           N
ATOM   1386  H   ASP    89      42.933  54.764  37.041  1.00  0.00           H
ATOM   1387  CA  ASP    89      41.433  55.541  38.297  1.00  0.00           C
ATOM   1388  HA  ASP    89      41.488  55.842  39.343  1.00  0.00           H
ATOM   1389  CB  ASP    89      40.843  56.552  37.274  1.00  0.00           C
ATOM   1390  HB2 ASP    89      40.825  56.022  36.322  1.00  0.00           H
ATOM   1391  HB3 ASP    89      39.826  56.735  37.624  1.00  0.00           H
ATOM   1392  CG  ASP    89      41.636  57.908  37.200  1.00  0.00           C
ATOM   1393  OD1 ASP    89      42.370  58.112  36.226  1.00  0.00           O
ATOM   1394  OD2 ASP    89      41.534  58.740  38.135  1.00  0.00           O
ATOM   1395  C   ASP    89      40.718  54.252  38.354  1.00  0.00           C
ATOM   1396  O   ASP    89      41.113  53.304  37.713  1.00  0.00           O
ATOM   1397  N   THR    90      39.593  54.263  39.047  1.00  0.00           N
ATOM   1398  H   THR    90      39.363  55.101  39.561  1.00  0.00           H
ATOM   1399  CA  THR    90      38.743  53.063  39.253  1.00  0.00           C
ATOM   1400  HA  THR    90      38.951  52.471  38.362  1.00  0.00           H
ATOM   1401  CB  THR    90      39.242  52.175  40.405  1.00  0.00           C
ATOM   1402  HB  THR    90      40.254  51.845  40.171  1.00  0.00           H
ATOM   1403  CG2 THR    90      39.265  52.968  41.786  1.00  0.00           C
ATOM   1404 HG21 THR    90      38.269  53.270  42.108  1.00  0.00           H
ATOM   1405 HG22 THR    90      39.874  53.850  41.587  1.00  0.00           H
ATOM   1406 HG23 THR    90      39.697  52.179  42.402  1.00  0.00           H
ATOM   1407  OG1 THR    90      38.406  51.075  40.613  1.00  0.00           O
ATOM   1408  HG1 THR    90      38.694  50.644  41.422  1.00  0.00           H
ATOM   1409  C   THR    90      37.264  53.503  39.449  1.00  0.00           C
ATOM   1410  O   THR    90      36.924  54.563  40.019  1.00  0.00           O
ATOM   1411  N   THR    91      36.368  52.655  38.987  1.00  0.00           N
ATOM   1412  H   THR    91      36.660  51.959  38.315  1.00  0.00           H
ATOM   1413  CA  THR    91      34.882  52.863  39.107  1.00  0.00           C
ATOM   1414  HA  THR    91      34.776  53.132  40.158  1.00  0.00           H
ATOM   1415  CB  THR    91      34.315  53.873  38.163  1.00  0.00           C
ATOM   1416  HB  THR    91      34.851  54.822  38.201  1.00  0.00           H
ATOM   1417  CG2 THR    91      34.256  53.337  36.743  1.00  0.00           C
ATOM   1418 HG21 THR    91      35.167  52.793  36.490  1.00  0.00           H
ATOM   1419 HG22 THR    91      33.931  54.082  36.017  1.00  0.00           H
ATOM   1420 HG23 THR    91      33.523  52.530  36.729  1.00  0.00           H
ATOM   1421  OG1 THR    91      32.967  54.106  38.494  1.00  0.00           O
ATOM   1422  HG1 THR    91      33.056  54.695  39.246  1.00  0.00           H
ATOM   1423  C   THR    91      34.082  51.518  39.097  1.00  0.00           C
ATOM   1424  O   THR    91      34.479  50.562  38.456  1.00  0.00           O
ATOM   1425  N   GLN    92      32.862  51.499  39.704  1.00  0.00           N
ATOM   1426  H   GLN    92      32.504  52.313  40.183  1.00  0.00           H
ATOM   1427  CA  GLN    92      32.068  50.306  39.854  1.00  0.00           C
ATOM   1428  HA  GLN    92      32.344  49.651  39.029  1.00  0.00           H
ATOM   1429  CB  GLN    92      32.588  49.440  41.078  1.00  0.00           C
ATOM   1430  HB2 GLN    92      32.356  48.380  40.966  1.00  0.00           H
ATOM   1431  HB3 GLN    92      33.678  49.461  41.060  1.00  0.00           H
ATOM   1432  CG  GLN    92      32.085  49.871  42.436  1.00  0.00           C
ATOM   1433  HG2 GLN    92      32.205  50.948  42.547  1.00  0.00           H
ATOM   1434  HG3 GLN    92      31.025  49.630  42.504  1.00  0.00           H
ATOM   1435  CD  GLN    92      32.980  49.174  43.484  1.00  0.00           C
ATOM   1436  OE1 GLN    92      33.455  48.069  43.272  1.00  0.00           O
ATOM   1437  NE2 GLN    92      33.340  49.792  44.579  1.00  0.00           N
ATOM   1438 HE21 GLN    92      33.834  49.314  45.319  1.00  0.00           H
ATOM   1439 HE22 GLN    92      33.013  50.737  44.719  1.00  0.00           H
ATOM   1440  C   GLN    92      30.493  50.403  39.899  1.00  0.00           C
ATOM   1441  O   GLN    92      29.905  51.451  39.947  1.00  0.00           O
ATOM   1442  N   SER    93      29.885  49.211  39.866  1.00  0.00           N
ATOM   1443  H   SER    93      30.343  48.341  39.633  1.00  0.00           H
ATOM   1444  CA  SER    93      28.537  48.959  40.351  1.00  0.00           C
ATOM   1445  HA  SER    93      28.220  49.803  40.962  1.00  0.00           H
ATOM   1446  CB  SER    93      27.680  48.814  39.088  1.00  0.00           C
ATOM   1447  HB2 SER    93      27.723  49.706  38.462  1.00  0.00           H
ATOM   1448  HB3 SER    93      27.930  47.894  38.559  1.00  0.00           H
ATOM   1449  OG  SER    93      26.382  48.824  39.535  1.00  0.00           O
ATOM   1450  HG  SER    93      25.908  49.564  39.148  1.00  0.00           H
ATOM   1451  C   SER    93      28.392  47.673  41.277  1.00  0.00           C
ATOM   1452  O   SER    93      29.319  46.903  41.333  1.00  0.00           O
ATOM   1453  N   LYS    94      27.197  47.486  41.945  1.00  0.00           N
ATOM   1454  H   LYS    94      26.465  48.180  41.910  1.00  0.00           H
ATOM   1455  CA  LYS    94      27.031  46.486  43.036  1.00  0.00           C
ATOM   1456  HA  LYS    94      27.700  45.640  42.874  1.00  0.00           H
ATOM   1457  CB  LYS    94      27.564  47.010  44.375  1.00  0.00           C
ATOM   1458  HB2 LYS    94      28.285  47.801  44.170  1.00  0.00           H
ATOM   1459  HB3 LYS    94      26.682  47.326  44.933  1.00  0.00           H
ATOM   1460  CG  LYS    94      28.191  45.890  45.191  1.00  0.00           C
ATOM   1461  HG2 LYS    94      27.449  45.133  45.446  1.00  0.00           H
ATOM   1462  HG3 LYS    94      29.032  45.456  44.648  1.00  0.00           H
ATOM   1463  CD  LYS    94      28.643  46.432  46.598  1.00  0.00           C
ATOM   1464  HD2 LYS    94      27.795  46.877  47.119  1.00  0.00           H
ATOM   1465  HD3 LYS    94      29.059  45.652  47.236  1.00  0.00           H
ATOM   1466  CE  LYS    94      29.770  47.426  46.361  1.00  0.00           C
ATOM   1467  HE2 LYS    94      30.688  47.012  45.945  1.00  0.00           H
ATOM   1468  HE3 LYS    94      29.337  48.177  45.699  1.00  0.00           H
ATOM   1469  NZ  LYS    94      30.054  48.216  47.646  1.00  0.00           N
ATOM   1470  HZ1 LYS    94      30.247  47.681  48.481  1.00  0.00           H
ATOM   1471  HZ2 LYS    94      29.298  48.863  47.820  1.00  0.00           H
ATOM   1472  HZ3 LYS    94      30.900  48.728  47.441  1.00  0.00           H
ATOM   1473  C   LYS    94      25.587  46.075  43.126  1.00  0.00           C
ATOM   1474  O   LYS    94      24.722  46.892  43.079  1.00  0.00           O
ATOM   1475  N   TYR    95      25.276  44.749  43.212  1.00  0.00           N
ATOM   1476  H   TYR    95      26.024  44.090  43.375  1.00  0.00           H
ATOM   1477  CA  TYR    95      23.896  44.154  43.062  1.00  0.00           C
ATOM   1478  HA  TYR    95      23.170  44.949  43.227  1.00  0.00           H
ATOM   1479  CB  TYR    95      23.766  43.507  41.597  1.00  0.00           C
ATOM   1480  HB2 TYR    95      24.365  42.601  41.488  1.00  0.00           H
ATOM   1481  HB3 TYR    95      22.763  43.110  41.433  1.00  0.00           H
ATOM   1482  CG  TYR    95      24.087  44.376  40.416  1.00  0.00           C
ATOM   1483  CD1 TYR    95      23.141  45.081  39.780  1.00  0.00           C
ATOM   1484  HD1 TYR    95      22.184  45.062  40.281  1.00  0.00           H
ATOM   1485  CE1 TYR    95      23.495  45.990  38.717  1.00  0.00           C
ATOM   1486  HE1 TYR    95      22.674  46.494  38.229  1.00  0.00           H
ATOM   1487  CZ  TYR    95      24.793  46.030  38.273  1.00  0.00           C
ATOM   1488  OH  TYR    95      25.083  46.867  37.280  1.00  0.00           O
ATOM   1489  HH  TYR    95      25.638  46.443  36.622  1.00  0.00           H
ATOM   1490  CE2 TYR    95      25.841  45.404  38.953  1.00  0.00           C
ATOM   1491  HE2 TYR    95      26.867  45.557  38.650  1.00  0.00           H
ATOM   1492  CD2 TYR    95      25.462  44.587  40.049  1.00  0.00           C
ATOM   1493  HD2 TYR    95      26.242  44.048  40.565  1.00  0.00           H
ATOM   1494  C   TYR    95      23.620  43.067  44.161  1.00  0.00           C
ATOM   1495  O   TYR    95      24.418  42.132  44.377  1.00  0.00           O
ATOM   1496  N   ARG    96      22.545  43.161  44.944  1.00  0.00           N
ATOM   1497  H   ARG    96      22.006  44.014  44.971  1.00  0.00           H
ATOM   1498  CA  ARG    96      22.212  42.071  45.911  1.00  0.00           C
ATOM   1499  HA  ARG    96      23.145  41.923  46.455  1.00  0.00           H
ATOM   1500  CB  ARG    96      21.212  42.559  46.931  1.00  0.00           C
ATOM   1501  HB2 ARG    96      21.773  43.280  47.527  1.00  0.00           H
ATOM   1502  HB3 ARG    96      20.360  42.991  46.408  1.00  0.00           H
ATOM   1503  CG  ARG    96      20.681  41.522  47.857  1.00  0.00           C
ATOM   1504  HG2 ARG    96      19.958  42.147  48.381  1.00  0.00           H
ATOM   1505  HG3 ARG    96      20.249  40.780  47.186  1.00  0.00           H
ATOM   1506  CD  ARG    96      21.692  40.890  48.859  1.00  0.00           C
ATOM   1507  HD2 ARG    96      22.396  40.185  48.414  1.00  0.00           H
ATOM   1508  HD3 ARG    96      22.388  41.692  49.108  1.00  0.00           H
ATOM   1509  NE  ARG    96      20.987  40.344  49.998  1.00  0.00           N
ATOM   1510  HE  ARG    96      20.499  41.056  50.524  1.00  0.00           H
ATOM   1511  CZ  ARG    96      20.950  39.120  50.430  1.00  0.00           C
ATOM   1512  NH1 ARG    96      21.510  38.144  49.762  1.00  0.00           N
ATOM   1513 HH11 ARG    96      21.665  38.272  48.773  1.00  0.00           H
ATOM   1514 HH12 ARG    96      21.583  37.241  50.210  1.00  0.00           H
ATOM   1515  NH2 ARG    96      20.402  38.861  51.600  1.00  0.00           N
ATOM   1516 HH21 ARG    96      19.779  39.599  51.891  1.00  0.00           H
ATOM   1517 HH22 ARG    96      20.305  37.952  52.028  1.00  0.00           H
ATOM   1518  C   ARG    96      21.968  40.702  45.221  1.00  0.00           C
ATOM   1519  O   ARG    96      21.030  40.714  44.421  1.00  0.00           O
ATOM   1520  N   LEU    97      22.681  39.681  45.525  1.00  0.00           N
ATOM   1521  H   LEU    97      23.408  39.820  46.211  1.00  0.00           H
ATOM   1522  CA  LEU    97      22.556  38.380  44.961  1.00  0.00           C
ATOM   1523  HA  LEU    97      22.085  38.494  43.984  1.00  0.00           H
ATOM   1524  CB  LEU    97      23.941  37.729  44.826  1.00  0.00           C
ATOM   1525  HB2 LEU    97      24.544  38.134  44.012  1.00  0.00           H
ATOM   1526  HB3 LEU    97      24.423  37.956  45.777  1.00  0.00           H
ATOM   1527  CG  LEU    97      23.862  36.186  44.461  1.00  0.00           C
ATOM   1528  HG  LEU    97      23.322  35.601  45.206  1.00  0.00           H
ATOM   1529  CD1 LEU    97      23.149  35.918  43.148  1.00  0.00           C
ATOM   1530 HD11 LEU    97      23.734  36.447  42.397  1.00  0.00           H
ATOM   1531 HD12 LEU    97      22.108  36.237  43.081  1.00  0.00           H
ATOM   1532 HD13 LEU    97      23.113  34.831  43.072  1.00  0.00           H
ATOM   1533  CD2 LEU    97      25.198  35.473  44.526  1.00  0.00           C
ATOM   1534 HD21 LEU    97      25.731  35.630  45.464  1.00  0.00           H
ATOM   1535 HD22 LEU    97      24.963  34.431  44.309  1.00  0.00           H
ATOM   1536 HD23 LEU    97      25.828  35.904  43.748  1.00  0.00           H
ATOM   1537  C   LEU    97      21.651  37.604  45.909  1.00  0.00           C
ATOM   1538  O   LEU    97      22.067  37.462  47.103  1.00  0.00           O
ATOM   1539  N   PRO    98      20.455  37.269  45.513  1.00  0.00           N
ATOM   1540  CD  PRO    98      19.800  37.466  44.216  1.00  0.00           C
ATOM   1541  HD2 PRO    98      20.051  36.596  43.609  1.00  0.00           H
ATOM   1542  HD3 PRO    98      20.118  38.424  43.806  1.00  0.00           H
ATOM   1543  CG  PRO    98      18.275  37.544  44.525  1.00  0.00           C
ATOM   1544  HG2 PRO    98      17.697  37.281  43.638  1.00  0.00           H
ATOM   1545  HG3 PRO    98      18.016  38.531  44.909  1.00  0.00           H
ATOM   1546  CB  PRO    98      18.190  36.403  45.646  1.00  0.00           C
ATOM   1547  HB2 PRO    98      18.269  35.374  45.294  1.00  0.00           H
ATOM   1548  HB3 PRO    98      17.390  36.580  46.364  1.00  0.00           H
ATOM   1549  CA  PRO    98      19.486  36.598  46.484  1.00  0.00           C
ATOM   1550  HA  PRO    98      19.258  37.259  47.320  1.00  0.00           H
ATOM   1551  C   PRO    98      20.020  35.289  47.150  1.00  0.00           C
ATOM   1552  O   PRO    98      20.534  34.421  46.424  1.00  0.00           O
ATOM   1553  N   ASP    99      19.831  35.023  48.438  1.00  0.00           N
ATOM   1554  H   ASP    99      19.273  35.712  48.923  1.00  0.00           H
ATOM   1555  CA  ASP    99      20.218  33.809  49.089  1.00  0.00           C
ATOM   1556  HA  ASP    99      21.272  33.652  48.865  1.00  0.00           H
ATOM   1557  CB  ASP    99      20.113  33.997  50.634  1.00  0.00           C
ATOM   1558  HB2 ASP    99      19.069  34.199  50.874  1.00  0.00           H
ATOM   1559  HB3 ASP    99      20.615  33.222  51.213  1.00  0.00           H
ATOM   1560  CG  ASP    99      20.862  35.261  51.044  1.00  0.00           C
ATOM   1561  OD1 ASP    99      21.984  35.374  50.642  1.00  0.00           O
ATOM   1562  OD2 ASP    99      20.308  36.141  51.708  1.00  0.00           O
ATOM   1563  C   ASP    99      19.596  32.401  48.704  1.00  0.00           C
ATOM   1564  O   ASP    99      20.087  31.308  49.065  1.00  0.00           O
ATOM   1565  N   ALA   100      18.529  32.398  47.866  1.00  0.00           N
ATOM   1566  H   ALA   100      17.846  33.137  47.783  1.00  0.00           H
ATOM   1567  CA  ALA   100      18.119  31.218  47.168  1.00  0.00           C
ATOM   1568  HA  ALA   100      18.246  30.337  47.797  1.00  0.00           H
ATOM   1569  CB  ALA   100      16.548  31.204  46.910  1.00  0.00           C
ATOM   1570  HB1 ALA   100      16.296  30.273  46.402  1.00  0.00           H
ATOM   1571  HB2 ALA   100      16.284  32.010  46.224  1.00  0.00           H
ATOM   1572  HB3 ALA   100      16.039  31.294  47.870  1.00  0.00           H
ATOM   1573  C   ALA   100      18.683  31.041  45.752  1.00  0.00           C
ATOM   1574  O   ALA   100      18.869  29.914  45.333  1.00  0.00           O
ATOM   1575  N   MET   101      18.969  32.176  45.073  1.00  0.00           N
ATOM   1576  H   MET   101      18.844  33.066  45.536  1.00  0.00           H
ATOM   1577  CA  MET   101      19.760  32.073  43.794  1.00  0.00           C
ATOM   1578  HA  MET   101      19.249  31.325  43.187  1.00  0.00           H
ATOM   1579  CB  MET   101      19.757  33.338  42.910  1.00  0.00           C
ATOM   1580  HB2 MET   101      18.843  33.925  42.990  1.00  0.00           H
ATOM   1581  HB3 MET   101      20.550  34.009  43.241  1.00  0.00           H
ATOM   1582  CG  MET   101      20.131  33.095  41.480  1.00  0.00           C
ATOM   1583  HG2 MET   101      21.010  32.457  41.403  1.00  0.00           H
ATOM   1584  HG3 MET   101      19.338  32.493  41.036  1.00  0.00           H
ATOM   1585  SD  MET   101      20.478  34.564  40.559  1.00  0.00           S
ATOM   1586  CE  MET   101      18.803  35.468  40.497  1.00  0.00           C
ATOM   1587  HE1 MET   101      18.729  36.052  41.415  1.00  0.00           H
ATOM   1588  HE2 MET   101      18.891  36.191  39.687  1.00  0.00           H
ATOM   1589  HE3 MET   101      18.008  34.763  40.256  1.00  0.00           H
ATOM   1590  C   MET   101      21.209  31.657  44.080  1.00  0.00           C
ATOM   1591  O   MET   101      21.839  31.030  43.216  1.00  0.00           O
ATOM   1592  N   ARG   102      21.743  32.023  45.291  1.00  0.00           N
ATOM   1593  H   ARG   102      21.296  32.778  45.791  1.00  0.00           H
ATOM   1594  CA  ARG   102      22.937  31.431  45.881  1.00  0.00           C
ATOM   1595  HA  ARG   102      23.760  31.636  45.196  1.00  0.00           H
ATOM   1596  CB  ARG   102      23.247  32.097  47.239  1.00  0.00           C
ATOM   1597  HB2 ARG   102      23.008  33.152  47.110  1.00  0.00           H
ATOM   1598  HB3 ARG   102      22.548  31.691  47.972  1.00  0.00           H
ATOM   1599  CG  ARG   102      24.678  32.016  47.713  1.00  0.00           C
ATOM   1600  HG2 ARG   102      25.060  31.015  47.507  1.00  0.00           H
ATOM   1601  HG3 ARG   102      25.257  32.771  47.181  1.00  0.00           H
ATOM   1602  CD  ARG   102      24.691  32.378  49.170  1.00  0.00           C
ATOM   1603  HD2 ARG   102      24.111  33.276  49.379  1.00  0.00           H
ATOM   1604  HD3 ARG   102      24.298  31.495  49.675  1.00  0.00           H
ATOM   1605  NE  ARG   102      26.061  32.618  49.728  1.00  0.00           N
ATOM   1606  HE  ARG   102      26.541  31.896  50.246  1.00  0.00           H
ATOM   1607  CZ  ARG   102      26.751  33.736  49.677  1.00  0.00           C
ATOM   1608  NH1 ARG   102      26.295  34.810  49.016  1.00  0.00           N
ATOM   1609 HH11 ARG   102      25.304  34.805  48.825  1.00  0.00           H
ATOM   1610 HH12 ARG   102      26.791  35.680  49.142  1.00  0.00           H
ATOM   1611  NH2 ARG   102      27.940  33.852  50.187  1.00  0.00           N
ATOM   1612 HH21 ARG   102      28.342  33.076  50.692  1.00  0.00           H
ATOM   1613 HH22 ARG   102      28.484  34.691  50.038  1.00  0.00           H
ATOM   1614  C   ARG   102      22.830  29.825  46.045  1.00  0.00           C
ATOM   1615  O   ARG   102      23.800  29.060  46.083  1.00  0.00           O
ATOM   1616  N   THR   103      21.597  29.307  45.945  1.00  0.00           N
ATOM   1617  H   THR   103      20.748  29.818  45.747  1.00  0.00           H
ATOM   1618  CA  THR   103      21.260  27.829  46.094  1.00  0.00           C
ATOM   1619  HA  THR   103      22.180  27.259  45.975  1.00  0.00           H
ATOM   1620  CB  THR   103      20.905  27.551  47.558  1.00  0.00           C
ATOM   1621  HB  THR   103      20.577  26.512  47.612  1.00  0.00           H
ATOM   1622  CG2 THR   103      22.076  27.644  48.473  1.00  0.00           C
ATOM   1623 HG21 THR   103      22.402  28.680  48.572  1.00  0.00           H
ATOM   1624 HG22 THR   103      22.929  27.064  48.122  1.00  0.00           H
ATOM   1625 HG23 THR   103      21.771  27.231  49.433  1.00  0.00           H
ATOM   1626  OG1 THR   103      19.803  28.352  48.048  1.00  0.00           O
ATOM   1627  HG1 THR   103      19.998  29.292  48.079  1.00  0.00           H
ATOM   1628  C   THR   103      20.290  27.185  45.044  1.00  0.00           C
ATOM   1629  O   THR   103      19.692  26.153  45.200  1.00  0.00           O
ATOM   1630  N   THR   104      20.414  27.751  43.798  1.00  0.00           N
ATOM   1631  H   THR   104      21.149  28.445  43.768  1.00  0.00           H
ATOM   1632  CA  THR   104      19.528  27.394  42.636  1.00  0.00           C
ATOM   1633  HA  THR   104      18.538  27.292  43.081  1.00  0.00           H
ATOM   1634  CB  THR   104      19.463  28.566  41.600  1.00  0.00           C
ATOM   1635  HB  THR   104      19.161  29.479  42.114  1.00  0.00           H
ATOM   1636  CG2 THR   104      20.848  28.861  40.919  1.00  0.00           C
ATOM   1637 HG21 THR   104      20.876  29.709  40.235  1.00  0.00           H
ATOM   1638 HG22 THR   104      21.139  28.001  40.315  1.00  0.00           H
ATOM   1639 HG23 THR   104      21.590  29.100  41.681  1.00  0.00           H
ATOM   1640  OG1 THR   104      18.603  28.216  40.595  1.00  0.00           O
ATOM   1641  HG1 THR   104      18.507  29.018  40.075  1.00  0.00           H
ATOM   1642  C   THR   104      19.841  26.107  41.949  1.00  0.00           C
ATOM   1643  O   THR   104      20.985  25.695  41.894  1.00  0.00           O
ATOM   1644  N   GLN   105      18.800  25.537  41.322  1.00  0.00           N
ATOM   1645  H   GLN   105      17.915  26.012  41.420  1.00  0.00           H
ATOM   1646  CA  GLN   105      18.896  24.367  40.463  1.00  0.00           C
ATOM   1647  HA  GLN   105      19.722  23.874  40.974  1.00  0.00           H
ATOM   1648  CB  GLN   105      17.571  23.676  40.595  1.00  0.00           C
ATOM   1649  HB2 GLN   105      17.110  24.039  41.513  1.00  0.00           H
ATOM   1650  HB3 GLN   105      16.903  24.088  39.838  1.00  0.00           H
ATOM   1651  CG  GLN   105      17.662  22.142  40.423  1.00  0.00           C
ATOM   1652  HG2 GLN   105      17.926  21.878  39.399  1.00  0.00           H
ATOM   1653  HG3 GLN   105      18.520  21.835  41.022  1.00  0.00           H
ATOM   1654  CD  GLN   105      16.413  21.386  40.882  1.00  0.00           C
ATOM   1655  OE1 GLN   105      15.532  21.893  41.546  1.00  0.00           O
ATOM   1656  NE2 GLN   105      16.219  20.236  40.411  1.00  0.00           N
ATOM   1657 HE21 GLN   105      15.321  19.863  40.682  1.00  0.00           H
ATOM   1658 HE22 GLN   105      17.000  19.763  39.980  1.00  0.00           H
ATOM   1659  C   GLN   105      19.395  24.647  39.001  1.00  0.00           C
ATOM   1660  O   GLN   105      19.679  23.746  38.234  1.00  0.00           O
ATOM   1661  N   ASN   106      19.418  25.959  38.687  1.00  0.00           N
ATOM   1662  H   ASN   106      19.207  26.699  39.342  1.00  0.00           H
ATOM   1663  CA  ASN   106      19.744  26.334  37.310  1.00  0.00           C
ATOM   1664  HA  ASN   106      19.290  25.702  36.547  1.00  0.00           H
ATOM   1665  CB  ASN   106      19.057  27.699  37.207  1.00  0.00           C
ATOM   1666  HB2 ASN   106      19.344  28.393  37.995  1.00  0.00           H
ATOM   1667  HB3 ASN   106      19.432  28.197  36.313  1.00  0.00           H
ATOM   1668  CG  ASN   106      17.588  27.548  37.011  1.00  0.00           C
ATOM   1669  OD1 ASN   106      17.103  26.664  36.273  1.00  0.00           O
ATOM   1670  ND2 ASN   106      16.797  28.442  37.466  1.00  0.00           N
ATOM   1671 HD21 ASN   106      17.111  29.125  38.140  1.00  0.00           H
ATOM   1672 HD22 ASN   106      15.794  28.330  37.408  1.00  0.00           H
ATOM   1673  C   ASN   106      21.285  26.427  37.166  1.00  0.00           C
ATOM   1674  O   ASN   106      21.899  27.244  37.929  1.00  0.00           O
ATOM   1675  N   PRO   107      21.934  25.773  36.146  1.00  0.00           N
ATOM   1676  CD  PRO   107      21.355  24.863  35.193  1.00  0.00           C
ATOM   1677  HD2 PRO   107      21.074  25.363  34.266  1.00  0.00           H
ATOM   1678  HD3 PRO   107      20.453  24.437  35.631  1.00  0.00           H
ATOM   1679  CG  PRO   107      22.505  23.875  34.911  1.00  0.00           C
ATOM   1680  HG2 PRO   107      22.436  23.577  33.865  1.00  0.00           H
ATOM   1681  HG3 PRO   107      22.391  23.028  35.587  1.00  0.00           H
ATOM   1682  CB  PRO   107      23.777  24.684  35.145  1.00  0.00           C
ATOM   1683  HB2 PRO   107      24.173  24.949  34.164  1.00  0.00           H
ATOM   1684  HB3 PRO   107      24.497  24.040  35.652  1.00  0.00           H
ATOM   1685  CA  PRO   107      23.358  25.904  35.925  1.00  0.00           C
ATOM   1686  HA  PRO   107      23.931  25.891  36.852  1.00  0.00           H
ATOM   1687  C   PRO   107      23.777  27.275  35.241  1.00  0.00           C
ATOM   1688  O   PRO   107      24.983  27.387  35.066  1.00  0.00           O
ATOM   1689  N   ASP   108      22.849  28.108  34.717  1.00  0.00           N
ATOM   1690  H   ASP   108      21.907  27.755  34.807  1.00  0.00           H
ATOM   1691  CA  ASP   108      23.176  29.327  34.029  1.00  0.00           C
ATOM   1692  HA  ASP   108      24.227  29.234  33.759  1.00  0.00           H
ATOM   1693  CB  ASP   108      22.283  29.249  32.749  1.00  0.00           C
ATOM   1694  HB2 ASP   108      22.571  30.091  32.121  1.00  0.00           H
ATOM   1695  HB3 ASP   108      22.515  28.412  32.091  1.00  0.00           H
ATOM   1696  CG  ASP   108      20.748  29.244  32.906  1.00  0.00           C
ATOM   1697  OD1 ASP   108      20.162  28.990  33.970  1.00  0.00           O
ATOM   1698  OD2 ASP   108      20.053  29.447  31.869  1.00  0.00           O
ATOM   1699  C   ASP   108      22.856  30.586  34.818  1.00  0.00           C
ATOM   1700  O   ASP   108      23.418  31.674  34.603  1.00  0.00           O
ATOM   1701  N   GLU   109      22.035  30.492  35.892  1.00  0.00           N
ATOM   1702  H   GLU   109      21.712  29.571  36.152  1.00  0.00           H
ATOM   1703  CA  GLU   109      21.230  31.619  36.371  1.00  0.00           C
ATOM   1704  HA  GLU   109      20.823  32.125  35.496  1.00  0.00           H
ATOM   1705  CB  GLU   109      20.078  31.009  37.178  1.00  0.00           C
ATOM   1706  HB2 GLU   109      19.378  30.631  36.433  1.00  0.00           H
ATOM   1707  HB3 GLU   109      20.496  30.221  37.804  1.00  0.00           H
ATOM   1708  CG  GLU   109      19.298  31.911  38.100  1.00  0.00           C
ATOM   1709  HG2 GLU   109      19.919  32.179  38.955  1.00  0.00           H
ATOM   1710  HG3 GLU   109      19.092  32.840  37.569  1.00  0.00           H
ATOM   1711  CD  GLU   109      17.908  31.401  38.547  1.00  0.00           C
ATOM   1712  OE1 GLU   109      16.917  32.074  38.295  1.00  0.00           O
ATOM   1713  OE2 GLU   109      17.840  30.335  39.176  1.00  0.00           O
ATOM   1714  C   GLU   109      22.007  32.647  37.132  1.00  0.00           C
ATOM   1715  O   GLU   109      21.864  33.838  36.855  1.00  0.00           O
ATOM   1716  N   LEU   110      22.953  32.236  37.973  1.00  0.00           N
ATOM   1717  H   LEU   110      23.030  31.281  38.297  1.00  0.00           H
ATOM   1718  CA  LEU   110      23.896  33.175  38.556  1.00  0.00           C
ATOM   1719  HA  LEU   110      23.335  33.912  39.133  1.00  0.00           H
ATOM   1720  CB  LEU   110      24.733  32.374  39.605  1.00  0.00           C
ATOM   1721  HB2 LEU   110      24.119  32.209  40.491  1.00  0.00           H
ATOM   1722  HB3 LEU   110      25.015  31.360  39.320  1.00  0.00           H
ATOM   1723  CG  LEU   110      25.950  33.202  40.165  1.00  0.00           C
ATOM   1724  HG  LEU   110      26.699  33.474  39.420  1.00  0.00           H
ATOM   1725  CD1 LEU   110      25.580  34.453  40.979  1.00  0.00           C
ATOM   1726 HD11 LEU   110      24.689  34.176  41.541  1.00  0.00           H
ATOM   1727 HD12 LEU   110      25.346  35.326  40.369  1.00  0.00           H
ATOM   1728 HD13 LEU   110      26.310  34.845  41.688  1.00  0.00           H
ATOM   1729  CD2 LEU   110      26.762  32.315  41.123  1.00  0.00           C
ATOM   1730 HD21 LEU   110      27.014  31.450  40.509  1.00  0.00           H
ATOM   1731 HD22 LEU   110      27.601  32.935  41.439  1.00  0.00           H
ATOM   1732 HD23 LEU   110      26.205  31.995  42.004  1.00  0.00           H
ATOM   1733  C   LEU   110      24.770  33.826  37.481  1.00  0.00           C
ATOM   1734  O   LEU   110      25.110  35.016  37.671  1.00  0.00           O
ATOM   1735  N   TRP   111      25.195  33.066  36.408  1.00  0.00           N
ATOM   1736  H   TRP   111      24.693  32.200  36.269  1.00  0.00           H
ATOM   1737  CA  TRP   111      25.995  33.624  35.333  1.00  0.00           C
ATOM   1738  HA  TRP   111      26.789  34.237  35.759  1.00  0.00           H
ATOM   1739  CB  TRP   111      26.743  32.503  34.546  1.00  0.00           C
ATOM   1740  HB2 TRP   111      26.047  31.811  34.072  1.00  0.00           H
ATOM   1741  HB3 TRP   111      27.406  32.935  33.796  1.00  0.00           H
ATOM   1742  CG  TRP   111      27.544  31.601  35.414  1.00  0.00           C
ATOM   1743  CD1 TRP   111      27.429  30.248  35.423  1.00  0.00           C
ATOM   1744  HD1 TRP   111      26.801  29.645  34.783  1.00  0.00           H
ATOM   1745  NE1 TRP   111      28.350  29.694  36.293  1.00  0.00           N
ATOM   1746  HE1 TRP   111      28.546  28.703  36.294  1.00  0.00           H
ATOM   1747  CE2 TRP   111      29.135  30.644  36.867  1.00  0.00           C
ATOM   1748  CZ2 TRP   111      30.223  30.631  37.806  1.00  0.00           C
ATOM   1749  HZ2 TRP   111      30.662  29.703  38.143  1.00  0.00           H
ATOM   1750  CH2 TRP   111      30.904  31.830  38.114  1.00  0.00           C
ATOM   1751  HH2 TRP   111      31.778  31.939  38.740  1.00  0.00           H
ATOM   1752  CZ3 TRP   111      30.392  33.042  37.582  1.00  0.00           C
ATOM   1753  HZ3 TRP   111      30.823  33.993  37.858  1.00  0.00           H
ATOM   1754  CE3 TRP   111      29.339  33.040  36.662  1.00  0.00           C
ATOM   1755  HE3 TRP   111      28.952  34.003  36.361  1.00  0.00           H
ATOM   1756  CD2 TRP   111      28.685  31.855  36.310  1.00  0.00           C
ATOM   1757  C   TRP   111      25.246  34.651  34.454  1.00  0.00           C
ATOM   1758  O   TRP   111      25.852  35.694  34.198  1.00  0.00           O
ATOM   1759  N   GLU   112      24.007  34.356  34.097  1.00  0.00           N
ATOM   1760  H   GLU   112      23.618  33.480  34.417  1.00  0.00           H
ATOM   1761  CA  GLU   112      23.028  35.186  33.335  1.00  0.00           C
ATOM   1762  HA  GLU   112      23.400  35.410  32.335  1.00  0.00           H
ATOM   1763  CB  GLU   112      21.622  34.439  33.207  1.00  0.00           C
ATOM   1764  HB2 GLU   112      21.375  33.869  34.103  1.00  0.00           H
ATOM   1765  HB3 GLU   112      20.854  35.180  32.989  1.00  0.00           H
ATOM   1766  CG  GLU   112      21.702  33.487  32.070  1.00  0.00           C
ATOM   1767  HG2 GLU   112      22.116  34.003  31.203  1.00  0.00           H
ATOM   1768  HG3 GLU   112      22.425  32.682  32.199  1.00  0.00           H
ATOM   1769  CD  GLU   112      20.386  32.877  31.555  1.00  0.00           C
ATOM   1770  OE1 GLU   112      19.426  32.888  32.370  1.00  0.00           O
ATOM   1771  OE2 GLU   112      20.294  32.229  30.466  1.00  0.00           O
ATOM   1772  C   GLU   112      22.674  36.507  34.120  1.00  0.00           C
ATOM   1773  O   GLU   112      22.745  37.550  33.433  1.00  0.00           O
ATOM   1774  N   PHE   113      22.629  36.411  35.454  1.00  0.00           N
ATOM   1775  H   PHE   113      22.567  35.515  35.917  1.00  0.00           H
ATOM   1776  CA  PHE   113      22.591  37.524  36.364  1.00  0.00           C
ATOM   1777  HA  PHE   113      21.742  38.141  36.068  1.00  0.00           H
ATOM   1778  CB  PHE   113      22.143  36.837  37.698  1.00  0.00           C
ATOM   1779  HB2 PHE   113      21.102  36.516  37.675  1.00  0.00           H
ATOM   1780  HB3 PHE   113      22.802  35.987  37.875  1.00  0.00           H
ATOM   1781  CG  PHE   113      22.148  37.762  38.898  1.00  0.00           C
ATOM   1782  CD1 PHE   113      21.078  38.641  39.106  1.00  0.00           C
ATOM   1783  HD1 PHE   113      20.225  38.618  38.444  1.00  0.00           H
ATOM   1784  CE1 PHE   113      21.175  39.608  40.084  1.00  0.00           C
ATOM   1785  HE1 PHE   113      20.362  40.280  40.317  1.00  0.00           H
ATOM   1786  CZ  PHE   113      22.278  39.625  40.916  1.00  0.00           C
ATOM   1787  HZ  PHE   113      22.228  40.291  41.764  1.00  0.00           H
ATOM   1788  CE2 PHE   113      23.354  38.777  40.707  1.00  0.00           C
ATOM   1789  HE2 PHE   113      24.264  38.818  41.289  1.00  0.00           H
ATOM   1790  CD2 PHE   113      23.324  37.830  39.702  1.00  0.00           C
ATOM   1791  HD2 PHE   113      24.144  37.133  39.620  1.00  0.00           H
ATOM   1792  C   PHE   113      23.923  38.346  36.475  1.00  0.00           C
ATOM   1793  O   PHE   113      23.833  39.548  36.344  1.00  0.00           O
ATOM   1794  N   ILE   114      25.083  37.765  36.583  1.00  0.00           N
ATOM   1795  H   ILE   114      25.149  36.789  36.829  1.00  0.00           H
ATOM   1796  CA  ILE   114      26.339  38.567  36.339  1.00  0.00           C
ATOM   1797  HA  ILE   114      26.183  39.391  37.036  1.00  0.00           H
ATOM   1798  CB  ILE   114      27.513  37.588  36.583  1.00  0.00           C
ATOM   1799  HB  ILE   114      27.428  36.721  35.928  1.00  0.00           H
ATOM   1800  CG2 ILE   114      28.894  38.129  36.110  1.00  0.00           C
ATOM   1801 HG21 ILE   114      28.853  38.201  35.024  1.00  0.00           H
ATOM   1802 HG22 ILE   114      29.625  37.424  36.506  1.00  0.00           H
ATOM   1803 HG23 ILE   114      29.108  39.106  36.545  1.00  0.00           H
ATOM   1804  CG1 ILE   114      27.594  37.291  38.089  1.00  0.00           C
ATOM   1805 HG12 ILE   114      28.089  38.135  38.571  1.00  0.00           H
ATOM   1806 HG13 ILE   114      26.631  37.422  38.582  1.00  0.00           H
ATOM   1807  CD1 ILE   114      28.262  35.981  38.524  1.00  0.00           C
ATOM   1808 HD11 ILE   114      27.735  35.116  38.122  1.00  0.00           H
ATOM   1809 HD12 ILE   114      28.239  35.918  39.612  1.00  0.00           H
ATOM   1810 HD13 ILE   114      29.330  35.850  38.351  1.00  0.00           H
ATOM   1811  C   ILE   114      26.418  39.133  34.856  1.00  0.00           C
ATOM   1812  O   ILE   114      26.843  40.269  34.737  1.00  0.00           O
ATOM   1813  N   ALA   115      25.947  38.476  33.813  1.00  0.00           N
ATOM   1814  H   ALA   115      25.755  37.487  33.897  1.00  0.00           H
ATOM   1815  CA  ALA   115      25.951  38.981  32.458  1.00  0.00           C
ATOM   1816  HA  ALA   115      26.939  39.410  32.289  1.00  0.00           H
ATOM   1817  CB  ALA   115      25.680  37.857  31.467  1.00  0.00           C
ATOM   1818  HB1 ALA   115      24.659  37.503  31.612  1.00  0.00           H
ATOM   1819  HB2 ALA   115      26.401  37.049  31.577  1.00  0.00           H
ATOM   1820  HB3 ALA   115      25.950  38.295  30.507  1.00  0.00           H
ATOM   1821  C   ALA   115      25.029  40.192  32.318  1.00  0.00           C
ATOM   1822  O   ALA   115      25.447  41.212  31.722  1.00  0.00           O
ATOM   1823  N   ASP   116      23.897  40.147  32.978  1.00  0.00           N
ATOM   1824  H   ASP   116      23.692  39.290  33.472  1.00  0.00           H
ATOM   1825  CA  ASP   116      23.006  41.270  33.063  1.00  0.00           C
ATOM   1826  HA  ASP   116      22.761  41.615  32.059  1.00  0.00           H
ATOM   1827  CB  ASP   116      21.701  40.773  33.670  1.00  0.00           C
ATOM   1828  HB2 ASP   116      21.870  40.139  34.541  1.00  0.00           H
ATOM   1829  HB3 ASP   116      21.133  41.588  34.119  1.00  0.00           H
ATOM   1830  CG  ASP   116      20.701  40.147  32.705  1.00  0.00           C
ATOM   1831  OD1 ASP   116      19.824  39.503  33.372  1.00  0.00           O
ATOM   1832  OD2 ASP   116      20.731  40.147  31.432  1.00  0.00           O
ATOM   1833  C   ASP   116      23.599  42.433  33.810  1.00  0.00           C
ATOM   1834  O   ASP   116      23.478  43.594  33.414  1.00  0.00           O
ATOM   1835  N   SER   117      24.265  42.083  34.904  1.00  0.00           N
ATOM   1836  H   SER   117      24.171  41.157  35.295  1.00  0.00           H
ATOM   1837  CA  SER   117      24.853  43.192  35.742  1.00  0.00           C
ATOM   1838  HA  SER   117      24.152  43.978  36.022  1.00  0.00           H
ATOM   1839  CB  SER   117      25.071  42.525  37.056  1.00  0.00           C
ATOM   1840  HB2 SER   117      25.740  41.678  36.901  1.00  0.00           H
ATOM   1841  HB3 SER   117      25.469  43.233  37.784  1.00  0.00           H
ATOM   1842  OG  SER   117      23.963  41.986  37.650  1.00  0.00           O
ATOM   1843  HG  SER   117      23.808  41.102  37.312  1.00  0.00           H
ATOM   1844  C   SER   117      26.124  43.857  35.181  1.00  0.00           C
ATOM   1845  O   SER   117      26.318  45.079  35.339  1.00  0.00           O
ATOM   1846  N   LEU   118      26.992  43.107  34.491  1.00  0.00           N
ATOM   1847  H   LEU   118      26.793  42.118  34.437  1.00  0.00           H
ATOM   1848  CA  LEU   118      27.990  43.594  33.590  1.00  0.00           C
ATOM   1849  HA  LEU   118      28.619  44.143  34.292  1.00  0.00           H
ATOM   1850  CB  LEU   118      28.817  42.336  33.222  1.00  0.00           C
ATOM   1851  HB2 LEU   118      29.325  41.925  34.095  1.00  0.00           H
ATOM   1852  HB3 LEU   118      28.193  41.537  32.823  1.00  0.00           H
ATOM   1853  CG  LEU   118      30.042  42.623  32.322  1.00  0.00           C
ATOM   1854  HG  LEU   118      29.677  42.984  31.361  1.00  0.00           H
ATOM   1855  CD1 LEU   118      31.034  43.623  32.889  1.00  0.00           C
ATOM   1856 HD11 LEU   118      31.586  43.295  33.770  1.00  0.00           H
ATOM   1857 HD12 LEU   118      30.500  44.545  33.113  1.00  0.00           H
ATOM   1858 HD13 LEU   118      31.708  44.016  32.128  1.00  0.00           H
ATOM   1859  CD2 LEU   118      30.663  41.237  32.070  1.00  0.00           C
ATOM   1860 HD21 LEU   118      29.850  40.513  32.121  1.00  0.00           H
ATOM   1861 HD22 LEU   118      31.098  41.197  31.072  1.00  0.00           H
ATOM   1862 HD23 LEU   118      31.351  41.037  32.893  1.00  0.00           H
ATOM   1863  C   LEU   118      27.477  44.426  32.493  1.00  0.00           C
ATOM   1864  O   LEU   118      27.994  45.560  32.275  1.00  0.00           O
ATOM   1865  N   LYS   119      26.418  43.895  31.793  1.00  0.00           N
ATOM   1866  H   LYS   119      26.072  43.023  32.168  1.00  0.00           H
ATOM   1867  CA  LYS   119      25.773  44.664  30.660  1.00  0.00           C
ATOM   1868  HA  LYS   119      26.523  44.786  29.878  1.00  0.00           H
ATOM   1869  CB  LYS   119      24.569  43.803  30.109  1.00  0.00           C
ATOM   1870  HB2 LYS   119      24.929  42.814  29.824  1.00  0.00           H
ATOM   1871  HB3 LYS   119      23.786  43.782  30.866  1.00  0.00           H
ATOM   1872  CG  LYS   119      23.891  44.244  28.794  1.00  0.00           C
ATOM   1873  HG2 LYS   119      23.088  43.511  28.719  1.00  0.00           H
ATOM   1874  HG3 LYS   119      23.454  45.240  28.867  1.00  0.00           H
ATOM   1875  CD  LYS   119      24.768  44.129  27.529  1.00  0.00           C
ATOM   1876  HD2 LYS   119      25.622  44.805  27.481  1.00  0.00           H
ATOM   1877  HD3 LYS   119      25.138  43.104  27.506  1.00  0.00           H
ATOM   1878  CE  LYS   119      23.812  44.327  26.321  1.00  0.00           C
ATOM   1879  HE2 LYS   119      23.003  43.597  26.307  1.00  0.00           H
ATOM   1880  HE3 LYS   119      23.350  45.304  26.467  1.00  0.00           H
ATOM   1881  NZ  LYS   119      24.482  44.243  24.984  1.00  0.00           N
ATOM   1882  HZ1 LYS   119      25.462  44.484  25.038  1.00  0.00           H
ATOM   1883  HZ2 LYS   119      24.053  44.855  24.307  1.00  0.00           H
ATOM   1884  HZ3 LYS   119      24.406  43.310  24.603  1.00  0.00           H
ATOM   1885  C   LYS   119      25.273  46.041  31.155  1.00  0.00           C
ATOM   1886  O   LYS   119      25.633  47.008  30.511  1.00  0.00           O
ATOM   1887  N   ALA   120      24.416  46.086  32.207  1.00  0.00           N
ATOM   1888  H   ALA   120      24.090  45.215  32.601  1.00  0.00           H
ATOM   1889  CA  ALA   120      23.947  47.330  32.759  1.00  0.00           C
ATOM   1890  HA  ALA   120      23.343  47.824  31.997  1.00  0.00           H
ATOM   1891  CB  ALA   120      22.979  46.963  33.850  1.00  0.00           C
ATOM   1892  HB1 ALA   120      22.061  46.491  33.501  1.00  0.00           H
ATOM   1893  HB2 ALA   120      22.489  47.862  34.223  1.00  0.00           H
ATOM   1894  HB3 ALA   120      23.508  46.449  34.653  1.00  0.00           H
ATOM   1895  C   ALA   120      25.019  48.371  33.225  1.00  0.00           C
ATOM   1896  O   ALA   120      24.876  49.611  32.929  1.00  0.00           O
ATOM   1897  N   PHE   121      26.131  47.899  33.717  1.00  0.00           N
ATOM   1898  H   PHE   121      26.157  46.891  33.786  1.00  0.00           H
ATOM   1899  CA  PHE   121      27.331  48.656  33.956  1.00  0.00           C
ATOM   1900  HA  PHE   121      26.983  49.519  34.522  1.00  0.00           H
ATOM   1901  CB  PHE   121      28.292  47.854  34.883  1.00  0.00           C
ATOM   1902  HB2 PHE   121      27.812  47.580  35.822  1.00  0.00           H
ATOM   1903  HB3 PHE   121      28.540  46.958  34.315  1.00  0.00           H
ATOM   1904  CG  PHE   121      29.553  48.651  35.246  1.00  0.00           C
ATOM   1905  CD1 PHE   121      29.519  49.840  35.985  1.00  0.00           C
ATOM   1906  HD1 PHE   121      28.548  50.278  36.162  1.00  0.00           H
ATOM   1907  CE1 PHE   121      30.728  50.328  36.548  1.00  0.00           C
ATOM   1908  HE1 PHE   121      30.859  51.151  37.235  1.00  0.00           H
ATOM   1909  CZ  PHE   121      31.927  49.741  36.171  1.00  0.00           C
ATOM   1910  HZ  PHE   121      32.831  50.244  36.481  1.00  0.00           H
ATOM   1911  CE2 PHE   121      32.000  48.665  35.306  1.00  0.00           C
ATOM   1912  HE2 PHE   121      32.892  48.243  34.869  1.00  0.00           H
ATOM   1913  CD2 PHE   121      30.833  48.001  34.936  1.00  0.00           C
ATOM   1914  HD2 PHE   121      30.730  47.122  34.316  1.00  0.00           H
ATOM   1915  C   PHE   121      27.985  49.262  32.643  1.00  0.00           C
ATOM   1916  O   PHE   121      28.489  50.371  32.696  1.00  0.00           O
ATOM   1917  N   ILE   122      28.104  48.484  31.572  1.00  0.00           N
ATOM   1918  H   ILE   122      27.820  47.516  31.631  1.00  0.00           H
ATOM   1919  CA  ILE   122      28.676  48.914  30.314  1.00  0.00           C
ATOM   1920  HA  ILE   122      29.604  49.465  30.465  1.00  0.00           H
ATOM   1921  CB  ILE   122      28.977  47.610  29.480  1.00  0.00           C
ATOM   1922  HB  ILE   122      28.135  46.924  29.573  1.00  0.00           H
ATOM   1923  CG2 ILE   122      29.049  48.002  27.966  1.00  0.00           C
ATOM   1924 HG21 ILE   122      29.440  47.290  27.239  1.00  0.00           H
ATOM   1925 HG22 ILE   122      29.797  48.790  27.875  1.00  0.00           H
ATOM   1926 HG23 ILE   122      28.087  48.369  27.609  1.00  0.00           H
ATOM   1927  CG1 ILE   122      30.186  46.863  30.047  1.00  0.00           C
ATOM   1928 HG12 ILE   122      29.997  46.652  31.099  1.00  0.00           H
ATOM   1929 HG13 ILE   122      30.248  45.959  29.439  1.00  0.00           H
ATOM   1930  CD1 ILE   122      31.533  47.555  29.970  1.00  0.00           C
ATOM   1931 HD11 ILE   122      32.344  46.846  30.132  1.00  0.00           H
ATOM   1932 HD12 ILE   122      31.479  48.337  30.727  1.00  0.00           H
ATOM   1933 HD13 ILE   122      31.685  47.936  28.960  1.00  0.00           H
ATOM   1934  C   ILE   122      27.791  49.924  29.602  1.00  0.00           C
ATOM   1935  O   ILE   122      28.426  50.911  29.151  1.00  0.00           O
ATOM   1936  N   ASP   123      26.472  49.856  29.645  1.00  0.00           N
ATOM   1937  H   ASP   123      26.074  48.983  29.961  1.00  0.00           H
ATOM   1938  CA  ASP   123      25.514  50.880  29.257  1.00  0.00           C
ATOM   1939  HA  ASP   123      25.667  51.004  28.186  1.00  0.00           H
ATOM   1940  CB  ASP   123      24.091  50.432  29.559  1.00  0.00           C
ATOM   1941  HB2 ASP   123      24.115  49.347  29.465  1.00  0.00           H
ATOM   1942  HB3 ASP   123      23.892  50.698  30.598  1.00  0.00           H
ATOM   1943  CG  ASP   123      22.960  50.982  28.706  1.00  0.00           C
ATOM   1944  OD1 ASP   123      23.128  51.484  27.544  1.00  0.00           O
ATOM   1945  OD2 ASP   123      21.888  50.885  29.261  1.00  0.00           O
ATOM   1946  C   ASP   123      25.831  52.262  29.912  1.00  0.00           C
ATOM   1947  O   ASP   123      25.534  53.254  29.261  1.00  0.00           O
ATOM   1948  N   GLU   124      26.375  52.228  31.169  1.00  0.00           N
ATOM   1949  H   GLU   124      26.656  51.317  31.501  1.00  0.00           H
ATOM   1950  CA  GLU   124      26.744  53.424  31.824  1.00  0.00           C
ATOM   1951  HA  GLU   124      26.210  54.245  31.345  1.00  0.00           H
ATOM   1952  CB  GLU   124      26.510  53.387  33.363  1.00  0.00           C
ATOM   1953  HB2 GLU   124      25.529  52.933  33.507  1.00  0.00           H
ATOM   1954  HB3 GLU   124      27.093  52.633  33.891  1.00  0.00           H
ATOM   1955  CG  GLU   124      26.568  54.710  34.042  1.00  0.00           C
ATOM   1956  HG2 GLU   124      27.443  55.301  33.771  1.00  0.00           H
ATOM   1957  HG3 GLU   124      25.785  55.259  33.519  1.00  0.00           H
ATOM   1958  CD  GLU   124      26.175  54.712  35.568  1.00  0.00           C
ATOM   1959  OE1 GLU   124      25.208  54.101  35.977  1.00  0.00           O
ATOM   1960  OE2 GLU   124      26.787  55.542  36.302  1.00  0.00           O
ATOM   1961  C   GLU   124      28.183  53.868  31.537  1.00  0.00           C
ATOM   1962  O   GLU   124      28.364  55.065  31.212  1.00  0.00           O
ATOM   1963  N   GLN   125      29.140  52.977  31.530  1.00  0.00           N
ATOM   1964  H   GLN   125      28.873  52.068  31.882  1.00  0.00           H
ATOM   1965  CA  GLN   125      30.564  53.317  31.388  1.00  0.00           C
ATOM   1966  HA  GLN   125      30.754  54.310  31.794  1.00  0.00           H
ATOM   1967  CB  GLN   125      31.542  52.311  32.004  1.00  0.00           C
ATOM   1968  HB2 GLN   125      31.349  51.346  31.534  1.00  0.00           H
ATOM   1969  HB3 GLN   125      32.595  52.533  31.830  1.00  0.00           H
ATOM   1970  CG  GLN   125      31.318  52.232  33.549  1.00  0.00           C
ATOM   1971  HG2 GLN   125      30.340  51.783  33.724  1.00  0.00           H
ATOM   1972  HG3 GLN   125      32.103  51.560  33.896  1.00  0.00           H
ATOM   1973  CD  GLN   125      31.410  53.544  34.297  1.00  0.00           C
ATOM   1974  OE1 GLN   125      32.189  54.452  33.924  1.00  0.00           O
ATOM   1975  NE2 GLN   125      30.686  53.707  35.397  1.00  0.00           N
ATOM   1976 HE21 GLN   125      30.683  54.613  35.842  1.00  0.00           H
ATOM   1977 HE22 GLN   125      29.907  53.106  35.623  1.00  0.00           H
ATOM   1978  C   GLN   125      31.007  53.566  29.863  1.00  0.00           C
ATOM   1979  O   GLN   125      32.022  54.306  29.655  1.00  0.00           O
ATOM   1980  N   PHE   126      30.202  53.173  28.855  1.00  0.00           N
ATOM   1981  H   PHE   126      29.385  52.615  29.058  1.00  0.00           H
ATOM   1982  CA  PHE   126      30.391  53.385  27.406  1.00  0.00           C
ATOM   1983  HA  PHE   126      30.851  54.369  27.317  1.00  0.00           H
ATOM   1984  CB  PHE   126      31.274  52.264  26.827  1.00  0.00           C
ATOM   1985  HB2 PHE   126      30.791  51.286  26.831  1.00  0.00           H
ATOM   1986  HB3 PHE   126      31.459  52.345  25.757  1.00  0.00           H
ATOM   1987  CG  PHE   126      32.673  52.141  27.456  1.00  0.00           C
ATOM   1988  CD1 PHE   126      32.912  51.250  28.476  1.00  0.00           C
ATOM   1989  HD1 PHE   126      32.061  50.782  28.948  1.00  0.00           H
ATOM   1990  CE1 PHE   126      34.254  50.788  28.733  1.00  0.00           C
ATOM   1991  HE1 PHE   126      34.374  50.001  29.462  1.00  0.00           H
ATOM   1992  CZ  PHE   126      35.342  51.446  28.091  1.00  0.00           C
ATOM   1993  HZ  PHE   126      36.346  51.229  28.425  1.00  0.00           H
ATOM   1994  CE2 PHE   126      35.088  52.384  27.071  1.00  0.00           C
ATOM   1995  HE2 PHE   126      35.837  52.857  26.453  1.00  0.00           H
ATOM   1996  CD2 PHE   126      33.723  52.596  26.701  1.00  0.00           C
ATOM   1997  HD2 PHE   126      33.572  53.318  25.912  1.00  0.00           H
ATOM   1998  C   PHE   126      29.126  53.499  26.570  1.00  0.00           C
ATOM   1999  O   PHE   126      28.835  52.631  25.773  1.00  0.00           O
ATOM   2000  N   PRO   127      28.265  54.486  26.823  1.00  0.00           N
ATOM   2001  CD  PRO   127      28.671  55.600  27.661  1.00  0.00           C
ATOM   2002  HD2 PRO   127      29.605  56.032  27.299  1.00  0.00           H
ATOM   2003  HD3 PRO   127      28.748  55.345  28.718  1.00  0.00           H
ATOM   2004  CG  PRO   127      27.564  56.585  27.476  1.00  0.00           C
ATOM   2005  HG2 PRO   127      27.729  57.346  26.714  1.00  0.00           H
ATOM   2006  HG3 PRO   127      27.461  57.180  28.383  1.00  0.00           H
ATOM   2007  CB  PRO   127      26.230  55.848  27.110  1.00  0.00           C
ATOM   2008  HB2 PRO   127      25.585  56.334  26.378  1.00  0.00           H
ATOM   2009  HB3 PRO   127      25.644  55.671  28.012  1.00  0.00           H
ATOM   2010  CA  PRO   127      26.825  54.533  26.524  1.00  0.00           C
ATOM   2011  HA  PRO   127      26.209  53.727  26.926  1.00  0.00           H
ATOM   2012  C   PRO   127      26.590  54.532  24.999  1.00  0.00           C
ATOM   2013  O   PRO   127      25.568  54.043  24.578  1.00  0.00           O
ATOM   2014  N   GLN   128      27.598  54.824  24.179  1.00  0.00           N
ATOM   2015  H   GLN   128      28.443  55.251  24.530  1.00  0.00           H
ATOM   2016  CA  GLN   128      27.492  54.715  22.693  1.00  0.00           C
ATOM   2017  HA  GLN   128      26.694  55.349  22.307  1.00  0.00           H
ATOM   2018  CB  GLN   128      28.735  55.365  22.123  1.00  0.00           C
ATOM   2019  HB2 GLN   128      28.622  55.301  21.040  1.00  0.00           H
ATOM   2020  HB3 GLN   128      28.638  56.403  22.442  1.00  0.00           H
ATOM   2021  CG  GLN   128      30.101  54.725  22.631  1.00  0.00           C
ATOM   2022  HG2 GLN   128      29.923  53.665  22.811  1.00  0.00           H
ATOM   2023  HG3 GLN   128      30.886  54.934  21.904  1.00  0.00           H
ATOM   2024  CD  GLN   128      30.657  55.190  24.000  1.00  0.00           C
ATOM   2025  OE1 GLN   128      30.037  55.932  24.765  1.00  0.00           O
ATOM   2026  NE2 GLN   128      31.964  54.936  24.134  1.00  0.00           N
ATOM   2027 HE21 GLN   128      32.404  55.115  25.025  1.00  0.00           H
ATOM   2028 HE22 GLN   128      32.533  54.730  23.324  1.00  0.00           H
ATOM   2029  C   GLN   128      27.331  53.261  22.168  1.00  0.00           C
ATOM   2030  O   GLN   128      26.930  53.126  20.978  1.00  0.00           O
ATOM   2031  N   GLY   129      27.672  52.233  22.907  1.00  0.00           N
ATOM   2032  H   GLY   129      28.005  52.445  23.836  1.00  0.00           H
ATOM   2033  CA  GLY   129      27.594  50.897  22.670  1.00  0.00           C
ATOM   2034  HA2 GLY   129      27.377  50.316  23.565  1.00  0.00           H
ATOM   2035  HA3 GLY   129      26.740  50.783  22.001  1.00  0.00           H
ATOM   2036  C   GLY   129      28.878  50.244  22.049  1.00  0.00           C
ATOM   2037  O   GLY   129      29.653  50.857  21.348  1.00  0.00           O
ATOM   2038  N   ILE   130      29.149  48.957  22.401  1.00  0.00           N
ATOM   2039  H   ILE   130      28.657  48.460  23.129  1.00  0.00           H
ATOM   2040  CA  ILE   130      30.541  48.479  22.123  1.00  0.00           C
ATOM   2041  HA  ILE   130      31.045  49.214  21.496  1.00  0.00           H
ATOM   2042  CB  ILE   130      31.462  48.362  23.335  1.00  0.00           C
ATOM   2043  HB  ILE   130      32.343  47.821  22.987  1.00  0.00           H
ATOM   2044  CG2 ILE   130      31.856  49.747  23.661  1.00  0.00           C
ATOM   2045 HG21 ILE   130      32.375  49.782  24.619  1.00  0.00           H
ATOM   2046 HG22 ILE   130      30.953  50.349  23.765  1.00  0.00           H
ATOM   2047 HG23 ILE   130      32.466  50.161  22.857  1.00  0.00           H
ATOM   2048  CG1 ILE   130      30.871  47.572  24.501  1.00  0.00           C
ATOM   2049 HG12 ILE   130      30.153  48.155  25.077  1.00  0.00           H
ATOM   2050 HG13 ILE   130      30.397  46.681  24.087  1.00  0.00           H
ATOM   2051  CD1 ILE   130      31.936  47.141  25.444  1.00  0.00           C
ATOM   2052 HD11 ILE   130      31.517  46.366  26.086  1.00  0.00           H
ATOM   2053 HD12 ILE   130      32.287  47.955  26.079  1.00  0.00           H
ATOM   2054 HD13 ILE   130      32.830  46.813  24.913  1.00  0.00           H
ATOM   2055  C   ILE   130      30.661  47.050  21.377  1.00  0.00           C
ATOM   2056  O   ILE   130      29.699  46.246  21.446  1.00  0.00           O
ATOM   2057  N   SER   131      31.740  46.856  20.567  1.00  0.00           N
ATOM   2058  H   SER   131      32.413  47.598  20.429  1.00  0.00           H
ATOM   2059  CA  SER   131      31.998  45.684  19.765  1.00  0.00           C
ATOM   2060  HA  SER   131      31.331  44.875  20.062  1.00  0.00           H
ATOM   2061  CB  SER   131      31.601  45.992  18.326  1.00  0.00           C
ATOM   2062  HB2 SER   131      31.885  45.196  17.637  1.00  0.00           H
ATOM   2063  HB3 SER   131      30.527  45.940  18.152  1.00  0.00           H
ATOM   2064  OG  SER   131      32.031  47.263  17.859  1.00  0.00           O
ATOM   2065  HG  SER   131      32.829  47.147  17.339  1.00  0.00           H
ATOM   2066  C   SER   131      33.403  45.162  19.851  1.00  0.00           C
ATOM   2067  O   SER   131      33.609  44.001  19.647  1.00  0.00           O
ATOM   2068  N   GLU   132      34.323  45.995  20.393  1.00  0.00           N
ATOM   2069  H   GLU   132      33.962  46.886  20.704  1.00  0.00           H
ATOM   2070  CA  GLU   132      35.682  45.614  20.630  1.00  0.00           C
ATOM   2071  HA  GLU   132      35.800  44.761  19.962  1.00  0.00           H
ATOM   2072  CB  GLU   132      36.578  46.767  20.150  1.00  0.00           C
ATOM   2073  HB2 GLU   132      36.139  47.266  19.286  1.00  0.00           H
ATOM   2074  HB3 GLU   132      36.714  47.509  20.937  1.00  0.00           H
ATOM   2075  CG  GLU   132      37.954  46.176  19.757  1.00  0.00           C
ATOM   2076  HG2 GLU   132      38.723  46.946  19.686  1.00  0.00           H
ATOM   2077  HG3 GLU   132      38.257  45.574  20.614  1.00  0.00           H
ATOM   2078  CD  GLU   132      37.827  45.444  18.411  1.00  0.00           C
ATOM   2079  OE1 GLU   132      38.647  44.476  18.232  1.00  0.00           O
ATOM   2080  OE2 GLU   132      37.075  45.838  17.489  1.00  0.00           O
ATOM   2081  C   GLU   132      36.002  45.122  22.055  1.00  0.00           C
ATOM   2082  O   GLU   132      35.810  45.871  22.967  1.00  0.00           O
ATOM   2083  N   PRO   133      36.572  43.914  22.220  1.00  0.00           N
ATOM   2084  CD  PRO   133      36.890  42.954  21.157  1.00  0.00           C
ATOM   2085  HD2 PRO   133      37.858  43.240  20.742  1.00  0.00           H
ATOM   2086  HD3 PRO   133      36.112  42.705  20.437  1.00  0.00           H
ATOM   2087  CG  PRO   133      36.915  41.586  21.819  1.00  0.00           C
ATOM   2088  HG2 PRO   133      37.600  40.989  21.216  1.00  0.00           H
ATOM   2089  HG3 PRO   133      35.911  41.162  21.821  1.00  0.00           H
ATOM   2090  CB  PRO   133      37.494  41.940  23.257  1.00  0.00           C
ATOM   2091  HB2 PRO   133      38.561  42.151  23.328  1.00  0.00           H
ATOM   2092  HB3 PRO   133      37.229  41.103  23.902  1.00  0.00           H
ATOM   2093  CA  PRO   133      36.705  43.286  23.512  1.00  0.00           C
ATOM   2094  HA  PRO   133      35.722  42.939  23.830  1.00  0.00           H
ATOM   2095  C   PRO   133      37.430  44.083  24.607  1.00  0.00           C
ATOM   2096  O   PRO   133      38.461  44.750  24.366  1.00  0.00           O
ATOM   2097  N   ILE   134      37.024  43.923  25.827  1.00  0.00           N
ATOM   2098  H   ILE   134      36.121  43.492  25.962  1.00  0.00           H
ATOM   2099  CA  ILE   134      37.811  44.254  27.030  1.00  0.00           C
ATOM   2100  HA  ILE   134      38.738  44.673  26.640  1.00  0.00           H
ATOM   2101  CB  ILE   134      37.126  45.369  27.822  1.00  0.00           C
ATOM   2102  HB  ILE   134      36.243  44.915  28.272  1.00  0.00           H
ATOM   2103  CG2 ILE   134      37.968  45.872  28.988  1.00  0.00           C
ATOM   2104 HG21 ILE   134      38.212  44.976  29.557  1.00  0.00           H
ATOM   2105 HG22 ILE   134      37.422  46.585  29.606  1.00  0.00           H
ATOM   2106 HG23 ILE   134      38.899  46.210  28.533  1.00  0.00           H
ATOM   2107  CG1 ILE   134      36.685  46.575  26.968  1.00  0.00           C
ATOM   2108 HG12 ILE   134      37.578  47.141  26.706  1.00  0.00           H
ATOM   2109 HG13 ILE   134      36.210  46.315  26.022  1.00  0.00           H
ATOM   2110  CD1 ILE   134      35.624  47.473  27.666  1.00  0.00           C
ATOM   2111 HD11 ILE   134      34.920  46.840  28.206  1.00  0.00           H
ATOM   2112 HD12 ILE   134      35.093  47.945  26.839  1.00  0.00           H
ATOM   2113 HD13 ILE   134      36.046  48.234  28.325  1.00  0.00           H
ATOM   2114  C   ILE   134      38.186  43.054  27.838  1.00  0.00           C
ATOM   2115  O   ILE   134      37.375  42.110  27.939  1.00  0.00           O
ATOM   2116  N   PRO   135      39.453  42.908  28.446  1.00  0.00           N
ATOM   2117  CD  PRO   135      40.587  43.816  28.309  1.00  0.00           C
ATOM   2118  HD2 PRO   135      40.566  44.409  29.223  1.00  0.00           H
ATOM   2119  HD3 PRO   135      40.564  44.415  27.399  1.00  0.00           H
ATOM   2120  CG  PRO   135      41.817  42.928  28.236  1.00  0.00           C
ATOM   2121  HG2 PRO   135      42.679  43.449  28.655  1.00  0.00           H
ATOM   2122  HG3 PRO   135      41.982  42.491  27.253  1.00  0.00           H
ATOM   2123  CB  PRO   135      41.424  41.950  29.276  1.00  0.00           C
ATOM   2124  HB2 PRO   135      41.666  42.290  30.282  1.00  0.00           H
ATOM   2125  HB3 PRO   135      41.757  40.966  28.941  1.00  0.00           H
ATOM   2126  CA  PRO   135      39.865  41.803  29.229  1.00  0.00           C
ATOM   2127  HA  PRO   135      39.632  40.946  28.597  1.00  0.00           H
ATOM   2128  C   PRO   135      39.187  41.853  30.592  1.00  0.00           C
ATOM   2129  O   PRO   135      39.154  42.918  31.200  1.00  0.00           O
ATOM   2130  N   LEU   136      38.878  40.674  31.119  1.00  0.00           N
ATOM   2131  H   LEU   136      39.085  39.824  30.615  1.00  0.00           H
ATOM   2132  CA  LEU   136      38.242  40.607  32.450  1.00  0.00           C
ATOM   2133  HA  LEU   136      38.225  41.565  32.970  1.00  0.00           H
ATOM   2134  CB  LEU   136      36.767  40.222  32.218  1.00  0.00           C
ATOM   2135  HB2 LEU   136      36.270  40.968  31.597  1.00  0.00           H
ATOM   2136  HB3 LEU   136      36.698  39.310  31.626  1.00  0.00           H
ATOM   2137  CG  LEU   136      35.850  39.997  33.474  1.00  0.00           C
ATOM   2138  HG  LEU   136      36.346  40.551  34.270  1.00  0.00           H
ATOM   2139  CD1 LEU   136      34.440  40.391  33.181  1.00  0.00           C
ATOM   2140 HD11 LEU   136      34.425  41.472  33.044  1.00  0.00           H
ATOM   2141 HD12 LEU   136      33.826  40.241  34.069  1.00  0.00           H
ATOM   2142 HD13 LEU   136      34.017  39.823  32.353  1.00  0.00           H
ATOM   2143  CD2 LEU   136      35.886  38.512  33.911  1.00  0.00           C
ATOM   2144 HD21 LEU   136      35.230  38.372  34.770  1.00  0.00           H
ATOM   2145 HD22 LEU   136      35.521  37.838  33.135  1.00  0.00           H
ATOM   2146 HD23 LEU   136      36.908  38.196  34.119  1.00  0.00           H
ATOM   2147  C   LEU   136      39.004  39.628  33.349  1.00  0.00           C
ATOM   2148  O   LEU   136      39.432  38.482  33.021  1.00  0.00           O
ATOM   2149  N   GLY   137      39.419  40.127  34.524  1.00  0.00           N
ATOM   2150  H   GLY   137      39.319  41.111  34.724  1.00  0.00           H
ATOM   2151  CA  GLY   137      39.610  39.310  35.669  1.00  0.00           C
ATOM   2152  HA2 GLY   137      39.955  38.321  35.368  1.00  0.00           H
ATOM   2153  HA3 GLY   137      40.286  39.814  36.361  1.00  0.00           H
ATOM   2154  C   GLY   137      38.428  38.983  36.644  1.00  0.00           C
ATOM   2155  O   GLY   137      37.593  39.844  36.793  1.00  0.00           O
ATOM   2156  N   PHE   138      38.412  37.791  37.274  1.00  0.00           N
ATOM   2157  H   PHE   138      39.193  37.229  36.967  1.00  0.00           H
ATOM   2158  CA  PHE   138      37.366  37.305  38.135  1.00  0.00           C
ATOM   2159  HA  PHE   138      36.540  37.992  38.312  1.00  0.00           H
ATOM   2160  CB  PHE   138      36.688  36.197  37.364  1.00  0.00           C
ATOM   2161  HB2 PHE   138      36.369  36.581  36.395  1.00  0.00           H
ATOM   2162  HB3 PHE   138      37.518  35.505  37.214  1.00  0.00           H
ATOM   2163  CG  PHE   138      35.581  35.457  37.976  1.00  0.00           C
ATOM   2164  CD1 PHE   138      35.431  34.120  37.579  1.00  0.00           C
ATOM   2165  HD1 PHE   138      35.939  33.713  36.718  1.00  0.00           H
ATOM   2166  CE1 PHE   138      34.471  33.304  38.201  1.00  0.00           C
ATOM   2167  HE1 PHE   138      34.378  32.274  37.892  1.00  0.00           H
ATOM   2168  CZ  PHE   138      33.701  33.785  39.297  1.00  0.00           C
ATOM   2169  HZ  PHE   138      32.952  33.154  39.755  1.00  0.00           H
ATOM   2170  CE2 PHE   138      33.932  35.146  39.699  1.00  0.00           C
ATOM   2171  HE2 PHE   138      33.324  35.520  40.510  1.00  0.00           H
ATOM   2172  CD2 PHE   138      34.871  35.981  39.103  1.00  0.00           C
ATOM   2173  HD2 PHE   138      35.121  36.948  39.511  1.00  0.00           H
ATOM   2174  C   PHE   138      37.950  36.899  39.481  1.00  0.00           C
ATOM   2175  O   PHE   138      38.787  35.953  39.524  1.00  0.00           O
ATOM   2176  N   THR   139      37.510  37.462  40.579  1.00  0.00           N
ATOM   2177  H   THR   139      36.788  38.130  40.349  1.00  0.00           H
ATOM   2178  CA  THR   139      37.869  37.024  41.915  1.00  0.00           C
ATOM   2179  HA  THR   139      38.864  36.578  41.948  1.00  0.00           H
ATOM   2180  CB  THR   139      37.828  38.219  42.934  1.00  0.00           C
ATOM   2181  HB  THR   139      36.846  38.680  42.833  1.00  0.00           H
ATOM   2182  CG2 THR   139      38.158  37.666  44.311  1.00  0.00           C
ATOM   2183 HG21 THR   139      39.072  37.078  44.234  1.00  0.00           H
ATOM   2184 HG22 THR   139      37.243  37.139  44.589  1.00  0.00           H
ATOM   2185 HG23 THR   139      38.225  38.537  44.963  1.00  0.00           H
ATOM   2186  OG1 THR   139      38.867  39.190  42.621  1.00  0.00           O
ATOM   2187  HG1 THR   139      38.534  39.581  41.810  1.00  0.00           H
ATOM   2188  C   THR   139      36.983  35.946  42.422  1.00  0.00           C
ATOM   2189  O   THR   139      35.759  36.174  42.527  1.00  0.00           O
ATOM   2190  N   PHE   140      37.603  34.833  42.631  1.00  0.00           N
ATOM   2191  H   PHE   140      38.592  34.852  42.431  1.00  0.00           H
ATOM   2192  CA  PHE   140      36.975  33.576  42.887  1.00  0.00           C
ATOM   2193  HA  PHE   140      35.960  33.846  43.180  1.00  0.00           H
ATOM   2194  CB  PHE   140      36.882  32.821  41.566  1.00  0.00           C
ATOM   2195  HB2 PHE   140      36.579  33.566  40.831  1.00  0.00           H
ATOM   2196  HB3 PHE   140      37.920  32.529  41.407  1.00  0.00           H
ATOM   2197  CG  PHE   140      35.915  31.619  41.634  1.00  0.00           C
ATOM   2198  CD1 PHE   140      34.537  31.949  41.754  1.00  0.00           C
ATOM   2199  HD1 PHE   140      34.198  32.971  41.668  1.00  0.00           H
ATOM   2200  CE1 PHE   140      33.623  30.862  41.967  1.00  0.00           C
ATOM   2201  HE1 PHE   140      32.565  31.045  41.859  1.00  0.00           H
ATOM   2202  CZ  PHE   140      34.055  29.508  42.022  1.00  0.00           C
ATOM   2203  HZ  PHE   140      33.350  28.706  42.186  1.00  0.00           H
ATOM   2204  CE2 PHE   140      35.438  29.270  41.872  1.00  0.00           C
ATOM   2205  HE2 PHE   140      35.852  28.278  41.763  1.00  0.00           H
ATOM   2206  CD2 PHE   140      36.365  30.278  41.753  1.00  0.00           C
ATOM   2207  HD2 PHE   140      37.416  30.059  41.630  1.00  0.00           H
ATOM   2208  C   PHE   140      37.685  32.821  44.045  1.00  0.00           C
ATOM   2209  O   PHE   140      38.498  31.884  43.777  1.00  0.00           O
ATOM   2210  N   SER   141      37.499  33.290  45.252  1.00  0.00           N
ATOM   2211  H   SER   141      36.987  34.147  45.408  1.00  0.00           H
ATOM   2212  CA  SER   141      38.190  32.754  46.450  1.00  0.00           C
ATOM   2213  HA  SER   141      39.214  32.430  46.264  1.00  0.00           H
ATOM   2214  CB  SER   141      38.430  33.827  47.496  1.00  0.00           C
ATOM   2215  HB2 SER   141      37.454  34.228  47.769  1.00  0.00           H
ATOM   2216  HB3 SER   141      38.772  33.344  48.411  1.00  0.00           H
ATOM   2217  OG  SER   141      39.354  34.794  47.127  1.00  0.00           O
ATOM   2218  HG  SER   141      39.633  35.344  47.863  1.00  0.00           H
ATOM   2219  C   SER   141      37.522  31.568  47.054  1.00  0.00           C
ATOM   2220  O   SER   141      36.935  31.656  48.113  1.00  0.00           O
ATOM   2221  N   PHE   142      37.305  30.553  46.206  1.00  0.00           N
ATOM   2222  H   PHE   142      37.855  30.614  45.361  1.00  0.00           H
ATOM   2223  CA  PHE   142      36.812  29.234  46.558  1.00  0.00           C
ATOM   2224  HA  PHE   142      36.512  29.253  47.605  1.00  0.00           H
ATOM   2225  CB  PHE   142      35.489  28.884  45.808  1.00  0.00           C
ATOM   2226  HB2 PHE   142      35.717  28.903  44.742  1.00  0.00           H
ATOM   2227  HB3 PHE   142      35.130  27.879  46.026  1.00  0.00           H
ATOM   2228  CG  PHE   142      34.388  29.877  46.104  1.00  0.00           C
ATOM   2229  CD1 PHE   142      34.190  31.101  45.313  1.00  0.00           C
ATOM   2230  HD1 PHE   142      34.875  31.463  44.560  1.00  0.00           H
ATOM   2231  CE1 PHE   142      33.043  31.913  45.540  1.00  0.00           C
ATOM   2232  HE1 PHE   142      32.875  32.850  45.030  1.00  0.00           H
ATOM   2233  CZ  PHE   142      32.057  31.458  46.392  1.00  0.00           C
ATOM   2234  HZ  PHE   142      31.109  31.975  46.377  1.00  0.00           H
ATOM   2235  CE2 PHE   142      32.213  30.271  47.112  1.00  0.00           C
ATOM   2236  HE2 PHE   142      31.366  29.994  47.723  1.00  0.00           H
ATOM   2237  CD2 PHE   142      33.369  29.505  46.967  1.00  0.00           C
ATOM   2238  HD2 PHE   142      33.559  28.678  47.636  1.00  0.00           H
ATOM   2239  C   PHE   142      37.878  28.130  46.221  1.00  0.00           C
ATOM   2240  O   PHE   142      38.790  28.501  45.471  1.00  0.00           O
ATOM   2241  N   PRO   143      37.729  26.928  46.770  1.00  0.00           N
ATOM   2242  CD  PRO   143      36.658  26.485  47.751  1.00  0.00           C
ATOM   2243  HD2 PRO   143      35.809  26.109  47.180  1.00  0.00           H
ATOM   2244  HD3 PRO   143      36.404  27.295  48.436  1.00  0.00           H
ATOM   2245  CG  PRO   143      37.260  25.480  48.613  1.00  0.00           C
ATOM   2246  HG2 PRO   143      36.530  24.750  48.959  1.00  0.00           H
ATOM   2247  HG3 PRO   143      37.839  26.082  49.314  1.00  0.00           H
ATOM   2248  CB  PRO   143      38.354  24.834  47.750  1.00  0.00           C
ATOM   2249  HB2 PRO   143      38.086  23.855  47.354  1.00  0.00           H
ATOM   2250  HB3 PRO   143      39.172  24.619  48.439  1.00  0.00           H
ATOM   2251  CA  PRO   143      38.737  25.848  46.651  1.00  0.00           C
ATOM   2252  HA  PRO   143      39.670  26.389  46.806  1.00  0.00           H
ATOM   2253  C   PRO   143      38.711  25.233  45.220  1.00  0.00           C
ATOM   2254  O   PRO   143      38.180  24.205  44.890  1.00  0.00           O
ATOM   2255  N   ALA   144      39.312  26.008  44.328  1.00  0.00           N
ATOM   2256  H   ALA   144      39.715  26.895  44.593  1.00  0.00           H
ATOM   2257  CA  ALA   144      39.454  25.670  42.945  1.00  0.00           C
ATOM   2258  HA  ALA   144      38.889  24.794  42.629  1.00  0.00           H
ATOM   2259  CB  ALA   144      38.857  26.834  42.088  1.00  0.00           C
ATOM   2260  HB1 ALA   144      39.214  26.725  41.063  1.00  0.00           H
ATOM   2261  HB2 ALA   144      39.210  27.800  42.448  1.00  0.00           H
ATOM   2262  HB3 ALA   144      37.770  26.748  42.093  1.00  0.00           H
ATOM   2263  C   ALA   144      40.890  25.223  42.540  1.00  0.00           C
ATOM   2264  O   ALA   144      41.848  25.798  43.061  1.00  0.00           O
ATOM   2265  N   SER   145      41.062  24.227  41.670  1.00  0.00           N
ATOM   2266  H   SER   145      40.259  23.755  41.280  1.00  0.00           H
ATOM   2267  CA  SER   145      42.306  23.818  41.085  1.00  0.00           C
ATOM   2268  HA  SER   145      43.101  23.973  41.815  1.00  0.00           H
ATOM   2269  CB  SER   145      42.296  22.313  40.795  1.00  0.00           C
ATOM   2270  HB2 SER   145      41.740  21.834  41.602  1.00  0.00           H
ATOM   2271  HB3 SER   145      41.720  22.200  39.877  1.00  0.00           H
ATOM   2272  OG  SER   145      43.622  21.849  40.588  1.00  0.00           O
ATOM   2273  HG  SER   145      43.734  21.098  41.174  1.00  0.00           H
ATOM   2274  C   SER   145      42.627  24.511  39.739  1.00  0.00           C
ATOM   2275  O   SER   145      41.740  24.885  38.977  1.00  0.00           O
ATOM   2276  N   GLN   146      43.885  24.866  39.457  1.00  0.00           N
ATOM   2277  H   GLN   146      44.652  24.619  40.066  1.00  0.00           H
ATOM   2278  CA  GLN   146      44.234  25.384  38.122  1.00  0.00           C
ATOM   2279  HA  GLN   146      43.478  25.006  37.433  1.00  0.00           H
ATOM   2280  CB  GLN   146      44.139  26.961  38.016  1.00  0.00           C
ATOM   2281  HB2 GLN   146      45.156  27.342  37.921  1.00  0.00           H
ATOM   2282  HB3 GLN   146      43.634  27.156  37.070  1.00  0.00           H
ATOM   2283  CG  GLN   146      43.486  27.742  39.095  1.00  0.00           C
ATOM   2284  HG2 GLN   146      42.421  27.512  39.075  1.00  0.00           H
ATOM   2285  HG3 GLN   146      43.999  27.278  39.938  1.00  0.00           H
ATOM   2286  CD  GLN   146      43.770  29.243  39.072  1.00  0.00           C
ATOM   2287  OE1 GLN   146      43.900  29.850  40.157  1.00  0.00           O
ATOM   2288  NE2 GLN   146      44.225  29.815  37.963  1.00  0.00           N
ATOM   2289 HE21 GLN   146      44.067  30.809  38.034  1.00  0.00           H
ATOM   2290 HE22 GLN   146      44.204  29.361  37.060  1.00  0.00           H
ATOM   2291  C   GLN   146      45.654  24.976  37.577  1.00  0.00           C
ATOM   2292  O   GLN   146      46.538  24.607  38.376  1.00  0.00           O
ATOM   2293  N   ASN   147      45.801  25.129  36.239  1.00  0.00           N
ATOM   2294  H   ASN   147      45.016  25.460  35.696  1.00  0.00           H
ATOM   2295  CA  ASN   147      47.046  24.681  35.412  1.00  0.00           C
ATOM   2296  HA  ASN   147      47.862  24.407  36.080  1.00  0.00           H
ATOM   2297  CB  ASN   147      46.630  23.468  34.482  1.00  0.00           C
ATOM   2298  HB2 ASN   147      46.030  23.635  33.588  1.00  0.00           H
ATOM   2299  HB3 ASN   147      47.535  23.109  33.990  1.00  0.00           H
ATOM   2300  CG  ASN   147      45.945  22.314  35.226  1.00  0.00           C
ATOM   2301  OD1 ASN   147      46.638  21.510  35.871  1.00  0.00           O
ATOM   2302  ND2 ASN   147      44.664  22.354  35.347  1.00  0.00           N
ATOM   2303 HD21 ASN   147      44.234  23.204  35.012  1.00  0.00           H
ATOM   2304 HD22 ASN   147      44.295  21.673  35.995  1.00  0.00           H
ATOM   2305  C   ASN   147      47.497  25.926  34.555  1.00  0.00           C
ATOM   2306  O   ASN   147      48.492  25.878  33.903  1.00  0.00           O
ATOM   2307  N   LYS   148      46.730  27.034  34.561  1.00  0.00           N
ATOM   2308  H   LYS   148      45.887  27.041  35.117  1.00  0.00           H
ATOM   2309  CA  LYS   148      46.943  28.316  33.867  1.00  0.00           C
ATOM   2310  HA  LYS   148      47.983  28.633  33.941  1.00  0.00           H
ATOM   2311  CB  LYS   148      46.685  28.107  32.358  1.00  0.00           C
ATOM   2312  HB2 LYS   148      46.968  28.985  31.777  1.00  0.00           H
ATOM   2313  HB3 LYS   148      47.402  27.380  31.975  1.00  0.00           H
ATOM   2314  CG  LYS   148      45.257  27.494  31.907  1.00  0.00           C
ATOM   2315  HG2 LYS   148      45.261  26.534  32.425  1.00  0.00           H
ATOM   2316  HG3 LYS   148      44.484  28.197  32.216  1.00  0.00           H
ATOM   2317  CD  LYS   148      45.168  27.314  30.392  1.00  0.00           C
ATOM   2318  HD2 LYS   148      45.328  28.286  29.924  1.00  0.00           H
ATOM   2319  HD3 LYS   148      46.010  26.664  30.157  1.00  0.00           H
ATOM   2320  CE  LYS   148      43.746  26.882  29.982  1.00  0.00           C
ATOM   2321  HE2 LYS   148      42.957  27.408  30.519  1.00  0.00           H
ATOM   2322  HE3 LYS   148      43.755  27.115  28.917  1.00  0.00           H
ATOM   2323  NZ  LYS   148      43.584  25.459  30.193  1.00  0.00           N
ATOM   2324  HZ1 LYS   148      42.774  25.087  29.718  1.00  0.00           H
ATOM   2325  HZ2 LYS   148      43.351  25.192  31.139  1.00  0.00           H
ATOM   2326  HZ3 LYS   148      44.447  25.016  29.914  1.00  0.00           H
ATOM   2327  C   LYS   148      46.075  29.360  34.580  1.00  0.00           C
ATOM   2328  O   LYS   148      45.186  29.063  35.332  1.00  0.00           O
ATOM   2329  N   ILE   149      46.277  30.633  34.182  1.00  0.00           N
ATOM   2330  H   ILE   149      47.147  30.722  33.676  1.00  0.00           H
ATOM   2331  CA  ILE   149      45.701  31.811  34.832  1.00  0.00           C
ATOM   2332  HA  ILE   149      45.788  31.615  35.901  1.00  0.00           H
ATOM   2333  CB  ILE   149      46.494  33.079  34.459  1.00  0.00           C
ATOM   2334  HB  ILE   149      47.497  32.909  34.851  1.00  0.00           H
ATOM   2335  CG2 ILE   149      46.691  33.526  32.966  1.00  0.00           C
ATOM   2336 HG21 ILE   149      47.278  34.444  32.946  1.00  0.00           H
ATOM   2337 HG22 ILE   149      45.751  33.704  32.444  1.00  0.00           H
ATOM   2338 HG23 ILE   149      47.225  32.842  32.307  1.00  0.00           H
ATOM   2339  CG1 ILE   149      45.987  34.305  35.238  1.00  0.00           C
ATOM   2340 HG12 ILE   149      46.687  35.114  35.028  1.00  0.00           H
ATOM   2341 HG13 ILE   149      44.962  34.525  34.942  1.00  0.00           H
ATOM   2342  CD1 ILE   149      46.078  34.138  36.781  1.00  0.00           C
ATOM   2343 HD11 ILE   149      45.561  35.003  37.200  1.00  0.00           H
ATOM   2344 HD12 ILE   149      47.109  34.071  37.127  1.00  0.00           H
ATOM   2345 HD13 ILE   149      45.651  33.197  37.130  1.00  0.00           H
ATOM   2346  C   ILE   149      44.233  31.887  34.468  1.00  0.00           C
ATOM   2347  O   ILE   149      43.417  32.422  35.270  1.00  0.00           O
ATOM   2348  N   ASN   150      43.892  31.530  33.249  1.00  0.00           N
ATOM   2349  H   ASN   150      44.602  31.123  32.657  1.00  0.00           H
ATOM   2350  CA  ASN   150      42.507  31.768  32.750  1.00  0.00           C
ATOM   2351  HA  ASN   150      42.108  32.611  33.315  1.00  0.00           H
ATOM   2352  CB  ASN   150      42.558  32.224  31.283  1.00  0.00           C
ATOM   2353  HB2 ASN   150      41.642  32.613  30.837  1.00  0.00           H
ATOM   2354  HB3 ASN   150      43.164  33.128  31.230  1.00  0.00           H
ATOM   2355  CG  ASN   150      43.279  31.243  30.357  1.00  0.00           C
ATOM   2356  OD1 ASN   150      43.673  30.153  30.722  1.00  0.00           O
ATOM   2357  ND2 ASN   150      43.484  31.653  29.125  1.00  0.00           N
ATOM   2358 HD21 ASN   150      43.075  32.512  28.788  1.00  0.00           H
ATOM   2359 HD22 ASN   150      43.868  30.987  28.470  1.00  0.00           H
ATOM   2360  C   ASN   150      41.500  30.586  32.955  1.00  0.00           C
ATOM   2361  O   ASN   150      40.596  30.518  32.111  1.00  0.00           O
ATOM   2362  N   GLU   151      41.698  29.778  33.986  1.00  0.00           N
ATOM   2363  H   GLU   151      42.512  29.958  34.557  1.00  0.00           H
ATOM   2364  CA  GLU   151      40.744  28.725  34.439  1.00  0.00           C
ATOM   2365  HA  GLU   151      39.671  28.814  34.274  1.00  0.00           H
ATOM   2366  CB  GLU   151      41.156  27.417  33.807  1.00  0.00           C
ATOM   2367  HB2 GLU   151      40.409  26.629  33.902  1.00  0.00           H
ATOM   2368  HB3 GLU   151      41.210  27.529  32.724  1.00  0.00           H
ATOM   2369  CG  GLU   151      42.442  26.762  34.411  1.00  0.00           C
ATOM   2370  HG2 GLU   151      43.180  27.542  34.223  1.00  0.00           H
ATOM   2371  HG3 GLU   151      42.322  26.690  35.493  1.00  0.00           H
ATOM   2372  CD  GLU   151      42.755  25.446  33.696  1.00  0.00           C
ATOM   2373  OE1 GLU   151      42.341  25.156  32.575  1.00  0.00           O
ATOM   2374  OE2 GLU   151      43.531  24.608  34.305  1.00  0.00           O
ATOM   2375  C   GLU   151      40.583  28.577  35.915  1.00  0.00           C
ATOM   2376  O   GLU   151      41.292  29.208  36.748  1.00  0.00           O
ATOM   2377  N   GLY   152      39.742  27.669  36.323  1.00  0.00           N
ATOM   2378  H   GLY   152      39.227  27.255  35.559  1.00  0.00           H
ATOM   2379  CA  GLY   152      39.596  27.218  37.684  1.00  0.00           C
ATOM   2380  HA2 GLY   152      40.530  26.776  38.030  1.00  0.00           H
ATOM   2381  HA3 GLY   152      39.280  28.131  38.192  1.00  0.00           H
ATOM   2382  C   GLY   152      38.547  26.198  37.820  1.00  0.00           C
ATOM   2383  O   GLY   152      37.397  26.443  37.580  1.00  0.00           O
ATOM   2384  N   ILE   153      38.943  24.975  38.184  1.00  0.00           N
ATOM   2385  H   ILE   153      39.906  24.807  38.435  1.00  0.00           H
ATOM   2386  CA  ILE   153      38.179  23.792  38.279  1.00  0.00           C
ATOM   2387  HA  ILE   153      37.296  23.871  37.646  1.00  0.00           H
ATOM   2388  CB  ILE   153      39.082  22.700  37.571  1.00  0.00           C
ATOM   2389  HB  ILE   153      40.060  22.491  38.003  1.00  0.00           H
ATOM   2390  CG2 ILE   153      38.257  21.420  37.624  1.00  0.00           C
ATOM   2391 HG21 ILE   153      38.340  21.076  38.655  1.00  0.00           H
ATOM   2392 HG22 ILE   153      38.667  20.621  37.007  1.00  0.00           H
ATOM   2393 HG23 ILE   153      37.247  21.475  37.217  1.00  0.00           H
ATOM   2394  CG1 ILE   153      39.257  23.090  36.041  1.00  0.00           C
ATOM   2395 HG12 ILE   153      39.073  22.147  35.527  1.00  0.00           H
ATOM   2396 HG13 ILE   153      38.523  23.779  35.622  1.00  0.00           H
ATOM   2397  CD1 ILE   153      40.630  23.558  35.732  1.00  0.00           C
ATOM   2398 HD11 ILE   153      40.828  24.581  36.052  1.00  0.00           H
ATOM   2399 HD12 ILE   153      40.707  23.614  34.646  1.00  0.00           H
ATOM   2400 HD13 ILE   153      41.321  22.847  36.187  1.00  0.00           H
ATOM   2401  C   ILE   153      37.783  23.626  39.774  1.00  0.00           C
ATOM   2402  O   ILE   153      38.672  23.467  40.617  1.00  0.00           O
ATOM   2403  N   LEU   154      36.496  23.785  40.173  1.00  0.00           N
ATOM   2404  H   LEU   154      35.805  24.104  39.507  1.00  0.00           H
ATOM   2405  CA  LEU   154      36.055  23.845  41.538  1.00  0.00           C
ATOM   2406  HA  LEU   154      36.752  24.474  42.090  1.00  0.00           H
ATOM   2407  CB  LEU   154      34.689  24.534  41.525  1.00  0.00           C
ATOM   2408  HB2 LEU   154      34.830  25.467  40.979  1.00  0.00           H
ATOM   2409  HB3 LEU   154      34.041  23.813  41.025  1.00  0.00           H
ATOM   2410  CG  LEU   154      34.108  24.812  42.949  1.00  0.00           C
ATOM   2411  HG  LEU   154      34.094  23.902  43.551  1.00  0.00           H
ATOM   2412  CD1 LEU   154      34.870  25.786  43.760  1.00  0.00           C
ATOM   2413 HD11 LEU   154      35.142  26.624  43.118  1.00  0.00           H
ATOM   2414 HD12 LEU   154      35.783  25.286  44.087  1.00  0.00           H
ATOM   2415 HD13 LEU   154      34.278  26.004  44.648  1.00  0.00           H
ATOM   2416  CD2 LEU   154      32.639  25.296  42.700  1.00  0.00           C
ATOM   2417 HD21 LEU   154      31.959  24.517  42.352  1.00  0.00           H
ATOM   2418 HD22 LEU   154      32.301  25.718  43.646  1.00  0.00           H
ATOM   2419 HD23 LEU   154      32.608  26.122  41.989  1.00  0.00           H
ATOM   2420  C   LEU   154      36.119  22.445  42.146  1.00  0.00           C
ATOM   2421  O   LEU   154      35.158  21.659  41.838  1.00  0.00           O
ATOM   2422  N   GLN   155      37.054  22.131  43.058  1.00  0.00           N
ATOM   2423  H   GLN   155      37.718  22.800  43.422  1.00  0.00           H
ATOM   2424  CA  GLN   155      37.050  20.812  43.739  1.00  0.00           C
ATOM   2425  HA  GLN   155      36.898  20.046  42.979  1.00  0.00           H
ATOM   2426  CB  GLN   155      38.331  20.637  44.486  1.00  0.00           C
ATOM   2427  HB2 GLN   155      38.269  21.262  45.378  1.00  0.00           H
ATOM   2428  HB3 GLN   155      38.348  19.595  44.801  1.00  0.00           H
ATOM   2429  CG  GLN   155      39.638  20.975  43.726  1.00  0.00           C
ATOM   2430  HG2 GLN   155      39.662  22.034  43.470  1.00  0.00           H
ATOM   2431  HG3 GLN   155      40.487  20.726  44.363  1.00  0.00           H
ATOM   2432  CD  GLN   155      39.748  20.244  42.418  1.00  0.00           C
ATOM   2433  OE1 GLN   155      39.858  19.038  42.379  1.00  0.00           O
ATOM   2434  NE2 GLN   155      39.561  20.806  41.264  1.00  0.00           N
ATOM   2435 HE21 GLN   155      39.733  20.117  40.544  1.00  0.00           H
ATOM   2436 HE22 GLN   155      39.197  21.739  41.129  1.00  0.00           H
ATOM   2437  C   GLN   155      35.897  20.688  44.740  1.00  0.00           C
ATOM   2438  O   GLN   155      35.331  19.611  44.874  1.00  0.00           O
ATOM   2439  N   ARG   156      35.423  21.796  45.397  1.00  0.00           N
ATOM   2440  H   ARG   156      35.953  22.654  45.461  1.00  0.00           H
ATOM   2441  CA  ARG   156      34.306  21.743  46.320  1.00  0.00           C
ATOM   2442  HA  ARG   156      33.505  21.137  45.897  1.00  0.00           H
ATOM   2443  CB  ARG   156      34.846  21.188  47.667  1.00  0.00           C
ATOM   2444  HB2 ARG   156      35.061  20.153  47.400  1.00  0.00           H
ATOM   2445  HB3 ARG   156      35.783  21.677  47.935  1.00  0.00           H
ATOM   2446  CG  ARG   156      33.810  21.221  48.801  1.00  0.00           C
ATOM   2447  HG2 ARG   156      34.241  20.870  49.738  1.00  0.00           H
ATOM   2448  HG3 ARG   156      33.474  22.236  49.015  1.00  0.00           H
ATOM   2449  CD  ARG   156      32.513  20.373  48.513  1.00  0.00           C
ATOM   2450  HD2 ARG   156      32.236  20.217  47.469  1.00  0.00           H
ATOM   2451  HD3 ARG   156      32.774  19.355  48.802  1.00  0.00           H
ATOM   2452  NE  ARG   156      31.340  20.784  49.294  1.00  0.00           N
ATOM   2453  HE  ARG   156      31.418  20.896  50.296  1.00  0.00           H
ATOM   2454  CZ  ARG   156      30.148  21.072  48.939  1.00  0.00           C
ATOM   2455  NH1 ARG   156      29.801  21.083  47.686  1.00  0.00           N
ATOM   2456 HH11 ARG   156      30.514  20.856  47.008  1.00  0.00           H
ATOM   2457 HH12 ARG   156      28.975  21.605  47.429  1.00  0.00           H
ATOM   2458  NH2 ARG   156      29.135  21.372  49.782  1.00  0.00           N
ATOM   2459 HH21 ARG   156      29.132  21.213  50.779  1.00  0.00           H
ATOM   2460 HH22 ARG   156      28.278  21.667  49.335  1.00  0.00           H
ATOM   2461  C   ARG   156      33.712  23.191  46.501  1.00  0.00           C
ATOM   2462  O   ARG   156      34.395  24.144  46.729  1.00  0.00           O
ATOM   2463  N   TRP   157      32.405  23.314  46.476  1.00  0.00           N
ATOM   2464  H   TRP   157      31.871  22.514  46.167  1.00  0.00           H
ATOM   2465  CA  TRP   157      31.628  24.469  46.918  1.00  0.00           C
ATOM   2466  HA  TRP   157      32.030  25.377  46.470  1.00  0.00           H
ATOM   2467  CB  TRP   157      30.156  24.369  46.400  1.00  0.00           C
ATOM   2468  HB2 TRP   157      29.886  23.315  46.320  1.00  0.00           H
ATOM   2469  HB3 TRP   157      29.583  24.810  47.214  1.00  0.00           H
ATOM   2470  CG  TRP   157      29.702  24.967  45.113  1.00  0.00           C
ATOM   2471  CD1 TRP   157      28.997  24.320  44.139  1.00  0.00           C
ATOM   2472  HD1 TRP   157      28.676  23.289  44.167  1.00  0.00           H
ATOM   2473  NE1 TRP   157      28.668  25.221  43.098  1.00  0.00           N
ATOM   2474  HE1 TRP   157      28.085  24.983  42.308  1.00  0.00           H
ATOM   2475  CE2 TRP   157      29.201  26.472  43.390  1.00  0.00           C
ATOM   2476  CZ2 TRP   157      29.276  27.653  42.656  1.00  0.00           C
ATOM   2477  HZ2 TRP   157      28.756  27.611  41.709  1.00  0.00           H
ATOM   2478  CH2 TRP   157      30.025  28.771  43.103  1.00  0.00           C
ATOM   2479  HH2 TRP   157      30.078  29.643  42.469  1.00  0.00           H
ATOM   2480  CZ3 TRP   157      30.604  28.744  44.372  1.00  0.00           C
ATOM   2481  HZ3 TRP   157      31.139  29.606  44.740  1.00  0.00           H
ATOM   2482  CE3 TRP   157      30.542  27.503  45.074  1.00  0.00           C
ATOM   2483  HE3 TRP   157      31.041  27.370  46.023  1.00  0.00           H
ATOM   2484  CD2 TRP   157      29.790  26.362  44.630  1.00  0.00           C
ATOM   2485  C   TRP   157      31.694  24.745  48.506  1.00  0.00           C
ATOM   2486  O   TRP   157      31.517  23.886  49.311  1.00  0.00           O
ATOM   2487  N   THR   158      31.790  26.028  48.782  1.00  0.00           N
ATOM   2488  H   THR   158      31.939  26.665  48.013  1.00  0.00           H
ATOM   2489  CA  THR   158      31.853  26.620  50.175  1.00  0.00           C
ATOM   2490  HA  THR   158      31.343  25.869  50.777  1.00  0.00           H
ATOM   2491  CB  THR   158      33.322  26.744  50.596  1.00  0.00           C
ATOM   2492  HB  THR   158      33.250  27.245  51.562  1.00  0.00           H
ATOM   2493  CG2 THR   158      34.104  25.522  50.834  1.00  0.00           C
ATOM   2494 HG21 THR   158      33.484  24.766  51.317  1.00  0.00           H
ATOM   2495 HG22 THR   158      34.900  25.789  51.530  1.00  0.00           H
ATOM   2496 HG23 THR   158      34.549  25.236  49.881  1.00  0.00           H
ATOM   2497  OG1 THR   158      34.121  27.605  49.829  1.00  0.00           O
ATOM   2498  HG1 THR   158      34.878  27.754  50.399  1.00  0.00           H
ATOM   2499  C   THR   158      31.076  27.909  50.290  1.00  0.00           C
ATOM   2500  O   THR   158      30.227  28.171  49.385  1.00  0.00           O
ATOM   2501  N   LYS   159      31.133  28.702  51.380  1.00  0.00           N
ATOM   2502  H   LYS   159      31.749  28.362  52.104  1.00  0.00           H
ATOM   2503  CA  LYS   159      30.450  29.955  51.530  1.00  0.00           C
ATOM   2504  HA  LYS   159      30.515  30.163  52.599  1.00  0.00           H
ATOM   2505  CB  LYS   159      31.265  31.108  50.891  1.00  0.00           C
ATOM   2506  HB2 LYS   159      31.050  31.433  49.873  1.00  0.00           H
ATOM   2507  HB3 LYS   159      31.060  31.990  51.498  1.00  0.00           H
ATOM   2508  CG  LYS   159      32.769  30.904  51.049  1.00  0.00           C
ATOM   2509  HG2 LYS   159      33.157  30.691  52.045  1.00  0.00           H
ATOM   2510  HG3 LYS   159      33.085  30.103  50.381  1.00  0.00           H
ATOM   2511  CD  LYS   159      33.383  32.304  50.694  1.00  0.00           C
ATOM   2512  HD2 LYS   159      33.043  32.628  49.710  1.00  0.00           H
ATOM   2513  HD3 LYS   159      33.069  32.940  51.522  1.00  0.00           H
ATOM   2514  CE  LYS   159      34.991  32.080  50.541  1.00  0.00           C
ATOM   2515  HE2 LYS   159      35.445  31.843  51.503  1.00  0.00           H
ATOM   2516  HE3 LYS   159      35.086  31.302  49.783  1.00  0.00           H
ATOM   2517  NZ  LYS   159      35.639  33.296  50.097  1.00  0.00           N
ATOM   2518  HZ1 LYS   159      35.301  33.573  49.186  1.00  0.00           H
ATOM   2519  HZ2 LYS   159      36.642  33.182  50.109  1.00  0.00           H
ATOM   2520  HZ3 LYS   159      35.519  34.095  50.704  1.00  0.00           H
ATOM   2521  C   LYS   159      28.955  30.030  51.351  1.00  0.00           C
ATOM   2522  O   LYS   159      28.427  31.106  50.948  1.00  0.00           O
ATOM   2523  N   GLY   160      28.186  28.905  51.471  1.00  0.00           N
ATOM   2524  H   GLY   160      28.644  28.050  51.754  1.00  0.00           H
ATOM   2525  CA  GLY   160      26.730  28.872  51.228  1.00  0.00           C
ATOM   2526  HA2 GLY   160      26.320  28.180  51.964  1.00  0.00           H
ATOM   2527  HA3 GLY   160      26.346  29.878  51.401  1.00  0.00           H
ATOM   2528  C   GLY   160      26.062  28.518  49.893  1.00  0.00           C
ATOM   2529  O   GLY   160      24.892  28.958  49.678  1.00  0.00           O
ATOM   2530  N   PHE   161      26.925  28.006  48.964  1.00  0.00           N
ATOM   2531  H   PHE   161      27.855  27.742  49.259  1.00  0.00           H
ATOM   2532  CA  PHE   161      26.505  27.747  47.607  1.00  0.00           C
ATOM   2533  HA  PHE   161      25.628  28.348  47.369  1.00  0.00           H
ATOM   2534  CB  PHE   161      27.558  28.225  46.667  1.00  0.00           C
ATOM   2535  HB2 PHE   161      28.537  27.843  46.958  1.00  0.00           H
ATOM   2536  HB3 PHE   161      27.335  27.892  45.653  1.00  0.00           H
ATOM   2537  CG  PHE   161      27.618  29.734  46.607  1.00  0.00           C
ATOM   2538  CD1 PHE   161      28.312  30.399  47.576  1.00  0.00           C
ATOM   2539  HD1 PHE   161      28.944  29.833  48.245  1.00  0.00           H
ATOM   2540  CE1 PHE   161      28.437  31.787  47.440  1.00  0.00           C
ATOM   2541  HE1 PHE   161      29.186  32.232  48.079  1.00  0.00           H
ATOM   2542  CZ  PHE   161      27.851  32.496  46.394  1.00  0.00           C
ATOM   2543  HZ  PHE   161      27.974  33.565  46.311  1.00  0.00           H
ATOM   2544  CE2 PHE   161      27.153  31.841  45.434  1.00  0.00           C
ATOM   2545  HE2 PHE   161      26.697  32.417  44.642  1.00  0.00           H
ATOM   2546  CD2 PHE   161      27.068  30.462  45.552  1.00  0.00           C
ATOM   2547  HD2 PHE   161      26.583  29.932  44.747  1.00  0.00           H
ATOM   2548  C   PHE   161      26.207  26.244  47.382  1.00  0.00           C
ATOM   2549  O   PHE   161      26.873  25.371  48.011  1.00  0.00           O
ATOM   2550  N   ASP   162      25.206  25.978  46.527  1.00  0.00           N
ATOM   2551  H   ASP   162      24.697  26.814  46.277  1.00  0.00           H
ATOM   2552  CA  ASP   162      24.811  24.578  46.155  1.00  0.00           C
ATOM   2553  HA  ASP   162      25.650  23.900  46.308  1.00  0.00           H
ATOM   2554  CB  ASP   162      23.689  24.138  47.153  1.00  0.00           C
ATOM   2555  HB2 ASP   162      23.885  24.563  48.138  1.00  0.00           H
ATOM   2556  HB3 ASP   162      22.743  24.514  46.761  1.00  0.00           H
ATOM   2557  CG  ASP   162      23.704  22.661  47.288  1.00  0.00           C
ATOM   2558  OD1 ASP   162      24.710  21.923  47.406  1.00  0.00           O
ATOM   2559  OD2 ASP   162      22.561  22.133  47.288  1.00  0.00           O
ATOM   2560  C   ASP   162      24.473  24.352  44.665  1.00  0.00           C
ATOM   2561  O   ASP   162      23.455  23.717  44.252  1.00  0.00           O
ATOM   2562  N   ILE   163      25.005  25.219  43.809  1.00  0.00           N
ATOM   2563  H   ILE   163      25.620  25.971  44.089  1.00  0.00           H
ATOM   2564  CA  ILE   163      24.647  25.331  42.331  1.00  0.00           C
ATOM   2565  HA  ILE   163      23.564  25.450  42.386  1.00  0.00           H
ATOM   2566  CB  ILE   163      25.199  26.602  41.678  1.00  0.00           C
ATOM   2567  HB  ILE   163      26.286  26.576  41.599  1.00  0.00           H
ATOM   2568  CG2 ILE   163      24.620  26.758  40.314  1.00  0.00           C
ATOM   2569 HG21 ILE   163      24.872  27.688  39.807  1.00  0.00           H
ATOM   2570 HG22 ILE   163      23.533  26.790  40.392  1.00  0.00           H
ATOM   2571 HG23 ILE   163      24.916  25.914  39.690  1.00  0.00           H
ATOM   2572  CG1 ILE   163      24.983  27.865  42.589  1.00  0.00           C
ATOM   2573 HG12 ILE   163      23.945  27.986  42.903  1.00  0.00           H
ATOM   2574 HG13 ILE   163      25.616  27.878  43.477  1.00  0.00           H
ATOM   2575  CD1 ILE   163      25.369  29.178  41.829  1.00  0.00           C
ATOM   2576 HD11 ILE   163      24.658  29.636  41.139  1.00  0.00           H
ATOM   2577 HD12 ILE   163      26.281  28.995  41.260  1.00  0.00           H
ATOM   2578 HD13 ILE   163      25.686  30.012  42.455  1.00  0.00           H
ATOM   2579  C   ILE   163      25.172  24.091  41.594  1.00  0.00           C
ATOM   2580  O   ILE   163      26.355  23.844  41.569  1.00  0.00           O
ATOM   2581  N   PRO   164      24.274  23.284  40.907  1.00  0.00           N
ATOM   2582  CD  PRO   164      22.878  23.548  40.653  1.00  0.00           C
ATOM   2583  HD2 PRO   164      22.841  24.484  40.095  1.00  0.00           H
ATOM   2584  HD3 PRO   164      22.456  23.670  41.650  1.00  0.00           H
ATOM   2585  CG  PRO   164      22.360  22.399  39.785  1.00  0.00           C
ATOM   2586  HG2 PRO   164      22.298  22.767  38.761  1.00  0.00           H
ATOM   2587  HG3 PRO   164      21.399  22.169  40.244  1.00  0.00           H
ATOM   2588  CB  PRO   164      23.324  21.283  39.864  1.00  0.00           C
ATOM   2589  HB2 PRO   164      23.483  20.766  38.918  1.00  0.00           H
ATOM   2590  HB3 PRO   164      23.189  20.572  40.679  1.00  0.00           H
ATOM   2591  CA  PRO   164      24.662  22.077  40.137  1.00  0.00           C
ATOM   2592  HA  PRO   164      25.276  21.448  40.781  1.00  0.00           H
ATOM   2593  C   PRO   164      25.476  22.317  38.875  1.00  0.00           C
ATOM   2594  O   PRO   164      25.417  23.382  38.237  1.00  0.00           O
ATOM   2595  N   ASN   165      26.319  21.360  38.496  1.00  0.00           N
ATOM   2596  H   ASN   165      26.396  20.540  39.081  1.00  0.00           H
ATOM   2597  CA  ASN   165      27.027  21.330  37.217  1.00  0.00           C
ATOM   2598  HA  ASN   165      27.680  20.465  37.321  1.00  0.00           H
ATOM   2599  CB  ASN   165      26.106  21.081  36.062  1.00  0.00           C
ATOM   2600  HB2 ASN   165      25.449  21.936  35.903  1.00  0.00           H
ATOM   2601  HB3 ASN   165      26.791  21.030  35.215  1.00  0.00           H
ATOM   2602  CG  ASN   165      25.320  19.779  36.069  1.00  0.00           C
ATOM   2603  OD1 ASN   165      25.364  18.996  37.034  1.00  0.00           O
ATOM   2604  ND2 ASN   165      24.563  19.436  34.993  1.00  0.00           N
ATOM   2605 HD21 ASN   165      24.546  20.052  34.192  1.00  0.00           H
ATOM   2606 HD22 ASN   165      24.052  18.566  34.998  1.00  0.00           H
ATOM   2607  C   ASN   165      28.011  22.537  37.123  1.00  0.00           C
ATOM   2608  O   ASN   165      28.303  23.132  36.074  1.00  0.00           O
ATOM   2609  N   ILE   166      28.746  22.716  38.286  1.00  0.00           N
ATOM   2610  H   ILE   166      28.491  22.156  39.088  1.00  0.00           H
ATOM   2611  CA  ILE   166      29.930  23.580  38.459  1.00  0.00           C
ATOM   2612  HA  ILE   166      30.282  23.930  37.490  1.00  0.00           H
ATOM   2613  CB  ILE   166      29.522  25.022  39.068  1.00  0.00           C
ATOM   2614  HB  ILE   166      29.056  24.925  40.048  1.00  0.00           H
ATOM   2615  CG2 ILE   166      30.732  25.917  39.327  1.00  0.00           C
ATOM   2616 HG21 ILE   166      31.398  25.552  40.108  1.00  0.00           H
ATOM   2617 HG22 ILE   166      30.348  26.893  39.624  1.00  0.00           H
ATOM   2618 HG23 ILE   166      31.394  26.102  38.481  1.00  0.00           H
ATOM   2619  CG1 ILE   166      28.411  25.666  38.205  1.00  0.00           C
ATOM   2620 HG12 ILE   166      28.702  25.840  37.170  1.00  0.00           H
ATOM   2621 HG13 ILE   166      27.598  24.941  38.206  1.00  0.00           H
ATOM   2622  CD1 ILE   166      27.832  27.020  38.788  1.00  0.00           C
ATOM   2623 HD11 ILE   166      28.546  27.836  38.895  1.00  0.00           H
ATOM   2624 HD12 ILE   166      27.333  26.821  39.736  1.00  0.00           H
ATOM   2625 HD13 ILE   166      27.031  27.251  38.086  1.00  0.00           H
ATOM   2626  C   ILE   166      31.110  22.877  39.183  1.00  0.00           C
ATOM   2627  O   ILE   166      32.272  23.158  38.871  1.00  0.00           O
ATOM   2628  N   GLU   167      30.974  22.006  40.181  1.00  0.00           N
ATOM   2629  H   GLU   167      30.068  22.021  40.626  1.00  0.00           H
ATOM   2630  CA  GLU   167      32.047  21.305  40.889  1.00  0.00           C
ATOM   2631  HA  GLU   167      32.765  22.060  41.212  1.00  0.00           H
ATOM   2632  CB  GLU   167      31.611  20.564  42.196  1.00  0.00           C
ATOM   2633  HB2 GLU   167      30.735  19.978  41.918  1.00  0.00           H
ATOM   2634  HB3 GLU   167      32.399  19.952  42.635  1.00  0.00           H
ATOM   2635  CG  GLU   167      31.196  21.657  43.164  1.00  0.00           C
ATOM   2636  HG2 GLU   167      32.024  22.280  43.503  1.00  0.00           H
ATOM   2637  HG3 GLU   167      30.450  22.327  42.736  1.00  0.00           H
ATOM   2638  CD  GLU   167      30.439  21.063  44.347  1.00  0.00           C
ATOM   2639  OE1 GLU   167      31.081  20.741  45.350  1.00  0.00           O
ATOM   2640  OE2 GLU   167      29.187  20.812  44.328  1.00  0.00           O
ATOM   2641  C   GLU   167      32.765  20.323  39.886  1.00  0.00           C
ATOM   2642  O   GLU   167      32.010  19.690  39.177  1.00  0.00           O
ATOM   2643  N   ASN   168      34.062  20.190  39.767  1.00  0.00           N
ATOM   2644  H   ASN   168      34.633  20.493  40.544  1.00  0.00           H
ATOM   2645  CA  ASN   168      34.725  19.468  38.672  1.00  0.00           C
ATOM   2646  HA  ASN   168      35.776  19.710  38.831  1.00  0.00           H
ATOM   2647  CB  ASN   168      34.556  17.898  38.781  1.00  0.00           C
ATOM   2648  HB2 ASN   168      34.746  17.672  39.830  1.00  0.00           H
ATOM   2649  HB3 ASN   168      33.573  17.564  38.446  1.00  0.00           H
ATOM   2650  CG  ASN   168      35.736  17.156  38.113  1.00  0.00           C
ATOM   2651  OD1 ASN   168      36.914  17.458  38.292  1.00  0.00           O
ATOM   2652  ND2 ASN   168      35.425  16.216  37.289  1.00  0.00           N
ATOM   2653 HD21 ASN   168      34.465  15.990  37.073  1.00  0.00           H
ATOM   2654 HD22 ASN   168      36.226  15.723  36.919  1.00  0.00           H
ATOM   2655  C   ASN   168      34.451  20.094  37.301  1.00  0.00           C
ATOM   2656  O   ASN   168      34.854  19.505  36.329  1.00  0.00           O
ATOM   2657  N   HID   169      33.793  21.218  37.191  1.00  0.00           N
ATOM   2658  H   HID   169      33.548  21.656  38.067  1.00  0.00           H
ATOM   2659  CA  HID   169      33.689  22.047  35.991  1.00  0.00           C
ATOM   2660  HA  HID   169      34.087  21.438  35.178  1.00  0.00           H
ATOM   2661  CB  HID   169      32.211  22.326  35.651  1.00  0.00           C
ATOM   2662  HB2 HID   169      31.799  23.141  36.246  1.00  0.00           H
ATOM   2663  HB3 HID   169      32.423  22.784  34.685  1.00  0.00           H
ATOM   2664  CG  HID   169      31.219  21.141  35.564  1.00  0.00           C
ATOM   2665  ND1 HID   169      30.864  20.089  36.437  1.00  0.00           N
ATOM   2666  HD1 HID   169      31.271  19.997  37.356  1.00  0.00           H
ATOM   2667  CE1 HID   169      30.052  19.218  35.770  1.00  0.00           C
ATOM   2668  HE1 HID   169      29.711  18.288  36.201  1.00  0.00           H
ATOM   2669  NE2 HID   169      29.798  19.678  34.542  1.00  0.00           N
ATOM   2670  CD2 HID   169      30.570  20.827  34.368  1.00  0.00           C
ATOM   2671  HD2 HID   169      30.716  21.397  33.461  1.00  0.00           H
ATOM   2672  C   HID   169      34.513  23.338  36.171  1.00  0.00           C
ATOM   2673  O   HID   169      34.496  23.998  37.173  1.00  0.00           O
ATOM   2674  N   ASP   170      35.229  23.720  35.159  1.00  0.00           N
ATOM   2675  H   ASP   170      35.400  23.022  34.449  1.00  0.00           H
ATOM   2676  CA  ASP   170      35.953  24.992  34.931  1.00  0.00           C
ATOM   2677  HA  ASP   170      36.639  25.074  35.775  1.00  0.00           H
ATOM   2678  CB  ASP   170      36.761  24.849  33.602  1.00  0.00           C
ATOM   2679  HB2 ASP   170      37.493  24.041  33.583  1.00  0.00           H
ATOM   2680  HB3 ASP   170      36.112  24.671  32.745  1.00  0.00           H
ATOM   2681  CG  ASP   170      37.581  26.185  33.348  1.00  0.00           C
ATOM   2682  OD1 ASP   170      37.627  27.196  34.138  1.00  0.00           O
ATOM   2683  OD2 ASP   170      38.099  26.163  32.209  1.00  0.00           O
ATOM   2684  C   ASP   170      35.015  26.137  34.927  1.00  0.00           C
ATOM   2685  O   ASP   170      34.305  26.317  33.949  1.00  0.00           O
ATOM   2686  N   VAL   171      35.161  27.086  35.901  1.00  0.00           N
ATOM   2687  H   VAL   171      35.867  26.999  36.617  1.00  0.00           H
ATOM   2688  CA  VAL   171      34.282  28.212  36.054  1.00  0.00           C
ATOM   2689  HA  VAL   171      33.324  27.788  35.754  1.00  0.00           H
ATOM   2690  CB  VAL   171      34.245  28.744  37.499  1.00  0.00           C
ATOM   2691  HB  VAL   171      33.492  29.520  37.645  1.00  0.00           H
ATOM   2692  CG1 VAL   171      33.901  27.655  38.577  1.00  0.00           C
ATOM   2693 HG11 VAL   171      33.003  27.210  38.145  1.00  0.00           H
ATOM   2694 HG12 VAL   171      34.718  26.936  38.518  1.00  0.00           H
ATOM   2695 HG13 VAL   171      33.766  28.071  39.574  1.00  0.00           H
ATOM   2696  CG2 VAL   171      35.569  29.422  37.907  1.00  0.00           C
ATOM   2697 HG21 VAL   171      36.082  29.916  37.080  1.00  0.00           H
ATOM   2698 HG22 VAL   171      36.255  28.664  38.285  1.00  0.00           H
ATOM   2699 HG23 VAL   171      35.547  30.192  38.679  1.00  0.00           H
ATOM   2700  C   VAL   171      34.406  29.365  35.073  1.00  0.00           C
ATOM   2701  O   VAL   171      33.490  30.268  35.130  1.00  0.00           O
ATOM   2702  N   VAL   172      35.407  29.363  34.207  1.00  0.00           N
ATOM   2703  H   VAL   172      35.954  28.517  34.131  1.00  0.00           H
ATOM   2704  CA  VAL   172      35.790  30.539  33.319  1.00  0.00           C
ATOM   2705  HA  VAL   172      35.461  31.342  33.979  1.00  0.00           H
ATOM   2706  CB  VAL   172      37.300  30.809  33.178  1.00  0.00           C
ATOM   2707  HB  VAL   172      37.856  29.976  32.747  1.00  0.00           H
ATOM   2708  CG1 VAL   172      37.592  31.846  32.064  1.00  0.00           C
ATOM   2709 HG11 VAL   172      37.445  31.394  31.083  1.00  0.00           H
ATOM   2710 HG12 VAL   172      36.989  32.728  32.280  1.00  0.00           H
ATOM   2711 HG13 VAL   172      38.611  32.230  32.099  1.00  0.00           H
ATOM   2712  CG2 VAL   172      37.948  31.287  34.493  1.00  0.00           C
ATOM   2713 HG21 VAL   172      37.393  32.144  34.876  1.00  0.00           H
ATOM   2714 HG22 VAL   172      38.969  31.545  34.214  1.00  0.00           H
ATOM   2715 HG23 VAL   172      37.947  30.427  35.162  1.00  0.00           H
ATOM   2716  C   VAL   172      35.010  30.528  31.956  1.00  0.00           C
ATOM   2717  O   VAL   172      34.310  31.485  31.535  1.00  0.00           O
ATOM   2718  N   PRO   173      34.975  29.342  31.277  1.00  0.00           N
ATOM   2719  CD  PRO   173      35.842  28.153  31.334  1.00  0.00           C
ATOM   2720  HD2 PRO   173      35.428  27.353  31.948  1.00  0.00           H
ATOM   2721  HD3 PRO   173      36.766  28.458  31.825  1.00  0.00           H
ATOM   2722  CG  PRO   173      36.083  27.769  29.882  1.00  0.00           C
ATOM   2723  HG2 PRO   173      36.366  26.727  29.733  1.00  0.00           H
ATOM   2724  HG3 PRO   173      36.845  28.394  29.416  1.00  0.00           H
ATOM   2725  CB  PRO   173      34.701  28.011  29.283  1.00  0.00           C
ATOM   2726  HB2 PRO   173      33.957  27.246  29.505  1.00  0.00           H
ATOM   2727  HB3 PRO   173      34.819  28.075  28.201  1.00  0.00           H
ATOM   2728  CA  PRO   173      34.263  29.329  29.995  1.00  0.00           C
ATOM   2729  HA  PRO   173      34.610  30.235  29.498  1.00  0.00           H
ATOM   2730  C   PRO   173      32.749  29.356  30.160  1.00  0.00           C
ATOM   2731  O   PRO   173      32.084  29.760  29.207  1.00  0.00           O
ATOM   2732  N   MET   174      32.225  29.076  31.355  1.00  0.00           N
ATOM   2733  H   MET   174      32.837  28.530  31.944  1.00  0.00           H
ATOM   2734  CA  MET   174      30.836  29.261  31.685  1.00  0.00           C
ATOM   2735  HA  MET   174      30.303  28.904  30.804  1.00  0.00           H
ATOM   2736  CB  MET   174      30.390  28.241  32.820  1.00  0.00           C
ATOM   2737  HB2 MET   174      29.303  28.243  32.901  1.00  0.00           H
ATOM   2738  HB3 MET   174      30.705  27.260  32.463  1.00  0.00           H
ATOM   2739  CG  MET   174      31.050  28.385  34.199  1.00  0.00           C
ATOM   2740  HG2 MET   174      32.103  28.145  34.049  1.00  0.00           H
ATOM   2741  HG3 MET   174      31.041  29.428  34.512  1.00  0.00           H
ATOM   2742  SD  MET   174      30.507  27.482  35.580  1.00  0.00           S
ATOM   2743  CE  MET   174      30.868  25.807  34.966  1.00  0.00           C
ATOM   2744  HE1 MET   174      30.034  25.114  35.077  1.00  0.00           H
ATOM   2745  HE2 MET   174      30.981  25.783  33.882  1.00  0.00           H
ATOM   2746  HE3 MET   174      31.846  25.440  35.279  1.00  0.00           H
ATOM   2747  C   MET   174      30.452  30.741  32.073  1.00  0.00           C
ATOM   2748  O   MET   174      29.402  31.171  31.605  1.00  0.00           O
ATOM   2749  N   LEU   175      31.317  31.505  32.715  1.00  0.00           N
ATOM   2750  H   LEU   175      32.225  31.073  32.809  1.00  0.00           H
ATOM   2751  CA  LEU   175      31.299  32.958  32.760  1.00  0.00           C
ATOM   2752  HA  LEU   175      30.511  33.297  33.432  1.00  0.00           H
ATOM   2753  CB  LEU   175      32.584  33.442  33.570  1.00  0.00           C
ATOM   2754  HB2 LEU   175      32.464  33.076  34.589  1.00  0.00           H
ATOM   2755  HB3 LEU   175      33.488  32.995  33.154  1.00  0.00           H
ATOM   2756  CG  LEU   175      32.799  34.934  33.517  1.00  0.00           C
ATOM   2757  HG  LEU   175      33.046  35.184  32.486  1.00  0.00           H
ATOM   2758  CD1 LEU   175      31.521  35.716  33.840  1.00  0.00           C
ATOM   2759 HD11 LEU   175      31.165  35.381  34.814  1.00  0.00           H
ATOM   2760 HD12 LEU   175      30.720  35.533  33.123  1.00  0.00           H
ATOM   2761 HD13 LEU   175      31.626  36.796  33.953  1.00  0.00           H
ATOM   2762  CD2 LEU   175      33.945  35.276  34.395  1.00  0.00           C
ATOM   2763 HD21 LEU   175      33.707  34.986  35.418  1.00  0.00           H
ATOM   2764 HD22 LEU   175      34.892  34.774  34.194  1.00  0.00           H
ATOM   2765 HD23 LEU   175      34.246  36.315  34.270  1.00  0.00           H
ATOM   2766  C   LEU   175      31.181  33.565  31.338  1.00  0.00           C
ATOM   2767  O   LEU   175      30.325  34.374  31.103  1.00  0.00           O
ATOM   2768  N   GLN   176      32.032  33.055  30.432  1.00  0.00           N
ATOM   2769  H   GLN   176      32.667  32.311  30.688  1.00  0.00           H
ATOM   2770  CA  GLN   176      32.081  33.423  29.030  1.00  0.00           C
ATOM   2771  HA  GLN   176      32.252  34.494  28.914  1.00  0.00           H
ATOM   2772  CB  GLN   176      33.270  32.753  28.178  1.00  0.00           C
ATOM   2773  HB2 GLN   176      34.230  32.766  28.694  1.00  0.00           H
ATOM   2774  HB3 GLN   176      33.015  31.746  27.849  1.00  0.00           H
ATOM   2775  CG  GLN   176      33.651  33.464  26.831  1.00  0.00           C
ATOM   2776  HG2 GLN   176      34.361  32.801  26.337  1.00  0.00           H
ATOM   2777  HG3 GLN   176      32.826  33.543  26.123  1.00  0.00           H
ATOM   2778  CD  GLN   176      34.343  34.831  26.989  1.00  0.00           C
ATOM   2779  OE1 GLN   176      35.345  34.997  27.724  1.00  0.00           O
ATOM   2780  NE2 GLN   176      33.928  35.789  26.267  1.00  0.00           N
ATOM   2781 HE21 GLN   176      34.545  36.589  26.284  1.00  0.00           H
ATOM   2782 HE22 GLN   176      33.364  35.683  25.437  1.00  0.00           H
ATOM   2783  C   GLN   176      30.811  33.073  28.358  1.00  0.00           C
ATOM   2784  O   GLN   176      30.267  33.797  27.528  1.00  0.00           O
ATOM   2785  N   LYS   177      30.182  31.963  28.733  1.00  0.00           N
ATOM   2786  H   LYS   177      30.462  31.471  29.569  1.00  0.00           H
ATOM   2787  CA  LYS   177      28.927  31.596  27.958  1.00  0.00           C
ATOM   2788  HA  LYS   177      29.177  31.547  26.897  1.00  0.00           H
ATOM   2789  CB  LYS   177      28.600  30.091  28.289  1.00  0.00           C
ATOM   2790  HB2 LYS   177      29.496  29.483  28.172  1.00  0.00           H
ATOM   2791  HB3 LYS   177      28.118  30.178  29.263  1.00  0.00           H
ATOM   2792  CG  LYS   177      27.606  29.341  27.274  1.00  0.00           C
ATOM   2793  HG2 LYS   177      26.845  30.065  26.980  1.00  0.00           H
ATOM   2794  HG3 LYS   177      28.201  29.161  26.378  1.00  0.00           H
ATOM   2795  CD  LYS   177      26.874  28.076  27.791  1.00  0.00           C
ATOM   2796  HD2 LYS   177      27.618  27.348  28.114  1.00  0.00           H
ATOM   2797  HD3 LYS   177      26.108  28.432  28.479  1.00  0.00           H
ATOM   2798  CE  LYS   177      26.017  27.491  26.607  1.00  0.00           C
ATOM   2799  HE2 LYS   177      25.210  26.916  27.060  1.00  0.00           H
ATOM   2800  HE3 LYS   177      25.572  28.344  26.094  1.00  0.00           H
ATOM   2801  NZ  LYS   177      26.812  26.678  25.690  1.00  0.00           N
ATOM   2802  HZ1 LYS   177      27.080  25.794  26.096  1.00  0.00           H
ATOM   2803  HZ2 LYS   177      27.659  27.144  25.397  1.00  0.00           H
ATOM   2804  HZ3 LYS   177      26.247  26.567  24.858  1.00  0.00           H
ATOM   2805  C   LYS   177      27.745  32.592  27.963  1.00  0.00           C
ATOM   2806  O   LYS   177      27.345  33.085  26.892  1.00  0.00           O
ATOM   2807  N   GLN   178      27.189  32.943  29.169  1.00  0.00           N
ATOM   2808  H   GLN   178      27.572  32.454  29.965  1.00  0.00           H
ATOM   2809  CA  GLN   178      25.987  33.801  29.269  1.00  0.00           C
ATOM   2810  HA  GLN   178      25.254  33.545  28.503  1.00  0.00           H
ATOM   2811  CB  GLN   178      25.363  33.713  30.652  1.00  0.00           C
ATOM   2812  HB2 GLN   178      25.732  34.436  31.380  1.00  0.00           H
ATOM   2813  HB3 GLN   178      24.315  33.967  30.500  1.00  0.00           H
ATOM   2814  CG  GLN   178      25.406  32.284  31.226  1.00  0.00           C
ATOM   2815  HG2 GLN   178      26.410  31.912  31.425  1.00  0.00           H
ATOM   2816  HG3 GLN   178      24.855  32.288  32.167  1.00  0.00           H
ATOM   2817  CD  GLN   178      24.850  31.175  30.336  1.00  0.00           C
ATOM   2818  OE1 GLN   178      24.217  31.336  29.255  1.00  0.00           O
ATOM   2819  NE2 GLN   178      25.135  29.905  30.687  1.00  0.00           N
ATOM   2820 HE21 GLN   178      24.722  29.205  30.087  1.00  0.00           H
ATOM   2821 HE22 GLN   178      25.706  29.620  31.469  1.00  0.00           H
ATOM   2822  C   GLN   178      26.409  35.251  28.905  1.00  0.00           C
ATOM   2823  O   GLN   178      25.516  35.972  28.490  1.00  0.00           O
ATOM   2824  N   ILE   179      27.693  35.637  29.052  1.00  0.00           N
ATOM   2825  H   ILE   179      28.319  34.944  29.436  1.00  0.00           H
ATOM   2826  CA  ILE   179      28.434  36.781  28.360  1.00  0.00           C
ATOM   2827  HA  ILE   179      28.093  37.727  28.781  1.00  0.00           H
ATOM   2828  CB  ILE   179      29.950  36.741  28.652  1.00  0.00           C
ATOM   2829  HB  ILE   179      30.155  35.702  28.909  1.00  0.00           H
ATOM   2830  CG2 ILE   179      30.797  37.356  27.547  1.00  0.00           C
ATOM   2831 HG21 ILE   179      30.866  36.656  26.714  1.00  0.00           H
ATOM   2832 HG22 ILE   179      31.828  37.421  27.896  1.00  0.00           H
ATOM   2833 HG23 ILE   179      30.346  38.307  27.263  1.00  0.00           H
ATOM   2834  CG1 ILE   179      30.204  37.420  30.016  1.00  0.00           C
ATOM   2835 HG12 ILE   179      29.742  38.407  30.061  1.00  0.00           H
ATOM   2836 HG13 ILE   179      29.678  36.766  30.712  1.00  0.00           H
ATOM   2837  CD1 ILE   179      31.606  37.613  30.382  1.00  0.00           C
ATOM   2838 HD11 ILE   179      32.096  36.646  30.266  1.00  0.00           H
ATOM   2839 HD12 ILE   179      31.810  38.016  31.374  1.00  0.00           H
ATOM   2840 HD13 ILE   179      32.138  38.354  29.784  1.00  0.00           H
ATOM   2841  C   ILE   179      28.043  36.898  26.855  1.00  0.00           C
ATOM   2842  O   ILE   179      27.503  37.853  26.362  1.00  0.00           O
ATOM   2843  N   THR   180      28.256  35.787  26.127  1.00  0.00           N
ATOM   2844  H   THR   180      28.490  34.908  26.567  1.00  0.00           H
ATOM   2845  CA  THR   180      27.973  35.691  24.690  1.00  0.00           C
ATOM   2846  HA  THR   180      28.507  36.565  24.316  1.00  0.00           H
ATOM   2847  CB  THR   180      28.568  34.395  24.094  1.00  0.00           C
ATOM   2848  HB  THR   180      27.926  33.538  24.301  1.00  0.00           H
ATOM   2849  CG2 THR   180      28.663  34.609  22.553  1.00  0.00           C
ATOM   2850 HG21 THR   180      28.850  33.732  21.934  1.00  0.00           H
ATOM   2851 HG22 THR   180      29.253  35.443  22.171  1.00  0.00           H
ATOM   2852 HG23 THR   180      27.668  34.862  22.187  1.00  0.00           H
ATOM   2853  OG1 THR   180      29.819  34.026  24.554  1.00  0.00           O
ATOM   2854  HG1 THR   180      29.778  33.603  25.416  1.00  0.00           H
ATOM   2855  C   THR   180      26.473  35.771  24.382  1.00  0.00           C
ATOM   2856  O   THR   180      26.033  36.313  23.392  1.00  0.00           O
ATOM   2857  N   LYS   181      25.600  35.348  25.297  1.00  0.00           N
ATOM   2858  H   LYS   181      25.939  34.845  26.105  1.00  0.00           H
ATOM   2859  CA  LYS   181      24.164  35.313  25.092  1.00  0.00           C
ATOM   2860  HA  LYS   181      23.922  34.908  24.108  1.00  0.00           H
ATOM   2861  CB  LYS   181      23.730  34.337  26.201  1.00  0.00           C
ATOM   2862  HB2 LYS   181      24.499  33.569  26.285  1.00  0.00           H
ATOM   2863  HB3 LYS   181      23.576  34.844  27.152  1.00  0.00           H
ATOM   2864  CG  LYS   181      22.413  33.698  25.846  1.00  0.00           C
ATOM   2865  HG2 LYS   181      21.642  34.408  25.544  1.00  0.00           H
ATOM   2866  HG3 LYS   181      22.604  33.059  24.984  1.00  0.00           H
ATOM   2867  CD  LYS   181      21.880  32.836  27.053  1.00  0.00           C
ATOM   2868  HD2 LYS   181      22.522  31.964  27.177  1.00  0.00           H
ATOM   2869  HD3 LYS   181      21.941  33.303  28.035  1.00  0.00           H
ATOM   2870  CE  LYS   181      20.452  32.332  26.803  1.00  0.00           C
ATOM   2871  HE2 LYS   181      19.720  33.139  26.852  1.00  0.00           H
ATOM   2872  HE3 LYS   181      20.464  31.889  25.808  1.00  0.00           H
ATOM   2873  NZ  LYS   181      20.096  31.408  27.854  1.00  0.00           N
ATOM   2874  HZ1 LYS   181      19.157  31.038  27.863  1.00  0.00           H
ATOM   2875  HZ2 LYS   181      20.149  31.847  28.762  1.00  0.00           H
ATOM   2876  HZ3 LYS   181      20.678  30.588  27.957  1.00  0.00           H
ATOM   2877  C   LYS   181      23.600  36.731  25.149  1.00  0.00           C
ATOM   2878  O   LYS   181      22.862  37.206  24.257  1.00  0.00           O
ATOM   2879  N   ARG   182      24.025  37.548  26.146  1.00  0.00           N
ATOM   2880  H   ARG   182      24.644  37.172  26.849  1.00  0.00           H
ATOM   2881  CA  ARG   182      23.876  39.008  26.177  1.00  0.00           C
ATOM   2882  HA  ARG   182      22.843  39.301  25.991  1.00  0.00           H
ATOM   2883  CB  ARG   182      24.234  39.430  27.621  1.00  0.00           C
ATOM   2884  HB2 ARG   182      25.102  38.934  28.054  1.00  0.00           H
ATOM   2885  HB3 ARG   182      24.481  40.489  27.545  1.00  0.00           H
ATOM   2886  CG  ARG   182      23.119  39.231  28.717  1.00  0.00           C
ATOM   2887  HG2 ARG   182      23.399  39.451  29.748  1.00  0.00           H
ATOM   2888  HG3 ARG   182      22.354  39.982  28.523  1.00  0.00           H
ATOM   2889  CD  ARG   182      22.469  37.794  28.873  1.00  0.00           C
ATOM   2890  HD2 ARG   182      21.998  37.664  27.898  1.00  0.00           H
ATOM   2891  HD3 ARG   182      23.170  36.995  29.112  1.00  0.00           H
ATOM   2892  NE  ARG   182      21.417  37.940  29.838  1.00  0.00           N
ATOM   2893  HE  ARG   182      21.408  38.821  30.332  1.00  0.00           H
ATOM   2894  CZ  ARG   182      20.531  37.033  30.247  1.00  0.00           C
ATOM   2895  NH1 ARG   182      19.670  37.388  31.166  1.00  0.00           N
ATOM   2896 HH11 ARG   182      19.694  38.325  31.542  1.00  0.00           H
ATOM   2897 HH12 ARG   182      19.101  36.702  31.641  1.00  0.00           H
ATOM   2898  NH2 ARG   182      20.462  35.846  29.755  1.00  0.00           N
ATOM   2899 HH21 ARG   182      20.777  35.807  28.797  1.00  0.00           H
ATOM   2900 HH22 ARG   182      19.581  35.418  30.004  1.00  0.00           H
ATOM   2901  C   ARG   182      24.652  39.836  25.138  1.00  0.00           C
ATOM   2902  O   ARG   182      24.700  41.061  25.152  1.00  0.00           O
ATOM   2903  N   ASN   183      25.370  39.115  24.270  1.00  0.00           N
ATOM   2904  H   ASN   183      25.202  38.120  24.221  1.00  0.00           H
ATOM   2905  CA  ASN   183      26.252  39.608  23.190  1.00  0.00           C
ATOM   2906  HA  ASN   183      26.788  38.730  22.830  1.00  0.00           H
ATOM   2907  CB  ASN   183      25.528  40.166  21.891  1.00  0.00           C
ATOM   2908  HB2 ASN   183      25.679  41.245  21.860  1.00  0.00           H
ATOM   2909  HB3 ASN   183      25.897  39.749  20.954  1.00  0.00           H
ATOM   2910  CG  ASN   183      23.985  39.906  21.825  1.00  0.00           C
ATOM   2911  OD1 ASN   183      23.147  40.553  22.433  1.00  0.00           O
ATOM   2912  ND2 ASN   183      23.469  38.930  21.139  1.00  0.00           N
ATOM   2913 HD21 ASN   183      24.002  38.526  20.383  1.00  0.00           H
ATOM   2914 HD22 ASN   183      22.460  38.954  21.170  1.00  0.00           H
ATOM   2915  C   ASN   183      27.343  40.560  23.726  1.00  0.00           C
ATOM   2916  O   ASN   183      27.853  41.484  23.001  1.00  0.00           O
ATOM   2917  N   ILE   184      27.794  40.493  24.994  1.00  0.00           N
ATOM   2918  H   ILE   184      27.668  39.597  25.443  1.00  0.00           H
ATOM   2919  CA  ILE   184      28.869  41.451  25.519  1.00  0.00           C
ATOM   2920  HA  ILE   184      28.566  42.483  25.345  1.00  0.00           H
ATOM   2921  CB  ILE   184      28.958  41.265  27.084  1.00  0.00           C
ATOM   2922  HB  ILE   184      29.468  40.334  27.335  1.00  0.00           H
ATOM   2923  CG2 ILE   184      29.750  42.478  27.645  1.00  0.00           C
ATOM   2924 HG21 ILE   184      29.938  42.381  28.714  1.00  0.00           H
ATOM   2925 HG22 ILE   184      29.122  43.360  27.521  1.00  0.00           H
ATOM   2926 HG23 ILE   184      30.657  42.683  27.075  1.00  0.00           H
ATOM   2927  CG1 ILE   184      27.641  41.209  27.856  1.00  0.00           C
ATOM   2928 HG12 ILE   184      27.060  42.108  27.650  1.00  0.00           H
ATOM   2929 HG13 ILE   184      27.004  40.438  27.423  1.00  0.00           H
ATOM   2930  CD1 ILE   184      27.832  40.974  29.346  1.00  0.00           C
ATOM   2931 HD11 ILE   184      28.729  40.480  29.722  1.00  0.00           H
ATOM   2932 HD12 ILE   184      26.925  40.382  29.469  1.00  0.00           H
ATOM   2933 HD13 ILE   184      27.912  41.909  29.900  1.00  0.00           H
ATOM   2934  C   ILE   184      30.243  41.107  24.956  1.00  0.00           C
ATOM   2935  O   ILE   184      30.717  39.990  24.962  1.00  0.00           O
ATOM   2936  N   PRO   185      30.955  42.140  24.486  1.00  0.00           N
ATOM   2937  CD  PRO   185      30.445  43.465  24.084  1.00  0.00           C
ATOM   2938  HD2 PRO   185      29.996  44.061  24.879  1.00  0.00           H
ATOM   2939  HD3 PRO   185      29.858  43.381  23.170  1.00  0.00           H
ATOM   2940  CG  PRO   185      31.721  44.174  23.742  1.00  0.00           C
ATOM   2941  HG2 PRO   185      32.086  44.569  24.690  1.00  0.00           H
ATOM   2942  HG3 PRO   185      31.467  44.943  23.012  1.00  0.00           H
ATOM   2943  CB  PRO   185      32.635  43.138  23.098  1.00  0.00           C
ATOM   2944  HB2 PRO   185      33.683  43.436  23.122  1.00  0.00           H
ATOM   2945  HB3 PRO   185      32.236  43.104  22.083  1.00  0.00           H
ATOM   2946  CA  PRO   185      32.327  41.955  23.945  1.00  0.00           C
ATOM   2947  HA  PRO   185      32.378  41.079  23.297  1.00  0.00           H
ATOM   2948  C   PRO   185      33.395  41.755  25.068  1.00  0.00           C
ATOM   2949  O   PRO   185      33.875  42.785  25.653  1.00  0.00           O
ATOM   2950  N   ILE   186      33.786  40.515  25.260  1.00  0.00           N
ATOM   2951  H   ILE   186      33.571  39.780  24.602  1.00  0.00           H
ATOM   2952  CA  ILE   186      34.748  40.103  26.358  1.00  0.00           C
ATOM   2953  HA  ILE   186      35.414  40.918  26.637  1.00  0.00           H
ATOM   2954  CB  ILE   186      33.924  39.742  27.617  1.00  0.00           C
ATOM   2955  HB  ILE   186      33.180  39.039  27.242  1.00  0.00           H
ATOM   2956  CG2 ILE   186      34.795  39.184  28.773  1.00  0.00           C
ATOM   2957 HG21 ILE   186      34.250  39.123  29.715  1.00  0.00           H
ATOM   2958 HG22 ILE   186      35.658  39.835  28.924  1.00  0.00           H
ATOM   2959 HG23 ILE   186      35.125  38.156  28.618  1.00  0.00           H
ATOM   2960  CG1 ILE   186      33.182  40.927  28.245  1.00  0.00           C
ATOM   2961 HG12 ILE   186      32.445  41.299  27.534  1.00  0.00           H
ATOM   2962 HG13 ILE   186      32.545  40.574  29.055  1.00  0.00           H
ATOM   2963  CD1 ILE   186      34.124  42.061  28.792  1.00  0.00           C
ATOM   2964 HD11 ILE   186      34.735  41.674  29.609  1.00  0.00           H
ATOM   2965 HD12 ILE   186      33.442  42.795  29.221  1.00  0.00           H
ATOM   2966 HD13 ILE   186      34.761  42.454  28.000  1.00  0.00           H
ATOM   2967  C   ILE   186      35.765  39.029  25.973  1.00  0.00           C
ATOM   2968  O   ILE   186      35.397  38.057  25.317  1.00  0.00           O
ATOM   2969  N   GLU   187      36.966  39.062  26.518  1.00  0.00           N
ATOM   2970  H   GLU   187      37.130  39.848  27.130  1.00  0.00           H
ATOM   2971  CA  GLU   187      37.740  37.892  26.895  1.00  0.00           C
ATOM   2972  HA  GLU   187      37.001  37.107  26.743  1.00  0.00           H
ATOM   2973  CB  GLU   187      39.110  37.707  26.111  1.00  0.00           C
ATOM   2974  HB2 GLU   187      39.747  38.591  26.154  1.00  0.00           H
ATOM   2975  HB3 GLU   187      39.694  36.872  26.495  1.00  0.00           H
ATOM   2976  CG  GLU   187      38.911  37.501  24.643  1.00  0.00           C
ATOM   2977  HG2 GLU   187      38.023  38.081  24.395  1.00  0.00           H
ATOM   2978  HG3 GLU   187      39.783  37.884  24.112  1.00  0.00           H
ATOM   2979  CD  GLU   187      38.831  35.976  24.457  1.00  0.00           C
ATOM   2980  OE1 GLU   187      37.805  35.332  24.808  1.00  0.00           O
ATOM   2981  OE2 GLU   187      39.851  35.424  24.020  1.00  0.00           O
ATOM   2982  C   GLU   187      37.955  37.896  28.396  1.00  0.00           C
ATOM   2983  O   GLU   187      38.642  38.798  28.854  1.00  0.00           O
ATOM   2984  N   VAL   188      37.551  36.834  29.096  1.00  0.00           N
ATOM   2985  H   VAL   188      37.087  36.117  28.556  1.00  0.00           H
ATOM   2986  CA  VAL   188      38.190  36.524  30.421  1.00  0.00           C
ATOM   2987  HA  VAL   188      38.083  37.422  31.029  1.00  0.00           H
ATOM   2988  CB  VAL   188      37.480  35.344  31.133  1.00  0.00           C
ATOM   2989  HB  VAL   188      37.850  34.449  30.633  1.00  0.00           H
ATOM   2990  CG1 VAL   188      37.844  35.408  32.642  1.00  0.00           C
ATOM   2991 HG11 VAL   188      37.562  36.379  33.050  1.00  0.00           H
ATOM   2992 HG12 VAL   188      37.233  34.681  33.177  1.00  0.00           H
ATOM   2993 HG13 VAL   188      38.897  35.209  32.835  1.00  0.00           H
ATOM   2994  CG2 VAL   188      35.995  35.445  31.014  1.00  0.00           C
ATOM   2995 HG21 VAL   188      35.505  35.114  31.929  1.00  0.00           H
ATOM   2996 HG22 VAL   188      35.712  34.792  30.186  1.00  0.00           H
ATOM   2997 HG23 VAL   188      35.690  36.435  30.676  1.00  0.00           H
ATOM   2998  C   VAL   188      39.647  36.113  30.140  1.00  0.00           C
ATOM   2999  O   VAL   188      39.988  35.260  29.353  1.00  0.00           O
ATOM   3000  N   VAL   189      40.533  36.635  30.953  1.00  0.00           N
ATOM   3001  H   VAL   189      40.196  37.269  31.663  1.00  0.00           H
ATOM   3002  CA  VAL   189      41.998  36.359  30.960  1.00  0.00           C
ATOM   3003  HA  VAL   189      42.252  35.534  30.296  1.00  0.00           H
ATOM   3004  CB  VAL   189      42.830  37.478  30.344  1.00  0.00           C
ATOM   3005  HB  VAL   189      43.886  37.210  30.365  1.00  0.00           H
ATOM   3006  CG1 VAL   189      42.597  37.889  28.901  1.00  0.00           C
ATOM   3007 HG11 VAL   189      41.685  38.480  28.808  1.00  0.00           H
ATOM   3008 HG12 VAL   189      43.393  38.539  28.538  1.00  0.00           H
ATOM   3009 HG13 VAL   189      42.461  36.962  28.344  1.00  0.00           H
ATOM   3010  CG2 VAL   189      42.666  38.809  31.147  1.00  0.00           C
ATOM   3011 HG21 VAL   189      43.028  38.626  32.159  1.00  0.00           H
ATOM   3012 HG22 VAL   189      41.676  39.258  31.224  1.00  0.00           H
ATOM   3013 HG23 VAL   189      43.304  39.540  30.652  1.00  0.00           H
ATOM   3014  C   VAL   189      42.582  35.889  32.245  1.00  0.00           C
ATOM   3015  O   VAL   189      43.658  35.346  32.163  1.00  0.00           O
ATOM   3016  N   ALA   190      41.830  35.990  33.324  1.00  0.00           N
ATOM   3017  H   ALA   190      40.934  36.454  33.278  1.00  0.00           H
ATOM   3018  CA  ALA   190      42.383  35.648  34.628  1.00  0.00           C
ATOM   3019  HA  ALA   190      43.050  34.798  34.487  1.00  0.00           H
ATOM   3020  CB  ALA   190      43.251  36.836  35.221  1.00  0.00           C
ATOM   3021  HB1 ALA   190      42.626  37.728  35.170  1.00  0.00           H
ATOM   3022  HB2 ALA   190      44.167  37.101  34.691  1.00  0.00           H
ATOM   3023  HB3 ALA   190      43.517  36.616  36.255  1.00  0.00           H
ATOM   3024  C   ALA   190      41.242  35.276  35.591  1.00  0.00           C
ATOM   3025  O   ALA   190      40.232  35.889  35.697  1.00  0.00           O
ATOM   3026  N   LEU   191      41.557  34.250  36.371  1.00  0.00           N
ATOM   3027  H   LEU   191      42.402  33.744  36.147  1.00  0.00           H
ATOM   3028  CA  LEU   191      40.843  33.870  37.565  1.00  0.00           C
ATOM   3029  HA  LEU   191      39.941  34.480  37.614  1.00  0.00           H
ATOM   3030  CB  LEU   191      40.397  32.393  37.383  1.00  0.00           C
ATOM   3031  HB2 LEU   191      39.640  32.488  36.604  1.00  0.00           H
ATOM   3032  HB3 LEU   191      41.169  31.686  37.077  1.00  0.00           H
ATOM   3033  CG  LEU   191      39.611  31.830  38.622  1.00  0.00           C
ATOM   3034  HG  LEU   191      39.080  32.684  39.042  1.00  0.00           H
ATOM   3035  CD1 LEU   191      38.490  30.909  38.196  1.00  0.00           C
ATOM   3036 HD11 LEU   191      37.718  31.495  37.697  1.00  0.00           H
ATOM   3037 HD12 LEU   191      37.983  30.486  39.064  1.00  0.00           H
ATOM   3038 HD13 LEU   191      38.833  30.141  37.501  1.00  0.00           H
ATOM   3039  CD2 LEU   191      40.295  31.159  39.794  1.00  0.00           C
ATOM   3040 HD21 LEU   191      41.170  31.730  40.104  1.00  0.00           H
ATOM   3041 HD22 LEU   191      39.576  30.973  40.592  1.00  0.00           H
ATOM   3042 HD23 LEU   191      40.677  30.197  39.451  1.00  0.00           H
ATOM   3043  C   LEU   191      41.769  34.195  38.812  1.00  0.00           C
ATOM   3044  O   LEU   191      42.889  33.751  38.892  1.00  0.00           O
ATOM   3045  N   ILE   192      41.329  34.930  39.845  1.00  0.00           N
ATOM   3046  H   ILE   192      40.394  35.295  39.734  1.00  0.00           H
ATOM   3047  CA  ILE   192      42.086  35.476  40.971  1.00  0.00           C
ATOM   3048  HA  ILE   192      43.125  35.150  40.928  1.00  0.00           H
ATOM   3049  CB  ILE   192      42.173  37.071  40.829  1.00  0.00           C
ATOM   3050  HB  ILE   192      41.158  37.469  40.859  1.00  0.00           H
ATOM   3051  CG2 ILE   192      42.833  37.669  42.050  1.00  0.00           C
ATOM   3052 HG21 ILE   192      42.273  37.622  42.984  1.00  0.00           H
ATOM   3053 HG22 ILE   192      42.985  38.743  41.948  1.00  0.00           H
ATOM   3054 HG23 ILE   192      43.815  37.226  42.218  1.00  0.00           H
ATOM   3055  CG1 ILE   192      42.799  37.476  39.502  1.00  0.00           C
ATOM   3056 HG12 ILE   192      43.459  38.328  39.663  1.00  0.00           H
ATOM   3057 HG13 ILE   192      43.376  36.664  39.059  1.00  0.00           H
ATOM   3058  CD1 ILE   192      41.796  37.930  38.436  1.00  0.00           C
ATOM   3059 HD11 ILE   192      40.983  37.231  38.248  1.00  0.00           H
ATOM   3060 HD12 ILE   192      42.259  38.306  37.524  1.00  0.00           H
ATOM   3061 HD13 ILE   192      41.222  38.788  38.788  1.00  0.00           H
ATOM   3062  C   ILE   192      41.658  35.048  42.457  1.00  0.00           C
ATOM   3063  O   ILE   192      40.473  34.818  42.816  1.00  0.00           O
ATOM   3064  N   ASN   193      42.580  34.957  43.423  1.00  0.00           N
ATOM   3065  H   ASN   193      43.517  34.782  43.087  1.00  0.00           H
ATOM   3066  CA  ASN   193      42.341  34.914  44.847  1.00  0.00           C
ATOM   3067  HA  ASN   193      41.272  34.728  44.938  1.00  0.00           H
ATOM   3068  CB  ASN   193      43.221  33.857  45.504  1.00  0.00           C
ATOM   3069  HB2 ASN   193      43.254  32.963  44.882  1.00  0.00           H
ATOM   3070  HB3 ASN   193      44.284  34.069  45.398  1.00  0.00           H
ATOM   3071  CG  ASN   193      42.808  33.545  46.938  1.00  0.00           C
ATOM   3072  OD1 ASN   193      43.107  34.365  47.805  1.00  0.00           O
ATOM   3073  ND2 ASN   193      42.084  32.413  47.226  1.00  0.00           N
ATOM   3074 HD21 ASN   193      41.920  31.766  46.469  1.00  0.00           H
ATOM   3075 HD22 ASN   193      41.715  32.334  48.163  1.00  0.00           H
ATOM   3076  C   ASN   193      42.621  36.256  45.494  1.00  0.00           C
ATOM   3077  O   ASN   193      43.631  36.965  45.232  1.00  0.00           O
ATOM   3078  N   ASP   194      41.705  36.764  46.385  1.00  0.00           N
ATOM   3079  H   ASP   194      40.865  36.251  46.608  1.00  0.00           H
ATOM   3080  CA  ASP   194      41.786  38.131  46.837  1.00  0.00           C
ATOM   3081  HA  ASP   194      42.107  38.767  46.011  1.00  0.00           H
ATOM   3082  CB  ASP   194      40.424  38.613  47.336  1.00  0.00           C
ATOM   3083  HB2 ASP   194      40.612  39.591  47.778  1.00  0.00           H
ATOM   3084  HB3 ASP   194      39.663  38.698  46.559  1.00  0.00           H
ATOM   3085  CG  ASP   194      39.768  37.735  48.428  1.00  0.00           C
ATOM   3086  OD1 ASP   194      38.603  38.044  48.764  1.00  0.00           O
ATOM   3087  OD2 ASP   194      40.367  36.681  48.780  1.00  0.00           O
ATOM   3088  C   ASP   194      42.831  38.396  47.961  1.00  0.00           C
ATOM   3089  O   ASP   194      43.294  39.523  48.073  1.00  0.00           O
ATOM   3090  N   THR   195      43.424  37.327  48.531  1.00  0.00           N
ATOM   3091  H   THR   195      43.084  36.386  48.393  1.00  0.00           H
ATOM   3092  CA  THR   195      44.655  37.506  49.222  1.00  0.00           C
ATOM   3093  HA  THR   195      44.506  38.334  49.915  1.00  0.00           H
ATOM   3094  CB  THR   195      45.031  36.310  50.061  1.00  0.00           C
ATOM   3095  HB  THR   195      45.183  35.498  49.351  1.00  0.00           H
ATOM   3096  CG2 THR   195      46.361  36.461  50.780  1.00  0.00           C
ATOM   3097 HG21 THR   195      46.353  37.288  51.489  1.00  0.00           H
ATOM   3098 HG22 THR   195      47.156  36.611  50.050  1.00  0.00           H
ATOM   3099 HG23 THR   195      46.559  35.502  51.257  1.00  0.00           H
ATOM   3100  OG1 THR   195      44.018  35.890  50.948  1.00  0.00           O
ATOM   3101  HG1 THR   195      43.673  35.052  50.629  1.00  0.00           H
ATOM   3102  C   THR   195      45.818  37.876  48.193  1.00  0.00           C
ATOM   3103  O   THR   195      46.396  38.927  48.356  1.00  0.00           O
ATOM   3104  N   THR   196      46.035  37.095  47.170  1.00  0.00           N
ATOM   3105  H   THR   196      45.419  36.328  46.943  1.00  0.00           H
ATOM   3106  CA  THR   196      46.823  37.441  45.961  1.00  0.00           C
ATOM   3107  HA  THR   196      47.848  37.511  46.328  1.00  0.00           H
ATOM   3108  CB  THR   196      46.690  36.210  45.033  1.00  0.00           C
ATOM   3109  HB  THR   196      45.693  36.121  44.600  1.00  0.00           H
ATOM   3110  CG2 THR   196      47.644  36.467  43.884  1.00  0.00           C
ATOM   3111 HG21 THR   196      47.692  35.611  43.211  1.00  0.00           H
ATOM   3112 HG22 THR   196      48.569  36.668  44.423  1.00  0.00           H
ATOM   3113 HG23 THR   196      47.289  37.310  43.291  1.00  0.00           H
ATOM   3114  OG1 THR   196      47.130  34.972  45.546  1.00  0.00           O
ATOM   3115  HG1 THR   196      47.095  34.331  44.832  1.00  0.00           H
ATOM   3116  C   THR   196      46.485  38.834  45.327  1.00  0.00           C
ATOM   3117  O   THR   196      47.368  39.588  44.856  1.00  0.00           O
ATOM   3118  N   GLY   197      45.212  39.181  45.380  1.00  0.00           N
ATOM   3119  H   GLY   197      44.484  38.520  45.613  1.00  0.00           H
ATOM   3120  CA  GLY   197      44.768  40.486  44.908  1.00  0.00           C
ATOM   3121  HA2 GLY   197      45.267  40.773  43.983  1.00  0.00           H
ATOM   3122  HA3 GLY   197      43.681  40.460  44.831  1.00  0.00           H
ATOM   3123  C   GLY   197      45.211  41.614  45.864  1.00  0.00           C
ATOM   3124  O   GLY   197      45.659  42.622  45.317  1.00  0.00           O
ATOM   3125  N   THR   198      45.096  41.392  47.212  1.00  0.00           N
ATOM   3126  H   THR   198      44.553  40.597  47.517  1.00  0.00           H
ATOM   3127  CA  THR   198      45.629  42.311  48.255  1.00  0.00           C
ATOM   3128  HA  THR   198      45.204  43.314  48.241  1.00  0.00           H
ATOM   3129  CB  THR   198      45.415  41.693  49.685  1.00  0.00           C
ATOM   3130  HB  THR   198      45.955  40.747  49.719  1.00  0.00           H
ATOM   3131  CG2 THR   198      45.948  42.431  50.910  1.00  0.00           C
ATOM   3132 HG21 THR   198      45.519  43.433  50.877  1.00  0.00           H
ATOM   3133 HG22 THR   198      47.022  42.614  50.874  1.00  0.00           H
ATOM   3134 HG23 THR   198      45.707  41.984  51.875  1.00  0.00           H
ATOM   3135  OG1 THR   198      44.074  41.485  49.834  1.00  0.00           O
ATOM   3136  HG1 THR   198      43.728  40.853  49.200  1.00  0.00           H
ATOM   3137  C   THR   198      47.123  42.554  48.014  1.00  0.00           C
ATOM   3138  O   THR   198      47.607  43.681  48.320  1.00  0.00           O
ATOM   3139  N   LEU   199      47.927  41.580  47.518  1.00  0.00           N
ATOM   3140  H   LEU   199      47.479  40.675  47.552  1.00  0.00           H
ATOM   3141  CA  LEU   199      49.275  41.825  47.139  1.00  0.00           C
ATOM   3142  HA  LEU   199      49.815  42.298  47.959  1.00  0.00           H
ATOM   3143  CB  LEU   199      49.889  40.433  46.882  1.00  0.00           C
ATOM   3144  HB2 LEU   199      49.944  39.942  47.854  1.00  0.00           H
ATOM   3145  HB3 LEU   199      49.228  39.800  46.290  1.00  0.00           H
ATOM   3146  CG  LEU   199      51.170  40.308  46.202  1.00  0.00           C
ATOM   3147  HG  LEU   199      50.998  40.780  45.235  1.00  0.00           H
ATOM   3148  CD1 LEU   199      52.347  41.005  46.893  1.00  0.00           C
ATOM   3149 HD11 LEU   199      53.060  41.348  46.143  1.00  0.00           H
ATOM   3150 HD12 LEU   199      52.870  40.306  47.546  1.00  0.00           H
ATOM   3151 HD13 LEU   199      52.092  41.871  47.504  1.00  0.00           H
ATOM   3152  CD2 LEU   199      51.584  38.784  45.868  1.00  0.00           C
ATOM   3153 HD21 LEU   199      52.420  38.790  45.170  1.00  0.00           H
ATOM   3154 HD22 LEU   199      51.739  38.362  46.862  1.00  0.00           H
ATOM   3155 HD23 LEU   199      50.802  38.396  45.216  1.00  0.00           H
ATOM   3156  C   LEU   199      49.366  42.657  45.847  1.00  0.00           C
ATOM   3157  O   LEU   199      49.826  43.755  45.805  1.00  0.00           O
ATOM   3158  N   VAL   200      48.816  42.198  44.673  1.00  0.00           N
ATOM   3159  H   VAL   200      48.174  41.435  44.835  1.00  0.00           H
ATOM   3160  CA  VAL   200      49.062  42.689  43.320  1.00  0.00           C
ATOM   3161  HA  VAL   200      50.142  42.843  43.311  1.00  0.00           H
ATOM   3162  CB  VAL   200      48.696  41.726  42.215  1.00  0.00           C
ATOM   3163  HB  VAL   200      47.617  41.575  42.250  1.00  0.00           H
ATOM   3164  CG1 VAL   200      49.039  42.257  40.840  1.00  0.00           C
ATOM   3165 HG11 VAL   200      48.335  43.038  40.549  1.00  0.00           H
ATOM   3166 HG12 VAL   200      50.013  42.736  40.752  1.00  0.00           H
ATOM   3167 HG13 VAL   200      48.896  41.595  39.986  1.00  0.00           H
ATOM   3168  CG2 VAL   200      49.587  40.468  42.365  1.00  0.00           C
ATOM   3169 HG21 VAL   200      50.650  40.624  42.542  1.00  0.00           H
ATOM   3170 HG22 VAL   200      49.368  39.848  41.495  1.00  0.00           H
ATOM   3171 HG23 VAL   200      49.289  39.996  43.301  1.00  0.00           H
ATOM   3172  C   VAL   200      48.495  44.041  43.074  1.00  0.00           C
ATOM   3173  O   VAL   200      49.172  44.870  42.452  1.00  0.00           O
ATOM   3174  N   ALA   201      47.282  44.321  43.674  1.00  0.00           N
ATOM   3175  H   ALA   201      46.712  43.576  44.047  1.00  0.00           H
ATOM   3176  CA  ALA   201      46.729  45.686  43.558  1.00  0.00           C
ATOM   3177  HA  ALA   201      46.472  45.830  42.509  1.00  0.00           H
ATOM   3178  CB  ALA   201      45.494  45.833  44.481  1.00  0.00           C
ATOM   3179  HB1 ALA   201      45.868  45.782  45.503  1.00  0.00           H
ATOM   3180  HB2 ALA   201      44.740  45.079  44.252  1.00  0.00           H
ATOM   3181  HB3 ALA   201      45.031  46.806  44.320  1.00  0.00           H
ATOM   3182  C   ALA   201      47.807  46.664  44.070  1.00  0.00           C
ATOM   3183  O   ALA   201      48.269  47.610  43.495  1.00  0.00           O
ATOM   3184  N   SER   202      48.370  46.323  45.343  1.00  0.00           N
ATOM   3185  H   SER   202      48.035  45.482  45.791  1.00  0.00           H
ATOM   3186  CA  SER   202      49.360  47.144  46.010  1.00  0.00           C
ATOM   3187  HA  SER   202      48.989  48.145  46.228  1.00  0.00           H
ATOM   3188  CB  SER   202      49.579  46.623  47.440  1.00  0.00           C
ATOM   3189  HB2 SER   202      50.190  45.720  47.459  1.00  0.00           H
ATOM   3190  HB3 SER   202      50.167  47.363  47.985  1.00  0.00           H
ATOM   3191  OG  SER   202      48.326  46.443  48.045  1.00  0.00           O
ATOM   3192  HG  SER   202      48.184  45.494  48.043  1.00  0.00           H
ATOM   3193  C   SER   202      50.698  47.172  45.350  1.00  0.00           C
ATOM   3194  O   SER   202      51.343  48.237  45.359  1.00  0.00           O
ATOM   3195  N   TYR   203      51.160  46.004  44.870  1.00  0.00           N
ATOM   3196  H   TYR   203      50.503  45.239  44.928  1.00  0.00           H
ATOM   3197  CA  TYR   203      52.520  45.811  44.273  1.00  0.00           C
ATOM   3198  HA  TYR   203      53.216  46.316  44.943  1.00  0.00           H
ATOM   3199  CB  TYR   203      52.966  44.375  44.192  1.00  0.00           C
ATOM   3200  HB2 TYR   203      52.813  43.909  45.165  1.00  0.00           H
ATOM   3201  HB3 TYR   203      52.320  43.886  43.461  1.00  0.00           H
ATOM   3202  CG  TYR   203      54.373  44.095  43.790  1.00  0.00           C
ATOM   3203  CD1 TYR   203      55.433  44.825  44.346  1.00  0.00           C
ATOM   3204  HD1 TYR   203      55.168  45.663  44.972  1.00  0.00           H
ATOM   3205  CE1 TYR   203      56.773  44.625  44.004  1.00  0.00           C
ATOM   3206  HE1 TYR   203      57.530  45.346  44.277  1.00  0.00           H
ATOM   3207  CZ  TYR   203      57.120  43.550  43.214  1.00  0.00           C
ATOM   3208  OH  TYR   203      58.348  43.360  42.750  1.00  0.00           O
ATOM   3209  HH  TYR   203      58.936  44.081  42.989  1.00  0.00           H
ATOM   3210  CE2 TYR   203      56.030  42.786  42.703  1.00  0.00           C
ATOM   3211  HE2 TYR   203      56.191  42.130  41.861  1.00  0.00           H
ATOM   3212  CD2 TYR   203      54.687  43.017  42.950  1.00  0.00           C
ATOM   3213  HD2 TYR   203      53.929  42.364  42.545  1.00  0.00           H
ATOM   3214  C   TYR   203      52.561  46.585  42.890  1.00  0.00           C
ATOM   3215  O   TYR   203      53.657  46.984  42.527  1.00  0.00           O
ATOM   3216  N   TYR   204      51.437  46.887  42.233  1.00  0.00           N
ATOM   3217  H   TYR   204      50.573  46.479  42.559  1.00  0.00           H
ATOM   3218  CA  TYR   204      51.322  47.902  41.178  1.00  0.00           C
ATOM   3219  HA  TYR   204      52.156  47.692  40.508  1.00  0.00           H
ATOM   3220  CB  TYR   204      49.980  47.777  40.476  1.00  0.00           C
ATOM   3221  HB2 TYR   204      49.962  46.716  40.226  1.00  0.00           H
ATOM   3222  HB3 TYR   204      49.275  47.921  41.295  1.00  0.00           H
ATOM   3223  CG  TYR   204      49.957  48.832  39.343  1.00  0.00           C
ATOM   3224  CD1 TYR   204      50.786  48.656  38.228  1.00  0.00           C
ATOM   3225  HD1 TYR   204      51.406  47.772  38.223  1.00  0.00           H
ATOM   3226  CE1 TYR   204      50.824  49.681  37.219  1.00  0.00           C
ATOM   3227  HE1 TYR   204      51.455  49.550  36.352  1.00  0.00           H
ATOM   3228  CZ  TYR   204      49.981  50.840  37.291  1.00  0.00           C
ATOM   3229  OH  TYR   204      49.969  51.738  36.256  1.00  0.00           O
ATOM   3230  HH  TYR   204      50.298  51.334  35.450  1.00  0.00           H
ATOM   3231  CE2 TYR   204      49.065  50.895  38.427  1.00  0.00           C
ATOM   3232  HE2 TYR   204      48.285  51.636  38.525  1.00  0.00           H
ATOM   3233  CD2 TYR   204      49.096  49.878  39.389  1.00  0.00           C
ATOM   3234  HD2 TYR   204      48.355  49.876  40.174  1.00  0.00           H
ATOM   3235  C   TYR   204      51.510  49.303  41.722  1.00  0.00           C
ATOM   3236  O   TYR   204      52.219  50.104  41.129  1.00  0.00           O
ATOM   3237  N   THR   205      51.027  49.711  42.925  1.00  0.00           N
ATOM   3238  H   THR   205      50.563  49.010  43.484  1.00  0.00           H
ATOM   3239  CA  THR   205      51.154  51.064  43.499  1.00  0.00           C
ATOM   3240  HA  THR   205      51.124  51.834  42.727  1.00  0.00           H
ATOM   3241  CB  THR   205      49.976  51.446  44.412  1.00  0.00           C
ATOM   3242  HB  THR   205      50.003  52.492  44.714  1.00  0.00           H
ATOM   3243  CG2 THR   205      48.616  51.224  43.768  1.00  0.00           C
ATOM   3244 HG21 THR   205      47.788  51.655  44.330  1.00  0.00           H
ATOM   3245 HG22 THR   205      48.360  50.208  43.467  1.00  0.00           H
ATOM   3246 HG23 THR   205      48.604  51.712  42.793  1.00  0.00           H
ATOM   3247  OG1 THR   205      50.091  50.655  45.578  1.00  0.00           O
ATOM   3248  HG1 THR   205      50.408  49.798  45.282  1.00  0.00           H
ATOM   3249  C   THR   205      52.500  51.397  44.272  1.00  0.00           C
ATOM   3250  O   THR   205      52.976  52.548  44.351  1.00  0.00           O
ATOM   3251  N   ASP   206      53.313  50.394  44.576  1.00  0.00           N
ATOM   3252  H   ASP   206      53.100  49.452  44.280  1.00  0.00           H
ATOM   3253  CA  ASP   206      54.424  50.510  45.529  1.00  0.00           C
ATOM   3254  HA  ASP   206      54.760  51.538  45.670  1.00  0.00           H
ATOM   3255  CB  ASP   206      53.965  50.068  46.939  1.00  0.00           C
ATOM   3256  HB2 ASP   206      53.152  50.690  47.313  1.00  0.00           H
ATOM   3257  HB3 ASP   206      53.497  49.103  46.745  1.00  0.00           H
ATOM   3258  CG  ASP   206      55.091  50.041  47.965  1.00  0.00           C
ATOM   3259  OD1 ASP   206      54.941  49.374  48.990  1.00  0.00           O
ATOM   3260  OD2 ASP   206      56.074  50.814  47.739  1.00  0.00           O
ATOM   3261  C   ASP   206      55.630  49.680  45.067  1.00  0.00           C
ATOM   3262  O   ASP   206      55.509  48.486  45.028  1.00  0.00           O
ATOM   3263  N   PRO   207      56.862  50.250  44.791  1.00  0.00           N
ATOM   3264  CD  PRO   207      57.125  51.660  44.579  1.00  0.00           C
ATOM   3265  HD2 PRO   207      57.184  52.102  45.574  1.00  0.00           H
ATOM   3266  HD3 PRO   207      56.332  52.157  44.021  1.00  0.00           H
ATOM   3267  CG  PRO   207      58.469  51.609  43.845  1.00  0.00           C
ATOM   3268  HG2 PRO   207      58.955  52.581  43.749  1.00  0.00           H
ATOM   3269  HG3 PRO   207      58.253  51.339  42.812  1.00  0.00           H
ATOM   3270  CB  PRO   207      59.215  50.520  44.548  1.00  0.00           C
ATOM   3271  HB2 PRO   207      59.380  50.837  45.579  1.00  0.00           H
ATOM   3272  HB3 PRO   207      60.153  50.182  44.108  1.00  0.00           H
ATOM   3273  CA  PRO   207      58.002  49.431  44.553  1.00  0.00           C
ATOM   3274  HA  PRO   207      57.876  48.902  43.608  1.00  0.00           H
ATOM   3275  C   PRO   207      58.382  48.336  45.612  1.00  0.00           C
ATOM   3276  O   PRO   207      58.973  47.330  45.172  1.00  0.00           O
ATOM   3277  N   GLU   208      58.236  48.660  46.908  1.00  0.00           N
ATOM   3278  H   GLU   208      57.788  49.522  47.186  1.00  0.00           H
ATOM   3279  CA  GLU   208      58.925  47.910  47.999  1.00  0.00           C
ATOM   3280  HA  GLU   208      59.665  47.293  47.489  1.00  0.00           H
ATOM   3281  CB  GLU   208      59.686  48.814  48.968  1.00  0.00           C
ATOM   3282  HB2 GLU   208      59.052  49.641  49.288  1.00  0.00           H
ATOM   3283  HB3 GLU   208      59.996  48.302  49.879  1.00  0.00           H
ATOM   3284  CG  GLU   208      60.943  49.344  48.211  1.00  0.00           C
ATOM   3285  HG2 GLU   208      60.606  49.693  47.234  1.00  0.00           H
ATOM   3286  HG3 GLU   208      61.389  50.136  48.813  1.00  0.00           H
ATOM   3287  CD  GLU   208      62.033  48.304  48.270  1.00  0.00           C
ATOM   3288  OE1 GLU   208      62.365  47.694  47.213  1.00  0.00           O
ATOM   3289  OE2 GLU   208      62.663  48.036  49.289  1.00  0.00           O
ATOM   3290  C   GLU   208      57.897  47.060  48.750  1.00  0.00           C
ATOM   3291  O   GLU   208      58.291  46.462  49.740  1.00  0.00           O
ATOM   3292  N   THR   209      56.675  46.806  48.255  1.00  0.00           N
ATOM   3293  H   THR   209      56.420  47.124  47.330  1.00  0.00           H
ATOM   3294  CA  THR   209      55.884  45.721  48.808  1.00  0.00           C
ATOM   3295  HA  THR   209      55.831  45.846  49.890  1.00  0.00           H
ATOM   3296  CB  THR   209      54.439  45.886  48.307  1.00  0.00           C
ATOM   3297  HB  THR   209      54.453  46.391  47.340  1.00  0.00           H
ATOM   3298  CG2 THR   209      53.492  44.755  48.260  1.00  0.00           C
ATOM   3299 HG21 THR   209      53.330  44.288  49.231  1.00  0.00           H
ATOM   3300 HG22 THR   209      54.090  43.950  47.835  1.00  0.00           H
ATOM   3301 HG23 THR   209      52.536  45.040  47.820  1.00  0.00           H
ATOM   3302  OG1 THR   209      53.850  46.750  49.198  1.00  0.00           O
ATOM   3303  HG1 THR   209      54.203  47.604  48.938  1.00  0.00           H
ATOM   3304  C   THR   209      56.454  44.372  48.460  1.00  0.00           C
ATOM   3305  O   THR   209      56.838  44.115  47.305  1.00  0.00           O
ATOM   3306  N   LYS   210      56.439  43.438  49.399  1.00  0.00           N
ATOM   3307  H   LYS   210      56.187  43.822  50.298  1.00  0.00           H
ATOM   3308  CA  LYS   210      57.143  42.181  49.299  1.00  0.00           C
ATOM   3309  HA  LYS   210      57.579  42.052  48.308  1.00  0.00           H
ATOM   3310  CB  LYS   210      58.227  42.078  50.340  1.00  0.00           C
ATOM   3311  HB2 LYS   210      57.811  42.023  51.345  1.00  0.00           H
ATOM   3312  HB3 LYS   210      58.699  41.101  50.233  1.00  0.00           H
ATOM   3313  CG  LYS   210      59.312  43.167  50.336  1.00  0.00           C
ATOM   3314  HG2 LYS   210      58.841  44.129  50.543  1.00  0.00           H
ATOM   3315  HG3 LYS   210      59.950  43.069  51.215  1.00  0.00           H
ATOM   3316  CD  LYS   210      60.097  43.199  49.028  1.00  0.00           C
ATOM   3317  HD2 LYS   210      60.668  42.283  48.876  1.00  0.00           H
ATOM   3318  HD3 LYS   210      59.401  43.202  48.189  1.00  0.00           H
ATOM   3319  CE  LYS   210      61.055  44.496  49.069  1.00  0.00           C
ATOM   3320  HE2 LYS   210      60.432  45.370  49.257  1.00  0.00           H
ATOM   3321  HE3 LYS   210      61.778  44.396  49.880  1.00  0.00           H
ATOM   3322  NZ  LYS   210      61.732  44.585  47.819  1.00  0.00           N
ATOM   3323  HZ1 LYS   210      62.347  43.793  47.707  1.00  0.00           H
ATOM   3324  HZ2 LYS   210      62.273  45.421  47.653  1.00  0.00           H
ATOM   3325  HZ3 LYS   210      60.995  44.580  47.129  1.00  0.00           H
ATOM   3326  C   LYS   210      56.188  40.953  49.504  1.00  0.00           C
ATOM   3327  O   LYS   210      56.608  39.819  49.190  1.00  0.00           O
ATOM   3328  N   MET   211      54.972  41.161  50.080  1.00  0.00           N
ATOM   3329  H   MET   211      54.734  42.094  50.385  1.00  0.00           H
ATOM   3330  CA  MET   211      54.012  40.027  50.377  1.00  0.00           C
ATOM   3331  HA  MET   211      53.850  39.298  49.583  1.00  0.00           H
ATOM   3332  CB  MET   211      54.511  39.300  51.613  1.00  0.00           C
ATOM   3333  HB2 MET   211      55.368  38.658  51.404  1.00  0.00           H
ATOM   3334  HB3 MET   211      54.833  40.054  52.331  1.00  0.00           H
ATOM   3335  CG  MET   211      53.465  38.412  52.276  1.00  0.00           C
ATOM   3336  HG2 MET   211      52.409  38.508  52.023  1.00  0.00           H
ATOM   3337  HG3 MET   211      53.737  37.452  51.837  1.00  0.00           H
ATOM   3338  SD  MET   211      53.690  38.196  54.035  1.00  0.00           S
ATOM   3339  CE  MET   211      52.434  36.870  54.166  1.00  0.00           C
ATOM   3340  HE1 MET   211      52.188  36.439  55.136  1.00  0.00           H
ATOM   3341  HE2 MET   211      51.500  37.315  53.824  1.00  0.00           H
ATOM   3342  HE3 MET   211      52.670  36.046  53.492  1.00  0.00           H
ATOM   3343  C   MET   211      52.707  40.680  50.671  1.00  0.00           C
ATOM   3344  O   MET   211      52.618  41.781  51.279  1.00  0.00           O
ATOM   3345  N   GLY   212      51.566  40.112  50.287  1.00  0.00           N
ATOM   3346  H   GLY   212      51.601  39.243  49.774  1.00  0.00           H
ATOM   3347  CA  GLY   212      50.221  40.518  50.760  1.00  0.00           C
ATOM   3348  HA2 GLY   212      50.204  41.572  51.038  1.00  0.00           H
ATOM   3349  HA3 GLY   212      49.520  40.474  49.928  1.00  0.00           H
ATOM   3350  C   GLY   212      49.741  39.566  51.896  1.00  0.00           C
ATOM   3351  O   GLY   212      50.050  38.391  51.913  1.00  0.00           O
ATOM   3352  N   VAL   213      48.979  40.068  52.868  1.00  0.00           N
ATOM   3353  H   VAL   213      48.671  41.022  52.741  1.00  0.00           H
ATOM   3354  CA  VAL   213      48.458  39.313  54.028  1.00  0.00           C
ATOM   3355  HA  VAL   213      48.473  38.245  53.807  1.00  0.00           H
ATOM   3356  CB  VAL   213      49.573  39.352  55.141  1.00  0.00           C
ATOM   3357  HB  VAL   213      50.509  39.367  54.583  1.00  0.00           H
ATOM   3358  CG1 VAL   213      49.497  40.786  55.916  1.00  0.00           C
ATOM   3359 HG11 VAL   213      49.789  41.576  55.224  1.00  0.00           H
ATOM   3360 HG12 VAL   213      48.508  41.002  56.322  1.00  0.00           H
ATOM   3361 HG13 VAL   213      50.214  40.861  56.733  1.00  0.00           H
ATOM   3362  CG2 VAL   213      49.467  38.180  56.148  1.00  0.00           C
ATOM   3363 HG21 VAL   213      50.362  38.074  56.761  1.00  0.00           H
ATOM   3364 HG22 VAL   213      49.528  37.249  55.586  1.00  0.00           H
ATOM   3365 HG23 VAL   213      48.558  38.173  56.749  1.00  0.00           H
ATOM   3366  C   VAL   213      47.166  39.732  54.582  1.00  0.00           C
ATOM   3367  O   VAL   213      46.675  40.828  54.342  1.00  0.00           O
ATOM   3368  N   ILE   214      46.464  38.732  55.140  1.00  0.00           N
ATOM   3369  H   ILE   214      46.837  37.796  55.209  1.00  0.00           H
ATOM   3370  CA  ILE   214      45.030  38.714  55.499  1.00  0.00           C
ATOM   3371  HA  ILE   214      44.698  39.744  55.372  1.00  0.00           H
ATOM   3372  CB  ILE   214      44.296  37.861  54.384  1.00  0.00           C
ATOM   3373  HB  ILE   214      44.933  37.019  54.112  1.00  0.00           H
ATOM   3374  CG2 ILE   214      42.948  37.263  54.886  1.00  0.00           C
ATOM   3375 HG21 ILE   214      42.283  36.771  54.175  1.00  0.00           H
ATOM   3376 HG22 ILE   214      42.443  38.109  55.349  1.00  0.00           H
ATOM   3377 HG23 ILE   214      43.234  36.497  55.607  1.00  0.00           H
ATOM   3378  CG1 ILE   214      44.026  38.778  53.072  1.00  0.00           C
ATOM   3379 HG12 ILE   214      45.011  39.199  52.869  1.00  0.00           H
ATOM   3380 HG13 ILE   214      43.809  38.261  52.137  1.00  0.00           H
ATOM   3381  CD1 ILE   214      42.977  39.895  53.198  1.00  0.00           C
ATOM   3382 HD11 ILE   214      43.030  40.507  54.098  1.00  0.00           H
ATOM   3383 HD12 ILE   214      42.030  39.362  53.124  1.00  0.00           H
ATOM   3384 HD13 ILE   214      43.133  40.523  52.321  1.00  0.00           H
ATOM   3385  C   ILE   214      44.723  38.300  56.976  1.00  0.00           C
ATOM   3386  O   ILE   214      45.144  37.310  57.607  1.00  0.00           O
ATOM   3387  N   PHE   215      43.849  39.170  57.470  1.00  0.00           N
ATOM   3388  H   PHE   215      43.688  39.949  56.847  1.00  0.00           H
ATOM   3389  CA  PHE   215      43.498  39.249  58.871  1.00  0.00           C
ATOM   3390  HA  PHE   215      43.853  38.352  59.381  1.00  0.00           H
ATOM   3391  CB  PHE   215      44.163  40.451  59.540  1.00  0.00           C
ATOM   3392  HB2 PHE   215      43.818  41.370  59.064  1.00  0.00           H
ATOM   3393  HB3 PHE   215      43.814  40.400  60.572  1.00  0.00           H
ATOM   3394  CG  PHE   215      45.621  40.565  59.593  1.00  0.00           C
ATOM   3395  CD1 PHE   215      46.362  39.780  60.478  1.00  0.00           C
ATOM   3396  HD1 PHE   215      45.901  38.939  60.974  1.00  0.00           H
ATOM   3397  CE1 PHE   215      47.752  40.082  60.672  1.00  0.00           C
ATOM   3398  HE1 PHE   215      48.261  39.452  61.387  1.00  0.00           H
ATOM   3399  CZ  PHE   215      48.358  41.119  59.920  1.00  0.00           C
ATOM   3400  HZ  PHE   215      49.393  41.394  60.063  1.00  0.00           H
ATOM   3401  CE2 PHE   215      47.569  41.856  59.041  1.00  0.00           C
ATOM   3402  HE2 PHE   215      47.943  42.642  58.402  1.00  0.00           H
ATOM   3403  CD2 PHE   215      46.247  41.570  58.879  1.00  0.00           C
ATOM   3404  HD2 PHE   215      45.664  42.219  58.242  1.00  0.00           H
ATOM   3405  C   PHE   215      41.943  39.239  58.936  1.00  0.00           C
ATOM   3406  O   PHE   215      41.467  40.314  59.390  1.00  0.00           O
ATOM   3407  N   GLY   216      41.173  38.340  58.319  1.00  0.00           N
ATOM   3408  H   GLY   216      41.587  37.552  57.839  1.00  0.00           H
ATOM   3409  CA  GLY   216      39.719  38.370  58.152  1.00  0.00           C
ATOM   3410  HA2 GLY   216      39.353  39.355  58.443  1.00  0.00           H
ATOM   3411  HA3 GLY   216      39.507  38.171  57.102  1.00  0.00           H
ATOM   3412  C   GLY   216      39.117  37.327  58.985  1.00  0.00           C
ATOM   3413  O   GLY   216      39.452  37.260  60.177  1.00  0.00           O
ATOM   3414  N   THR   217      38.175  36.531  58.426  1.00  0.00           N
ATOM   3415  H   THR   217      37.823  36.737  57.502  1.00  0.00           H
ATOM   3416  CA  THR   217      37.601  35.370  59.145  1.00  0.00           C
ATOM   3417  HA  THR   217      37.527  35.700  60.181  1.00  0.00           H
ATOM   3418  CB  THR   217      36.201  34.982  58.584  1.00  0.00           C
ATOM   3419  HB  THR   217      35.890  34.007  58.960  1.00  0.00           H
ATOM   3420  CG2 THR   217      35.119  35.971  59.129  1.00  0.00           C
ATOM   3421 HG21 THR   217      34.166  35.550  58.811  1.00  0.00           H
ATOM   3422 HG22 THR   217      35.341  36.966  58.744  1.00  0.00           H
ATOM   3423 HG23 THR   217      35.273  36.151  60.193  1.00  0.00           H
ATOM   3424  OG1 THR   217      36.182  34.960  57.178  1.00  0.00           O
ATOM   3425  HG1 THR   217      36.670  34.169  56.943  1.00  0.00           H
ATOM   3426  C   THR   217      38.566  34.189  59.114  1.00  0.00           C
ATOM   3427  O   THR   217      38.679  33.497  60.187  1.00  0.00           O
ATOM   3428  N   GLY   218      39.405  34.127  58.098  1.00  0.00           N
ATOM   3429  H   GLY   218      39.420  34.758  57.310  1.00  0.00           H
ATOM   3430  CA  GLY   218      40.628  33.302  58.213  1.00  0.00           C
ATOM   3431  HA2 GLY   218      40.521  32.792  59.170  1.00  0.00           H
ATOM   3432  HA3 GLY   218      40.760  32.557  57.429  1.00  0.00           H
ATOM   3433  C   GLY   218      41.944  34.093  58.241  1.00  0.00           C
ATOM   3434  O   GLY   218      41.906  35.295  58.525  1.00  0.00           O
ATOM   3435  N   VAL   219      43.079  33.471  58.032  1.00  0.00           N
ATOM   3436  H   VAL   219      43.084  32.494  57.774  1.00  0.00           H
ATOM   3437  CA  VAL   219      44.353  34.064  58.150  1.00  0.00           C
ATOM   3438  HA  VAL   219      44.293  35.148  58.046  1.00  0.00           H
ATOM   3439  CB  VAL   219      44.992  33.871  59.581  1.00  0.00           C
ATOM   3440  HB  VAL   219      44.189  34.075  60.289  1.00  0.00           H
ATOM   3441  CG1 VAL   219      45.568  32.507  59.950  1.00  0.00           C
ATOM   3442 HG11 VAL   219      44.777  31.817  59.653  1.00  0.00           H
ATOM   3443 HG12 VAL   219      46.489  32.204  59.451  1.00  0.00           H
ATOM   3444 HG13 VAL   219      45.813  32.505  61.012  1.00  0.00           H
ATOM   3445  CG2 VAL   219      46.063  34.970  59.766  1.00  0.00           C
ATOM   3446 HG21 VAL   219      46.539  34.858  60.740  1.00  0.00           H
ATOM   3447 HG22 VAL   219      45.571  35.940  59.687  1.00  0.00           H
ATOM   3448 HG23 VAL   219      46.725  34.911  58.903  1.00  0.00           H
ATOM   3449  C   VAL   219      45.189  33.501  57.026  1.00  0.00           C
ATOM   3450  O   VAL   219      45.305  32.326  56.933  1.00  0.00           O
ATOM   3451  N   ASN   220      45.769  34.365  56.240  1.00  0.00           N
ATOM   3452  H   ASN   220      45.714  35.357  56.415  1.00  0.00           H
ATOM   3453  CA  ASN   220      46.471  33.912  55.023  1.00  0.00           C
ATOM   3454  HA  ASN   220      47.130  33.110  55.356  1.00  0.00           H
ATOM   3455  CB  ASN   220      45.432  33.438  54.002  1.00  0.00           C
ATOM   3456  HB2 ASN   220      44.683  32.867  54.551  1.00  0.00           H
ATOM   3457  HB3 ASN   220      44.966  34.329  53.584  1.00  0.00           H
ATOM   3458  CG  ASN   220      45.951  32.467  53.005  1.00  0.00           C
ATOM   3459  OD1 ASN   220      46.981  31.824  53.316  1.00  0.00           O
ATOM   3460  ND2 ASN   220      45.462  32.410  51.802  1.00  0.00           N
ATOM   3461 HD21 ASN   220      44.727  32.987  51.417  1.00  0.00           H
ATOM   3462 HD22 ASN   220      45.903  31.746  51.182  1.00  0.00           H
ATOM   3463  C   ASN   220      47.443  34.875  54.355  1.00  0.00           C
ATOM   3464  O   ASN   220      47.213  36.083  54.441  1.00  0.00           O
ATOM   3465  N   GLY   221      48.304  34.347  53.530  1.00  0.00           N
ATOM   3466  H   GLY   221      48.586  33.377  53.523  1.00  0.00           H
ATOM   3467  CA  GLY   221      49.097  35.367  52.747  1.00  0.00           C
ATOM   3468  HA2 GLY   221      48.499  36.246  52.508  1.00  0.00           H
ATOM   3469  HA3 GLY   221      49.974  35.761  53.260  1.00  0.00           H
ATOM   3470  C   GLY   221      49.608  34.847  51.442  1.00  0.00           C
ATOM   3471  O   GLY   221      49.612  33.640  51.246  1.00  0.00           O
ATOM   3472  N   ALA   222      50.019  35.757  50.528  1.00  0.00           N
ATOM   3473  H   ALA   222      50.077  36.722  50.820  1.00  0.00           H
ATOM   3474  CA  ALA   222      50.583  35.477  49.192  1.00  0.00           C
ATOM   3475  HA  ALA   222      50.904  34.435  49.143  1.00  0.00           H
ATOM   3476  CB  ALA   222      49.358  35.587  48.287  1.00  0.00           C
ATOM   3477  HB1 ALA   222      48.903  36.577  48.321  1.00  0.00           H
ATOM   3478  HB2 ALA   222      48.662  34.789  48.543  1.00  0.00           H
ATOM   3479  HB3 ALA   222      49.706  35.467  47.262  1.00  0.00           H
ATOM   3480  C   ALA   222      51.693  36.408  48.795  1.00  0.00           C
ATOM   3481  O   ALA   222      51.799  37.558  49.281  1.00  0.00           O
ATOM   3482  N   TYR   223      52.605  35.980  47.949  1.00  0.00           N
ATOM   3483  H   TYR   223      52.506  35.080  47.501  1.00  0.00           H
ATOM   3484  CA  TYR   223      53.955  36.539  47.652  1.00  0.00           C
ATOM   3485  HA  TYR   223      53.973  37.624  47.539  1.00  0.00           H
ATOM   3486  CB  TYR   223      54.887  36.128  48.817  1.00  0.00           C
ATOM   3487  HB2 TYR   223      55.698  36.852  48.906  1.00  0.00           H
ATOM   3488  HB3 TYR   223      54.309  36.122  49.742  1.00  0.00           H
ATOM   3489  CG  TYR   223      55.348  34.661  48.753  1.00  0.00           C
ATOM   3490  CD1 TYR   223      54.407  33.622  48.916  1.00  0.00           C
ATOM   3491  HD1 TYR   223      53.341  33.718  49.056  1.00  0.00           H
ATOM   3492  CE1 TYR   223      54.889  32.356  49.035  1.00  0.00           C
ATOM   3493  HE1 TYR   223      54.139  31.610  49.256  1.00  0.00           H
ATOM   3494  CZ  TYR   223      56.253  32.013  48.815  1.00  0.00           C
ATOM   3495  OH  TYR   223      56.740  30.786  48.902  1.00  0.00           O
ATOM   3496  HH  TYR   223      57.590  30.769  48.456  1.00  0.00           H
ATOM   3497  CE2 TYR   223      57.191  32.998  48.671  1.00  0.00           C
ATOM   3498  HE2 TYR   223      58.223  32.712  48.531  1.00  0.00           H
ATOM   3499  CD2 TYR   223      56.707  34.341  48.557  1.00  0.00           C
ATOM   3500  HD2 TYR   223      57.388  35.176  48.622  1.00  0.00           H
ATOM   3501  C   TYR   223      54.479  36.006  46.302  1.00  0.00           C
ATOM   3502  O   TYR   223      53.951  35.036  45.820  1.00  0.00           O
ATOM   3503  N   TYR   224      55.558  36.620  45.678  1.00  0.00           N
ATOM   3504  H   TYR   224      55.994  37.459  46.034  1.00  0.00           H
ATOM   3505  CA  TYR   224      56.311  35.972  44.548  1.00  0.00           C
ATOM   3506  HA  TYR   224      55.572  35.343  44.050  1.00  0.00           H
ATOM   3507  CB  TYR   224      56.712  36.998  43.446  1.00  0.00           C
ATOM   3508  HB2 TYR   224      57.250  37.825  43.911  1.00  0.00           H
ATOM   3509  HB3 TYR   224      57.435  36.594  42.739  1.00  0.00           H
ATOM   3510  CG  TYR   224      55.565  37.544  42.587  1.00  0.00           C
ATOM   3511  CD1 TYR   224      55.424  37.130  41.232  1.00  0.00           C
ATOM   3512  HD1 TYR   224      56.093  36.381  40.832  1.00  0.00           H
ATOM   3513  CE1 TYR   224      54.434  37.691  40.404  1.00  0.00           C
ATOM   3514  HE1 TYR   224      54.391  37.332  39.387  1.00  0.00           H
ATOM   3515  CZ  TYR   224      53.658  38.752  40.779  1.00  0.00           C
ATOM   3516  OH  TYR   224      52.896  39.483  39.896  1.00  0.00           O
ATOM   3517  HH  TYR   224      52.922  39.272  38.960  1.00  0.00           H
ATOM   3518  CE2 TYR   224      53.695  39.123  42.116  1.00  0.00           C
ATOM   3519  HE2 TYR   224      53.026  39.895  42.470  1.00  0.00           H
ATOM   3520  CD2 TYR   224      54.689  38.592  42.958  1.00  0.00           C
ATOM   3521  HD2 TYR   224      54.751  38.889  43.995  1.00  0.00           H
ATOM   3522  C   TYR   224      57.507  35.136  45.028  1.00  0.00           C
ATOM   3523  O   TYR   224      58.176  35.465  46.050  1.00  0.00           O
ATOM   3524  N   ASP   225      57.913  34.105  44.253  1.00  0.00           N
ATOM   3525  H   ASP   225      57.243  33.841  43.545  1.00  0.00           H
ATOM   3526  CA  ASP   225      59.038  33.202  44.562  1.00  0.00           C
ATOM   3527  HA  ASP   225      59.763  33.732  45.178  1.00  0.00           H
ATOM   3528  CB  ASP   225      58.504  31.994  45.341  1.00  0.00           C
ATOM   3529  HB2 ASP   225      57.555  32.205  45.836  1.00  0.00           H
ATOM   3530  HB3 ASP   225      58.433  31.089  44.737  1.00  0.00           H
ATOM   3531  CG  ASP   225      59.434  31.555  46.485  1.00  0.00           C
ATOM   3532  OD1 ASP   225      60.589  31.931  46.589  1.00  0.00           O
ATOM   3533  OD2 ASP   225      58.986  30.863  47.390  1.00  0.00           O
ATOM   3534  C   ASP   225      59.760  32.774  43.254  1.00  0.00           C
ATOM   3535  O   ASP   225      59.195  32.998  42.171  1.00  0.00           O
ATOM   3536  N   VAL   226      61.023  32.321  43.265  1.00  0.00           N
ATOM   3537  H   VAL   226      61.514  32.391  44.145  1.00  0.00           H
ATOM   3538  CA  VAL   226      61.600  31.682  42.105  1.00  0.00           C
ATOM   3539  HA  VAL   226      61.386  32.357  41.275  1.00  0.00           H
ATOM   3540  CB  VAL   226      63.165  31.545  42.191  1.00  0.00           C
ATOM   3541  HB  VAL   226      63.395  30.958  41.300  1.00  0.00           H
ATOM   3542  CG1 VAL   226      63.846  32.918  42.104  1.00  0.00           C
ATOM   3543 HG11 VAL   226      63.548  33.499  42.978  1.00  0.00           H
ATOM   3544 HG12 VAL   226      64.927  32.805  42.192  1.00  0.00           H
ATOM   3545 HG13 VAL   226      63.478  33.404  41.201  1.00  0.00           H
ATOM   3546  CG2 VAL   226      63.663  30.787  43.411  1.00  0.00           C
ATOM   3547 HG21 VAL   226      64.718  30.553  43.270  1.00  0.00           H
ATOM   3548 HG22 VAL   226      63.223  29.793  43.332  1.00  0.00           H
ATOM   3549 HG23 VAL   226      63.401  31.330  44.319  1.00  0.00           H
ATOM   3550  C   VAL   226      60.962  30.338  41.890  1.00  0.00           C
ATOM   3551  O   VAL   226      60.646  29.576  42.798  1.00  0.00           O
ATOM   3552  N   CYS   227      60.610  30.112  40.652  1.00  0.00           N
ATOM   3553  H   CYS   227      60.860  30.699  39.869  1.00  0.00           H
ATOM   3554  CA  CYS   227      60.008  28.881  40.232  1.00  0.00           C
ATOM   3555  HA  CYS   227      59.052  28.671  40.712  1.00  0.00           H
ATOM   3556  CB  CYS   227      59.508  29.078  38.775  1.00  0.00           C
ATOM   3557  HB2 CYS   227      60.224  29.450  38.042  1.00  0.00           H
ATOM   3558  HB3 CYS   227      58.936  28.219  38.426  1.00  0.00           H
ATOM   3559  SG  CYS   227      58.166  30.269  38.989  1.00  0.00           S
ATOM   3560  HG  CYS   227      58.892  31.307  39.416  1.00  0.00           H
ATOM   3561  C   CYS   227      60.813  27.652  40.606  1.00  0.00           C
ATOM   3562  O   CYS   227      60.257  26.582  40.789  1.00  0.00           O
ATOM   3563  N   SER   228      62.135  27.809  40.798  1.00  0.00           N
ATOM   3564  H   SER   228      62.652  28.644  40.561  1.00  0.00           H
ATOM   3565  CA  SER   228      62.974  26.677  41.275  1.00  0.00           C
ATOM   3566  HA  SER   228      62.955  25.773  40.665  1.00  0.00           H
ATOM   3567  CB  SER   228      64.460  27.114  41.047  1.00  0.00           C
ATOM   3568  HB2 SER   228      65.130  26.281  41.254  1.00  0.00           H
ATOM   3569  HB3 SER   228      64.459  27.354  39.984  1.00  0.00           H
ATOM   3570  OG  SER   228      64.831  28.226  41.802  1.00  0.00           O
ATOM   3571  HG  SER   228      65.258  27.925  42.606  1.00  0.00           H
ATOM   3572  C   SER   228      62.796  26.394  42.736  1.00  0.00           C
ATOM   3573  O   SER   228      62.932  25.238  43.147  1.00  0.00           O
ATOM   3574  N   ASP   229      62.351  27.327  43.595  1.00  0.00           N
ATOM   3575  H   ASP   229      62.271  28.245  43.182  1.00  0.00           H
ATOM   3576  CA  ASP   229      61.886  26.981  44.927  1.00  0.00           C
ATOM   3577  HA  ASP   229      62.442  26.143  45.347  1.00  0.00           H
ATOM   3578  CB  ASP   229      62.016  28.081  45.912  1.00  0.00           C
ATOM   3579  HB2 ASP   229      61.317  28.894  45.715  1.00  0.00           H
ATOM   3580  HB3 ASP   229      61.791  27.724  46.917  1.00  0.00           H
ATOM   3581  CG  ASP   229      63.408  28.678  45.925  1.00  0.00           C
ATOM   3582  OD1 ASP   229      63.629  29.849  46.381  1.00  0.00           O
ATOM   3583  OD2 ASP   229      64.383  27.931  45.866  1.00  0.00           O
ATOM   3584  C   ASP   229      60.541  26.329  45.072  1.00  0.00           C
ATOM   3585  O   ASP   229      60.150  25.646  46.025  1.00  0.00           O
ATOM   3586  N   ILE   230      59.735  26.514  44.023  1.00  0.00           N
ATOM   3587  H   ILE   230      60.117  27.036  43.248  1.00  0.00           H
ATOM   3588  CA  ILE   230      58.338  25.982  43.971  1.00  0.00           C
ATOM   3589  HA  ILE   230      57.844  25.978  44.943  1.00  0.00           H
ATOM   3590  CB  ILE   230      57.395  26.956  43.268  1.00  0.00           C
ATOM   3591  HB  ILE   230      57.733  27.019  42.233  1.00  0.00           H
ATOM   3592  CG2 ILE   230      56.047  26.228  43.338  1.00  0.00           C
ATOM   3593 HG21 ILE   230      55.985  25.277  42.810  1.00  0.00           H
ATOM   3594 HG22 ILE   230      55.297  26.806  42.797  1.00  0.00           H
ATOM   3595 HG23 ILE   230      55.715  26.023  44.356  1.00  0.00           H
ATOM   3596  CG1 ILE   230      57.313  28.394  43.829  1.00  0.00           C
ATOM   3597 HG12 ILE   230      56.642  28.435  44.688  1.00  0.00           H
ATOM   3598 HG13 ILE   230      58.244  28.681  44.316  1.00  0.00           H
ATOM   3599  CD1 ILE   230      56.930  29.528  42.916  1.00  0.00           C
ATOM   3600 HD11 ILE   230      56.569  30.381  43.491  1.00  0.00           H
ATOM   3601 HD12 ILE   230      56.060  29.316  42.294  1.00  0.00           H
ATOM   3602 HD13 ILE   230      57.804  29.792  42.322  1.00  0.00           H
ATOM   3603  C   ILE   230      58.455  24.591  43.351  1.00  0.00           C
ATOM   3604  O   ILE   230      58.269  24.347  42.189  1.00  0.00           O
ATOM   3605  N   GLU   231      58.971  23.655  44.172  1.00  0.00           N
ATOM   3606  H   GLU   231      59.227  23.873  45.124  1.00  0.00           H
ATOM   3607  CA  GLU   231      59.466  22.425  43.537  1.00  0.00           C
ATOM   3608  HA  GLU   231      60.014  22.684  42.631  1.00  0.00           H
ATOM   3609  CB  GLU   231      60.409  21.693  44.531  1.00  0.00           C
ATOM   3610  HB2 GLU   231      59.878  21.443  45.449  1.00  0.00           H
ATOM   3611  HB3 GLU   231      60.725  20.735  44.117  1.00  0.00           H
ATOM   3612  CG  GLU   231      61.704  22.484  44.890  1.00  0.00           C
ATOM   3613  HG2 GLU   231      62.190  22.831  43.978  1.00  0.00           H
ATOM   3614  HG3 GLU   231      61.485  23.321  45.555  1.00  0.00           H
ATOM   3615  CD  GLU   231      62.755  21.653  45.667  1.00  0.00           C
ATOM   3616  OE1 GLU   231      62.782  20.381  45.634  1.00  0.00           O
ATOM   3617  OE2 GLU   231      63.698  22.277  46.207  1.00  0.00           O
ATOM   3618  C   GLU   231      58.352  21.524  42.972  1.00  0.00           C
ATOM   3619  O   GLU   231      58.549  20.517  42.281  1.00  0.00           O
ATOM   3620  N   LYS   232      57.096  21.796  43.414  1.00  0.00           N
ATOM   3621  H   LYS   232      57.038  22.513  44.122  1.00  0.00           H
ATOM   3622  CA  LYS   232      55.868  20.994  42.964  1.00  0.00           C
ATOM   3623  HA  LYS   232      55.999  19.956  43.268  1.00  0.00           H
ATOM   3624  CB  LYS   232      54.638  21.427  43.706  1.00  0.00           C
ATOM   3625  HB2 LYS   232      53.787  20.933  43.235  1.00  0.00           H
ATOM   3626  HB3 LYS   232      54.708  21.020  44.715  1.00  0.00           H
ATOM   3627  CG  LYS   232      54.373  22.937  43.715  1.00  0.00           C
ATOM   3628  HG2 LYS   232      55.259  23.343  44.201  1.00  0.00           H
ATOM   3629  HG3 LYS   232      54.342  23.211  42.661  1.00  0.00           H
ATOM   3630  CD  LYS   232      53.079  23.314  44.466  1.00  0.00           C
ATOM   3631  HD2 LYS   232      52.960  24.381  44.278  1.00  0.00           H
ATOM   3632  HD3 LYS   232      52.245  22.881  43.913  1.00  0.00           H
ATOM   3633  CE  LYS   232      52.951  22.935  45.918  1.00  0.00           C
ATOM   3634  HE2 LYS   232      53.206  21.911  46.195  1.00  0.00           H
ATOM   3635  HE3 LYS   232      53.574  23.584  46.533  1.00  0.00           H
ATOM   3636  NZ  LYS   232      51.587  23.180  46.383  1.00  0.00           N
ATOM   3637  HZ1 LYS   232      51.366  24.152  46.219  1.00  0.00           H
ATOM   3638  HZ2 LYS   232      51.484  22.821  47.321  1.00  0.00           H
ATOM   3639  HZ3 LYS   232      50.883  22.698  45.842  1.00  0.00           H
ATOM   3640  C   LYS   232      55.643  21.127  41.481  1.00  0.00           C
ATOM   3641  O   LYS   232      54.861  20.349  40.888  1.00  0.00           O
ATOM   3642  N   LEU   233      56.280  22.083  40.793  1.00  0.00           N
ATOM   3643  H   LEU   233      56.896  22.611  41.395  1.00  0.00           H
ATOM   3644  CA  LEU   233      56.197  22.406  39.333  1.00  0.00           C
ATOM   3645  HA  LEU   233      55.254  22.022  38.942  1.00  0.00           H
ATOM   3646  CB  LEU   233      56.333  23.956  39.206  1.00  0.00           C
ATOM   3647  HB2 LEU   233      57.285  24.230  39.660  1.00  0.00           H
ATOM   3648  HB3 LEU   233      56.408  24.162  38.138  1.00  0.00           H
ATOM   3649  CG  LEU   233      55.147  24.802  39.734  1.00  0.00           C
ATOM   3650  HG  LEU   233      55.123  24.544  40.793  1.00  0.00           H
ATOM   3651  CD1 LEU   233      55.400  26.330  39.626  1.00  0.00           C
ATOM   3652 HD11 LEU   233      54.583  26.845  40.132  1.00  0.00           H
ATOM   3653 HD12 LEU   233      55.529  26.719  38.616  1.00  0.00           H
ATOM   3654 HD13 LEU   233      56.338  26.621  40.098  1.00  0.00           H
ATOM   3655  CD2 LEU   233      53.774  24.465  39.111  1.00  0.00           C
ATOM   3656 HD21 LEU   233      53.723  24.792  38.072  1.00  0.00           H
ATOM   3657 HD22 LEU   233      53.612  23.389  39.049  1.00  0.00           H
ATOM   3658 HD23 LEU   233      52.925  24.845  39.679  1.00  0.00           H
ATOM   3659  C   LEU   233      57.198  21.700  38.458  1.00  0.00           C
ATOM   3660  O   LEU   233      57.162  21.925  37.290  1.00  0.00           O
ATOM   3661  N   GLN   234      58.133  20.879  39.040  1.00  0.00           N
ATOM   3662  H   GLN   234      58.092  20.829  40.048  1.00  0.00           H
ATOM   3663  CA  GLN   234      59.173  20.220  38.242  1.00  0.00           C
ATOM   3664  HA  GLN   234      59.701  20.992  37.682  1.00  0.00           H
ATOM   3665  CB  GLN   234      60.106  19.436  39.128  1.00  0.00           C
ATOM   3666  HB2 GLN   234      59.516  18.871  39.849  1.00  0.00           H
ATOM   3667  HB3 GLN   234      60.711  18.797  38.484  1.00  0.00           H
ATOM   3668  CG  GLN   234      61.038  20.353  39.921  1.00  0.00           C
ATOM   3669  HG2 GLN   234      61.694  20.809  39.179  1.00  0.00           H
ATOM   3670  HG3 GLN   234      60.471  21.041  40.549  1.00  0.00           H
ATOM   3671  CD  GLN   234      61.922  19.556  40.897  1.00  0.00           C
ATOM   3672  OE1 GLN   234      62.012  18.338  40.932  1.00  0.00           O
ATOM   3673  NE2 GLN   234      62.569  20.197  41.831  1.00  0.00           N
ATOM   3674 HE21 GLN   234      63.157  19.628  42.424  1.00  0.00           H
ATOM   3675 HE22 GLN   234      62.711  21.195  41.758  1.00  0.00           H
ATOM   3676  C   GLN   234      58.556  19.230  37.159  1.00  0.00           C
ATOM   3677  O   GLN   234      57.810  18.358  37.493  1.00  0.00           O
ATOM   3678  N   GLY   235      58.983  19.387  35.887  1.00  0.00           N
ATOM   3679  H   GLY   235      59.602  20.115  35.559  1.00  0.00           H
ATOM   3680  CA  GLY   235      58.385  18.616  34.811  1.00  0.00           C
ATOM   3681  HA2 GLY   235      58.986  18.832  33.927  1.00  0.00           H
ATOM   3682  HA3 GLY   235      58.539  17.567  35.063  1.00  0.00           H
ATOM   3683  C   GLY   235      56.872  19.038  34.417  1.00  0.00           C
ATOM   3684  O   GLY   235      56.406  18.370  33.532  1.00  0.00           O
ATOM   3685  N   LYS   236      56.250  20.036  35.073  1.00  0.00           N
ATOM   3686  H   LYS   236      56.706  20.609  35.768  1.00  0.00           H
ATOM   3687  CA  LYS   236      54.951  20.564  34.549  1.00  0.00           C
ATOM   3688  HA  LYS   236      54.334  19.855  33.998  1.00  0.00           H
ATOM   3689  CB  LYS   236      54.101  21.048  35.839  1.00  0.00           C
ATOM   3690  HB2 LYS   236      54.750  21.636  36.487  1.00  0.00           H
ATOM   3691  HB3 LYS   236      53.254  21.661  35.530  1.00  0.00           H
ATOM   3692  CG  LYS   236      53.717  19.857  36.728  1.00  0.00           C
ATOM   3693  HG2 LYS   236      54.611  19.290  36.987  1.00  0.00           H
ATOM   3694  HG3 LYS   236      53.377  20.243  37.689  1.00  0.00           H
ATOM   3695  CD  LYS   236      52.597  18.989  36.154  1.00  0.00           C
ATOM   3696  HD2 LYS   236      51.726  19.566  35.840  1.00  0.00           H
ATOM   3697  HD3 LYS   236      52.996  18.476  35.279  1.00  0.00           H
ATOM   3698  CE  LYS   236      52.095  17.952  37.199  1.00  0.00           C
ATOM   3699  HE2 LYS   236      51.718  18.531  38.042  1.00  0.00           H
ATOM   3700  HE3 LYS   236      51.223  17.432  36.801  1.00  0.00           H
ATOM   3701  NZ  LYS   236      53.119  16.925  37.677  1.00  0.00           N
ATOM   3702  HZ1 LYS   236      53.774  16.699  36.943  1.00  0.00           H
ATOM   3703  HZ2 LYS   236      52.766  16.121  38.178  1.00  0.00           H
ATOM   3704  HZ3 LYS   236      53.760  17.355  38.329  1.00  0.00           H
ATOM   3705  C   LYS   236      55.186  21.714  33.633  1.00  0.00           C
ATOM   3706  O   LYS   236      54.605  21.758  32.527  1.00  0.00           O
ATOM   3707  N   LEU   237      55.996  22.662  34.060  1.00  0.00           N
ATOM   3708  H   LEU   237      56.439  22.662  34.968  1.00  0.00           H
ATOM   3709  CA  LEU   237      56.266  23.733  33.038  1.00  0.00           C
ATOM   3710  HA  LEU   237      55.308  23.968  32.575  1.00  0.00           H
ATOM   3711  CB  LEU   237      56.870  25.028  33.570  1.00  0.00           C
ATOM   3712  HB2 LEU   237      57.907  24.846  33.855  1.00  0.00           H
ATOM   3713  HB3 LEU   237      57.032  25.694  32.724  1.00  0.00           H
ATOM   3714  CG  LEU   237      56.174  25.641  34.719  1.00  0.00           C
ATOM   3715  HG  LEU   237      56.164  24.960  35.570  1.00  0.00           H
ATOM   3716  CD1 LEU   237      56.789  26.867  35.391  1.00  0.00           C
ATOM   3717 HD11 LEU   237      56.107  27.099  36.209  1.00  0.00           H
ATOM   3718 HD12 LEU   237      56.738  27.675  34.661  1.00  0.00           H
ATOM   3719 HD13 LEU   237      57.795  26.757  35.796  1.00  0.00           H
ATOM   3720  CD2 LEU   237      54.677  26.053  34.308  1.00  0.00           C
ATOM   3721 HD21 LEU   237      54.758  26.869  33.590  1.00  0.00           H
ATOM   3722 HD22 LEU   237      54.138  25.160  33.989  1.00  0.00           H
ATOM   3723 HD23 LEU   237      54.155  26.303  35.232  1.00  0.00           H
ATOM   3724  C   LEU   237      57.214  23.161  31.879  1.00  0.00           C
ATOM   3725  O   LEU   237      57.914  22.154  32.038  1.00  0.00           O
ATOM   3726  N   SER   238      57.210  23.909  30.760  1.00  0.00           N
ATOM   3727  H   SER   238      56.790  24.824  30.849  1.00  0.00           H
ATOM   3728  CA  SER   238      58.292  23.813  29.842  1.00  0.00           C
ATOM   3729  HA  SER   238      58.437  22.808  29.446  1.00  0.00           H
ATOM   3730  CB  SER   238      58.017  24.680  28.633  1.00  0.00           C
ATOM   3731  HB2 SER   238      57.009  24.477  28.271  1.00  0.00           H
ATOM   3732  HB3 SER   238      57.993  25.737  28.899  1.00  0.00           H
ATOM   3733  OG  SER   238      58.920  24.393  27.596  1.00  0.00           O
ATOM   3734  HG  SER   238      58.734  24.965  26.846  1.00  0.00           H
ATOM   3735  C   SER   238      59.647  24.282  30.389  1.00  0.00           C
ATOM   3736  O   SER   238      59.749  25.213  31.189  1.00  0.00           O
ATOM   3737  N   ASP   239      60.716  23.532  29.962  1.00  0.00           N
ATOM   3738  H   ASP   239      60.653  22.748  29.327  1.00  0.00           H
ATOM   3739  CA  ASP   239      62.030  23.858  30.478  1.00  0.00           C
ATOM   3740  HA  ASP   239      61.868  23.921  31.554  1.00  0.00           H
ATOM   3741  CB  ASP   239      62.846  22.609  30.295  1.00  0.00           C
ATOM   3742  HB2 ASP   239      62.990  22.384  29.238  1.00  0.00           H
ATOM   3743  HB3 ASP   239      63.795  22.906  30.742  1.00  0.00           H
ATOM   3744  CG  ASP   239      62.365  21.313  30.888  1.00  0.00           C
ATOM   3745  OD1 ASP   239      61.261  20.890  30.482  1.00  0.00           O
ATOM   3746  OD2 ASP   239      63.034  20.766  31.798  1.00  0.00           O
ATOM   3747  C   ASP   239      62.564  25.271  29.975  1.00  0.00           C
ATOM   3748  O   ASP   239      63.560  25.822  30.464  1.00  0.00           O
ATOM   3749  N   ASP   240      61.908  25.776  28.903  1.00  0.00           N
ATOM   3750  H   ASP   240      61.133  25.185  28.636  1.00  0.00           H
ATOM   3751  CA  ASP   240      62.228  27.055  28.171  1.00  0.00           C
ATOM   3752  HA  ASP   240      63.251  27.045  27.796  1.00  0.00           H
ATOM   3753  CB  ASP   240      61.366  27.346  26.971  1.00  0.00           C
ATOM   3754  HB2 ASP   240      60.301  27.306  27.194  1.00  0.00           H
ATOM   3755  HB3 ASP   240      61.529  28.384  26.681  1.00  0.00           H
ATOM   3756  CG  ASP   240      61.567  26.493  25.767  1.00  0.00           C
ATOM   3757  OD1 ASP   240      62.134  25.412  25.870  1.00  0.00           O
ATOM   3758  OD2 ASP   240      61.082  26.815  24.653  1.00  0.00           O
ATOM   3759  C   ASP   240      62.061  28.288  29.082  1.00  0.00           C
ATOM   3760  O   ASP   240      62.576  29.312  28.661  1.00  0.00           O
ATOM   3761  N   ILE   241      61.411  28.218  30.234  1.00  0.00           N
ATOM   3762  H   ILE   241      61.326  27.267  30.561  1.00  0.00           H
ATOM   3763  CA  ILE   241      61.261  29.218  31.313  1.00  0.00           C
ATOM   3764  HA  ILE   241      61.291  30.154  30.753  1.00  0.00           H
ATOM   3765  CB  ILE   241      59.856  28.946  31.966  1.00  0.00           C
ATOM   3766  HB  ILE   241      59.922  27.932  32.359  1.00  0.00           H
ATOM   3767  CG2 ILE   241      59.681  29.788  33.233  1.00  0.00           C
ATOM   3768 HG21 ILE   241      58.637  29.692  33.532  1.00  0.00           H
ATOM   3769 HG22 ILE   241      59.881  30.833  32.996  1.00  0.00           H
ATOM   3770 HG23 ILE   241      60.311  29.450  34.056  1.00  0.00           H
ATOM   3771  CG1 ILE   241      58.667  29.225  31.003  1.00  0.00           C
ATOM   3772 HG12 ILE   241      58.475  30.253  30.693  1.00  0.00           H
ATOM   3773 HG13 ILE   241      58.741  28.748  30.027  1.00  0.00           H
ATOM   3774  CD1 ILE   241      57.328  28.651  31.518  1.00  0.00           C
ATOM   3775 HD11 ILE   241      57.325  27.568  31.641  1.00  0.00           H
ATOM   3776 HD12 ILE   241      56.585  28.830  30.740  1.00  0.00           H
ATOM   3777 HD13 ILE   241      56.896  29.085  32.419  1.00  0.00           H
ATOM   3778  C   ILE   241      62.375  29.102  32.301  1.00  0.00           C
ATOM   3779  O   ILE   241      62.408  28.124  33.018  1.00  0.00           O
ATOM   3780  N   PRO   242      63.249  30.090  32.452  1.00  0.00           N
ATOM   3781  CD  PRO   242      63.315  31.357  31.735  1.00  0.00           C
ATOM   3782  HD2 PRO   242      62.358  31.879  31.709  1.00  0.00           H
ATOM   3783  HD3 PRO   242      63.543  31.155  30.688  1.00  0.00           H
ATOM   3784  CG  PRO   242      64.385  32.086  32.517  1.00  0.00           C
ATOM   3785  HG2 PRO   242      63.993  32.736  33.298  1.00  0.00           H
ATOM   3786  HG3 PRO   242      65.026  32.617  31.813  1.00  0.00           H
ATOM   3787  CB  PRO   242      65.209  31.062  33.264  1.00  0.00           C
ATOM   3788  HB2 PRO   242      65.464  31.450  34.251  1.00  0.00           H
ATOM   3789  HB3 PRO   242      66.102  30.854  32.675  1.00  0.00           H
ATOM   3790  CA  PRO   242      64.345  29.850  33.365  1.00  0.00           C
ATOM   3791  HA  PRO   242      64.932  29.030  32.951  1.00  0.00           H
ATOM   3792  C   PRO   242      63.964  29.562  34.853  1.00  0.00           C
ATOM   3793  O   PRO   242      63.121  30.227  35.412  1.00  0.00           O
ATOM   3794  N   PRO   243      64.540  28.510  35.463  1.00  0.00           N
ATOM   3795  CD  PRO   243      65.464  27.501  34.898  1.00  0.00           C
ATOM   3796  HD2 PRO   243      66.418  27.935  34.598  1.00  0.00           H
ATOM   3797  HD3 PRO   243      65.024  26.989  34.043  1.00  0.00           H
ATOM   3798  CG  PRO   243      65.595  26.428  35.931  1.00  0.00           C
ATOM   3799  HG2 PRO   243      66.644  26.174  36.076  1.00  0.00           H
ATOM   3800  HG3 PRO   243      64.910  25.600  35.750  1.00  0.00           H
ATOM   3801  CB  PRO   243      65.040  27.032  37.248  1.00  0.00           C
ATOM   3802  HB2 PRO   243      65.850  27.466  37.833  1.00  0.00           H
ATOM   3803  HB3 PRO   243      64.574  26.217  37.802  1.00  0.00           H
ATOM   3804  CA  PRO   243      64.126  28.178  36.826  1.00  0.00           C
ATOM   3805  HA  PRO   243      63.096  27.834  36.736  1.00  0.00           H
ATOM   3806  C   PRO   243      64.021  29.315  37.805  1.00  0.00           C
ATOM   3807  O   PRO   243      63.075  29.386  38.617  1.00  0.00           O
ATOM   3808  N   SER   244      64.873  30.365  37.695  1.00  0.00           N
ATOM   3809  H   SER   244      65.700  30.237  37.131  1.00  0.00           H
ATOM   3810  CA  SER   244      64.872  31.597  38.512  1.00  0.00           C
ATOM   3811  HA  SER   244      64.623  31.299  39.530  1.00  0.00           H
ATOM   3812  CB  SER   244      66.338  32.157  38.658  1.00  0.00           C
ATOM   3813  HB2 SER   244      66.974  31.272  38.627  1.00  0.00           H
ATOM   3814  HB3 SER   244      66.494  32.846  37.829  1.00  0.00           H
ATOM   3815  OG  SER   244      66.525  32.747  39.905  1.00  0.00           O
ATOM   3816  HG  SER   244      66.730  32.044  40.527  1.00  0.00           H
ATOM   3817  C   SER   244      63.851  32.654  38.147  1.00  0.00           C
ATOM   3818  O   SER   244      63.788  33.671  38.780  1.00  0.00           O
ATOM   3819  N   ALA   245      62.988  32.370  37.185  1.00  0.00           N
ATOM   3820  H   ALA   245      63.116  31.486  36.713  1.00  0.00           H
ATOM   3821  CA  ALA   245      61.855  33.212  36.880  1.00  0.00           C
ATOM   3822  HA  ALA   245      62.324  34.188  36.754  1.00  0.00           H
ATOM   3823  CB  ALA   245      61.264  32.748  35.524  1.00  0.00           C
ATOM   3824  HB1 ALA   245      60.626  31.893  35.752  1.00  0.00           H
ATOM   3825  HB2 ALA   245      62.011  32.453  34.788  1.00  0.00           H
ATOM   3826  HB3 ALA   245      60.749  33.603  35.087  1.00  0.00           H
ATOM   3827  C   ALA   245      60.810  33.249  37.931  1.00  0.00           C
ATOM   3828  O   ALA   245      60.853  32.441  38.891  1.00  0.00           O
ATOM   3829  N   PRO   246      59.844  34.235  37.894  1.00  0.00           N
ATOM   3830  CD  PRO   246      59.707  35.254  36.934  1.00  0.00           C
ATOM   3831  HD2 PRO   246      58.938  35.212  36.163  1.00  0.00           H
ATOM   3832  HD3 PRO   246      60.678  35.438  36.478  1.00  0.00           H
ATOM   3833  CG  PRO   246      59.352  36.489  37.726  1.00  0.00           C
ATOM   3834  HG2 PRO   246      58.922  37.302  37.142  1.00  0.00           H
ATOM   3835  HG3 PRO   246      60.275  36.897  38.141  1.00  0.00           H
ATOM   3836  CB  PRO   246      58.547  35.976  38.941  1.00  0.00           C
ATOM   3837  HB2 PRO   246      57.493  36.223  38.819  1.00  0.00           H
ATOM   3838  HB3 PRO   246      58.878  36.542  39.812  1.00  0.00           H
ATOM   3839  CA  PRO   246      58.870  34.459  38.996  1.00  0.00           C
ATOM   3840  HA  PRO   246      59.249  34.214  39.988  1.00  0.00           H
ATOM   3841  C   PRO   246      57.513  33.799  38.776  1.00  0.00           C
ATOM   3842  O   PRO   246      56.961  33.745  37.658  1.00  0.00           O
ATOM   3843  N   MET   247      56.857  33.511  39.901  1.00  0.00           N
ATOM   3844  H   MET   247      57.372  33.578  40.768  1.00  0.00           H
ATOM   3845  CA  MET   247      55.397  33.365  40.013  1.00  0.00           C
ATOM   3846  HA  MET   247      54.983  34.211  39.465  1.00  0.00           H
ATOM   3847  CB  MET   247      54.940  32.008  39.406  1.00  0.00           C
ATOM   3848  HB2 MET   247      55.470  31.804  38.475  1.00  0.00           H
ATOM   3849  HB3 MET   247      55.107  31.142  40.046  1.00  0.00           H
ATOM   3850  CG  MET   247      53.453  31.964  39.053  1.00  0.00           C
ATOM   3851  HG2 MET   247      52.900  32.583  39.759  1.00  0.00           H
ATOM   3852  HG3 MET   247      53.149  32.355  38.082  1.00  0.00           H
ATOM   3853  SD  MET   247      52.686  30.367  39.080  1.00  0.00           S
ATOM   3854  CE  MET   247      53.359  29.557  37.581  1.00  0.00           C
ATOM   3855  HE1 MET   247      53.265  28.476  37.682  1.00  0.00           H
ATOM   3856  HE2 MET   247      52.715  29.770  36.727  1.00  0.00           H
ATOM   3857  HE3 MET   247      54.355  29.958  37.390  1.00  0.00           H
ATOM   3858  C   MET   247      54.988  33.641  41.491  1.00  0.00           C
ATOM   3859  O   MET   247      55.771  33.509  42.389  1.00  0.00           O
ATOM   3860  N   ALA   248      53.699  34.054  41.643  1.00  0.00           N
ATOM   3861  H   ALA   248      53.211  34.214  40.773  1.00  0.00           H
ATOM   3862  CA  ALA   248      52.954  34.342  42.860  1.00  0.00           C
ATOM   3863  HA  ALA   248      53.726  34.754  43.509  1.00  0.00           H
ATOM   3864  CB  ALA   248      51.780  35.291  42.591  1.00  0.00           C
ATOM   3865  HB1 ALA   248      52.188  36.156  42.067  1.00  0.00           H
ATOM   3866  HB2 ALA   248      51.383  35.769  43.487  1.00  0.00           H
ATOM   3867  HB3 ALA   248      51.057  34.698  42.032  1.00  0.00           H
ATOM   3868  C   ALA   248      52.433  32.970  43.434  1.00  0.00           C
ATOM   3869  O   ALA   248      51.988  32.083  42.657  1.00  0.00           O
ATOM   3870  N   ILE   249      52.454  32.813  44.743  1.00  0.00           N
ATOM   3871  H   ILE   249      52.802  33.484  45.412  1.00  0.00           H
ATOM   3872  CA  ILE   249      51.863  31.707  45.450  1.00  0.00           C
ATOM   3873  HA  ILE   249      51.360  31.004  44.785  1.00  0.00           H
ATOM   3874  CB  ILE   249      52.942  30.891  46.283  1.00  0.00           C
ATOM   3875  HB  ILE   249      53.453  31.646  46.879  1.00  0.00           H
ATOM   3876  CG2 ILE   249      52.384  29.840  47.303  1.00  0.00           C
ATOM   3877 HG21 ILE   249      53.249  29.251  47.609  1.00  0.00           H
ATOM   3878 HG22 ILE   249      51.632  29.274  46.752  1.00  0.00           H
ATOM   3879 HG23 ILE   249      51.873  30.334  48.129  1.00  0.00           H
ATOM   3880  CG1 ILE   249      53.956  30.208  45.368  1.00  0.00           C
ATOM   3881 HG12 ILE   249      54.503  31.015  44.879  1.00  0.00           H
ATOM   3882 HG13 ILE   249      54.759  29.786  45.973  1.00  0.00           H
ATOM   3883  CD1 ILE   249      53.413  29.232  44.318  1.00  0.00           C
ATOM   3884 HD11 ILE   249      53.174  29.651  43.341  1.00  0.00           H
ATOM   3885 HD12 ILE   249      52.514  28.756  44.709  1.00  0.00           H
ATOM   3886 HD13 ILE   249      54.188  28.470  44.244  1.00  0.00           H
ATOM   3887  C   ILE   249      50.802  32.221  46.454  1.00  0.00           C
ATOM   3888  O   ILE   249      51.121  33.211  47.177  1.00  0.00           O
ATOM   3889  N   ASN   250      49.616  31.559  46.533  1.00  0.00           N
ATOM   3890  H   ASN   250      49.462  30.815  45.869  1.00  0.00           H
ATOM   3891  CA  ASN   250      48.734  31.676  47.718  1.00  0.00           C
ATOM   3892  HA  ASN   250      48.805  32.621  48.255  1.00  0.00           H
ATOM   3893  CB  ASN   250      47.348  31.463  47.117  1.00  0.00           C
ATOM   3894  HB2 ASN   250      47.061  32.286  46.463  1.00  0.00           H
ATOM   3895  HB3 ASN   250      47.287  30.537  46.545  1.00  0.00           H
ATOM   3896  CG  ASN   250      46.271  31.270  48.178  1.00  0.00           C
ATOM   3897  OD1 ASN   250      46.429  31.559  49.358  1.00  0.00           O
ATOM   3898  ND2 ASN   250      45.025  31.007  47.849  1.00  0.00           N
ATOM   3899 HD21 ASN   250      44.716  30.950  46.890  1.00  0.00           H
ATOM   3900 HD22 ASN   250      44.394  30.795  48.608  1.00  0.00           H
ATOM   3901  C   ASN   250      49.096  30.564  48.687  1.00  0.00           C
ATOM   3902  O   ASN   250      49.329  29.402  48.371  1.00  0.00           O
ATOM   3903  N   CYS   251      49.213  30.963  49.965  1.00  0.00           N
ATOM   3904  H   CYS   251      49.063  31.912  50.277  1.00  0.00           H
ATOM   3905  CA  CYS   251      49.718  29.957  50.948  1.00  0.00           C
ATOM   3906  HA  CYS   251      50.474  29.328  50.476  1.00  0.00           H
ATOM   3907  CB  CYS   251      50.417  30.696  52.084  1.00  0.00           C
ATOM   3908  HB2 CYS   251      49.673  31.312  52.591  1.00  0.00           H
ATOM   3909  HB3 CYS   251      50.742  29.876  52.723  1.00  0.00           H
ATOM   3910  SG  CYS   251      51.858  31.713  51.421  1.00  0.00           S
ATOM   3911  HG  CYS   251      51.121  32.487  50.619  1.00  0.00           H
ATOM   3912  C   CYS   251      48.627  28.967  51.448  1.00  0.00           C
ATOM   3913  O   CYS   251      48.952  27.774  51.723  1.00  0.00           O
ATOM   3914  N   GLU   252      47.450  29.460  51.641  1.00  0.00           N
ATOM   3915  H   GLU   252      47.238  30.384  51.291  1.00  0.00           H
ATOM   3916  CA  GLU   252      46.409  28.863  52.496  1.00  0.00           C
ATOM   3917  HA  GLU   252      45.682  29.631  52.762  1.00  0.00           H
ATOM   3918  CB  GLU   252      45.647  27.867  51.644  1.00  0.00           C
ATOM   3919  HB2 GLU   252      46.391  27.290  51.093  1.00  0.00           H
ATOM   3920  HB3 GLU   252      45.101  27.164  52.274  1.00  0.00           H
ATOM   3921  CG  GLU   252      44.659  28.480  50.645  1.00  0.00           C
ATOM   3922  HG2 GLU   252      45.205  28.825  49.767  1.00  0.00           H
ATOM   3923  HG3 GLU   252      44.215  27.596  50.187  1.00  0.00           H
ATOM   3924  CD  GLU   252      43.664  29.493  51.191  1.00  0.00           C
ATOM   3925  OE1 GLU   252      43.287  30.474  50.499  1.00  0.00           O
ATOM   3926  OE2 GLU   252      43.348  29.469  52.450  1.00  0.00           O
ATOM   3927  C   GLU   252      46.979  28.296  53.826  1.00  0.00           C
ATOM   3928  O   GLU   252      46.663  27.162  54.279  1.00  0.00           O
ATOM   3929  N   TYR   253      47.819  29.034  54.612  1.00  0.00           N
ATOM   3930  H   TYR   253      48.067  29.984  54.370  1.00  0.00           H
ATOM   3931  CA  TYR   253      48.647  28.502  55.715  1.00  0.00           C
ATOM   3932  HA  TYR   253      48.902  27.475  55.454  1.00  0.00           H
ATOM   3933  CB  TYR   253      50.019  29.229  55.785  1.00  0.00           C
ATOM   3934  HB2 TYR   253      50.661  28.713  56.498  1.00  0.00           H
ATOM   3935  HB3 TYR   253      50.340  29.031  54.762  1.00  0.00           H
ATOM   3936  CG  TYR   253      50.032  30.750  56.070  1.00  0.00           C
ATOM   3937  CD1 TYR   253      49.113  31.409  56.923  1.00  0.00           C
ATOM   3938  HD1 TYR   253      48.252  30.913  57.344  1.00  0.00           H
ATOM   3939  CE1 TYR   253      49.226  32.806  57.114  1.00  0.00           C
ATOM   3940  HE1 TYR   253      48.502  33.301  57.743  1.00  0.00           H
ATOM   3941  CZ  TYR   253      50.230  33.527  56.495  1.00  0.00           C
ATOM   3942  OH  TYR   253      50.435  34.887  56.643  1.00  0.00           O
ATOM   3943  HH  TYR   253      49.954  35.393  57.301  1.00  0.00           H
ATOM   3944  CE2 TYR   253      51.068  32.841  55.577  1.00  0.00           C
ATOM   3945  HE2 TYR   253      51.781  33.382  54.972  1.00  0.00           H
ATOM   3946  CD2 TYR   253      50.922  31.497  55.337  1.00  0.00           C
ATOM   3947  HD2 TYR   253      51.623  31.060  54.641  1.00  0.00           H
ATOM   3948  C   TYR   253      47.860  28.393  57.027  1.00  0.00           C
ATOM   3949  O   TYR   253      48.460  28.027  58.043  1.00  0.00           O
ATOM   3950  N   GLY   254      46.530  28.426  57.031  1.00  0.00           N
ATOM   3951  H   GLY   254      46.168  28.523  56.092  1.00  0.00           H
ATOM   3952  CA  GLY   254      45.737  28.217  58.195  1.00  0.00           C
ATOM   3953  HA2 GLY   254      45.813  29.035  58.910  1.00  0.00           H
ATOM   3954  HA3 GLY   254      44.676  28.250  57.944  1.00  0.00           H
ATOM   3955  C   GLY   254      45.785  26.837  58.815  1.00  0.00           C
ATOM   3956  O   GLY   254      45.459  26.724  60.013  1.00  0.00           O
ATOM   3957  N   SER   255      46.333  25.877  58.046  1.00  0.00           N
ATOM   3958  H   SER   255      46.488  26.212  57.106  1.00  0.00           H
ATOM   3959  CA  SER   255      46.564  24.545  58.482  1.00  0.00           C
ATOM   3960  HA  SER   255      45.728  24.118  59.035  1.00  0.00           H
ATOM   3961  CB  SER   255      46.620  23.628  57.256  1.00  0.00           C
ATOM   3962  HB2 SER   255      46.780  22.581  57.510  1.00  0.00           H
ATOM   3963  HB3 SER   255      45.631  23.662  56.799  1.00  0.00           H
ATOM   3964  OG  SER   255      47.541  24.037  56.319  1.00  0.00           O
ATOM   3965  HG  SER   255      47.943  23.275  55.895  1.00  0.00           H
ATOM   3966  C   SER   255      47.826  24.307  59.296  1.00  0.00           C
ATOM   3967  O   SER   255      47.948  23.227  59.869  1.00  0.00           O
ATOM   3968  N   PHE   256      48.705  25.301  59.417  1.00  0.00           N
ATOM   3969  H   PHE   256      48.516  26.207  59.010  1.00  0.00           H
ATOM   3970  CA  PHE   256      50.065  25.197  59.948  1.00  0.00           C
ATOM   3971  HA  PHE   256      50.601  24.405  59.424  1.00  0.00           H
ATOM   3972  CB  PHE   256      50.822  26.558  59.859  1.00  0.00           C
ATOM   3973  HB2 PHE   256      51.142  26.752  58.836  1.00  0.00           H
ATOM   3974  HB3 PHE   256      50.168  27.372  60.171  1.00  0.00           H
ATOM   3975  CG  PHE   256      52.043  26.519  60.806  1.00  0.00           C
ATOM   3976  CD1 PHE   256      53.067  25.602  60.604  1.00  0.00           C
ATOM   3977  HD1 PHE   256      53.008  24.901  59.784  1.00  0.00           H
ATOM   3978  CE1 PHE   256      54.171  25.588  61.460  1.00  0.00           C
ATOM   3979  HE1 PHE   256      54.997  24.917  61.279  1.00  0.00           H
ATOM   3980  CZ  PHE   256      54.264  26.554  62.513  1.00  0.00           C
ATOM   3981  HZ  PHE   256      55.121  26.689  63.156  1.00  0.00           H
ATOM   3982  CE2 PHE   256      53.148  27.407  62.750  1.00  0.00           C
ATOM   3983  HE2 PHE   256      53.151  28.052  63.616  1.00  0.00           H
ATOM   3984  CD2 PHE   256      52.084  27.439  61.862  1.00  0.00           C
ATOM   3985  HD2 PHE   256      51.248  28.113  61.978  1.00  0.00           H
ATOM   3986  C   PHE   256      49.961  24.688  61.369  1.00  0.00           C
ATOM   3987  O   PHE   256      49.096  25.075  62.165  1.00  0.00           O
ATOM   3988  N   ASP   257      50.856  23.745  61.742  1.00  0.00           N
ATOM   3989  H   ASP   257      51.665  23.671  61.141  1.00  0.00           H
ATOM   3990  CA  ASP   257      50.819  23.081  63.043  1.00  0.00           C
ATOM   3991  HA  ASP   257      51.597  22.341  62.857  1.00  0.00           H
ATOM   3992  CB  ASP   257      51.384  23.988  64.238  1.00  0.00           C
ATOM   3993  HB2 ASP   257      51.980  24.768  63.764  1.00  0.00           H
ATOM   3994  HB3 ASP   257      50.593  24.432  64.840  1.00  0.00           H
ATOM   3995  CG  ASP   257      52.236  23.287  65.212  1.00  0.00           C
ATOM   3996  OD1 ASP   257      52.797  22.210  64.912  1.00  0.00           O
ATOM   3997  OD2 ASP   257      52.402  23.718  66.364  1.00  0.00           O
ATOM   3998  C   ASP   257      49.613  22.137  63.431  1.00  0.00           C
ATOM   3999  O   ASP   257      49.403  21.857  64.618  1.00  0.00           O
ATOM   4000  N   ASN   258      48.962  21.544  62.398  1.00  0.00           N
ATOM   4001  H   ASN   258      49.129  21.856  61.453  1.00  0.00           H
ATOM   4002  CA  ASN   258      47.977  20.516  62.588  1.00  0.00           C
ATOM   4003  HA  ASN   258      47.264  20.822  63.354  1.00  0.00           H
ATOM   4004  CB  ASN   258      47.258  20.202  61.250  1.00  0.00           C
ATOM   4005  HB2 ASN   258      47.954  20.133  60.414  1.00  0.00           H
ATOM   4006  HB3 ASN   258      46.733  19.253  61.352  1.00  0.00           H
ATOM   4007  CG  ASN   258      46.101  21.132  60.791  1.00  0.00           C
ATOM   4008  OD1 ASN   258      45.418  21.771  61.543  1.00  0.00           O
ATOM   4009  ND2 ASN   258      45.947  21.330  59.535  1.00  0.00           N
ATOM   4010 HD21 ASN   258      46.508  20.891  58.820  1.00  0.00           H
ATOM   4011 HD22 ASN   258      45.113  21.856  59.314  1.00  0.00           H
ATOM   4012  C   ASN   258      48.582  19.265  63.132  1.00  0.00           C
ATOM   4013  O   ASN   258      47.788  18.412  63.567  1.00  0.00           O
ATOM   4014  N   GLU   259      49.881  19.143  63.172  1.00  0.00           N
ATOM   4015  H   GLU   259      50.357  19.842  62.620  1.00  0.00           H
ATOM   4016  CA  GLU   259      50.738  18.155  63.870  1.00  0.00           C
ATOM   4017  HA  GLU   259      50.246  17.184  63.813  1.00  0.00           H
ATOM   4018  CB  GLU   259      52.008  18.171  63.065  1.00  0.00           C
ATOM   4019  HB2 GLU   259      52.588  19.086  63.185  1.00  0.00           H
ATOM   4020  HB3 GLU   259      52.602  17.366  63.497  1.00  0.00           H
ATOM   4021  CG  GLU   259      51.813  17.968  61.522  1.00  0.00           C
ATOM   4022  HG2 GLU   259      52.710  17.384  61.321  1.00  0.00           H
ATOM   4023  HG3 GLU   259      50.889  17.416  61.351  1.00  0.00           H
ATOM   4024  CD  GLU   259      51.768  19.255  60.748  1.00  0.00           C
ATOM   4025  OE1 GLU   259      51.307  19.058  59.598  1.00  0.00           O
ATOM   4026  OE2 GLU   259      52.079  20.326  61.255  1.00  0.00           O
ATOM   4027  C   GLU   259      51.041  18.403  65.369  1.00  0.00           C
ATOM   4028  O   GLU   259      51.597  17.505  66.058  1.00  0.00           O
ATOM   4029  N   HID   260      50.780  19.628  65.984  1.00  0.00           N
ATOM   4030  H   HID   260      50.495  20.383  65.376  1.00  0.00           H
ATOM   4031  CA  HID   260      50.995  20.041  67.342  1.00  0.00           C
ATOM   4032  HA  HID   260      50.688  21.079  67.472  1.00  0.00           H
ATOM   4033  CB  HID   260      49.938  19.308  68.144  1.00  0.00           C
ATOM   4034  HB2 HID   260      50.259  18.272  68.256  1.00  0.00           H
ATOM   4035  HB3 HID   260      49.935  19.710  69.158  1.00  0.00           H
ATOM   4036  CG  HID   260      48.550  19.440  67.597  1.00  0.00           C
ATOM   4037  ND1 HID   260      48.036  20.555  66.907  1.00  0.00           N
ATOM   4038  HD1 HID   260      48.679  21.093  66.344  1.00  0.00           H
ATOM   4039  CE1 HID   260      46.699  20.522  66.856  1.00  0.00           C
ATOM   4040  HE1 HID   260      46.087  21.175  66.252  1.00  0.00           H
ATOM   4041  NE2 HID   260      46.316  19.468  67.533  1.00  0.00           N
ATOM   4042  CD2 HID   260      47.470  18.766  67.970  1.00  0.00           C
ATOM   4043  HD2 HID   260      47.368  17.837  68.511  1.00  0.00           H
ATOM   4044  C   HID   260      52.372  20.038  67.960  1.00  0.00           C
ATOM   4045  O   HID   260      52.614  19.393  68.996  1.00  0.00           O
ATOM   4046  N   VAL   261      53.318  20.720  67.272  1.00  0.00           N
ATOM   4047  H   VAL   261      52.937  21.187  66.461  1.00  0.00           H
ATOM   4048  CA  VAL   261      54.784  20.792  67.502  1.00  0.00           C
ATOM   4049  HA  VAL   261      54.922  20.075  68.312  1.00  0.00           H
ATOM   4050  CB  VAL   261      55.559  20.341  66.232  1.00  0.00           C
ATOM   4051  HB  VAL   261      55.213  21.000  65.435  1.00  0.00           H
ATOM   4052  CG1 VAL   261      57.098  20.384  66.341  1.00  0.00           C
ATOM   4053 HG11 VAL   261      57.431  21.334  66.759  1.00  0.00           H
ATOM   4054 HG12 VAL   261      57.319  19.654  67.122  1.00  0.00           H
ATOM   4055 HG13 VAL   261      57.684  20.111  65.463  1.00  0.00           H
ATOM   4056  CG2 VAL   261      55.156  18.970  65.715  1.00  0.00           C
ATOM   4057 HG21 VAL   261      55.805  18.762  64.865  1.00  0.00           H
ATOM   4058 HG22 VAL   261      54.151  19.151  65.332  1.00  0.00           H
ATOM   4059 HG23 VAL   261      55.253  18.221  66.501  1.00  0.00           H
ATOM   4060  C   VAL   261      55.257  22.150  68.051  1.00  0.00           C
ATOM   4061  O   VAL   261      56.220  22.206  68.851  1.00  0.00           O
ATOM   4062  N   VAL   262      54.636  23.253  67.820  1.00  0.00           N
ATOM   4063  H   VAL   262      53.842  23.239  67.195  1.00  0.00           H
ATOM   4064  CA  VAL   262      55.175  24.609  68.223  1.00  0.00           C
ATOM   4065  HA  VAL   262      55.847  24.534  69.079  1.00  0.00           H
ATOM   4066  CB  VAL   262      55.968  25.138  67.014  1.00  0.00           C
ATOM   4067  HB  VAL   262      56.248  26.151  67.303  1.00  0.00           H
ATOM   4068  CG1 VAL   262      57.294  24.487  66.861  1.00  0.00           C
ATOM   4069 HG11 VAL   262      57.941  25.167  66.307  1.00  0.00           H
ATOM   4070 HG12 VAL   262      57.820  24.303  67.797  1.00  0.00           H
ATOM   4071 HG13 VAL   262      57.148  23.529  66.363  1.00  0.00           H
ATOM   4072  CG2 VAL   262      55.212  25.294  65.693  1.00  0.00           C
ATOM   4073 HG21 VAL   262      55.824  25.888  65.014  1.00  0.00           H
ATOM   4074 HG22 VAL   262      54.180  25.643  65.656  1.00  0.00           H
ATOM   4075 HG23 VAL   262      55.234  24.329  65.186  1.00  0.00           H
ATOM   4076  C   VAL   262      54.232  25.707  68.621  1.00  0.00           C
ATOM   4077  O   VAL   262      54.709  26.625  69.325  1.00  0.00           O
ATOM   4078  N   LEU   263      52.928  25.580  68.437  1.00  0.00           N
ATOM   4079  H   LEU   263      52.679  24.798  67.848  1.00  0.00           H
ATOM   4080  CA  LEU   263      51.959  26.632  68.834  1.00  0.00           C
ATOM   4081  HA  LEU   263      52.514  27.567  68.896  1.00  0.00           H
ATOM   4082  CB  LEU   263      50.727  26.706  67.984  1.00  0.00           C
ATOM   4083  HB2 LEU   263      50.126  25.817  68.174  1.00  0.00           H
ATOM   4084  HB3 LEU   263      50.122  27.541  68.337  1.00  0.00           H
ATOM   4085  CG  LEU   263      50.928  26.873  66.430  1.00  0.00           C
ATOM   4086  HG  LEU   263      51.631  26.097  66.133  1.00  0.00           H
ATOM   4087  CD1 LEU   263      49.577  26.679  65.637  1.00  0.00           C
ATOM   4088 HD11 LEU   263      49.061  25.775  65.963  1.00  0.00           H
ATOM   4089 HD12 LEU   263      49.813  26.681  64.573  1.00  0.00           H
ATOM   4090 HD13 LEU   263      48.866  27.419  66.005  1.00  0.00           H
ATOM   4091  CD2 LEU   263      51.389  28.261  66.152  1.00  0.00           C
ATOM   4092 HD21 LEU   263      50.747  29.063  66.517  1.00  0.00           H
ATOM   4093 HD22 LEU   263      52.430  28.430  66.423  1.00  0.00           H
ATOM   4094 HD23 LEU   263      51.389  28.394  65.070  1.00  0.00           H
ATOM   4095  C   LEU   263      51.446  26.339  70.250  1.00  0.00           C
ATOM   4096  O   LEU   263      51.091  25.194  70.486  1.00  0.00           O
ATOM   4097  N   PRO   264      51.502  27.300  71.192  1.00  0.00           N
ATOM   4098  CD  PRO   264      51.764  28.727  70.942  1.00  0.00           C
ATOM   4099  HD2 PRO   264      51.066  29.115  70.202  1.00  0.00           H
ATOM   4100  HD3 PRO   264      52.743  28.718  70.463  1.00  0.00           H
ATOM   4101  CG  PRO   264      51.750  29.428  72.257  1.00  0.00           C
ATOM   4102  HG2 PRO   264      50.842  30.030  72.208  1.00  0.00           H
ATOM   4103  HG3 PRO   264      52.525  30.163  72.478  1.00  0.00           H
ATOM   4104  CB  PRO   264      51.757  28.260  73.299  1.00  0.00           C
ATOM   4105  HB2 PRO   264      51.113  28.486  74.150  1.00  0.00           H
ATOM   4106  HB3 PRO   264      52.783  28.035  73.590  1.00  0.00           H
ATOM   4107  CA  PRO   264      51.128  27.129  72.526  1.00  0.00           C
ATOM   4108  HA  PRO   264      51.596  26.260  72.986  1.00  0.00           H
ATOM   4109  C   PRO   264      49.593  27.028  72.763  1.00  0.00           C
ATOM   4110  O   PRO   264      48.966  28.007  73.177  1.00  0.00           O
ATOM   4111  N   ARG   265      48.988  25.819  72.646  1.00  0.00           N
ATOM   4112  H   ARG   265      49.540  24.999  72.438  1.00  0.00           H
ATOM   4113  CA  ARG   265      47.544  25.643  72.899  1.00  0.00           C
ATOM   4114  HA  ARG   265      47.062  26.485  72.401  1.00  0.00           H
ATOM   4115  CB  ARG   265      47.167  24.374  72.166  1.00  0.00           C
ATOM   4116  HB2 ARG   265      47.565  23.479  72.643  1.00  0.00           H
ATOM   4117  HB3 ARG   265      46.079  24.430  72.215  1.00  0.00           H
ATOM   4118  CG  ARG   265      47.533  24.361  70.612  1.00  0.00           C
ATOM   4119  HG2 ARG   265      47.422  25.351  70.170  1.00  0.00           H
ATOM   4120  HG3 ARG   265      48.513  23.947  70.374  1.00  0.00           H
ATOM   4121  CD  ARG   265      46.510  23.548  69.888  1.00  0.00           C
ATOM   4122  HD2 ARG   265      45.575  24.107  69.853  1.00  0.00           H
ATOM   4123  HD3 ARG   265      46.960  23.517  68.895  1.00  0.00           H
ATOM   4124  NE  ARG   265      46.379  22.194  70.355  1.00  0.00           N
ATOM   4125  HE  ARG   265      47.182  21.776  70.802  1.00  0.00           H
ATOM   4126  CZ  ARG   265      45.330  21.413  70.040  1.00  0.00           C
ATOM   4127  NH1 ARG   265      44.375  21.803  69.181  1.00  0.00           N
ATOM   4128 HH11 ARG   265      44.508  22.661  68.663  1.00  0.00           H
ATOM   4129 HH12 ARG   265      43.805  21.070  68.785  1.00  0.00           H
ATOM   4130  NH2 ARG   265      45.270  20.178  70.526  1.00  0.00           N
ATOM   4131 HH21 ARG   265      46.064  19.851  71.056  1.00  0.00           H
ATOM   4132 HH22 ARG   265      44.584  19.574  70.096  1.00  0.00           H
ATOM   4133  C   ARG   265      47.272  25.535  74.384  1.00  0.00           C
ATOM   4134  O   ARG   265      47.917  24.863  75.147  1.00  0.00           O
ATOM   4135  N   THR   266      46.315  26.331  74.673  1.00  0.00           N
ATOM   4136  H   THR   266      45.948  26.896  73.921  1.00  0.00           H
ATOM   4137  CA  THR   266      45.711  26.450  76.034  1.00  0.00           C
ATOM   4138  HA  THR   266      46.487  26.129  76.730  1.00  0.00           H
ATOM   4139  CB  THR   266      45.189  27.882  76.354  1.00  0.00           C
ATOM   4140  HB  THR   266      45.026  27.831  77.430  1.00  0.00           H
ATOM   4141  CG2 THR   266      46.132  29.095  76.047  1.00  0.00           C
ATOM   4142 HG21 THR   266      46.362  29.200  74.987  1.00  0.00           H
ATOM   4143 HG22 THR   266      47.054  29.066  76.628  1.00  0.00           H
ATOM   4144 HG23 THR   266      45.628  29.991  76.410  1.00  0.00           H
ATOM   4145  OG1 THR   266      44.008  28.194  75.741  1.00  0.00           O
ATOM   4146  HG1 THR   266      44.348  28.377  74.862  1.00  0.00           H
ATOM   4147  C   THR   266      44.489  25.522  76.098  1.00  0.00           C
ATOM   4148  O   THR   266      43.984  25.074  75.077  1.00  0.00           O
ATOM   4149  N   LYS   267      43.939  25.190  77.279  1.00  0.00           N
ATOM   4150  H   LYS   267      44.433  25.535  78.088  1.00  0.00           H
ATOM   4151  CA  LYS   267      42.714  24.397  77.518  1.00  0.00           C
ATOM   4152  HA  LYS   267      42.988  23.397  77.182  1.00  0.00           H
ATOM   4153  CB  LYS   267      42.397  24.393  79.002  1.00  0.00           C
ATOM   4154  HB2 LYS   267      41.711  23.571  79.208  1.00  0.00           H
ATOM   4155  HB3 LYS   267      43.332  24.225  79.536  1.00  0.00           H
ATOM   4156  CG  LYS   267      41.768  25.625  79.474  1.00  0.00           C
ATOM   4157  HG2 LYS   267      42.374  26.484  79.185  1.00  0.00           H
ATOM   4158  HG3 LYS   267      40.791  25.779  79.016  1.00  0.00           H
ATOM   4159  CD  LYS   267      41.750  25.795  80.971  1.00  0.00           C
ATOM   4160  HD2 LYS   267      42.613  25.251  81.356  1.00  0.00           H
ATOM   4161  HD3 LYS   267      41.716  26.835  81.295  1.00  0.00           H
ATOM   4162  CE  LYS   267      40.526  25.088  81.341  1.00  0.00           C
ATOM   4163  HE2 LYS   267      39.698  25.600  80.848  1.00  0.00           H
ATOM   4164  HE3 LYS   267      40.648  24.059  81.004  1.00  0.00           H
ATOM   4165  NZ  LYS   267      40.265  25.097  82.782  1.00  0.00           N
ATOM   4166  HZ1 LYS   267      39.430  24.567  82.987  1.00  0.00           H
ATOM   4167  HZ2 LYS   267      40.235  26.022  83.188  1.00  0.00           H
ATOM   4168  HZ3 LYS   267      40.994  24.564  83.233  1.00  0.00           H
ATOM   4169  C   LYS   267      41.585  24.829  76.664  1.00  0.00           C
ATOM   4170  O   LYS   267      40.688  24.106  76.180  1.00  0.00           O
ATOM   4171  N   TYR   268      41.545  26.204  76.556  1.00  0.00           N
ATOM   4172  H   TYR   268      42.256  26.682  77.092  1.00  0.00           H
ATOM   4173  CA  TYR   268      40.526  26.997  75.768  1.00  0.00           C
ATOM   4174  HA  TYR   268      39.573  26.567  76.081  1.00  0.00           H
ATOM   4175  CB  TYR   268      40.445  28.423  76.158  1.00  0.00           C
ATOM   4176  HB2 TYR   268      41.278  28.995  75.750  1.00  0.00           H
ATOM   4177  HB3 TYR   268      39.509  28.762  75.717  1.00  0.00           H
ATOM   4178  CG  TYR   268      40.449  28.739  77.681  1.00  0.00           C
ATOM   4179  CD1 TYR   268      39.504  28.200  78.572  1.00  0.00           C
ATOM   4180  HD1 TYR   268      38.839  27.458  78.154  1.00  0.00           H
ATOM   4181  CE1 TYR   268      39.501  28.473  79.989  1.00  0.00           C
ATOM   4182  HE1 TYR   268      38.748  28.027  80.623  1.00  0.00           H
ATOM   4183  CZ  TYR   268      40.458  29.401  80.459  1.00  0.00           C
ATOM   4184  OH  TYR   268      40.512  29.800  81.745  1.00  0.00           O
ATOM   4185  HH  TYR   268      40.143  29.176  82.374  1.00  0.00           H
ATOM   4186  CE2 TYR   268      41.408  29.956  79.611  1.00  0.00           C
ATOM   4187  HE2 TYR   268      42.138  30.635  80.025  1.00  0.00           H
ATOM   4188  CD2 TYR   268      41.397  29.677  78.199  1.00  0.00           C
ATOM   4189  HD2 TYR   268      42.082  30.158  77.516  1.00  0.00           H
ATOM   4190  C   TYR   268      40.623  26.658  74.261  1.00  0.00           C
ATOM   4191  O   TYR   268      39.603  26.289  73.697  1.00  0.00           O
ATOM   4192  N   ASP   269      41.823  26.656  73.650  1.00  0.00           N
ATOM   4193  H   ASP   269      42.603  26.989  74.199  1.00  0.00           H
ATOM   4194  CA  ASP   269      42.058  26.301  72.233  1.00  0.00           C
ATOM   4195  HA  ASP   269      41.342  26.797  71.577  1.00  0.00           H
ATOM   4196  CB  ASP   269      43.463  26.666  71.908  1.00  0.00           C
ATOM   4197  HB2 ASP   269      44.043  25.953  72.495  1.00  0.00           H
ATOM   4198  HB3 ASP   269      43.535  26.482  70.837  1.00  0.00           H
ATOM   4199  CG  ASP   269      43.777  28.148  72.350  1.00  0.00           C
ATOM   4200  OD1 ASP   269      43.238  29.084  71.684  1.00  0.00           O
ATOM   4201  OD2 ASP   269      44.581  28.335  73.264  1.00  0.00           O
ATOM   4202  C   ASP   269      41.781  24.845  71.980  1.00  0.00           C
ATOM   4203  O   ASP   269      41.214  24.480  70.930  1.00  0.00           O
ATOM   4204  N   ILE   270      42.130  23.904  72.979  1.00  0.00           N
ATOM   4205  H   ILE   270      42.349  24.290  73.887  1.00  0.00           H
ATOM   4206  CA  ILE   270      41.956  22.431  72.847  1.00  0.00           C
ATOM   4207  HA  ILE   270      42.333  22.183  71.855  1.00  0.00           H
ATOM   4208  CB  ILE   270      42.847  21.731  74.020  1.00  0.00           C
ATOM   4209  HB  ILE   270      42.761  22.182  75.009  1.00  0.00           H
ATOM   4210  CG2 ILE   270      42.624  20.271  74.248  1.00  0.00           C
ATOM   4211 HG21 ILE   270      42.603  19.826  73.253  1.00  0.00           H
ATOM   4212 HG22 ILE   270      41.609  20.104  74.608  1.00  0.00           H
ATOM   4213 HG23 ILE   270      43.323  19.833  74.960  1.00  0.00           H
ATOM   4214  CG1 ILE   270      44.333  21.879  73.656  1.00  0.00           C
ATOM   4215 HG12 ILE   270      44.590  21.079  72.961  1.00  0.00           H
ATOM   4216 HG13 ILE   270      44.556  22.769  73.066  1.00  0.00           H
ATOM   4217  CD1 ILE   270      45.321  21.904  74.769  1.00  0.00           C
ATOM   4218 HD11 ILE   270      45.121  21.050  75.416  1.00  0.00           H
ATOM   4219 HD12 ILE   270      45.182  22.727  75.472  1.00  0.00           H
ATOM   4220 HD13 ILE   270      46.295  21.881  74.282  1.00  0.00           H
ATOM   4221  C   ILE   270      40.526  22.143  72.933  1.00  0.00           C
ATOM   4222  O   ILE   270      39.980  21.116  72.439  1.00  0.00           O
ATOM   4223  N   THR   271      39.713  22.962  73.647  1.00  0.00           N
ATOM   4224  H   THR   271      40.034  23.813  74.085  1.00  0.00           H
ATOM   4225  CA  THR   271      38.273  22.667  73.719  1.00  0.00           C
ATOM   4226  HA  THR   271      38.133  21.594  73.855  1.00  0.00           H
ATOM   4227  CB  THR   271      37.647  23.456  74.993  1.00  0.00           C
ATOM   4228  HB  THR   271      37.875  24.491  74.739  1.00  0.00           H
ATOM   4229  CG2 THR   271      36.176  23.216  75.037  1.00  0.00           C
ATOM   4230 HG21 THR   271      35.901  22.171  74.896  1.00  0.00           H
ATOM   4231 HG22 THR   271      35.755  23.871  74.273  1.00  0.00           H
ATOM   4232 HG23 THR   271      35.839  23.467  76.043  1.00  0.00           H
ATOM   4233  OG1 THR   271      38.285  22.979  76.161  1.00  0.00           O
ATOM   4234  HG1 THR   271      39.235  23.099  76.074  1.00  0.00           H
ATOM   4235  C   THR   271      37.516  22.971  72.392  1.00  0.00           C
ATOM   4236  O   THR   271      36.640  22.176  71.921  1.00  0.00           O
ATOM   4237  N   ILE   272      37.944  24.071  71.748  1.00  0.00           N
ATOM   4238  H   ILE   272      38.738  24.523  72.177  1.00  0.00           H
ATOM   4239  CA  ILE   272      37.464  24.520  70.448  1.00  0.00           C
ATOM   4240  HA  ILE   272      36.375  24.510  70.501  1.00  0.00           H
ATOM   4241  CB  ILE   272      38.019  25.906  70.079  1.00  0.00           C
ATOM   4242  HB  ILE   272      39.101  25.984  70.175  1.00  0.00           H
ATOM   4243  CG2 ILE   272      37.570  26.532  68.739  1.00  0.00           C
ATOM   4244 HG21 ILE   272      36.511  26.792  68.730  1.00  0.00           H
ATOM   4245 HG22 ILE   272      37.636  25.841  67.899  1.00  0.00           H
ATOM   4246 HG23 ILE   272      38.202  27.392  68.519  1.00  0.00           H
ATOM   4247  CG1 ILE   272      37.560  26.931  71.156  1.00  0.00           C
ATOM   4248 HG12 ILE   272      36.471  26.985  71.167  1.00  0.00           H
ATOM   4249 HG13 ILE   272      37.788  26.568  72.158  1.00  0.00           H
ATOM   4250  CD1 ILE   272      38.173  28.311  71.017  1.00  0.00           C
ATOM   4251 HD11 ILE   272      37.928  28.848  71.933  1.00  0.00           H
ATOM   4252 HD12 ILE   272      37.727  28.857  70.187  1.00  0.00           H
ATOM   4253 HD13 ILE   272      39.259  28.260  70.933  1.00  0.00           H
ATOM   4254  C   ILE   272      37.846  23.551  69.352  1.00  0.00           C
ATOM   4255  O   ILE   272      36.970  23.164  68.549  1.00  0.00           O
ATOM   4256  N   ASP   273      39.144  23.232  69.251  1.00  0.00           N
ATOM   4257  H   ASP   273      39.869  23.620  69.836  1.00  0.00           H
ATOM   4258  CA  ASP   273      39.516  22.118  68.397  1.00  0.00           C
ATOM   4259  HA  ASP   273      39.320  22.312  67.342  1.00  0.00           H
ATOM   4260  CB  ASP   273      40.982  21.917  68.525  1.00  0.00           C
ATOM   4261  HB2 ASP   273      41.416  22.904  68.368  1.00  0.00           H
ATOM   4262  HB3 ASP   273      41.219  21.612  69.545  1.00  0.00           H
ATOM   4263  CG  ASP   273      41.509  20.912  67.458  1.00  0.00           C
ATOM   4264  OD1 ASP   273      40.964  20.906  66.347  1.00  0.00           O
ATOM   4265  OD2 ASP   273      42.474  20.186  67.731  1.00  0.00           O
ATOM   4266  C   ASP   273      38.576  20.897  68.501  1.00  0.00           C
ATOM   4267  O   ASP   273      38.047  20.436  67.523  1.00  0.00           O
ATOM   4268  N   GLU   274      38.186  20.441  69.729  1.00  0.00           N
ATOM   4269  H   GLU   274      38.548  20.765  70.614  1.00  0.00           H
ATOM   4270  CA  GLU   274      37.200  19.394  69.862  1.00  0.00           C
ATOM   4271  HA  GLU   274      37.475  18.492  69.316  1.00  0.00           H
ATOM   4272  CB  GLU   274      37.222  18.941  71.325  1.00  0.00           C
ATOM   4273  HB2 GLU   274      38.216  18.737  71.722  1.00  0.00           H
ATOM   4274  HB3 GLU   274      36.798  19.764  71.899  1.00  0.00           H
ATOM   4275  CG  GLU   274      36.411  17.590  71.534  1.00  0.00           C
ATOM   4276  HG2 GLU   274      36.727  17.197  72.501  1.00  0.00           H
ATOM   4277  HG3 GLU   274      35.379  17.858  71.758  1.00  0.00           H
ATOM   4278  CD  GLU   274      36.490  16.578  70.364  1.00  0.00           C
ATOM   4279  OE1 GLU   274      37.651  16.286  69.873  1.00  0.00           O
ATOM   4280  OE2 GLU   274      35.389  16.145  69.984  1.00  0.00           O
ATOM   4281  C   GLU   274      35.779  19.742  69.359  1.00  0.00           C
ATOM   4282  O   GLU   274      35.209  19.020  68.579  1.00  0.00           O
ATOM   4283  N   GLU   275      35.265  20.917  69.701  1.00  0.00           N
ATOM   4284  H   GLU   275      35.820  21.553  70.257  1.00  0.00           H
ATOM   4285  CA  GLU   275      33.937  21.510  69.317  1.00  0.00           C
ATOM   4286  HA  GLU   275      33.165  20.785  69.577  1.00  0.00           H
ATOM   4287  CB  GLU   275      33.717  22.721  70.192  1.00  0.00           C
ATOM   4288  HB2 GLU   275      34.119  22.567  71.194  1.00  0.00           H
ATOM   4289  HB3 GLU   275      34.260  23.573  69.783  1.00  0.00           H
ATOM   4290  CG  GLU   275      32.250  23.189  70.283  1.00  0.00           C
ATOM   4291  HG2 GLU   275      32.348  24.115  70.852  1.00  0.00           H
ATOM   4292  HG3 GLU   275      31.818  23.407  69.306  1.00  0.00           H
ATOM   4293  CD  GLU   275      31.380  22.287  71.103  1.00  0.00           C
ATOM   4294  OE1 GLU   275      30.158  22.105  70.815  1.00  0.00           O
ATOM   4295  OE2 GLU   275      31.769  22.030  72.280  1.00  0.00           O
ATOM   4296  C   GLU   275      33.762  21.809  67.817  1.00  0.00           C
ATOM   4297  O   GLU   275      32.669  21.778  67.270  1.00  0.00           O
ATOM   4298  N   SER   276      34.787  22.107  67.104  1.00  0.00           N
ATOM   4299  H   SER   276      35.629  21.915  67.627  1.00  0.00           H
ATOM   4300  CA  SER   276      34.827  22.587  65.670  1.00  0.00           C
ATOM   4301  HA  SER   276      34.170  23.456  65.682  1.00  0.00           H
ATOM   4302  CB  SER   276      36.190  23.189  65.439  1.00  0.00           C
ATOM   4303  HB2 SER   276      36.132  23.761  64.513  1.00  0.00           H
ATOM   4304  HB3 SER   276      36.532  23.829  66.252  1.00  0.00           H
ATOM   4305  OG  SER   276      37.214  22.135  65.260  1.00  0.00           O
ATOM   4306  HG  SER   276      37.158  21.493  65.972  1.00  0.00           H
ATOM   4307  C   SER   276      34.405  21.515  64.618  1.00  0.00           C
ATOM   4308  O   SER   276      34.425  20.315  64.909  1.00  0.00           O
ATOM   4309  N   PRO   277      33.872  21.996  63.491  1.00  0.00           N
ATOM   4310  CD  PRO   277      33.508  23.353  63.202  1.00  0.00           C
ATOM   4311  HD2 PRO   277      34.352  24.023  63.360  1.00  0.00           H
ATOM   4312  HD3 PRO   277      32.644  23.668  63.788  1.00  0.00           H
ATOM   4313  CG  PRO   277      32.925  23.395  61.807  1.00  0.00           C
ATOM   4314  HG2 PRO   277      33.284  24.230  61.205  1.00  0.00           H
ATOM   4315  HG3 PRO   277      31.850  23.559  61.876  1.00  0.00           H
ATOM   4316  CB  PRO   277      33.264  22.010  61.156  1.00  0.00           C
ATOM   4317  HB2 PRO   277      34.147  22.213  60.550  1.00  0.00           H
ATOM   4318  HB3 PRO   277      32.400  21.671  60.584  1.00  0.00           H
ATOM   4319  CA  PRO   277      33.540  21.126  62.354  1.00  0.00           C
ATOM   4320  HA  PRO   277      32.588  20.707  62.678  1.00  0.00           H
ATOM   4321  C   PRO   277      34.537  20.034  61.906  1.00  0.00           C
ATOM   4322  O   PRO   277      34.163  19.003  61.393  1.00  0.00           O
ATOM   4323  N   ARG   278      35.820  20.257  62.189  1.00  0.00           N
ATOM   4324  H   ARG   278      35.965  21.035  62.816  1.00  0.00           H
ATOM   4325  CA  ARG   278      36.991  19.436  61.789  1.00  0.00           C
ATOM   4326  HA  ARG   278      36.748  18.373  61.794  1.00  0.00           H
ATOM   4327  CB  ARG   278      37.569  19.861  60.461  1.00  0.00           C
ATOM   4328  HB2 ARG   278      37.767  20.933  60.465  1.00  0.00           H
ATOM   4329  HB3 ARG   278      38.484  19.280  60.353  1.00  0.00           H
ATOM   4330  CG  ARG   278      36.726  19.506  59.229  1.00  0.00           C
ATOM   4331  HG2 ARG   278      35.800  20.079  59.256  1.00  0.00           H
ATOM   4332  HG3 ARG   278      37.294  20.002  58.442  1.00  0.00           H
ATOM   4333  CD  ARG   278      36.400  17.999  59.009  1.00  0.00           C
ATOM   4334  HD2 ARG   278      37.369  17.505  58.950  1.00  0.00           H
ATOM   4335  HD3 ARG   278      35.995  17.493  59.885  1.00  0.00           H
ATOM   4336  NE  ARG   278      35.521  17.727  57.842  1.00  0.00           N
ATOM   4337  HE  ARG   278      35.973  17.401  56.999  1.00  0.00           H
ATOM   4338  CZ  ARG   278      34.217  18.037  57.809  1.00  0.00           C
ATOM   4339  NH1 ARG   278      33.563  18.294  58.867  1.00  0.00           N
ATOM   4340 HH11 ARG   278      33.904  18.511  59.792  1.00  0.00           H
ATOM   4341 HH12 ARG   278      32.603  18.551  58.688  1.00  0.00           H
ATOM   4342  NH2 ARG   278      33.602  17.810  56.672  1.00  0.00           N
ATOM   4343 HH21 ARG   278      34.105  17.477  55.861  1.00  0.00           H
ATOM   4344 HH22 ARG   278      32.694  18.256  56.645  1.00  0.00           H
ATOM   4345  C   ARG   278      38.019  19.660  62.915  1.00  0.00           C
ATOM   4346  O   ARG   278      38.718  20.604  62.921  1.00  0.00           O
ATOM   4347  N   PRO   279      38.012  18.684  63.909  1.00  0.00           N
ATOM   4348  CD  PRO   279      36.897  17.797  64.349  1.00  0.00           C
ATOM   4349  HD2 PRO   279      36.902  16.854  63.802  1.00  0.00           H
ATOM   4350  HD3 PRO   279      35.878  18.155  64.202  1.00  0.00           H
ATOM   4351  CG  PRO   279      37.130  17.674  65.843  1.00  0.00           C
ATOM   4352  HG2 PRO   279      36.659  16.746  66.169  1.00  0.00           H
ATOM   4353  HG3 PRO   279      36.701  18.536  66.353  1.00  0.00           H
ATOM   4354  CB  PRO   279      38.642  17.537  65.856  1.00  0.00           C
ATOM   4355  HB2 PRO   279      38.845  16.560  65.417  1.00  0.00           H
ATOM   4356  HB3 PRO   279      39.156  17.812  66.777  1.00  0.00           H
ATOM   4357  CA  PRO   279      39.133  18.619  64.879  1.00  0.00           C
ATOM   4358  HA  PRO   279      39.139  19.583  65.388  1.00  0.00           H
ATOM   4359  C   PRO   279      40.476  18.178  64.120  1.00  0.00           C
ATOM   4360  O   PRO   279      40.408  17.426  63.178  1.00  0.00           O
ATOM   4361  N   GLY   280      41.638  18.629  64.536  1.00  0.00           N
ATOM   4362  H   GLY   280      41.551  19.261  65.318  1.00  0.00           H
ATOM   4363  CA  GLY   280      42.919  18.427  63.899  1.00  0.00           C
ATOM   4364  HA2 GLY   280      43.681  18.784  64.591  1.00  0.00           H
ATOM   4365  HA3 GLY   280      43.105  17.384  63.649  1.00  0.00           H
ATOM   4366  C   GLY   280      43.145  19.168  62.529  1.00  0.00           C
ATOM   4367  O   GLY   280      43.996  18.792  61.729  1.00  0.00           O
ATOM   4368  N   GLN   281      42.250  20.123  62.285  1.00  0.00           N
ATOM   4369  H   GLN   281      41.526  20.332  62.958  1.00  0.00           H
ATOM   4370  CA  GLN   281      42.392  20.986  61.087  1.00  0.00           C
ATOM   4371  HA  GLN   281      43.335  20.715  60.610  1.00  0.00           H
ATOM   4372  CB  GLN   281      41.232  20.773  60.067  1.00  0.00           C
ATOM   4373  HB2 GLN   281      40.341  21.020  60.644  1.00  0.00           H
ATOM   4374  HB3 GLN   281      41.384  21.546  59.314  1.00  0.00           H
ATOM   4375  CG  GLN   281      41.335  19.409  59.451  1.00  0.00           C
ATOM   4376  HG2 GLN   281      42.361  19.225  59.131  1.00  0.00           H
ATOM   4377  HG3 GLN   281      41.069  18.709  60.243  1.00  0.00           H
ATOM   4378  CD  GLN   281      40.481  19.279  58.186  1.00  0.00           C
ATOM   4379  OE1 GLN   281      40.478  20.133  57.309  1.00  0.00           O
ATOM   4380  NE2 GLN   281      39.739  18.180  58.044  1.00  0.00           N
ATOM   4381 HE21 GLN   281      39.064  18.072  57.301  1.00  0.00           H
ATOM   4382 HE22 GLN   281      39.828  17.473  58.762  1.00  0.00           H
ATOM   4383  C   GLN   281      42.365  22.518  61.412  1.00  0.00           C
ATOM   4384  O   GLN   281      41.887  22.893  62.499  1.00  0.00           O
ATOM   4385  N   GLN   282      42.946  23.337  60.531  1.00  0.00           N
ATOM   4386  H   GLN   282      43.237  22.835  59.704  1.00  0.00           H
ATOM   4387  CA  GLN   282      43.064  24.770  60.516  1.00  0.00           C
ATOM   4388  HA  GLN   282      43.769  25.059  59.736  1.00  0.00           H
ATOM   4389  CB  GLN   282      41.699  25.354  60.085  1.00  0.00           C
ATOM   4390  HB2 GLN   282      40.991  25.097  60.873  1.00  0.00           H
ATOM   4391  HB3 GLN   282      41.684  26.441  60.153  1.00  0.00           H
ATOM   4392  CG  GLN   282      41.231  24.875  58.663  1.00  0.00           C
ATOM   4393  HG2 GLN   282      41.172  23.788  58.601  1.00  0.00           H
ATOM   4394  HG3 GLN   282      40.203  25.198  58.496  1.00  0.00           H
ATOM   4395  CD  GLN   282      42.124  25.430  57.572  1.00  0.00           C
ATOM   4396  OE1 GLN   282      43.201  24.941  57.163  1.00  0.00           O
ATOM   4397  NE2 GLN   282      41.847  26.644  57.071  1.00  0.00           N
ATOM   4398 HE21 GLN   282      42.528  26.954  56.392  1.00  0.00           H
ATOM   4399 HE22 GLN   282      40.994  27.128  57.312  1.00  0.00           H
ATOM   4400  C   GLN   282      43.612  25.368  61.835  1.00  0.00           C
ATOM   4401  O   GLN   282      43.252  26.421  62.305  1.00  0.00           O
ATOM   4402  N   THR   283      44.411  24.538  62.520  1.00  0.00           N
ATOM   4403  H   THR   283      44.471  23.601  62.149  1.00  0.00           H
ATOM   4404  CA  THR   283      44.960  24.804  63.838  1.00  0.00           C
ATOM   4405  HA  THR   283      44.207  24.825  64.626  1.00  0.00           H
ATOM   4406  CB  THR   283      46.066  23.773  64.226  1.00  0.00           C
ATOM   4407  HB  THR   283      46.882  23.862  63.508  1.00  0.00           H
ATOM   4408  CG2 THR   283      46.611  23.975  65.642  1.00  0.00           C
ATOM   4409 HG21 THR   283      47.186  24.902  65.644  1.00  0.00           H
ATOM   4410 HG22 THR   283      47.254  23.165  65.984  1.00  0.00           H
ATOM   4411 HG23 THR   283      45.795  24.060  66.359  1.00  0.00           H
ATOM   4412  OG1 THR   283      45.531  22.492  64.194  1.00  0.00           O
ATOM   4413  HG1 THR   283      45.454  22.267  63.264  1.00  0.00           H
ATOM   4414  C   THR   283      45.693  26.082  63.937  1.00  0.00           C
ATOM   4415  O   THR   283      45.450  26.745  64.937  1.00  0.00           O
ATOM   4416  N   PHE   284      46.515  26.634  63.022  1.00  0.00           N
ATOM   4417  H   PHE   284      46.812  26.117  62.208  1.00  0.00           H
ATOM   4418  CA  PHE   284      47.119  27.973  63.229  1.00  0.00           C
ATOM   4419  HA  PHE   284      47.471  28.018  64.259  1.00  0.00           H
ATOM   4420  CB  PHE   284      48.297  28.063  62.244  1.00  0.00           C
ATOM   4421  HB2 PHE   284      49.067  27.413  62.660  1.00  0.00           H
ATOM   4422  HB3 PHE   284      47.874  27.716  61.302  1.00  0.00           H
ATOM   4423  CG  PHE   284      48.893  29.419  62.088  1.00  0.00           C
ATOM   4424  CD1 PHE   284      49.468  30.040  63.183  1.00  0.00           C
ATOM   4425  HD1 PHE   284      49.430  29.448  64.085  1.00  0.00           H
ATOM   4426  CE1 PHE   284      49.896  31.348  63.021  1.00  0.00           C
ATOM   4427  HE1 PHE   284      50.334  31.928  63.819  1.00  0.00           H
ATOM   4428  CZ  PHE   284      49.783  31.955  61.744  1.00  0.00           C
ATOM   4429  HZ  PHE   284      50.105  32.967  61.552  1.00  0.00           H
ATOM   4430  CE2 PHE   284      49.148  31.416  60.665  1.00  0.00           C
ATOM   4431  HE2 PHE   284      49.050  32.015  59.772  1.00  0.00           H
ATOM   4432  CD2 PHE   284      48.688  30.123  60.881  1.00  0.00           C
ATOM   4433  HD2 PHE   284      48.183  29.597  60.084  1.00  0.00           H
ATOM   4434  C   PHE   284      46.048  29.134  63.046  1.00  0.00           C
ATOM   4435  O   PHE   284      46.110  30.123  63.797  1.00  0.00           O
ATOM   4436  N   GLU   285      45.108  28.945  62.122  1.00  0.00           N
ATOM   4437  H   GLU   285      45.045  28.080  61.604  1.00  0.00           H
ATOM   4438  CA  GLU   285      43.964  29.853  62.000  1.00  0.00           C
ATOM   4439  HA  GLU   285      44.339  30.867  61.852  1.00  0.00           H
ATOM   4440  CB  GLU   285      43.186  29.405  60.741  1.00  0.00           C
ATOM   4441  HB2 GLU   285      43.921  29.401  59.935  1.00  0.00           H
ATOM   4442  HB3 GLU   285      42.747  28.416  60.869  1.00  0.00           H
ATOM   4443  CG  GLU   285      41.965  30.283  60.359  1.00  0.00           C
ATOM   4444  HG2 GLU   285      41.164  30.103  61.074  1.00  0.00           H
ATOM   4445  HG3 GLU   285      42.253  31.316  60.556  1.00  0.00           H
ATOM   4446  CD  GLU   285      41.617  30.094  58.895  1.00  0.00           C
ATOM   4447  OE1 GLU   285      40.525  29.536  58.711  1.00  0.00           O
ATOM   4448  OE2 GLU   285      42.308  30.528  57.983  1.00  0.00           O
ATOM   4449  C   GLU   285      43.049  29.865  63.256  1.00  0.00           C
ATOM   4450  O   GLU   285      42.737  30.951  63.701  1.00  0.00           O
ATOM   4451  N   LYS   286      42.639  28.705  63.820  1.00  0.00           N
ATOM   4452  H   LYS   286      42.916  27.859  63.342  1.00  0.00           H
ATOM   4453  CA  LYS   286      41.985  28.642  65.202  1.00  0.00           C
ATOM   4454  HA  LYS   286      40.969  29.038  65.180  1.00  0.00           H
ATOM   4455  CB  LYS   286      41.764  27.171  65.542  1.00  0.00           C
ATOM   4456  HB2 LYS   286      42.752  26.723  65.440  1.00  0.00           H
ATOM   4457  HB3 LYS   286      41.475  27.206  66.592  1.00  0.00           H
ATOM   4458  CG  LYS   286      40.711  26.475  64.706  1.00  0.00           C
ATOM   4459  HG2 LYS   286      39.735  26.916  64.909  1.00  0.00           H
ATOM   4460  HG3 LYS   286      41.070  26.525  63.679  1.00  0.00           H
ATOM   4461  CD  LYS   286      40.791  24.946  65.064  1.00  0.00           C
ATOM   4462  HD2 LYS   286      41.767  24.587  64.736  1.00  0.00           H
ATOM   4463  HD3 LYS   286      40.959  24.824  66.134  1.00  0.00           H
ATOM   4464  CE  LYS   286      39.643  24.073  64.520  1.00  0.00           C
ATOM   4465  HE2 LYS   286      38.782  24.245  65.165  1.00  0.00           H
ATOM   4466  HE3 LYS   286      39.467  24.360  63.483  1.00  0.00           H
ATOM   4467  NZ  LYS   286      39.931  22.686  64.431  1.00  0.00           N
ATOM   4468  HZ1 LYS   286      40.182  22.166  65.260  1.00  0.00           H
ATOM   4469  HZ2 LYS   286      40.733  22.543  63.833  1.00  0.00           H
ATOM   4470  HZ3 LYS   286      39.075  22.252  64.117  1.00  0.00           H
ATOM   4471  C   LYS   286      42.824  29.377  66.280  1.00  0.00           C
ATOM   4472  O   LYS   286      42.194  30.168  67.051  1.00  0.00           O
ATOM   4473  N   MET   287      44.165  29.253  66.209  1.00  0.00           N
ATOM   4474  H   MET   287      44.545  28.609  65.529  1.00  0.00           H
ATOM   4475  CA  MET   287      45.127  29.796  67.273  1.00  0.00           C
ATOM   4476  HA  MET   287      44.712  29.536  68.246  1.00  0.00           H
ATOM   4477  CB  MET   287      46.519  29.150  67.182  1.00  0.00           C
ATOM   4478  HB2 MET   287      46.710  28.977  66.123  1.00  0.00           H
ATOM   4479  HB3 MET   287      47.237  29.842  67.624  1.00  0.00           H
ATOM   4480  CG  MET   287      46.488  27.947  68.137  1.00  0.00           C
ATOM   4481  HG2 MET   287      45.512  27.673  68.536  1.00  0.00           H
ATOM   4482  HG3 MET   287      46.748  27.094  67.511  1.00  0.00           H
ATOM   4483  SD  MET   287      47.795  28.061  69.350  1.00  0.00           S
ATOM   4484  CE  MET   287      47.020  29.302  70.463  1.00  0.00           C
ATOM   4485  HE1 MET   287      47.682  29.456  71.314  1.00  0.00           H
ATOM   4486  HE2 MET   287      46.752  30.286  70.076  1.00  0.00           H
ATOM   4487  HE3 MET   287      46.117  28.857  70.881  1.00  0.00           H
ATOM   4488  C   MET   287      45.353  31.329  67.133  1.00  0.00           C
ATOM   4489  O   MET   287      45.889  31.957  68.027  1.00  0.00           O
ATOM   4490  N   SER   288      44.950  31.921  66.015  1.00  0.00           N
ATOM   4491  H   SER   288      44.534  31.349  65.294  1.00  0.00           H
ATOM   4492  CA  SER   288      45.314  33.335  65.745  1.00  0.00           C
ATOM   4493  HA  SER   288      45.518  33.829  66.695  1.00  0.00           H
ATOM   4494  CB  SER   288      46.669  33.334  64.961  1.00  0.00           C
ATOM   4495  HB2 SER   288      46.973  34.378  64.989  1.00  0.00           H
ATOM   4496  HB3 SER   288      47.458  32.722  65.396  1.00  0.00           H
ATOM   4497  OG  SER   288      46.348  32.917  63.683  1.00  0.00           O
ATOM   4498  HG  SER   288      46.041  32.014  63.791  1.00  0.00           H
ATOM   4499  C   SER   288      44.282  34.214  64.953  1.00  0.00           C
ATOM   4500  O   SER   288      44.432  35.481  64.940  1.00  0.00           O
ATOM   4501  N   SER   289      43.320  33.651  64.220  1.00  0.00           N
ATOM   4502  H   SER   289      43.183  32.657  64.327  1.00  0.00           H
ATOM   4503  CA  SER   289      42.224  34.437  63.616  1.00  0.00           C
ATOM   4504  HA  SER   289      42.618  35.279  63.045  1.00  0.00           H
ATOM   4505  CB  SER   289      41.402  33.609  62.648  1.00  0.00           C
ATOM   4506  HB2 SER   289      41.956  33.238  61.787  1.00  0.00           H
ATOM   4507  HB3 SER   289      40.908  32.793  63.176  1.00  0.00           H
ATOM   4508  OG  SER   289      40.443  34.481  62.008  1.00  0.00           O
ATOM   4509  HG  SER   289      39.935  33.956  61.384  1.00  0.00           H
ATOM   4510  C   SER   289      41.329  35.014  64.661  1.00  0.00           C
ATOM   4511  O   SER   289      40.790  34.387  65.571  1.00  0.00           O
ATOM   4512  N   GLY   290      40.998  36.258  64.417  1.00  0.00           N
ATOM   4513  H   GLY   290      41.161  36.581  63.473  1.00  0.00           H
ATOM   4514  CA  GLY   290      40.118  37.153  65.209  1.00  0.00           C
ATOM   4515  HA2 GLY   290      40.658  37.490  66.094  1.00  0.00           H
ATOM   4516  HA3 GLY   290      39.861  38.086  64.707  1.00  0.00           H
ATOM   4517  C   GLY   290      38.793  36.500  65.598  1.00  0.00           C
ATOM   4518  O   GLY   290      38.285  36.593  66.718  1.00  0.00           O
ATOM   4519  N   TYR   291      38.187  35.758  64.692  1.00  0.00           N
ATOM   4520  H   TYR   291      38.573  35.762  63.760  1.00  0.00           H
ATOM   4521  CA  TYR   291      36.953  34.981  64.855  1.00  0.00           C
ATOM   4522  HA  TYR   291      36.123  35.679  64.744  1.00  0.00           H
ATOM   4523  CB  TYR   291      36.919  34.034  63.587  1.00  0.00           C
ATOM   4524  HB2 TYR   291      37.224  34.525  62.663  1.00  0.00           H
ATOM   4525  HB3 TYR   291      37.715  33.308  63.754  1.00  0.00           H
ATOM   4526  CG  TYR   291      35.554  33.286  63.465  1.00  0.00           C
ATOM   4527  CD1 TYR   291      34.405  34.091  63.433  1.00  0.00           C
ATOM   4528  HD1 TYR   291      34.464  35.146  63.213  1.00  0.00           H
ATOM   4529  CE1 TYR   291      33.185  33.478  63.414  1.00  0.00           C
ATOM   4530  HE1 TYR   291      32.334  34.132  63.285  1.00  0.00           H
ATOM   4531  CZ  TYR   291      33.075  32.107  63.587  1.00  0.00           C
ATOM   4532  OH  TYR   291      31.815  31.556  63.593  1.00  0.00           O
ATOM   4533  HH  TYR   291      31.815  30.759  64.127  1.00  0.00           H
ATOM   4534  CE2 TYR   291      34.184  31.282  63.495  1.00  0.00           C
ATOM   4535  HE2 TYR   291      34.078  30.212  63.590  1.00  0.00           H
ATOM   4536  CD2 TYR   291      35.455  31.888  63.476  1.00  0.00           C
ATOM   4537  HD2 TYR   291      36.366  31.310  63.433  1.00  0.00           H
ATOM   4538  C   TYR   291      36.719  34.209  66.154  1.00  0.00           C
ATOM   4539  O   TYR   291      35.623  34.254  66.725  1.00  0.00           O
ATOM   4540  N   TYR   292      37.741  33.521  66.652  1.00  0.00           N
ATOM   4541  H   TYR   292      38.515  33.438  66.007  1.00  0.00           H
ATOM   4542  CA  TYR   292      37.712  32.693  67.888  1.00  0.00           C
ATOM   4543  HA  TYR   292      36.663  32.430  68.025  1.00  0.00           H
ATOM   4544  CB  TYR   292      38.604  31.446  67.862  1.00  0.00           C
ATOM   4545  HB2 TYR   292      39.656  31.675  68.034  1.00  0.00           H
ATOM   4546  HB3 TYR   292      38.289  30.831  68.706  1.00  0.00           H
ATOM   4547  CG  TYR   292      38.476  30.683  66.578  1.00  0.00           C
ATOM   4548  CD1 TYR   292      37.597  29.615  66.527  1.00  0.00           C
ATOM   4549  HD1 TYR   292      36.926  29.455  67.357  1.00  0.00           H
ATOM   4550  CE1 TYR   292      37.410  28.890  65.393  1.00  0.00           C
ATOM   4551  HE1 TYR   292      36.711  28.067  65.391  1.00  0.00           H
ATOM   4552  CZ  TYR   292      38.196  29.143  64.240  1.00  0.00           C
ATOM   4553  OH  TYR   292      38.024  28.445  63.122  1.00  0.00           O
ATOM   4554  HH  TYR   292      37.150  28.577  62.748  1.00  0.00           H
ATOM   4555  CE2 TYR   292      39.033  30.286  64.259  1.00  0.00           C
ATOM   4556  HE2 TYR   292      39.584  30.477  63.350  1.00  0.00           H
ATOM   4557  CD2 TYR   292      39.175  31.019  65.455  1.00  0.00           C
ATOM   4558  HD2 TYR   292      39.724  31.948  65.500  1.00  0.00           H
ATOM   4559  C   TYR   292      37.995  33.502  69.226  1.00  0.00           C
ATOM   4560  O   TYR   292      37.713  32.949  70.307  1.00  0.00           O
ATOM   4561  N   LEU   293      38.499  34.760  69.263  1.00  0.00           N
ATOM   4562  H   LEU   293      38.679  35.185  68.365  1.00  0.00           H
ATOM   4563  CA  LEU   293      38.865  35.584  70.483  1.00  0.00           C
ATOM   4564  HA  LEU   293      39.614  35.015  71.035  1.00  0.00           H
ATOM   4565  CB  LEU   293      39.488  36.943  70.057  1.00  0.00           C
ATOM   4566  HB2 LEU   293      38.717  37.595  69.649  1.00  0.00           H
ATOM   4567  HB3 LEU   293      39.847  37.377  70.989  1.00  0.00           H
ATOM   4568  CG  LEU   293      40.668  36.782  69.100  1.00  0.00           C
ATOM   4569  HG  LEU   293      40.257  36.416  68.159  1.00  0.00           H
ATOM   4570  CD1 LEU   293      41.223  38.210  68.863  1.00  0.00           C
ATOM   4571 HD11 LEU   293      40.474  38.716  68.254  1.00  0.00           H
ATOM   4572 HD12 LEU   293      42.185  38.196  68.350  1.00  0.00           H
ATOM   4573 HD13 LEU   293      41.378  38.810  69.759  1.00  0.00           H
ATOM   4574  CD2 LEU   293      41.795  35.853  69.508  1.00  0.00           C
ATOM   4575 HD21 LEU   293      41.417  34.889  69.848  1.00  0.00           H
ATOM   4576 HD22 LEU   293      42.369  35.645  68.605  1.00  0.00           H
ATOM   4577 HD23 LEU   293      42.367  36.247  70.347  1.00  0.00           H
ATOM   4578  C   LEU   293      37.732  35.798  71.506  1.00  0.00           C
ATOM   4579  O   LEU   293      38.000  35.914  72.705  1.00  0.00           O
ATOM   4580  N   GLY   294      36.543  35.867  70.916  1.00  0.00           N
ATOM   4581  H   GLY   294      36.544  35.621  69.936  1.00  0.00           H
ATOM   4582  CA  GLY   294      35.357  35.994  71.742  1.00  0.00           C
ATOM   4583  HA2 GLY   294      35.456  36.777  72.495  1.00  0.00           H
ATOM   4584  HA3 GLY   294      34.566  36.329  71.071  1.00  0.00           H
ATOM   4585  C   GLY   294      34.934  34.685  72.341  1.00  0.00           C
ATOM   4586  O   GLY   294      34.610  34.599  73.470  1.00  0.00           O
ATOM   4587  N   GLU   295      35.103  33.601  71.617  1.00  0.00           N
ATOM   4588  H   GLU   295      35.504  33.678  70.694  1.00  0.00           H
ATOM   4589  CA  GLU   295      34.911  32.254  72.122  1.00  0.00           C
ATOM   4590  HA  GLU   295      33.981  32.231  72.690  1.00  0.00           H
ATOM   4591  CB  GLU   295      34.908  31.288  70.907  1.00  0.00           C
ATOM   4592  HB2 GLU   295      34.111  31.563  70.216  1.00  0.00           H
ATOM   4593  HB3 GLU   295      35.866  31.228  70.389  1.00  0.00           H
ATOM   4594  CG  GLU   295      34.675  29.818  71.385  1.00  0.00           C
ATOM   4595  HG2 GLU   295      34.561  29.111  70.565  1.00  0.00           H
ATOM   4596  HG3 GLU   295      35.505  29.421  71.969  1.00  0.00           H
ATOM   4597  CD  GLU   295      33.364  29.550  72.216  1.00  0.00           C
ATOM   4598  OE1 GLU   295      32.459  30.450  72.201  1.00  0.00           O
ATOM   4599  OE2 GLU   295      33.293  28.478  72.828  1.00  0.00           O
ATOM   4600  C   GLU   295      35.905  31.860  73.225  1.00  0.00           C
ATOM   4601  O   GLU   295      35.478  31.415  74.307  1.00  0.00           O
ATOM   4602  N   ILE   296      37.189  31.930  72.992  1.00  0.00           N
ATOM   4603  H   ILE   296      37.544  32.184  72.081  1.00  0.00           H
ATOM   4604  CA  ILE   296      38.262  31.892  73.973  1.00  0.00           C
ATOM   4605  HA  ILE   296      38.336  30.892  74.402  1.00  0.00           H
ATOM   4606  CB  ILE   296      39.616  32.256  73.258  1.00  0.00           C
ATOM   4607  HB  ILE   296      39.413  33.172  72.703  1.00  0.00           H
ATOM   4608  CG2 ILE   296      40.764  32.268  74.325  1.00  0.00           C
ATOM   4609 HG21 ILE   296      41.672  32.683  73.888  1.00  0.00           H
ATOM   4610 HG22 ILE   296      40.908  31.256  74.703  1.00  0.00           H
ATOM   4611 HG23 ILE   296      40.503  32.802  75.239  1.00  0.00           H
ATOM   4612  CG1 ILE   296      39.922  31.250  72.164  1.00  0.00           C
ATOM   4613 HG12 ILE   296      40.430  30.350  72.511  1.00  0.00           H
ATOM   4614 HG13 ILE   296      38.987  30.864  71.759  1.00  0.00           H
ATOM   4615  CD1 ILE   296      40.852  31.827  71.122  1.00  0.00           C
ATOM   4616 HD11 ILE   296      40.400  32.643  70.559  1.00  0.00           H
ATOM   4617 HD12 ILE   296      41.394  31.091  70.529  1.00  0.00           H
ATOM   4618 HD13 ILE   296      41.619  32.325  71.716  1.00  0.00           H
ATOM   4619  C   ILE   296      37.895  32.873  75.113  1.00  0.00           C
ATOM   4620  O   ILE   296      38.170  32.499  76.296  1.00  0.00           O
ATOM   4621  N   LEU   297      37.457  34.076  74.914  1.00  0.00           N
ATOM   4622  H   LEU   297      37.642  34.489  74.011  1.00  0.00           H
ATOM   4623  CA  LEU   297      37.122  34.997  76.053  1.00  0.00           C
ATOM   4624  HA  LEU   297      37.977  35.121  76.717  1.00  0.00           H
ATOM   4625  CB  LEU   297      36.826  36.365  75.465  1.00  0.00           C
ATOM   4626  HB2 LEU   297      37.727  36.750  74.988  1.00  0.00           H
ATOM   4627  HB3 LEU   297      36.039  36.302  74.713  1.00  0.00           H
ATOM   4628  CG  LEU   297      36.428  37.342  76.597  1.00  0.00           C
ATOM   4629  HG  LEU   297      35.503  36.885  76.946  1.00  0.00           H
ATOM   4630  CD1 LEU   297      37.485  37.517  77.710  1.00  0.00           C
ATOM   4631 HD11 LEU   297      38.531  37.625  77.422  1.00  0.00           H
ATOM   4632 HD12 LEU   297      37.296  36.730  78.439  1.00  0.00           H
ATOM   4633 HD13 LEU   297      37.175  38.404  78.263  1.00  0.00           H
ATOM   4634  CD2 LEU   297      36.112  38.710  75.998  1.00  0.00           C
ATOM   4635 HD21 LEU   297      35.178  39.087  76.417  1.00  0.00           H
ATOM   4636 HD22 LEU   297      36.913  39.447  75.989  1.00  0.00           H
ATOM   4637 HD23 LEU   297      35.719  38.673  74.982  1.00  0.00           H
ATOM   4638  C   LEU   297      35.887  34.375  76.773  1.00  0.00           C
ATOM   4639  O   LEU   297      35.829  34.504  78.001  1.00  0.00           O
ATOM   4640  N   ARG   298      34.950  33.670  76.187  1.00  0.00           N
ATOM   4641  H   ARG   298      34.981  33.586  75.181  1.00  0.00           H
ATOM   4642  CA  ARG   298      33.669  33.111  76.832  1.00  0.00           C
ATOM   4643  HA  ARG   298      33.243  33.853  77.508  1.00  0.00           H
ATOM   4644  CB  ARG   298      32.678  32.661  75.748  1.00  0.00           C
ATOM   4645  HB2 ARG   298      32.658  33.415  74.962  1.00  0.00           H
ATOM   4646  HB3 ARG   298      33.033  31.789  75.197  1.00  0.00           H
ATOM   4647  CG  ARG   298      31.261  32.333  76.263  1.00  0.00           C
ATOM   4648  HG2 ARG   298      31.312  31.852  77.240  1.00  0.00           H
ATOM   4649  HG3 ARG   298      30.893  33.336  76.477  1.00  0.00           H
ATOM   4650  CD  ARG   298      30.359  31.785  75.149  1.00  0.00           C
ATOM   4651  HD2 ARG   298      29.488  31.582  75.771  1.00  0.00           H
ATOM   4652  HD3 ARG   298      30.393  32.498  74.327  1.00  0.00           H
ATOM   4653  NE  ARG   298      30.950  30.501  74.713  1.00  0.00           N
ATOM   4654  HE  ARG   298      31.359  30.489  73.790  1.00  0.00           H
ATOM   4655  CZ  ARG   298      31.004  29.379  75.454  1.00  0.00           C
ATOM   4656  NH1 ARG   298      30.380  29.226  76.565  1.00  0.00           N
ATOM   4657 HH11 ARG   298      29.608  29.860  76.717  1.00  0.00           H
ATOM   4658 HH12 ARG   298      30.659  28.421  77.107  1.00  0.00           H
ATOM   4659  NH2 ARG   298      31.755  28.401  75.019  1.00  0.00           N
ATOM   4660 HH21 ARG   298      32.241  28.461  74.136  1.00  0.00           H
ATOM   4661 HH22 ARG   298      32.014  27.723  75.721  1.00  0.00           H
ATOM   4662  C   ARG   298      34.102  31.868  77.692  1.00  0.00           C
ATOM   4663  O   ARG   298      33.966  31.832  78.904  1.00  0.00           O
ATOM   4664  N   LEU   299      34.860  30.980  77.092  1.00  0.00           N
ATOM   4665  H   LEU   299      35.111  31.164  76.131  1.00  0.00           H
ATOM   4666  CA  LEU   299      35.631  29.957  77.773  1.00  0.00           C
ATOM   4667  HA  LEU   299      34.856  29.325  78.205  1.00  0.00           H
ATOM   4668  CB  LEU   299      36.481  29.146  76.773  1.00  0.00           C
ATOM   4669  HB2 LEU   299      36.896  29.854  76.057  1.00  0.00           H
ATOM   4670  HB3 LEU   299      37.184  28.531  77.334  1.00  0.00           H
ATOM   4671  CG  LEU   299      35.592  28.242  75.822  1.00  0.00           C
ATOM   4672  HG  LEU   299      34.687  28.746  75.482  1.00  0.00           H
ATOM   4673  CD1 LEU   299      36.398  27.821  74.552  1.00  0.00           C
ATOM   4674 HD11 LEU   299      36.666  28.760  74.069  1.00  0.00           H
ATOM   4675 HD12 LEU   299      35.731  27.227  73.926  1.00  0.00           H
ATOM   4676 HD13 LEU   299      37.342  27.342  74.810  1.00  0.00           H
ATOM   4677  CD2 LEU   299      35.124  26.986  76.547  1.00  0.00           C
ATOM   4678 HD21 LEU   299      34.351  27.268  77.261  1.00  0.00           H
ATOM   4679 HD22 LEU   299      34.679  26.342  75.789  1.00  0.00           H
ATOM   4680 HD23 LEU   299      35.994  26.545  77.035  1.00  0.00           H
ATOM   4681  C   LEU   299      36.423  30.458  78.978  1.00  0.00           C
ATOM   4682  O   LEU   299      36.379  29.794  80.063  1.00  0.00           O
ATOM   4683  N   ALA   300      37.239  31.499  78.803  1.00  0.00           N
ATOM   4684  H   ALA   300      37.269  31.976  77.912  1.00  0.00           H
ATOM   4685  CA  ALA   300      38.012  32.001  79.902  1.00  0.00           C
ATOM   4686  HA  ALA   300      38.624  31.161  80.229  1.00  0.00           H
ATOM   4687  CB  ALA   300      39.036  33.102  79.440  1.00  0.00           C
ATOM   4688  HB1 ALA   300      39.649  32.623  78.676  1.00  0.00           H
ATOM   4689  HB2 ALA   300      39.606  33.293  80.349  1.00  0.00           H
ATOM   4690  HB3 ALA   300      38.546  33.981  79.022  1.00  0.00           H
ATOM   4691  C   ALA   300      37.206  32.392  81.140  1.00  0.00           C
ATOM   4692  O   ALA   300      37.568  31.984  82.224  1.00  0.00           O
ATOM   4693  N   LEU   301      36.215  33.240  80.905  1.00  0.00           N
ATOM   4694  H   LEU   301      36.003  33.227  79.918  1.00  0.00           H
ATOM   4695  CA  LEU   301      35.277  33.760  81.921  1.00  0.00           C
ATOM   4696  HA  LEU   301      35.878  34.160  82.738  1.00  0.00           H
ATOM   4697  CB  LEU   301      34.411  34.834  81.368  1.00  0.00           C
ATOM   4698  HB2 LEU   301      33.840  34.305  80.606  1.00  0.00           H
ATOM   4699  HB3 LEU   301      33.653  35.094  82.108  1.00  0.00           H
ATOM   4700  CG  LEU   301      35.221  36.061  80.874  1.00  0.00           C
ATOM   4701  HG  LEU   301      36.066  35.863  80.215  1.00  0.00           H
ATOM   4702  CD1 LEU   301      34.384  36.965  80.012  1.00  0.00           C
ATOM   4703 HD11 LEU   301      33.669  37.544  80.597  1.00  0.00           H
ATOM   4704 HD12 LEU   301      33.747  36.288  79.440  1.00  0.00           H
ATOM   4705 HD13 LEU   301      35.015  37.597  79.387  1.00  0.00           H
ATOM   4706  CD2 LEU   301      35.683  36.919  81.988  1.00  0.00           C
ATOM   4707 HD21 LEU   301      36.330  36.308  82.617  1.00  0.00           H
ATOM   4708 HD22 LEU   301      36.356  37.709  81.654  1.00  0.00           H
ATOM   4709 HD23 LEU   301      34.885  37.221  82.668  1.00  0.00           H
ATOM   4710  C   LEU   301      34.385  32.586  82.503  1.00  0.00           C
ATOM   4711  O   LEU   301      33.965  32.736  83.698  1.00  0.00           O
ATOM   4712  N   MET   302      34.311  31.405  81.848  1.00  0.00           N
ATOM   4713  H   MET   302      34.676  31.378  80.906  1.00  0.00           H
ATOM   4714  CA  MET   302      33.550  30.257  82.382  1.00  0.00           C
ATOM   4715  HA  MET   302      32.646  30.657  82.841  1.00  0.00           H
ATOM   4716  CB  MET   302      33.147  29.339  81.235  1.00  0.00           C
ATOM   4717  HB2 MET   302      34.031  29.104  80.643  1.00  0.00           H
ATOM   4718  HB3 MET   302      32.941  28.351  81.647  1.00  0.00           H
ATOM   4719  CG  MET   302      31.981  29.802  80.318  1.00  0.00           C
ATOM   4720  HG2 MET   302      32.080  30.858  80.066  1.00  0.00           H
ATOM   4721  HG3 MET   302      31.956  29.241  79.383  1.00  0.00           H
ATOM   4722  SD  MET   302      30.265  29.771  81.112  1.00  0.00           S
ATOM   4723  CE  MET   302      30.149  27.962  81.303  1.00  0.00           C
ATOM   4724  HE1 MET   302      30.737  27.600  82.146  1.00  0.00           H
ATOM   4725  HE2 MET   302      29.086  27.764  81.437  1.00  0.00           H
ATOM   4726  HE3 MET   302      30.441  27.421  80.403  1.00  0.00           H
ATOM   4727  C   MET   302      34.305  29.520  83.505  1.00  0.00           C
ATOM   4728  O   MET   302      33.701  29.035  84.476  1.00  0.00           O
ATOM   4729  N   ASP   303      35.670  29.456  83.555  1.00  0.00           N
ATOM   4730  H   ASP   303      36.270  29.810  82.823  1.00  0.00           H
ATOM   4731  CA  ASP   303      36.328  29.026  84.802  1.00  0.00           C
ATOM   4732  HA  ASP   303      35.925  28.056  85.095  1.00  0.00           H
ATOM   4733  CB  ASP   303      37.869  29.038  84.613  1.00  0.00           C
ATOM   4734  HB2 ASP   303      38.189  30.007  84.228  1.00  0.00           H
ATOM   4735  HB3 ASP   303      38.397  28.952  85.562  1.00  0.00           H
ATOM   4736  CG  ASP   303      38.434  27.993  83.662  1.00  0.00           C
ATOM   4737  OD1 ASP   303      39.668  27.835  83.649  1.00  0.00           O
ATOM   4738  OD2 ASP   303      37.706  27.331  82.893  1.00  0.00           O
ATOM   4739  C   ASP   303      36.099  29.936  86.036  1.00  0.00           C
ATOM   4740  O   ASP   303      36.034  29.526  87.188  1.00  0.00           O
ATOM   4741  N   MET   304      36.148  31.251  85.717  1.00  0.00           N
ATOM   4742  H   MET   304      36.318  31.486  84.750  1.00  0.00           H
ATOM   4743  CA  MET   304      35.873  32.316  86.653  1.00  0.00           C
ATOM   4744  HA  MET   304      36.480  32.086  87.529  1.00  0.00           H
ATOM   4745  CB  MET   304      36.365  33.687  86.071  1.00  0.00           C
ATOM   4746  HB2 MET   304      35.916  33.894  85.100  1.00  0.00           H
ATOM   4747  HB3 MET   304      35.882  34.414  86.724  1.00  0.00           H
ATOM   4748  CG  MET   304      37.915  33.949  85.962  1.00  0.00           C
ATOM   4749  HG2 MET   304      38.335  33.272  85.218  1.00  0.00           H
ATOM   4750  HG3 MET   304      38.135  34.953  85.600  1.00  0.00           H
ATOM   4751  SD  MET   304      38.840  33.733  87.526  1.00  0.00           S
ATOM   4752  CE  MET   304      38.469  35.198  88.372  1.00  0.00           C
ATOM   4753  HE1 MET   304      39.176  35.968  88.062  1.00  0.00           H
ATOM   4754  HE2 MET   304      37.496  35.551  88.030  1.00  0.00           H
ATOM   4755  HE3 MET   304      38.528  35.127  89.459  1.00  0.00           H
ATOM   4756  C   MET   304      34.407  32.313  87.214  1.00  0.00           C
ATOM   4757  O   MET   304      34.232  32.690  88.373  1.00  0.00           O
ATOM   4758  N   TYR   305      33.395  31.906  86.392  1.00  0.00           N
ATOM   4759  H   TYR   305      33.681  31.572  85.482  1.00  0.00           H
ATOM   4760  CA  TYR   305      32.027  31.498  86.803  1.00  0.00           C
ATOM   4761  HA  TYR   305      31.614  32.207  87.520  1.00  0.00           H
ATOM   4762  CB  TYR   305      31.074  31.497  85.567  1.00  0.00           C
ATOM   4763  HB2 TYR   305      30.694  32.497  85.359  1.00  0.00           H
ATOM   4764  HB3 TYR   305      31.577  31.148  84.664  1.00  0.00           H
ATOM   4765  CG  TYR   305      29.984  30.486  85.694  1.00  0.00           C
ATOM   4766  CD1 TYR   305      28.892  30.739  86.585  1.00  0.00           C
ATOM   4767  HD1 TYR   305      28.958  31.619  87.206  1.00  0.00           H
ATOM   4768  CE1 TYR   305      27.821  29.883  86.682  1.00  0.00           C
ATOM   4769  HE1 TYR   305      26.996  30.128  87.335  1.00  0.00           H
ATOM   4770  CZ  TYR   305      27.837  28.666  86.012  1.00  0.00           C
ATOM   4771  OH  TYR   305      26.866  27.756  86.313  1.00  0.00           O
ATOM   4772  HH  TYR   305      26.920  27.003  85.719  1.00  0.00           H
ATOM   4773  CE2 TYR   305      28.893  28.398  85.093  1.00  0.00           C
ATOM   4774  HE2 TYR   305      29.023  27.459  84.574  1.00  0.00           H
ATOM   4775  CD2 TYR   305      29.995  29.306  84.924  1.00  0.00           C
ATOM   4776  HD2 TYR   305      30.719  29.050  84.166  1.00  0.00           H
ATOM   4777  C   TYR   305      31.912  30.177  87.598  1.00  0.00           C
ATOM   4778  O   TYR   305      31.223  30.169  88.610  1.00  0.00           O
ATOM   4779  N   LYS   306      32.638  29.098  87.193  1.00  0.00           N
ATOM   4780  H   LYS   306      33.296  29.217  86.436  1.00  0.00           H
ATOM   4781  CA  LYS   306      32.694  27.904  88.029  1.00  0.00           C
ATOM   4782  HA  LYS   306      31.668  27.615  88.259  1.00  0.00           H
ATOM   4783  CB  LYS   306      33.316  26.789  87.263  1.00  0.00           C
ATOM   4784  HB2 LYS   306      34.317  26.954  86.863  1.00  0.00           H
ATOM   4785  HB3 LYS   306      33.483  25.967  87.959  1.00  0.00           H
ATOM   4786  CG  LYS   306      32.406  26.302  86.136  1.00  0.00           C
ATOM   4787  HG2 LYS   306      31.484  25.852  86.505  1.00  0.00           H
ATOM   4788  HG3 LYS   306      32.254  27.160  85.482  1.00  0.00           H
ATOM   4789  CD  LYS   306      33.162  25.341  85.278  1.00  0.00           C
ATOM   4790  HD2 LYS   306      33.981  25.847  84.766  1.00  0.00           H
ATOM   4791  HD3 LYS   306      33.592  24.556  85.900  1.00  0.00           H
ATOM   4792  CE  LYS   306      32.272  24.541  84.308  1.00  0.00           C
ATOM   4793  HE2 LYS   306      31.658  24.017  85.041  1.00  0.00           H
ATOM   4794  HE3 LYS   306      31.586  25.194  83.767  1.00  0.00           H
ATOM   4795  NZ  LYS   306      33.021  23.673  83.307  1.00  0.00           N
ATOM   4796  HZ1 LYS   306      33.564  24.300  82.729  1.00  0.00           H
ATOM   4797  HZ2 LYS   306      32.401  23.258  82.628  1.00  0.00           H
ATOM   4798  HZ3 LYS   306      33.678  23.059  83.767  1.00  0.00           H
ATOM   4799  C   LYS   306      33.328  28.056  89.382  1.00  0.00           C
ATOM   4800  O   LYS   306      32.906  27.428  90.332  1.00  0.00           O
ATOM   4801  N   GLN   307      34.250  28.961  89.504  1.00  0.00           N
ATOM   4802  H   GLN   307      34.565  29.505  88.713  1.00  0.00           H
ATOM   4803  CA  GLN   307      34.738  29.424  90.812  1.00  0.00           C
ATOM   4804  HA  GLN   307      34.634  28.598  91.516  1.00  0.00           H
ATOM   4805  CB  GLN   307      36.242  29.861  90.625  1.00  0.00           C
ATOM   4806  HB2 GLN   307      36.321  30.520  89.761  1.00  0.00           H
ATOM   4807  HB3 GLN   307      36.494  30.496  91.475  1.00  0.00           H
ATOM   4808  CG  GLN   307      37.251  28.609  90.475  1.00  0.00           C
ATOM   4809  HG2 GLN   307      37.376  28.005  91.375  1.00  0.00           H
ATOM   4810  HG3 GLN   307      36.821  27.960  89.712  1.00  0.00           H
ATOM   4811  CD  GLN   307      38.547  29.102  89.882  1.00  0.00           C
ATOM   4812  OE1 GLN   307      39.570  28.988  90.556  1.00  0.00           O
ATOM   4813  NE2 GLN   307      38.548  29.804  88.762  1.00  0.00           N
ATOM   4814 HE21 GLN   307      39.391  30.256  88.438  1.00  0.00           H
ATOM   4815 HE22 GLN   307      37.710  29.772  88.200  1.00  0.00           H
ATOM   4816  C   GLN   307      33.905  30.560  91.470  1.00  0.00           C
ATOM   4817  O   GLN   307      34.373  31.024  92.485  1.00  0.00           O
ATOM   4818  N   GLY   308      32.812  31.079  90.905  1.00  0.00           N
ATOM   4819  H   GLY   308      32.481  30.790  89.995  1.00  0.00           H
ATOM   4820  CA  GLY   308      31.956  32.111  91.587  1.00  0.00           C
ATOM   4821  HA2 GLY   308      31.126  32.178  90.885  1.00  0.00           H
ATOM   4822  HA3 GLY   308      31.791  31.719  92.591  1.00  0.00           H
ATOM   4823  C   GLY   308      32.608  33.508  91.762  1.00  0.00           C
ATOM   4824  O   GLY   308      32.078  34.439  92.319  1.00  0.00           O
ATOM   4825  N   PHE   309      33.753  33.811  91.208  1.00  0.00           N
ATOM   4826  H   PHE   309      34.218  33.034  90.759  1.00  0.00           H
ATOM   4827  CA  PHE   309      34.427  35.076  91.311  1.00  0.00           C
ATOM   4828  HA  PHE   309      34.387  35.373  92.359  1.00  0.00           H
ATOM   4829  CB  PHE   309      35.880  34.977  90.760  1.00  0.00           C
ATOM   4830  HB2 PHE   309      35.806  34.315  89.896  1.00  0.00           H
ATOM   4831  HB3 PHE   309      36.284  35.905  90.356  1.00  0.00           H
ATOM   4832  CG  PHE   309      36.878  34.254  91.587  1.00  0.00           C
ATOM   4833  CD1 PHE   309      37.228  34.839  92.770  1.00  0.00           C
ATOM   4834  HD1 PHE   309      36.710  35.719  93.120  1.00  0.00           H
ATOM   4835  CE1 PHE   309      38.095  34.166  93.677  1.00  0.00           C
ATOM   4836  HE1 PHE   309      38.392  34.615  94.613  1.00  0.00           H
ATOM   4837  CZ  PHE   309      38.641  32.956  93.276  1.00  0.00           C
ATOM   4838  HZ  PHE   309      39.289  32.410  93.945  1.00  0.00           H
ATOM   4839  CE2 PHE   309      38.292  32.423  92.006  1.00  0.00           C
ATOM   4840  HE2 PHE   309      38.727  31.526  91.588  1.00  0.00           H
ATOM   4841  CD2 PHE   309      37.364  33.026  91.223  1.00  0.00           C
ATOM   4842  HD2 PHE   309      37.036  32.632  90.273  1.00  0.00           H
ATOM   4843  C   PHE   309      33.652  36.174  90.472  1.00  0.00           C
ATOM   4844  O   PHE   309      33.725  37.326  90.843  1.00  0.00           O
ATOM   4845  N   ILE   310      32.884  35.773  89.466  1.00  0.00           N
ATOM   4846  H   ILE   310      32.914  34.781  89.281  1.00  0.00           H
ATOM   4847  CA  ILE   310      32.148  36.710  88.639  1.00  0.00           C
ATOM   4848  HA  ILE   310      32.051  37.632  89.213  1.00  0.00           H
ATOM   4849  CB  ILE   310      33.078  36.949  87.404  1.00  0.00           C
ATOM   4850  HB  ILE   310      32.768  37.912  86.998  1.00  0.00           H
ATOM   4851  CG2 ILE   310      34.566  37.216  87.780  1.00  0.00           C
ATOM   4852 HG21 ILE   310      34.740  38.007  88.509  1.00  0.00           H
ATOM   4853 HG22 ILE   310      34.959  37.684  86.877  1.00  0.00           H
ATOM   4854 HG23 ILE   310      34.982  36.261  88.102  1.00  0.00           H
ATOM   4855  CG1 ILE   310      33.002  35.847  86.335  1.00  0.00           C
ATOM   4856 HG12 ILE   310      33.570  35.029  86.780  1.00  0.00           H
ATOM   4857 HG13 ILE   310      31.983  35.569  86.068  1.00  0.00           H
ATOM   4858  CD1 ILE   310      33.576  36.111  84.932  1.00  0.00           C
ATOM   4859 HD11 ILE   310      33.575  35.258  84.254  1.00  0.00           H
ATOM   4860 HD12 ILE   310      34.640  36.332  85.026  1.00  0.00           H
ATOM   4861 HD13 ILE   310      33.204  37.050  84.520  1.00  0.00           H
ATOM   4862  C   ILE   310      30.737  36.249  88.302  1.00  0.00           C
ATOM   4863  O   ILE   310      30.391  35.095  88.362  1.00  0.00           O
ATOM   4864  N   PHE   311      29.943  37.224  87.830  1.00  0.00           N
ATOM   4865  H   PHE   311      30.381  38.132  87.877  1.00  0.00           H
ATOM   4866  CA  PHE   311      28.530  37.107  87.333  1.00  0.00           C
ATOM   4867  HA  PHE   311      28.133  38.113  87.200  1.00  0.00           H
ATOM   4868  CB  PHE   311      28.553  36.453  85.886  1.00  0.00           C
ATOM   4869  HB2 PHE   311      28.781  35.402  86.066  1.00  0.00           H
ATOM   4870  HB3 PHE   311      27.510  36.559  85.589  1.00  0.00           H
ATOM   4871  CG  PHE   311      29.431  37.029  84.743  1.00  0.00           C
ATOM   4872  CD1 PHE   311      29.870  38.384  84.857  1.00  0.00           C
ATOM   4873  HD1 PHE   311      29.526  39.003  85.672  1.00  0.00           H
ATOM   4874  CE1 PHE   311      30.855  38.805  83.928  1.00  0.00           C
ATOM   4875  HE1 PHE   311      31.092  39.858  83.954  1.00  0.00           H
ATOM   4876  CZ  PHE   311      31.265  38.016  82.820  1.00  0.00           C
ATOM   4877  HZ  PHE   311      31.948  38.441  82.100  1.00  0.00           H
ATOM   4878  CE2 PHE   311      30.717  36.708  82.689  1.00  0.00           C
ATOM   4879  HE2 PHE   311      31.019  36.116  81.838  1.00  0.00           H
ATOM   4880  CD2 PHE   311      29.869  36.210  83.698  1.00  0.00           C
ATOM   4881  HD2 PHE   311      29.602  35.166  83.752  1.00  0.00           H
ATOM   4882  C   PHE   311      27.579  36.419  88.300  1.00  0.00           C
ATOM   4883  O   PHE   311      26.574  35.789  87.810  1.00  0.00           O
ATOM   4884  N   LYS   312      27.967  36.362  89.563  1.00  0.00           N
ATOM   4885  H   LYS   312      28.668  36.970  89.962  1.00  0.00           H
ATOM   4886  CA  LYS   312      27.272  35.417  90.477  1.00  0.00           C
ATOM   4887  HA  LYS   312      27.353  34.421  90.043  1.00  0.00           H
ATOM   4888  CB  LYS   312      28.007  35.372  91.811  1.00  0.00           C
ATOM   4889  HB2 LYS   312      28.897  34.782  91.590  1.00  0.00           H
ATOM   4890  HB3 LYS   312      28.341  36.381  92.053  1.00  0.00           H
ATOM   4891  CG  LYS   312      27.240  34.741  92.934  1.00  0.00           C
ATOM   4892  HG2 LYS   312      26.353  35.353  93.097  1.00  0.00           H
ATOM   4893  HG3 LYS   312      27.004  33.764  92.515  1.00  0.00           H
ATOM   4894  CD  LYS   312      28.069  34.744  94.284  1.00  0.00           C
ATOM   4895  HD2 LYS   312      28.849  34.009  94.482  1.00  0.00           H
ATOM   4896  HD3 LYS   312      28.502  35.727  94.470  1.00  0.00           H
ATOM   4897  CE  LYS   312      27.109  34.561  95.496  1.00  0.00           C
ATOM   4898  HE2 LYS   312      26.201  35.160  95.421  1.00  0.00           H
ATOM   4899  HE3 LYS   312      26.801  33.516  95.501  1.00  0.00           H
ATOM   4900  NZ  LYS   312      27.829  34.981  96.779  1.00  0.00           N
ATOM   4901  HZ1 LYS   312      27.273  34.807  97.605  1.00  0.00           H
ATOM   4902  HZ2 LYS   312      28.022  35.971  96.843  1.00  0.00           H
ATOM   4903  HZ3 LYS   312      28.685  34.491  96.997  1.00  0.00           H
ATOM   4904  C   LYS   312      25.824  35.845  90.572  1.00  0.00           C
ATOM   4905  O   LYS   312      25.597  37.020  90.673  1.00  0.00           O
ATOM   4906  N   ASN   313      24.830  34.952  90.561  1.00  0.00           N
ATOM   4907  H   ASN   313      25.158  34.078  90.177  1.00  0.00           H
ATOM   4908  CA  ASN   313      23.407  35.214  90.444  1.00  0.00           C
ATOM   4909  HA  ASN   313      23.058  34.209  90.205  1.00  0.00           H
ATOM   4910  CB  ASN   313      22.843  35.672  91.782  1.00  0.00           C
ATOM   4911  HB2 ASN   313      23.391  36.526  92.182  1.00  0.00           H
ATOM   4912  HB3 ASN   313      21.765  35.830  91.744  1.00  0.00           H
ATOM   4913  CG  ASN   313      23.062  34.710  92.892  1.00  0.00           C
ATOM   4914  OD1 ASN   313      23.932  34.911  93.736  1.00  0.00           O
ATOM   4915  ND2 ASN   313      22.301  33.611  93.065  1.00  0.00           N
ATOM   4916 HD21 ASN   313      21.628  33.354  92.358  1.00  0.00           H
ATOM   4917 HD22 ASN   313      22.515  32.864  93.712  1.00  0.00           H
ATOM   4918  C   ASN   313      22.848  36.027  89.303  1.00  0.00           C
ATOM   4919  O   ASN   313      21.619  36.261  89.278  1.00  0.00           O
ATOM   4920  N   GLN   314      23.632  36.390  88.292  1.00  0.00           N
ATOM   4921  H   GLN   314      24.605  36.153  88.422  1.00  0.00           H
ATOM   4922  CA  GLN   314      23.149  36.987  87.035  1.00  0.00           C
ATOM   4923  HA  GLN   314      22.315  37.661  87.225  1.00  0.00           H
ATOM   4924  CB  GLN   314      24.251  37.736  86.255  1.00  0.00           C
ATOM   4925  HB2 GLN   314      24.967  36.948  86.019  1.00  0.00           H
ATOM   4926  HB3 GLN   314      23.769  38.252  85.424  1.00  0.00           H
ATOM   4927  CG  GLN   314      24.886  38.851  87.088  1.00  0.00           C
ATOM   4928  HG2 GLN   314      25.202  38.458  88.054  1.00  0.00           H
ATOM   4929  HG3 GLN   314      25.810  39.194  86.623  1.00  0.00           H
ATOM   4930  CD  GLN   314      23.864  40.059  87.245  1.00  0.00           C
ATOM   4931  OE1 GLN   314      23.130  40.493  86.359  1.00  0.00           O
ATOM   4932  NE2 GLN   314      23.843  40.673  88.403  1.00  0.00           N
ATOM   4933 HE21 GLN   314      23.225  41.445  88.611  1.00  0.00           H
ATOM   4934 HE22 GLN   314      24.309  40.201  89.165  1.00  0.00           H
ATOM   4935  C   GLN   314      22.559  35.914  86.126  1.00  0.00           C
ATOM   4936  O   GLN   314      22.779  34.742  86.289  1.00  0.00           O
ATOM   4937  N   ASP   315      21.875  36.242  85.051  1.00  0.00           N
ATOM   4938  H   ASP   315      21.951  37.186  84.701  1.00  0.00           H
ATOM   4939  CA  ASP   315      21.431  35.292  84.061  1.00  0.00           C
ATOM   4940  HA  ASP   315      21.123  34.405  84.613  1.00  0.00           H
ATOM   4941  CB  ASP   315      20.179  35.685  83.389  1.00  0.00           C
ATOM   4942  HB2 ASP   315      19.461  35.908  84.178  1.00  0.00           H
ATOM   4943  HB3 ASP   315      20.366  36.581  82.798  1.00  0.00           H
ATOM   4944  CG  ASP   315      19.665  34.511  82.568  1.00  0.00           C
ATOM   4945  OD1 ASP   315      18.974  34.863  81.599  1.00  0.00           O
ATOM   4946  OD2 ASP   315      20.026  33.354  82.766  1.00  0.00           O
ATOM   4947  C   ASP   315      22.567  35.013  82.991  1.00  0.00           C
ATOM   4948  O   ASP   315      22.847  35.828  82.137  1.00  0.00           O
ATOM   4949  N   LEU   316      22.992  33.782  83.089  1.00  0.00           N
ATOM   4950  H   LEU   316      22.749  33.134  83.824  1.00  0.00           H
ATOM   4951  CA  LEU   316      24.086  33.074  82.291  1.00  0.00           C
ATOM   4952  HA  LEU   316      24.586  33.845  81.705  1.00  0.00           H
ATOM   4953  CB  LEU   316      25.122  32.438  83.204  1.00  0.00           C
ATOM   4954  HB2 LEU   316      24.742  31.478  83.556  1.00  0.00           H
ATOM   4955  HB3 LEU   316      26.067  32.170  82.732  1.00  0.00           H
ATOM   4956  CG  LEU   316      25.568  33.186  84.366  1.00  0.00           C
ATOM   4957  HG  LEU   316      24.724  33.353  85.035  1.00  0.00           H
ATOM   4958  CD1 LEU   316      26.625  32.477  85.147  1.00  0.00           C
ATOM   4959 HD11 LEU   316      27.424  32.242  84.445  1.00  0.00           H
ATOM   4960 HD12 LEU   316      26.177  31.593  85.602  1.00  0.00           H
ATOM   4961 HD13 LEU   316      26.983  33.207  85.874  1.00  0.00           H
ATOM   4962  CD2 LEU   316      26.077  34.533  83.950  1.00  0.00           C
ATOM   4963 HD21 LEU   316      26.901  34.410  83.247  1.00  0.00           H
ATOM   4964 HD22 LEU   316      25.241  35.112  83.561  1.00  0.00           H
ATOM   4965 HD23 LEU   316      26.522  35.072  84.787  1.00  0.00           H
ATOM   4966  C   LEU   316      23.452  31.982  81.387  1.00  0.00           C
ATOM   4967  O   LEU   316      24.246  31.327  80.660  1.00  0.00           O
ATOM   4968  N   SER   317      22.126  31.818  81.298  1.00  0.00           N
ATOM   4969  H   SER   317      21.601  32.492  81.835  1.00  0.00           H
ATOM   4970  CA  SER   317      21.537  30.820  80.336  1.00  0.00           C
ATOM   4971  HA  SER   317      21.963  29.825  80.468  1.00  0.00           H
ATOM   4972  CB  SER   317      20.075  30.841  80.617  1.00  0.00           C
ATOM   4973  HB2 SER   317      19.621  30.163  79.893  1.00  0.00           H
ATOM   4974  HB3 SER   317      19.896  30.573  81.658  1.00  0.00           H
ATOM   4975  OG  SER   317      19.466  32.163  80.323  1.00  0.00           O
ATOM   4976  HG  SER   317      19.645  32.679  81.112  1.00  0.00           H
ATOM   4977  C   SER   317      21.788  31.101  78.804  1.00  0.00           C
ATOM   4978  O   SER   317      21.293  30.309  78.057  1.00  0.00           O
ATOM   4979  N   LYS   318      22.509  32.195  78.430  1.00  0.00           N
ATOM   4980  H   LYS   318      22.737  32.814  79.194  1.00  0.00           H
ATOM   4981  CA  LYS   318      23.018  32.386  77.120  1.00  0.00           C
ATOM   4982  HA  LYS   318      22.792  31.555  76.452  1.00  0.00           H
ATOM   4983  CB  LYS   318      22.370  33.721  76.534  1.00  0.00           C
ATOM   4984  HB2 LYS   318      21.294  33.580  76.637  1.00  0.00           H
ATOM   4985  HB3 LYS   318      22.593  34.555  77.199  1.00  0.00           H
ATOM   4986  CG  LYS   318      22.849  34.042  75.147  1.00  0.00           C
ATOM   4987  HG2 LYS   318      23.891  34.354  75.205  1.00  0.00           H
ATOM   4988  HG3 LYS   318      22.768  33.144  74.535  1.00  0.00           H
ATOM   4989  CD  LYS   318      21.977  35.198  74.545  1.00  0.00           C
ATOM   4990  HD2 LYS   318      20.997  34.769  74.336  1.00  0.00           H
ATOM   4991  HD3 LYS   318      21.855  36.015  75.255  1.00  0.00           H
ATOM   4992  CE  LYS   318      22.689  35.696  73.274  1.00  0.00           C
ATOM   4993  HE2 LYS   318      23.761  35.583  73.441  1.00  0.00           H
ATOM   4994  HE3 LYS   318      22.339  35.102  72.430  1.00  0.00           H
ATOM   4995  NZ  LYS   318      22.531  37.104  72.992  1.00  0.00           N
ATOM   4996  HZ1 LYS   318      22.514  37.685  73.819  1.00  0.00           H
ATOM   4997  HZ2 LYS   318      21.612  37.255  72.599  1.00  0.00           H
ATOM   4998  HZ3 LYS   318      23.242  37.448  72.363  1.00  0.00           H
ATOM   4999  C   LYS   318      24.506  32.385  77.047  1.00  0.00           C
ATOM   5000  O   LYS   318      25.103  31.963  76.062  1.00  0.00           O
ATOM   5001  N   PHE   319      25.144  32.866  78.094  1.00  0.00           N
ATOM   5002  H   PHE   319      24.598  33.250  78.851  1.00  0.00           H
ATOM   5003  CA  PHE   319      26.606  32.873  78.135  1.00  0.00           C
ATOM   5004  HA  PHE   319      26.989  33.437  77.286  1.00  0.00           H
ATOM   5005  CB  PHE   319      26.924  33.549  79.445  1.00  0.00           C
ATOM   5006  HB2 PHE   319      26.352  34.471  79.539  1.00  0.00           H
ATOM   5007  HB3 PHE   319      26.646  32.790  80.178  1.00  0.00           H
ATOM   5008  CG  PHE   319      28.414  33.867  79.528  1.00  0.00           C
ATOM   5009  CD1 PHE   319      28.795  35.013  78.693  1.00  0.00           C
ATOM   5010  HD1 PHE   319      28.195  35.549  77.972  1.00  0.00           H
ATOM   5011  CE1 PHE   319      30.175  35.391  78.732  1.00  0.00           C
ATOM   5012  HE1 PHE   319      30.459  36.253  78.145  1.00  0.00           H
ATOM   5013  CZ  PHE   319      31.039  34.637  79.505  1.00  0.00           C
ATOM   5014  HZ  PHE   319      32.099  34.826  79.407  1.00  0.00           H
ATOM   5015  CE2 PHE   319      30.576  33.658  80.393  1.00  0.00           C
ATOM   5016  HE2 PHE   319      31.330  33.286  81.071  1.00  0.00           H
ATOM   5017  CD2 PHE   319      29.225  33.257  80.433  1.00  0.00           C
ATOM   5018  HD2 PHE   319      28.886  32.525  81.153  1.00  0.00           H
ATOM   5019  C   PHE   319      27.252  31.472  78.171  1.00  0.00           C
ATOM   5020  O   PHE   319      28.421  31.386  77.795  1.00  0.00           O
ATOM   5021  N   ASP   320      26.504  30.356  78.441  1.00  0.00           N
ATOM   5022  H   ASP   320      25.566  30.475  78.794  1.00  0.00           H
ATOM   5023  CA  ASP   320      27.072  28.976  78.450  1.00  0.00           C
ATOM   5024  HA  ASP   320      28.156  28.987  78.548  1.00  0.00           H
ATOM   5025  CB  ASP   320      26.416  28.166  79.552  1.00  0.00           C
ATOM   5026  HB2 ASP   320      27.011  27.253  79.561  1.00  0.00           H
ATOM   5027  HB3 ASP   320      26.654  28.692  80.477  1.00  0.00           H
ATOM   5028  CG  ASP   320      24.901  27.852  79.536  1.00  0.00           C
ATOM   5029  OD1 ASP   320      24.458  27.165  80.486  1.00  0.00           O
ATOM   5030  OD2 ASP   320      24.120  28.254  78.679  1.00  0.00           O
ATOM   5031  C   ASP   320      26.876  28.323  77.009  1.00  0.00           C
ATOM   5032  O   ASP   320      27.431  27.334  76.768  1.00  0.00           O
ATOM   5033  N   LYS   321      26.182  28.921  76.082  1.00  0.00           N
ATOM   5034  H   LYS   321      25.783  29.839  76.215  1.00  0.00           H
ATOM   5035  CA  LYS   321      26.040  28.441  74.715  1.00  0.00           C
ATOM   5036  HA  LYS   321      25.927  27.361  74.810  1.00  0.00           H
ATOM   5037  CB  LYS   321      24.833  29.128  74.037  1.00  0.00           C
ATOM   5038  HB2 LYS   321      24.970  30.207  73.989  1.00  0.00           H
ATOM   5039  HB3 LYS   321      24.827  28.753  73.013  1.00  0.00           H
ATOM   5040  CG  LYS   321      23.540  28.942  74.744  1.00  0.00           C
ATOM   5041  HG2 LYS   321      23.268  27.887  74.774  1.00  0.00           H
[truncated: 178,940 more chars]
