# Supplementary material for: Worth the Weight: Sub-Pocket EXplorer (SubPEx), a Weighted Ensemble Method to Enhance Binding-Pocket Conformational Sampling
Source: J Chem Theory Comput. 2023 Aug 16;19(17):5677–89. doi: 10.1021/acs.jctc.3c00478 (PMC10500992; doi:10.1021/acs.jctc.3c00478)
Supplement: Supplementary file 2 — ct3c00478_si_002.zip [file ct3c00478_si_002.zip › clustered_structures/HXK2/brute-force/rep.c2.aligned.pdb]

HELIX    1   1 LYS      4  PHE     17  1                                  14
HELIX    2   2 THR     21  LEU     39  1                                  19
HELIX    3   3 ASP     99  ARG    102  1                                   4
HELIX    4   4 GLU    109  GLN    125  1                                  17
HELIX    5   5 VAL    172  ARG    182  1                                  11
HELIX    6   6 ASP    194  THR    205  1                                  12
HELIX    7   7 CYS    227  ASP    229  1                                   3
HELIX    8   8 GLU    231  LEU    233  1                                   3
HELIX    9   9 TYR    253  SER    255  1                                   3
HELIX   10  10 LYS    267  GLU    275  1                                   9
HELIX   11  11 THR    283  LYS    286  1                                   4
HELIX   12  12 GLY    290  LYS    306  1                                  17
HELIX   13  13 SER    328  ILE    333  1                                   6
HELIX   14  14 GLU    342  PHE    352  1                                  11
HELIX   15  15 VAL    358  ARG    390  1                                  33
HELIX   16  16 PHE    410  TYR    422  1                                  13
HELIX   17  17 LEU    429  ASP    431  1                                   3
HELIX   18  18 GLY    442  GLU    460  1                                  19
SHEET    1   1 1 SER    62  LEU    70  0
SHEET    2   2 1 ASN    74  GLY    83  0
SHEET    3   3 1 PHE    88  ARG    96  0
SHEET    4   4 1 LEU   136  THR   139  0
SHEET    5   5 1 ALA   190  ILE   192  0
SHEET    6   6 1 THR   209  GLY   216  0
SHEET    7   7 1 GLY   218  VAL   226  0
SHEET    8   8 1 PRO   246  ASN   250  0
SHEET    9   9 1 GLY   395  ASP   400  0
SHEET   10  10 1 ILE   434  PRO   438  0
CRYST1  150.135  145.563  167.843   5.86   4.72   8.34               1
ATOM      1  N   ASP     1      40.844  48.246  95.606  1.00  0.00           N
ATOM      2  H1  ASP     1      40.893  47.868  96.541  1.00  0.00           H
ATOM      3  H2  ASP     1      40.959  49.246  95.682  1.00  0.00           H
ATOM      4  H3  ASP     1      39.920  48.263  95.198  1.00  0.00           H
ATOM      5  CA  ASP     1      41.822  47.689  94.591  1.00  0.00           C
ATOM      6  HA  ASP     1      41.570  48.192  93.657  1.00  0.00           H
ATOM      7  CB  ASP     1      43.237  48.039  94.905  1.00  0.00           C
ATOM      8  HB2 ASP     1      43.912  47.562  94.194  1.00  0.00           H
ATOM      9  HB3 ASP     1      43.319  49.115  94.754  1.00  0.00           H
ATOM     10  CG  ASP     1      43.758  47.603  96.284  1.00  0.00           C
ATOM     11  OD1 ASP     1      42.950  47.093  97.038  1.00  0.00           O
ATOM     12  OD2 ASP     1      44.948  47.981  96.638  1.00  0.00           O
ATOM     13  C   ASP     1      41.672  46.101  94.548  1.00  0.00           C
ATOM     14  O   ASP     1      41.045  45.450  95.389  1.00  0.00           O
ATOM     15  N   VAL     2      42.289  45.453  93.546  1.00  0.00           N
ATOM     16  H   VAL     2      42.671  45.968  92.766  1.00  0.00           H
ATOM     17  CA  VAL     2      42.276  43.960  93.280  1.00  0.00           C
ATOM     18  HA  VAL     2      41.242  43.626  93.213  1.00  0.00           H
ATOM     19  CB  VAL     2      42.937  43.556  91.971  1.00  0.00           C
ATOM     20  HB  VAL     2      43.982  43.822  92.131  1.00  0.00           H
ATOM     21  CG1 VAL     2      42.913  42.076  91.683  1.00  0.00           C
ATOM     22 HG11 VAL     2      43.410  41.777  90.761  1.00  0.00           H
ATOM     23 HG12 VAL     2      43.518  41.752  92.529  1.00  0.00           H
ATOM     24 HG13 VAL     2      41.914  41.640  91.698  1.00  0.00           H
ATOM     25  CG2 VAL     2      42.398  44.378  90.813  1.00  0.00           C
ATOM     26 HG21 VAL     2      42.865  45.363  90.799  1.00  0.00           H
ATOM     27 HG22 VAL     2      41.323  44.413  90.990  1.00  0.00           H
ATOM     28 HG23 VAL     2      42.574  43.761  89.932  1.00  0.00           H
ATOM     29  C   VAL     2      42.986  43.265  94.462  1.00  0.00           C
ATOM     30  O   VAL     2      44.114  43.607  94.802  1.00  0.00           O
ATOM     31  N   PRO     3      42.325  42.301  95.133  1.00  0.00           N
ATOM     32  CD  PRO     3      40.959  41.811  94.983  1.00  0.00           C
ATOM     33  HD2 PRO     3      40.846  41.231  94.066  1.00  0.00           H
ATOM     34  HD3 PRO     3      40.390  42.732  94.857  1.00  0.00           H
ATOM     35  CG  PRO     3      40.713  41.050  96.276  1.00  0.00           C
ATOM     36  HG2 PRO     3      39.931  40.312  96.099  1.00  0.00           H
ATOM     37  HG3 PRO     3      40.462  41.673  97.134  1.00  0.00           H
ATOM     38  CB  PRO     3      41.962  40.308  96.529  1.00  0.00           C
ATOM     39  HB2 PRO     3      42.026  39.507  95.792  1.00  0.00           H
ATOM     40  HB3 PRO     3      41.978  40.064  97.591  1.00  0.00           H
ATOM     41  CA  PRO     3      43.017  41.412  96.057  1.00  0.00           C
ATOM     42  HA  PRO     3      43.248  41.988  96.953  1.00  0.00           H
ATOM     43  C   PRO     3      44.365  40.793  95.620  1.00  0.00           C
ATOM     44  O   PRO     3      44.658  40.671  94.409  1.00  0.00           O
ATOM     45  N   LYS     4      45.114  40.280  96.620  1.00  0.00           N
ATOM     46  H   LYS     4      44.780  40.415  97.564  1.00  0.00           H
ATOM     47  CA  LYS     4      46.366  39.552  96.329  1.00  0.00           C
ATOM     48  HA  LYS     4      46.908  40.131  95.579  1.00  0.00           H
ATOM     49  CB  LYS     4      47.152  39.431  97.698  1.00  0.00           C
ATOM     50  HB2 LYS     4      46.939  40.236  98.403  1.00  0.00           H
ATOM     51  HB3 LYS     4      46.954  38.469  98.172  1.00  0.00           H
ATOM     52  CG  LYS     4      48.672  39.539  97.379  1.00  0.00           C
ATOM     53  HG2 LYS     4      48.890  38.759  96.650  1.00  0.00           H
ATOM     54  HG3 LYS     4      48.835  40.495  96.880  1.00  0.00           H
ATOM     55  CD  LYS     4      49.642  39.440  98.591  1.00  0.00           C
ATOM     56  HD2 LYS     4      50.704  39.629  98.442  1.00  0.00           H
ATOM     57  HD3 LYS     4      49.345  40.290  99.205  1.00  0.00           H
ATOM     58  CE  LYS     4      49.389  38.188  99.432  1.00  0.00           C
ATOM     59  HE2 LYS     4      48.347  38.064  99.726  1.00  0.00           H
ATOM     60  HE3 LYS     4      49.603  37.223  98.973  1.00  0.00           H
ATOM     61  NZ  LYS     4      50.054  38.305 100.719  1.00  0.00           N
ATOM     62  HZ1 LYS     4      49.825  37.455 101.213  1.00  0.00           H
ATOM     63  HZ2 LYS     4      49.556  38.851 101.408  1.00  0.00           H
ATOM     64  HZ3 LYS     4      51.059  38.394 100.756  1.00  0.00           H
ATOM     65  C   LYS     4      46.052  38.229  95.652  1.00  0.00           C
ATOM     66  O   LYS     4      46.583  37.892  94.564  1.00  0.00           O
ATOM     67  N   GLU     5      45.072  37.499  96.172  1.00  0.00           N
ATOM     68  H   GLU     5      44.739  37.757  97.090  1.00  0.00           H
ATOM     69  CA  GLU     5      44.607  36.280  95.481  1.00  0.00           C
ATOM     70  HA  GLU     5      45.399  35.565  95.258  1.00  0.00           H
ATOM     71  CB  GLU     5      43.657  35.424  96.368  1.00  0.00           C
ATOM     72  HB2 GLU     5      43.370  34.525  95.824  1.00  0.00           H
ATOM     73  HB3 GLU     5      44.194  34.920  97.171  1.00  0.00           H
ATOM     74  CG  GLU     5      42.364  36.134  96.917  1.00  0.00           C
ATOM     75  HG2 GLU     5      41.832  36.555  96.064  1.00  0.00           H
ATOM     76  HG3 GLU     5      41.686  35.417  97.378  1.00  0.00           H
ATOM     77  CD  GLU     5      42.515  37.129  98.070  1.00  0.00           C
ATOM     78  OE1 GLU     5      41.440  37.408  98.640  1.00  0.00           O
ATOM     79  OE2 GLU     5      43.613  37.517  98.460  1.00  0.00           O
ATOM     80  C   GLU     5      44.007  36.347  94.113  1.00  0.00           C
ATOM     81  O   GLU     5      44.361  35.488  93.277  1.00  0.00           O
ATOM     82  N   LEU     6      43.142  37.332  93.776  1.00  0.00           N
ATOM     83  H   LEU     6      42.905  37.977  94.515  1.00  0.00           H
ATOM     84  CA  LEU     6      42.664  37.569  92.427  1.00  0.00           C
ATOM     85  HA  LEU     6      42.357  36.626  91.976  1.00  0.00           H
ATOM     86  CB  LEU     6      41.344  38.441  92.538  1.00  0.00           C
ATOM     87  HB2 LEU     6      40.833  38.038  93.412  1.00  0.00           H
ATOM     88  HB3 LEU     6      41.804  39.395  92.796  1.00  0.00           H
ATOM     89  CG  LEU     6      40.493  38.508  91.329  1.00  0.00           C
ATOM     90  HG  LEU     6      41.201  38.770  90.543  1.00  0.00           H
ATOM     91  CD1 LEU     6      39.860  37.227  90.805  1.00  0.00           C
ATOM     92 HD11 LEU     6      39.420  37.449  89.833  1.00  0.00           H
ATOM     93 HD12 LEU     6      39.247  36.734  91.559  1.00  0.00           H
ATOM     94 HD13 LEU     6      40.715  36.553  90.747  1.00  0.00           H
ATOM     95  CD2 LEU     6      39.399  39.535  91.306  1.00  0.00           C
ATOM     96 HD21 LEU     6      38.915  39.695  90.342  1.00  0.00           H
ATOM     97 HD22 LEU     6      38.641  39.192  92.010  1.00  0.00           H
ATOM     98 HD23 LEU     6      39.847  40.484  91.605  1.00  0.00           H
ATOM     99  C   LEU     6      43.692  38.150  91.495  1.00  0.00           C
ATOM    100  O   LEU     6      43.872  37.654  90.376  1.00  0.00           O
ATOM    101  N   MET     7      44.624  38.984  91.961  1.00  0.00           N
ATOM    102  H   MET     7      44.564  39.224  92.940  1.00  0.00           H
ATOM    103  CA  MET     7      45.719  39.521  91.087  1.00  0.00           C
ATOM    104  HA  MET     7      45.262  39.784  90.134  1.00  0.00           H
ATOM    105  CB  MET     7      46.298  40.773  91.689  1.00  0.00           C
ATOM    106  HB2 MET     7      45.533  41.522  91.892  1.00  0.00           H
ATOM    107  HB3 MET     7      46.565  40.406  92.679  1.00  0.00           H
ATOM    108  CG  MET     7      47.451  41.397  90.850  1.00  0.00           C
ATOM    109  HG2 MET     7      47.918  42.063  91.576  1.00  0.00           H
ATOM    110  HG3 MET     7      48.183  40.643  90.557  1.00  0.00           H
ATOM    111  SD  MET     7      46.991  42.329  89.331  1.00  0.00           S
ATOM    112  CE  MET     7      46.214  43.802  90.003  1.00  0.00           C
ATOM    113  HE1 MET     7      45.913  44.412  89.151  1.00  0.00           H
ATOM    114  HE2 MET     7      45.327  43.609  90.608  1.00  0.00           H
ATOM    115  HE3 MET     7      46.844  44.318  90.727  1.00  0.00           H
ATOM    116  C   MET     7      46.787  38.421  90.759  1.00  0.00           C
ATOM    117  O   MET     7      47.497  38.424  89.706  1.00  0.00           O
ATOM    118  N   GLN     8      46.953  37.416  91.563  1.00  0.00           N
ATOM    119  H   GLN     8      46.394  37.330  92.401  1.00  0.00           H
ATOM    120  CA  GLN     8      47.841  36.326  91.211  1.00  0.00           C
ATOM    121  HA  GLN     8      48.778  36.733  90.831  1.00  0.00           H
ATOM    122  CB  GLN     8      48.113  35.529  92.562  1.00  0.00           C
ATOM    123  HB2 GLN     8      47.126  35.464  93.020  1.00  0.00           H
ATOM    124  HB3 GLN     8      48.500  34.566  92.230  1.00  0.00           H
ATOM    125  CG  GLN     8      49.066  36.148  93.550  1.00  0.00           C
ATOM    126  HG2 GLN     8      50.058  36.141  93.099  1.00  0.00           H
ATOM    127  HG3 GLN     8      48.801  37.171  93.818  1.00  0.00           H
ATOM    128  CD  GLN     8      49.326  35.176  94.796  1.00  0.00           C
ATOM    129  OE1 GLN     8      48.776  34.136  95.023  1.00  0.00           O
ATOM    130  NE2 GLN     8      50.001  35.750  95.764  1.00  0.00           N
ATOM    131 HE21 GLN     8      50.165  35.215  96.605  1.00  0.00           H
ATOM    132 HE22 GLN     8      50.485  36.635  95.715  1.00  0.00           H
ATOM    133  C   GLN     8      47.254  35.509  90.058  1.00  0.00           C
ATOM    134  O   GLN     8      47.980  35.100  89.149  1.00  0.00           O
ATOM    135  N   GLN     9      45.912  35.381  90.044  1.00  0.00           N
ATOM    136  H   GLN     9      45.254  35.765  90.708  1.00  0.00           H
ATOM    137  CA  GLN     9      45.204  34.759  88.887  1.00  0.00           C
ATOM    138  HA  GLN     9      45.641  33.787  88.655  1.00  0.00           H
ATOM    139  CB  GLN     9      43.720  34.481  89.186  1.00  0.00           C
ATOM    140  HB2 GLN     9      43.280  35.476  89.123  1.00  0.00           H
ATOM    141  HB3 GLN     9      43.345  33.816  88.409  1.00  0.00           H
ATOM    142  CG  GLN     9      43.380  33.773  90.500  1.00  0.00           C
ATOM    143  HG2 GLN     9      43.358  34.593  91.217  1.00  0.00           H
ATOM    144  HG3 GLN     9      42.343  33.443  90.463  1.00  0.00           H
ATOM    145  CD  GLN     9      44.153  32.514  90.981  1.00  0.00           C
ATOM    146  OE1 GLN     9      44.206  31.428  90.360  1.00  0.00           O
ATOM    147  NE2 GLN     9      44.926  32.714  92.055  1.00  0.00           N
ATOM    148 HE21 GLN     9      45.310  31.869  92.453  1.00  0.00           H
ATOM    149 HE22 GLN     9      44.778  33.552  92.598  1.00  0.00           H
ATOM    150  C   GLN     9      45.409  35.584  87.643  1.00  0.00           C
ATOM    151  O   GLN     9      45.707  35.063  86.630  1.00  0.00           O
ATOM    152  N   ILE    10      45.350  36.913  87.726  1.00  0.00           N
ATOM    153  H   ILE    10      45.049  37.376  88.573  1.00  0.00           H
ATOM    154  CA  ILE    10      45.587  37.859  86.637  1.00  0.00           C
ATOM    155  HA  ILE    10      44.900  37.564  85.843  1.00  0.00           H
ATOM    156  CB  ILE    10      45.162  39.307  87.031  1.00  0.00           C
ATOM    157  HB  ILE    10      45.605  39.514  88.005  1.00  0.00           H
ATOM    158  CG2 ILE    10      45.697  40.282  86.013  1.00  0.00           C
ATOM    159 HG21 ILE    10      45.705  39.861  85.007  1.00  0.00           H
ATOM    160 HG22 ILE    10      46.729  40.582  86.197  1.00  0.00           H
ATOM    161 HG23 ILE    10      45.179  41.240  86.043  1.00  0.00           H
ATOM    162  CG1 ILE    10      43.574  39.522  87.001  1.00  0.00           C
ATOM    163 HG12 ILE    10      43.198  39.647  85.984  1.00  0.00           H
ATOM    164 HG13 ILE    10      43.075  38.668  87.458  1.00  0.00           H
ATOM    165  CD1 ILE    10      43.103  40.670  87.864  1.00  0.00           C
ATOM    166 HD11 ILE    10      43.887  41.424  87.814  1.00  0.00           H
ATOM    167 HD12 ILE    10      43.108  40.255  88.871  1.00  0.00           H
ATOM    168 HD13 ILE    10      42.063  40.961  87.715  1.00  0.00           H
ATOM    169  C   ILE    10      47.041  37.748  86.122  1.00  0.00           C
ATOM    170  O   ILE    10      47.318  37.598  84.929  1.00  0.00           O
ATOM    171  N   GLU    11      48.019  37.690  87.011  1.00  0.00           N
ATOM    172  H   GLU    11      47.733  37.677  87.979  1.00  0.00           H
ATOM    173  CA  GLU    11      49.370  37.570  86.679  1.00  0.00           C
ATOM    174  HA  GLU    11      49.671  38.338  85.968  1.00  0.00           H
ATOM    175  CB  GLU    11      50.215  37.707  87.917  1.00  0.00           C
ATOM    176  HB2 GLU    11      49.720  37.151  88.714  1.00  0.00           H
ATOM    177  HB3 GLU    11      51.205  37.290  87.742  1.00  0.00           H
ATOM    178  CG  GLU    11      50.478  39.138  88.394  1.00  0.00           C
ATOM    179  HG2 GLU    11      49.659  39.756  88.028  1.00  0.00           H
ATOM    180  HG3 GLU    11      50.456  39.204  89.482  1.00  0.00           H
ATOM    181  CD  GLU    11      51.858  39.711  87.887  1.00  0.00           C
ATOM    182  OE1 GLU    11      52.484  40.604  88.607  1.00  0.00           O
ATOM    183  OE2 GLU    11      52.206  39.449  86.688  1.00  0.00           O
ATOM    184  C   GLU    11      49.576  36.178  86.043  1.00  0.00           C
ATOM    185  O   GLU    11      50.412  36.078  85.083  1.00  0.00           O
ATOM    186  N   ASN    12      48.861  35.106  86.440  1.00  0.00           N
ATOM    187  H   ASN    12      48.289  35.226  87.264  1.00  0.00           H
ATOM    188  CA  ASN    12      48.953  33.796  85.747  1.00  0.00           C
ATOM    189  HA  ASN    12      49.996  33.504  85.634  1.00  0.00           H
ATOM    190  CB  ASN    12      48.371  32.757  86.704  1.00  0.00           C
ATOM    191  HB2 ASN    12      48.733  32.833  87.729  1.00  0.00           H
ATOM    192  HB3 ASN    12      47.305  32.879  86.896  1.00  0.00           H
ATOM    193  CG  ASN    12      48.579  31.345  86.259  1.00  0.00           C
ATOM    194  OD1 ASN    12      49.591  30.792  86.606  1.00  0.00           O
ATOM    195  ND2 ASN    12      47.700  30.719  85.510  1.00  0.00           N
ATOM    196 HD21 ASN    12      46.892  31.188  85.125  1.00  0.00           H
ATOM    197 HD22 ASN    12      47.875  29.771  85.208  1.00  0.00           H
ATOM    198  C   ASN    12      48.265  33.723  84.328  1.00  0.00           C
ATOM    199  O   ASN    12      48.912  33.271  83.394  1.00  0.00           O
ATOM    200  N   PHE    13      47.095  34.335  84.139  1.00  0.00           N
ATOM    201  H   PHE    13      46.769  34.873  84.930  1.00  0.00           H
ATOM    202  CA  PHE    13      46.555  34.638  82.821  1.00  0.00           C
ATOM    203  HA  PHE    13      46.410  33.676  82.330  1.00  0.00           H
ATOM    204  CB  PHE    13      45.305  35.481  82.848  1.00  0.00           C
ATOM    205  HB2 PHE    13      45.312  36.360  83.493  1.00  0.00           H
ATOM    206  HB3 PHE    13      45.205  35.858  81.831  1.00  0.00           H
ATOM    207  CG  PHE    13      44.073  34.709  83.294  1.00  0.00           C
ATOM    208  CD1 PHE    13      43.766  33.560  82.609  1.00  0.00           C
ATOM    209  HD1 PHE    13      44.338  33.231  81.753  1.00  0.00           H
ATOM    210  CE1 PHE    13      42.793  32.683  83.143  1.00  0.00           C
ATOM    211  HE1 PHE    13      42.650  31.745  82.626  1.00  0.00           H
ATOM    212  CZ  PHE    13      42.082  33.033  84.294  1.00  0.00           C
ATOM    213  HZ  PHE    13      41.223  32.454  84.600  1.00  0.00           H
ATOM    214  CE2 PHE    13      42.338  34.288  85.000  1.00  0.00           C
ATOM    215  HE2 PHE    13      41.794  34.712  85.831  1.00  0.00           H
ATOM    216  CD2 PHE    13      43.345  35.041  84.435  1.00  0.00           C
ATOM    217  HD2 PHE    13      43.538  35.993  84.909  1.00  0.00           H
ATOM    218  C   PHE    13      47.551  35.373  81.885  1.00  0.00           C
ATOM    219  O   PHE    13      47.561  35.243  80.642  1.00  0.00           O
ATOM    220  N   GLU    14      48.326  36.369  82.374  1.00  0.00           N
ATOM    221  H   GLU    14      48.212  36.584  83.355  1.00  0.00           H
ATOM    222  CA  GLU    14      49.347  36.999  81.583  1.00  0.00           C
ATOM    223  HA  GLU    14      48.825  37.301  80.675  1.00  0.00           H
ATOM    224  CB  GLU    14      49.893  38.215  82.309  1.00  0.00           C
ATOM    225  HB2 GLU    14      49.029  38.843  82.529  1.00  0.00           H
ATOM    226  HB3 GLU    14      50.454  37.997  83.218  1.00  0.00           H
ATOM    227  CG  GLU    14      50.956  38.919  81.380  1.00  0.00           C
ATOM    228  HG2 GLU    14      51.827  38.374  81.015  1.00  0.00           H
ATOM    229  HG3 GLU    14      50.416  39.186  80.471  1.00  0.00           H
ATOM    230  CD  GLU    14      51.555  40.246  81.943  1.00  0.00           C
ATOM    231  OE1 GLU    14      50.903  40.999  82.696  1.00  0.00           O
ATOM    232  OE2 GLU    14      52.637  40.629  81.474  1.00  0.00           O
ATOM    233  C   GLU    14      50.385  36.028  81.197  1.00  0.00           C
ATOM    234  O   GLU    14      50.677  35.981  79.977  1.00  0.00           O
ATOM    235  N   LYS    15      50.800  35.116  82.052  1.00  0.00           N
ATOM    236  H   LYS    15      50.330  35.028  82.942  1.00  0.00           H
ATOM    237  CA  LYS    15      51.796  34.088  81.740  1.00  0.00           C
ATOM    238  HA  LYS    15      52.594  34.586  81.189  1.00  0.00           H
ATOM    239  CB  LYS    15      52.400  33.603  82.997  1.00  0.00           C
ATOM    240  HB2 LYS    15      52.553  34.449  83.668  1.00  0.00           H
ATOM    241  HB3 LYS    15      51.667  32.937  83.452  1.00  0.00           H
ATOM    242  CG  LYS    15      53.793  32.972  82.765  1.00  0.00           C
ATOM    243  HG2 LYS    15      53.607  32.249  81.970  1.00  0.00           H
ATOM    244  HG3 LYS    15      54.422  33.767  82.365  1.00  0.00           H
ATOM    245  CD  LYS    15      54.431  32.228  83.949  1.00  0.00           C
ATOM    246  HD2 LYS    15      54.272  32.810  84.857  1.00  0.00           H
ATOM    247  HD3 LYS    15      53.917  31.301  84.204  1.00  0.00           H
ATOM    248  CE  LYS    15      55.865  31.958  83.693  1.00  0.00           C
ATOM    249  HE2 LYS    15      56.011  31.546  82.694  1.00  0.00           H
ATOM    250  HE3 LYS    15      56.419  32.893  83.778  1.00  0.00           H
ATOM    251  NZ  LYS    15      56.435  31.036  84.700  1.00  0.00           N
ATOM    252  HZ1 LYS    15      55.910  30.179  84.803  1.00  0.00           H
ATOM    253  HZ2 LYS    15      56.410  31.473  85.611  1.00  0.00           H
ATOM    254  HZ3 LYS    15      57.370  30.739  84.459  1.00  0.00           H
ATOM    255  C   LYS    15      51.249  32.929  80.879  1.00  0.00           C
ATOM    256  O   LYS    15      52.037  32.537  79.981  1.00  0.00           O
ATOM    257  N   ILE    16      49.923  32.609  80.919  1.00  0.00           N
ATOM    258  H   ILE    16      49.429  33.070  81.670  1.00  0.00           H
ATOM    259  CA  ILE    16      49.212  31.850  79.940  1.00  0.00           C
ATOM    260  HA  ILE    16      49.712  30.898  79.766  1.00  0.00           H
ATOM    261  CB  ILE    16      47.702  31.592  80.391  1.00  0.00           C
ATOM    262  HB  ILE    16      47.333  32.609  80.527  1.00  0.00           H
ATOM    263  CG2 ILE    16      46.832  30.984  79.292  1.00  0.00           C
ATOM    264 HG21 ILE    16      47.100  31.415  78.329  1.00  0.00           H
ATOM    265 HG22 ILE    16      45.785  31.229  79.474  1.00  0.00           H
ATOM    266 HG23 ILE    16      47.074  29.922  79.294  1.00  0.00           H
ATOM    267  CG1 ILE    16      47.642  30.730  81.700  1.00  0.00           C
ATOM    268 HG12 ILE    16      47.841  29.695  81.421  1.00  0.00           H
ATOM    269 HG13 ILE    16      48.271  31.161  82.479  1.00  0.00           H
ATOM    270  CD1 ILE    16      46.256  30.528  82.286  1.00  0.00           C
ATOM    271 HD11 ILE    16      45.518  30.073  81.624  1.00  0.00           H
ATOM    272 HD12 ILE    16      45.884  31.500  82.612  1.00  0.00           H
ATOM    273 HD13 ILE    16      46.269  29.869  83.153  1.00  0.00           H
ATOM    274  C   ILE    16      49.210  32.448  78.551  1.00  0.00           C
ATOM    275  O   ILE    16      49.910  31.914  77.645  1.00  0.00           O
ATOM    276  N   PHE    17      48.587  33.635  78.384  1.00  0.00           N
ATOM    277  H   PHE    17      48.225  34.164  79.164  1.00  0.00           H
ATOM    278  CA  PHE    17      48.501  34.306  76.981  1.00  0.00           C
ATOM    279  HA  PHE    17      48.354  33.478  76.288  1.00  0.00           H
ATOM    280  CB  PHE    17      47.291  35.314  77.163  1.00  0.00           C
ATOM    281  HB2 PHE    17      47.621  36.069  77.877  1.00  0.00           H
ATOM    282  HB3 PHE    17      47.327  35.894  76.241  1.00  0.00           H
ATOM    283  CG  PHE    17      45.838  34.760  77.244  1.00  0.00           C
ATOM    284  CD1 PHE    17      45.510  33.804  76.265  1.00  0.00           C
ATOM    285  HD1 PHE    17      46.239  33.483  75.535  1.00  0.00           H
ATOM    286  CE1 PHE    17      44.199  33.236  76.227  1.00  0.00           C
ATOM    287  HE1 PHE    17      43.911  32.636  75.377  1.00  0.00           H
ATOM    288  CZ  PHE    17      43.405  33.362  77.386  1.00  0.00           C
ATOM    289  HZ  PHE    17      42.528  32.740  77.488  1.00  0.00           H
ATOM    290  CE2 PHE    17      43.845  34.150  78.455  1.00  0.00           C
ATOM    291  HE2 PHE    17      43.327  34.093  79.401  1.00  0.00           H
ATOM    292  CD2 PHE    17      45.081  34.845  78.442  1.00  0.00           C
ATOM    293  HD2 PHE    17      45.500  35.406  79.263  1.00  0.00           H
ATOM    294  C   PHE    17      49.770  34.947  76.420  1.00  0.00           C
ATOM    295  O   PHE    17      49.707  35.389  75.277  1.00  0.00           O
ATOM    296  N   THR    18      50.774  35.144  77.276  1.00  0.00           N
ATOM    297  H   THR    18      50.613  35.036  78.267  1.00  0.00           H
ATOM    298  CA  THR    18      52.140  35.615  76.882  1.00  0.00           C
ATOM    299  HA  THR    18      52.060  36.520  76.281  1.00  0.00           H
ATOM    300  CB  THR    18      53.066  35.927  78.057  1.00  0.00           C
ATOM    301  HB  THR    18      52.836  35.204  78.838  1.00  0.00           H
ATOM    302  CG2 THR    18      54.511  35.953  77.827  1.00  0.00           C
ATOM    303 HG21 THR    18      55.083  36.158  78.731  1.00  0.00           H
ATOM    304 HG22 THR    18      54.780  36.598  76.989  1.00  0.00           H
ATOM    305 HG23 THR    18      54.790  34.911  77.672  1.00  0.00           H
ATOM    306  OG1 THR    18      52.773  37.164  78.624  1.00  0.00           O
ATOM    307  HG1 THR    18      52.153  36.964  79.329  1.00  0.00           H
ATOM    308  C   THR    18      52.709  34.609  75.912  1.00  0.00           C
ATOM    309  O   THR    18      52.755  33.397  76.195  1.00  0.00           O
ATOM    310  N   VAL    19      53.226  35.110  74.784  1.00  0.00           N
ATOM    311  H   VAL    19      53.160  36.093  74.560  1.00  0.00           H
ATOM    312  CA  VAL    19      54.101  34.374  73.888  1.00  0.00           C
ATOM    313  HA  VAL    19      54.229  33.346  74.226  1.00  0.00           H
ATOM    314  CB  VAL    19      53.386  34.243  72.539  1.00  0.00           C
ATOM    315  HB  VAL    19      53.453  35.215  72.052  1.00  0.00           H
ATOM    316  CG1 VAL    19      54.077  33.092  71.824  1.00  0.00           C
ATOM    317 HG11 VAL    19      53.461  32.842  70.961  1.00  0.00           H
ATOM    318 HG12 VAL    19      55.061  33.553  71.725  1.00  0.00           H
ATOM    319 HG13 VAL    19      54.286  32.220  72.444  1.00  0.00           H
ATOM    320  CG2 VAL    19      51.853  33.923  72.634  1.00  0.00           C
ATOM    321 HG21 VAL    19      51.725  33.084  73.318  1.00  0.00           H
ATOM    322 HG22 VAL    19      51.569  33.812  71.587  1.00  0.00           H
ATOM    323 HG23 VAL    19      51.320  34.752  73.098  1.00  0.00           H
ATOM    324  C   VAL    19      55.355  35.120  73.744  1.00  0.00           C
ATOM    325  O   VAL    19      55.246  36.219  73.119  1.00  0.00           O
ATOM    326  N   PRO    20      56.439  34.618  74.370  1.00  0.00           N
ATOM    327  CD  PRO    20      56.645  33.352  75.128  1.00  0.00           C
ATOM    328  HD2 PRO    20      56.595  32.443  74.527  1.00  0.00           H
ATOM    329  HD3 PRO    20      55.948  33.338  75.966  1.00  0.00           H
ATOM    330  CG  PRO    20      58.020  33.495  75.786  1.00  0.00           C
ATOM    331  HG2 PRO    20      58.820  33.134  75.138  1.00  0.00           H
ATOM    332  HG3 PRO    20      58.128  33.028  76.765  1.00  0.00           H
ATOM    333  CB  PRO    20      58.286  35.026  75.828  1.00  0.00           C
ATOM    334  HB2 PRO    20      59.340  35.299  75.783  1.00  0.00           H
ATOM    335  HB3 PRO    20      57.767  35.484  76.670  1.00  0.00           H
ATOM    336  CA  PRO    20      57.649  35.435  74.497  1.00  0.00           C
ATOM    337  HA  PRO    20      57.331  36.475  74.426  1.00  0.00           H
ATOM    338  C   PRO    20      58.590  35.178  73.324  1.00  0.00           C
ATOM    339  O   PRO    20      58.394  34.298  72.480  1.00  0.00           O
ATOM    340  N   THR    21      59.580  36.073  73.188  1.00  0.00           N
ATOM    341  H   THR    21      59.673  36.874  73.795  1.00  0.00           H
ATOM    342  CA  THR    21      60.560  36.212  72.051  1.00  0.00           C
ATOM    343  HA  THR    21      59.893  36.633  71.299  1.00  0.00           H
ATOM    344  CB  THR    21      61.764  37.132  72.380  1.00  0.00           C
ATOM    345  HB  THR    21      62.174  36.745  73.312  1.00  0.00           H
ATOM    346  CG2 THR    21      62.825  37.198  71.355  1.00  0.00           C
ATOM    347 HG21 THR    21      62.548  37.575  70.371  1.00  0.00           H
ATOM    348 HG22 THR    21      63.255  36.206  71.210  1.00  0.00           H
ATOM    349 HG23 THR    21      63.565  37.940  71.658  1.00  0.00           H
ATOM    350  OG1 THR    21      61.352  38.465  72.548  1.00  0.00           O
ATOM    351  HG1 THR    21      62.197  38.854  72.784  1.00  0.00           H
ATOM    352  C   THR    21      61.050  34.870  71.490  1.00  0.00           C
ATOM    353  O   THR    21      60.944  34.687  70.284  1.00  0.00           O
ATOM    354  N   GLU    22      61.660  33.951  72.247  1.00  0.00           N
ATOM    355  H   GLU    22      61.611  34.142  73.239  1.00  0.00           H
ATOM    356  CA  GLU    22      62.113  32.676  71.580  1.00  0.00           C
ATOM    357  HA  GLU    22      62.891  32.890  70.847  1.00  0.00           H
ATOM    358  CB  GLU    22      62.837  31.850  72.634  1.00  0.00           C
ATOM    359  HB2 GLU    22      63.652  32.483  72.985  1.00  0.00           H
ATOM    360  HB3 GLU    22      62.064  31.836  73.402  1.00  0.00           H
ATOM    361  CG  GLU    22      63.313  30.406  72.342  1.00  0.00           C
ATOM    362  HG2 GLU    22      63.449  29.817  73.249  1.00  0.00           H
ATOM    363  HG3 GLU    22      62.535  29.994  71.700  1.00  0.00           H
ATOM    364  CD  GLU    22      64.682  30.485  71.588  1.00  0.00           C
ATOM    365  OE1 GLU    22      64.929  29.465  70.880  1.00  0.00           O
ATOM    366  OE2 GLU    22      65.486  31.442  71.678  1.00  0.00           O
ATOM    367  C   GLU    22      61.073  31.861  70.886  1.00  0.00           C
ATOM    368  O   GLU    22      61.387  31.100  69.942  1.00  0.00           O
ATOM    369  N   THR    23      59.812  31.932  71.306  1.00  0.00           N
ATOM    370  H   THR    23      59.538  32.609  72.005  1.00  0.00           H
ATOM    371  CA  THR    23      58.668  31.015  70.895  1.00  0.00           C
ATOM    372  HA  THR    23      59.021  30.012  70.657  1.00  0.00           H
ATOM    373  CB  THR    23      57.585  30.957  71.916  1.00  0.00           C
ATOM    374  HB  THR    23      57.127  31.916  72.160  1.00  0.00           H
ATOM    375  CG2 THR    23      56.407  30.076  71.327  1.00  0.00           C
ATOM    376 HG21 THR    23      55.858  29.775  72.218  1.00  0.00           H
ATOM    377 HG22 THR    23      56.677  29.241  70.680  1.00  0.00           H
ATOM    378 HG23 THR    23      55.855  30.697  70.622  1.00  0.00           H
ATOM    379  OG1 THR    23      58.113  30.455  73.110  1.00  0.00           O
ATOM    380  HG1 THR    23      57.430  29.966  73.571  1.00  0.00           H
ATOM    381  C   THR    23      58.102  31.572  69.570  1.00  0.00           C
ATOM    382  O   THR    23      57.972  30.747  68.626  1.00  0.00           O
ATOM    383  N   LEU    24      58.055  32.866  69.361  1.00  0.00           N
ATOM    384  H   LEU    24      58.188  33.409  70.203  1.00  0.00           H
ATOM    385  CA  LEU    24      57.710  33.474  68.080  1.00  0.00           C
ATOM    386  HA  LEU    24      56.760  33.179  67.635  1.00  0.00           H
ATOM    387  CB  LEU    24      57.492  35.024  68.222  1.00  0.00           C
ATOM    388  HB2 LEU    24      58.450  35.523  68.364  1.00  0.00           H
ATOM    389  HB3 LEU    24      57.185  35.358  67.230  1.00  0.00           H
ATOM    390  CG  LEU    24      56.425  35.597  69.138  1.00  0.00           C
ATOM    391  HG  LEU    24      56.654  35.202  70.127  1.00  0.00           H
ATOM    392  CD1 LEU    24      56.482  37.162  69.167  1.00  0.00           C
ATOM    393 HD11 LEU    24      56.317  37.457  68.130  1.00  0.00           H
ATOM    394 HD12 LEU    24      57.473  37.573  69.354  1.00  0.00           H
ATOM    395 HD13 LEU    24      55.645  37.607  69.705  1.00  0.00           H
ATOM    396  CD2 LEU    24      54.984  35.189  68.687  1.00  0.00           C
ATOM    397 HD21 LEU    24      54.420  35.527  69.556  1.00  0.00           H
ATOM    398 HD22 LEU    24      54.635  35.575  67.730  1.00  0.00           H
ATOM    399 HD23 LEU    24      54.903  34.116  68.511  1.00  0.00           H
ATOM    400  C   LEU    24      58.644  33.022  66.992  1.00  0.00           C
ATOM    401  O   LEU    24      58.293  32.964  65.778  1.00  0.00           O
ATOM    402  N   GLN    25      59.925  32.798  67.382  1.00  0.00           N
ATOM    403  H   GLN    25      60.115  32.837  68.373  1.00  0.00           H
ATOM    404  CA  GLN    25      61.033  32.336  66.510  1.00  0.00           C
ATOM    405  HA  GLN    25      60.830  32.803  65.546  1.00  0.00           H
ATOM    406  CB  GLN    25      62.457  32.821  66.981  1.00  0.00           C
ATOM    407  HB2 GLN    25      62.498  32.361  67.969  1.00  0.00           H
ATOM    408  HB3 GLN    25      63.252  32.444  66.338  1.00  0.00           H
ATOM    409  CG  GLN    25      62.567  34.366  67.005  1.00  0.00           C
ATOM    410  HG2 GLN    25      62.486  34.714  65.975  1.00  0.00           H
ATOM    411  HG3 GLN    25      61.811  34.809  67.654  1.00  0.00           H
ATOM    412  CD  GLN    25      63.929  34.863  67.473  1.00  0.00           C
ATOM    413  OE1 GLN    25      64.927  34.165  67.257  1.00  0.00           O
ATOM    414  NE2 GLN    25      63.952  36.070  68.059  1.00  0.00           N
ATOM    415 HE21 GLN    25      64.890  36.429  68.169  1.00  0.00           H
ATOM    416 HE22 GLN    25      63.183  36.713  68.188  1.00  0.00           H
ATOM    417  C   GLN    25      61.003  30.885  66.165  1.00  0.00           C
ATOM    418  O   GLN    25      61.273  30.557  65.017  1.00  0.00           O
ATOM    419  N   ALA    26      60.507  30.067  67.069  1.00  0.00           N
ATOM    420  H   ALA    26      59.996  30.502  67.823  1.00  0.00           H
ATOM    421  CA  ALA    26      60.162  28.659  66.854  1.00  0.00           C
ATOM    422  HA  ALA    26      61.059  28.150  66.501  1.00  0.00           H
ATOM    423  CB  ALA    26      59.699  27.948  68.078  1.00  0.00           C
ATOM    424  HB1 ALA    26      58.795  28.358  68.530  1.00  0.00           H
ATOM    425  HB2 ALA    26      60.378  28.032  68.926  1.00  0.00           H
ATOM    426  HB3 ALA    26      59.680  26.873  67.895  1.00  0.00           H
ATOM    427  C   ALA    26      59.044  28.562  65.769  1.00  0.00           C
ATOM    428  O   ALA    26      59.213  27.946  64.735  1.00  0.00           O
ATOM    429  N   VAL    27      57.897  29.219  65.934  1.00  0.00           N
ATOM    430  H   VAL    27      57.696  29.558  66.865  1.00  0.00           H
ATOM    431  CA  VAL    27      56.750  29.321  65.038  1.00  0.00           C
ATOM    432  HA  VAL    27      56.506  28.276  64.847  1.00  0.00           H
ATOM    433  CB  VAL    27      55.578  30.137  65.694  1.00  0.00           C
ATOM    434  HB  VAL    27      55.882  31.183  65.747  1.00  0.00           H
ATOM    435  CG1 VAL    27      54.416  30.109  64.723  1.00  0.00           C
ATOM    436 HG11 VAL    27      54.254  29.055  64.496  1.00  0.00           H
ATOM    437 HG12 VAL    27      53.583  30.550  65.269  1.00  0.00           H
ATOM    438 HG13 VAL    27      54.598  30.576  63.757  1.00  0.00           H
ATOM    439  CG2 VAL    27      55.036  29.642  67.043  1.00  0.00           C
ATOM    440 HG21 VAL    27      55.780  29.261  67.743  1.00  0.00           H
ATOM    441 HG22 VAL    27      54.454  28.739  66.863  1.00  0.00           H
ATOM    442 HG23 VAL    27      54.408  30.442  67.437  1.00  0.00           H
ATOM    443  C   VAL    27      57.251  29.873  63.749  1.00  0.00           C
ATOM    444  O   VAL    27      57.002  29.173  62.773  1.00  0.00           O
ATOM    445  N   THR    28      58.031  30.910  63.660  1.00  0.00           N
ATOM    446  H   THR    28      58.146  31.512  64.464  1.00  0.00           H
ATOM    447  CA  THR    28      58.735  31.402  62.483  1.00  0.00           C
ATOM    448  HA  THR    28      58.019  31.854  61.796  1.00  0.00           H
ATOM    449  CB  THR    28      59.644  32.586  62.787  1.00  0.00           C
ATOM    450  HB  THR    28      60.426  32.378  63.517  1.00  0.00           H
ATOM    451  CG2 THR    28      60.275  33.106  61.526  1.00  0.00           C
ATOM    452 HG21 THR    28      60.845  32.375  60.953  1.00  0.00           H
ATOM    453 HG22 THR    28      61.097  33.777  61.777  1.00  0.00           H
ATOM    454 HG23 THR    28      59.507  33.710  61.043  1.00  0.00           H
ATOM    455  OG1 THR    28      58.947  33.741  63.294  1.00  0.00           O
ATOM    456  HG1 THR    28      58.569  33.450  64.127  1.00  0.00           H
ATOM    457  C   THR    28      59.500  30.278  61.764  1.00  0.00           C
ATOM    458  O   THR    28      59.230  30.089  60.614  1.00  0.00           O
ATOM    459  N   LYS    29      60.581  29.689  62.390  1.00  0.00           N
ATOM    460  H   LYS    29      60.831  29.958  63.331  1.00  0.00           H
ATOM    461  CA  LYS    29      61.400  28.557  61.901  1.00  0.00           C
ATOM    462  HA  LYS    29      61.883  29.010  61.036  1.00  0.00           H
ATOM    463  CB  LYS    29      62.421  28.139  62.971  1.00  0.00           C
ATOM    464  HB2 LYS    29      61.904  27.912  63.904  1.00  0.00           H
ATOM    465  HB3 LYS    29      62.835  27.195  62.618  1.00  0.00           H
ATOM    466  CG  LYS    29      63.550  29.140  63.228  1.00  0.00           C
ATOM    467  HG2 LYS    29      63.958  29.347  62.238  1.00  0.00           H
ATOM    468  HG3 LYS    29      63.202  30.060  63.696  1.00  0.00           H
ATOM    469  CD  LYS    29      64.701  28.633  64.212  1.00  0.00           C
ATOM    470  HD2 LYS    29      65.037  27.649  63.886  1.00  0.00           H
ATOM    471  HD3 LYS    29      65.494  29.368  64.076  1.00  0.00           H
ATOM    472  CE  LYS    29      64.129  28.712  65.689  1.00  0.00           C
ATOM    473  HE2 LYS    29      63.632  29.668  65.845  1.00  0.00           H
ATOM    474  HE3 LYS    29      63.348  27.954  65.753  1.00  0.00           H
ATOM    475  NZ  LYS    29      65.131  28.670  66.725  1.00  0.00           N
ATOM    476  HZ1 LYS    29      65.691  29.511  66.728  1.00  0.00           H
ATOM    477  HZ2 LYS    29      65.808  27.943  66.544  1.00  0.00           H
ATOM    478  HZ3 LYS    29      64.805  28.600  67.678  1.00  0.00           H
ATOM    479  C   LYS    29      60.633  27.323  61.357  1.00  0.00           C
ATOM    480  O   LYS    29      60.780  26.906  60.226  1.00  0.00           O
ATOM    481  N   HIE    30      59.745  26.681  62.137  1.00  0.00           N
ATOM    482  H   HIE    30      59.629  27.000  63.088  1.00  0.00           H
ATOM    483  CA  HIE    30      58.865  25.514  61.852  1.00  0.00           C
ATOM    484  HA  HIE    30      59.524  24.662  61.691  1.00  0.00           H
ATOM    485  CB  HIE    30      58.021  25.256  63.124  1.00  0.00           C
ATOM    486  HB2 HIE    30      58.773  25.162  63.909  1.00  0.00           H
ATOM    487  HB3 HIE    30      57.402  26.115  63.381  1.00  0.00           H
ATOM    488  CG  HIE    30      57.224  23.995  62.804  1.00  0.00           C
ATOM    489  ND1 HIE    30      57.788  22.734  62.887  1.00  0.00           N
ATOM    490  CE1 HIE    30      56.739  21.924  62.708  1.00  0.00           C
ATOM    491  HE1 HIE    30      56.748  20.845  62.758  1.00  0.00           H
ATOM    492  NE2 HIE    30      55.583  22.616  62.559  1.00  0.00           N
ATOM    493  HE2 HIE    30      54.697  22.130  62.550  1.00  0.00           H
ATOM    494  CD2 HIE    30      55.931  23.970  62.426  1.00  0.00           C
ATOM    495  HD2 HIE    30      55.176  24.738  62.347  1.00  0.00           H
ATOM    496  C   HIE    30      57.955  25.810  60.672  1.00  0.00           C
ATOM    497  O   HIE    30      57.902  25.000  59.781  1.00  0.00           O
ATOM    498  N   PHE    31      57.355  27.045  60.599  1.00  0.00           N
ATOM    499  H   PHE    31      57.304  27.549  61.472  1.00  0.00           H
ATOM    500  CA  PHE    31      56.706  27.547  59.330  1.00  0.00           C
ATOM    501  HA  PHE    31      55.799  26.961  59.176  1.00  0.00           H
ATOM    502  CB  PHE    31      56.254  29.046  59.540  1.00  0.00           C
ATOM    503  HB2 PHE    31      56.924  29.524  60.256  1.00  0.00           H
ATOM    504  HB3 PHE    31      56.529  29.571  58.625  1.00  0.00           H
ATOM    505  CG  PHE    31      54.815  29.471  59.636  1.00  0.00           C
ATOM    506  CD1 PHE    31      54.120  29.622  58.414  1.00  0.00           C
ATOM    507  HD1 PHE    31      54.613  29.416  57.476  1.00  0.00           H
ATOM    508  CE1 PHE    31      52.787  30.028  58.448  1.00  0.00           C
ATOM    509  HE1 PHE    31      52.264  29.971  57.505  1.00  0.00           H
ATOM    510  CZ  PHE    31      52.149  30.199  59.645  1.00  0.00           C
ATOM    511  HZ  PHE    31      51.076  30.289  59.579  1.00  0.00           H
ATOM    512  CE2 PHE    31      52.841  30.143  60.831  1.00  0.00           C
ATOM    513  HE2 PHE    31      52.332  30.328  61.765  1.00  0.00           H
ATOM    514  CD2 PHE    31      54.198  29.823  60.852  1.00  0.00           C
ATOM    515  HD2 PHE    31      54.803  29.677  61.735  1.00  0.00           H
ATOM    516  C   PHE    31      57.652  27.538  58.081  1.00  0.00           C
ATOM    517  O   PHE    31      57.215  27.004  57.074  1.00  0.00           O
ATOM    518  N   ILE    32      58.873  28.098  58.115  1.00  0.00           N
ATOM    519  H   ILE    32      59.250  28.451  58.983  1.00  0.00           H
ATOM    520  CA  ILE    32      59.778  27.993  56.975  1.00  0.00           C
ATOM    521  HA  ILE    32      59.319  28.582  56.181  1.00  0.00           H
ATOM    522  CB  ILE    32      61.135  28.578  57.261  1.00  0.00           C
ATOM    523  HB  ILE    32      61.626  28.090  58.102  1.00  0.00           H
ATOM    524  CG2 ILE    32      62.127  28.294  56.074  1.00  0.00           C
ATOM    525 HG21 ILE    32      62.188  27.226  55.871  1.00  0.00           H
ATOM    526 HG22 ILE    32      63.165  28.600  56.201  1.00  0.00           H
ATOM    527 HG23 ILE    32      61.853  28.773  55.134  1.00  0.00           H
ATOM    528  CG1 ILE    32      61.130  30.126  57.570  1.00  0.00           C
ATOM    529 HG12 ILE    32      61.011  30.762  56.692  1.00  0.00           H
ATOM    530 HG13 ILE    32      60.451  30.279  58.408  1.00  0.00           H
ATOM    531  CD1 ILE    32      62.438  30.553  58.201  1.00  0.00           C
ATOM    532 HD11 ILE    32      62.598  31.630  58.244  1.00  0.00           H
ATOM    533 HD12 ILE    32      63.273  30.133  57.639  1.00  0.00           H
ATOM    534 HD13 ILE    32      62.424  30.219  59.239  1.00  0.00           H
ATOM    535  C   ILE    32      59.806  26.637  56.350  1.00  0.00           C
ATOM    536  O   ILE    32      59.468  26.540  55.149  1.00  0.00           O
ATOM    537  N   SER    33      60.039  25.601  57.101  1.00  0.00           N
ATOM    538  H   SER    33      60.260  25.758  58.074  1.00  0.00           H
ATOM    539  CA  SER    33      60.062  24.214  56.695  1.00  0.00           C
ATOM    540  HA  SER    33      60.772  24.104  55.875  1.00  0.00           H
ATOM    541  CB  SER    33      60.616  23.372  57.869  1.00  0.00           C
ATOM    542  HB2 SER    33      61.018  22.405  57.568  1.00  0.00           H
ATOM    543  HB3 SER    33      61.421  23.943  58.331  1.00  0.00           H
ATOM    544  OG  SER    33      59.536  23.134  58.726  1.00  0.00           O
ATOM    545  HG  SER    33      59.251  23.992  59.048  1.00  0.00           H
ATOM    546  C   SER    33      58.589  23.731  56.267  1.00  0.00           C
ATOM    547  O   SER    33      58.516  22.855  55.412  1.00  0.00           O
ATOM    548  N   GLU    34      57.535  24.157  56.907  1.00  0.00           N
ATOM    549  H   GLU    34      57.758  24.611  57.781  1.00  0.00           H
ATOM    550  CA  GLU    34      56.161  23.878  56.442  1.00  0.00           C
ATOM    551  HA  GLU    34      56.118  22.817  56.200  1.00  0.00           H
ATOM    552  CB  GLU    34      55.194  24.180  57.590  1.00  0.00           C
ATOM    553  HB2 GLU    34      55.318  25.196  57.964  1.00  0.00           H
ATOM    554  HB3 GLU    34      54.196  23.988  57.196  1.00  0.00           H
ATOM    555  CG  GLU    34      55.254  23.311  58.842  1.00  0.00           C
ATOM    556  HG2 GLU    34      56.275  23.385  59.216  1.00  0.00           H
ATOM    557  HG3 GLU    34      54.530  23.814  59.484  1.00  0.00           H
ATOM    558  CD  GLU    34      54.801  21.837  58.591  1.00  0.00           C
ATOM    559  OE1 GLU    34      55.601  20.869  58.912  1.00  0.00           O
ATOM    560  OE2 GLU    34      53.700  21.677  58.086  1.00  0.00           O
ATOM    561  C   GLU    34      55.777  24.562  55.146  1.00  0.00           C
ATOM    562  O   GLU    34      54.960  24.096  54.371  1.00  0.00           O
ATOM    563  N   LEU    35      56.245  25.805  54.913  1.00  0.00           N
ATOM    564  H   LEU    35      57.013  26.109  55.495  1.00  0.00           H
ATOM    565  CA  LEU    35      55.940  26.621  53.749  1.00  0.00           C
ATOM    566  HA  LEU    35      54.856  26.613  53.635  1.00  0.00           H
ATOM    567  CB  LEU    35      56.364  28.099  53.803  1.00  0.00           C
ATOM    568  HB2 LEU    35      57.437  28.047  53.991  1.00  0.00           H
ATOM    569  HB3 LEU    35      56.301  28.696  52.894  1.00  0.00           H
ATOM    570  CG  LEU    35      55.615  28.817  54.876  1.00  0.00           C
ATOM    571  HG  LEU    35      55.367  28.175  55.722  1.00  0.00           H
ATOM    572  CD1 LEU    35      56.427  29.956  55.506  1.00  0.00           C
ATOM    573 HD11 LEU    35      55.811  30.647  56.081  1.00  0.00           H
ATOM    574 HD12 LEU    35      56.951  30.497  54.718  1.00  0.00           H
ATOM    575 HD13 LEU    35      57.197  29.505  56.133  1.00  0.00           H
ATOM    576  CD2 LEU    35      54.349  29.467  54.308  1.00  0.00           C
ATOM    577 HD21 LEU    35      53.869  28.597  53.861  1.00  0.00           H
ATOM    578 HD22 LEU    35      53.782  29.883  55.140  1.00  0.00           H
ATOM    579 HD23 LEU    35      54.464  30.176  53.489  1.00  0.00           H
ATOM    580  C   LEU    35      56.461  25.936  52.515  1.00  0.00           C
ATOM    581  O   LEU    35      55.766  25.620  51.589  1.00  0.00           O
ATOM    582  N   GLU    36      57.728  25.466  52.575  1.00  0.00           N
ATOM    583  H   GLU    36      58.263  25.738  53.388  1.00  0.00           H
ATOM    584  CA  GLU    36      58.358  24.570  51.610  1.00  0.00           C
ATOM    585  HA  GLU    36      58.434  25.222  50.739  1.00  0.00           H
ATOM    586  CB  GLU    36      59.750  24.245  52.122  1.00  0.00           C
ATOM    587  HB2 GLU    36      60.305  25.165  51.942  1.00  0.00           H
ATOM    588  HB3 GLU    36      59.730  24.101  53.203  1.00  0.00           H
ATOM    589  CG  GLU    36      60.551  23.087  51.486  1.00  0.00           C
ATOM    590  HG2 GLU    36      61.432  23.006  52.125  1.00  0.00           H
ATOM    591  HG3 GLU    36      60.068  22.145  51.743  1.00  0.00           H
ATOM    592  CD  GLU    36      60.972  23.385  50.025  1.00  0.00           C
ATOM    593  OE1 GLU    36      62.011  22.858  49.626  1.00  0.00           O
ATOM    594  OE2 GLU    36      60.356  24.228  49.365  1.00  0.00           O
ATOM    595  C   GLU    36      57.595  23.211  51.403  1.00  0.00           C
ATOM    596  O   GLU    36      57.300  22.739  50.324  1.00  0.00           O
ATOM    597  N   LYS    37      57.047  22.594  52.554  1.00  0.00           N
ATOM    598  H   LYS    37      57.177  23.136  53.397  1.00  0.00           H
ATOM    599  CA  LYS    37      56.273  21.381  52.601  1.00  0.00           C
ATOM    600  HA  LYS    37      56.943  20.680  52.105  1.00  0.00           H
ATOM    601  CB  LYS    37      56.022  20.904  54.019  1.00  0.00           C
ATOM    602  HB2 LYS    37      56.921  21.193  54.564  1.00  0.00           H
ATOM    603  HB3 LYS    37      55.142  21.341  54.488  1.00  0.00           H
ATOM    604  CG  LYS    37      55.694  19.382  54.117  1.00  0.00           C
ATOM    605  HG2 LYS    37      54.885  19.304  53.392  1.00  0.00           H
ATOM    606  HG3 LYS    37      56.533  18.774  53.780  1.00  0.00           H
ATOM    607  CD  LYS    37      55.200  19.046  55.527  1.00  0.00           C
ATOM    608  HD2 LYS    37      54.539  19.794  55.965  1.00  0.00           H
ATOM    609  HD3 LYS    37      54.745  18.056  55.506  1.00  0.00           H
ATOM    610  CE  LYS    37      56.477  19.027  56.421  1.00  0.00           C
ATOM    611  HE2 LYS    37      57.250  18.468  55.893  1.00  0.00           H
ATOM    612  HE3 LYS    37      56.975  19.996  56.445  1.00  0.00           H
ATOM    613  NZ  LYS    37      56.158  18.513  57.761  1.00  0.00           N
ATOM    614  HZ1 LYS    37      56.985  18.150  58.214  1.00  0.00           H
ATOM    615  HZ2 LYS    37      55.415  17.831  57.704  1.00  0.00           H
ATOM    616  HZ3 LYS    37      55.779  19.260  58.327  1.00  0.00           H
ATOM    617  C   LYS    37      55.002  21.479  51.764  1.00  0.00           C
ATOM    618  O   LYS    37      54.663  20.480  51.078  1.00  0.00           O
ATOM    619  N   GLY    38      54.312  22.621  51.795  1.00  0.00           N
ATOM    620  H   GLY    38      54.759  23.355  52.326  1.00  0.00           H
ATOM    621  CA  GLY    38      53.062  22.945  51.154  1.00  0.00           C
ATOM    622  HA2 GLY    38      52.396  22.120  51.407  1.00  0.00           H
ATOM    623  HA3 GLY    38      52.621  23.879  51.502  1.00  0.00           H
ATOM    624  C   GLY    38      53.277  23.144  49.626  1.00  0.00           C
ATOM    625  O   GLY    38      52.347  23.005  48.866  1.00  0.00           O
ATOM    626  N   LEU    39      54.461  23.456  49.119  1.00  0.00           N
ATOM    627  H   LEU    39      55.185  23.669  49.789  1.00  0.00           H
ATOM    628  CA  LEU    39      54.967  23.436  47.767  1.00  0.00           C
ATOM    629  HA  LEU    39      54.215  23.568  46.990  1.00  0.00           H
ATOM    630  CB  LEU    39      55.925  24.595  47.599  1.00  0.00           C
ATOM    631  HB2 LEU    39      56.681  24.399  48.360  1.00  0.00           H
ATOM    632  HB3 LEU    39      56.373  24.730  46.615  1.00  0.00           H
ATOM    633  CG  LEU    39      55.333  25.990  47.876  1.00  0.00           C
ATOM    634  HG  LEU    39      54.787  26.062  48.816  1.00  0.00           H
ATOM    635  CD1 LEU    39      56.423  27.084  47.870  1.00  0.00           C
ATOM    636 HD11 LEU    39      56.045  28.096  48.011  1.00  0.00           H
ATOM    637 HD12 LEU    39      56.898  27.209  46.898  1.00  0.00           H
ATOM    638 HD13 LEU    39      57.075  26.765  48.684  1.00  0.00           H
ATOM    639  CD2 LEU    39      54.355  26.399  46.770  1.00  0.00           C
ATOM    640 HD21 LEU    39      53.955  27.401  46.927  1.00  0.00           H
ATOM    641 HD22 LEU    39      54.832  26.354  45.791  1.00  0.00           H
ATOM    642 HD23 LEU    39      53.618  25.602  46.677  1.00  0.00           H
ATOM    643  C   LEU    39      55.635  22.145  47.251  1.00  0.00           C
ATOM    644  O   LEU    39      55.994  22.073  46.120  1.00  0.00           O
ATOM    645  N   SER    40      55.895  21.159  48.153  1.00  0.00           N
ATOM    646  H   SER    40      55.693  21.379  49.119  1.00  0.00           H
ATOM    647  CA  SER    40      56.322  19.731  47.855  1.00  0.00           C
ATOM    648  HA  SER    40      57.273  19.712  47.325  1.00  0.00           H
ATOM    649  CB  SER    40      56.728  19.095  49.170  1.00  0.00           C
ATOM    650  HB2 SER    40      57.401  18.245  49.065  1.00  0.00           H
ATOM    651  HB3 SER    40      57.276  19.768  49.831  1.00  0.00           H
ATOM    652  OG  SER    40      55.584  18.500  49.820  1.00  0.00           O
ATOM    653  HG  SER    40      55.075  19.184  50.262  1.00  0.00           H
ATOM    654  C   SER    40      55.307  18.928  47.111  1.00  0.00           C
ATOM    655  O   SER    40      54.139  19.245  47.118  1.00  0.00           O
ATOM    656  N   LYS    41      55.772  17.909  46.395  1.00  0.00           N
ATOM    657  H   LYS    41      56.763  17.751  46.279  1.00  0.00           H
ATOM    658  CA  LYS    41      54.952  17.075  45.515  1.00  0.00           C
ATOM    659  HA  LYS    41      54.456  17.674  44.751  1.00  0.00           H
ATOM    660  CB  LYS    41      55.798  16.071  44.851  1.00  0.00           C
ATOM    661  HB2 LYS    41      56.212  15.381  45.586  1.00  0.00           H
ATOM    662  HB3 LYS    41      55.144  15.461  44.228  1.00  0.00           H
ATOM    663  CG  LYS    41      56.828  16.687  43.939  1.00  0.00           C
ATOM    664  HG2 LYS    41      56.259  17.099  43.104  1.00  0.00           H
ATOM    665  HG3 LYS    41      57.328  17.493  44.476  1.00  0.00           H
ATOM    666  CD  LYS    41      57.834  15.676  43.338  1.00  0.00           C
ATOM    667  HD2 LYS    41      58.271  15.117  44.165  1.00  0.00           H
ATOM    668  HD3 LYS    41      57.303  14.903  42.784  1.00  0.00           H
ATOM    669  CE  LYS    41      59.035  16.257  42.503  1.00  0.00           C
ATOM    670  HE2 LYS    41      58.659  16.733  41.598  1.00  0.00           H
ATOM    671  HE3 LYS    41      59.554  16.912  43.204  1.00  0.00           H
ATOM    672  NZ  LYS    41      60.029  15.198  42.127  1.00  0.00           N
ATOM    673  HZ1 LYS    41      60.843  15.504  41.613  1.00  0.00           H
ATOM    674  HZ2 LYS    41      59.585  14.383  41.728  1.00  0.00           H
ATOM    675  HZ3 LYS    41      60.537  14.869  42.935  1.00  0.00           H
ATOM    676  C   LYS    41      53.834  16.417  46.265  1.00  0.00           C
ATOM    677  O   LYS    41      52.746  16.254  45.722  1.00  0.00           O
ATOM    678  N   LYS    42      54.113  15.905  47.456  1.00  0.00           N
ATOM    679  H   LYS    42      55.085  15.912  47.729  1.00  0.00           H
ATOM    680  CA  LYS    42      53.095  15.174  48.311  1.00  0.00           C
ATOM    681  HA  LYS    42      52.439  14.650  47.617  1.00  0.00           H
ATOM    682  CB  LYS    42      53.749  14.121  49.210  1.00  0.00           C
ATOM    683  HB2 LYS    42      52.982  13.604  49.788  1.00  0.00           H
ATOM    684  HB3 LYS    42      54.214  13.464  48.476  1.00  0.00           H
ATOM    685  CG  LYS    42      54.781  14.723  50.139  1.00  0.00           C
ATOM    686  HG2 LYS    42      55.348  15.516  49.652  1.00  0.00           H
ATOM    687  HG3 LYS    42      54.297  15.103  51.039  1.00  0.00           H
ATOM    688  CD  LYS    42      55.742  13.631  50.595  1.00  0.00           C
ATOM    689  HD2 LYS    42      55.989  12.799  49.936  1.00  0.00           H
ATOM    690  HD3 LYS    42      56.658  14.150  50.875  1.00  0.00           H
ATOM    691  CE  LYS    42      55.267  12.890  51.808  1.00  0.00           C
ATOM    692  HE2 LYS    42      54.833  13.651  52.456  1.00  0.00           H
ATOM    693  HE3 LYS    42      54.471  12.183  51.575  1.00  0.00           H
ATOM    694  NZ  LYS    42      56.365  12.312  52.499  1.00  0.00           N
ATOM    695  HZ1 LYS    42      56.822  13.005  53.074  1.00  0.00           H
ATOM    696  HZ2 LYS    42      56.962  11.777  51.885  1.00  0.00           H
ATOM    697  HZ3 LYS    42      56.095  11.769  53.307  1.00  0.00           H
ATOM    698  C   LYS    42      52.218  16.132  49.150  1.00  0.00           C
ATOM    699  O   LYS    42      51.079  15.816  49.478  1.00  0.00           O
ATOM    700  N   GLY    43      52.712  17.299  49.422  1.00  0.00           N
ATOM    701  H   GLY    43      53.683  17.512  49.242  1.00  0.00           H
ATOM    702  CA  GLY    43      52.106  18.317  50.246  1.00  0.00           C
ATOM    703  HA2 GLY    43      52.598  19.275  50.083  1.00  0.00           H
ATOM    704  HA3 GLY    43      51.062  18.425  49.952  1.00  0.00           H
ATOM    705  C   GLY    43      52.101  18.068  51.703  1.00  0.00           C
ATOM    706  O   GLY    43      52.884  17.238  52.187  1.00  0.00           O
ATOM    707  N   GLY    44      51.441  18.954  52.450  1.00  0.00           N
ATOM    708  H   GLY    44      50.937  19.636  51.901  1.00  0.00           H
ATOM    709  CA  GLY    44      51.417  19.106  53.911  1.00  0.00           C
ATOM    710  HA2 GLY    44      51.643  18.185  54.446  1.00  0.00           H
ATOM    711  HA3 GLY    44      52.158  19.839  54.232  1.00  0.00           H
ATOM    712  C   GLY    44      50.138  19.698  54.406  1.00  0.00           C
ATOM    713  O   GLY    44      49.137  19.588  53.729  1.00  0.00           O
ATOM    714  N   ASN    45      50.109  20.256  55.562  1.00  0.00           N
ATOM    715  H   ASN    45      50.997  20.146  56.029  1.00  0.00           H
ATOM    716  CA  ASN    45      49.004  21.043  56.198  1.00  0.00           C
ATOM    717  HA  ASN    45      48.074  20.484  56.305  1.00  0.00           H
ATOM    718  CB  ASN    45      49.573  21.472  57.583  1.00  0.00           C
ATOM    719  HB2 ASN    45      50.616  21.776  57.493  1.00  0.00           H
ATOM    720  HB3 ASN    45      48.958  22.278  57.981  1.00  0.00           H
ATOM    721  CG  ASN    45      49.476  20.478  58.732  1.00  0.00           C
ATOM    722  OD1 ASN    45      49.928  20.791  59.764  1.00  0.00           O
ATOM    723  ND2 ASN    45      48.840  19.260  58.546  1.00  0.00           N
ATOM    724 HD21 ASN    45      48.621  19.029  57.588  1.00  0.00           H
ATOM    725 HD22 ASN    45      48.869  18.555  59.269  1.00  0.00           H
ATOM    726  C   ASN    45      48.620  22.368  55.469  1.00  0.00           C
ATOM    727  O   ASN    45      47.412  22.736  55.381  1.00  0.00           O
ATOM    728  N   ILE    46      49.624  23.155  55.049  1.00  0.00           N
ATOM    729  H   ILE    46      50.463  22.599  54.957  1.00  0.00           H
ATOM    730  CA  ILE    46      49.442  24.462  54.304  1.00  0.00           C
ATOM    731  HA  ILE    46      48.587  24.936  54.786  1.00  0.00           H
ATOM    732  CB  ILE    46      50.595  25.380  54.567  1.00  0.00           C
ATOM    733  HB  ILE    46      51.504  25.020  54.084  1.00  0.00           H
ATOM    734  CG2 ILE    46      50.155  26.747  53.831  1.00  0.00           C
ATOM    735 HG21 ILE    46      50.198  26.680  52.744  1.00  0.00           H
ATOM    736 HG22 ILE    46      50.891  27.520  54.055  1.00  0.00           H
ATOM    737 HG23 ILE    46      49.219  27.162  54.207  1.00  0.00           H
ATOM    738  CG1 ILE    46      50.879  25.675  56.041  1.00  0.00           C
ATOM    739 HG12 ILE    46      50.100  26.322  56.443  1.00  0.00           H
ATOM    740 HG13 ILE    46      51.006  24.832  56.722  1.00  0.00           H
ATOM    741  CD1 ILE    46      52.280  26.418  56.236  1.00  0.00           C
ATOM    742 HD11 ILE    46      52.275  27.394  55.752  1.00  0.00           H
ATOM    743 HD12 ILE    46      52.934  25.895  55.536  1.00  0.00           H
ATOM    744 HD13 ILE    46      52.504  26.465  57.302  1.00  0.00           H
ATOM    745  C   ILE    46      49.260  24.202  52.836  1.00  0.00           C
ATOM    746  O   ILE    46      50.169  23.691  52.211  1.00  0.00           O
ATOM    747  N   PRO    47      48.115  24.606  52.184  1.00  0.00           N
ATOM    748  CD  PRO    47      46.915  25.078  52.831  1.00  0.00           C
ATOM    749  HD2 PRO    47      46.879  26.158  52.960  1.00  0.00           H
ATOM    750  HD3 PRO    47      46.776  24.467  53.725  1.00  0.00           H
ATOM    751  CG  PRO    47      45.765  24.927  51.856  1.00  0.00           C
ATOM    752  HG2 PRO    47      44.956  25.642  52.006  1.00  0.00           H
ATOM    753  HG3 PRO    47      45.337  23.960  52.120  1.00  0.00           H
ATOM    754  CB  PRO    47      46.423  24.850  50.471  1.00  0.00           C
ATOM    755  HB2 PRO    47      46.460  25.887  50.134  1.00  0.00           H
ATOM    756  HB3 PRO    47      45.892  24.158  49.818  1.00  0.00           H
ATOM    757  CA  PRO    47      47.825  24.294  50.742  1.00  0.00           C
ATOM    758  HA  PRO    47      47.725  23.215  50.622  1.00  0.00           H
ATOM    759  C   PRO    47      48.813  24.880  49.719  1.00  0.00           C
ATOM    760  O   PRO    47      49.110  24.230  48.749  1.00  0.00           O
ATOM    761  N   MET    48      49.369  26.072  49.926  1.00  0.00           N
ATOM    762  H   MET    48      49.161  26.582  50.773  1.00  0.00           H
ATOM    763  CA  MET    48      50.157  26.891  48.976  1.00  0.00           C
ATOM    764  HA  MET    48      50.059  27.947  49.228  1.00  0.00           H
ATOM    765  CB  MET    48      51.643  26.329  49.069  1.00  0.00           C
ATOM    766  HB2 MET    48      51.687  25.309  48.688  1.00  0.00           H
ATOM    767  HB3 MET    48      52.228  26.890  48.340  1.00  0.00           H
ATOM    768  CG  MET    48      52.323  26.441  50.429  1.00  0.00           C
ATOM    769  HG2 MET    48      51.658  25.972  51.155  1.00  0.00           H
ATOM    770  HG3 MET    48      53.274  25.911  50.384  1.00  0.00           H
ATOM    771  SD  MET    48      52.646  28.016  51.074  1.00  0.00           S
ATOM    772  CE  MET    48      54.199  28.463  50.300  1.00  0.00           C
ATOM    773  HE1 MET    48      54.062  28.636  49.232  1.00  0.00           H
ATOM    774  HE2 MET    48      54.666  29.279  50.852  1.00  0.00           H
ATOM    775  HE3 MET    48      54.767  27.546  50.454  1.00  0.00           H
ATOM    776  C   MET    48      49.643  26.712  47.528  1.00  0.00           C
ATOM    777  O   MET    48      50.302  26.108  46.664  1.00  0.00           O
ATOM    778  N   ILE    49      48.559  27.332  47.177  1.00  0.00           N
ATOM    779  H   ILE    49      48.206  28.035  47.809  1.00  0.00           H
ATOM    780  CA  ILE    49      47.945  27.325  45.823  1.00  0.00           C
ATOM    781  HA  ILE    49      47.818  26.295  45.490  1.00  0.00           H
ATOM    782  CB  ILE    49      46.618  28.079  45.943  1.00  0.00           C
ATOM    783  HB  ILE    49      46.794  29.152  46.029  1.00  0.00           H
ATOM    784  CG2 ILE    49      45.790  27.881  44.628  1.00  0.00           C
ATOM    785 HG21 ILE    49      46.383  28.345  43.839  1.00  0.00           H
ATOM    786 HG22 ILE    49      44.801  28.329  44.723  1.00  0.00           H
ATOM    787 HG23 ILE    49      45.514  26.857  44.375  1.00  0.00           H
ATOM    788  CG1 ILE    49      45.677  27.662  47.111  1.00  0.00           C
ATOM    789 HG12 ILE    49      46.078  28.104  48.022  1.00  0.00           H
ATOM    790 HG13 ILE    49      44.723  28.169  46.969  1.00  0.00           H
ATOM    791  CD1 ILE    49      45.368  26.217  47.284  1.00  0.00           C
ATOM    792 HD11 ILE    49      46.225  25.676  47.684  1.00  0.00           H
ATOM    793 HD12 ILE    49      45.006  25.756  46.365  1.00  0.00           H
ATOM    794 HD13 ILE    49      44.562  26.081  48.005  1.00  0.00           H
ATOM    795  C   ILE    49      48.835  28.167  44.844  1.00  0.00           C
ATOM    796  O   ILE    49      49.179  29.312  45.210  1.00  0.00           O
ATOM    797  N   PRO    50      48.997  27.708  43.632  1.00  0.00           N
ATOM    798  CD  PRO    50      48.908  26.343  43.142  1.00  0.00           C
ATOM    799  HD2 PRO    50      47.924  25.904  43.307  1.00  0.00           H
ATOM    800  HD3 PRO    50      49.637  25.685  43.617  1.00  0.00           H
ATOM    801  CG  PRO    50      49.270  26.380  41.608  1.00  0.00           C
ATOM    802  HG2 PRO    50      48.272  26.349  41.170  1.00  0.00           H
ATOM    803  HG3 PRO    50      49.848  25.539  41.225  1.00  0.00           H
ATOM    804  CB  PRO    50      49.964  27.722  41.428  1.00  0.00           C
ATOM    805  HB2 PRO    50      49.795  28.159  40.443  1.00  0.00           H
ATOM    806  HB3 PRO    50      51.026  27.517  41.570  1.00  0.00           H
ATOM    807  CA  PRO    50      49.392  28.619  42.604  1.00  0.00           C
ATOM    808  HA  PRO    50      50.260  29.184  42.945  1.00  0.00           H
ATOM    809  C   PRO    50      48.309  29.662  42.037  1.00  0.00           C
ATOM    810  O   PRO    50      47.234  29.322  41.546  1.00  0.00           O
ATOM    811  N   GLY    51      48.711  30.953  42.224  1.00  0.00           N
ATOM    812  H   GLY    51      49.618  31.138  42.629  1.00  0.00           H
ATOM    813  CA  GLY    51      48.002  32.092  41.591  1.00  0.00           C
ATOM    814  HA2 GLY    51      46.922  32.048  41.726  1.00  0.00           H
ATOM    815  HA3 GLY    51      48.237  33.009  42.131  1.00  0.00           H
ATOM    816  C   GLY    51      48.361  32.383  40.090  1.00  0.00           C
ATOM    817  O   GLY    51      47.790  33.274  39.508  1.00  0.00           O
ATOM    818  N   TRP    52      49.319  31.580  39.488  1.00  0.00           N
ATOM    819  H   TRP    52      49.899  31.006  40.083  1.00  0.00           H
ATOM    820  CA  TRP    52      49.720  31.553  38.038  1.00  0.00           C
ATOM    821  HA  TRP    52      50.582  30.889  38.096  1.00  0.00           H
ATOM    822  CB  TRP    52      48.778  30.701  37.128  1.00  0.00           C
ATOM    823  HB2 TRP    52      47.754  31.069  37.178  1.00  0.00           H
ATOM    824  HB3 TRP    52      49.037  30.866  36.083  1.00  0.00           H
ATOM    825  CG  TRP    52      48.793  29.279  37.406  1.00  0.00           C
ATOM    826  CD1 TRP    52      47.760  28.480  37.781  1.00  0.00           C
ATOM    827  HD1 TRP    52      46.793  28.863  38.073  1.00  0.00           H
ATOM    828  NE1 TRP    52      48.231  27.169  38.005  1.00  0.00           N
ATOM    829  HE1 TRP    52      47.669  26.432  38.407  1.00  0.00           H
ATOM    830  CE2 TRP    52      49.535  26.988  37.474  1.00  0.00           C
ATOM    831  CZ2 TRP    52      50.367  25.864  37.372  1.00  0.00           C
ATOM    832  HZ2 TRP    52      50.036  24.927  37.796  1.00  0.00           H
ATOM    833  CH2 TRP    52      51.651  26.076  36.775  1.00  0.00           C
ATOM    834  HH2 TRP    52      52.259  25.191  36.652  1.00  0.00           H
ATOM    835  CZ3 TRP    52      52.056  27.378  36.534  1.00  0.00           C
ATOM    836  HZ3 TRP    52      53.025  27.554  36.090  1.00  0.00           H
ATOM    837  CE3 TRP    52      51.144  28.480  36.524  1.00  0.00           C
ATOM    838  HE3 TRP    52      51.487  29.468  36.257  1.00  0.00           H
ATOM    839  CD2 TRP    52      49.883  28.313  37.095  1.00  0.00           C
ATOM    840  C   TRP    52      50.241  32.838  37.505  1.00  0.00           C
ATOM    841  O   TRP    52      50.693  32.860  36.325  1.00  0.00           O
ATOM    842  N   VAL    53      50.236  33.893  38.379  1.00  0.00           N
ATOM    843  H   VAL    53      49.522  33.910  39.093  1.00  0.00           H
ATOM    844  CA  VAL    53      51.118  35.017  38.300  1.00  0.00           C
ATOM    845  HA  VAL    53      50.976  35.487  37.327  1.00  0.00           H
ATOM    846  CB  VAL    53      50.691  36.166  39.330  1.00  0.00           C
ATOM    847  HB  VAL    53      50.970  35.884  40.346  1.00  0.00           H
ATOM    848  CG1 VAL    53      51.579  37.334  39.137  1.00  0.00           C
ATOM    849 HG11 VAL    53      51.078  38.160  39.641  1.00  0.00           H
ATOM    850 HG12 VAL    53      52.572  37.133  39.539  1.00  0.00           H
ATOM    851 HG13 VAL    53      51.545  37.661  38.098  1.00  0.00           H
ATOM    852  CG2 VAL    53      49.198  36.474  39.443  1.00  0.00           C
ATOM    853 HG21 VAL    53      49.025  37.344  40.077  1.00  0.00           H
ATOM    854 HG22 VAL    53      48.708  35.592  39.857  1.00  0.00           H
ATOM    855 HG23 VAL    53      48.779  36.659  38.453  1.00  0.00           H
ATOM    856  C   VAL    53      52.594  34.551  38.314  1.00  0.00           C
ATOM    857  O   VAL    53      53.041  33.660  39.095  1.00  0.00           O
ATOM    858  N   MET    54      53.356  35.011  37.350  1.00  0.00           N
ATOM    859  H   MET    54      52.938  35.689  36.731  1.00  0.00           H
ATOM    860  CA  MET    54      54.732  34.628  37.170  1.00  0.00           C
ATOM    861  HA  MET    54      55.031  34.153  38.105  1.00  0.00           H
ATOM    862  CB  MET    54      54.921  33.493  36.163  1.00  0.00           C
ATOM    863  HB2 MET    54      54.387  33.769  35.254  1.00  0.00           H
ATOM    864  HB3 MET    54      55.962  33.350  35.872  1.00  0.00           H
ATOM    865  CG  MET    54      54.475  32.128  36.615  1.00  0.00           C
ATOM    866  HG2 MET    54      55.147  31.762  37.390  1.00  0.00           H
ATOM    867  HG3 MET    54      53.518  32.243  37.126  1.00  0.00           H
ATOM    868  SD  MET    54      54.129  30.744  35.572  1.00  0.00           S
ATOM    869  CE  MET    54      52.924  31.386  34.461  1.00  0.00           C
ATOM    870  HE1 MET    54      53.333  32.250  33.938  1.00  0.00           H
ATOM    871  HE2 MET    54      52.892  30.579  33.730  1.00  0.00           H
ATOM    872  HE3 MET    54      51.951  31.624  34.890  1.00  0.00           H
ATOM    873  C   MET    54      55.717  35.785  36.841  1.00  0.00           C
ATOM    874  O   MET    54      56.927  35.508  36.735  1.00  0.00           O
ATOM    875  N   ASP    55      55.233  37.018  36.689  1.00  0.00           N
ATOM    876  H   ASP    55      54.235  37.150  36.772  1.00  0.00           H
ATOM    877  CA  ASP    55      55.901  38.244  36.432  1.00  0.00           C
ATOM    878  HA  ASP    55      56.931  37.919  36.284  1.00  0.00           H
ATOM    879  CB  ASP    55      55.218  38.933  35.156  1.00  0.00           C
ATOM    880  HB2 ASP    55      54.148  39.038  35.333  1.00  0.00           H
ATOM    881  HB3 ASP    55      55.717  39.898  35.060  1.00  0.00           H
ATOM    882  CG  ASP    55      55.268  38.022  33.978  1.00  0.00           C
ATOM    883  OD1 ASP    55      56.292  37.455  33.496  1.00  0.00           O
ATOM    884  OD2 ASP    55      54.228  37.988  33.305  1.00  0.00           O
ATOM    885  C   ASP    55      55.699  39.257  37.550  1.00  0.00           C
ATOM    886  O   ASP    55      54.799  39.197  38.403  1.00  0.00           O
ATOM    887  N   PHE    56      56.499  40.236  37.492  1.00  0.00           N
ATOM    888  H   PHE    56      57.165  40.272  36.734  1.00  0.00           H
ATOM    889  CA  PHE    56      56.356  41.337  38.442  1.00  0.00           C
ATOM    890  HA  PHE    56      55.739  41.036  39.288  1.00  0.00           H
ATOM    891  CB  PHE    56      57.751  41.756  38.898  1.00  0.00           C
ATOM    892  HB2 PHE    56      58.315  42.109  38.034  1.00  0.00           H
ATOM    893  HB3 PHE    56      57.597  42.532  39.647  1.00  0.00           H
ATOM    894  CG  PHE    56      58.596  40.754  39.621  1.00  0.00           C
ATOM    895  CD1 PHE    56      57.988  39.823  40.490  1.00  0.00           C
ATOM    896  HD1 PHE    56      56.917  39.699  40.547  1.00  0.00           H
ATOM    897  CE1 PHE    56      58.763  38.948  41.164  1.00  0.00           C
ATOM    898  HE1 PHE    56      58.298  38.197  41.787  1.00  0.00           H
ATOM    899  CZ  PHE    56      60.175  38.932  41.082  1.00  0.00           C
ATOM    900  HZ  PHE    56      60.819  38.227  41.589  1.00  0.00           H
ATOM    901  CE2 PHE    56      60.762  39.788  40.174  1.00  0.00           C
ATOM    902  HE2 PHE    56      61.834  39.686  40.088  1.00  0.00           H
ATOM    903  CD2 PHE    56      59.994  40.738  39.477  1.00  0.00           C
ATOM    904  HD2 PHE    56      60.433  41.471  38.818  1.00  0.00           H
ATOM    905  C   PHE    56      55.741  42.577  37.657  1.00  0.00           C
ATOM    906  O   PHE    56      56.111  42.800  36.501  1.00  0.00           O
ATOM    907  N   PRO    57      54.850  43.328  38.313  1.00  0.00           N
ATOM    908  CD  PRO    57      54.312  43.109  39.657  1.00  0.00           C
ATOM    909  HD2 PRO    57      55.210  43.087  40.274  1.00  0.00           H
ATOM    910  HD3 PRO    57      53.732  42.190  39.748  1.00  0.00           H
ATOM    911  CG  PRO    57      53.430  44.299  40.147  1.00  0.00           C
ATOM    912  HG2 PRO    57      54.000  45.000  40.757  1.00  0.00           H
ATOM    913  HG3 PRO    57      52.487  43.988  40.595  1.00  0.00           H
ATOM    914  CB  PRO    57      53.180  44.916  38.688  1.00  0.00           C
ATOM    915  HB2 PRO    57      52.853  45.953  38.621  1.00  0.00           H
ATOM    916  HB3 PRO    57      52.346  44.379  38.238  1.00  0.00           H
ATOM    917  CA  PRO    57      54.354  44.637  37.775  1.00  0.00           C
ATOM    918  HA  PRO    57      53.980  44.555  36.755  1.00  0.00           H
ATOM    919  C   PRO    57      55.510  45.641  37.888  1.00  0.00           C
ATOM    920  O   PRO    57      56.219  45.752  38.946  1.00  0.00           O
ATOM    921  N   THR    58      55.816  46.325  36.744  1.00  0.00           N
ATOM    922  H   THR    58      55.148  46.234  35.991  1.00  0.00           H
ATOM    923  CA  THR    58      56.835  47.371  36.572  1.00  0.00           C
ATOM    924  HA  THR    58      57.603  47.074  37.286  1.00  0.00           H
ATOM    925  CB  THR    58      57.350  47.359  35.197  1.00  0.00           C
ATOM    926  HB  THR    58      58.159  48.090  35.198  1.00  0.00           H
ATOM    927  CG2 THR    58      58.058  46.090  34.792  1.00  0.00           C
ATOM    928 HG21 THR    58      57.306  45.304  34.861  1.00  0.00           H
ATOM    929 HG22 THR    58      58.907  46.045  35.473  1.00  0.00           H
ATOM    930 HG23 THR    58      58.355  46.035  33.744  1.00  0.00           H
ATOM    931  OG1 THR    58      56.347  47.763  34.274  1.00  0.00           O
ATOM    932  HG1 THR    58      55.660  47.117  34.093  1.00  0.00           H
ATOM    933  C   THR    58      56.168  48.743  36.978  1.00  0.00           C
ATOM    934  O   THR    58      56.933  49.727  37.271  1.00  0.00           O
ATOM    935  N   GLY    59      54.876  48.837  37.131  1.00  0.00           N
ATOM    936  H   GLY    59      54.294  48.029  36.959  1.00  0.00           H
ATOM    937  CA  GLY    59      54.158  50.125  37.485  1.00  0.00           C
ATOM    938  HA2 GLY    59      53.206  49.769  37.880  1.00  0.00           H
ATOM    939  HA3 GLY    59      54.681  50.699  38.251  1.00  0.00           H
ATOM    940  C   GLY    59      53.972  50.978  36.214  1.00  0.00           C
ATOM    941  O   GLY    59      53.483  52.091  36.331  1.00  0.00           O
ATOM    942  N   LYS    60      54.285  50.369  35.025  1.00  0.00           N
ATOM    943  H   LYS    60      54.799  49.513  35.179  1.00  0.00           H
ATOM    944  CA  LYS    60      54.348  50.862  33.639  1.00  0.00           C
ATOM    945  HA  LYS    60      54.121  51.918  33.793  1.00  0.00           H
ATOM    946  CB  LYS    60      55.779  50.521  33.034  1.00  0.00           C
ATOM    947  HB2 LYS    60      56.444  50.264  33.858  1.00  0.00           H
ATOM    948  HB3 LYS    60      55.700  49.618  32.431  1.00  0.00           H
ATOM    949  CG  LYS    60      56.352  51.662  32.203  1.00  0.00           C
ATOM    950  HG2 LYS    60      55.674  51.945  31.397  1.00  0.00           H
ATOM    951  HG3 LYS    60      56.300  52.589  32.776  1.00  0.00           H
ATOM    952  CD  LYS    60      57.772  51.532  31.643  1.00  0.00           C
ATOM    953  HD2 LYS    60      57.911  50.634  31.041  1.00  0.00           H
ATOM    954  HD3 LYS    60      58.067  52.376  31.021  1.00  0.00           H
ATOM    955  CE  LYS    60      58.897  51.652  32.647  1.00  0.00           C
ATOM    956  HE2 LYS    60      58.737  50.747  33.231  1.00  0.00           H
ATOM    957  HE3 LYS    60      59.873  51.488  32.192  1.00  0.00           H
ATOM    958  NZ  LYS    60      59.005  52.901  33.386  1.00  0.00           N
ATOM    959  HZ1 LYS    60      59.939  52.953  33.768  1.00  0.00           H
ATOM    960  HZ2 LYS    60      58.430  53.011  34.209  1.00  0.00           H
ATOM    961  HZ3 LYS    60      58.763  53.668  32.774  1.00  0.00           H
ATOM    962  C   LYS    60      53.233  50.210  32.760  1.00  0.00           C
ATOM    963  O   LYS    60      52.844  50.763  31.747  1.00  0.00           O
ATOM    964  N   GLU    61      52.737  48.977  33.145  1.00  0.00           N
ATOM    965  H   GLU    61      53.178  48.515  33.927  1.00  0.00           H
ATOM    966  CA  GLU    61      51.564  48.434  32.510  1.00  0.00           C
ATOM    967  HA  GLU    61      51.850  48.166  31.494  1.00  0.00           H
ATOM    968  CB  GLU    61      51.028  47.174  33.185  1.00  0.00           C
ATOM    969  HB2 GLU    61      50.598  47.387  34.163  1.00  0.00           H
ATOM    970  HB3 GLU    61      50.279  46.773  32.501  1.00  0.00           H
ATOM    971  CG  GLU    61      52.078  46.048  33.432  1.00  0.00           C
ATOM    972  HG2 GLU    61      51.364  45.301  33.782  1.00  0.00           H
ATOM    973  HG3 GLU    61      52.618  45.696  32.554  1.00  0.00           H
ATOM    974  CD  GLU    61      53.254  46.445  34.423  1.00  0.00           C
ATOM    975  OE1 GLU    61      53.197  47.240  35.371  1.00  0.00           O
ATOM    976  OE2 GLU    61      54.290  45.845  34.290  1.00  0.00           O
ATOM    977  C   GLU    61      50.469  49.509  32.502  1.00  0.00           C
ATOM    978  O   GLU    61      50.076  49.924  33.543  1.00  0.00           O
ATOM    979  N   SER    62      49.808  49.682  31.351  1.00  0.00           N
ATOM    980  H   SER    62      50.071  49.106  30.564  1.00  0.00           H
ATOM    981  CA  SER    62      48.747  50.659  31.173  1.00  0.00           C
ATOM    982  HA  SER    62      48.411  51.123  32.100  1.00  0.00           H
ATOM    983  CB  SER    62      49.389  51.784  30.368  1.00  0.00           C
ATOM    984  HB2 SER    62      50.130  52.329  30.953  1.00  0.00           H
ATOM    985  HB3 SER    62      49.915  51.310  29.539  1.00  0.00           H
ATOM    986  OG  SER    62      48.509  52.654  29.780  1.00  0.00           O
ATOM    987  HG  SER    62      48.303  52.235  28.941  1.00  0.00           H
ATOM    988  C   SER    62      47.559  50.104  30.414  1.00  0.00           C
ATOM    989  O   SER    62      47.648  49.123  29.626  1.00  0.00           O
ATOM    990  N   GLY    63      46.382  50.648  30.612  1.00  0.00           N
ATOM    991  H   GLY    63      46.339  51.391  31.295  1.00  0.00           H
ATOM    992  CA  GLY    63      45.163  50.422  29.793  1.00  0.00           C
ATOM    993  HA2 GLY    63      45.059  51.244  29.085  1.00  0.00           H
ATOM    994  HA3 GLY    63      45.253  49.553  29.142  1.00  0.00           H
ATOM    995  C   GLY    63      43.909  50.246  30.702  1.00  0.00           C
ATOM    996  O   GLY    63      43.949  50.398  31.936  1.00  0.00           O
ATOM    997  N   ASP    64      42.777  49.872  30.054  1.00  0.00           N
ATOM    998  H   ASP    64      42.903  49.660  29.074  1.00  0.00           H
ATOM    999  CA  ASP    64      41.487  49.562  30.706  1.00  0.00           C
ATOM   1000  HA  ASP    64      41.259  50.103  31.624  1.00  0.00           H
ATOM   1001  CB  ASP    64      40.341  49.968  29.815  1.00  0.00           C
ATOM   1002  HB2 ASP    64      40.233  49.171  29.078  1.00  0.00           H
ATOM   1003  HB3 ASP    64      39.465  50.067  30.457  1.00  0.00           H
ATOM   1004  CG  ASP    64      40.620  51.250  28.914  1.00  0.00           C
ATOM   1005  OD1 ASP    64      40.777  51.062  27.672  1.00  0.00           O
ATOM   1006  OD2 ASP    64      40.476  52.443  29.371  1.00  0.00           O
ATOM   1007  C   ASP    64      41.320  48.087  30.993  1.00  0.00           C
ATOM   1008  O   ASP    64      41.464  47.288  30.075  1.00  0.00           O
ATOM   1009  N   PHE    65      41.058  47.819  32.265  1.00  0.00           N
ATOM   1010  H   PHE    65      40.710  48.577  32.833  1.00  0.00           H
ATOM   1011  CA  PHE    65      40.939  46.449  32.771  1.00  0.00           C
ATOM   1012  HA  PHE    65      40.767  45.805  31.908  1.00  0.00           H
ATOM   1013  CB  PHE    65      42.188  46.037  33.536  1.00  0.00           C
ATOM   1014  HB2 PHE    65      42.271  46.848  34.260  1.00  0.00           H
ATOM   1015  HB3 PHE    65      42.027  45.116  34.096  1.00  0.00           H
ATOM   1016  CG  PHE    65      43.437  46.023  32.635  1.00  0.00           C
ATOM   1017  CD1 PHE    65      43.778  44.838  31.902  1.00  0.00           C
ATOM   1018  HD1 PHE    65      43.130  43.975  31.854  1.00  0.00           H
ATOM   1019  CE1 PHE    65      44.993  44.873  31.195  1.00  0.00           C
ATOM   1020  HE1 PHE    65      45.394  43.997  30.708  1.00  0.00           H
ATOM   1021  CZ  PHE    65      45.721  46.029  31.100  1.00  0.00           C
ATOM   1022  HZ  PHE    65      46.659  46.007  30.565  1.00  0.00           H
ATOM   1023  CE2 PHE    65      45.328  47.201  31.771  1.00  0.00           C
ATOM   1024  HE2 PHE    65      45.932  48.094  31.729  1.00  0.00           H
ATOM   1025  CD2 PHE    65      44.197  47.180  32.586  1.00  0.00           C
ATOM   1026  HD2 PHE    65      43.928  48.066  33.142  1.00  0.00           H
ATOM   1027  C   PHE    65      39.666  46.300  33.684  1.00  0.00           C
ATOM   1028  O   PHE    65      39.336  47.177  34.510  1.00  0.00           O
ATOM   1029  N   LEU    66      38.903  45.188  33.511  1.00  0.00           N
ATOM   1030  H   LEU    66      39.144  44.598  32.727  1.00  0.00           H
ATOM   1031  CA  LEU    66      37.723  44.918  34.329  1.00  0.00           C
ATOM   1032  HA  LEU    66      37.280  45.875  34.607  1.00  0.00           H
ATOM   1033  CB  LEU    66      36.544  44.369  33.433  1.00  0.00           C
ATOM   1034  HB2 LEU    66      36.725  43.340  33.123  1.00  0.00           H
ATOM   1035  HB3 LEU    66      35.685  44.441  34.101  1.00  0.00           H
ATOM   1036  CG  LEU    66      36.115  45.128  32.218  1.00  0.00           C
ATOM   1037  HG  LEU    66      36.979  45.616  31.768  1.00  0.00           H
ATOM   1038  CD1 LEU    66      35.697  44.235  31.000  1.00  0.00           C
ATOM   1039 HD11 LEU    66      35.338  44.932  30.243  1.00  0.00           H
ATOM   1040 HD12 LEU    66      35.014  43.478  31.386  1.00  0.00           H
ATOM   1041 HD13 LEU    66      36.611  43.760  30.646  1.00  0.00           H
ATOM   1042  CD2 LEU    66      35.056  46.188  32.531  1.00  0.00           C
ATOM   1043 HD21 LEU    66      34.752  46.804  31.685  1.00  0.00           H
ATOM   1044 HD22 LEU    66      34.201  45.608  32.876  1.00  0.00           H
ATOM   1045 HD23 LEU    66      35.399  46.870  33.311  1.00  0.00           H
ATOM   1046  C   LEU    66      38.076  44.062  35.553  1.00  0.00           C
ATOM   1047  O   LEU    66      39.085  43.321  35.604  1.00  0.00           O
ATOM   1048  N   ALA    67      37.059  44.015  36.415  1.00  0.00           N
ATOM   1049  H   ALA    67      36.287  44.658  36.314  1.00  0.00           H
ATOM   1050  CA  ALA    67      36.938  42.987  37.489  1.00  0.00           C
ATOM   1051  HA  ALA    67      37.337  42.058  37.083  1.00  0.00           H
ATOM   1052  CB  ALA    67      37.925  43.277  38.600  1.00  0.00           C
ATOM   1053  HB1 ALA    67      37.732  44.223  39.104  1.00  0.00           H
ATOM   1054  HB2 ALA    67      38.964  43.327  38.275  1.00  0.00           H
ATOM   1055  HB3 ALA    67      37.982  42.474  39.336  1.00  0.00           H
ATOM   1056  C   ALA    67      35.469  42.673  37.803  1.00  0.00           C
ATOM   1057  O   ALA    67      34.557  43.537  37.613  1.00  0.00           O
ATOM   1058  N   ILE    68      35.346  41.424  38.250  1.00  0.00           N
ATOM   1059  H   ILE    68      36.161  40.832  38.325  1.00  0.00           H
ATOM   1060  CA  ILE    68      34.086  40.802  38.871  1.00  0.00           C
ATOM   1061  HA  ILE    68      33.307  41.547  39.027  1.00  0.00           H
ATOM   1062  CB  ILE    68      33.476  39.633  38.147  1.00  0.00           C
ATOM   1063  HB  ILE    68      34.208  38.862  37.908  1.00  0.00           H
ATOM   1064  CG2 ILE    68      32.440  38.974  39.071  1.00  0.00           C
ATOM   1065 HG21 ILE    68      31.762  39.684  39.544  1.00  0.00           H
ATOM   1066 HG22 ILE    68      32.913  38.315  39.799  1.00  0.00           H
ATOM   1067 HG23 ILE    68      31.809  38.353  38.435  1.00  0.00           H
ATOM   1068  CG1 ILE    68      32.880  40.085  36.827  1.00  0.00           C
ATOM   1069 HG12 ILE    68      31.945  40.622  36.989  1.00  0.00           H
ATOM   1070 HG13 ILE    68      33.579  40.797  36.389  1.00  0.00           H
ATOM   1071  CD1 ILE    68      32.598  39.016  35.790  1.00  0.00           C
ATOM   1072 HD11 ILE    68      33.477  38.401  35.596  1.00  0.00           H
ATOM   1073 HD12 ILE    68      32.221  39.471  34.874  1.00  0.00           H
ATOM   1074 HD13 ILE    68      31.833  38.352  36.192  1.00  0.00           H
ATOM   1075  C   ILE    68      34.570  40.335  40.300  1.00  0.00           C
ATOM   1076  O   ILE    68      35.673  39.787  40.381  1.00  0.00           O
ATOM   1077  N   ASP    69      33.694  40.465  41.352  1.00  0.00           N
ATOM   1078  H   ASP    69      32.863  40.995  41.132  1.00  0.00           H
ATOM   1079  CA  ASP    69      33.929  39.903  42.713  1.00  0.00           C
ATOM   1080  HA  ASP    69      34.578  39.037  42.585  1.00  0.00           H
ATOM   1081  CB  ASP    69      34.673  40.890  43.554  1.00  0.00           C
ATOM   1082  HB2 ASP    69      35.637  41.139  43.109  1.00  0.00           H
ATOM   1083  HB3 ASP    69      34.075  41.791  43.690  1.00  0.00           H
ATOM   1084  CG  ASP    69      34.979  40.391  44.971  1.00  0.00           C
ATOM   1085  OD1 ASP    69      35.572  41.175  45.751  1.00  0.00           O
ATOM   1086  OD2 ASP    69      34.710  39.243  45.366  1.00  0.00           O
ATOM   1087  C   ASP    69      32.480  39.456  43.251  1.00  0.00           C
ATOM   1088  O   ASP    69      31.734  40.217  43.783  1.00  0.00           O
ATOM   1089  N   LEU    70      32.255  38.193  42.862  1.00  0.00           N
ATOM   1090  H   LEU    70      32.981  37.705  42.357  1.00  0.00           H
ATOM   1091  CA  LEU    70      31.096  37.499  43.359  1.00  0.00           C
ATOM   1092  HA  LEU    70      30.263  38.180  43.188  1.00  0.00           H
ATOM   1093  CB  LEU    70      30.873  36.252  42.471  1.00  0.00           C
ATOM   1094  HB2 LEU    70      30.925  36.716  41.486  1.00  0.00           H
ATOM   1095  HB3 LEU    70      31.639  35.483  42.566  1.00  0.00           H
ATOM   1096  CG  LEU    70      29.464  35.516  42.826  1.00  0.00           C
ATOM   1097  HG  LEU    70      29.396  35.156  43.852  1.00  0.00           H
ATOM   1098  CD1 LEU    70      28.211  36.441  42.554  1.00  0.00           C
ATOM   1099 HD11 LEU    70      28.361  36.731  41.514  1.00  0.00           H
ATOM   1100 HD12 LEU    70      28.096  37.278  43.244  1.00  0.00           H
ATOM   1101 HD13 LEU    70      27.246  35.966  42.736  1.00  0.00           H
ATOM   1102  CD2 LEU    70      29.348  34.369  41.910  1.00  0.00           C
ATOM   1103 HD21 LEU    70      28.411  33.827  42.040  1.00  0.00           H
ATOM   1104 HD22 LEU    70      29.490  34.686  40.877  1.00  0.00           H
ATOM   1105 HD23 LEU    70      30.142  33.669  42.171  1.00  0.00           H
ATOM   1106  C   LEU    70      31.180  37.157  44.873  1.00  0.00           C
ATOM   1107  O   LEU    70      32.120  36.608  45.441  1.00  0.00           O
ATOM   1108  N   GLY    71      30.265  37.807  45.614  1.00  0.00           N
ATOM   1109  H   GLY    71      29.671  38.494  45.172  1.00  0.00           H
ATOM   1110  CA  GLY    71      29.934  37.456  47.011  1.00  0.00           C
ATOM   1111  HA2 GLY    71      30.907  37.311  47.480  1.00  0.00           H
ATOM   1112  HA3 GLY    71      29.504  38.367  47.427  1.00  0.00           H
ATOM   1113  C   GLY    71      29.000  36.286  47.165  1.00  0.00           C
ATOM   1114  O   GLY    71      28.614  35.683  46.208  1.00  0.00           O
ATOM   1115  N   GLY    72      28.661  35.983  48.413  1.00  0.00           N
ATOM   1116  H   GLY    72      29.228  36.440  49.113  1.00  0.00           H
ATOM   1117  CA  GLY    72      27.641  34.950  48.799  1.00  0.00           C
ATOM   1118  HA2 GLY    72      27.844  34.007  48.292  1.00  0.00           H
ATOM   1119  HA3 GLY    72      27.695  34.802  49.877  1.00  0.00           H
ATOM   1120  C   GLY    72      26.211  35.440  48.385  1.00  0.00           C
ATOM   1121  O   GLY    72      25.296  34.630  48.248  1.00  0.00           O
ATOM   1122  N   THR    73      26.141  36.725  48.068  1.00  0.00           N
ATOM   1123  H   THR    73      26.958  37.310  48.168  1.00  0.00           H
ATOM   1124  CA  THR    73      25.010  37.345  47.380  1.00  0.00           C
ATOM   1125  HA  THR    73      24.587  36.528  46.796  1.00  0.00           H
ATOM   1126  CB  THR    73      23.786  37.857  48.224  1.00  0.00           C
ATOM   1127  HB  THR    73      23.540  37.139  49.006  1.00  0.00           H
ATOM   1128  CG2 THR    73      24.150  39.088  49.095  1.00  0.00           C
ATOM   1129 HG21 THR    73      23.490  39.096  49.963  1.00  0.00           H
ATOM   1130 HG22 THR    73      23.952  39.978  48.499  1.00  0.00           H
ATOM   1131 HG23 THR    73      25.148  38.951  49.510  1.00  0.00           H
ATOM   1132  OG1 THR    73      22.673  38.374  47.460  1.00  0.00           O
ATOM   1133  HG1 THR    73      22.030  37.686  47.272  1.00  0.00           H
ATOM   1134  C   THR    73      25.417  38.406  46.372  1.00  0.00           C
ATOM   1135  O   THR    73      24.938  38.512  45.229  1.00  0.00           O
ATOM   1136  N   ASN    74      26.265  39.325  46.831  1.00  0.00           N
ATOM   1137  H   ASN    74      26.674  39.173  47.742  1.00  0.00           H
ATOM   1138  CA  ASN    74      26.512  40.570  46.002  1.00  0.00           C
ATOM   1139  HA  ASN    74      25.536  40.933  45.679  1.00  0.00           H
ATOM   1140  CB  ASN    74      27.033  41.804  46.810  1.00  0.00           C
ATOM   1141  HB2 ASN    74      26.798  42.718  46.265  1.00  0.00           H
ATOM   1142  HB3 ASN    74      26.509  41.819  47.766  1.00  0.00           H
ATOM   1143  CG  ASN    74      28.543  41.972  47.007  1.00  0.00           C
ATOM   1144  OD1 ASN    74      29.367  41.042  46.976  1.00  0.00           O
ATOM   1145  ND2 ASN    74      28.953  43.202  47.263  1.00  0.00           N
ATOM   1146 HD21 ASN    74      28.277  43.936  47.113  1.00  0.00           H
ATOM   1147 HD22 ASN    74      29.899  43.518  47.421  1.00  0.00           H
ATOM   1148  C   ASN    74      27.316  40.260  44.797  1.00  0.00           C
ATOM   1149  O   ASN    74      28.123  39.386  44.704  1.00  0.00           O
ATOM   1150  N   LEU    75      27.009  41.027  43.725  1.00  0.00           N
ATOM   1151  H   LEU    75      26.386  41.809  43.866  1.00  0.00           H
ATOM   1152  CA  LEU    75      27.770  40.879  42.369  1.00  0.00           C
ATOM   1153  HA  LEU    75      28.491  40.063  42.335  1.00  0.00           H
ATOM   1154  CB  LEU    75      26.715  40.484  41.253  1.00  0.00           C
ATOM   1155  HB2 LEU    75      26.182  39.578  41.540  1.00  0.00           H
ATOM   1156  HB3 LEU    75      25.995  41.291  41.394  1.00  0.00           H
ATOM   1157  CG  LEU    75      27.120  40.475  39.762  1.00  0.00           C
ATOM   1158  HG  LEU    75      27.572  41.410  39.432  1.00  0.00           H
ATOM   1159  CD1 LEU    75      28.269  39.458  39.570  1.00  0.00           C
ATOM   1160 HD11 LEU    75      29.201  39.742  40.060  1.00  0.00           H
ATOM   1161 HD12 LEU    75      28.380  39.304  38.496  1.00  0.00           H
ATOM   1162 HD13 LEU    75      27.958  38.488  39.959  1.00  0.00           H
ATOM   1163  CD2 LEU    75      25.832  40.209  38.929  1.00  0.00           C
ATOM   1164 HD21 LEU    75      26.209  39.937  37.942  1.00  0.00           H
ATOM   1165 HD22 LEU    75      25.352  39.317  39.333  1.00  0.00           H
ATOM   1166 HD23 LEU    75      25.239  41.122  38.876  1.00  0.00           H
ATOM   1167  C   LEU    75      28.415  42.285  42.196  1.00  0.00           C
ATOM   1168  O   LEU    75      27.801  43.225  41.666  1.00  0.00           O
ATOM   1169  N   ARG    76      29.639  42.429  42.697  1.00  0.00           N
ATOM   1170  H   ARG    76      29.971  41.677  43.284  1.00  0.00           H
ATOM   1171  CA  ARG    76      30.496  43.621  42.498  1.00  0.00           C
ATOM   1172  HA  ARG    76      29.971  44.566  42.638  1.00  0.00           H
ATOM   1173  CB  ARG    76      31.659  43.647  43.589  1.00  0.00           C
ATOM   1174  HB2 ARG    76      31.315  43.499  44.613  1.00  0.00           H
ATOM   1175  HB3 ARG    76      32.280  42.799  43.300  1.00  0.00           H
ATOM   1176  CG  ARG    76      32.460  45.011  43.520  1.00  0.00           C
ATOM   1177  HG2 ARG    76      32.570  45.319  42.480  1.00  0.00           H
ATOM   1178  HG3 ARG    76      31.881  45.780  44.032  1.00  0.00           H
ATOM   1179  CD  ARG    76      33.783  44.891  44.279  1.00  0.00           C
ATOM   1180  HD2 ARG    76      33.624  44.413  45.246  1.00  0.00           H
ATOM   1181  HD3 ARG    76      34.537  44.328  43.730  1.00  0.00           H
ATOM   1182  NE  ARG    76      34.397  46.191  44.383  1.00  0.00           N
ATOM   1183  HE  ARG    76      33.767  46.975  44.280  1.00  0.00           H
ATOM   1184  CZ  ARG    76      35.686  46.493  44.491  1.00  0.00           C
ATOM   1185  NH1 ARG    76      36.553  45.522  44.753  1.00  0.00           N
ATOM   1186 HH11 ARG    76      36.254  44.615  45.083  1.00  0.00           H
ATOM   1187 HH12 ARG    76      37.503  45.827  44.910  1.00  0.00           H
ATOM   1188  NH2 ARG    76      36.118  47.732  44.451  1.00  0.00           N
ATOM   1189 HH21 ARG    76      35.444  48.484  44.438  1.00  0.00           H
ATOM   1190 HH22 ARG    76      37.094  47.975  44.354  1.00  0.00           H
ATOM   1191  C   ARG    76      31.107  43.589  41.142  1.00  0.00           C
ATOM   1192  O   ARG    76      31.835  42.641  40.870  1.00  0.00           O
ATOM   1193  N   VAL    77      30.963  44.691  40.399  1.00  0.00           N
ATOM   1194  H   VAL    77      30.257  45.335  40.726  1.00  0.00           H
ATOM   1195  CA  VAL    77      31.632  44.796  39.034  1.00  0.00           C
ATOM   1196  HA  VAL    77      32.427  44.050  39.056  1.00  0.00           H
ATOM   1197  CB  VAL    77      30.595  44.470  37.994  1.00  0.00           C
ATOM   1198  HB  VAL    77      31.081  44.549  37.022  1.00  0.00           H
ATOM   1199  CG1 VAL    77      30.081  43.051  38.041  1.00  0.00           C
ATOM   1200 HG11 VAL    77      29.512  42.714  37.174  1.00  0.00           H
ATOM   1201 HG12 VAL    77      30.872  42.335  38.261  1.00  0.00           H
ATOM   1202 HG13 VAL    77      29.323  43.012  38.822  1.00  0.00           H
ATOM   1203  CG2 VAL    77      29.446  45.446  38.055  1.00  0.00           C
ATOM   1204 HG21 VAL    77      29.869  46.415  38.319  1.00  0.00           H
ATOM   1205 HG22 VAL    77      28.787  45.106  38.855  1.00  0.00           H
ATOM   1206 HG23 VAL    77      28.953  45.458  37.084  1.00  0.00           H
ATOM   1207  C   VAL    77      32.342  46.134  38.850  1.00  0.00           C
ATOM   1208  O   VAL    77      32.017  47.188  39.497  1.00  0.00           O
ATOM   1209  N   VAL    78      33.476  46.061  38.118  1.00  0.00           N
ATOM   1210  H   VAL    78      33.657  45.250  37.543  1.00  0.00           H
ATOM   1211  CA  VAL    78      34.613  47.094  38.267  1.00  0.00           C
ATOM   1212  HA  VAL    78      34.068  47.930  38.705  1.00  0.00           H
ATOM   1213  CB  VAL    78      35.616  46.588  39.317  1.00  0.00           C
ATOM   1214  HB  VAL    78      36.050  45.688  38.881  1.00  0.00           H
ATOM   1215  CG1 VAL    78      36.818  47.520  39.467  1.00  0.00           C
ATOM   1216 HG11 VAL    78      37.450  47.442  40.351  1.00  0.00           H
ATOM   1217 HG12 VAL    78      37.361  47.390  38.531  1.00  0.00           H
ATOM   1218 HG13 VAL    78      36.472  48.542  39.306  1.00  0.00           H
ATOM   1219  CG2 VAL    78      35.062  46.438  40.721  1.00  0.00           C
ATOM   1220 HG21 VAL    78      35.883  46.516  41.433  1.00  0.00           H
ATOM   1221 HG22 VAL    78      34.616  45.445  40.670  1.00  0.00           H
ATOM   1222 HG23 VAL    78      34.374  47.264  40.902  1.00  0.00           H
ATOM   1223  C   VAL    78      35.269  47.333  36.949  1.00  0.00           C
ATOM   1224  O   VAL    78      35.528  46.445  36.203  1.00  0.00           O
ATOM   1225  N   LEU    79      35.602  48.561  36.639  1.00  0.00           N
ATOM   1226  H   LEU    79      35.438  49.244  37.365  1.00  0.00           H
ATOM   1227  CA  LEU    79      36.462  49.036  35.601  1.00  0.00           C
ATOM   1228  HA  LEU    79      37.009  48.216  35.137  1.00  0.00           H
ATOM   1229  CB  LEU    79      35.589  49.652  34.565  1.00  0.00           C
ATOM   1230  HB2 LEU    79      34.850  48.945  34.187  1.00  0.00           H
ATOM   1231  HB3 LEU    79      34.870  50.223  35.152  1.00  0.00           H
ATOM   1232  CG  LEU    79      36.275  50.399  33.413  1.00  0.00           C
ATOM   1233  HG  LEU    79      37.019  51.072  33.838  1.00  0.00           H
ATOM   1234  CD1 LEU    79      37.106  49.414  32.588  1.00  0.00           C
ATOM   1235 HD11 LEU    79      37.793  48.896  33.258  1.00  0.00           H
ATOM   1236 HD12 LEU    79      37.750  49.883  31.843  1.00  0.00           H
ATOM   1237 HD13 LEU    79      36.528  48.558  32.238  1.00  0.00           H
ATOM   1238  CD2 LEU    79      35.224  51.106  32.549  1.00  0.00           C
ATOM   1239 HD21 LEU    79      34.561  51.707  33.171  1.00  0.00           H
ATOM   1240 HD22 LEU    79      35.637  51.629  31.686  1.00  0.00           H
ATOM   1241 HD23 LEU    79      34.503  50.349  32.240  1.00  0.00           H
ATOM   1242  C   LEU    79      37.552  49.975  36.227  1.00  0.00           C
ATOM   1243  O   LEU    79      37.341  51.069  36.762  1.00  0.00           O
ATOM   1244  N   VAL    80      38.846  49.610  35.916  1.00  0.00           N
ATOM   1245  H   VAL    80      38.859  48.739  35.405  1.00  0.00           H
ATOM   1246  CA  VAL    80      40.051  50.170  36.302  1.00  0.00           C
ATOM   1247  HA  VAL    80      39.873  51.101  36.842  1.00  0.00           H
ATOM   1248  CB  VAL    80      40.761  49.159  37.276  1.00  0.00           C
ATOM   1249  HB  VAL    80      40.657  48.132  36.926  1.00  0.00           H
ATOM   1250  CG1 VAL    80      42.271  49.499  37.440  1.00  0.00           C
ATOM   1251 HG11 VAL    80      42.704  49.184  36.490  1.00  0.00           H
ATOM   1252 HG12 VAL    80      42.461  50.570  37.515  1.00  0.00           H
ATOM   1253 HG13 VAL    80      42.768  48.879  38.185  1.00  0.00           H
ATOM   1254  CG2 VAL    80      40.218  49.179  38.653  1.00  0.00           C
ATOM   1255 HG21 VAL    80      40.405  48.189  39.068  1.00  0.00           H
ATOM   1256 HG22 VAL    80      39.140  49.341  38.654  1.00  0.00           H
ATOM   1257 HG23 VAL    80      40.717  49.944  39.249  1.00  0.00           H
ATOM   1258  C   VAL    80      40.841  50.661  35.087  1.00  0.00           C
ATOM   1259  O   VAL    80      40.751  50.105  33.983  1.00  0.00           O
ATOM   1260  N   LYS    81      41.483  51.836  35.229  1.00  0.00           N
ATOM   1261  H   LYS    81      41.403  52.300  36.123  1.00  0.00           H
ATOM   1262  CA  LYS    81      42.194  52.524  34.138  1.00  0.00           C
ATOM   1263  HA  LYS    81      42.252  51.836  33.295  1.00  0.00           H
ATOM   1264  CB  LYS    81      41.465  53.790  33.607  1.00  0.00           C
ATOM   1265  HB2 LYS    81      40.899  54.202  34.443  1.00  0.00           H
ATOM   1266  HB3 LYS    81      42.261  54.473  33.311  1.00  0.00           H
ATOM   1267  CG  LYS    81      40.480  53.531  32.527  1.00  0.00           C
ATOM   1268  HG2 LYS    81      41.030  52.957  31.781  1.00  0.00           H
ATOM   1269  HG3 LYS    81      39.639  52.934  32.883  1.00  0.00           H
ATOM   1270  CD  LYS    81      39.927  54.835  31.970  1.00  0.00           C
ATOM   1271  HD2 LYS    81      40.765  55.404  31.568  1.00  0.00           H
ATOM   1272  HD3 LYS    81      39.322  54.660  31.081  1.00  0.00           H
ATOM   1273  CE  LYS    81      39.186  55.754  32.869  1.00  0.00           C
ATOM   1274  HE2 LYS    81      39.814  56.176  33.654  1.00  0.00           H
ATOM   1275  HE3 LYS    81      38.913  56.647  32.307  1.00  0.00           H
ATOM   1276  NZ  LYS    81      37.865  55.182  33.404  1.00  0.00           N
ATOM   1277  HZ1 LYS    81      37.919  54.424  34.069  1.00  0.00           H
ATOM   1278  HZ2 LYS    81      37.244  54.858  32.677  1.00  0.00           H
ATOM   1279  HZ3 LYS    81      37.407  55.933  33.900  1.00  0.00           H
ATOM   1280  C   LYS    81      43.641  52.736  34.530  1.00  0.00           C
ATOM   1281  O   LYS    81      43.919  53.823  35.075  1.00  0.00           O
ATOM   1282  N   LEU    82      44.519  51.767  34.380  1.00  0.00           N
ATOM   1283  H   LEU    82      44.249  50.963  33.832  1.00  0.00           H
ATOM   1284  CA  LEU    82      45.918  51.830  34.797  1.00  0.00           C
ATOM   1285  HA  LEU    82      45.957  52.019  35.870  1.00  0.00           H
ATOM   1286  CB  LEU    82      46.566  50.526  34.495  1.00  0.00           C
ATOM   1287  HB2 LEU    82      46.491  50.322  33.428  1.00  0.00           H
ATOM   1288  HB3 LEU    82      47.587  50.545  34.878  1.00  0.00           H
ATOM   1289  CG  LEU    82      45.955  49.291  35.179  1.00  0.00           C
ATOM   1290  HG  LEU    82      44.957  49.105  34.781  1.00  0.00           H
ATOM   1291  CD1 LEU    82      46.882  48.081  34.825  1.00  0.00           C
ATOM   1292 HD11 LEU    82      46.349  47.170  35.097  1.00  0.00           H
ATOM   1293 HD12 LEU    82      47.869  48.106  35.287  1.00  0.00           H
ATOM   1294 HD13 LEU    82      47.083  48.066  33.754  1.00  0.00           H
ATOM   1295  CD2 LEU    82      45.794  49.376  36.673  1.00  0.00           C
ATOM   1296 HD21 LEU    82      45.475  48.391  37.015  1.00  0.00           H
ATOM   1297 HD22 LEU    82      46.817  49.534  37.014  1.00  0.00           H
ATOM   1298 HD23 LEU    82      45.139  50.173  37.023  1.00  0.00           H
ATOM   1299  C   LEU    82      46.672  52.921  33.943  1.00  0.00           C
ATOM   1300  O   LEU    82      46.547  52.898  32.727  1.00  0.00           O
ATOM   1301  N   GLY    83      47.390  53.836  34.626  1.00  0.00           N
ATOM   1302  H   GLY    83      47.503  53.804  35.629  1.00  0.00           H
ATOM   1303  CA  GLY    83      47.909  54.917  33.863  1.00  0.00           C
ATOM   1304  HA2 GLY    83      47.382  55.018  32.914  1.00  0.00           H
ATOM   1305  HA3 GLY    83      47.997  55.823  34.462  1.00  0.00           H
ATOM   1306  C   GLY    83      49.343  54.750  33.377  1.00  0.00           C
ATOM   1307  O   GLY    83      49.824  55.515  32.605  1.00  0.00           O
ATOM   1308  N   GLY    84      49.990  53.638  33.758  1.00  0.00           N
ATOM   1309  H   GLY    84      49.486  52.945  34.293  1.00  0.00           H
ATOM   1310  CA  GLY    84      51.409  53.389  33.623  1.00  0.00           C
ATOM   1311  HA2 GLY    84      51.681  52.451  34.108  1.00  0.00           H
ATOM   1312  HA3 GLY    84      51.726  53.046  32.638  1.00  0.00           H
ATOM   1313  C   GLY    84      52.418  54.296  34.231  1.00  0.00           C
ATOM   1314  O   GLY    84      53.621  54.196  33.949  1.00  0.00           O
ATOM   1315  N   ASP    85      51.979  55.297  34.972  1.00  0.00           N
ATOM   1316  H   ASP    85      50.980  55.351  35.117  1.00  0.00           H
ATOM   1317  CA  ASP    85      52.691  56.305  35.831  1.00  0.00           C
ATOM   1318  HA  ASP    85      53.727  56.382  35.503  1.00  0.00           H
ATOM   1319  CB  ASP    85      51.934  57.580  35.645  1.00  0.00           C
ATOM   1320  HB2 ASP    85      52.419  58.386  36.195  1.00  0.00           H
ATOM   1321  HB3 ASP    85      52.015  57.777  34.576  1.00  0.00           H
ATOM   1322  CG  ASP    85      50.444  57.571  35.937  1.00  0.00           C
ATOM   1323  OD1 ASP    85      49.900  56.588  36.378  1.00  0.00           O
ATOM   1324  OD2 ASP    85      49.786  58.639  35.820  1.00  0.00           O
ATOM   1325  C   ASP    85      52.642  55.898  37.318  1.00  0.00           C
ATOM   1326  O   ASP    85      52.665  56.731  38.193  1.00  0.00           O
ATOM   1327  N   ARG    86      52.490  54.648  37.623  1.00  0.00           N
ATOM   1328  H   ARG    86      52.529  53.934  36.909  1.00  0.00           H
ATOM   1329  CA  ARG    86      52.262  54.036  38.941  1.00  0.00           C
ATOM   1330  HA  ARG    86      52.176  52.958  38.814  1.00  0.00           H
ATOM   1331  CB  ARG    86      53.538  54.204  39.921  1.00  0.00           C
ATOM   1332  HB2 ARG    86      53.879  55.227  39.773  1.00  0.00           H
ATOM   1333  HB3 ARG    86      53.135  54.077  40.925  1.00  0.00           H
ATOM   1334  CG  ARG    86      54.689  53.234  39.559  1.00  0.00           C
ATOM   1335  HG2 ARG    86      54.287  52.271  39.247  1.00  0.00           H
ATOM   1336  HG3 ARG    86      55.273  53.688  38.757  1.00  0.00           H
ATOM   1337  CD  ARG    86      55.658  53.009  40.794  1.00  0.00           C
ATOM   1338  HD2 ARG    86      56.036  54.021  40.939  1.00  0.00           H
ATOM   1339  HD3 ARG    86      55.107  52.600  41.641  1.00  0.00           H
ATOM   1340  NE  ARG    86      56.869  52.114  40.527  1.00  0.00           N
ATOM   1341  HE  ARG    86      57.813  52.467  40.478  1.00  0.00           H
ATOM   1342  CZ  ARG    86      56.803  50.820  40.447  1.00  0.00           C
ATOM   1343  NH1 ARG    86      55.716  50.129  40.802  1.00  0.00           N
ATOM   1344 HH11 ARG    86      54.856  50.622  40.994  1.00  0.00           H
ATOM   1345 HH12 ARG    86      55.708  49.135  40.982  1.00  0.00           H
ATOM   1346  NH2 ARG    86      57.919  50.174  40.176  1.00  0.00           N
ATOM   1347 HH21 ARG    86      58.741  50.685  39.886  1.00  0.00           H
ATOM   1348 HH22 ARG    86      57.996  49.168  40.142  1.00  0.00           H
ATOM   1349  C   ARG    86      50.900  54.323  39.641  1.00  0.00           C
ATOM   1350  O   ARG    86      50.753  53.879  40.778  1.00  0.00           O
ATOM   1351  N   THR    87      49.936  54.893  38.851  1.00  0.00           N
ATOM   1352  H   THR    87      50.178  55.348  37.982  1.00  0.00           H
ATOM   1353  CA  THR    87      48.539  55.309  39.249  1.00  0.00           C
ATOM   1354  HA  THR    87      48.397  54.902  40.250  1.00  0.00           H
ATOM   1355  CB  THR    87      48.467  56.856  39.254  1.00  0.00           C
ATOM   1356  HB  THR    87      47.712  57.113  39.997  1.00  0.00           H
ATOM   1357  CG2 THR    87      49.767  57.640  39.582  1.00  0.00           C
ATOM   1358 HG21 THR    87      50.579  57.690  38.855  1.00  0.00           H
ATOM   1359 HG22 THR    87      50.140  57.213  40.512  1.00  0.00           H
ATOM   1360 HG23 THR    87      49.419  58.612  39.931  1.00  0.00           H
ATOM   1361  OG1 THR    87      48.051  57.321  37.997  1.00  0.00           O
ATOM   1362  HG1 THR    87      48.649  56.930  37.355  1.00  0.00           H
ATOM   1363  C   THR    87      47.484  54.600  38.445  1.00  0.00           C
ATOM   1364  O   THR    87      47.745  53.820  37.513  1.00  0.00           O
ATOM   1365  N   PHE    88      46.233  54.783  38.756  1.00  0.00           N
ATOM   1366  H   PHE    88      45.995  55.352  39.557  1.00  0.00           H
ATOM   1367  CA  PHE    88      45.058  54.259  37.995  1.00  0.00           C
ATOM   1368  HA  PHE    88      45.280  54.394  36.936  1.00  0.00           H
ATOM   1369  CB  PHE    88      44.831  52.779  38.273  1.00  0.00           C
ATOM   1370  HB2 PHE    88      44.144  52.336  37.552  1.00  0.00           H
ATOM   1371  HB3 PHE    88      45.745  52.257  37.994  1.00  0.00           H
ATOM   1372  CG  PHE    88      44.566  52.366  39.700  1.00  0.00           C
ATOM   1373  CD1 PHE    88      43.216  52.358  40.192  1.00  0.00           C
ATOM   1374  HD1 PHE    88      42.385  52.683  39.585  1.00  0.00           H
ATOM   1375  CE1 PHE    88      42.969  51.953  41.509  1.00  0.00           C
ATOM   1376  HE1 PHE    88      42.018  52.204  41.953  1.00  0.00           H
ATOM   1377  CZ  PHE    88      44.037  51.481  42.232  1.00  0.00           C
ATOM   1378  HZ  PHE    88      43.962  51.169  43.264  1.00  0.00           H
ATOM   1379  CE2 PHE    88      45.344  51.313  41.673  1.00  0.00           C
ATOM   1380  HE2 PHE    88      46.146  50.891  42.262  1.00  0.00           H
ATOM   1381  CD2 PHE    88      45.650  51.854  40.409  1.00  0.00           C
ATOM   1382  HD2 PHE    88      46.634  51.720  39.985  1.00  0.00           H
ATOM   1383  C   PHE    88      43.869  55.047  38.346  1.00  0.00           C
ATOM   1384  O   PHE    88      43.670  55.535  39.456  1.00  0.00           O
ATOM   1385  N   ASP    89      42.906  55.175  37.420  1.00  0.00           N
ATOM   1386  H   ASP    89      42.997  54.744  36.511  1.00  0.00           H
ATOM   1387  CA  ASP    89      41.496  55.604  37.720  1.00  0.00           C
ATOM   1388  HA  ASP    89      41.642  56.255  38.583  1.00  0.00           H
ATOM   1389  CB  ASP    89      41.230  56.509  36.597  1.00  0.00           C
ATOM   1390  HB2 ASP    89      42.002  57.279  36.603  1.00  0.00           H
ATOM   1391  HB3 ASP    89      41.351  56.007  35.636  1.00  0.00           H
ATOM   1392  CG  ASP    89      39.972  57.285  36.641  1.00  0.00           C
ATOM   1393  OD1 ASP    89      39.617  57.858  37.700  1.00  0.00           O
ATOM   1394  OD2 ASP    89      39.288  57.368  35.574  1.00  0.00           O
ATOM   1395  C   ASP    89      40.545  54.449  38.008  1.00  0.00           C
ATOM   1396  O   ASP    89      40.815  53.369  37.510  1.00  0.00           O
ATOM   1397  N   THR    90      39.393  54.623  38.645  1.00  0.00           N
ATOM   1398  H   THR    90      39.119  55.493  39.079  1.00  0.00           H
ATOM   1399  CA  THR    90      38.523  53.498  39.052  1.00  0.00           C
ATOM   1400  HA  THR    90      38.609  52.693  38.322  1.00  0.00           H
ATOM   1401  CB  THR    90      38.997  52.887  40.416  1.00  0.00           C
ATOM   1402  HB  THR    90      39.910  52.305  40.301  1.00  0.00           H
ATOM   1403  CG2 THR    90      39.141  53.832  41.561  1.00  0.00           C
ATOM   1404 HG21 THR    90      39.237  53.361  42.540  1.00  0.00           H
ATOM   1405 HG22 THR    90      38.163  54.258  41.784  1.00  0.00           H
ATOM   1406 HG23 THR    90      39.953  54.548  41.430  1.00  0.00           H
ATOM   1407  OG1 THR    90      38.075  51.915  40.829  1.00  0.00           O
ATOM   1408  HG1 THR    90      38.492  51.374  41.504  1.00  0.00           H
ATOM   1409  C   THR    90      37.042  53.784  39.097  1.00  0.00           C
ATOM   1410  O   THR    90      36.545  54.903  39.383  1.00  0.00           O
ATOM   1411  N   THR    91      36.324  52.799  38.628  1.00  0.00           N
ATOM   1412  H   THR    91      36.919  52.007  38.428  1.00  0.00           H
ATOM   1413  CA  THR    91      34.910  52.796  38.557  1.00  0.00           C
ATOM   1414  HA  THR    91      34.469  53.537  39.225  1.00  0.00           H
ATOM   1415  CB  THR    91      34.534  53.021  37.052  1.00  0.00           C
ATOM   1416  HB  THR    91      34.995  52.231  36.459  1.00  0.00           H
ATOM   1417  CG2 THR    91      33.041  53.050  36.842  1.00  0.00           C
ATOM   1418 HG21 THR    91      32.723  53.958  37.356  1.00  0.00           H
ATOM   1419 HG22 THR    91      32.585  52.186  37.326  1.00  0.00           H
ATOM   1420 HG23 THR    91      32.821  53.059  35.775  1.00  0.00           H
ATOM   1421  OG1 THR    91      35.072  54.273  36.518  1.00  0.00           O
ATOM   1422  HG1 THR    91      35.013  54.945  37.202  1.00  0.00           H
ATOM   1423  C   THR    91      34.264  51.441  38.963  1.00  0.00           C
ATOM   1424  O   THR    91      34.592  50.427  38.350  1.00  0.00           O
ATOM   1425  N   GLN    92      33.270  51.460  39.810  1.00  0.00           N
ATOM   1426  H   GLN    92      33.016  52.316  40.282  1.00  0.00           H
ATOM   1427  CA  GLN    92      32.519  50.246  40.174  1.00  0.00           C
ATOM   1428  HA  GLN    92      32.616  49.420  39.469  1.00  0.00           H
ATOM   1429  CB  GLN    92      33.157  49.692  41.511  1.00  0.00           C
ATOM   1430  HB2 GLN    92      32.674  48.721  41.621  1.00  0.00           H
ATOM   1431  HB3 GLN    92      34.224  49.484  41.436  1.00  0.00           H
ATOM   1432  CG  GLN    92      32.788  50.511  42.799  1.00  0.00           C
ATOM   1433  HG2 GLN    92      33.282  51.481  42.749  1.00  0.00           H
ATOM   1434  HG3 GLN    92      31.717  50.709  42.763  1.00  0.00           H
ATOM   1435  CD  GLN    92      33.085  49.774  44.080  1.00  0.00           C
ATOM   1436  OE1 GLN    92      33.084  48.587  44.115  1.00  0.00           O
ATOM   1437  NE2 GLN    92      33.417  50.539  45.141  1.00  0.00           N
ATOM   1438 HE21 GLN    92      33.696  50.046  45.977  1.00  0.00           H
ATOM   1439 HE22 GLN    92      33.452  51.546  45.064  1.00  0.00           H
ATOM   1440  C   GLN    92      30.979  50.406  40.196  1.00  0.00           C
ATOM   1441  O   GLN    92      30.564  51.528  40.567  1.00  0.00           O
ATOM   1442  N   SER    93      30.143  49.340  40.074  1.00  0.00           N
ATOM   1443  H   SER    93      30.498  48.435  39.800  1.00  0.00           H
ATOM   1444  CA  SER    93      28.762  49.204  40.425  1.00  0.00           C
ATOM   1445  HA  SER    93      28.544  49.923  41.214  1.00  0.00           H
ATOM   1446  CB  SER    93      27.855  49.402  39.189  1.00  0.00           C
ATOM   1447  HB2 SER    93      28.442  50.110  38.604  1.00  0.00           H
ATOM   1448  HB3 SER    93      27.847  48.438  38.679  1.00  0.00           H
ATOM   1449  OG  SER    93      26.588  49.778  39.578  1.00  0.00           O
ATOM   1450  HG  SER    93      26.265  50.349  38.877  1.00  0.00           H
ATOM   1451  C   SER    93      28.599  47.829  41.096  1.00  0.00           C
ATOM   1452  O   SER    93      29.383  46.908  40.929  1.00  0.00           O
ATOM   1453  N   LYS    94      27.586  47.752  41.907  1.00  0.00           N
ATOM   1454  H   LYS    94      26.980  48.538  42.092  1.00  0.00           H
ATOM   1455  CA  LYS    94      27.160  46.579  42.605  1.00  0.00           C
ATOM   1456  HA  LYS    94      27.677  45.687  42.250  1.00  0.00           H
ATOM   1457  CB  LYS    94      27.402  46.770  44.151  1.00  0.00           C
ATOM   1458  HB2 LYS    94      26.970  47.723  44.459  1.00  0.00           H
ATOM   1459  HB3 LYS    94      26.812  46.011  44.664  1.00  0.00           H
ATOM   1460  CG  LYS    94      28.842  46.741  44.668  1.00  0.00           C
ATOM   1461  HG2 LYS    94      29.092  45.718  44.949  1.00  0.00           H
ATOM   1462  HG3 LYS    94      29.528  47.010  43.864  1.00  0.00           H
ATOM   1463  CD  LYS    94      29.339  47.627  45.920  1.00  0.00           C
ATOM   1464  HD2 LYS    94      29.363  48.671  45.605  1.00  0.00           H
ATOM   1465  HD3 LYS    94      28.594  47.632  46.716  1.00  0.00           H
ATOM   1466  CE  LYS    94      30.698  47.088  46.309  1.00  0.00           C
ATOM   1467  HE2 LYS    94      30.624  46.038  46.590  1.00  0.00           H
ATOM   1468  HE3 LYS    94      31.389  47.090  45.466  1.00  0.00           H
ATOM   1469  NZ  LYS    94      31.269  47.866  47.314  1.00  0.00           N
ATOM   1470  HZ1 LYS    94      30.598  47.764  48.062  1.00  0.00           H
ATOM   1471  HZ2 LYS    94      31.114  48.831  47.061  1.00  0.00           H
ATOM   1472  HZ3 LYS    94      32.217  47.565  47.485  1.00  0.00           H
ATOM   1473  C   LYS    94      25.769  46.218  42.336  1.00  0.00           C
ATOM   1474  O   LYS    94      24.941  47.100  42.136  1.00  0.00           O
ATOM   1475  N   TYR    95      25.539  44.919  42.146  1.00  0.00           N
ATOM   1476  H   TYR    95      26.324  44.302  41.989  1.00  0.00           H
ATOM   1477  CA  TYR    95      24.160  44.264  42.196  1.00  0.00           C
ATOM   1478  HA  TYR    95      23.362  44.927  42.527  1.00  0.00           H
ATOM   1479  CB  TYR    95      23.611  43.671  40.861  1.00  0.00           C
ATOM   1480  HB2 TYR    95      24.134  42.720  40.764  1.00  0.00           H
ATOM   1481  HB3 TYR    95      22.543  43.462  40.916  1.00  0.00           H
ATOM   1482  CG  TYR    95      23.892  44.469  39.603  1.00  0.00           C
ATOM   1483  CD1 TYR    95      22.896  45.231  38.950  1.00  0.00           C
ATOM   1484  HD1 TYR    95      21.861  45.132  39.243  1.00  0.00           H
ATOM   1485  CE1 TYR    95      23.288  45.987  37.811  1.00  0.00           C
ATOM   1486  HE1 TYR    95      22.525  46.646  37.422  1.00  0.00           H
ATOM   1487  CZ  TYR    95      24.599  46.027  37.342  1.00  0.00           C
ATOM   1488  OH  TYR    95      24.824  46.631  36.158  1.00  0.00           O
ATOM   1489  HH  TYR    95      25.550  46.264  35.649  1.00  0.00           H
ATOM   1490  CE2 TYR    95      25.587  45.211  37.974  1.00  0.00           C
ATOM   1491  HE2 TYR    95      26.609  45.348  37.653  1.00  0.00           H
ATOM   1492  CD2 TYR    95      25.208  44.378  39.037  1.00  0.00           C
ATOM   1493  HD2 TYR    95      25.887  43.641  39.443  1.00  0.00           H
ATOM   1494  C   TYR    95      24.113  43.143  43.239  1.00  0.00           C
ATOM   1495  O   TYR    95      25.082  43.046  44.019  1.00  0.00           O
ATOM   1496  N   ARG    96      23.033  42.343  43.316  1.00  0.00           N
ATOM   1497  H   ARG    96      22.271  42.533  42.682  1.00  0.00           H
ATOM   1498  CA  ARG    96      23.002  41.089  44.085  1.00  0.00           C
ATOM   1499  HA  ARG    96      23.992  40.630  44.092  1.00  0.00           H
ATOM   1500  CB  ARG    96      22.420  41.287  45.516  1.00  0.00           C
ATOM   1501  HB2 ARG    96      22.412  40.352  46.076  1.00  0.00           H
ATOM   1502  HB3 ARG    96      22.923  42.065  46.092  1.00  0.00           H
ATOM   1503  CG  ARG    96      20.968  41.770  45.411  1.00  0.00           C
ATOM   1504  HG2 ARG    96      20.888  42.621  44.733  1.00  0.00           H
ATOM   1505  HG3 ARG    96      20.424  40.902  45.039  1.00  0.00           H
ATOM   1506  CD  ARG    96      20.416  42.125  46.800  1.00  0.00           C
ATOM   1507  HD2 ARG    96      20.928  43.012  47.171  1.00  0.00           H
ATOM   1508  HD3 ARG    96      19.341  42.280  46.711  1.00  0.00           H
ATOM   1509  NE  ARG    96      20.598  40.973  47.778  1.00  0.00           N
ATOM   1510  HE  ARG    96      21.376  40.341  47.657  1.00  0.00           H
ATOM   1511  CZ  ARG    96      19.876  40.702  48.831  1.00  0.00           C
ATOM   1512  NH1 ARG    96      18.924  41.522  49.127  1.00  0.00           N
ATOM   1513 HH11 ARG    96      18.839  42.430  48.691  1.00  0.00           H
ATOM   1514 HH12 ARG    96      18.463  41.433  50.022  1.00  0.00           H
ATOM   1515  NH2 ARG    96      20.080  39.661  49.566  1.00  0.00           N
ATOM   1516 HH21 ARG    96      20.799  39.045  49.217  1.00  0.00           H
ATOM   1517 HH22 ARG    96      19.377  39.444  50.258  1.00  0.00           H
ATOM   1518  C   ARG    96      22.210  40.022  43.274  1.00  0.00           C
ATOM   1519  O   ARG    96      21.395  40.435  42.470  1.00  0.00           O
ATOM   1520  N   LEU    97      22.287  38.751  43.620  1.00  0.00           N
ATOM   1521  H   LEU    97      22.794  38.485  44.452  1.00  0.00           H
ATOM   1522  CA  LEU    97      21.467  37.693  43.036  1.00  0.00           C
ATOM   1523  HA  LEU    97      20.903  38.157  42.228  1.00  0.00           H
ATOM   1524  CB  LEU    97      22.372  36.587  42.428  1.00  0.00           C
ATOM   1525  HB2 LEU    97      21.746  35.758  42.095  1.00  0.00           H
ATOM   1526  HB3 LEU    97      22.702  37.006  41.478  1.00  0.00           H
ATOM   1527  CG  LEU    97      23.641  36.068  43.155  1.00  0.00           C
ATOM   1528  HG  LEU    97      24.332  36.885  43.363  1.00  0.00           H
ATOM   1529  CD1 LEU    97      23.363  35.396  44.492  1.00  0.00           C
ATOM   1530 HD11 LEU    97      24.305  34.971  44.840  1.00  0.00           H
ATOM   1531 HD12 LEU    97      22.631  34.641  44.207  1.00  0.00           H
ATOM   1532 HD13 LEU    97      22.912  36.088  45.204  1.00  0.00           H
ATOM   1533  CD2 LEU    97      24.387  35.076  42.142  1.00  0.00           C
ATOM   1534 HD21 LEU    97      25.449  35.115  42.384  1.00  0.00           H
ATOM   1535 HD22 LEU    97      23.961  34.074  42.097  1.00  0.00           H
ATOM   1536 HD23 LEU    97      24.282  35.564  41.172  1.00  0.00           H
ATOM   1537  C   LEU    97      20.450  37.211  44.107  1.00  0.00           C
ATOM   1538  O   LEU    97      20.714  37.406  45.303  1.00  0.00           O
ATOM   1539  N   PRO    98      19.328  36.511  43.802  1.00  0.00           N
ATOM   1540  CD  PRO    98      18.797  36.554  42.489  1.00  0.00           C
ATOM   1541  HD2 PRO    98      19.471  36.311  41.668  1.00  0.00           H
ATOM   1542  HD3 PRO    98      18.390  37.560  42.382  1.00  0.00           H
ATOM   1543  CG  PRO    98      17.664  35.535  42.357  1.00  0.00           C
ATOM   1544  HG2 PRO    98      17.920  34.490  42.186  1.00  0.00           H
ATOM   1545  HG3 PRO    98      16.857  35.832  41.687  1.00  0.00           H
ATOM   1546  CB  PRO    98      17.191  35.559  43.816  1.00  0.00           C
ATOM   1547  HB2 PRO    98      16.529  34.744  44.110  1.00  0.00           H
ATOM   1548  HB3 PRO    98      16.549  36.428  43.958  1.00  0.00           H
ATOM   1549  CA  PRO    98      18.437  35.764  44.631  1.00  0.00           C
ATOM   1550  HA  PRO    98      18.118  36.355  45.489  1.00  0.00           H
ATOM   1551  C   PRO    98      18.989  34.424  45.172  1.00  0.00           C
ATOM   1552  O   PRO    98      19.929  33.756  44.697  1.00  0.00           O
ATOM   1553  N   ASP    99      18.315  33.851  46.208  1.00  0.00           N
ATOM   1554  H   ASP    99      17.552  34.382  46.605  1.00  0.00           H
ATOM   1555  CA  ASP    99      18.641  32.471  46.750  1.00  0.00           C
ATOM   1556  HA  ASP    99      19.704  32.465  46.989  1.00  0.00           H
ATOM   1557  CB  ASP    99      17.886  32.304  48.082  1.00  0.00           C
ATOM   1558  HB2 ASP    99      18.091  33.242  48.599  1.00  0.00           H
ATOM   1559  HB3 ASP    99      16.854  32.275  47.732  1.00  0.00           H
ATOM   1560  CG  ASP    99      18.252  31.119  48.898  1.00  0.00           C
ATOM   1561  OD1 ASP    99      19.389  31.131  49.400  1.00  0.00           O
ATOM   1562  OD2 ASP    99      17.408  30.285  49.253  1.00  0.00           O
ATOM   1563  C   ASP    99      18.237  31.411  45.718  1.00  0.00           C
ATOM   1564  O   ASP    99      18.854  30.328  45.693  1.00  0.00           O
ATOM   1565  N   ALA   100      17.213  31.648  44.834  1.00  0.00           N
ATOM   1566  H   ALA   100      16.625  32.455  44.981  1.00  0.00           H
ATOM   1567  CA  ALA   100      16.806  30.736  43.771  1.00  0.00           C
ATOM   1568  HA  ALA   100      16.625  29.764  44.232  1.00  0.00           H
ATOM   1569  CB  ALA   100      15.495  31.204  43.199  1.00  0.00           C
ATOM   1570  HB1 ALA   100      14.716  31.248  43.960  1.00  0.00           H
ATOM   1571  HB2 ALA   100      15.106  30.458  42.506  1.00  0.00           H
ATOM   1572  HB3 ALA   100      15.578  32.159  42.680  1.00  0.00           H
ATOM   1573  C   ALA   100      17.849  30.520  42.647  1.00  0.00           C
ATOM   1574  O   ALA   100      17.793  29.540  41.926  1.00  0.00           O
ATOM   1575  N   MET   101      18.791  31.410  42.626  1.00  0.00           N
ATOM   1576  H   MET   101      18.709  32.272  43.147  1.00  0.00           H
ATOM   1577  CA  MET   101      19.896  31.325  41.666  1.00  0.00           C
ATOM   1578  HA  MET   101      19.564  30.827  40.755  1.00  0.00           H
ATOM   1579  CB  MET   101      20.269  32.769  41.221  1.00  0.00           C
ATOM   1580  HB2 MET   101      19.347  33.013  40.693  1.00  0.00           H
ATOM   1581  HB3 MET   101      20.515  33.448  42.038  1.00  0.00           H
ATOM   1582  CG  MET   101      21.359  32.840  40.157  1.00  0.00           C
ATOM   1583  HG2 MET   101      22.307  32.548  40.610  1.00  0.00           H
ATOM   1584  HG3 MET   101      21.132  32.238  39.278  1.00  0.00           H
ATOM   1585  SD  MET   101      21.449  34.471  39.441  1.00  0.00           S
ATOM   1586  CE  MET   101      19.870  34.589  38.568  1.00  0.00           C
ATOM   1587  HE1 MET   101      19.793  33.909  37.720  1.00  0.00           H
ATOM   1588  HE2 MET   101      19.080  34.403  39.296  1.00  0.00           H
ATOM   1589  HE3 MET   101      19.696  35.585  38.159  1.00  0.00           H
ATOM   1590  C   MET   101      21.132  30.550  42.173  1.00  0.00           C
ATOM   1591  O   MET   101      21.549  29.648  41.489  1.00  0.00           O
ATOM   1592  N   ARG   102      21.592  30.805  43.360  1.00  0.00           N
ATOM   1593  H   ARG   102      21.134  31.533  43.888  1.00  0.00           H
ATOM   1594  CA  ARG   102      22.658  29.988  44.031  1.00  0.00           C
ATOM   1595  HA  ARG   102      23.470  29.743  43.346  1.00  0.00           H
ATOM   1596  CB  ARG   102      23.312  30.776  45.263  1.00  0.00           C
ATOM   1597  HB2 ARG   102      23.996  30.152  45.839  1.00  0.00           H
ATOM   1598  HB3 ARG   102      23.812  31.632  44.812  1.00  0.00           H
ATOM   1599  CG  ARG   102      22.290  31.311  46.292  1.00  0.00           C
ATOM   1600  HG2 ARG   102      21.616  31.996  45.778  1.00  0.00           H
ATOM   1601  HG3 ARG   102      21.761  30.465  46.732  1.00  0.00           H
ATOM   1602  CD  ARG   102      22.908  31.957  47.550  1.00  0.00           C
ATOM   1603  HD2 ARG   102      23.774  31.424  47.944  1.00  0.00           H
ATOM   1604  HD3 ARG   102      23.314  32.926  47.256  1.00  0.00           H
ATOM   1605  NE  ARG   102      21.875  32.125  48.630  1.00  0.00           N
ATOM   1606  HE  ARG   102      21.068  31.518  48.602  1.00  0.00           H
ATOM   1607  CZ  ARG   102      22.181  32.783  49.755  1.00  0.00           C
ATOM   1608  NH1 ARG   102      23.227  33.579  49.867  1.00  0.00           N
ATOM   1609 HH11 ARG   102      23.814  33.747  49.063  1.00  0.00           H
ATOM   1610 HH12 ARG   102      23.268  34.258  50.614  1.00  0.00           H
ATOM   1611  NH2 ARG   102      21.326  32.742  50.712  1.00  0.00           N
ATOM   1612 HH21 ARG   102      20.488  32.205  50.537  1.00  0.00           H
ATOM   1613 HH22 ARG   102      21.457  33.161  51.622  1.00  0.00           H
ATOM   1614  C   ARG   102      22.255  28.519  44.399  1.00  0.00           C
ATOM   1615  O   ARG   102      23.157  27.698  44.535  1.00  0.00           O
ATOM   1616  N   THR   103      20.936  28.200  44.465  1.00  0.00           N
ATOM   1617  H   THR   103      20.168  28.848  44.364  1.00  0.00           H
ATOM   1618  CA  THR   103      20.435  26.802  44.701  1.00  0.00           C
ATOM   1619  HA  THR   103      21.270  26.137  44.920  1.00  0.00           H
ATOM   1620  CB  THR   103      19.459  26.713  45.885  1.00  0.00           C
ATOM   1621  HB  THR   103      19.204  25.669  46.063  1.00  0.00           H
ATOM   1622  CG2 THR   103      20.125  27.235  47.231  1.00  0.00           C
ATOM   1623 HG21 THR   103      20.978  26.568  47.363  1.00  0.00           H
ATOM   1624 HG22 THR   103      19.397  26.991  48.004  1.00  0.00           H
ATOM   1625 HG23 THR   103      20.481  28.266  47.222  1.00  0.00           H
ATOM   1626  OG1 THR   103      18.256  27.497  45.720  1.00  0.00           O
ATOM   1627  HG1 THR   103      18.406  28.421  45.933  1.00  0.00           H
ATOM   1628  C   THR   103      19.816  26.228  43.392  1.00  0.00           C
ATOM   1629  O   THR   103      18.979  25.317  43.381  1.00  0.00           O
ATOM   1630  N   THR   104      20.099  26.881  42.222  1.00  0.00           N
ATOM   1631  H   THR   104      20.882  27.517  42.192  1.00  0.00           H
ATOM   1632  CA  THR   104      19.554  26.540  40.928  1.00  0.00           C
ATOM   1633  HA  THR   104      18.476  26.384  40.967  1.00  0.00           H
ATOM   1634  CB  THR   104      19.857  27.574  39.862  1.00  0.00           C
ATOM   1635  HB  THR   104      19.525  28.539  40.242  1.00  0.00           H
ATOM   1636  CG2 THR   104      21.291  27.648  39.311  1.00  0.00           C
ATOM   1637 HG21 THR   104      22.040  27.652  40.103  1.00  0.00           H
ATOM   1638 HG22 THR   104      21.338  28.541  38.688  1.00  0.00           H
ATOM   1639 HG23 THR   104      21.485  26.733  38.752  1.00  0.00           H
ATOM   1640  OG1 THR   104      19.065  27.252  38.726  1.00  0.00           O
ATOM   1641  HG1 THR   104      18.892  28.160  38.468  1.00  0.00           H
ATOM   1642  C   THR   104      20.169  25.149  40.516  1.00  0.00           C
ATOM   1643  O   THR   104      21.233  24.754  40.898  1.00  0.00           O
ATOM   1644  N   GLN   105      19.363  24.432  39.705  1.00  0.00           N
ATOM   1645  H   GLN   105      18.377  24.631  39.799  1.00  0.00           H
ATOM   1646  CA  GLN   105      19.804  23.240  39.023  1.00  0.00           C
ATOM   1647  HA  GLN   105      20.772  22.962  39.438  1.00  0.00           H
ATOM   1648  CB  GLN   105      18.859  22.060  39.126  1.00  0.00           C
ATOM   1649  HB2 GLN   105      17.897  22.334  38.689  1.00  0.00           H
ATOM   1650  HB3 GLN   105      19.390  21.217  38.681  1.00  0.00           H
ATOM   1651  CG  GLN   105      18.540  21.535  40.565  1.00  0.00           C
ATOM   1652  HG2 GLN   105      19.531  21.219  40.894  1.00  0.00           H
ATOM   1653  HG3 GLN   105      18.103  22.360  41.126  1.00  0.00           H
ATOM   1654  CD  GLN   105      17.654  20.340  40.561  1.00  0.00           C
ATOM   1655  OE1 GLN   105      17.533  19.690  39.583  1.00  0.00           O
ATOM   1656  NE2 GLN   105      17.364  19.826  41.671  1.00  0.00           N
ATOM   1657 HE21 GLN   105      16.846  18.960  41.631  1.00  0.00           H
ATOM   1658 HE22 GLN   105      17.703  20.328  42.479  1.00  0.00           H
ATOM   1659  C   GLN   105      20.200  23.405  37.597  1.00  0.00           C
ATOM   1660  O   GLN   105      20.658  22.415  36.963  1.00  0.00           O
ATOM   1661  N   ASN   106      20.203  24.618  37.078  1.00  0.00           N
ATOM   1662  H   ASN   106      20.009  25.412  37.672  1.00  0.00           H
ATOM   1663  CA  ASN   106      20.686  24.809  35.710  1.00  0.00           C
ATOM   1664  HA  ASN   106      20.548  23.944  35.061  1.00  0.00           H
ATOM   1665  CB  ASN   106      19.952  25.960  35.056  1.00  0.00           C
ATOM   1666  HB2 ASN   106      18.879  25.788  35.145  1.00  0.00           H
ATOM   1667  HB3 ASN   106      20.074  26.852  35.669  1.00  0.00           H
ATOM   1668  CG  ASN   106      20.194  26.147  33.567  1.00  0.00           C
ATOM   1669  OD1 ASN   106      20.873  27.036  33.263  1.00  0.00           O
ATOM   1670  ND2 ASN   106      19.484  25.424  32.758  1.00  0.00           N
ATOM   1671 HD21 ASN   106      18.944  24.652  33.123  1.00  0.00           H
ATOM   1672 HD22 ASN   106      19.837  25.439  31.812  1.00  0.00           H
ATOM   1673  C   ASN   106      22.154  25.326  35.675  1.00  0.00           C
ATOM   1674  O   ASN   106      22.600  26.213  36.429  1.00  0.00           O
ATOM   1675  N   PRO   107      23.022  24.724  34.780  1.00  0.00           N
ATOM   1676  CD  PRO   107      22.649  23.661  33.881  1.00  0.00           C
ATOM   1677  HD2 PRO   107      21.750  23.869  33.300  1.00  0.00           H
ATOM   1678  HD3 PRO   107      22.419  22.683  34.304  1.00  0.00           H
ATOM   1679  CG  PRO   107      23.852  23.494  32.931  1.00  0.00           C
ATOM   1680  HG2 PRO   107      23.613  24.154  32.098  1.00  0.00           H
ATOM   1681  HG3 PRO   107      23.851  22.435  32.676  1.00  0.00           H
ATOM   1682  CB  PRO   107      25.049  24.094  33.731  1.00  0.00           C
ATOM   1683  HB2 PRO   107      25.800  24.509  33.060  1.00  0.00           H
ATOM   1684  HB3 PRO   107      25.492  23.296  34.327  1.00  0.00           H
ATOM   1685  CA  PRO   107      24.407  25.137  34.657  1.00  0.00           C
ATOM   1686  HA  PRO   107      24.876  25.046  35.636  1.00  0.00           H
ATOM   1687  C   PRO   107      24.540  26.541  34.168  1.00  0.00           C
ATOM   1688  O   PRO   107      25.536  27.169  34.590  1.00  0.00           O
ATOM   1689  N   ASP   108      23.638  27.148  33.338  1.00  0.00           N
ATOM   1690  H   ASP   108      22.807  26.686  32.996  1.00  0.00           H
ATOM   1691  CA  ASP   108      23.956  28.393  32.685  1.00  0.00           C
ATOM   1692  HA  ASP   108      25.030  28.451  32.505  1.00  0.00           H
ATOM   1693  CB  ASP   108      23.357  28.521  31.295  1.00  0.00           C
ATOM   1694  HB2 ASP   108      22.316  28.816  31.423  1.00  0.00           H
ATOM   1695  HB3 ASP   108      23.932  29.323  30.832  1.00  0.00           H
ATOM   1696  CG  ASP   108      23.463  27.281  30.508  1.00  0.00           C
ATOM   1697  OD1 ASP   108      24.537  27.110  29.979  1.00  0.00           O
ATOM   1698  OD2 ASP   108      22.541  26.411  30.507  1.00  0.00           O
ATOM   1699  C   ASP   108      23.533  29.657  33.461  1.00  0.00           C
ATOM   1700  O   ASP   108      24.094  30.709  33.274  1.00  0.00           O
ATOM   1701  N   GLU   109      22.485  29.529  34.247  1.00  0.00           N
ATOM   1702  H   GLU   109      22.031  28.627  34.271  1.00  0.00           H
ATOM   1703  CA  GLU   109      21.817  30.616  34.995  1.00  0.00           C
ATOM   1704  HA  GLU   109      21.243  31.199  34.275  1.00  0.00           H
ATOM   1705  CB  GLU   109      20.921  30.048  36.039  1.00  0.00           C
ATOM   1706  HB2 GLU   109      20.343  29.205  35.662  1.00  0.00           H
ATOM   1707  HB3 GLU   109      21.508  29.800  36.924  1.00  0.00           H
ATOM   1708  CG  GLU   109      19.936  31.105  36.515  1.00  0.00           C
ATOM   1709  HG2 GLU   109      20.425  31.880  37.106  1.00  0.00           H
ATOM   1710  HG3 GLU   109      19.741  31.634  35.581  1.00  0.00           H
ATOM   1711  CD  GLU   109      18.588  30.537  37.085  1.00  0.00           C
ATOM   1712  OE1 GLU   109      18.681  29.633  37.937  1.00  0.00           O
ATOM   1713  OE2 GLU   109      17.546  31.073  36.719  1.00  0.00           O
ATOM   1714  C   GLU   109      22.730  31.586  35.671  1.00  0.00           C
ATOM   1715  O   GLU   109      22.489  32.796  35.514  1.00  0.00           O
ATOM   1716  N   LEU   110      23.696  31.189  36.397  1.00  0.00           N
ATOM   1717  H   LEU   110      23.892  30.212  36.565  1.00  0.00           H
ATOM   1718  CA  LEU   110      24.550  32.081  37.185  1.00  0.00           C
ATOM   1719  HA  LEU   110      23.920  32.755  37.764  1.00  0.00           H
ATOM   1720  CB  LEU   110      25.419  31.195  38.068  1.00  0.00           C
ATOM   1721  HB2 LEU   110      24.829  30.521  38.691  1.00  0.00           H
ATOM   1722  HB3 LEU   110      25.983  30.527  37.416  1.00  0.00           H
ATOM   1723  CG  LEU   110      26.359  32.052  38.951  1.00  0.00           C
ATOM   1724  HG  LEU   110      26.957  32.677  38.286  1.00  0.00           H
ATOM   1725  CD1 LEU   110      25.576  33.048  39.835  1.00  0.00           C
ATOM   1726 HD11 LEU   110      25.231  33.793  39.118  1.00  0.00           H
ATOM   1727 HD12 LEU   110      26.171  33.489  40.635  1.00  0.00           H
ATOM   1728 HD13 LEU   110      24.735  32.442  40.173  1.00  0.00           H
ATOM   1729  CD2 LEU   110      27.176  31.265  39.979  1.00  0.00           C
ATOM   1730 HD21 LEU   110      26.419  30.784  40.597  1.00  0.00           H
ATOM   1731 HD22 LEU   110      27.851  30.591  39.449  1.00  0.00           H
ATOM   1732 HD23 LEU   110      27.791  31.852  40.661  1.00  0.00           H
ATOM   1733  C   LEU   110      25.342  32.957  36.256  1.00  0.00           C
ATOM   1734  O   LEU   110      25.191  34.149  36.221  1.00  0.00           O
ATOM   1735  N   TRP   111      26.154  32.347  35.443  1.00  0.00           N
ATOM   1736  H   TRP   111      26.000  31.361  35.294  1.00  0.00           H
ATOM   1737  CA  TRP   111      26.944  33.002  34.385  1.00  0.00           C
ATOM   1738  HA  TRP   111      27.634  33.710  34.846  1.00  0.00           H
ATOM   1739  CB  TRP   111      27.703  31.902  33.578  1.00  0.00           C
ATOM   1740  HB2 TRP   111      27.138  31.512  32.731  1.00  0.00           H
ATOM   1741  HB3 TRP   111      28.526  32.348  33.018  1.00  0.00           H
ATOM   1742  CG  TRP   111      28.164  30.811  34.424  1.00  0.00           C
ATOM   1743  CD1 TRP   111      27.818  29.509  34.184  1.00  0.00           C
ATOM   1744  HD1 TRP   111      27.208  29.212  33.344  1.00  0.00           H
ATOM   1745  NE1 TRP   111      28.333  28.693  35.208  1.00  0.00           N
ATOM   1746  HE1 TRP   111      28.149  27.703  35.278  1.00  0.00           H
ATOM   1747  CE2 TRP   111      29.019  29.412  36.131  1.00  0.00           C
ATOM   1748  CZ2 TRP   111      29.689  29.079  37.294  1.00  0.00           C
ATOM   1749  HZ2 TRP   111      29.665  28.026  37.533  1.00  0.00           H
ATOM   1750  CH2 TRP   111      30.244  30.152  38.049  1.00  0.00           C
ATOM   1751  HH2 TRP   111      30.760  29.977  38.982  1.00  0.00           H
ATOM   1752  CZ3 TRP   111      30.222  31.452  37.648  1.00  0.00           C
ATOM   1753  HZ3 TRP   111      30.770  32.183  38.225  1.00  0.00           H
ATOM   1754  CE3 TRP   111      29.576  31.740  36.413  1.00  0.00           C
ATOM   1755  HE3 TRP   111      29.429  32.748  36.054  1.00  0.00           H
ATOM   1756  CD2 TRP   111      28.951  30.747  35.661  1.00  0.00           C
ATOM   1757  C   TRP   111      26.067  33.839  33.464  1.00  0.00           C
ATOM   1758  O   TRP   111      26.512  34.903  33.123  1.00  0.00           O
ATOM   1759  N   GLU   112      24.869  33.480  33.144  1.00  0.00           N
ATOM   1760  H   GLU   112      24.592  32.547  33.410  1.00  0.00           H
ATOM   1761  CA  GLU   112      23.969  34.276  32.282  1.00  0.00           C
ATOM   1762  HA  GLU   112      24.416  34.446  31.303  1.00  0.00           H
ATOM   1763  CB  GLU   112      22.682  33.431  32.103  1.00  0.00           C
ATOM   1764  HB2 GLU   112      22.341  32.990  33.039  1.00  0.00           H
ATOM   1765  HB3 GLU   112      21.851  34.057  31.775  1.00  0.00           H
ATOM   1766  CG  GLU   112      22.823  32.345  31.031  1.00  0.00           C
ATOM   1767  HG2 GLU   112      23.822  31.907  31.018  1.00  0.00           H
ATOM   1768  HG3 GLU   112      22.246  31.447  31.247  1.00  0.00           H
ATOM   1769  CD  GLU   112      22.256  32.778  29.633  1.00  0.00           C
ATOM   1770  OE1 GLU   112      22.767  33.806  29.191  1.00  0.00           O
ATOM   1771  OE2 GLU   112      21.318  32.118  29.035  1.00  0.00           O
ATOM   1772  C   GLU   112      23.640  35.637  32.959  1.00  0.00           C
ATOM   1773  O   GLU   112      23.779  36.677  32.356  1.00  0.00           O
ATOM   1774  N   PHE   113      23.296  35.524  34.305  1.00  0.00           N
ATOM   1775  H   PHE   113      23.295  34.623  34.763  1.00  0.00           H
ATOM   1776  CA  PHE   113      22.873  36.703  35.092  1.00  0.00           C
ATOM   1777  HA  PHE   113      22.166  37.171  34.408  1.00  0.00           H
ATOM   1778  CB  PHE   113      22.161  36.305  36.362  1.00  0.00           C
ATOM   1779  HB2 PHE   113      21.287  35.682  36.173  1.00  0.00           H
ATOM   1780  HB3 PHE   113      22.853  35.591  36.809  1.00  0.00           H
ATOM   1781  CG  PHE   113      21.885  37.368  37.383  1.00  0.00           C
ATOM   1782  CD1 PHE   113      20.667  38.096  37.232  1.00  0.00           C
ATOM   1783  HD1 PHE   113      20.024  37.831  36.406  1.00  0.00           H
ATOM   1784  CE1 PHE   113      20.350  39.201  38.079  1.00  0.00           C
ATOM   1785  HE1 PHE   113      19.489  39.813  37.852  1.00  0.00           H
ATOM   1786  CZ  PHE   113      21.205  39.426  39.101  1.00  0.00           C
ATOM   1787  HZ  PHE   113      20.921  40.277  39.703  1.00  0.00           H
ATOM   1788  CE2 PHE   113      22.385  38.732  39.305  1.00  0.00           C
ATOM   1789  HE2 PHE   113      23.034  39.056  40.106  1.00  0.00           H
ATOM   1790  CD2 PHE   113      22.812  37.775  38.367  1.00  0.00           C
ATOM   1791  HD2 PHE   113      23.741  37.254  38.544  1.00  0.00           H
ATOM   1792  C   PHE   113      24.044  37.622  35.421  1.00  0.00           C
ATOM   1793  O   PHE   113      23.825  38.864  35.451  1.00  0.00           O
ATOM   1794  N   ILE   114      25.236  37.061  35.523  1.00  0.00           N
ATOM   1795  H   ILE   114      25.299  36.054  35.487  1.00  0.00           H
ATOM   1796  CA  ILE   114      26.467  37.838  35.749  1.00  0.00           C
ATOM   1797  HA  ILE   114      26.159  38.630  36.432  1.00  0.00           H
ATOM   1798  CB  ILE   114      27.632  36.960  36.223  1.00  0.00           C
ATOM   1799  HB  ILE   114      27.848  36.163  35.512  1.00  0.00           H
ATOM   1800  CG2 ILE   114      28.876  37.910  36.209  1.00  0.00           C
ATOM   1801 HG21 ILE   114      29.279  37.821  35.201  1.00  0.00           H
ATOM   1802 HG22 ILE   114      29.750  37.664  36.812  1.00  0.00           H
ATOM   1803 HG23 ILE   114      28.516  38.931  36.342  1.00  0.00           H
ATOM   1804  CG1 ILE   114      27.454  36.353  37.623  1.00  0.00           C
ATOM   1805 HG12 ILE   114      27.540  37.114  38.398  1.00  0.00           H
ATOM   1806 HG13 ILE   114      26.503  35.831  37.725  1.00  0.00           H
ATOM   1807  CD1 ILE   114      28.520  35.258  37.944  1.00  0.00           C
ATOM   1808 HD11 ILE   114      29.505  35.717  37.855  1.00  0.00           H
ATOM   1809 HD12 ILE   114      28.479  34.434  37.232  1.00  0.00           H
ATOM   1810 HD13 ILE   114      28.387  34.959  38.983  1.00  0.00           H
ATOM   1811  C   ILE   114      26.824  38.504  34.407  1.00  0.00           C
ATOM   1812  O   ILE   114      27.244  39.688  34.329  1.00  0.00           O
ATOM   1813  N   ALA   115      26.469  37.894  33.242  1.00  0.00           N
ATOM   1814  H   ALA   115      26.048  36.986  33.373  1.00  0.00           H
ATOM   1815  CA  ALA   115      26.793  38.452  31.896  1.00  0.00           C
ATOM   1816  HA  ALA   115      27.778  38.911  31.993  1.00  0.00           H
ATOM   1817  CB  ALA   115      26.749  37.269  30.858  1.00  0.00           C
ATOM   1818  HB1 ALA   115      27.481  36.581  31.283  1.00  0.00           H
ATOM   1819  HB2 ALA   115      27.066  37.721  29.919  1.00  0.00           H
ATOM   1820  HB3 ALA   115      25.737  36.875  30.772  1.00  0.00           H
ATOM   1821  C   ALA   115      25.826  39.647  31.607  1.00  0.00           C
ATOM   1822  O   ALA   115      26.312  40.735  31.389  1.00  0.00           O
ATOM   1823  N   ASP   116      24.527  39.472  31.778  1.00  0.00           N
ATOM   1824  H   ASP   116      24.202  38.543  32.006  1.00  0.00           H
ATOM   1825  CA  ASP   116      23.555  40.567  31.748  1.00  0.00           C
ATOM   1826  HA  ASP   116      23.377  40.968  30.751  1.00  0.00           H
ATOM   1827  CB  ASP   116      22.256  40.046  32.359  1.00  0.00           C
ATOM   1828  HB2 ASP   116      22.532  39.367  33.166  1.00  0.00           H
ATOM   1829  HB3 ASP   116      21.636  40.875  32.704  1.00  0.00           H
ATOM   1830  CG  ASP   116      21.541  39.122  31.388  1.00  0.00           C
ATOM   1831  OD1 ASP   116      21.695  39.219  30.120  1.00  0.00           O
ATOM   1832  OD2 ASP   116      20.492  38.537  31.755  1.00  0.00           O
ATOM   1833  C   ASP   116      24.045  41.739  32.684  1.00  0.00           C
ATOM   1834  O   ASP   116      23.778  42.875  32.324  1.00  0.00           O
ATOM   1835  N   SER   117      24.456  41.576  33.930  1.00  0.00           N
ATOM   1836  H   SER   117      24.519  40.633  34.288  1.00  0.00           H
ATOM   1837  CA  SER   117      24.676  42.632  34.915  1.00  0.00           C
ATOM   1838  HA  SER   117      23.871  43.367  34.919  1.00  0.00           H
ATOM   1839  CB  SER   117      24.689  41.944  36.345  1.00  0.00           C
ATOM   1840  HB2 SER   117      25.334  41.065  36.344  1.00  0.00           H
ATOM   1841  HB3 SER   117      24.877  42.583  37.207  1.00  0.00           H
ATOM   1842  OG  SER   117      23.443  41.317  36.662  1.00  0.00           O
ATOM   1843  HG  SER   117      23.460  40.405  36.362  1.00  0.00           H
ATOM   1844  C   SER   117      25.949  43.352  34.678  1.00  0.00           C
ATOM   1845  O   SER   117      26.127  44.503  34.971  1.00  0.00           O
ATOM   1846  N   LEU   118      26.916  42.648  34.096  1.00  0.00           N
ATOM   1847  H   LEU   118      26.762  41.679  33.855  1.00  0.00           H
ATOM   1848  CA  LEU   118      28.105  43.213  33.424  1.00  0.00           C
ATOM   1849  HA  LEU   118      28.588  43.959  34.054  1.00  0.00           H
ATOM   1850  CB  LEU   118      29.110  42.045  33.120  1.00  0.00           C
ATOM   1851  HB2 LEU   118      29.478  41.569  34.030  1.00  0.00           H
ATOM   1852  HB3 LEU   118      28.575  41.285  32.551  1.00  0.00           H
ATOM   1853  CG  LEU   118      30.347  42.333  32.256  1.00  0.00           C
ATOM   1854  HG  LEU   118      30.042  42.671  31.266  1.00  0.00           H
ATOM   1855  CD1 LEU   118      31.229  43.424  32.940  1.00  0.00           C
ATOM   1856 HD11 LEU   118      31.254  43.236  34.013  1.00  0.00           H
ATOM   1857 HD12 LEU   118      30.879  44.429  32.700  1.00  0.00           H
ATOM   1858 HD13 LEU   118      32.267  43.401  32.608  1.00  0.00           H
ATOM   1859  CD2 LEU   118      31.144  41.073  32.062  1.00  0.00           C
ATOM   1860 HD21 LEU   118      30.531  40.245  31.707  1.00  0.00           H
ATOM   1861 HD22 LEU   118      31.798  41.236  31.206  1.00  0.00           H
ATOM   1862 HD23 LEU   118      31.558  40.818  33.039  1.00  0.00           H
ATOM   1863  C   LEU   118      27.764  43.998  32.203  1.00  0.00           C
ATOM   1864  O   LEU   118      28.270  45.127  31.966  1.00  0.00           O
ATOM   1865  N   LYS   119      26.896  43.486  31.403  1.00  0.00           N
ATOM   1866  H   LYS   119      26.489  42.598  31.657  1.00  0.00           H
ATOM   1867  CA  LYS   119      26.454  44.056  30.132  1.00  0.00           C
ATOM   1868  HA  LYS   119      27.349  44.364  29.592  1.00  0.00           H
ATOM   1869  CB  LYS   119      25.745  42.896  29.299  1.00  0.00           C
ATOM   1870  HB2 LYS   119      26.553  42.166  29.260  1.00  0.00           H
ATOM   1871  HB3 LYS   119      24.975  42.401  29.889  1.00  0.00           H
ATOM   1872  CG  LYS   119      25.298  43.182  27.868  1.00  0.00           C
ATOM   1873  HG2 LYS   119      26.181  43.511  27.319  1.00  0.00           H
ATOM   1874  HG3 LYS   119      24.955  42.252  27.415  1.00  0.00           H
ATOM   1875  CD  LYS   119      24.192  44.195  27.754  1.00  0.00           C
ATOM   1876  HD2 LYS   119      23.297  43.910  28.307  1.00  0.00           H
ATOM   1877  HD3 LYS   119      24.517  45.176  28.102  1.00  0.00           H
ATOM   1878  CE  LYS   119      23.762  44.518  26.299  1.00  0.00           C
ATOM   1879  HE2 LYS   119      24.735  44.722  25.854  1.00  0.00           H
ATOM   1880  HE3 LYS   119      23.348  43.676  25.745  1.00  0.00           H
ATOM   1881  NZ  LYS   119      22.871  45.699  26.271  1.00  0.00           N
ATOM   1882  HZ1 LYS   119      23.125  46.429  26.921  1.00  0.00           H
ATOM   1883  HZ2 LYS   119      21.974  45.345  26.569  1.00  0.00           H
ATOM   1884  HZ3 LYS   119      22.744  45.979  25.308  1.00  0.00           H
ATOM   1885  C   LYS   119      25.594  45.295  30.429  1.00  0.00           C
ATOM   1886  O   LYS   119      25.863  46.329  29.770  1.00  0.00           O
ATOM   1887  N   ALA   120      24.705  45.290  31.464  1.00  0.00           N
ATOM   1888  H   ALA   120      24.475  44.340  31.714  1.00  0.00           H
ATOM   1889  CA  ALA   120      23.924  46.349  31.932  1.00  0.00           C
ATOM   1890  HA  ALA   120      23.395  46.788  31.087  1.00  0.00           H
ATOM   1891  CB  ALA   120      22.890  45.846  32.937  1.00  0.00           C
ATOM   1892  HB1 ALA   120      23.390  45.330  33.756  1.00  0.00           H
ATOM   1893  HB2 ALA   120      22.278  45.176  32.333  1.00  0.00           H
ATOM   1894  HB3 ALA   120      22.304  46.690  33.300  1.00  0.00           H
ATOM   1895  C   ALA   120      24.745  47.537  32.582  1.00  0.00           C
ATOM   1896  O   ALA   120      24.442  48.746  32.465  1.00  0.00           O
ATOM   1897  N   PHE   121      25.776  47.215  33.380  1.00  0.00           N
ATOM   1898  H   PHE   121      25.989  46.244  33.558  1.00  0.00           H
ATOM   1899  CA  PHE   121      26.813  48.167  33.760  1.00  0.00           C
ATOM   1900  HA  PHE   121      26.280  49.040  34.137  1.00  0.00           H
ATOM   1901  CB  PHE   121      27.781  47.589  34.844  1.00  0.00           C
ATOM   1902  HB2 PHE   121      27.151  47.465  35.725  1.00  0.00           H
ATOM   1903  HB3 PHE   121      28.025  46.571  34.538  1.00  0.00           H
ATOM   1904  CG  PHE   121      29.137  48.285  35.187  1.00  0.00           C
ATOM   1905  CD1 PHE   121      29.190  49.490  35.879  1.00  0.00           C
ATOM   1906  HD1 PHE   121      28.299  50.091  35.987  1.00  0.00           H
ATOM   1907  CE1 PHE   121      30.408  50.064  36.298  1.00  0.00           C
ATOM   1908  HE1 PHE   121      30.214  50.926  36.917  1.00  0.00           H
ATOM   1909  CZ  PHE   121      31.597  49.454  35.943  1.00  0.00           C
ATOM   1910  HZ  PHE   121      32.523  49.864  36.320  1.00  0.00           H
ATOM   1911  CE2 PHE   121      31.591  48.275  35.176  1.00  0.00           C
ATOM   1912  HE2 PHE   121      32.515  47.805  34.872  1.00  0.00           H
ATOM   1913  CD2 PHE   121      30.411  47.608  34.909  1.00  0.00           C
ATOM   1914  HD2 PHE   121      30.352  46.688  34.345  1.00  0.00           H
ATOM   1915  C   PHE   121      27.632  48.770  32.535  1.00  0.00           C
ATOM   1916  O   PHE   121      27.564  49.958  32.257  1.00  0.00           O
ATOM   1917  N   ILE   122      28.214  47.925  31.658  1.00  0.00           N
ATOM   1918  H   ILE   122      28.098  46.971  31.966  1.00  0.00           H
ATOM   1919  CA  ILE   122      28.943  48.296  30.453  1.00  0.00           C
ATOM   1920  HA  ILE   122      29.709  48.969  30.835  1.00  0.00           H
ATOM   1921  CB  ILE   122      29.640  47.030  29.899  1.00  0.00           C
ATOM   1922  HB  ILE   122      28.895  46.235  29.861  1.00  0.00           H
ATOM   1923  CG2 ILE   122      30.129  46.974  28.463  1.00  0.00           C
ATOM   1924 HG21 ILE   122      29.308  47.318  27.832  1.00  0.00           H
ATOM   1925 HG22 ILE   122      30.532  46.024  28.111  1.00  0.00           H
ATOM   1926 HG23 ILE   122      30.761  47.850  28.323  1.00  0.00           H
ATOM   1927  CG1 ILE   122      30.714  46.554  30.904  1.00  0.00           C
ATOM   1928 HG12 ILE   122      30.279  46.241  31.854  1.00  0.00           H
ATOM   1929 HG13 ILE   122      31.047  45.585  30.532  1.00  0.00           H
ATOM   1930  CD1 ILE   122      32.047  47.377  31.020  1.00  0.00           C
ATOM   1931 HD11 ILE   122      32.529  46.857  31.846  1.00  0.00           H
ATOM   1932 HD12 ILE   122      31.931  48.378  31.435  1.00  0.00           H
ATOM   1933 HD13 ILE   122      32.544  47.423  30.051  1.00  0.00           H
ATOM   1934  C   ILE   122      28.185  49.123  29.363  1.00  0.00           C
ATOM   1935  O   ILE   122      28.837  49.965  28.738  1.00  0.00           O
ATOM   1936  N   ASP   123      26.922  48.882  29.149  1.00  0.00           N
ATOM   1937  H   ASP   123      26.527  48.174  29.753  1.00  0.00           H
ATOM   1938  CA  ASP   123      25.909  49.761  28.474  1.00  0.00           C
ATOM   1939  HA  ASP   123      25.880  49.572  27.401  1.00  0.00           H
ATOM   1940  CB  ASP   123      24.536  49.404  29.030  1.00  0.00           C
ATOM   1941  HB2 ASP   123      24.652  49.370  30.114  1.00  0.00           H
ATOM   1942  HB3 ASP   123      23.824  50.206  28.833  1.00  0.00           H
ATOM   1943  CG  ASP   123      23.846  48.220  28.306  1.00  0.00           C
ATOM   1944  OD1 ASP   123      22.930  47.628  28.823  1.00  0.00           O
ATOM   1945  OD2 ASP   123      24.267  47.826  27.200  1.00  0.00           O
ATOM   1946  C   ASP   123      26.175  51.307  28.760  1.00  0.00           C
ATOM   1947  O   ASP   123      25.963  52.049  27.761  1.00  0.00           O
ATOM   1948  N   GLU   124      26.337  51.718  29.983  1.00  0.00           N
ATOM   1949  H   GLU   124      26.401  50.995  30.685  1.00  0.00           H
ATOM   1950  CA  GLU   124      26.567  53.092  30.397  1.00  0.00           C
ATOM   1951  HA  GLU   124      26.349  53.715  29.530  1.00  0.00           H
ATOM   1952  CB  GLU   124      25.504  53.463  31.460  1.00  0.00           C
ATOM   1953  HB2 GLU   124      25.615  52.831  32.341  1.00  0.00           H
ATOM   1954  HB3 GLU   124      25.684  54.453  31.875  1.00  0.00           H
ATOM   1955  CG  GLU   124      24.018  53.443  31.010  1.00  0.00           C
ATOM   1956  HG2 GLU   124      23.874  52.401  30.726  1.00  0.00           H
ATOM   1957  HG3 GLU   124      23.303  53.649  31.806  1.00  0.00           H
ATOM   1958  CD  GLU   124      23.518  54.337  29.855  1.00  0.00           C
ATOM   1959  OE1 GLU   124      23.827  55.532  29.821  1.00  0.00           O
ATOM   1960  OE2 GLU   124      22.710  53.826  29.103  1.00  0.00           O
ATOM   1961  C   GLU   124      27.980  53.525  30.661  1.00  0.00           C
ATOM   1962  O   GLU   124      28.296  54.708  30.846  1.00  0.00           O
ATOM   1963  N   GLN   125      28.948  52.534  30.586  1.00  0.00           N
ATOM   1964  H   GLN   125      28.577  51.605  30.451  1.00  0.00           H
ATOM   1965  CA  GLN   125      30.400  52.816  30.520  1.00  0.00           C
ATOM   1966  HA  GLN   125      30.655  53.693  31.117  1.00  0.00           H
ATOM   1967  CB  GLN   125      31.174  51.552  31.054  1.00  0.00           C
ATOM   1968  HB2 GLN   125      30.732  50.709  30.521  1.00  0.00           H
ATOM   1969  HB3 GLN   125      32.230  51.576  30.788  1.00  0.00           H
ATOM   1970  CG  GLN   125      30.952  51.320  32.518  1.00  0.00           C
ATOM   1971  HG2 GLN   125      29.870  51.187  32.542  1.00  0.00           H
ATOM   1972  HG3 GLN   125      31.425  50.395  32.852  1.00  0.00           H
ATOM   1973  CD  GLN   125      31.296  52.481  33.419  1.00  0.00           C
ATOM   1974  OE1 GLN   125      32.407  52.958  33.480  1.00  0.00           O
ATOM   1975  NE2 GLN   125      30.312  52.888  34.188  1.00  0.00           N
ATOM   1976 HE21 GLN   125      30.376  53.602  34.899  1.00  0.00           H
ATOM   1977 HE22 GLN   125      29.490  52.306  34.112  1.00  0.00           H
ATOM   1978  C   GLN   125      30.750  53.216  29.119  1.00  0.00           C
ATOM   1979  O   GLN   125      31.512  54.113  28.831  1.00  0.00           O
ATOM   1980  N   PHE   126      30.183  52.409  28.160  1.00  0.00           N
ATOM   1981  H   PHE   126      29.525  51.733  28.522  1.00  0.00           H
ATOM   1982  CA  PHE   126      30.472  52.507  26.694  1.00  0.00           C
ATOM   1983  HA  PHE   126      31.015  53.421  26.454  1.00  0.00           H
ATOM   1984  CB  PHE   126      31.269  51.254  26.316  1.00  0.00           C
ATOM   1985  HB2 PHE   126      30.697  50.412  26.703  1.00  0.00           H
ATOM   1986  HB3 PHE   126      31.377  51.240  25.231  1.00  0.00           H
ATOM   1987  CG  PHE   126      32.648  51.230  26.916  1.00  0.00           C
ATOM   1988  CD1 PHE   126      32.729  50.632  28.121  1.00  0.00           C
ATOM   1989  HD1 PHE   126      31.898  50.217  28.673  1.00  0.00           H
ATOM   1990  CE1 PHE   126      33.996  50.406  28.735  1.00  0.00           C
ATOM   1991  HE1 PHE   126      34.095  49.881  29.673  1.00  0.00           H
ATOM   1992  CZ  PHE   126      35.143  50.892  28.038  1.00  0.00           C
ATOM   1993  HZ  PHE   126      36.122  50.577  28.368  1.00  0.00           H
ATOM   1994  CE2 PHE   126      35.033  51.516  26.781  1.00  0.00           C
ATOM   1995  HE2 PHE   126      35.902  51.804  26.209  1.00  0.00           H
ATOM   1996  CD2 PHE   126      33.793  51.680  26.194  1.00  0.00           C
ATOM   1997  HD2 PHE   126      33.779  51.980  25.157  1.00  0.00           H
ATOM   1998  C   PHE   126      29.155  52.612  25.897  1.00  0.00           C
ATOM   1999  O   PHE   126      28.818  51.713  25.110  1.00  0.00           O
ATOM   2000  N   PRO   127      28.391  53.752  26.023  1.00  0.00           N
ATOM   2001  CD  PRO   127      28.689  54.893  26.857  1.00  0.00           C
ATOM   2002  HD2 PRO   127      29.758  55.098  26.789  1.00  0.00           H
ATOM   2003  HD3 PRO   127      28.489  54.695  27.910  1.00  0.00           H
ATOM   2004  CG  PRO   127      27.761  56.012  26.384  1.00  0.00           C
ATOM   2005  HG2 PRO   127      28.105  56.582  25.521  1.00  0.00           H
ATOM   2006  HG3 PRO   127      27.502  56.604  27.262  1.00  0.00           H
ATOM   2007  CB  PRO   127      26.576  55.295  25.829  1.00  0.00           C
ATOM   2008  HB2 PRO   127      26.008  55.846  25.079  1.00  0.00           H
ATOM   2009  HB3 PRO   127      25.985  54.903  26.656  1.00  0.00           H
ATOM   2010  CA  PRO   127      27.137  53.977  25.325  1.00  0.00           C
ATOM   2011  HA  PRO   127      26.435  53.177  25.556  1.00  0.00           H
ATOM   2012  C   PRO   127      27.383  54.135  23.797  1.00  0.00           C
ATOM   2013  O   PRO   127      26.445  53.839  23.031  1.00  0.00           O
ATOM   2014  N   GLN   128      28.588  54.489  23.397  1.00  0.00           N
ATOM   2015  H   GLN   128      29.276  54.804  24.066  1.00  0.00           H
ATOM   2016  CA  GLN   128      29.040  54.358  22.014  1.00  0.00           C
ATOM   2017  HA  GLN   128      28.263  54.709  21.335  1.00  0.00           H
ATOM   2018  CB  GLN   128      30.283  55.254  21.694  1.00  0.00           C
ATOM   2019  HB2 GLN   128      30.369  55.212  20.608  1.00  0.00           H
ATOM   2020  HB3 GLN   128      30.097  56.316  21.855  1.00  0.00           H
ATOM   2021  CG  GLN   128      31.527  54.799  22.434  1.00  0.00           C
ATOM   2022  HG2 GLN   128      31.550  53.711  22.487  1.00  0.00           H
ATOM   2023  HG3 GLN   128      32.385  55.094  21.830  1.00  0.00           H
ATOM   2024  CD  GLN   128      31.724  55.125  23.890  1.00  0.00           C
ATOM   2025  OE1 GLN   128      30.865  55.698  24.584  1.00  0.00           O
ATOM   2026  NE2 GLN   128      32.848  54.853  24.445  1.00  0.00           N
ATOM   2027 HE21 GLN   128      32.944  54.975  25.443  1.00  0.00           H
ATOM   2028 HE22 GLN   128      33.657  54.491  23.962  1.00  0.00           H
ATOM   2029  C   GLN   128      29.341  52.963  21.478  1.00  0.00           C
ATOM   2030  O   GLN   128      29.520  52.783  20.276  1.00  0.00           O
ATOM   2031  N   GLY   129      29.345  51.902  22.295  1.00  0.00           N
ATOM   2032  H   GLY   129      28.970  51.985  23.229  1.00  0.00           H
ATOM   2033  CA  GLY   129      29.934  50.546  21.845  1.00  0.00           C
ATOM   2034  HA2 GLY   129      29.347  49.822  22.409  1.00  0.00           H
ATOM   2035  HA3 GLY   129      29.730  50.467  20.777  1.00  0.00           H
ATOM   2036  C   GLY   129      31.447  50.480  22.194  1.00  0.00           C
ATOM   2037  O   GLY   129      32.090  51.492  22.032  1.00  0.00           O
ATOM   2038  N   ILE   130      31.990  49.393  22.803  1.00  0.00           N
ATOM   2039  H   ILE   130      31.324  48.640  22.906  1.00  0.00           H
ATOM   2040  CA  ILE   130      33.432  49.100  23.151  1.00  0.00           C
ATOM   2041  HA  ILE   130      33.779  49.848  23.863  1.00  0.00           H
ATOM   2042  CB  ILE   130      33.596  47.870  23.971  1.00  0.00           C
ATOM   2043  HB  ILE   130      32.981  47.127  23.465  1.00  0.00           H
ATOM   2044  CG2 ILE   130      35.015  47.288  23.993  1.00  0.00           C
ATOM   2045 HG21 ILE   130      35.237  46.841  23.024  1.00  0.00           H
ATOM   2046 HG22 ILE   130      35.076  46.469  24.710  1.00  0.00           H
ATOM   2047 HG23 ILE   130      35.741  47.993  24.400  1.00  0.00           H
ATOM   2048  CG1 ILE   130      33.022  47.972  25.367  1.00  0.00           C
ATOM   2049 HG12 ILE   130      33.750  48.533  25.950  1.00  0.00           H
ATOM   2050 HG13 ILE   130      32.096  48.544  25.414  1.00  0.00           H
ATOM   2051  CD1 ILE   130      32.800  46.693  26.090  1.00  0.00           C
ATOM   2052 HD11 ILE   130      32.080  46.095  25.531  1.00  0.00           H
ATOM   2053 HD12 ILE   130      32.510  46.973  27.103  1.00  0.00           H
ATOM   2054 HD13 ILE   130      33.672  46.047  26.197  1.00  0.00           H
ATOM   2055  C   ILE   130      34.247  49.152  21.912  1.00  0.00           C
ATOM   2056  O   ILE   130      33.830  48.689  20.877  1.00  0.00           O
ATOM   2057  N   SER   131      35.311  49.969  21.884  1.00  0.00           N
ATOM   2058  H   SER   131      35.657  50.280  22.780  1.00  0.00           H
ATOM   2059  CA  SER   131      36.148  50.136  20.653  1.00  0.00           C
ATOM   2060  HA  SER   131      35.498  50.488  19.851  1.00  0.00           H
ATOM   2061  CB  SER   131      37.150  51.261  20.850  1.00  0.00           C
ATOM   2062  HB2 SER   131      36.511  52.091  21.148  1.00  0.00           H
ATOM   2063  HB3 SER   131      37.847  51.124  21.677  1.00  0.00           H
ATOM   2064  OG  SER   131      37.877  51.580  19.648  1.00  0.00           O
ATOM   2065  HG  SER   131      38.604  52.153  19.903  1.00  0.00           H
ATOM   2066  C   SER   131      36.810  48.870  20.166  1.00  0.00           C
ATOM   2067  O   SER   131      36.754  48.579  18.973  1.00  0.00           O
ATOM   2068  N   GLU   132      37.419  48.128  21.069  1.00  0.00           N
ATOM   2069  H   GLU   132      37.149  48.388  22.006  1.00  0.00           H
ATOM   2070  CA  GLU   132      38.208  46.916  20.896  1.00  0.00           C
ATOM   2071  HA  GLU   132      37.608  46.378  20.163  1.00  0.00           H
ATOM   2072  CB  GLU   132      39.560  47.234  20.152  1.00  0.00           C
ATOM   2073  HB2 GLU   132      40.212  46.362  20.089  1.00  0.00           H
ATOM   2074  HB3 GLU   132      39.285  47.578  19.156  1.00  0.00           H
ATOM   2075  CG  GLU   132      40.390  48.311  20.799  1.00  0.00           C
ATOM   2076  HG2 GLU   132      41.107  48.550  20.013  1.00  0.00           H
ATOM   2077  HG3 GLU   132      39.805  49.192  21.064  1.00  0.00           H
ATOM   2078  CD  GLU   132      41.172  47.831  22.059  1.00  0.00           C
ATOM   2079  OE1 GLU   132      41.649  46.701  22.019  1.00  0.00           O
ATOM   2080  OE2 GLU   132      41.121  48.499  23.096  1.00  0.00           O
ATOM   2081  C   GLU   132      38.245  46.036  22.143  1.00  0.00           C
ATOM   2082  O   GLU   132      38.281  46.562  23.245  1.00  0.00           O
ATOM   2083  N   PRO   133      38.222  44.667  22.050  1.00  0.00           N
ATOM   2084  CD  PRO   133      38.265  43.921  20.843  1.00  0.00           C
ATOM   2085  HD2 PRO   133      39.301  43.860  20.511  1.00  0.00           H
ATOM   2086  HD3 PRO   133      37.595  44.417  20.141  1.00  0.00           H
ATOM   2087  CG  PRO   133      37.881  42.441  21.077  1.00  0.00           C
ATOM   2088  HG2 PRO   133      38.414  41.812  20.364  1.00  0.00           H
ATOM   2089  HG3 PRO   133      36.817  42.202  21.062  1.00  0.00           H
ATOM   2090  CB  PRO   133      38.290  42.277  22.588  1.00  0.00           C
ATOM   2091  HB2 PRO   133      39.316  41.933  22.711  1.00  0.00           H
ATOM   2092  HB3 PRO   133      37.640  41.584  23.122  1.00  0.00           H
ATOM   2093  CA  PRO   133      38.088  43.706  23.120  1.00  0.00           C
ATOM   2094  HA  PRO   133      37.020  43.642  23.333  1.00  0.00           H
ATOM   2095  C   PRO   133      38.802  43.972  24.404  1.00  0.00           C
ATOM   2096  O   PRO   133      40.039  44.167  24.432  1.00  0.00           O
ATOM   2097  N   ILE   134      38.069  44.084  25.535  1.00  0.00           N
ATOM   2098  H   ILE   134      37.066  43.977  25.495  1.00  0.00           H
ATOM   2099  CA  ILE   134      38.632  44.548  26.802  1.00  0.00           C
ATOM   2100  HA  ILE   134      39.576  45.063  26.624  1.00  0.00           H
ATOM   2101  CB  ILE   134      37.686  45.517  27.589  1.00  0.00           C
ATOM   2102  HB  ILE   134      36.792  44.946  27.837  1.00  0.00           H
ATOM   2103  CG2 ILE   134      38.441  45.992  28.845  1.00  0.00           C
ATOM   2104 HG21 ILE   134      38.010  46.793  29.446  1.00  0.00           H
ATOM   2105 HG22 ILE   134      39.518  46.150  28.801  1.00  0.00           H
ATOM   2106 HG23 ILE   134      38.297  45.177  29.555  1.00  0.00           H
ATOM   2107  CG1 ILE   134      37.262  46.749  26.851  1.00  0.00           C
ATOM   2108 HG12 ILE   134      38.072  47.477  26.831  1.00  0.00           H
ATOM   2109 HG13 ILE   134      36.903  46.484  25.855  1.00  0.00           H
ATOM   2110  CD1 ILE   134      36.126  47.454  27.642  1.00  0.00           C
ATOM   2111 HD11 ILE   134      35.307  46.763  27.841  1.00  0.00           H
ATOM   2112 HD12 ILE   134      35.606  48.261  27.127  1.00  0.00           H
ATOM   2113 HD13 ILE   134      36.345  47.823  28.644  1.00  0.00           H
ATOM   2114  C   ILE   134      38.979  43.332  27.724  1.00  0.00           C
ATOM   2115  O   ILE   134      38.180  42.455  27.928  1.00  0.00           O
ATOM   2116  N   PRO   135      40.156  43.203  28.330  1.00  0.00           N
ATOM   2117  CD  PRO   135      41.288  44.109  28.078  1.00  0.00           C
ATOM   2118  HD2 PRO   135      41.059  45.175  28.095  1.00  0.00           H
ATOM   2119  HD3 PRO   135      41.851  43.742  27.219  1.00  0.00           H
ATOM   2120  CG  PRO   135      42.163  43.937  29.317  1.00  0.00           C
ATOM   2121  HG2 PRO   135      41.748  44.584  30.089  1.00  0.00           H
ATOM   2122  HG3 PRO   135      43.203  44.225  29.160  1.00  0.00           H
ATOM   2123  CB  PRO   135      42.026  42.494  29.702  1.00  0.00           C
ATOM   2124  HB2 PRO   135      42.159  42.351  30.775  1.00  0.00           H
ATOM   2125  HB3 PRO   135      42.568  41.823  29.035  1.00  0.00           H
ATOM   2126  CA  PRO   135      40.477  42.241  29.374  1.00  0.00           C
ATOM   2127  HA  PRO   135      40.381  41.226  28.989  1.00  0.00           H
ATOM   2128  C   PRO   135      39.635  42.246  30.684  1.00  0.00           C
ATOM   2129  O   PRO   135      39.292  43.357  31.148  1.00  0.00           O
ATOM   2130  N   LEU   136      39.254  41.066  31.166  1.00  0.00           N
ATOM   2131  H   LEU   136      39.453  40.202  30.682  1.00  0.00           H
ATOM   2132  CA  LEU   136      38.507  40.941  32.411  1.00  0.00           C
ATOM   2133  HA  LEU   136      38.422  41.922  32.878  1.00  0.00           H
ATOM   2134  CB  LEU   136      37.053  40.510  32.118  1.00  0.00           C
ATOM   2135  HB2 LEU   136      36.369  41.357  32.054  1.00  0.00           H
ATOM   2136  HB3 LEU   136      36.969  39.980  31.170  1.00  0.00           H
ATOM   2137  CG  LEU   136      36.284  39.634  33.136  1.00  0.00           C
ATOM   2138  HG  LEU   136      36.925  38.774  33.323  1.00  0.00           H
ATOM   2139  CD1 LEU   136      35.941  40.390  34.465  1.00  0.00           C
ATOM   2140 HD11 LEU   136      35.616  39.620  35.165  1.00  0.00           H
ATOM   2141 HD12 LEU   136      35.225  41.183  34.246  1.00  0.00           H
ATOM   2142 HD13 LEU   136      36.769  41.014  34.798  1.00  0.00           H
ATOM   2143  CD2 LEU   136      35.005  39.212  32.463  1.00  0.00           C
ATOM   2144 HD21 LEU   136      34.335  40.069  32.544  1.00  0.00           H
ATOM   2145 HD22 LEU   136      35.165  38.696  31.517  1.00  0.00           H
ATOM   2146 HD23 LEU   136      34.466  38.567  33.158  1.00  0.00           H
ATOM   2147  C   LEU   136      39.324  40.045  33.355  1.00  0.00           C
ATOM   2148  O   LEU   136      39.555  38.898  32.996  1.00  0.00           O
ATOM   2149  N   GLY   137      39.508  40.470  34.609  1.00  0.00           N
ATOM   2150  H   GLY   137      39.214  41.415  34.813  1.00  0.00           H
ATOM   2151  CA  GLY   137      39.921  39.722  35.846  1.00  0.00           C
ATOM   2152  HA2 GLY   137      40.557  38.877  35.580  1.00  0.00           H
ATOM   2153  HA3 GLY   137      40.577  40.386  36.408  1.00  0.00           H
ATOM   2154  C   GLY   137      38.730  39.248  36.663  1.00  0.00           C
ATOM   2155  O   GLY   137      38.163  40.025  37.474  1.00  0.00           O
ATOM   2156  N   PHE   138      38.357  38.011  36.548  1.00  0.00           N
ATOM   2157  H   PHE   138      38.889  37.463  35.888  1.00  0.00           H
ATOM   2158  CA  PHE   138      37.158  37.405  37.152  1.00  0.00           C
ATOM   2159  HA  PHE   138      36.317  38.091  37.253  1.00  0.00           H
ATOM   2160  CB  PHE   138      36.645  36.322  36.122  1.00  0.00           C
ATOM   2161  HB2 PHE   138      36.477  36.814  35.163  1.00  0.00           H
ATOM   2162  HB3 PHE   138      37.543  35.711  36.031  1.00  0.00           H
ATOM   2163  CG  PHE   138      35.524  35.330  36.510  1.00  0.00           C
ATOM   2164  CD1 PHE   138      34.747  35.573  37.623  1.00  0.00           C
ATOM   2165  HD1 PHE   138      34.852  36.471  38.213  1.00  0.00           H
ATOM   2166  CE1 PHE   138      33.825  34.554  38.042  1.00  0.00           C
ATOM   2167  HE1 PHE   138      33.116  34.711  38.842  1.00  0.00           H
ATOM   2168  CZ  PHE   138      33.605  33.438  37.281  1.00  0.00           C
ATOM   2169  HZ  PHE   138      32.799  32.770  37.543  1.00  0.00           H
ATOM   2170  CE2 PHE   138      34.461  33.124  36.201  1.00  0.00           C
ATOM   2171  HE2 PHE   138      34.391  32.130  35.785  1.00  0.00           H
ATOM   2172  CD2 PHE   138      35.424  34.050  35.847  1.00  0.00           C
ATOM   2173  HD2 PHE   138      36.161  33.827  35.089  1.00  0.00           H
ATOM   2174  C   PHE   138      37.595  36.904  38.496  1.00  0.00           C
ATOM   2175  O   PHE   138      38.280  35.904  38.560  1.00  0.00           O
ATOM   2176  N   THR   139      37.382  37.624  39.547  1.00  0.00           N
ATOM   2177  H   THR   139      36.763  38.411  39.416  1.00  0.00           H
ATOM   2178  CA  THR   139      37.555  37.098  40.922  1.00  0.00           C
ATOM   2179  HA  THR   139      38.468  36.507  40.849  1.00  0.00           H
ATOM   2180  CB  THR   139      37.772  38.158  42.014  1.00  0.00           C
ATOM   2181  HB  THR   139      36.824  38.579  42.352  1.00  0.00           H
ATOM   2182  CG2 THR   139      38.430  37.674  43.312  1.00  0.00           C
ATOM   2183 HG21 THR   139      37.886  36.919  43.881  1.00  0.00           H
ATOM   2184 HG22 THR   139      38.439  38.549  43.960  1.00  0.00           H
ATOM   2185 HG23 THR   139      39.446  37.366  43.063  1.00  0.00           H
ATOM   2186  OG1 THR   139      38.638  39.175  41.584  1.00  0.00           O
ATOM   2187  HG1 THR   139      38.098  39.679  40.970  1.00  0.00           H
ATOM   2188  C   THR   139      36.391  36.242  41.424  1.00  0.00           C
ATOM   2189  O   THR   139      35.234  36.645  41.431  1.00  0.00           O
ATOM   2190  N   PHE   140      36.665  34.992  41.751  1.00  0.00           N
ATOM   2191  H   PHE   140      37.624  34.714  41.598  1.00  0.00           H
ATOM   2192  CA  PHE   140      35.677  33.933  42.019  1.00  0.00           C
ATOM   2193  HA  PHE   140      34.667  34.307  42.181  1.00  0.00           H
ATOM   2194  CB  PHE   140      35.581  32.968  40.804  1.00  0.00           C
ATOM   2195  HB2 PHE   140      35.083  33.462  39.970  1.00  0.00           H
ATOM   2196  HB3 PHE   140      36.579  32.701  40.458  1.00  0.00           H
ATOM   2197  CG  PHE   140      34.675  31.772  40.997  1.00  0.00           C
ATOM   2198  CD1 PHE   140      33.314  31.941  41.325  1.00  0.00           C
ATOM   2199  HD1 PHE   140      32.946  32.949  41.445  1.00  0.00           H
ATOM   2200  CE1 PHE   140      32.510  30.852  41.349  1.00  0.00           C
ATOM   2201  HE1 PHE   140      31.452  31.061  41.416  1.00  0.00           H
ATOM   2202  CZ  PHE   140      33.049  29.551  41.244  1.00  0.00           C
ATOM   2203  HZ  PHE   140      32.400  28.693  41.152  1.00  0.00           H
ATOM   2204  CE2 PHE   140      34.446  29.368  41.070  1.00  0.00           C
ATOM   2205  HE2 PHE   140      34.864  28.377  40.970  1.00  0.00           H
ATOM   2206  CD2 PHE   140      35.222  30.475  40.896  1.00  0.00           C
ATOM   2207  HD2 PHE   140      36.237  30.294  40.572  1.00  0.00           H
ATOM   2208  C   PHE   140      36.064  33.139  43.298  1.00  0.00           C
ATOM   2209  O   PHE   140      36.501  31.996  43.275  1.00  0.00           O
ATOM   2210  N   SER   141      35.793  33.804  44.430  1.00  0.00           N
ATOM   2211  H   SER   141      35.272  34.669  44.470  1.00  0.00           H
ATOM   2212  CA  SER   141      36.252  33.355  45.750  1.00  0.00           C
ATOM   2213  HA  SER   141      37.268  32.975  45.648  1.00  0.00           H
ATOM   2214  CB  SER   141      36.239  34.491  46.689  1.00  0.00           C
ATOM   2215  HB2 SER   141      35.263  34.974  46.759  1.00  0.00           H
ATOM   2216  HB3 SER   141      36.497  34.069  47.660  1.00  0.00           H
ATOM   2217  OG  SER   141      37.114  35.540  46.296  1.00  0.00           O
ATOM   2218  HG  SER   141      38.029  35.253  46.273  1.00  0.00           H
ATOM   2219  C   SER   141      35.490  32.135  46.291  1.00  0.00           C
ATOM   2220  O   SER   141      34.724  32.307  47.213  1.00  0.00           O
ATOM   2221  N   PHE   142      35.739  30.953  45.665  1.00  0.00           N
ATOM   2222  H   PHE   142      36.287  30.972  44.816  1.00  0.00           H
ATOM   2223  CA  PHE   142      35.188  29.623  46.009  1.00  0.00           C
ATOM   2224  HA  PHE   142      34.856  29.764  47.037  1.00  0.00           H
ATOM   2225  CB  PHE   142      33.945  29.359  45.092  1.00  0.00           C
ATOM   2226  HB2 PHE   142      34.291  29.313  44.059  1.00  0.00           H
ATOM   2227  HB3 PHE   142      33.723  28.317  45.318  1.00  0.00           H
ATOM   2228  CG  PHE   142      32.698  30.264  45.346  1.00  0.00           C
ATOM   2229  CD1 PHE   142      32.650  31.528  44.728  1.00  0.00           C
ATOM   2230  HD1 PHE   142      33.412  31.836  44.028  1.00  0.00           H
ATOM   2231  CE1 PHE   142      31.659  32.461  45.082  1.00  0.00           C
ATOM   2232  HE1 PHE   142      31.426  33.408  44.618  1.00  0.00           H
ATOM   2233  CZ  PHE   142      30.691  32.035  45.975  1.00  0.00           C
ATOM   2234  HZ  PHE   142      29.818  32.656  46.107  1.00  0.00           H
ATOM   2235  CE2 PHE   142      30.810  30.798  46.688  1.00  0.00           C
ATOM   2236  HE2 PHE   142      30.070  30.588  47.445  1.00  0.00           H
ATOM   2237  CD2 PHE   142      31.770  29.883  46.336  1.00  0.00           C
ATOM   2238  HD2 PHE   142      31.751  28.918  46.822  1.00  0.00           H
ATOM   2239  C   PHE   142      36.232  28.483  45.658  1.00  0.00           C
ATOM   2240  O   PHE   142      37.121  28.582  44.789  1.00  0.00           O
ATOM   2241  N   PRO   143      36.211  27.392  46.308  1.00  0.00           N
ATOM   2242  CD  PRO   143      35.149  27.099  47.291  1.00  0.00           C
ATOM   2243  HD2 PRO   143      34.435  26.551  46.675  1.00  0.00           H
ATOM   2244  HD3 PRO   143      34.791  27.915  47.920  1.00  0.00           H
ATOM   2245  CG  PRO   143      35.832  26.005  48.204  1.00  0.00           C
ATOM   2246  HG2 PRO   143      35.044  25.377  48.618  1.00  0.00           H
ATOM   2247  HG3 PRO   143      36.327  26.427  49.079  1.00  0.00           H
ATOM   2248  CB  PRO   143      36.698  25.263  47.215  1.00  0.00           C
ATOM   2249  HB2 PRO   143      36.078  24.479  46.778  1.00  0.00           H
ATOM   2250  HB3 PRO   143      37.502  24.728  47.719  1.00  0.00           H
ATOM   2251  CA  PRO   143      37.184  26.329  46.235  1.00  0.00           C
ATOM   2252  HA  PRO   143      38.119  26.718  46.638  1.00  0.00           H
ATOM   2253  C   PRO   143      37.481  25.719  44.880  1.00  0.00           C
ATOM   2254  O   PRO   143      36.620  25.010  44.353  1.00  0.00           O
ATOM   2255  N   ALA   144      38.549  26.045  44.151  1.00  0.00           N
ATOM   2256  H   ALA   144      39.238  26.640  44.589  1.00  0.00           H
ATOM   2257  CA  ALA   144      38.795  25.790  42.747  1.00  0.00           C
ATOM   2258  HA  ALA   144      38.178  24.927  42.498  1.00  0.00           H
ATOM   2259  CB  ALA   144      38.425  27.009  41.931  1.00  0.00           C
ATOM   2260  HB1 ALA   144      38.751  26.947  40.892  1.00  0.00           H
ATOM   2261  HB2 ALA   144      38.935  27.892  42.315  1.00  0.00           H
ATOM   2262  HB3 ALA   144      37.357  27.209  42.023  1.00  0.00           H
ATOM   2263  C   ALA   144      40.282  25.413  42.575  1.00  0.00           C
ATOM   2264  O   ALA   144      41.110  25.885  43.297  1.00  0.00           O
ATOM   2265  N   SER   145      40.517  24.486  41.682  1.00  0.00           N
ATOM   2266  H   SER   145      39.694  24.125  41.222  1.00  0.00           H
ATOM   2267  CA  SER   145      41.893  24.100  41.300  1.00  0.00           C
ATOM   2268  HA  SER   145      42.566  24.327  42.127  1.00  0.00           H
ATOM   2269  CB  SER   145      42.103  22.615  41.052  1.00  0.00           C
ATOM   2270  HB2 SER   145      41.722  22.348  40.066  1.00  0.00           H
ATOM   2271  HB3 SER   145      43.166  22.394  41.141  1.00  0.00           H
ATOM   2272  OG  SER   145      41.564  21.785  42.065  1.00  0.00           O
ATOM   2273  HG  SER   145      40.688  21.566  41.739  1.00  0.00           H
ATOM   2274  C   SER   145      42.322  24.900  40.053  1.00  0.00           C
ATOM   2275  O   SER   145      41.523  24.983  39.164  1.00  0.00           O
ATOM   2276  N   GLN   146      43.595  25.266  39.934  1.00  0.00           N
ATOM   2277  H   GLN   146      44.243  24.900  40.617  1.00  0.00           H
ATOM   2278  CA  GLN   146      44.083  25.902  38.716  1.00  0.00           C
ATOM   2279  HA  GLN   146      43.259  25.999  38.010  1.00  0.00           H
ATOM   2280  CB  GLN   146      44.388  27.367  39.106  1.00  0.00           C
ATOM   2281  HB2 GLN   146      45.140  27.374  39.894  1.00  0.00           H
ATOM   2282  HB3 GLN   146      44.797  27.797  38.192  1.00  0.00           H
ATOM   2283  CG  GLN   146      43.164  28.284  39.443  1.00  0.00           C
ATOM   2284  HG2 GLN   146      42.305  28.037  38.820  1.00  0.00           H
ATOM   2285  HG3 GLN   146      42.966  28.165  40.509  1.00  0.00           H
ATOM   2286  CD  GLN   146      43.424  29.773  39.074  1.00  0.00           C
ATOM   2287  OE1 GLN   146      43.638  30.636  39.906  1.00  0.00           O
ATOM   2288  NE2 GLN   146      43.302  30.159  37.805  1.00  0.00           N
ATOM   2289 HE21 GLN   146      43.396  31.154  37.662  1.00  0.00           H
ATOM   2290 HE22 GLN   146      42.895  29.601  37.067  1.00  0.00           H
ATOM   2291  C   GLN   146      45.356  25.259  38.096  1.00  0.00           C
ATOM   2292  O   GLN   146      46.408  25.222  38.724  1.00  0.00           O
ATOM   2293  N   ASN   147      45.177  24.854  36.811  1.00  0.00           N
ATOM   2294  H   ASN   147      44.248  24.710  36.442  1.00  0.00           H
ATOM   2295  CA  ASN   147      46.229  24.255  36.013  1.00  0.00           C
ATOM   2296  HA  ASN   147      47.072  23.965  36.640  1.00  0.00           H
ATOM   2297  CB  ASN   147      45.738  23.051  35.295  1.00  0.00           C
ATOM   2298  HB2 ASN   147      45.244  23.306  34.357  1.00  0.00           H
ATOM   2299  HB3 ASN   147      46.642  22.659  34.829  1.00  0.00           H
ATOM   2300  CG  ASN   147      45.106  21.917  36.108  1.00  0.00           C
ATOM   2301  OD1 ASN   147      45.754  21.056  36.606  1.00  0.00           O
ATOM   2302  ND2 ASN   147      43.840  21.789  36.094  1.00  0.00           N
ATOM   2303 HD21 ASN   147      43.339  22.614  35.799  1.00  0.00           H
ATOM   2304 HD22 ASN   147      43.404  21.113  36.704  1.00  0.00           H
ATOM   2305  C   ASN   147      46.691  25.308  34.994  1.00  0.00           C
ATOM   2306  O   ASN   147      47.774  25.122  34.444  1.00  0.00           O
ATOM   2307  N   LYS   148      45.913  26.363  34.800  1.00  0.00           N
ATOM   2308  H   LYS   148      44.985  26.243  35.182  1.00  0.00           H
ATOM   2309  CA  LYS   148      46.342  27.630  34.218  1.00  0.00           C
ATOM   2310  HA  LYS   148      47.366  27.757  34.570  1.00  0.00           H
ATOM   2311  CB  LYS   148      46.219  27.544  32.712  1.00  0.00           C
ATOM   2312  HB2 LYS   148      46.647  28.461  32.303  1.00  0.00           H
ATOM   2313  HB3 LYS   148      46.811  26.675  32.425  1.00  0.00           H
ATOM   2314  CG  LYS   148      44.772  27.281  32.216  1.00  0.00           C
ATOM   2315  HG2 LYS   148      44.578  26.362  32.768  1.00  0.00           H
ATOM   2316  HG3 LYS   148      44.077  28.055  32.544  1.00  0.00           H
ATOM   2317  CD  LYS   148      44.581  26.950  30.707  1.00  0.00           C
ATOM   2318  HD2 LYS   148      44.869  27.846  30.157  1.00  0.00           H
ATOM   2319  HD3 LYS   148      45.262  26.138  30.452  1.00  0.00           H
ATOM   2320  CE  LYS   148      43.181  26.459  30.359  1.00  0.00           C
ATOM   2321  HE2 LYS   148      42.474  27.020  30.972  1.00  0.00           H
ATOM   2322  HE3 LYS   148      42.943  26.604  29.306  1.00  0.00           H
ATOM   2323  NZ  LYS   148      43.023  25.006  30.605  1.00  0.00           N
ATOM   2324  HZ1 LYS   148      43.078  24.774  31.586  1.00  0.00           H
ATOM   2325  HZ2 LYS   148      43.716  24.499  30.073  1.00  0.00           H
ATOM   2326  HZ3 LYS   148      42.130  24.620  30.331  1.00  0.00           H
ATOM   2327  C   LYS   148      45.570  28.834  34.854  1.00  0.00           C
ATOM   2328  O   LYS   148      44.419  28.636  35.338  1.00  0.00           O
ATOM   2329  N   ILE   149      46.039  30.067  34.712  1.00  0.00           N
ATOM   2330  H   ILE   149      46.967  30.157  34.324  1.00  0.00           H
ATOM   2331  CA  ILE   149      45.444  31.263  35.188  1.00  0.00           C
ATOM   2332  HA  ILE   149      45.317  31.036  36.246  1.00  0.00           H
ATOM   2333  CB  ILE   149      46.451  32.413  34.960  1.00  0.00           C
ATOM   2334  HB  ILE   149      47.467  32.149  35.254  1.00  0.00           H
ATOM   2335  CG2 ILE   149      46.427  32.948  33.548  1.00  0.00           C
ATOM   2336 HG21 ILE   149      45.589  33.618  33.353  1.00  0.00           H
ATOM   2337 HG22 ILE   149      46.424  32.148  32.808  1.00  0.00           H
ATOM   2338 HG23 ILE   149      47.338  33.452  33.226  1.00  0.00           H
ATOM   2339  CG1 ILE   149      46.122  33.517  36.014  1.00  0.00           C
ATOM   2340 HG12 ILE   149      45.160  33.934  35.719  1.00  0.00           H
ATOM   2341 HG13 ILE   149      45.905  33.179  37.027  1.00  0.00           H
ATOM   2342  CD1 ILE   149      47.120  34.611  36.007  1.00  0.00           C
ATOM   2343 HD11 ILE   149      46.993  35.433  35.302  1.00  0.00           H
ATOM   2344 HD12 ILE   149      48.137  34.237  36.121  1.00  0.00           H
ATOM   2345 HD13 ILE   149      47.036  35.242  36.892  1.00  0.00           H
ATOM   2346  C   ILE   149      44.081  31.637  34.554  1.00  0.00           C
ATOM   2347  O   ILE   149      43.314  32.370  35.235  1.00  0.00           O
ATOM   2348  N   ASN   150      43.778  31.141  33.392  1.00  0.00           N
ATOM   2349  H   ASN   150      44.555  30.751  32.878  1.00  0.00           H
ATOM   2350  CA  ASN   150      42.532  31.283  32.664  1.00  0.00           C
ATOM   2351  HA  ASN   150      41.916  32.009  33.195  1.00  0.00           H
ATOM   2352  CB  ASN   150      42.743  31.762  31.219  1.00  0.00           C
ATOM   2353  HB2 ASN   150      41.766  31.732  30.740  1.00  0.00           H
ATOM   2354  HB3 ASN   150      42.909  32.837  31.295  1.00  0.00           H
ATOM   2355  CG  ASN   150      43.890  31.147  30.396  1.00  0.00           C
ATOM   2356  OD1 ASN   150      45.024  31.164  30.803  1.00  0.00           O
ATOM   2357  ND2 ASN   150      43.551  30.613  29.218  1.00  0.00           N
ATOM   2358 HD21 ASN   150      42.620  30.759  28.856  1.00  0.00           H
ATOM   2359 HD22 ASN   150      44.353  30.235  28.734  1.00  0.00           H
ATOM   2360  C   ASN   150      41.739  29.960  32.683  1.00  0.00           C
ATOM   2361  O   ASN   150      41.081  29.600  31.726  1.00  0.00           O
ATOM   2362  N   GLU   151      41.607  29.338  33.861  1.00  0.00           N
ATOM   2363  H   GLU   151      42.157  29.626  34.658  1.00  0.00           H
ATOM   2364  CA  GLU   151      40.558  28.421  34.095  1.00  0.00           C
ATOM   2365  HA  GLU   151      39.688  28.716  33.509  1.00  0.00           H
ATOM   2366  CB  GLU   151      41.032  26.952  33.653  1.00  0.00           C
ATOM   2367  HB2 GLU   151      40.129  26.357  33.515  1.00  0.00           H
ATOM   2368  HB3 GLU   151      41.664  26.922  32.767  1.00  0.00           H
ATOM   2369  CG  GLU   151      41.823  26.218  34.752  1.00  0.00           C
ATOM   2370  HG2 GLU   151      42.657  26.868  35.020  1.00  0.00           H
ATOM   2371  HG3 GLU   151      41.190  25.991  35.609  1.00  0.00           H
ATOM   2372  CD  GLU   151      42.374  24.877  34.318  1.00  0.00           C
ATOM   2373  OE1 GLU   151      42.349  24.494  33.136  1.00  0.00           O
ATOM   2374  OE2 GLU   151      42.843  24.222  35.255  1.00  0.00           O
ATOM   2375  C   GLU   151      40.258  28.410  35.569  1.00  0.00           C
ATOM   2376  O   GLU   151      41.071  28.861  36.415  1.00  0.00           O
ATOM   2377  N   GLY   152      39.136  27.831  35.978  1.00  0.00           N
ATOM   2378  H   GLY   152      38.544  27.515  35.224  1.00  0.00           H
ATOM   2379  CA  GLY   152      38.750  27.608  37.410  1.00  0.00           C
ATOM   2380  HA2 GLY   152      39.603  27.620  38.088  1.00  0.00           H
ATOM   2381  HA3 GLY   152      38.000  28.350  37.681  1.00  0.00           H
ATOM   2382  C   GLY   152      37.948  26.314  37.548  1.00  0.00           C
ATOM   2383  O   GLY   152      36.737  26.534  37.686  1.00  0.00           O
ATOM   2384  N   ILE   153      38.590  25.142  37.610  1.00  0.00           N
ATOM   2385  H   ILE   153      39.598  25.093  37.557  1.00  0.00           H
ATOM   2386  CA  ILE   153      37.898  23.854  37.916  1.00  0.00           C
ATOM   2387  HA  ILE   153      37.057  23.663  37.250  1.00  0.00           H
ATOM   2388  CB  ILE   153      38.932  22.683  37.671  1.00  0.00           C
ATOM   2389  HB  ILE   153      39.553  22.759  38.564  1.00  0.00           H
ATOM   2390  CG2 ILE   153      38.257  21.248  37.896  1.00  0.00           C
ATOM   2391 HG21 ILE   153      37.780  20.886  36.985  1.00  0.00           H
ATOM   2392 HG22 ILE   153      37.536  21.230  38.713  1.00  0.00           H
ATOM   2393 HG23 ILE   153      39.088  20.572  38.094  1.00  0.00           H
ATOM   2394  CG1 ILE   153      39.857  22.644  36.445  1.00  0.00           C
ATOM   2395 HG12 ILE   153      40.491  23.525  36.341  1.00  0.00           H
ATOM   2396 HG13 ILE   153      40.366  21.684  36.345  1.00  0.00           H
ATOM   2397  CD1 ILE   153      39.070  22.723  35.161  1.00  0.00           C
ATOM   2398 HD11 ILE   153      38.297  21.959  35.084  1.00  0.00           H
ATOM   2399 HD12 ILE   153      39.795  22.659  34.351  1.00  0.00           H
ATOM   2400 HD13 ILE   153      38.565  23.687  35.088  1.00  0.00           H
ATOM   2401  C   ILE   153      37.274  23.865  39.353  1.00  0.00           C
ATOM   2402  O   ILE   153      37.963  23.663  40.351  1.00  0.00           O
ATOM   2403  N   LEU   154      36.001  24.073  39.528  1.00  0.00           N
ATOM   2404  H   LEU   154      35.367  24.217  38.755  1.00  0.00           H
ATOM   2405  CA  LEU   154      35.392  24.032  40.892  1.00  0.00           C
ATOM   2406  HA  LEU   154      35.988  24.713  41.498  1.00  0.00           H
ATOM   2407  CB  LEU   154      33.971  24.614  40.796  1.00  0.00           C
ATOM   2408  HB2 LEU   154      33.999  25.672  40.532  1.00  0.00           H
ATOM   2409  HB3 LEU   154      33.393  24.080  40.041  1.00  0.00           H
ATOM   2410  CG  LEU   154      33.199  24.573  42.125  1.00  0.00           C
ATOM   2411  HG  LEU   154      33.414  23.689  42.727  1.00  0.00           H
ATOM   2412  CD1 LEU   154      33.526  25.848  42.963  1.00  0.00           C
ATOM   2413 HD11 LEU   154      33.186  26.750  42.455  1.00  0.00           H
ATOM   2414 HD12 LEU   154      34.596  25.865  43.172  1.00  0.00           H
ATOM   2415 HD13 LEU   154      33.102  25.836  43.967  1.00  0.00           H
ATOM   2416  CD2 LEU   154      31.673  24.562  41.971  1.00  0.00           C
ATOM   2417 HD21 LEU   154      31.391  25.409  41.345  1.00  0.00           H
ATOM   2418 HD22 LEU   154      31.338  23.711  41.378  1.00  0.00           H
ATOM   2419 HD23 LEU   154      31.121  24.543  42.911  1.00  0.00           H
ATOM   2420  C   LEU   154      35.523  22.675  41.645  1.00  0.00           C
ATOM   2421  O   LEU   154      35.380  21.553  41.161  1.00  0.00           O
ATOM   2422  N   GLN   155      35.974  22.737  42.909  1.00  0.00           N
ATOM   2423  H   GLN   155      36.370  23.567  43.327  1.00  0.00           H
ATOM   2424  CA  GLN   155      36.138  21.573  43.830  1.00  0.00           C
ATOM   2425  HA  GLN   155      36.451  20.664  43.315  1.00  0.00           H
ATOM   2426  CB  GLN   155      37.138  21.941  44.973  1.00  0.00           C
ATOM   2427  HB2 GLN   155      36.772  22.804  45.530  1.00  0.00           H
ATOM   2428  HB3 GLN   155      37.143  21.013  45.546  1.00  0.00           H
ATOM   2429  CG  GLN   155      38.578  22.244  44.474  1.00  0.00           C
ATOM   2430  HG2 GLN   155      38.836  21.368  43.879  1.00  0.00           H
ATOM   2431  HG3 GLN   155      38.521  22.976  43.667  1.00  0.00           H
ATOM   2432  CD  GLN   155      39.681  22.528  45.393  1.00  0.00           C
ATOM   2433  OE1 GLN   155      39.496  22.929  46.539  1.00  0.00           O
ATOM   2434  NE2 GLN   155      40.920  22.143  45.064  1.00  0.00           N
ATOM   2435 HE21 GLN   155      41.567  21.884  45.795  1.00  0.00           H
ATOM   2436 HE22 GLN   155      41.176  22.064  44.090  1.00  0.00           H
ATOM   2437  C   GLN   155      34.753  21.285  44.427  1.00  0.00           C
ATOM   2438  O   GLN   155      34.363  20.084  44.413  1.00  0.00           O
ATOM   2439  N   ARG   156      33.991  22.286  44.989  1.00  0.00           N
ATOM   2440  H   ARG   156      34.344  23.230  44.920  1.00  0.00           H
ATOM   2441  CA  ARG   156      32.782  22.169  45.684  1.00  0.00           C
ATOM   2442  HA  ARG   156      31.965  21.695  45.141  1.00  0.00           H
ATOM   2443  CB  ARG   156      32.934  21.291  46.932  1.00  0.00           C
ATOM   2444  HB2 ARG   156      31.936  21.011  47.269  1.00  0.00           H
ATOM   2445  HB3 ARG   156      33.468  20.372  46.691  1.00  0.00           H
ATOM   2446  CG  ARG   156      33.592  22.077  48.071  1.00  0.00           C
ATOM   2447  HG2 ARG   156      34.567  22.414  47.717  1.00  0.00           H
ATOM   2448  HG3 ARG   156      33.038  23.002  48.236  1.00  0.00           H
ATOM   2449  CD  ARG   156      33.745  21.224  49.325  1.00  0.00           C
ATOM   2450  HD2 ARG   156      32.762  21.183  49.794  1.00  0.00           H
ATOM   2451  HD3 ARG   156      34.088  20.226  49.049  1.00  0.00           H
ATOM   2452  NE  ARG   156      34.715  21.780  50.231  1.00  0.00           N
ATOM   2453  HE  ARG   156      35.569  21.254  50.107  1.00  0.00           H
ATOM   2454  CZ  ARG   156      34.702  22.882  51.026  1.00  0.00           C
ATOM   2455  NH1 ARG   156      33.577  23.542  51.328  1.00  0.00           N
ATOM   2456 HH11 ARG   156      32.681  23.217  50.993  1.00  0.00           H
ATOM   2457 HH12 ARG   156      33.579  24.117  52.158  1.00  0.00           H
ATOM   2458  NH2 ARG   156      35.756  23.207  51.590  1.00  0.00           N
ATOM   2459 HH21 ARG   156      36.561  22.602  51.670  1.00  0.00           H
ATOM   2460 HH22 ARG   156      35.677  24.001  52.209  1.00  0.00           H
ATOM   2461  C   ARG   156      32.316  23.624  45.922  1.00  0.00           C
ATOM   2462  O   ARG   156      33.147  24.444  46.011  1.00  0.00           O
ATOM   2463  N   TRP   157      31.001  23.775  46.074  1.00  0.00           N
ATOM   2464  H   TRP   157      30.462  22.920  46.086  1.00  0.00           H
ATOM   2465  CA  TRP   157      30.356  24.969  46.541  1.00  0.00           C
ATOM   2466  HA  TRP   157      30.892  25.784  46.055  1.00  0.00           H
ATOM   2467  CB  TRP   157      28.932  25.015  46.054  1.00  0.00           C
ATOM   2468  HB2 TRP   157      28.443  24.073  46.301  1.00  0.00           H
ATOM   2469  HB3 TRP   157      28.501  25.872  46.572  1.00  0.00           H
ATOM   2470  CG  TRP   157      28.762  25.440  44.658  1.00  0.00           C
ATOM   2471  CD1 TRP   157      28.113  24.688  43.748  1.00  0.00           C
ATOM   2472  HD1 TRP   157      27.612  23.768  44.012  1.00  0.00           H
ATOM   2473  NE1 TRP   157      28.120  25.377  42.542  1.00  0.00           N
ATOM   2474  HE1 TRP   157      27.669  24.895  41.777  1.00  0.00           H
ATOM   2475  CE2 TRP   157      28.808  26.518  42.585  1.00  0.00           C
ATOM   2476  CZ2 TRP   157      28.920  27.627  41.705  1.00  0.00           C
ATOM   2477  HZ2 TRP   157      28.632  27.584  40.664  1.00  0.00           H
ATOM   2478  CH2 TRP   157      29.557  28.834  42.128  1.00  0.00           C
ATOM   2479  HH2 TRP   157      29.639  29.662  41.440  1.00  0.00           H
ATOM   2480  CZ3 TRP   157      30.034  28.926  43.443  1.00  0.00           C
ATOM   2481  HZ3 TRP   157      30.424  29.839  43.867  1.00  0.00           H
ATOM   2482  CE3 TRP   157      29.983  27.779  44.274  1.00  0.00           C
ATOM   2483  HE3 TRP   157      30.211  27.966  45.313  1.00  0.00           H
ATOM   2484  CD2 TRP   157      29.204  26.651  43.931  1.00  0.00           C
ATOM   2485  C   TRP   157      30.382  25.357  48.036  1.00  0.00           C
ATOM   2486  O   TRP   157      30.448  24.528  48.868  1.00  0.00           O
ATOM   2487  N   THR   158      30.294  26.642  48.366  1.00  0.00           N
ATOM   2488  H   THR   158      30.046  27.339  47.679  1.00  0.00           H
ATOM   2489  CA  THR   158      30.273  27.215  49.757  1.00  0.00           C
ATOM   2490  HA  THR   158      30.018  26.539  50.573  1.00  0.00           H
ATOM   2491  CB  THR   158      31.663  27.683  50.202  1.00  0.00           C
ATOM   2492  HB  THR   158      31.529  28.246  51.126  1.00  0.00           H
ATOM   2493  CG2 THR   158      32.350  26.404  50.602  1.00  0.00           C
ATOM   2494 HG21 THR   158      31.888  26.077  51.534  1.00  0.00           H
ATOM   2495 HG22 THR   158      33.401  26.675  50.711  1.00  0.00           H
ATOM   2496 HG23 THR   158      32.398  25.639  49.827  1.00  0.00           H
ATOM   2497  OG1 THR   158      32.331  28.307  49.090  1.00  0.00           O
ATOM   2498  HG1 THR   158      33.186  28.634  49.377  1.00  0.00           H
ATOM   2499  C   THR   158      29.313  28.353  49.789  1.00  0.00           C
ATOM   2500  O   THR   158      28.656  28.657  48.727  1.00  0.00           O
ATOM   2501  N   LYS   159      29.183  29.073  50.918  1.00  0.00           N
ATOM   2502  H   LYS   159      29.763  28.775  51.690  1.00  0.00           H
ATOM   2503  CA  LYS   159      28.501  30.368  51.020  1.00  0.00           C
ATOM   2504  HA  LYS   159      28.517  30.602  52.084  1.00  0.00           H
ATOM   2505  CB  LYS   159      29.306  31.463  50.273  1.00  0.00           C
ATOM   2506  HB2 LYS   159      29.352  31.397  49.186  1.00  0.00           H
ATOM   2507  HB3 LYS   159      28.761  32.405  50.310  1.00  0.00           H
ATOM   2508  CG  LYS   159      30.729  31.586  50.807  1.00  0.00           C
ATOM   2509  HG2 LYS   159      30.801  31.719  51.886  1.00  0.00           H
ATOM   2510  HG3 LYS   159      31.379  30.797  50.432  1.00  0.00           H
ATOM   2511  CD  LYS   159      31.284  32.887  50.188  1.00  0.00           C
ATOM   2512  HD2 LYS   159      31.378  32.834  49.104  1.00  0.00           H
ATOM   2513  HD3 LYS   159      30.544  33.651  50.428  1.00  0.00           H
ATOM   2514  CE  LYS   159      32.686  33.151  50.760  1.00  0.00           C
ATOM   2515  HE2 LYS   159      32.815  34.232  50.724  1.00  0.00           H
ATOM   2516  HE3 LYS   159      32.782  32.963  51.829  1.00  0.00           H
ATOM   2517  NZ  LYS   159      33.819  32.479  50.071  1.00  0.00           N
ATOM   2518  HZ1 LYS   159      33.695  32.566  49.073  1.00  0.00           H
ATOM   2519  HZ2 LYS   159      33.909  31.487  50.241  1.00  0.00           H
ATOM   2520  HZ3 LYS   159      34.638  33.031  50.280  1.00  0.00           H
ATOM   2521  C   LYS   159      27.030  30.343  50.699  1.00  0.00           C
ATOM   2522  O   LYS   159      26.523  31.350  50.260  1.00  0.00           O
ATOM   2523  N   GLY   160      26.340  29.187  50.757  1.00  0.00           N
ATOM   2524  H   GLY   160      26.906  28.373  50.948  1.00  0.00           H
ATOM   2525  CA  GLY   160      24.976  28.928  50.431  1.00  0.00           C
ATOM   2526  HA2 GLY   160      24.422  28.251  51.084  1.00  0.00           H
ATOM   2527  HA3 GLY   160      24.486  29.892  50.568  1.00  0.00           H
ATOM   2528  C   GLY   160      24.654  28.432  49.058  1.00  0.00           C
ATOM   2529  O   GLY   160      23.600  27.843  48.860  1.00  0.00           O
ATOM   2530  N   PHE   161      25.647  28.508  48.166  1.00  0.00           N
ATOM   2531  H   PHE   161      26.535  28.846  48.508  1.00  0.00           H
ATOM   2532  CA  PHE   161      25.478  28.019  46.832  1.00  0.00           C
ATOM   2533  HA  PHE   161      24.523  28.234  46.354  1.00  0.00           H
ATOM   2534  CB  PHE   161      26.547  28.482  45.815  1.00  0.00           C
ATOM   2535  HB2 PHE   161      27.536  28.186  46.164  1.00  0.00           H
ATOM   2536  HB3 PHE   161      26.301  27.875  44.943  1.00  0.00           H
ATOM   2537  CG  PHE   161      26.484  29.944  45.480  1.00  0.00           C
ATOM   2538  CD1 PHE   161      26.792  30.911  46.440  1.00  0.00           C
ATOM   2539  HD1 PHE   161      26.922  30.663  47.484  1.00  0.00           H
ATOM   2540  CE1 PHE   161      26.845  32.231  45.967  1.00  0.00           C
ATOM   2541  HE1 PHE   161      27.042  33.026  46.671  1.00  0.00           H
ATOM   2542  CZ  PHE   161      26.736  32.632  44.662  1.00  0.00           C
ATOM   2543  HZ  PHE   161      26.890  33.655  44.352  1.00  0.00           H
ATOM   2544  CE2 PHE   161      26.373  31.686  43.681  1.00  0.00           C
ATOM   2545  HE2 PHE   161      26.183  32.011  42.669  1.00  0.00           H
ATOM   2546  CD2 PHE   161      26.329  30.333  44.122  1.00  0.00           C
ATOM   2547  HD2 PHE   161      26.123  29.582  43.374  1.00  0.00           H
ATOM   2548  C   PHE   161      25.493  26.450  46.841  1.00  0.00           C
ATOM   2549  O   PHE   161      26.159  25.701  47.679  1.00  0.00           O
ATOM   2550  N   ASP   162      24.686  25.901  45.960  1.00  0.00           N
ATOM   2551  H   ASP   162      24.075  26.534  45.465  1.00  0.00           H
ATOM   2552  CA  ASP   162      24.361  24.472  45.867  1.00  0.00           C
ATOM   2553  HA  ASP   162      25.292  23.920  45.989  1.00  0.00           H
ATOM   2554  CB  ASP   162      23.294  24.081  46.955  1.00  0.00           C
ATOM   2555  HB2 ASP   162      23.602  24.478  47.923  1.00  0.00           H
ATOM   2556  HB3 ASP   162      22.365  24.533  46.609  1.00  0.00           H
ATOM   2557  CG  ASP   162      23.067  22.588  47.052  1.00  0.00           C
ATOM   2558  OD1 ASP   162      21.915  22.222  47.267  1.00  0.00           O
ATOM   2559  OD2 ASP   162      24.063  21.788  47.047  1.00  0.00           O
ATOM   2560  C   ASP   162      23.946  24.144  44.433  1.00  0.00           C
ATOM   2561  O   ASP   162      22.869  23.638  44.212  1.00  0.00           O
ATOM   2562  N   ILE   163      24.704  24.569  43.420  1.00  0.00           N
ATOM   2563  H   ILE   163      25.470  25.137  43.753  1.00  0.00           H
ATOM   2564  CA  ILE   163      24.562  24.283  41.957  1.00  0.00           C
ATOM   2565  HA  ILE   163      23.504  24.121  41.747  1.00  0.00           H
ATOM   2566  CB  ILE   163      24.957  25.518  41.137  1.00  0.00           C
ATOM   2567  HB  ILE   163      26.038  25.582  41.013  1.00  0.00           H
ATOM   2568  CG2 ILE   163      24.387  25.328  39.716  1.00  0.00           C
ATOM   2569 HG21 ILE   163      24.886  26.125  39.164  1.00  0.00           H
ATOM   2570 HG22 ILE   163      23.328  25.575  39.654  1.00  0.00           H
ATOM   2571 HG23 ILE   163      24.530  24.343  39.272  1.00  0.00           H
ATOM   2572  CG1 ILE   163      24.537  26.884  41.793  1.00  0.00           C
ATOM   2573 HG12 ILE   163      23.459  26.856  41.958  1.00  0.00           H
ATOM   2574 HG13 ILE   163      24.911  26.975  42.812  1.00  0.00           H
ATOM   2575  CD1 ILE   163      24.975  28.085  40.964  1.00  0.00           C
ATOM   2576 HD11 ILE   163      24.501  28.083  39.983  1.00  0.00           H
ATOM   2577 HD12 ILE   163      26.059  28.034  40.854  1.00  0.00           H
ATOM   2578 HD13 ILE   163      24.582  28.916  41.550  1.00  0.00           H
ATOM   2579  C   ILE   163      25.255  23.062  41.441  1.00  0.00           C
ATOM   2580  O   ILE   163      26.424  23.039  41.299  1.00  0.00           O
ATOM   2581  N   PRO   164      24.519  21.977  41.094  1.00  0.00           N
ATOM   2582  CD  PRO   164      23.048  21.716  41.207  1.00  0.00           C
ATOM   2583  HD2 PRO   164      22.446  22.603  41.012  1.00  0.00           H
ATOM   2584  HD3 PRO   164      22.898  21.339  42.219  1.00  0.00           H
ATOM   2585  CG  PRO   164      22.756  20.669  40.227  1.00  0.00           C
ATOM   2586  HG2 PRO   164      22.702  21.062  39.211  1.00  0.00           H
ATOM   2587  HG3 PRO   164      21.774  20.288  40.507  1.00  0.00           H
ATOM   2588  CB  PRO   164      23.919  19.720  40.334  1.00  0.00           C
ATOM   2589  HB2 PRO   164      24.059  19.026  39.506  1.00  0.00           H
ATOM   2590  HB3 PRO   164      23.776  19.170  41.264  1.00  0.00           H
ATOM   2591  CA  PRO   164      25.098  20.735  40.562  1.00  0.00           C
ATOM   2592  HA  PRO   164      25.714  20.270  41.333  1.00  0.00           H
ATOM   2593  C   PRO   164      25.802  20.961  39.185  1.00  0.00           C
ATOM   2594  O   PRO   164      25.390  21.854  38.427  1.00  0.00           O
ATOM   2595  N   ASN   165      26.724  20.047  38.931  1.00  0.00           N
ATOM   2596  H   ASN   165      26.951  19.498  39.748  1.00  0.00           H
ATOM   2597  CA  ASN   165      27.591  19.806  37.737  1.00  0.00           C
ATOM   2598  HA  ASN   165      28.077  18.882  38.049  1.00  0.00           H
ATOM   2599  CB  ASN   165      26.780  19.544  36.447  1.00  0.00           C
ATOM   2600  HB2 ASN   165      26.265  20.473  36.204  1.00  0.00           H
ATOM   2601  HB3 ASN   165      27.438  19.238  35.633  1.00  0.00           H
ATOM   2602  CG  ASN   165      25.871  18.337  36.582  1.00  0.00           C
ATOM   2603  OD1 ASN   165      26.259  17.192  36.470  1.00  0.00           O
ATOM   2604  ND2 ASN   165      24.620  18.472  36.873  1.00  0.00           N
ATOM   2605 HD21 ASN   165      24.364  19.434  36.705  1.00  0.00           H
ATOM   2606 HD22 ASN   165      23.941  17.732  36.766  1.00  0.00           H
ATOM   2607  C   ASN   165      28.674  20.877  37.507  1.00  0.00           C
ATOM   2608  O   ASN   165      29.517  20.768  36.621  1.00  0.00           O
ATOM   2609  N   ILE   166      28.639  21.926  38.358  1.00  0.00           N
ATOM   2610  H   ILE   166      27.905  22.080  39.034  1.00  0.00           H
ATOM   2611  CA  ILE   166      29.795  22.905  38.337  1.00  0.00           C
ATOM   2612  HA  ILE   166      30.063  23.186  37.318  1.00  0.00           H
ATOM   2613  CB  ILE   166      29.411  24.211  39.005  1.00  0.00           C
ATOM   2614  HB  ILE   166      29.469  24.039  40.080  1.00  0.00           H
ATOM   2615  CG2 ILE   166      30.493  25.258  38.750  1.00  0.00           C
ATOM   2616 HG21 ILE   166      30.065  26.194  39.111  1.00  0.00           H
ATOM   2617 HG22 ILE   166      30.542  25.289  37.661  1.00  0.00           H
ATOM   2618 HG23 ILE   166      31.392  24.895  39.248  1.00  0.00           H
ATOM   2619  CG1 ILE   166      28.012  24.727  38.655  1.00  0.00           C
ATOM   2620 HG12 ILE   166      27.230  24.008  38.899  1.00  0.00           H
ATOM   2621 HG13 ILE   166      27.821  25.664  39.180  1.00  0.00           H
ATOM   2622  CD1 ILE   166      27.740  25.007  37.167  1.00  0.00           C
ATOM   2623 HD11 ILE   166      27.707  24.092  36.576  1.00  0.00           H
ATOM   2624 HD12 ILE   166      28.542  25.651  36.808  1.00  0.00           H
ATOM   2625 HD13 ILE   166      26.777  25.508  37.074  1.00  0.00           H
ATOM   2626  C   ILE   166      31.105  22.315  38.902  1.00  0.00           C
ATOM   2627  O   ILE   166      32.240  22.618  38.562  1.00  0.00           O
ATOM   2628  N   GLU   167      30.971  21.238  39.693  1.00  0.00           N
ATOM   2629  H   GLU   167      30.088  20.858  40.003  1.00  0.00           H
ATOM   2630  CA  GLU   167      32.126  20.620  40.273  1.00  0.00           C
ATOM   2631  HA  GLU   167      32.927  21.344  40.425  1.00  0.00           H
ATOM   2632  CB  GLU   167      31.861  19.832  41.594  1.00  0.00           C
ATOM   2633  HB2 GLU   167      32.785  19.526  42.084  1.00  0.00           H
ATOM   2634  HB3 GLU   167      31.329  20.494  42.278  1.00  0.00           H
ATOM   2635  CG  GLU   167      31.080  18.502  41.432  1.00  0.00           C
ATOM   2636  HG2 GLU   167      31.708  17.888  40.787  1.00  0.00           H
ATOM   2637  HG3 GLU   167      31.062  18.024  42.412  1.00  0.00           H
ATOM   2638  CD  GLU   167      29.621  18.588  40.848  1.00  0.00           C
ATOM   2639  OE1 GLU   167      29.167  17.647  40.157  1.00  0.00           O
ATOM   2640  OE2 GLU   167      28.937  19.615  41.097  1.00  0.00           O
ATOM   2641  C   GLU   167      32.795  19.708  39.223  1.00  0.00           C
ATOM   2642  O   GLU   167      32.123  19.166  38.379  1.00  0.00           O
ATOM   2643  N   ASN   168      34.146  19.547  39.276  1.00  0.00           N
ATOM   2644  H   ASN   168      34.639  20.147  39.921  1.00  0.00           H
ATOM   2645  CA  ASN   168      34.911  18.962  38.112  1.00  0.00           C
ATOM   2646  HA  ASN   168      35.987  19.030  38.266  1.00  0.00           H
ATOM   2647  CB  ASN   168      34.676  17.458  38.034  1.00  0.00           C
ATOM   2648  HB2 ASN   168      33.731  17.316  37.509  1.00  0.00           H
ATOM   2649  HB3 ASN   168      35.484  17.085  37.405  1.00  0.00           H
ATOM   2650  CG  ASN   168      34.705  16.696  39.299  1.00  0.00           C
ATOM   2651  OD1 ASN   168      35.562  16.928  40.122  1.00  0.00           O
ATOM   2652  ND2 ASN   168      33.750  15.838  39.492  1.00  0.00           N
ATOM   2653 HD21 ASN   168      33.076  15.627  38.769  1.00  0.00           H
ATOM   2654 HD22 ASN   168      33.626  15.356  40.371  1.00  0.00           H
ATOM   2655  C   ASN   168      34.771  19.727  36.780  1.00  0.00           C
ATOM   2656  O   ASN   168      35.053  19.035  35.751  1.00  0.00           O
ATOM   2657  N   HID   169      34.383  20.989  36.633  1.00  0.00           N
ATOM   2658  H   HID   169      34.063  21.455  37.470  1.00  0.00           H
ATOM   2659  CA  HID   169      34.348  21.726  35.393  1.00  0.00           C
ATOM   2660  HA  HID   169      35.004  21.197  34.701  1.00  0.00           H
ATOM   2661  CB  HID   169      32.877  21.716  34.782  1.00  0.00           C
ATOM   2662  HB2 HID   169      32.374  22.220  35.609  1.00  0.00           H
ATOM   2663  HB3 HID   169      32.882  22.293  33.857  1.00  0.00           H
ATOM   2664  CG  HID   169      32.222  20.396  34.461  1.00  0.00           C
ATOM   2665  ND1 HID   169      31.780  19.486  35.382  1.00  0.00           N
ATOM   2666  HD1 HID   169      31.826  19.521  36.391  1.00  0.00           H
ATOM   2667  CE1 HID   169      31.392  18.362  34.681  1.00  0.00           C
ATOM   2668  HE1 HID   169      31.054  17.439  35.129  1.00  0.00           H
ATOM   2669  NE2 HID   169      31.422  18.554  33.363  1.00  0.00           N
ATOM   2670  CD2 HID   169      31.941  19.879  33.201  1.00  0.00           C
ATOM   2671  HD2 HID   169      32.130  20.435  32.294  1.00  0.00           H
ATOM   2672  C   HID   169      34.868  23.137  35.492  1.00  0.00           C
ATOM   2673  O   HID   169      34.537  23.811  36.492  1.00  0.00           O
ATOM   2674  N   ASP   170      35.728  23.495  34.637  1.00  0.00           N
ATOM   2675  H   ASP   170      35.838  22.898  33.829  1.00  0.00           H
ATOM   2676  CA  ASP   170      36.112  24.876  34.499  1.00  0.00           C
ATOM   2677  HA  ASP   170      36.633  25.088  35.432  1.00  0.00           H
ATOM   2678  CB  ASP   170      36.980  24.892  33.245  1.00  0.00           C
ATOM   2679  HB2 ASP   170      37.714  24.087  33.252  1.00  0.00           H
ATOM   2680  HB3 ASP   170      36.307  24.712  32.408  1.00  0.00           H
ATOM   2681  CG  ASP   170      37.730  26.160  32.906  1.00  0.00           C
ATOM   2682  OD1 ASP   170      37.683  27.085  33.745  1.00  0.00           O
ATOM   2683  OD2 ASP   170      38.454  26.191  31.885  1.00  0.00           O
ATOM   2684  C   ASP   170      34.977  25.894  34.375  1.00  0.00           C
ATOM   2685  O   ASP   170      34.001  25.752  33.528  1.00  0.00           O
ATOM   2686  N   VAL   171      34.893  26.913  35.224  1.00  0.00           N
ATOM   2687  H   VAL   171      35.513  26.859  36.019  1.00  0.00           H
ATOM   2688  CA  VAL   171      33.838  27.981  35.107  1.00  0.00           C
ATOM   2689  HA  VAL   171      32.932  27.513  34.720  1.00  0.00           H
ATOM   2690  CB  VAL   171      33.416  28.576  36.469  1.00  0.00           C
ATOM   2691  HB  VAL   171      32.611  29.254  36.185  1.00  0.00           H
ATOM   2692  CG1 VAL   171      32.933  27.448  37.537  1.00  0.00           C
ATOM   2693 HG11 VAL   171      33.702  26.810  37.973  1.00  0.00           H
ATOM   2694 HG12 VAL   171      32.425  27.801  38.435  1.00  0.00           H
ATOM   2695 HG13 VAL   171      32.180  26.851  37.022  1.00  0.00           H
ATOM   2696  CG2 VAL   171      34.683  29.118  37.194  1.00  0.00           C
ATOM   2697 HG21 VAL   171      35.453  29.679  36.665  1.00  0.00           H
ATOM   2698 HG22 VAL   171      35.104  28.411  37.910  1.00  0.00           H
ATOM   2699 HG23 VAL   171      34.185  29.827  37.854  1.00  0.00           H
ATOM   2700  C   VAL   171      34.223  29.108  34.163  1.00  0.00           C
ATOM   2701  O   VAL   171      33.322  29.822  33.678  1.00  0.00           O
ATOM   2702  N   VAL   172      35.478  29.283  33.766  1.00  0.00           N
ATOM   2703  H   VAL   172      36.225  28.697  34.111  1.00  0.00           H
ATOM   2704  CA  VAL   172      35.883  30.386  32.861  1.00  0.00           C
ATOM   2705  HA  VAL   172      35.546  31.322  33.305  1.00  0.00           H
ATOM   2706  CB  VAL   172      37.408  30.521  32.710  1.00  0.00           C
ATOM   2707  HB  VAL   172      37.822  29.525  32.557  1.00  0.00           H
ATOM   2708  CG1 VAL   172      37.896  31.457  31.613  1.00  0.00           C
ATOM   2709 HG11 VAL   172      37.720  31.165  30.578  1.00  0.00           H
ATOM   2710 HG12 VAL   172      37.327  32.377  31.741  1.00  0.00           H
ATOM   2711 HG13 VAL   172      38.972  31.558  31.758  1.00  0.00           H
ATOM   2712  CG2 VAL   172      37.889  30.933  34.108  1.00  0.00           C
ATOM   2713 HG21 VAL   172      38.881  31.361  33.959  1.00  0.00           H
ATOM   2714 HG22 VAL   172      37.991  30.050  34.739  1.00  0.00           H
ATOM   2715 HG23 VAL   172      37.278  31.697  34.589  1.00  0.00           H
ATOM   2716  C   VAL   172      35.168  30.325  31.486  1.00  0.00           C
ATOM   2717  O   VAL   172      34.534  31.259  31.059  1.00  0.00           O
ATOM   2718  N   PRO   173      35.101  29.106  30.817  1.00  0.00           N
ATOM   2719  CD  PRO   173      35.632  27.800  31.053  1.00  0.00           C
ATOM   2720  HD2 PRO   173      35.318  27.422  32.027  1.00  0.00           H
ATOM   2721  HD3 PRO   173      36.712  27.852  30.908  1.00  0.00           H
ATOM   2722  CG  PRO   173      35.020  26.926  29.993  1.00  0.00           C
ATOM   2723  HG2 PRO   173      34.033  26.592  30.313  1.00  0.00           H
ATOM   2724  HG3 PRO   173      35.576  26.026  29.729  1.00  0.00           H
ATOM   2725  CB  PRO   173      34.805  27.862  28.827  1.00  0.00           C
ATOM   2726  HB2 PRO   173      33.993  27.511  28.190  1.00  0.00           H
ATOM   2727  HB3 PRO   173      35.805  28.059  28.441  1.00  0.00           H
ATOM   2728  CA  PRO   173      34.377  29.161  29.515  1.00  0.00           C
ATOM   2729  HA  PRO   173      34.691  29.937  28.816  1.00  0.00           H
ATOM   2730  C   PRO   173      32.861  29.266  29.620  1.00  0.00           C
ATOM   2731  O   PRO   173      32.246  29.836  28.728  1.00  0.00           O
ATOM   2732  N   MET   174      32.246  28.885  30.726  1.00  0.00           N
ATOM   2733  H   MET   174      32.785  28.649  31.547  1.00  0.00           H
ATOM   2734  CA  MET   174      30.812  29.144  30.972  1.00  0.00           C
ATOM   2735  HA  MET   174      30.201  28.713  30.179  1.00  0.00           H
ATOM   2736  CB  MET   174      30.453  28.491  32.305  1.00  0.00           C
ATOM   2737  HB2 MET   174      30.698  29.127  33.155  1.00  0.00           H
ATOM   2738  HB3 MET   174      29.366  28.439  32.364  1.00  0.00           H
ATOM   2739  CG  MET   174      30.841  27.029  32.528  1.00  0.00           C
ATOM   2740  HG2 MET   174      30.583  26.460  31.634  1.00  0.00           H
ATOM   2741  HG3 MET   174      31.907  27.122  32.733  1.00  0.00           H
ATOM   2742  SD  MET   174      29.858  26.101  33.767  1.00  0.00           S
ATOM   2743  CE  MET   174      30.954  24.635  33.906  1.00  0.00           C
ATOM   2744  HE1 MET   174      31.796  25.057  34.454  1.00  0.00           H
ATOM   2745  HE2 MET   174      30.460  23.928  34.571  1.00  0.00           H
ATOM   2746  HE3 MET   174      31.166  24.042  33.016  1.00  0.00           H
ATOM   2747  C   MET   174      30.510  30.687  30.920  1.00  0.00           C
ATOM   2748  O   MET   174      29.585  31.127  30.288  1.00  0.00           O
ATOM   2749  N   LEU   175      31.467  31.438  31.376  1.00  0.00           N
ATOM   2750  H   LEU   175      32.229  30.924  31.793  1.00  0.00           H
ATOM   2751  CA  LEU   175      31.353  32.916  31.440  1.00  0.00           C
ATOM   2752  HA  LEU   175      30.299  33.151  31.594  1.00  0.00           H
ATOM   2753  CB  LEU   175      31.939  33.341  32.725  1.00  0.00           C
ATOM   2754  HB2 LEU   175      31.551  32.891  33.638  1.00  0.00           H
ATOM   2755  HB3 LEU   175      33.023  33.222  32.710  1.00  0.00           H
ATOM   2756  CG  LEU   175      31.558  34.779  33.145  1.00  0.00           C
ATOM   2757  HG  LEU   175      32.023  35.442  32.415  1.00  0.00           H
ATOM   2758  CD1 LEU   175      29.957  34.959  33.272  1.00  0.00           C
ATOM   2759 HD11 LEU   175      29.751  35.999  33.526  1.00  0.00           H
ATOM   2760 HD12 LEU   175      29.576  34.289  34.042  1.00  0.00           H
ATOM   2761 HD13 LEU   175      29.482  34.866  32.295  1.00  0.00           H
ATOM   2762  CD2 LEU   175      32.138  35.202  34.505  1.00  0.00           C
ATOM   2763 HD21 LEU   175      31.735  36.197  34.690  1.00  0.00           H
ATOM   2764 HD22 LEU   175      31.703  34.630  35.324  1.00  0.00           H
ATOM   2765 HD23 LEU   175      33.224  35.103  34.482  1.00  0.00           H
ATOM   2766  C   LEU   175      31.838  33.547  30.169  1.00  0.00           C
ATOM   2767  O   LEU   175      31.079  34.432  29.665  1.00  0.00           O
ATOM   2768  N   GLN   176      32.911  32.986  29.590  1.00  0.00           N
ATOM   2769  H   GLN   176      33.224  32.109  29.983  1.00  0.00           H
ATOM   2770  CA  GLN   176      33.199  33.415  28.153  1.00  0.00           C
ATOM   2771  HA  GLN   176      33.564  34.441  28.131  1.00  0.00           H
ATOM   2772  CB  GLN   176      34.453  32.709  27.672  1.00  0.00           C
ATOM   2773  HB2 GLN   176      34.246  31.639  27.685  1.00  0.00           H
ATOM   2774  HB3 GLN   176      34.645  33.011  26.642  1.00  0.00           H
ATOM   2775  CG  GLN   176      35.746  33.033  28.465  1.00  0.00           C
ATOM   2776  HG2 GLN   176      35.581  33.095  29.541  1.00  0.00           H
ATOM   2777  HG3 GLN   176      36.375  32.142  28.461  1.00  0.00           H
ATOM   2778  CD  GLN   176      36.566  34.166  27.901  1.00  0.00           C
ATOM   2779  OE1 GLN   176      36.165  35.337  27.862  1.00  0.00           O
ATOM   2780  NE2 GLN   176      37.728  33.873  27.306  1.00  0.00           N
ATOM   2781 HE21 GLN   176      38.215  34.572  26.761  1.00  0.00           H
ATOM   2782 HE22 GLN   176      38.183  32.972  27.336  1.00  0.00           H
ATOM   2783  C   GLN   176      31.969  33.238  27.236  1.00  0.00           C
ATOM   2784  O   GLN   176      31.738  33.983  26.348  1.00  0.00           O
ATOM   2785  N   LYS   177      31.234  32.139  27.383  1.00  0.00           N
ATOM   2786  H   LYS   177      31.544  31.435  28.038  1.00  0.00           H
ATOM   2787  CA  LYS   177      30.123  31.753  26.469  1.00  0.00           C
ATOM   2788  HA  LYS   177      30.379  31.829  25.412  1.00  0.00           H
ATOM   2789  CB  LYS   177      29.796  30.239  26.756  1.00  0.00           C
ATOM   2790  HB2 LYS   177      30.736  29.712  26.584  1.00  0.00           H
ATOM   2791  HB3 LYS   177      29.408  30.120  27.767  1.00  0.00           H
ATOM   2792  CG  LYS   177      28.800  29.620  25.758  1.00  0.00           C
ATOM   2793  HG2 LYS   177      27.907  30.222  25.923  1.00  0.00           H
ATOM   2794  HG3 LYS   177      29.090  29.743  24.715  1.00  0.00           H
ATOM   2795  CD  LYS   177      28.549  28.177  26.060  1.00  0.00           C
ATOM   2796  HD2 LYS   177      29.427  27.568  25.846  1.00  0.00           H
ATOM   2797  HD3 LYS   177      28.443  28.126  27.144  1.00  0.00           H
ATOM   2798  CE  LYS   177      27.398  27.500  25.347  1.00  0.00           C
ATOM   2799  HE2 LYS   177      26.469  27.801  25.832  1.00  0.00           H
ATOM   2800  HE3 LYS   177      27.459  27.725  24.282  1.00  0.00           H
ATOM   2801  NZ  LYS   177      27.454  26.049  25.534  1.00  0.00           N
ATOM   2802  HZ1 LYS   177      28.241  25.861  26.138  1.00  0.00           H
ATOM   2803  HZ2 LYS   177      27.509  25.493  24.693  1.00  0.00           H
ATOM   2804  HZ3 LYS   177      26.624  25.774  26.038  1.00  0.00           H
ATOM   2805  C   LYS   177      28.939  32.647  26.697  1.00  0.00           C
ATOM   2806  O   LYS   177      28.297  33.024  25.751  1.00  0.00           O
ATOM   2807  N   GLN   178      28.659  33.036  27.946  1.00  0.00           N
ATOM   2808  H   GLN   178      29.113  32.569  28.718  1.00  0.00           H
ATOM   2809  CA  GLN   178      27.534  33.882  28.234  1.00  0.00           C
ATOM   2810  HA  GLN   178      26.729  33.549  27.580  1.00  0.00           H
ATOM   2811  CB  GLN   178      26.877  33.650  29.617  1.00  0.00           C
ATOM   2812  HB2 GLN   178      27.608  34.061  30.312  1.00  0.00           H
ATOM   2813  HB3 GLN   178      25.981  34.260  29.733  1.00  0.00           H
ATOM   2814  CG  GLN   178      26.429  32.195  29.936  1.00  0.00           C
ATOM   2815  HG2 GLN   178      27.248  31.538  30.230  1.00  0.00           H
ATOM   2816  HG3 GLN   178      25.804  32.234  30.828  1.00  0.00           H
ATOM   2817  CD  GLN   178      25.628  31.495  28.853  1.00  0.00           C
ATOM   2818  OE1 GLN   178      24.890  32.023  27.975  1.00  0.00           O
ATOM   2819  NE2 GLN   178      25.689  30.158  28.876  1.00  0.00           N
ATOM   2820 HE21 GLN   178      25.141  29.597  28.241  1.00  0.00           H
ATOM   2821 HE22 GLN   178      26.208  29.676  29.596  1.00  0.00           H
ATOM   2822  C   GLN   178      27.745  35.286  27.793  1.00  0.00           C
ATOM   2823  O   GLN   178      26.842  35.923  27.206  1.00  0.00           O
ATOM   2824  N   ILE   179      29.049  35.741  27.858  1.00  0.00           N
ATOM   2825  H   ILE   179      29.689  35.121  28.333  1.00  0.00           H
ATOM   2826  CA  ILE   179      29.567  36.984  27.231  1.00  0.00           C
ATOM   2827  HA  ILE   179      28.921  37.799  27.557  1.00  0.00           H
ATOM   2828  CB  ILE   179      31.018  37.255  27.788  1.00  0.00           C
ATOM   2829  HB  ILE   179      31.632  36.356  27.730  1.00  0.00           H
ATOM   2830  CG2 ILE   179      31.728  38.483  27.227  1.00  0.00           C
ATOM   2831 HG21 ILE   179      31.382  39.426  27.650  1.00  0.00           H
ATOM   2832 HG22 ILE   179      31.554  38.517  26.151  1.00  0.00           H
ATOM   2833 HG23 ILE   179      32.809  38.357  27.281  1.00  0.00           H
ATOM   2834  CG1 ILE   179      30.906  37.567  29.312  1.00  0.00           C
ATOM   2835 HG12 ILE   179      30.201  38.393  29.415  1.00  0.00           H
ATOM   2836 HG13 ILE   179      30.420  36.743  29.832  1.00  0.00           H
ATOM   2837  CD1 ILE   179      32.128  37.893  30.162  1.00  0.00           C
ATOM   2838 HD11 ILE   179      32.877  37.112  30.032  1.00  0.00           H
ATOM   2839 HD12 ILE   179      31.739  37.725  31.167  1.00  0.00           H
ATOM   2840 HD13 ILE   179      32.551  38.889  30.034  1.00  0.00           H
ATOM   2841  C   ILE   179      29.466  36.920  25.712  1.00  0.00           C
ATOM   2842  O   ILE   179      28.712  37.716  25.201  1.00  0.00           O
ATOM   2843  N   THR   180      30.053  35.997  25.017  1.00  0.00           N
ATOM   2844  H   THR   180      30.626  35.375  25.568  1.00  0.00           H
ATOM   2845  CA  THR   180      30.011  35.896  23.590  1.00  0.00           C
ATOM   2846  HA  THR   180      30.250  36.922  23.309  1.00  0.00           H
ATOM   2847  CB  THR   180      31.174  35.100  23.012  1.00  0.00           C
ATOM   2848  HB  THR   180      31.980  35.370  23.695  1.00  0.00           H
ATOM   2849  CG2 THR   180      31.012  33.582  23.089  1.00  0.00           C
ATOM   2850 HG21 THR   180      30.148  33.231  22.524  1.00  0.00           H
ATOM   2851 HG22 THR   180      30.861  33.391  24.151  1.00  0.00           H
ATOM   2852 HG23 THR   180      31.980  33.294  22.680  1.00  0.00           H
ATOM   2853  OG1 THR   180      31.349  35.531  21.622  1.00  0.00           O
ATOM   2854  HG1 THR   180      31.562  36.463  21.528  1.00  0.00           H
ATOM   2855  C   THR   180      28.609  35.584  22.990  1.00  0.00           C
ATOM   2856  O   THR   180      28.329  36.160  21.941  1.00  0.00           O
ATOM   2857  N   LYS   181      27.782  34.788  23.629  1.00  0.00           N
ATOM   2858  H   LYS   181      28.075  34.366  24.499  1.00  0.00           H
ATOM   2859  CA  LYS   181      26.334  34.720  23.226  1.00  0.00           C
ATOM   2860  HA  LYS   181      26.323  34.343  22.204  1.00  0.00           H
ATOM   2861  CB  LYS   181      25.630  33.729  24.120  1.00  0.00           C
ATOM   2862  HB2 LYS   181      26.250  32.858  24.335  1.00  0.00           H
ATOM   2863  HB3 LYS   181      25.192  34.206  24.997  1.00  0.00           H
ATOM   2864  CG  LYS   181      24.465  32.978  23.525  1.00  0.00           C
ATOM   2865  HG2 LYS   181      23.676  33.670  23.230  1.00  0.00           H
ATOM   2866  HG3 LYS   181      24.730  32.495  22.585  1.00  0.00           H
ATOM   2867  CD  LYS   181      23.924  32.059  24.593  1.00  0.00           C
ATOM   2868  HD2 LYS   181      23.314  31.369  24.010  1.00  0.00           H
ATOM   2869  HD3 LYS   181      24.653  31.457  25.136  1.00  0.00           H
ATOM   2870  CE  LYS   181      23.155  32.798  25.674  1.00  0.00           C
ATOM   2871  HE2 LYS   181      23.914  33.244  26.318  1.00  0.00           H
ATOM   2872  HE3 LYS   181      22.585  33.685  25.393  1.00  0.00           H
ATOM   2873  NZ  LYS   181      22.324  31.787  26.447  1.00  0.00           N
ATOM   2874  HZ1 LYS   181      23.016  31.157  26.827  1.00  0.00           H
ATOM   2875  HZ2 LYS   181      21.685  31.313  25.825  1.00  0.00           H
ATOM   2876  HZ3 LYS   181      21.827  32.172  27.236  1.00  0.00           H
ATOM   2877  C   LYS   181      25.518  36.051  23.213  1.00  0.00           C
ATOM   2878  O   LYS   181      24.358  36.169  22.840  1.00  0.00           O
ATOM   2879  N   ARG   182      26.132  37.076  23.867  1.00  0.00           N
ATOM   2880  H   ARG   182      26.997  36.803  24.312  1.00  0.00           H
ATOM   2881  CA  ARG   182      25.686  38.469  23.902  1.00  0.00           C
ATOM   2882  HA  ARG   182      24.644  38.422  23.585  1.00  0.00           H
ATOM   2883  CB  ARG   182      25.678  38.869  25.350  1.00  0.00           C
ATOM   2884  HB2 ARG   182      26.666  38.610  25.731  1.00  0.00           H
ATOM   2885  HB3 ARG   182      25.542  39.945  25.458  1.00  0.00           H
ATOM   2886  CG  ARG   182      24.550  38.155  26.124  1.00  0.00           C
ATOM   2887  HG2 ARG   182      23.675  38.639  25.690  1.00  0.00           H
ATOM   2888  HG3 ARG   182      24.497  37.086  25.917  1.00  0.00           H
ATOM   2889  CD  ARG   182      24.700  38.593  27.594  1.00  0.00           C
ATOM   2890  HD2 ARG   182      25.709  38.294  27.879  1.00  0.00           H
ATOM   2891  HD3 ARG   182      24.841  39.671  27.676  1.00  0.00           H
ATOM   2892  NE  ARG   182      23.633  38.081  28.446  1.00  0.00           N
ATOM   2893  HE  ARG   182      22.949  38.794  28.658  1.00  0.00           H
ATOM   2894  CZ  ARG   182      23.463  36.816  28.787  1.00  0.00           C
ATOM   2895  NH1 ARG   182      22.519  36.538  29.608  1.00  0.00           N
ATOM   2896 HH11 ARG   182      22.045  37.358  29.960  1.00  0.00           H
ATOM   2897 HH12 ARG   182      22.366  35.578  29.883  1.00  0.00           H
ATOM   2898  NH2 ARG   182      24.251  35.841  28.433  1.00  0.00           N
ATOM   2899 HH21 ARG   182      25.127  35.978  27.947  1.00  0.00           H
ATOM   2900 HH22 ARG   182      23.994  34.901  28.693  1.00  0.00           H
ATOM   2901  C   ARG   182      26.475  39.412  23.034  1.00  0.00           C
ATOM   2902  O   ARG   182      26.274  40.615  22.959  1.00  0.00           O
ATOM   2903  N   ASN   183      27.551  38.900  22.286  1.00  0.00           N
ATOM   2904  H   ASN   183      27.671  37.907  22.142  1.00  0.00           H
ATOM   2905  CA  ASN   183      28.491  39.690  21.524  1.00  0.00           C
ATOM   2906  HA  ASN   183      29.355  39.051  21.342  1.00  0.00           H
ATOM   2907  CB  ASN   183      27.892  39.940  20.118  1.00  0.00           C
ATOM   2908  HB2 ASN   183      27.072  40.634  20.301  1.00  0.00           H
ATOM   2909  HB3 ASN   183      28.493  40.554  19.450  1.00  0.00           H
ATOM   2910  CG  ASN   183      27.632  38.634  19.350  1.00  0.00           C
ATOM   2911  OD1 ASN   183      26.671  37.899  19.535  1.00  0.00           O
ATOM   2912  ND2 ASN   183      28.486  38.443  18.433  1.00  0.00           N
ATOM   2913 HD21 ASN   183      29.195  39.153  18.324  1.00  0.00           H
ATOM   2914 HD22 ASN   183      28.558  37.537  17.992  1.00  0.00           H
ATOM   2915  C   ASN   183      29.160  40.884  22.230  1.00  0.00           C
ATOM   2916  O   ASN   183      29.377  41.894  21.570  1.00  0.00           O
ATOM   2917  N   ILE   184      29.419  40.776  23.527  1.00  0.00           N
ATOM   2918  H   ILE   184      29.259  39.929  24.052  1.00  0.00           H
ATOM   2919  CA  ILE   184      30.056  41.783  24.326  1.00  0.00           C
ATOM   2920  HA  ILE   184      29.613  42.740  24.054  1.00  0.00           H
ATOM   2921  CB  ILE   184      29.749  41.619  25.770  1.00  0.00           C
ATOM   2922  HB  ILE   184      30.352  40.803  26.168  1.00  0.00           H
ATOM   2923  CG2 ILE   184      30.336  42.868  26.476  1.00  0.00           C
ATOM   2924 HG21 ILE   184      29.986  43.845  26.143  1.00  0.00           H
ATOM   2925 HG22 ILE   184      31.412  42.734  26.366  1.00  0.00           H
ATOM   2926 HG23 ILE   184      30.064  42.770  27.527  1.00  0.00           H
ATOM   2927  CG1 ILE   184      28.267  41.413  25.991  1.00  0.00           C
ATOM   2928 HG12 ILE   184      27.691  42.337  25.936  1.00  0.00           H
ATOM   2929 HG13 ILE   184      27.847  40.688  25.296  1.00  0.00           H
ATOM   2930  CD1 ILE   184      27.987  40.718  27.333  1.00  0.00           C
ATOM   2931 HD11 ILE   184      28.507  39.760  27.299  1.00  0.00           H
ATOM   2932 HD12 ILE   184      26.947  40.432  27.493  1.00  0.00           H
ATOM   2933 HD13 ILE   184      28.403  41.256  28.185  1.00  0.00           H
ATOM   2934  C   ILE   184      31.593  41.718  23.872  1.00  0.00           C
ATOM   2935  O   ILE   184      32.199  40.687  24.023  1.00  0.00           O
ATOM   2936  N   PRO   185      32.245  42.859  23.578  1.00  0.00           N
ATOM   2937  CD  PRO   185      31.685  44.105  23.108  1.00  0.00           C
ATOM   2938  HD2 PRO   185      31.901  44.825  23.899  1.00  0.00           H
ATOM   2939  HD3 PRO   185      30.674  44.008  22.712  1.00  0.00           H
ATOM   2940  CG  PRO   185      32.632  44.370  21.961  1.00  0.00           C
ATOM   2941  HG2 PRO   185      32.428  45.349  21.529  1.00  0.00           H
ATOM   2942  HG3 PRO   185      32.431  43.630  21.186  1.00  0.00           H
ATOM   2943  CB  PRO   185      34.012  44.070  22.506  1.00  0.00           C
ATOM   2944  HB2 PRO   185      34.327  44.917  23.117  1.00  0.00           H
ATOM   2945  HB3 PRO   185      34.624  43.754  21.662  1.00  0.00           H
ATOM   2946  CA  PRO   185      33.746  42.840  23.400  1.00  0.00           C
ATOM   2947  HA  PRO   185      34.177  42.107  22.717  1.00  0.00           H
ATOM   2948  C   PRO   185      34.460  42.813  24.760  1.00  0.00           C
ATOM   2949  O   PRO   185      34.805  43.879  25.325  1.00  0.00           O
ATOM   2950  N   ILE   186      34.593  41.574  25.399  1.00  0.00           N
ATOM   2951  H   ILE   186      34.189  40.743  24.991  1.00  0.00           H
ATOM   2952  CA  ILE   186      35.370  41.459  26.655  1.00  0.00           C
ATOM   2953  HA  ILE   186      36.053  42.307  26.707  1.00  0.00           H
ATOM   2954  CB  ILE   186      34.406  41.596  27.916  1.00  0.00           C
ATOM   2955  HB  ILE   186      33.594  40.889  27.743  1.00  0.00           H
ATOM   2956  CG2 ILE   186      35.182  41.103  29.181  1.00  0.00           C
ATOM   2957 HG21 ILE   186      34.911  41.514  30.153  1.00  0.00           H
ATOM   2958 HG22 ILE   186      36.238  41.351  29.084  1.00  0.00           H
ATOM   2959 HG23 ILE   186      35.264  40.039  29.403  1.00  0.00           H
ATOM   2960  CG1 ILE   186      33.746  42.956  28.104  1.00  0.00           C
ATOM   2961 HG12 ILE   186      34.524  43.707  28.238  1.00  0.00           H
ATOM   2962 HG13 ILE   186      33.362  43.366  27.169  1.00  0.00           H
ATOM   2963  CD1 ILE   186      32.668  43.067  29.100  1.00  0.00           C
ATOM   2964 HD11 ILE   186      32.300  44.075  28.910  1.00  0.00           H
ATOM   2965 HD12 ILE   186      33.012  42.886  30.118  1.00  0.00           H
ATOM   2966 HD13 ILE   186      31.808  42.477  28.782  1.00  0.00           H
ATOM   2967  C   ILE   186      36.014  40.083  26.722  1.00  0.00           C
ATOM   2968  O   ILE   186      35.530  39.250  26.064  1.00  0.00           O
ATOM   2969  N   GLU   187      37.192  39.865  27.349  1.00  0.00           N
ATOM   2970  H   GLU   187      37.440  40.663  27.917  1.00  0.00           H
ATOM   2971  CA  GLU   187      38.068  38.675  27.197  1.00  0.00           C
ATOM   2972  HA  GLU   187      37.595  37.804  26.743  1.00  0.00           H
ATOM   2973  CB  GLU   187      39.282  39.111  26.359  1.00  0.00           C
ATOM   2974  HB2 GLU   187      38.862  39.543  25.452  1.00  0.00           H
ATOM   2975  HB3 GLU   187      39.764  39.938  26.882  1.00  0.00           H
ATOM   2976  CG  GLU   187      40.128  37.890  26.049  1.00  0.00           C
ATOM   2977  HG2 GLU   187      40.854  38.118  25.270  1.00  0.00           H
ATOM   2978  HG3 GLU   187      40.667  37.485  26.905  1.00  0.00           H
ATOM   2979  CD  GLU   187      39.417  36.620  25.534  1.00  0.00           C
ATOM   2980  OE1 GLU   187      39.673  35.513  26.003  1.00  0.00           O
ATOM   2981  OE2 GLU   187      38.611  36.739  24.553  1.00  0.00           O
ATOM   2982  C   GLU   187      38.502  38.316  28.585  1.00  0.00           C
ATOM   2983  O   GLU   187      39.175  39.067  29.221  1.00  0.00           O
ATOM   2984  N   VAL   188      38.116  37.131  29.130  1.00  0.00           N
ATOM   2985  H   VAL   188      37.554  36.499  28.578  1.00  0.00           H
ATOM   2986  CA  VAL   188      38.592  36.705  30.462  1.00  0.00           C
ATOM   2987  HA  VAL   188      38.649  37.566  31.128  1.00  0.00           H
ATOM   2988  CB  VAL   188      37.772  35.574  31.132  1.00  0.00           C
ATOM   2989  HB  VAL   188      37.642  34.689  30.509  1.00  0.00           H
ATOM   2990  CG1 VAL   188      38.227  35.185  32.535  1.00  0.00           C
ATOM   2991 HG11 VAL   188      39.190  34.682  32.432  1.00  0.00           H
ATOM   2992 HG12 VAL   188      38.344  36.056  33.180  1.00  0.00           H
ATOM   2993 HG13 VAL   188      37.517  34.522  33.027  1.00  0.00           H
ATOM   2994  CG2 VAL   188      36.304  35.940  31.283  1.00  0.00           C
ATOM   2995 HG21 VAL   188      35.584  35.130  31.395  1.00  0.00           H
ATOM   2996 HG22 VAL   188      35.959  36.593  30.481  1.00  0.00           H
ATOM   2997 HG23 VAL   188      36.149  36.657  32.090  1.00  0.00           H
ATOM   2998  C   VAL   188      39.985  36.171  30.308  1.00  0.00           C
ATOM   2999  O   VAL   188      40.183  34.984  30.000  1.00  0.00           O
ATOM   3000  N   VAL   189      40.992  36.995  30.484  1.00  0.00           N
ATOM   3001  H   VAL   189      40.759  37.978  30.456  1.00  0.00           H
ATOM   3002  CA  VAL   189      42.396  36.736  30.414  1.00  0.00           C
ATOM   3003  HA  VAL   189      42.622  35.957  29.686  1.00  0.00           H
ATOM   3004  CB  VAL   189      43.170  38.037  30.128  1.00  0.00           C
ATOM   3005  HB  VAL   189      44.225  37.839  30.324  1.00  0.00           H
ATOM   3006  CG1 VAL   189      43.084  38.305  28.612  1.00  0.00           C
ATOM   3007 HG11 VAL   189      42.081  38.730  28.599  1.00  0.00           H
ATOM   3008 HG12 VAL   189      43.770  39.078  28.265  1.00  0.00           H
ATOM   3009 HG13 VAL   189      43.028  37.339  28.111  1.00  0.00           H
ATOM   3010  CG2 VAL   189      42.731  39.205  30.991  1.00  0.00           C
ATOM   3011 HG21 VAL   189      43.427  40.027  30.822  1.00  0.00           H
ATOM   3012 HG22 VAL   189      42.782  38.898  32.036  1.00  0.00           H
ATOM   3013 HG23 VAL   189      41.675  39.467  30.937  1.00  0.00           H
ATOM   3014  C   VAL   189      43.016  36.076  31.648  1.00  0.00           C
ATOM   3015  O   VAL   189      44.078  35.446  31.583  1.00  0.00           O
ATOM   3016  N   ALA   190      42.373  36.336  32.815  1.00  0.00           N
ATOM   3017  H   ALA   190      41.484  36.813  32.784  1.00  0.00           H
ATOM   3018  CA  ALA   190      42.787  35.737  34.060  1.00  0.00           C
ATOM   3019  HA  ALA   190      43.304  34.789  33.916  1.00  0.00           H
ATOM   3020  CB  ALA   190      43.787  36.653  34.697  1.00  0.00           C
ATOM   3021  HB1 ALA   190      44.081  36.114  35.597  1.00  0.00           H
ATOM   3022  HB2 ALA   190      43.324  37.568  35.068  1.00  0.00           H
ATOM   3023  HB3 ALA   190      44.634  36.860  34.044  1.00  0.00           H
ATOM   3024  C   ALA   190      41.505  35.546  34.817  1.00  0.00           C
ATOM   3025  O   ALA   190      40.615  36.410  34.908  1.00  0.00           O
ATOM   3026  N   LEU   191      41.411  34.363  35.551  1.00  0.00           N
ATOM   3027  H   LEU   191      42.101  33.664  35.317  1.00  0.00           H
ATOM   3028  CA  LEU   191      40.574  34.202  36.729  1.00  0.00           C
ATOM   3029  HA  LEU   191      39.916  35.068  36.662  1.00  0.00           H
ATOM   3030  CB  LEU   191      39.839  32.832  36.658  1.00  0.00           C
ATOM   3031  HB2 LEU   191      39.173  32.860  35.795  1.00  0.00           H
ATOM   3032  HB3 LEU   191      40.570  32.049  36.453  1.00  0.00           H
ATOM   3033  CG  LEU   191      39.175  32.429  37.958  1.00  0.00           C
ATOM   3034  HG  LEU   191      38.965  33.379  38.450  1.00  0.00           H
ATOM   3035  CD1 LEU   191      38.029  31.482  37.571  1.00  0.00           C
ATOM   3036 HD11 LEU   191      37.358  32.069  36.944  1.00  0.00           H
ATOM   3037 HD12 LEU   191      37.501  31.051  38.423  1.00  0.00           H
ATOM   3038 HD13 LEU   191      38.330  30.600  37.004  1.00  0.00           H
ATOM   3039  CD2 LEU   191      40.011  31.535  38.795  1.00  0.00           C
ATOM   3040 HD21 LEU   191      41.078  31.725  38.681  1.00  0.00           H
ATOM   3041 HD22 LEU   191      39.709  31.511  39.841  1.00  0.00           H
ATOM   3042 HD23 LEU   191      40.030  30.519  38.398  1.00  0.00           H
ATOM   3043  C   LEU   191      41.430  34.382  37.944  1.00  0.00           C
ATOM   3044  O   LEU   191      42.601  34.152  37.930  1.00  0.00           O
ATOM   3045  N   ILE   192      40.874  34.988  39.032  1.00  0.00           N
ATOM   3046  H   ILE   192      39.866  35.018  39.073  1.00  0.00           H
ATOM   3047  CA  ILE   192      41.633  35.783  40.075  1.00  0.00           C
ATOM   3048  HA  ILE   192      42.675  35.783  39.755  1.00  0.00           H
ATOM   3049  CB  ILE   192      41.351  37.261  40.035  1.00  0.00           C
ATOM   3050  HB  ILE   192      40.379  37.451  40.490  1.00  0.00           H
ATOM   3051  CG2 ILE   192      42.241  37.999  41.071  1.00  0.00           C
ATOM   3052 HG21 ILE   192      42.145  39.059  40.841  1.00  0.00           H
ATOM   3053 HG22 ILE   192      43.261  37.633  40.938  1.00  0.00           H
ATOM   3054 HG23 ILE   192      41.889  37.706  42.059  1.00  0.00           H
ATOM   3055  CG1 ILE   192      41.338  37.825  38.607  1.00  0.00           C
ATOM   3056 HG12 ILE   192      40.552  37.412  37.975  1.00  0.00           H
ATOM   3057 HG13 ILE   192      40.996  38.859  38.656  1.00  0.00           H
ATOM   3058  CD1 ILE   192      42.675  37.919  37.809  1.00  0.00           C
ATOM   3059 HD11 ILE   192      43.096  36.927  37.641  1.00  0.00           H
ATOM   3060 HD12 ILE   192      43.378  38.461  38.443  1.00  0.00           H
ATOM   3061 HD13 ILE   192      42.526  38.412  36.849  1.00  0.00           H
ATOM   3062  C   ILE   192      41.509  35.135  41.498  1.00  0.00           C
ATOM   3063  O   ILE   192      40.466  34.677  41.854  1.00  0.00           O
ATOM   3064  N   ASN   193      42.551  35.069  42.210  1.00  0.00           N
ATOM   3065  H   ASN   193      43.437  35.307  41.787  1.00  0.00           H
ATOM   3066  CA  ASN   193      42.486  35.004  43.739  1.00  0.00           C
ATOM   3067  HA  ASN   193      41.481  34.654  43.974  1.00  0.00           H
ATOM   3068  CB  ASN   193      43.549  33.967  44.265  1.00  0.00           C
ATOM   3069  HB2 ASN   193      43.290  32.911  44.191  1.00  0.00           H
ATOM   3070  HB3 ASN   193      44.474  34.026  43.690  1.00  0.00           H
ATOM   3071  CG  ASN   193      43.838  34.165  45.709  1.00  0.00           C
ATOM   3072  OD1 ASN   193      44.878  34.679  46.092  1.00  0.00           O
ATOM   3073  ND2 ASN   193      43.016  33.793  46.663  1.00  0.00           N
ATOM   3074 HD21 ASN   193      42.258  33.148  46.495  1.00  0.00           H
ATOM   3075 HD22 ASN   193      43.458  33.615  47.553  1.00  0.00           H
ATOM   3076  C   ASN   193      42.758  36.369  44.394  1.00  0.00           C
ATOM   3077  O   ASN   193      43.707  36.990  43.960  1.00  0.00           O
ATOM   3078  N   ASP   194      41.932  36.806  45.300  1.00  0.00           N
ATOM   3079  H   ASP   194      41.125  36.300  45.635  1.00  0.00           H
ATOM   3080  CA  ASP   194      41.949  38.199  45.879  1.00  0.00           C
ATOM   3081  HA  ASP   194      41.982  38.865  45.016  1.00  0.00           H
ATOM   3082  CB  ASP   194      40.592  38.359  46.552  1.00  0.00           C
ATOM   3083  HB2 ASP   194      40.579  39.433  46.730  1.00  0.00           H
ATOM   3084  HB3 ASP   194      39.852  38.032  45.821  1.00  0.00           H
ATOM   3085  CG  ASP   194      40.374  37.552  47.867  1.00  0.00           C
ATOM   3086  OD1 ASP   194      41.069  36.534  48.045  1.00  0.00           O
ATOM   3087  OD2 ASP   194      39.614  37.961  48.706  1.00  0.00           O
ATOM   3088  C   ASP   194      43.140  38.556  46.848  1.00  0.00           C
ATOM   3089  O   ASP   194      43.508  39.726  46.906  1.00  0.00           O
ATOM   3090  N   THR   195      43.663  37.604  47.655  1.00  0.00           N
ATOM   3091  H   THR   195      43.138  36.747  47.755  1.00  0.00           H
ATOM   3092  CA  THR   195      44.893  37.840  48.418  1.00  0.00           C
ATOM   3093  HA  THR   195      44.858  38.721  49.060  1.00  0.00           H
ATOM   3094  CB  THR   195      45.162  36.653  49.339  1.00  0.00           C
ATOM   3095  HB  THR   195      45.487  35.885  48.636  1.00  0.00           H
ATOM   3096  CG2 THR   195      46.353  36.951  50.274  1.00  0.00           C
ATOM   3097 HG21 THR   195      45.994  37.747  50.927  1.00  0.00           H
ATOM   3098 HG22 THR   195      47.273  37.217  49.754  1.00  0.00           H
ATOM   3099 HG23 THR   195      46.504  36.049  50.867  1.00  0.00           H
ATOM   3100  OG1 THR   195      43.922  36.323  49.918  1.00  0.00           O
ATOM   3101  HG1 THR   195      43.337  35.955  49.253  1.00  0.00           H
ATOM   3102  C   THR   195      46.100  38.026  47.477  1.00  0.00           C
ATOM   3103  O   THR   195      46.896  38.913  47.671  1.00  0.00           O
ATOM   3104  N   THR   196      46.120  37.372  46.282  1.00  0.00           N
ATOM   3105  H   THR   196      45.486  36.603  46.120  1.00  0.00           H
ATOM   3106  CA  THR   196      47.077  37.623  45.192  1.00  0.00           C
ATOM   3107  HA  THR   196      48.058  37.485  45.645  1.00  0.00           H
ATOM   3108  CB  THR   196      47.120  36.538  44.109  1.00  0.00           C
ATOM   3109  HB  THR   196      46.257  36.510  43.444  1.00  0.00           H
ATOM   3110  CG2 THR   196      48.375  36.675  43.116  1.00  0.00           C
ATOM   3111 HG21 THR   196      48.523  35.807  42.471  1.00  0.00           H
ATOM   3112 HG22 THR   196      49.276  36.748  43.726  1.00  0.00           H
ATOM   3113 HG23 THR   196      48.434  37.542  42.458  1.00  0.00           H
ATOM   3114  OG1 THR   196      47.280  35.277  44.733  1.00  0.00           O
ATOM   3115  HG1 THR   196      46.373  35.141  45.019  1.00  0.00           H
ATOM   3116  C   THR   196      46.870  39.053  44.619  1.00  0.00           C
ATOM   3117  O   THR   196      47.858  39.725  44.408  1.00  0.00           O
ATOM   3118  N   GLY   197      45.608  39.503  44.427  1.00  0.00           N
ATOM   3119  H   GLY   197      44.827  38.874  44.550  1.00  0.00           H
ATOM   3120  CA  GLY   197      45.316  40.834  43.963  1.00  0.00           C
ATOM   3121  HA2 GLY   197      45.856  41.052  43.042  1.00  0.00           H
ATOM   3122  HA3 GLY   197      44.240  40.956  43.833  1.00  0.00           H
ATOM   3123  C   GLY   197      45.739  41.869  45.044  1.00  0.00           C
ATOM   3124  O   GLY   197      46.196  42.942  44.693  1.00  0.00           O
ATOM   3125  N   THR   198      45.660  41.551  46.296  1.00  0.00           N
ATOM   3126  H   THR   198      45.266  40.670  46.594  1.00  0.00           H
ATOM   3127  CA  THR   198      46.017  42.470  47.374  1.00  0.00           C
ATOM   3128  HA  THR   198      45.546  43.444  47.250  1.00  0.00           H
ATOM   3129  CB  THR   198      45.632  41.932  48.819  1.00  0.00           C
ATOM   3130  HB  THR   198      46.168  41.000  48.995  1.00  0.00           H
ATOM   3131  CG2 THR   198      45.816  42.950  49.976  1.00  0.00           C
ATOM   3132 HG21 THR   198      46.877  43.181  50.078  1.00  0.00           H
ATOM   3133 HG22 THR   198      45.419  42.420  50.842  1.00  0.00           H
ATOM   3134 HG23 THR   198      45.275  43.875  49.777  1.00  0.00           H
ATOM   3135  OG1 THR   198      44.274  41.659  48.850  1.00  0.00           O
ATOM   3136  HG1 THR   198      44.121  41.097  48.086  1.00  0.00           H
ATOM   3137  C   THR   198      47.498  42.759  47.298  1.00  0.00           C
ATOM   3138  O   THR   198      47.924  43.898  47.306  1.00  0.00           O
ATOM   3139  N   LEU   199      48.295  41.686  47.210  1.00  0.00           N
ATOM   3140  H   LEU   199      47.937  40.820  47.587  1.00  0.00           H
ATOM   3141  CA  LEU   199      49.784  41.665  46.780  1.00  0.00           C
ATOM   3142  HA  LEU   199      50.360  42.150  47.568  1.00  0.00           H
ATOM   3143  CB  LEU   199      50.299  40.217  46.659  1.00  0.00           C
ATOM   3144  HB2 LEU   199      50.406  39.878  47.689  1.00  0.00           H
ATOM   3145  HB3 LEU   199      49.549  39.635  46.123  1.00  0.00           H
ATOM   3146  CG  LEU   199      51.629  40.065  45.828  1.00  0.00           C
ATOM   3147  HG  LEU   199      51.545  40.421  44.800  1.00  0.00           H
ATOM   3148  CD1 LEU   199      52.705  40.819  46.572  1.00  0.00           C
ATOM   3149 HD11 LEU   199      52.515  41.832  46.218  1.00  0.00           H
ATOM   3150 HD12 LEU   199      53.726  40.515  46.340  1.00  0.00           H
ATOM   3151 HD13 LEU   199      52.630  40.889  47.657  1.00  0.00           H
ATOM   3152  CD2 LEU   199      51.968  38.571  45.846  1.00  0.00           C
ATOM   3153 HD21 LEU   199      52.876  38.341  45.288  1.00  0.00           H
ATOM   3154 HD22 LEU   199      52.169  38.328  46.889  1.00  0.00           H
ATOM   3155 HD23 LEU   199      51.110  37.993  45.501  1.00  0.00           H
ATOM   3156  C   LEU   199      49.976  42.415  45.452  1.00  0.00           C
ATOM   3157  O   LEU   199      50.595  43.499  45.492  1.00  0.00           O
ATOM   3158  N   VAL   200      49.547  41.946  44.323  1.00  0.00           N
ATOM   3159  H   VAL   200      49.090  41.046  44.303  1.00  0.00           H
ATOM   3160  CA  VAL   200      49.947  42.509  42.961  1.00  0.00           C
ATOM   3161  HA  VAL   200      51.032  42.561  43.047  1.00  0.00           H
ATOM   3162  CB  VAL   200      49.596  41.549  41.904  1.00  0.00           C
ATOM   3163  HB  VAL   200      48.564  41.212  41.998  1.00  0.00           H
ATOM   3164  CG1 VAL   200      49.699  42.148  40.491  1.00  0.00           C
ATOM   3165 HG11 VAL   200      50.634  42.683  40.326  1.00  0.00           H
ATOM   3166 HG12 VAL   200      49.497  41.385  39.738  1.00  0.00           H
ATOM   3167 HG13 VAL   200      48.916  42.904  40.430  1.00  0.00           H
ATOM   3168  CG2 VAL   200      50.545  40.395  41.802  1.00  0.00           C
ATOM   3169 HG21 VAL   200      50.341  39.674  41.011  1.00  0.00           H
ATOM   3170 HG22 VAL   200      50.413  39.717  42.644  1.00  0.00           H
ATOM   3171 HG23 VAL   200      51.576  40.749  41.831  1.00  0.00           H
ATOM   3172  C   VAL   200      49.371  43.985  42.745  1.00  0.00           C
ATOM   3173  O   VAL   200      50.147  44.787  42.261  1.00  0.00           O
ATOM   3174  N   ALA   201      48.131  44.402  43.170  1.00  0.00           N
ATOM   3175  H   ALA   201      47.502  43.736  43.591  1.00  0.00           H
ATOM   3176  CA  ALA   201      47.660  45.816  43.175  1.00  0.00           C
ATOM   3177  HA  ALA   201      47.530  46.115  42.134  1.00  0.00           H
ATOM   3178  CB  ALA   201      46.371  45.992  43.920  1.00  0.00           C
ATOM   3179  HB1 ALA   201      45.528  45.481  43.454  1.00  0.00           H
ATOM   3180  HB2 ALA   201      46.030  47.027  43.885  1.00  0.00           H
ATOM   3181  HB3 ALA   201      46.459  45.752  44.980  1.00  0.00           H
ATOM   3182  C   ALA   201      48.702  46.748  43.929  1.00  0.00           C
ATOM   3183  O   ALA   201      49.230  47.766  43.490  1.00  0.00           O
ATOM   3184  N   SER   202      49.048  46.236  45.088  1.00  0.00           N
ATOM   3185  H   SER   202      48.814  45.326  45.457  1.00  0.00           H
ATOM   3186  CA  SER   202      49.917  47.027  45.970  1.00  0.00           C
ATOM   3187  HA  SER   202      49.393  47.976  46.082  1.00  0.00           H
ATOM   3188  CB  SER   202      49.871  46.459  47.379  1.00  0.00           C
ATOM   3189  HB2 SER   202      50.380  45.497  47.324  1.00  0.00           H
ATOM   3190  HB3 SER   202      50.556  46.999  48.033  1.00  0.00           H
ATOM   3191  OG  SER   202      48.649  46.270  47.992  1.00  0.00           O
ATOM   3192  HG  SER   202      48.209  45.475  47.686  1.00  0.00           H
ATOM   3193  C   SER   202      51.402  47.212  45.418  1.00  0.00           C
ATOM   3194  O   SER   202      52.028  48.265  45.422  1.00  0.00           O
ATOM   3195  N   TYR   203      51.921  46.133  44.879  1.00  0.00           N
ATOM   3196  H   TYR   203      51.406  45.267  44.935  1.00  0.00           H
ATOM   3197  CA  TYR   203      53.168  46.064  44.066  1.00  0.00           C
ATOM   3198  HA  TYR   203      53.858  46.596  44.722  1.00  0.00           H
ATOM   3199  CB  TYR   203      53.558  44.624  44.002  1.00  0.00           C
ATOM   3200  HB2 TYR   203      53.249  44.099  44.906  1.00  0.00           H
ATOM   3201  HB3 TYR   203      52.961  44.149  43.224  1.00  0.00           H
ATOM   3202  CG  TYR   203      55.020  44.340  43.730  1.00  0.00           C
ATOM   3203  CD1 TYR   203      55.396  43.009  43.409  1.00  0.00           C
ATOM   3204  HD1 TYR   203      54.616  42.266  43.476  1.00  0.00           H
ATOM   3205  CE1 TYR   203      56.763  42.715  43.154  1.00  0.00           C
ATOM   3206  HE1 TYR   203      57.184  41.776  42.825  1.00  0.00           H
ATOM   3207  CZ  TYR   203      57.669  43.742  43.147  1.00  0.00           C
ATOM   3208  OH  TYR   203      58.937  43.443  42.975  1.00  0.00           O
ATOM   3209  HH  TYR   203      59.442  44.242  42.808  1.00  0.00           H
ATOM   3210  CE2 TYR   203      57.311  45.011  43.495  1.00  0.00           C
ATOM   3211  HE2 TYR   203      58.039  45.807  43.541  1.00  0.00           H
ATOM   3212  CD2 TYR   203      55.987  45.350  43.827  1.00  0.00           C
ATOM   3213  HD2 TYR   203      55.768  46.389  44.023  1.00  0.00           H
ATOM   3214  C   TYR   203      53.176  46.881  42.804  1.00  0.00           C
ATOM   3215  O   TYR   203      54.244  47.485  42.495  1.00  0.00           O
ATOM   3216  N   TYR   204      52.106  47.105  42.046  1.00  0.00           N
ATOM   3217  H   TYR   204      51.294  46.524  42.196  1.00  0.00           H
ATOM   3218  CA  TYR   204      52.145  48.046  40.898  1.00  0.00           C
ATOM   3219  HA  TYR   204      52.993  47.801  40.258  1.00  0.00           H
ATOM   3220  CB  TYR   204      50.850  47.772  40.095  1.00  0.00           C
ATOM   3221  HB2 TYR   204      50.863  46.782  39.637  1.00  0.00           H
ATOM   3222  HB3 TYR   204      50.008  47.791  40.788  1.00  0.00           H
ATOM   3223  CG  TYR   204      50.544  48.681  38.887  1.00  0.00           C
ATOM   3224  CD1 TYR   204      51.119  48.446  37.611  1.00  0.00           C
ATOM   3225  HD1 TYR   204      51.673  47.540  37.415  1.00  0.00           H
ATOM   3226  CE1 TYR   204      50.943  49.452  36.566  1.00  0.00           C
ATOM   3227  HE1 TYR   204      51.388  49.355  35.586  1.00  0.00           H
ATOM   3228  CZ  TYR   204      50.059  50.532  36.743  1.00  0.00           C
ATOM   3229  OH  TYR   204      49.854  51.450  35.810  1.00  0.00           O
ATOM   3230  HH  TYR   204      50.165  51.066  34.986  1.00  0.00           H
ATOM   3231  CE2 TYR   204      49.543  50.733  37.989  1.00  0.00           C
ATOM   3232  HE2 TYR   204      48.948  51.621  38.142  1.00  0.00           H
ATOM   3233  CD2 TYR   204      49.760  49.818  38.998  1.00  0.00           C
ATOM   3234  HD2 TYR   204      49.222  50.015  39.914  1.00  0.00           H
ATOM   3235  C   TYR   204      52.138  49.589  41.256  1.00  0.00           C
ATOM   3236  O   TYR   204      52.807  50.354  40.567  1.00  0.00           O
ATOM   3237  N   THR   205      51.450  49.940  42.341  1.00  0.00           N
ATOM   3238  H   THR   205      50.952  49.219  42.844  1.00  0.00           H
ATOM   3239  CA  THR   205      51.546  51.286  43.006  1.00  0.00           C
ATOM   3240  HA  THR   205      51.502  51.956  42.148  1.00  0.00           H
ATOM   3241  CB  THR   205      50.330  51.576  43.902  1.00  0.00           C
ATOM   3242  HB  THR   205      50.372  52.635  44.155  1.00  0.00           H
ATOM   3243  CG2 THR   205      49.001  51.489  43.260  1.00  0.00           C
ATOM   3244 HG21 THR   205      48.881  50.492  42.835  1.00  0.00           H
ATOM   3245 HG22 THR   205      48.739  52.104  42.399  1.00  0.00           H
ATOM   3246 HG23 THR   205      48.276  51.808  44.009  1.00  0.00           H
ATOM   3247  OG1 THR   205      50.330  50.844  45.054  1.00  0.00           O
ATOM   3248  HG1 THR   205      50.940  50.113  44.926  1.00  0.00           H
ATOM   3249  C   THR   205      52.809  51.544  43.787  1.00  0.00           C
ATOM   3250  O   THR   205      53.233  52.690  43.930  1.00  0.00           O
ATOM   3251  N   ASP   206      53.569  50.495  44.240  1.00  0.00           N
ATOM   3252  H   ASP   206      53.287  49.561  43.979  1.00  0.00           H
ATOM   3253  CA  ASP   206      54.721  50.652  45.146  1.00  0.00           C
ATOM   3254  HA  ASP   206      55.082  51.631  44.829  1.00  0.00           H
ATOM   3255  CB  ASP   206      54.197  50.736  46.595  1.00  0.00           C
ATOM   3256  HB2 ASP   206      53.564  51.618  46.692  1.00  0.00           H
ATOM   3257  HB3 ASP   206      53.577  49.862  46.797  1.00  0.00           H
ATOM   3258  CG  ASP   206      55.248  50.915  47.728  1.00  0.00           C
ATOM   3259  OD1 ASP   206      54.725  51.108  48.833  1.00  0.00           O
ATOM   3260  OD2 ASP   206      56.486  51.001  47.506  1.00  0.00           O
ATOM   3261  C   ASP   206      55.797  49.575  45.050  1.00  0.00           C
ATOM   3262  O   ASP   206      55.540  48.400  45.333  1.00  0.00           O
ATOM   3263  N   PRO   207      57.100  49.947  44.748  1.00  0.00           N
ATOM   3264  CD  PRO   207      57.597  51.311  44.500  1.00  0.00           C
ATOM   3265  HD2 PRO   207      57.641  51.906  45.413  1.00  0.00           H
ATOM   3266  HD3 PRO   207      56.909  51.886  43.879  1.00  0.00           H
ATOM   3267  CG  PRO   207      59.044  51.148  43.942  1.00  0.00           C
ATOM   3268  HG2 PRO   207      59.777  51.182  44.747  1.00  0.00           H
ATOM   3269  HG3 PRO   207      59.322  51.935  43.240  1.00  0.00           H
ATOM   3270  CB  PRO   207      59.001  49.702  43.349  1.00  0.00           C
ATOM   3271  HB2 PRO   207      59.983  49.248  43.212  1.00  0.00           H
ATOM   3272  HB3 PRO   207      58.549  49.764  42.359  1.00  0.00           H
ATOM   3273  CA  PRO   207      58.069  48.912  44.270  1.00  0.00           C
ATOM   3274  HA  PRO   207      57.515  48.214  43.643  1.00  0.00           H
ATOM   3275  C   PRO   207      58.818  48.249  45.415  1.00  0.00           C
ATOM   3276  O   PRO   207      59.184  47.082  45.258  1.00  0.00           O
ATOM   3277  N   GLU   208      58.635  48.737  46.612  1.00  0.00           N
ATOM   3278  H   GLU   208      58.000  49.512  46.739  1.00  0.00           H
ATOM   3279  CA  GLU   208      59.150  48.074  47.805  1.00  0.00           C
ATOM   3280  HA  GLU   208      60.083  47.566  47.565  1.00  0.00           H
ATOM   3281  CB  GLU   208      59.691  49.229  48.661  1.00  0.00           C
ATOM   3282  HB2 GLU   208      58.831  49.694  49.140  1.00  0.00           H
ATOM   3283  HB3 GLU   208      60.265  48.811  49.488  1.00  0.00           H
ATOM   3284  CG  GLU   208      60.554  50.315  47.994  1.00  0.00           C
ATOM   3285  HG2 GLU   208      59.853  50.745  47.278  1.00  0.00           H
ATOM   3286  HG3 GLU   208      60.882  51.012  48.764  1.00  0.00           H
ATOM   3287  CD  GLU   208      61.810  49.917  47.267  1.00  0.00           C
ATOM   3288  OE1 GLU   208      62.418  48.934  47.676  1.00  0.00           O
ATOM   3289  OE2 GLU   208      62.300  50.804  46.490  1.00  0.00           O
ATOM   3290  C   GLU   208      58.183  47.049  48.465  1.00  0.00           C
ATOM   3291  O   GLU   208      58.479  46.488  49.544  1.00  0.00           O
ATOM   3292  N   THR   209      57.077  46.789  47.786  1.00  0.00           N
ATOM   3293  H   THR   209      56.923  47.375  46.977  1.00  0.00           H
ATOM   3294  CA  THR   209      55.992  45.862  48.307  1.00  0.00           C
ATOM   3295  HA  THR   209      55.741  46.172  49.323  1.00  0.00           H
ATOM   3296  CB  THR   209      54.691  45.910  47.384  1.00  0.00           C
ATOM   3297  HB  THR   209      54.972  45.793  46.337  1.00  0.00           H
ATOM   3298  CG2 THR   209      53.681  44.982  47.834  1.00  0.00           C
ATOM   3299 HG21 THR   209      53.535  45.056  48.911  1.00  0.00           H
ATOM   3300 HG22 THR   209      54.055  43.990  47.582  1.00  0.00           H
ATOM   3301 HG23 THR   209      52.746  45.078  47.280  1.00  0.00           H
ATOM   3302  OG1 THR   209      54.165  47.186  47.488  1.00  0.00           O
ATOM   3303  HG1 THR   209      54.438  47.779  46.785  1.00  0.00           H
ATOM   3304  C   THR   209      56.530  44.421  48.254  1.00  0.00           C
ATOM   3305  O   THR   209      57.051  44.066  47.158  1.00  0.00           O
ATOM   3306  N   LYS   210      56.328  43.635  49.323  1.00  0.00           N
ATOM   3307  H   LYS   210      56.097  44.091  50.195  1.00  0.00           H
ATOM   3308  CA  LYS   210      56.805  42.246  49.328  1.00  0.00           C
ATOM   3309  HA  LYS   210      57.162  41.950  48.341  1.00  0.00           H
ATOM   3310  CB  LYS   210      57.922  42.008  50.399  1.00  0.00           C
ATOM   3311  HB2 LYS   210      57.465  42.012  51.388  1.00  0.00           H
ATOM   3312  HB3 LYS   210      58.317  41.008  50.216  1.00  0.00           H
ATOM   3313  CG  LYS   210      59.101  43.079  50.481  1.00  0.00           C
ATOM   3314  HG2 LYS   210      58.672  44.079  50.413  1.00  0.00           H
ATOM   3315  HG3 LYS   210      59.617  43.090  51.440  1.00  0.00           H
ATOM   3316  CD  LYS   210      60.047  42.877  49.311  1.00  0.00           C
ATOM   3317  HD2 LYS   210      60.689  42.010  49.471  1.00  0.00           H
ATOM   3318  HD3 LYS   210      59.394  42.815  48.440  1.00  0.00           H
ATOM   3319  CE  LYS   210      60.876  44.120  49.136  1.00  0.00           C
ATOM   3320  HE2 LYS   210      60.424  45.080  48.886  1.00  0.00           H
ATOM   3321  HE3 LYS   210      61.529  44.303  49.990  1.00  0.00           H
ATOM   3322  NZ  LYS   210      61.680  43.881  47.898  1.00  0.00           N
ATOM   3323  HZ1 LYS   210      61.059  43.866  47.103  1.00  0.00           H
ATOM   3324  HZ2 LYS   210      62.221  43.027  47.902  1.00  0.00           H
ATOM   3325  HZ3 LYS   210      62.311  44.660  47.785  1.00  0.00           H
ATOM   3326  C   LYS   210      55.689  41.293  49.504  1.00  0.00           C
ATOM   3327  O   LYS   210      55.749  40.254  48.852  1.00  0.00           O
ATOM   3328  N   MET   211      54.674  41.641  50.346  1.00  0.00           N
ATOM   3329  H   MET   211      54.685  42.572  50.737  1.00  0.00           H
ATOM   3330  CA  MET   211      53.494  40.768  50.385  1.00  0.00           C
ATOM   3331  HA  MET   211      53.452  40.083  49.539  1.00  0.00           H
ATOM   3332  CB  MET   211      53.554  39.966  51.674  1.00  0.00           C
ATOM   3333  HB2 MET   211      53.562  40.622  52.546  1.00  0.00           H
ATOM   3334  HB3 MET   211      52.608  39.432  51.764  1.00  0.00           H
ATOM   3335  CG  MET   211      54.580  38.811  51.710  1.00  0.00           C
ATOM   3336  HG2 MET   211      54.288  38.154  50.891  1.00  0.00           H
ATOM   3337  HG3 MET   211      55.577  39.235  51.582  1.00  0.00           H
ATOM   3338  SD  MET   211      54.510  38.049  53.378  1.00  0.00           S
ATOM   3339  CE  MET   211      53.112  36.928  53.181  1.00  0.00           C
ATOM   3340  HE1 MET   211      52.967  36.223  53.999  1.00  0.00           H
ATOM   3341  HE2 MET   211      52.237  37.531  52.939  1.00  0.00           H
ATOM   3342  HE3 MET   211      53.298  36.499  52.197  1.00  0.00           H
ATOM   3343  C   MET   211      52.177  41.583  50.354  1.00  0.00           C
ATOM   3344  O   MET   211      52.295  42.783  50.659  1.00  0.00           O
ATOM   3345  N   GLY   212      51.014  40.943  50.171  1.00  0.00           N
ATOM   3346  H   GLY   212      51.136  39.952  50.014  1.00  0.00           H
ATOM   3347  CA  GLY   212      49.722  41.433  50.573  1.00  0.00           C
ATOM   3348  HA2 GLY   212      49.970  42.398  51.015  1.00  0.00           H
ATOM   3349  HA3 GLY   212      49.055  41.665  49.742  1.00  0.00           H
ATOM   3350  C   GLY   212      49.101  40.383  51.517  1.00  0.00           C
ATOM   3351  O   GLY   212      49.081  39.159  51.240  1.00  0.00           O
ATOM   3352  N   VAL   213      48.855  40.855  52.748  1.00  0.00           N
ATOM   3353  H   VAL   213      48.994  41.840  52.924  1.00  0.00           H
ATOM   3354  CA  VAL   213      48.560  40.075  54.003  1.00  0.00           C
ATOM   3355  HA  VAL   213      48.651  39.003  53.826  1.00  0.00           H
ATOM   3356  CB  VAL   213      49.640  40.291  55.125  1.00  0.00           C
ATOM   3357  HB  VAL   213      49.289  39.765  56.012  1.00  0.00           H
ATOM   3358  CG1 VAL   213      50.966  39.683  54.700  1.00  0.00           C
ATOM   3359 HG11 VAL   213      50.810  38.608  54.785  1.00  0.00           H
ATOM   3360 HG12 VAL   213      51.250  39.972  53.688  1.00  0.00           H
ATOM   3361 HG13 VAL   213      51.849  39.983  55.264  1.00  0.00           H
ATOM   3362  CG2 VAL   213      49.729  41.740  55.574  1.00  0.00           C
ATOM   3363 HG21 VAL   213      49.719  42.428  54.727  1.00  0.00           H
ATOM   3364 HG22 VAL   213      50.683  41.887  56.080  1.00  0.00           H
ATOM   3365 HG23 VAL   213      48.893  42.087  56.180  1.00  0.00           H
ATOM   3366  C   VAL   213      47.153  40.436  54.522  1.00  0.00           C
ATOM   3367  O   VAL   213      46.660  41.588  54.543  1.00  0.00           O
ATOM   3368  N   ILE   214      46.414  39.429  55.042  1.00  0.00           N
ATOM   3369  H   ILE   214      46.811  38.504  55.118  1.00  0.00           H
ATOM   3370  CA  ILE   214      45.033  39.422  55.512  1.00  0.00           C
ATOM   3371  HA  ILE   214      44.717  40.466  55.507  1.00  0.00           H
ATOM   3372  CB  ILE   214      44.113  38.544  54.726  1.00  0.00           C
ATOM   3373  HB  ILE   214      44.531  37.539  54.754  1.00  0.00           H
ATOM   3374  CG2 ILE   214      42.627  38.501  55.081  1.00  0.00           C
ATOM   3375 HG21 ILE   214      42.423  38.266  56.126  1.00  0.00           H
ATOM   3376 HG22 ILE   214      42.235  37.600  54.608  1.00  0.00           H
ATOM   3377 HG23 ILE   214      42.086  39.422  54.865  1.00  0.00           H
ATOM   3378  CG1 ILE   214      44.203  38.747  53.159  1.00  0.00           C
ATOM   3379 HG12 ILE   214      45.193  38.480  52.791  1.00  0.00           H
ATOM   3380 HG13 ILE   214      43.636  38.011  52.589  1.00  0.00           H
ATOM   3381  CD1 ILE   214      43.790  40.153  52.628  1.00  0.00           C
ATOM   3382 HD11 ILE   214      42.727  40.261  52.845  1.00  0.00           H
ATOM   3383 HD12 ILE   214      43.977  40.187  51.555  1.00  0.00           H
ATOM   3384 HD13 ILE   214      44.402  40.759  53.297  1.00  0.00           H
ATOM   3385  C   ILE   214      44.927  39.033  57.021  1.00  0.00           C
ATOM   3386  O   ILE   214      45.438  37.995  57.414  1.00  0.00           O
ATOM   3387  N   PHE   215      44.268  39.844  57.841  1.00  0.00           N
ATOM   3388  H   PHE   215      43.732  40.624  57.490  1.00  0.00           H
ATOM   3389  CA  PHE   215      43.949  39.460  59.235  1.00  0.00           C
ATOM   3390  HA  PHE   215      44.282  38.445  59.460  1.00  0.00           H
ATOM   3391  CB  PHE   215      44.646  40.400  60.220  1.00  0.00           C
ATOM   3392  HB2 PHE   215      44.305  41.418  60.030  1.00  0.00           H
ATOM   3393  HB3 PHE   215      44.452  40.132  61.259  1.00  0.00           H
ATOM   3394  CG  PHE   215      46.133  40.503  59.927  1.00  0.00           C
ATOM   3395  CD1 PHE   215      47.018  39.698  60.578  1.00  0.00           C
ATOM   3396  HD1 PHE   215      46.622  39.051  61.348  1.00  0.00           H
ATOM   3397  CE1 PHE   215      48.421  39.957  60.537  1.00  0.00           C
ATOM   3398  HE1 PHE   215      49.146  39.383  61.095  1.00  0.00           H
ATOM   3399  CZ  PHE   215      48.842  40.891  59.670  1.00  0.00           C
ATOM   3400  HZ  PHE   215      49.881  41.123  59.493  1.00  0.00           H
ATOM   3401  CE2 PHE   215      47.960  41.685  58.930  1.00  0.00           C
ATOM   3402  HE2 PHE   215      48.318  42.434  58.238  1.00  0.00           H
ATOM   3403  CD2 PHE   215      46.605  41.465  59.023  1.00  0.00           C
ATOM   3404  HD2 PHE   215      46.017  42.114  58.391  1.00  0.00           H
ATOM   3405  C   PHE   215      42.467  39.692  59.559  1.00  0.00           C
ATOM   3406  O   PHE   215      41.993  40.842  59.422  1.00  0.00           O
ATOM   3407  N   GLY   216      41.765  38.684  59.991  1.00  0.00           N
ATOM   3408  H   GLY   216      42.121  37.740  59.953  1.00  0.00           H
ATOM   3409  CA  GLY   216      40.292  38.825  60.017  1.00  0.00           C
ATOM   3410  HA2 GLY   216      40.103  39.563  60.797  1.00  0.00           H
ATOM   3411  HA3 GLY   216      39.880  39.207  59.084  1.00  0.00           H
ATOM   3412  C   GLY   216      39.414  37.624  60.496  1.00  0.00           C
ATOM   3413  O   GLY   216      39.722  37.030  61.519  1.00  0.00           O
ATOM   3414  N   THR   217      38.354  37.251  59.773  1.00  0.00           N
ATOM   3415  H   THR   217      38.118  37.713  58.906  1.00  0.00           H
ATOM   3416  CA  THR   217      37.657  35.972  60.067  1.00  0.00           C
ATOM   3417  HA  THR   217      37.712  35.520  61.057  1.00  0.00           H
ATOM   3418  CB  THR   217      36.161  36.135  59.600  1.00  0.00           C
ATOM   3419  HB  THR   217      35.672  35.161  59.575  1.00  0.00           H
ATOM   3420  CG2 THR   217      35.317  37.090  60.454  1.00  0.00           C
ATOM   3421 HG21 THR   217      34.297  37.170  60.082  1.00  0.00           H
ATOM   3422 HG22 THR   217      35.894  38.013  60.507  1.00  0.00           H
ATOM   3423 HG23 THR   217      35.174  36.498  61.359  1.00  0.00           H
ATOM   3424  OG1 THR   217      35.990  36.709  58.376  1.00  0.00           O
ATOM   3425  HG1 THR   217      35.556  36.067  57.808  1.00  0.00           H
ATOM   3426  C   THR   217      38.368  34.851  59.272  1.00  0.00           C
ATOM   3427  O   THR   217      37.824  34.193  58.429  1.00  0.00           O
ATOM   3428  N   GLY   218      39.662  34.697  59.515  1.00  0.00           N
ATOM   3429  H   GLY   218      40.016  35.188  60.323  1.00  0.00           H
ATOM   3430  CA  GLY   218      40.665  34.042  58.601  1.00  0.00           C
ATOM   3431  HA2 GLY   218      40.876  33.003  58.853  1.00  0.00           H
ATOM   3432  HA3 GLY   218      40.347  34.172  57.567  1.00  0.00           H
ATOM   3433  C   GLY   218      41.976  34.853  58.640  1.00  0.00           C
ATOM   3434  O   GLY   218      41.947  36.025  59.057  1.00  0.00           O
ATOM   3435  N   VAL   219      43.097  34.185  58.233  1.00  0.00           N
ATOM   3436  H   VAL   219      43.034  33.241  57.882  1.00  0.00           H
ATOM   3437  CA  VAL   219      44.512  34.771  58.175  1.00  0.00           C
ATOM   3438  HA  VAL   219      44.500  35.844  57.981  1.00  0.00           H
ATOM   3439  CB  VAL   219      45.315  34.510  59.540  1.00  0.00           C
ATOM   3440  HB  VAL   219      46.356  34.821  59.456  1.00  0.00           H
ATOM   3441  CG1 VAL   219      44.620  35.152  60.840  1.00  0.00           C
ATOM   3442 HG11 VAL   219      44.530  36.227  60.677  1.00  0.00           H
ATOM   3443 HG12 VAL   219      43.650  34.722  61.092  1.00  0.00           H
ATOM   3444 HG13 VAL   219      45.376  35.071  61.621  1.00  0.00           H
ATOM   3445  CG2 VAL   219      45.513  33.038  59.886  1.00  0.00           C
ATOM   3446 HG21 VAL   219      44.591  32.530  60.172  1.00  0.00           H
ATOM   3447 HG22 VAL   219      46.193  32.960  60.733  1.00  0.00           H
ATOM   3448 HG23 VAL   219      45.933  32.513  59.027  1.00  0.00           H
ATOM   3449  C   VAL   219      45.236  34.196  56.954  1.00  0.00           C
ATOM   3450  O   VAL   219      45.247  32.975  56.737  1.00  0.00           O
ATOM   3451  N   ASN   220      45.734  35.101  56.102  1.00  0.00           N
ATOM   3452  H   ASN   220      45.656  36.044  56.457  1.00  0.00           H
ATOM   3453  CA  ASN   220      46.397  34.752  54.897  1.00  0.00           C
ATOM   3454  HA  ASN   220      46.806  33.743  54.952  1.00  0.00           H
ATOM   3455  CB  ASN   220      45.388  34.775  53.827  1.00  0.00           C
ATOM   3456  HB2 ASN   220      44.408  34.548  54.249  1.00  0.00           H
ATOM   3457  HB3 ASN   220      45.339  35.794  53.446  1.00  0.00           H
ATOM   3458  CG  ASN   220      45.767  33.808  52.691  1.00  0.00           C
ATOM   3459  OD1 ASN   220      46.676  32.970  52.686  1.00  0.00           O
ATOM   3460  ND2 ASN   220      45.053  33.814  51.608  1.00  0.00           N
ATOM   3461 HD21 ASN   220      44.300  34.477  51.495  1.00  0.00           H
ATOM   3462 HD22 ASN   220      45.425  33.200  50.897  1.00  0.00           H
ATOM   3463  C   ASN   220      47.479  35.760  54.503  1.00  0.00           C
ATOM   3464  O   ASN   220      47.510  36.883  54.952  1.00  0.00           O
ATOM   3465  N   GLY   221      48.289  35.332  53.570  1.00  0.00           N
ATOM   3466  H   GLY   221      48.225  34.385  53.226  1.00  0.00           H
ATOM   3467  CA  GLY   221      49.212  36.192  52.836  1.00  0.00           C
ATOM   3468  HA2 GLY   221      48.666  37.099  52.578  1.00  0.00           H
ATOM   3469  HA3 GLY   221      50.082  36.532  53.398  1.00  0.00           H
ATOM   3470  C   GLY   221      49.657  35.646  51.539  1.00  0.00           C
ATOM   3471  O   GLY   221      49.883  34.395  51.381  1.00  0.00           O
ATOM   3472  N   ALA   222      49.736  36.470  50.451  1.00  0.00           N
ATOM   3473  H   ALA   222      49.587  37.467  50.519  1.00  0.00           H
ATOM   3474  CA  ALA   222      50.422  36.064  49.196  1.00  0.00           C
ATOM   3475  HA  ALA   222      50.531  34.980  49.185  1.00  0.00           H
ATOM   3476  CB  ALA   222      49.504  36.433  48.073  1.00  0.00           C
ATOM   3477  HB1 ALA   222      48.494  36.025  48.109  1.00  0.00           H
ATOM   3478  HB2 ALA   222      50.001  35.986  47.211  1.00  0.00           H
ATOM   3479  HB3 ALA   222      49.518  37.495  47.830  1.00  0.00           H
ATOM   3480  C   ALA   222      51.759  36.700  48.961  1.00  0.00           C
ATOM   3481  O   ALA   222      51.896  37.808  49.499  1.00  0.00           O
ATOM   3482  N   TYR   223      52.668  36.099  48.180  1.00  0.00           N
ATOM   3483  H   TYR   223      52.385  35.315  47.608  1.00  0.00           H
ATOM   3484  CA  TYR   223      54.090  36.488  48.172  1.00  0.00           C
ATOM   3485  HA  TYR   223      54.107  37.579  48.185  1.00  0.00           H
ATOM   3486  CB  TYR   223      54.845  35.951  49.379  1.00  0.00           C
ATOM   3487  HB2 TYR   223      55.749  36.549  49.501  1.00  0.00           H
ATOM   3488  HB3 TYR   223      54.267  35.975  50.303  1.00  0.00           H
ATOM   3489  CG  TYR   223      55.232  34.455  49.344  1.00  0.00           C
ATOM   3490  CD1 TYR   223      54.274  33.455  49.475  1.00  0.00           C
ATOM   3491  HD1 TYR   223      53.214  33.650  49.421  1.00  0.00           H
ATOM   3492  CE1 TYR   223      54.671  32.115  49.588  1.00  0.00           C
ATOM   3493  HE1 TYR   223      53.882  31.383  49.671  1.00  0.00           H
ATOM   3494  CZ  TYR   223      56.009  31.752  49.454  1.00  0.00           C
ATOM   3495  OH  TYR   223      56.425  30.452  49.593  1.00  0.00           O
ATOM   3496  HH  TYR   223      57.222  30.371  49.064  1.00  0.00           H
ATOM   3497  CE2 TYR   223      56.986  32.745  49.179  1.00  0.00           C
ATOM   3498  HE2 TYR   223      58.047  32.540  49.168  1.00  0.00           H
ATOM   3499  CD2 TYR   223      56.624  34.110  49.152  1.00  0.00           C
ATOM   3500  HD2 TYR   223      57.437  34.816  49.063  1.00  0.00           H
ATOM   3501  C   TYR   223      54.689  35.935  46.874  1.00  0.00           C
ATOM   3502  O   TYR   223      54.089  35.050  46.310  1.00  0.00           O
ATOM   3503  N   TYR   224      55.915  36.341  46.400  1.00  0.00           N
ATOM   3504  H   TYR   224      56.406  37.054  46.918  1.00  0.00           H
ATOM   3505  CA  TYR   224      56.501  35.610  45.326  1.00  0.00           C
ATOM   3506  HA  TYR   224      55.791  35.123  44.657  1.00  0.00           H
ATOM   3507  CB  TYR   224      57.128  36.672  44.449  1.00  0.00           C
ATOM   3508  HB2 TYR   224      57.631  37.396  45.091  1.00  0.00           H
ATOM   3509  HB3 TYR   224      57.894  36.276  43.782  1.00  0.00           H
ATOM   3510  CG  TYR   224      56.157  37.371  43.541  1.00  0.00           C
ATOM   3511  CD1 TYR   224      55.975  36.775  42.302  1.00  0.00           C
ATOM   3512  HD1 TYR   224      56.350  35.800  42.031  1.00  0.00           H
ATOM   3513  CE1 TYR   224      55.259  37.502  41.330  1.00  0.00           C
ATOM   3514  HE1 TYR   224      55.165  37.151  40.312  1.00  0.00           H
ATOM   3515  CZ  TYR   224      54.705  38.796  41.726  1.00  0.00           C
ATOM   3516  OH  TYR   224      54.077  39.634  40.844  1.00  0.00           O
ATOM   3517  HH  TYR   224      54.389  39.412  39.964  1.00  0.00           H
ATOM   3518  CE2 TYR   224      54.743  39.239  43.035  1.00  0.00           C
ATOM   3519  HE2 TYR   224      54.268  40.137  43.400  1.00  0.00           H
ATOM   3520  CD2 TYR   224      55.557  38.541  43.960  1.00  0.00           C
ATOM   3521  HD2 TYR   224      55.839  38.796  44.970  1.00  0.00           H
ATOM   3522  C   TYR   224      57.565  34.575  45.771  1.00  0.00           C
ATOM   3523  O   TYR   224      58.518  34.855  46.528  1.00  0.00           O
ATOM   3524  N   ASP   225      57.523  33.388  45.208  1.00  0.00           N
ATOM   3525  H   ASP   225      56.724  33.232  44.611  1.00  0.00           H
ATOM   3526  CA  ASP   225      58.502  32.290  45.219  1.00  0.00           C
ATOM   3527  HA  ASP   225      59.310  32.650  45.857  1.00  0.00           H
ATOM   3528  CB  ASP   225      57.855  31.077  45.881  1.00  0.00           C
ATOM   3529  HB2 ASP   225      56.973  31.433  46.414  1.00  0.00           H
ATOM   3530  HB3 ASP   225      57.446  30.359  45.171  1.00  0.00           H
ATOM   3531  CG  ASP   225      58.829  30.430  46.885  1.00  0.00           C
ATOM   3532  OD1 ASP   225      60.067  30.378  46.644  1.00  0.00           O
ATOM   3533  OD2 ASP   225      58.421  29.995  47.974  1.00  0.00           O
ATOM   3534  C   ASP   225      59.094  32.096  43.793  1.00  0.00           C
ATOM   3535  O   ASP   225      59.060  32.949  42.906  1.00  0.00           O
ATOM   3536  N   VAL   226      59.709  30.909  43.596  1.00  0.00           N
ATOM   3537  H   VAL   226      59.568  30.218  44.318  1.00  0.00           H
ATOM   3538  CA  VAL   226      60.618  30.699  42.461  1.00  0.00           C
ATOM   3539  HA  VAL   226      60.243  31.309  41.639  1.00  0.00           H
ATOM   3540  CB  VAL   226      61.915  31.394  42.717  1.00  0.00           C
ATOM   3541  HB  VAL   226      61.716  32.459  42.850  1.00  0.00           H
ATOM   3542  CG1 VAL   226      62.592  31.064  44.053  1.00  0.00           C
ATOM   3543 HG11 VAL   226      62.025  31.591  44.822  1.00  0.00           H
ATOM   3544 HG12 VAL   226      62.707  29.999  44.251  1.00  0.00           H
ATOM   3545 HG13 VAL   226      63.473  31.698  43.949  1.00  0.00           H
ATOM   3546  CG2 VAL   226      62.953  31.058  41.589  1.00  0.00           C
ATOM   3547 HG21 VAL   226      62.544  31.556  40.710  1.00  0.00           H
ATOM   3548 HG22 VAL   226      63.054  29.987  41.412  1.00  0.00           H
ATOM   3549 HG23 VAL   226      63.956  31.345  41.906  1.00  0.00           H
ATOM   3550  C   VAL   226      60.599  29.264  41.863  1.00  0.00           C
ATOM   3551  O   VAL   226      60.454  28.213  42.572  1.00  0.00           O
ATOM   3552  N   CYS   227      60.586  29.141  40.515  1.00  0.00           N
ATOM   3553  H   CYS   227      60.845  29.999  40.049  1.00  0.00           H
ATOM   3554  CA  CYS   227      60.106  27.981  39.837  1.00  0.00           C
ATOM   3555  HA  CYS   227      59.100  27.672  40.123  1.00  0.00           H
ATOM   3556  CB  CYS   227      60.076  28.343  38.332  1.00  0.00           C
ATOM   3557  HB2 CYS   227      60.989  28.880  38.075  1.00  0.00           H
ATOM   3558  HB3 CYS   227      59.937  27.426  37.757  1.00  0.00           H
ATOM   3559  SG  CYS   227      58.630  29.420  37.967  1.00  0.00           S
ATOM   3560  HG  CYS   227      59.049  30.602  38.428  1.00  0.00           H
ATOM   3561  C   CYS   227      61.031  26.694  40.014  1.00  0.00           C
ATOM   3562  O   CYS   227      60.550  25.540  40.123  1.00  0.00           O
ATOM   3563  N   SER   228      62.321  26.860  40.279  1.00  0.00           N
ATOM   3564  H   SER   228      62.670  27.788  40.086  1.00  0.00           H
ATOM   3565  CA  SER   228      63.284  25.736  40.721  1.00  0.00           C
ATOM   3566  HA  SER   228      63.264  24.855  40.078  1.00  0.00           H
ATOM   3567  CB  SER   228      64.622  26.233  40.596  1.00  0.00           C
ATOM   3568  HB2 SER   228      64.952  26.248  39.556  1.00  0.00           H
ATOM   3569  HB3 SER   228      64.571  27.247  40.994  1.00  0.00           H
ATOM   3570  OG  SER   228      65.679  25.492  41.199  1.00  0.00           O
ATOM   3571  HG  SER   228      66.325  26.173  41.398  1.00  0.00           H
ATOM   3572  C   SER   228      62.891  25.249  42.136  1.00  0.00           C
ATOM   3573  O   SER   228      63.135  24.071  42.405  1.00  0.00           O
ATOM   3574  N   ASP   229      62.333  26.163  43.000  1.00  0.00           N
ATOM   3575  H   ASP   229      62.086  27.085  42.673  1.00  0.00           H
ATOM   3576  CA  ASP   229      62.112  25.862  44.447  1.00  0.00           C
ATOM   3577  HA  ASP   229      62.838  25.095  44.718  1.00  0.00           H
ATOM   3578  CB  ASP   229      62.268  27.099  45.321  1.00  0.00           C
ATOM   3579  HB2 ASP   229      62.924  27.775  44.772  1.00  0.00           H
ATOM   3580  HB3 ASP   229      61.256  27.480  45.465  1.00  0.00           H
ATOM   3581  CG  ASP   229      62.906  26.762  46.761  1.00  0.00           C
ATOM   3582  OD1 ASP   229      63.455  27.786  47.269  1.00  0.00           O
ATOM   3583  OD2 ASP   229      62.819  25.623  47.261  1.00  0.00           O
ATOM   3584  C   ASP   229      60.666  25.196  44.670  1.00  0.00           C
ATOM   3585  O   ASP   229      60.265  25.119  45.811  1.00  0.00           O
ATOM   3586  N   ILE   230      59.905  24.858  43.624  1.00  0.00           N
ATOM   3587  H   ILE   230      60.230  24.881  42.668  1.00  0.00           H
ATOM   3588  CA  ILE   230      58.480  24.509  43.716  1.00  0.00           C
ATOM   3589  HA  ILE   230      58.172  24.505  44.762  1.00  0.00           H
ATOM   3590  CB  ILE   230      57.455  25.535  43.176  1.00  0.00           C
ATOM   3591  HB  ILE   230      57.580  25.672  42.102  1.00  0.00           H
ATOM   3592  CG2 ILE   230      55.993  25.074  43.402  1.00  0.00           C
ATOM   3593 HG21 ILE   230      55.641  24.204  42.848  1.00  0.00           H
ATOM   3594 HG22 ILE   230      55.244  25.761  43.011  1.00  0.00           H
ATOM   3595 HG23 ILE   230      55.819  24.855  44.456  1.00  0.00           H
ATOM   3596  CG1 ILE   230      57.652  26.976  43.788  1.00  0.00           C
ATOM   3597 HG12 ILE   230      56.950  26.889  44.617  1.00  0.00           H
ATOM   3598 HG13 ILE   230      58.696  27.128  44.062  1.00  0.00           H
ATOM   3599  CD1 ILE   230      57.145  28.024  42.742  1.00  0.00           C
ATOM   3600 HD11 ILE   230      57.223  29.075  43.023  1.00  0.00           H
ATOM   3601 HD12 ILE   230      56.099  27.746  42.618  1.00  0.00           H
ATOM   3602 HD13 ILE   230      57.757  27.844  41.857  1.00  0.00           H
ATOM   3603  C   ILE   230      58.297  23.161  43.123  1.00  0.00           C
ATOM   3604  O   ILE   230      57.762  23.004  42.029  1.00  0.00           O
ATOM   3605  N   GLU   231      58.672  22.155  43.867  1.00  0.00           N
ATOM   3606  H   GLU   231      59.030  22.288  44.803  1.00  0.00           H
ATOM   3607  CA  GLU   231      58.841  20.822  43.297  1.00  0.00           C
ATOM   3608  HA  GLU   231      59.412  20.904  42.373  1.00  0.00           H
ATOM   3609  CB  GLU   231      59.514  19.915  44.301  1.00  0.00           C
ATOM   3610  HB2 GLU   231      58.970  19.700  45.221  1.00  0.00           H
ATOM   3611  HB3 GLU   231      59.361  18.912  43.903  1.00  0.00           H
ATOM   3612  CG  GLU   231      61.007  20.363  44.520  1.00  0.00           C
ATOM   3613  HG2 GLU   231      61.414  19.474  45.001  1.00  0.00           H
ATOM   3614  HG3 GLU   231      61.487  20.659  43.587  1.00  0.00           H
ATOM   3615  CD  GLU   231      61.238  21.538  45.576  1.00  0.00           C
ATOM   3616  OE1 GLU   231      62.373  22.025  45.837  1.00  0.00           O
ATOM   3617  OE2 GLU   231      60.250  21.999  46.261  1.00  0.00           O
ATOM   3618  C   GLU   231      57.502  20.196  42.802  1.00  0.00           C
ATOM   3619  O   GLU   231      57.612  19.433  41.844  1.00  0.00           O
ATOM   3620  N   LYS   232      56.320  20.552  43.335  1.00  0.00           N
ATOM   3621  H   LYS   232      56.284  21.249  44.065  1.00  0.00           H
ATOM   3622  CA  LYS   232      55.006  20.028  42.885  1.00  0.00           C
ATOM   3623  HA  LYS   232      55.030  18.939  42.928  1.00  0.00           H
ATOM   3624  CB  LYS   232      53.780  20.384  43.878  1.00  0.00           C
ATOM   3625  HB2 LYS   232      52.948  19.815  43.462  1.00  0.00           H
ATOM   3626  HB3 LYS   232      53.900  19.947  44.870  1.00  0.00           H
ATOM   3627  CG  LYS   232      53.358  21.848  43.944  1.00  0.00           C
ATOM   3628  HG2 LYS   232      54.121  22.597  44.161  1.00  0.00           H
ATOM   3629  HG3 LYS   232      52.881  22.133  43.005  1.00  0.00           H
ATOM   3630  CD  LYS   232      52.152  22.018  44.917  1.00  0.00           C
ATOM   3631  HD2 LYS   232      51.278  21.380  44.786  1.00  0.00           H
ATOM   3632  HD3 LYS   232      52.621  21.760  45.866  1.00  0.00           H
ATOM   3633  CE  LYS   232      51.657  23.439  44.978  1.00  0.00           C
ATOM   3634  HE2 LYS   232      52.517  24.108  44.979  1.00  0.00           H
ATOM   3635  HE3 LYS   232      51.045  23.687  44.110  1.00  0.00           H
ATOM   3636  NZ  LYS   232      50.831  23.480  46.257  1.00  0.00           N
ATOM   3637  HZ1 LYS   232      50.816  24.443  46.561  1.00  0.00           H
ATOM   3638  HZ2 LYS   232      51.170  22.941  47.041  1.00  0.00           H
ATOM   3639  HZ3 LYS   232      49.887  23.183  46.053  1.00  0.00           H
ATOM   3640  C   LYS   232      54.717  20.418  41.390  1.00  0.00           C
ATOM   3641  O   LYS   232      53.644  19.991  40.904  1.00  0.00           O
ATOM   3642  N   LEU   233      55.563  21.114  40.711  1.00  0.00           N
ATOM   3643  H   LEU   233      56.450  21.364  41.125  1.00  0.00           H
ATOM   3644  CA  LEU   233      55.432  21.464  39.237  1.00  0.00           C
ATOM   3645  HA  LEU   233      54.490  21.078  38.844  1.00  0.00           H
ATOM   3646  CB  LEU   233      55.336  22.994  39.226  1.00  0.00           C
ATOM   3647  HB2 LEU   233      56.094  23.445  39.865  1.00  0.00           H
ATOM   3648  HB3 LEU   233      55.421  23.259  38.171  1.00  0.00           H
ATOM   3649  CG  LEU   233      53.984  23.583  39.654  1.00  0.00           C
ATOM   3650  HG  LEU   233      53.858  23.363  40.713  1.00  0.00           H
ATOM   3651  CD1 LEU   233      54.016  25.150  39.664  1.00  0.00           C
ATOM   3652 HD11 LEU   233      54.207  25.471  38.639  1.00  0.00           H
ATOM   3653 HD12 LEU   233      54.812  25.448  40.347  1.00  0.00           H
ATOM   3654 HD13 LEU   233      53.074  25.551  40.039  1.00  0.00           H
ATOM   3655  CD2 LEU   233      52.720  23.243  38.707  1.00  0.00           C
ATOM   3656 HD21 LEU   233      51.799  23.735  39.018  1.00  0.00           H
ATOM   3657 HD22 LEU   233      52.827  23.531  37.661  1.00  0.00           H
ATOM   3658 HD23 LEU   233      52.688  22.154  38.733  1.00  0.00           H
ATOM   3659  C   LEU   233      56.524  20.858  38.361  1.00  0.00           C
ATOM   3660  O   LEU   233      56.501  21.140  37.142  1.00  0.00           O
ATOM   3661  N   GLN   234      57.481  20.041  38.857  1.00  0.00           N
ATOM   3662  H   GLN   234      57.528  19.789  39.834  1.00  0.00           H
ATOM   3663  CA  GLN   234      58.421  19.350  38.004  1.00  0.00           C
ATOM   3664  HA  GLN   234      59.108  20.074  37.567  1.00  0.00           H
ATOM   3665  CB  GLN   234      59.287  18.396  38.912  1.00  0.00           C
ATOM   3666  HB2 GLN   234      58.612  17.954  39.644  1.00  0.00           H
ATOM   3667  HB3 GLN   234      59.803  17.609  38.362  1.00  0.00           H
ATOM   3668  CG  GLN   234      60.406  19.134  39.595  1.00  0.00           C
ATOM   3669  HG2 GLN   234      61.110  19.556  38.879  1.00  0.00           H
ATOM   3670  HG3 GLN   234      59.925  19.964  40.112  1.00  0.00           H
ATOM   3671  CD  GLN   234      61.315  18.301  40.436  1.00  0.00           C
ATOM   3672  OE1 GLN   234      61.398  17.086  40.452  1.00  0.00           O
ATOM   3673  NE2 GLN   234      62.070  18.885  41.399  1.00  0.00           N
ATOM   3674 HE21 GLN   234      62.599  18.282  42.012  1.00  0.00           H
ATOM   3675 HE22 GLN   234      62.042  19.892  41.477  1.00  0.00           H
ATOM   3676  C   GLN   234      57.744  18.614  36.834  1.00  0.00           C
ATOM   3677  O   GLN   234      56.905  17.691  37.025  1.00  0.00           O
ATOM   3678  N   GLY   235      58.196  18.837  35.591  1.00  0.00           N
ATOM   3679  H   GLY   235      58.976  19.469  35.480  1.00  0.00           H
ATOM   3680  CA  GLY   235      57.650  18.266  34.372  1.00  0.00           C
ATOM   3681  HA2 GLY   235      58.287  18.502  33.518  1.00  0.00           H
ATOM   3682  HA3 GLY   235      57.483  17.205  34.554  1.00  0.00           H
ATOM   3683  C   GLY   235      56.263  18.815  34.039  1.00  0.00           C
ATOM   3684  O   GLY   235      55.822  18.616  32.909  1.00  0.00           O
ATOM   3685  N   LYS   236      55.544  19.470  34.934  1.00  0.00           N
ATOM   3686  H   LYS   236      55.907  19.556  35.873  1.00  0.00           H
ATOM   3687  CA  LYS   236      54.348  20.210  34.605  1.00  0.00           C
ATOM   3688  HA  LYS   236      53.854  19.687  33.788  1.00  0.00           H
ATOM   3689  CB  LYS   236      53.510  20.344  35.864  1.00  0.00           C
ATOM   3690  HB2 LYS   236      54.114  20.878  36.597  1.00  0.00           H
ATOM   3691  HB3 LYS   236      52.722  21.016  35.525  1.00  0.00           H
ATOM   3692  CG  LYS   236      52.994  18.993  36.377  1.00  0.00           C
ATOM   3693  HG2 LYS   236      52.276  18.585  35.665  1.00  0.00           H
ATOM   3694  HG3 LYS   236      53.897  18.385  36.428  1.00  0.00           H
ATOM   3695  CD  LYS   236      52.224  19.092  37.696  1.00  0.00           C
ATOM   3696  HD2 LYS   236      52.691  19.773  38.408  1.00  0.00           H
ATOM   3697  HD3 LYS   236      51.275  19.587  37.488  1.00  0.00           H
ATOM   3698  CE  LYS   236      51.953  17.701  38.295  1.00  0.00           C
ATOM   3699  HE2 LYS   236      51.283  17.760  39.153  1.00  0.00           H
ATOM   3700  HE3 LYS   236      51.312  17.125  37.628  1.00  0.00           H
ATOM   3701  NZ  LYS   236      53.115  16.939  38.601  1.00  0.00           N
ATOM   3702  HZ1 LYS   236      53.683  17.504  39.217  1.00  0.00           H
ATOM   3703  HZ2 LYS   236      53.607  16.625  37.777  1.00  0.00           H
ATOM   3704  HZ3 LYS   236      52.804  16.124  39.109  1.00  0.00           H
ATOM   3705  C   LYS   236      54.647  21.664  34.094  1.00  0.00           C
ATOM   3706  O   LYS   236      53.857  22.211  33.348  1.00  0.00           O
ATOM   3707  N   LEU   237      55.866  22.215  34.341  1.00  0.00           N
ATOM   3708  H   LEU   237      56.426  21.754  35.045  1.00  0.00           H
ATOM   3709  CA  LEU   237      56.341  23.439  33.666  1.00  0.00           C
ATOM   3710  HA  LEU   237      55.509  24.144  33.699  1.00  0.00           H
ATOM   3711  CB  LEU   237      57.543  24.092  34.453  1.00  0.00           C
ATOM   3712  HB2 LEU   237      58.235  23.264  34.614  1.00  0.00           H
ATOM   3713  HB3 LEU   237      57.992  24.836  33.795  1.00  0.00           H
ATOM   3714  CG  LEU   237      57.348  24.694  35.893  1.00  0.00           C
ATOM   3715  HG  LEU   237      57.014  23.852  36.498  1.00  0.00           H
ATOM   3716  CD1 LEU   237      58.630  25.427  36.346  1.00  0.00           C
ATOM   3717 HD11 LEU   237      58.596  25.635  37.415  1.00  0.00           H
ATOM   3718 HD12 LEU   237      58.744  26.316  35.726  1.00  0.00           H
ATOM   3719 HD13 LEU   237      59.513  24.830  36.121  1.00  0.00           H
ATOM   3720  CD2 LEU   237      56.085  25.555  35.979  1.00  0.00           C
ATOM   3721 HD21 LEU   237      55.142  25.129  35.637  1.00  0.00           H
ATOM   3722 HD22 LEU   237      56.024  25.801  37.040  1.00  0.00           H
ATOM   3723 HD23 LEU   237      56.172  26.512  35.462  1.00  0.00           H
ATOM   3724  C   LEU   237      56.745  23.248  32.169  1.00  0.00           C
ATOM   3725  O   LEU   237      57.126  22.160  31.719  1.00  0.00           O
ATOM   3726  N   SER   238      56.602  24.291  31.338  1.00  0.00           N
ATOM   3727  H   SER   238      55.814  24.904  31.492  1.00  0.00           H
ATOM   3728  CA  SER   238      57.376  24.429  30.115  1.00  0.00           C
ATOM   3729  HA  SER   238      57.343  23.534  29.495  1.00  0.00           H
ATOM   3730  CB  SER   238      56.693  25.389  29.164  1.00  0.00           C
ATOM   3731  HB2 SER   238      55.650  25.076  29.145  1.00  0.00           H
ATOM   3732  HB3 SER   238      56.603  26.346  29.680  1.00  0.00           H
ATOM   3733  OG  SER   238      57.331  25.582  27.924  1.00  0.00           O
ATOM   3734  HG  SER   238      56.628  25.624  27.271  1.00  0.00           H
ATOM   3735  C   SER   238      58.801  24.739  30.346  1.00  0.00           C
ATOM   3736  O   SER   238      59.132  25.617  31.152  1.00  0.00           O
ATOM   3737  N   ASP   239      59.692  24.126  29.491  1.00  0.00           N
ATOM   3738  H   ASP   239      59.197  23.809  28.670  1.00  0.00           H
ATOM   3739  CA  ASP   239      61.148  24.430  29.439  1.00  0.00           C
ATOM   3740  HA  ASP   239      61.709  24.328  30.368  1.00  0.00           H
ATOM   3741  CB  ASP   239      61.745  23.442  28.482  1.00  0.00           C
ATOM   3742  HB2 ASP   239      61.506  23.679  27.446  1.00  0.00           H
ATOM   3743  HB3 ASP   239      62.815  23.650  28.475  1.00  0.00           H
ATOM   3744  CG  ASP   239      61.491  21.932  28.852  1.00  0.00           C
ATOM   3745  OD1 ASP   239      60.586  21.261  28.276  1.00  0.00           O
ATOM   3746  OD2 ASP   239      62.061  21.436  29.797  1.00  0.00           O
ATOM   3747  C   ASP   239      61.408  25.839  28.890  1.00  0.00           C
ATOM   3748  O   ASP   239      62.518  26.353  29.009  1.00  0.00           O
ATOM   3749  N   ASP   240      60.375  26.527  28.331  1.00  0.00           N
ATOM   3750  H   ASP   240      59.514  26.053  28.099  1.00  0.00           H
ATOM   3751  CA  ASP   240      60.521  27.968  28.031  1.00  0.00           C
ATOM   3752  HA  ASP   240      61.503  28.126  27.585  1.00  0.00           H
ATOM   3753  CB  ASP   240      59.499  28.430  27.053  1.00  0.00           C
ATOM   3754  HB2 ASP   240      58.495  28.269  27.444  1.00  0.00           H
ATOM   3755  HB3 ASP   240      59.716  29.461  26.777  1.00  0.00           H
ATOM   3756  CG  ASP   240      59.487  27.680  25.697  1.00  0.00           C
ATOM   3757  OD1 ASP   240      60.426  26.994  25.251  1.00  0.00           O
ATOM   3758  OD2 ASP   240      58.473  27.887  24.974  1.00  0.00           O
ATOM   3759  C   ASP   240      60.505  28.884  29.331  1.00  0.00           C
ATOM   3760  O   ASP   240      61.079  30.021  29.144  1.00  0.00           O
ATOM   3761  N   ILE   241      59.954  28.435  30.460  1.00  0.00           N
ATOM   3762  H   ILE   241      59.600  27.489  30.496  1.00  0.00           H
ATOM   3763  CA  ILE   241      60.014  29.129  31.727  1.00  0.00           C
ATOM   3764  HA  ILE   241      59.782  30.182  31.565  1.00  0.00           H
ATOM   3765  CB  ILE   241      58.987  28.532  32.787  1.00  0.00           C
ATOM   3766  HB  ILE   241      59.152  27.455  32.788  1.00  0.00           H
ATOM   3767  CG2 ILE   241      59.078  29.181  34.143  1.00  0.00           C
ATOM   3768 HG21 ILE   241      58.975  30.266  34.175  1.00  0.00           H
ATOM   3769 HG22 ILE   241      60.039  28.895  34.571  1.00  0.00           H
ATOM   3770 HG23 ILE   241      58.328  28.880  34.876  1.00  0.00           H
ATOM   3771  CG1 ILE   241      57.537  28.729  32.197  1.00  0.00           C
ATOM   3772 HG12 ILE   241      57.365  29.755  31.871  1.00  0.00           H
ATOM   3773 HG13 ILE   241      57.491  28.083  31.320  1.00  0.00           H
ATOM   3774  CD1 ILE   241      56.315  28.247  33.004  1.00  0.00           C
ATOM   3775 HD11 ILE   241      55.351  28.457  32.539  1.00  0.00           H
ATOM   3776 HD12 ILE   241      56.364  28.603  34.033  1.00  0.00           H
ATOM   3777 HD13 ILE   241      56.398  27.160  32.996  1.00  0.00           H
ATOM   3778  C   ILE   241      61.485  29.017  32.188  1.00  0.00           C
ATOM   3779  O   ILE   241      61.916  27.871  32.408  1.00  0.00           O
ATOM   3780  N   PRO   242      62.180  30.108  32.545  1.00  0.00           N
ATOM   3781  CD  PRO   242      61.820  31.472  32.210  1.00  0.00           C
ATOM   3782  HD2 PRO   242      61.178  31.812  33.022  1.00  0.00           H
ATOM   3783  HD3 PRO   242      61.226  31.653  31.314  1.00  0.00           H
ATOM   3784  CG  PRO   242      63.175  32.173  32.175  1.00  0.00           C
ATOM   3785  HG2 PRO   242      63.044  33.249  32.286  1.00  0.00           H
ATOM   3786  HG3 PRO   242      63.747  31.945  31.274  1.00  0.00           H
ATOM   3787  CB  PRO   242      63.980  31.461  33.262  1.00  0.00           C
ATOM   3788  HB2 PRO   242      63.779  31.977  34.200  1.00  0.00           H
ATOM   3789  HB3 PRO   242      65.066  31.464  33.164  1.00  0.00           H
ATOM   3790  CA  PRO   242      63.435  30.077  33.255  1.00  0.00           C
ATOM   3791  HA  PRO   242      64.095  29.403  32.710  1.00  0.00           H
ATOM   3792  C   PRO   242      63.282  29.506  34.704  1.00  0.00           C
ATOM   3793  O   PRO   242      62.457  30.065  35.496  1.00  0.00           O
ATOM   3794  N   PRO   243      64.141  28.475  35.139  1.00  0.00           N
ATOM   3795  CD  PRO   243      65.031  27.627  34.295  1.00  0.00           C
ATOM   3796  HD2 PRO   243      65.883  28.269  34.071  1.00  0.00           H
ATOM   3797  HD3 PRO   243      64.423  27.208  33.494  1.00  0.00           H
ATOM   3798  CG  PRO   243      65.416  26.494  35.257  1.00  0.00           C
ATOM   3799  HG2 PRO   243      66.378  26.052  34.995  1.00  0.00           H
ATOM   3800  HG3 PRO   243      64.762  25.622  35.246  1.00  0.00           H
ATOM   3801  CB  PRO   243      65.265  27.038  36.625  1.00  0.00           C
ATOM   3802  HB2 PRO   243      66.221  27.484  36.896  1.00  0.00           H
ATOM   3803  HB3 PRO   243      64.968  26.216  37.277  1.00  0.00           H
ATOM   3804  CA  PRO   243      64.131  27.998  36.499  1.00  0.00           C
ATOM   3805  HA  PRO   243      63.194  27.481  36.706  1.00  0.00           H
ATOM   3806  C   PRO   243      64.316  29.021  37.595  1.00  0.00           C
ATOM   3807  O   PRO   243      63.866  28.790  38.714  1.00  0.00           O
ATOM   3808  N   SER   244      64.888  30.199  37.294  1.00  0.00           N
ATOM   3809  H   SER   244      65.135  30.319  36.321  1.00  0.00           H
ATOM   3810  CA  SER   244      65.153  31.339  38.269  1.00  0.00           C
ATOM   3811  HA  SER   244      65.260  30.872  39.248  1.00  0.00           H
ATOM   3812  CB  SER   244      66.455  32.092  37.896  1.00  0.00           C
ATOM   3813  HB2 SER   244      66.248  32.617  36.963  1.00  0.00           H
ATOM   3814  HB3 SER   244      66.666  32.833  38.667  1.00  0.00           H
ATOM   3815  OG  SER   244      67.560  31.223  37.939  1.00  0.00           O
ATOM   3816  HG  SER   244      67.589  30.693  37.139  1.00  0.00           H
ATOM   3817  C   SER   244      63.961  32.265  38.338  1.00  0.00           C
ATOM   3818  O   SER   244      63.999  33.149  39.243  1.00  0.00           O
ATOM   3819  N   ALA   245      62.900  32.097  37.525  1.00  0.00           N
ATOM   3820  H   ALA   245      62.898  31.359  36.835  1.00  0.00           H
ATOM   3821  CA  ALA   245      61.839  33.107  37.404  1.00  0.00           C
ATOM   3822  HA  ALA   245      62.373  34.053  37.497  1.00  0.00           H
ATOM   3823  CB  ALA   245      61.214  33.159  35.991  1.00  0.00           C
ATOM   3824  HB1 ALA   245      60.989  32.141  35.673  1.00  0.00           H
ATOM   3825  HB2 ALA   245      61.971  33.540  35.304  1.00  0.00           H
ATOM   3826  HB3 ALA   245      60.317  33.778  35.995  1.00  0.00           H
ATOM   3827  C   ALA   245      60.756  32.978  38.465  1.00  0.00           C
ATOM   3828  O   ALA   245      60.599  31.818  39.074  1.00  0.00           O
ATOM   3829  N   PRO   246      59.999  34.075  38.799  1.00  0.00           N
ATOM   3830  CD  PRO   246      60.009  35.405  38.202  1.00  0.00           C
ATOM   3831  HD2 PRO   246      59.364  35.529  37.332  1.00  0.00           H
ATOM   3832  HD3 PRO   246      60.985  35.584  37.749  1.00  0.00           H
ATOM   3833  CG  PRO   246      59.632  36.359  39.309  1.00  0.00           C
ATOM   3834  HG2 PRO   246      59.250  37.296  38.903  1.00  0.00           H
ATOM   3835  HG3 PRO   246      60.537  36.615  39.860  1.00  0.00           H
ATOM   3836  CB  PRO   246      58.602  35.530  40.073  1.00  0.00           C
ATOM   3837  HB2 PRO   246      57.642  35.568  39.557  1.00  0.00           H
ATOM   3838  HB3 PRO   246      58.381  35.879  41.082  1.00  0.00           H
ATOM   3839  CA  PRO   246      59.065  34.134  39.960  1.00  0.00           C
ATOM   3840  HA  PRO   246      59.693  33.900  40.820  1.00  0.00           H
ATOM   3841  C   PRO   246      57.909  33.144  39.737  1.00  0.00           C
ATOM   3842  O   PRO   246      57.482  33.017  38.581  1.00  0.00           O
ATOM   3843  N   MET   247      57.223  32.715  40.798  1.00  0.00           N
ATOM   3844  H   MET   247      57.655  32.711  41.712  1.00  0.00           H
ATOM   3845  CA  MET   247      55.822  32.513  40.693  1.00  0.00           C
ATOM   3846  HA  MET   247      55.337  33.033  39.867  1.00  0.00           H
ATOM   3847  CB  MET   247      55.648  31.003  40.556  1.00  0.00           C
ATOM   3848  HB2 MET   247      56.039  30.663  39.596  1.00  0.00           H
ATOM   3849  HB3 MET   247      56.376  30.469  41.168  1.00  0.00           H
ATOM   3850  CG  MET   247      54.212  30.484  40.721  1.00  0.00           C
ATOM   3851  HG2 MET   247      53.986  30.727  41.758  1.00  0.00           H
ATOM   3852  HG3 MET   247      53.538  30.980  40.023  1.00  0.00           H
ATOM   3853  SD  MET   247      53.887  28.740  40.340  1.00  0.00           S
ATOM   3854  CE  MET   247      54.224  28.854  38.548  1.00  0.00           C
ATOM   3855  HE1 MET   247      55.271  29.130  38.425  1.00  0.00           H
ATOM   3856  HE2 MET   247      53.973  27.951  37.993  1.00  0.00           H
ATOM   3857  HE3 MET   247      53.586  29.649  38.161  1.00  0.00           H
ATOM   3858  C   MET   247      55.106  33.172  41.941  1.00  0.00           C
ATOM   3859  O   MET   247      55.763  33.351  42.966  1.00  0.00           O
ATOM   3860  N   ALA   248      53.857  33.559  41.864  1.00  0.00           N
ATOM   3861  H   ALA   248      53.359  33.393  41.001  1.00  0.00           H
ATOM   3862  CA  ALA   248      53.156  33.955  43.026  1.00  0.00           C
ATOM   3863  HA  ALA   248      53.844  34.285  43.805  1.00  0.00           H
ATOM   3864  CB  ALA   248      52.367  35.218  42.695  1.00  0.00           C
ATOM   3865  HB1 ALA   248      51.967  35.608  43.632  1.00  0.00           H
ATOM   3866  HB2 ALA   248      51.584  34.952  41.985  1.00  0.00           H
ATOM   3867  HB3 ALA   248      52.888  35.916  42.040  1.00  0.00           H
ATOM   3868  C   ALA   248      52.145  32.897  43.597  1.00  0.00           C
ATOM   3869  O   ALA   248      51.369  32.185  42.923  1.00  0.00           O
ATOM   3870  N   ILE   249      52.233  32.841  44.932  1.00  0.00           N
ATOM   3871  H   ILE   249      52.831  33.452  45.468  1.00  0.00           H
ATOM   3872  CA  ILE   249      51.609  31.784  45.701  1.00  0.00           C
ATOM   3873  HA  ILE   249      51.005  31.190  45.016  1.00  0.00           H
ATOM   3874  CB  ILE   249      52.636  30.784  46.341  1.00  0.00           C
ATOM   3875  HB  ILE   249      53.225  31.296  47.102  1.00  0.00           H
ATOM   3876  CG2 ILE   249      51.782  29.731  47.011  1.00  0.00           C
ATOM   3877 HG21 ILE   249      51.210  30.281  47.757  1.00  0.00           H
ATOM   3878 HG22 ILE   249      52.386  29.037  47.593  1.00  0.00           H
ATOM   3879 HG23 ILE   249      51.059  29.286  46.326  1.00  0.00           H
ATOM   3880  CG1 ILE   249      53.633  30.168  45.378  1.00  0.00           C
ATOM   3881 HG12 ILE   249      54.057  30.940  44.737  1.00  0.00           H
ATOM   3882 HG13 ILE   249      54.508  29.822  45.927  1.00  0.00           H
ATOM   3883  CD1 ILE   249      53.120  29.093  44.364  1.00  0.00           C
ATOM   3884 HD11 ILE   249      53.951  28.720  43.763  1.00  0.00           H
ATOM   3885 HD12 ILE   249      52.481  29.517  43.589  1.00  0.00           H
ATOM   3886 HD13 ILE   249      52.649  28.215  44.807  1.00  0.00           H
ATOM   3887  C   ILE   249      50.610  32.448  46.684  1.00  0.00           C
ATOM   3888  O   ILE   249      50.953  33.341  47.449  1.00  0.00           O
ATOM   3889  N   ASN   250      49.394  31.964  46.695  1.00  0.00           N
ATOM   3890  H   ASN   250      49.168  31.151  46.140  1.00  0.00           H
ATOM   3891  CA  ASN   250      48.443  32.243  47.735  1.00  0.00           C
ATOM   3892  HA  ASN   250      48.513  33.132  48.362  1.00  0.00           H
ATOM   3893  CB  ASN   250      47.016  32.264  47.136  1.00  0.00           C
ATOM   3894  HB2 ASN   250      46.888  33.029  46.370  1.00  0.00           H
ATOM   3895  HB3 ASN   250      46.806  31.296  46.682  1.00  0.00           H
ATOM   3896  CG  ASN   250      45.992  32.435  48.249  1.00  0.00           C
ATOM   3897  OD1 ASN   250      46.256  32.950  49.340  1.00  0.00           O
ATOM   3898  ND2 ASN   250      44.787  31.913  48.068  1.00  0.00           N
ATOM   3899 HD21 ASN   250      44.591  31.355  47.250  1.00  0.00           H
ATOM   3900 HD22 ASN   250      44.342  31.657  48.938  1.00  0.00           H
ATOM   3901  C   ASN   250      48.567  31.137  48.807  1.00  0.00           C
ATOM   3902  O   ASN   250      48.356  29.933  48.508  1.00  0.00           O
ATOM   3903  N   CYS   251      48.914  31.491  50.086  1.00  0.00           N
ATOM   3904  H   CYS   251      48.960  32.460  50.366  1.00  0.00           H
ATOM   3905  CA  CYS   251      49.252  30.449  51.012  1.00  0.00           C
ATOM   3906  HA  CYS   251      49.939  29.809  50.457  1.00  0.00           H
ATOM   3907  CB  CYS   251      50.149  31.211  52.020  1.00  0.00           C
ATOM   3908  HB2 CYS   251      49.544  31.928  52.574  1.00  0.00           H
ATOM   3909  HB3 CYS   251      50.537  30.499  52.750  1.00  0.00           H
ATOM   3910  SG  CYS   251      51.460  31.968  51.279  1.00  0.00           S
ATOM   3911  HG  CYS   251      50.973  33.027  50.627  1.00  0.00           H
ATOM   3912  C   CYS   251      48.063  29.654  51.539  1.00  0.00           C
ATOM   3913  O   CYS   251      48.103  28.453  51.685  1.00  0.00           O
ATOM   3914  N   GLU   252      46.935  30.332  51.823  1.00  0.00           N
ATOM   3915  H   GLU   252      46.952  31.324  51.637  1.00  0.00           H
ATOM   3916  CA  GLU   252      45.744  29.788  52.551  1.00  0.00           C
ATOM   3917  HA  GLU   252      45.126  30.676  52.691  1.00  0.00           H
ATOM   3918  CB  GLU   252      44.941  28.657  51.923  1.00  0.00           C
ATOM   3919  HB2 GLU   252      45.598  27.799  51.777  1.00  0.00           H
ATOM   3920  HB3 GLU   252      44.178  28.378  52.649  1.00  0.00           H
ATOM   3921  CG  GLU   252      44.245  28.999  50.648  1.00  0.00           C
ATOM   3922  HG2 GLU   252      45.009  29.329  49.945  1.00  0.00           H
ATOM   3923  HG3 GLU   252      43.910  28.025  50.293  1.00  0.00           H
ATOM   3924  CD  GLU   252      43.157  30.114  50.756  1.00  0.00           C
ATOM   3925  OE1 GLU   252      42.918  30.867  49.777  1.00  0.00           O
ATOM   3926  OE2 GLU   252      42.456  30.353  51.807  1.00  0.00           O
ATOM   3927  C   GLU   252      46.117  29.335  53.992  1.00  0.00           C
ATOM   3928  O   GLU   252      45.591  28.335  54.545  1.00  0.00           O
ATOM   3929  N   TYR   253      47.063  29.982  54.669  1.00  0.00           N
ATOM   3930  H   TYR   253      47.417  30.838  54.266  1.00  0.00           H
ATOM   3931  CA  TYR   253      47.796  29.491  55.819  1.00  0.00           C
ATOM   3932  HA  TYR   253      47.851  28.451  55.499  1.00  0.00           H
ATOM   3933  CB  TYR   253      49.239  30.106  55.958  1.00  0.00           C
ATOM   3934  HB2 TYR   253      49.737  29.609  56.791  1.00  0.00           H
ATOM   3935  HB3 TYR   253      49.789  29.903  55.039  1.00  0.00           H
ATOM   3936  CG  TYR   253      49.404  31.608  56.305  1.00  0.00           C
ATOM   3937  CD1 TYR   253      48.490  32.310  57.159  1.00  0.00           C
ATOM   3938  HD1 TYR   253      47.587  31.793  57.448  1.00  0.00           H
ATOM   3939  CE1 TYR   253      48.586  33.705  57.429  1.00  0.00           C
ATOM   3940  HE1 TYR   253      47.803  34.188  57.996  1.00  0.00           H
ATOM   3941  CZ  TYR   253      49.634  34.469  56.843  1.00  0.00           C
ATOM   3942  OH  TYR   253      49.816  35.776  57.158  1.00  0.00           O
ATOM   3943  HH  TYR   253      49.014  36.114  57.561  1.00  0.00           H
ATOM   3944  CE2 TYR   253      50.587  33.753  56.079  1.00  0.00           C
ATOM   3945  HE2 TYR   253      51.459  34.279  55.717  1.00  0.00           H
ATOM   3946  CD2 TYR   253      50.434  32.376  55.801  1.00  0.00           C
ATOM   3947  HD2 TYR   253      51.114  31.994  55.053  1.00  0.00           H
ATOM   3948  C   TYR   253      47.111  29.302  57.143  1.00  0.00           C
ATOM   3949  O   TYR   253      47.760  28.788  58.036  1.00  0.00           O
ATOM   3950  N   GLY   254      45.789  29.600  57.360  1.00  0.00           N
ATOM   3951  H   GLY   254      45.290  30.126  56.657  1.00  0.00           H
ATOM   3952  CA  GLY   254      45.088  29.410  58.637  1.00  0.00           C
ATOM   3953  HA2 GLY   254      45.625  30.024  59.361  1.00  0.00           H
ATOM   3954  HA3 GLY   254      44.197  30.032  58.538  1.00  0.00           H
ATOM   3955  C   GLY   254      45.055  27.896  59.029  1.00  0.00           C
ATOM   3956  O   GLY   254      44.630  27.527  60.132  1.00  0.00           O
ATOM   3957  N   SER   255      45.321  26.992  58.019  1.00  0.00           N
ATOM   3958  H   SER   255      45.525  27.412  57.124  1.00  0.00           H
ATOM   3959  CA  SER   255      45.440  25.543  58.240  1.00  0.00           C
ATOM   3960  HA  SER   255      44.677  25.106  58.885  1.00  0.00           H
ATOM   3961  CB  SER   255      45.190  24.813  56.901  1.00  0.00           C
ATOM   3962  HB2 SER   255      45.244  23.745  57.106  1.00  0.00           H
ATOM   3963  HB3 SER   255      44.201  25.026  56.495  1.00  0.00           H
ATOM   3964  OG  SER   255      46.224  25.211  56.048  1.00  0.00           O
ATOM   3965  HG  SER   255      46.702  24.428  55.763  1.00  0.00           H
ATOM   3966  C   SER   255      46.800  25.060  58.794  1.00  0.00           C
ATOM   3967  O   SER   255      47.061  23.886  59.119  1.00  0.00           O
ATOM   3968  N   PHE   256      47.701  25.955  59.160  1.00  0.00           N
ATOM   3969  H   PHE   256      47.489  26.895  58.858  1.00  0.00           H
ATOM   3970  CA  PHE   256      48.952  25.576  59.864  1.00  0.00           C
ATOM   3971  HA  PHE   256      49.413  24.758  59.308  1.00  0.00           H
ATOM   3972  CB  PHE   256      49.847  26.819  59.896  1.00  0.00           C
ATOM   3973  HB2 PHE   256      50.133  27.057  58.871  1.00  0.00           H
ATOM   3974  HB3 PHE   256      49.309  27.661  60.329  1.00  0.00           H
ATOM   3975  CG  PHE   256      51.097  26.750  60.758  1.00  0.00           C
ATOM   3976  CD1 PHE   256      52.233  26.154  60.283  1.00  0.00           C
ATOM   3977  HD1 PHE   256      52.179  25.705  59.303  1.00  0.00           H
ATOM   3978  CE1 PHE   256      53.484  26.213  60.942  1.00  0.00           C
ATOM   3979  HE1 PHE   256      54.323  25.646  60.568  1.00  0.00           H
ATOM   3980  CZ  PHE   256      53.597  26.936  62.132  1.00  0.00           C
ATOM   3981  HZ  PHE   256      54.408  26.805  62.832  1.00  0.00           H
ATOM   3982  CE2 PHE   256      52.406  27.451  62.726  1.00  0.00           C
ATOM   3983  HE2 PHE   256      52.488  27.668  63.781  1.00  0.00           H
ATOM   3984  CD2 PHE   256      51.151  27.403  62.022  1.00  0.00           C
ATOM   3985  HD2 PHE   256      50.247  27.792  62.466  1.00  0.00           H
ATOM   3986  C   PHE   256      48.750  25.013  61.259  1.00  0.00           C
ATOM   3987  O   PHE   256      47.800  25.234  62.012  1.00  0.00           O
ATOM   3988  N   ASP   257      49.735  24.174  61.600  1.00  0.00           N
ATOM   3989  H   ASP   257      50.533  24.144  60.981  1.00  0.00           H
ATOM   3990  CA  ASP   257      49.849  23.434  62.834  1.00  0.00           C
ATOM   3991  HA  ASP   257      50.632  22.693  62.669  1.00  0.00           H
ATOM   3992  CB  ASP   257      50.277  24.337  64.043  1.00  0.00           C
ATOM   3993  HB2 ASP   257      51.020  25.056  63.697  1.00  0.00           H
ATOM   3994  HB3 ASP   257      49.481  24.841  64.592  1.00  0.00           H
ATOM   3995  CG  ASP   257      51.046  23.521  65.079  1.00  0.00           C
ATOM   3996  OD1 ASP   257      51.761  22.540  64.668  1.00  0.00           O
ATOM   3997  OD2 ASP   257      50.994  23.749  66.344  1.00  0.00           O
ATOM   3998  C   ASP   257      48.578  22.596  63.176  1.00  0.00           C
ATOM   3999  O   ASP   257      48.207  22.397  64.330  1.00  0.00           O
ATOM   4000  N   ASN   258      47.855  22.040  62.183  1.00  0.00           N
ATOM   4001  H   ASN   258      48.081  22.367  61.255  1.00  0.00           H
ATOM   4002  CA  ASN   258      46.920  20.878  62.320  1.00  0.00           C
ATOM   4003  HA  ASN   258      46.137  21.040  63.059  1.00  0.00           H
ATOM   4004  CB  ASN   258      46.225  20.682  60.923  1.00  0.00           C
ATOM   4005  HB2 ASN   258      46.978  20.662  60.135  1.00  0.00           H
ATOM   4006  HB3 ASN   258      45.774  19.689  60.926  1.00  0.00           H
ATOM   4007  CG  ASN   258      45.266  21.710  60.477  1.00  0.00           C
ATOM   4008  OD1 ASN   258      44.856  22.594  61.227  1.00  0.00           O
ATOM   4009  ND2 ASN   258      44.933  21.685  59.267  1.00  0.00           N
ATOM   4010 HD21 ASN   258      45.214  20.824  58.820  1.00  0.00           H
ATOM   4011 HD22 ASN   258      44.246  22.317  58.881  1.00  0.00           H
ATOM   4012  C   ASN   258      47.635  19.609  62.876  1.00  0.00           C
ATOM   4013  O   ASN   258      46.952  18.732  63.417  1.00  0.00           O
ATOM   4014  N   GLU   259      48.975  19.600  62.847  1.00  0.00           N
ATOM   4015  H   GLU   259      49.459  20.245  62.239  1.00  0.00           H
ATOM   4016  CA  GLU   259      49.831  18.584  63.470  1.00  0.00           C
ATOM   4017  HA  GLU   259      49.199  17.704  63.350  1.00  0.00           H
ATOM   4018  CB  GLU   259      51.208  18.436  62.834  1.00  0.00           C
ATOM   4019  HB2 GLU   259      51.528  19.478  62.811  1.00  0.00           H
ATOM   4020  HB3 GLU   259      51.854  17.815  63.457  1.00  0.00           H
ATOM   4021  CG  GLU   259      51.294  17.859  61.411  1.00  0.00           C
ATOM   4022  HG2 GLU   259      51.317  18.631  60.641  1.00  0.00           H
ATOM   4023  HG3 GLU   259      52.273  17.381  61.444  1.00  0.00           H
ATOM   4024  CD  GLU   259      50.082  16.866  61.134  1.00  0.00           C
ATOM   4025  OE1 GLU   259      49.087  17.265  60.462  1.00  0.00           O
ATOM   4026  OE2 GLU   259      50.229  15.658  61.449  1.00  0.00           O
ATOM   4027  C   GLU   259      49.893  18.736  65.014  1.00  0.00           C
ATOM   4028  O   GLU   259      49.895  17.763  65.770  1.00  0.00           O
ATOM   4029  N   HID   260      49.696  19.979  65.507  1.00  0.00           N
ATOM   4030  H   HID   260      49.557  20.716  64.832  1.00  0.00           H
ATOM   4031  CA  HID   260      49.671  20.348  66.905  1.00  0.00           C
ATOM   4032  HA  HID   260      49.440  21.407  66.793  1.00  0.00           H
ATOM   4033  CB  HID   260      48.508  19.804  67.763  1.00  0.00           C
ATOM   4034  HB2 HID   260      48.800  18.797  68.064  1.00  0.00           H
ATOM   4035  HB3 HID   260      48.529  20.323  68.721  1.00  0.00           H
ATOM   4036  CG  HID   260      47.135  19.799  67.147  1.00  0.00           C
ATOM   4037  ND1 HID   260      46.748  20.503  66.036  1.00  0.00           N
ATOM   4038  HD1 HID   260      47.306  21.031  65.380  1.00  0.00           H
ATOM   4039  CE1 HID   260      45.496  20.184  65.710  1.00  0.00           C
ATOM   4040  HE1 HID   260      44.998  20.439  64.786  1.00  0.00           H
ATOM   4041  NE2 HID   260      45.024  19.306  66.595  1.00  0.00           N
ATOM   4042  CD2 HID   260      46.023  19.061  67.548  1.00  0.00           C
ATOM   4043  HD2 HID   260      45.897  18.571  68.503  1.00  0.00           H
ATOM   4044  C   HID   260      50.988  20.436  67.656  1.00  0.00           C
ATOM   4045  O   HID   260      50.981  20.036  68.785  1.00  0.00           O
ATOM   4046  N   VAL   261      52.055  20.958  67.077  1.00  0.00           N
ATOM   4047  H   VAL   261      51.980  21.390  66.167  1.00  0.00           H
ATOM   4048  CA  VAL   261      53.454  20.788  67.532  1.00  0.00           C
ATOM   4049  HA  VAL   261      53.498  20.608  68.606  1.00  0.00           H
ATOM   4050  CB  VAL   261      54.153  19.647  66.820  1.00  0.00           C
ATOM   4051  HB  VAL   261      55.167  19.561  67.211  1.00  0.00           H
ATOM   4052  CG1 VAL   261      53.612  18.285  67.142  1.00  0.00           C
ATOM   4053 HG11 VAL   261      52.532  18.161  67.060  1.00  0.00           H
ATOM   4054 HG12 VAL   261      53.954  17.443  66.541  1.00  0.00           H
ATOM   4055 HG13 VAL   261      53.970  18.054  68.146  1.00  0.00           H
ATOM   4056  CG2 VAL   261      54.301  19.780  65.302  1.00  0.00           C
ATOM   4057 HG21 VAL   261      53.320  19.885  64.838  1.00  0.00           H
ATOM   4058 HG22 VAL   261      55.061  19.160  64.827  1.00  0.00           H
ATOM   4059 HG23 VAL   261      54.775  20.758  65.231  1.00  0.00           H
ATOM   4060  C   VAL   261      54.340  22.046  67.461  1.00  0.00           C
ATOM   4061  O   VAL   261      55.536  21.892  67.629  1.00  0.00           O
ATOM   4062  N   VAL   262      53.809  23.297  67.347  1.00  0.00           N
ATOM   4063  H   VAL   262      52.818  23.339  67.160  1.00  0.00           H
ATOM   4064  CA  VAL   262      54.513  24.528  67.698  1.00  0.00           C
ATOM   4065  HA  VAL   262      55.088  24.217  68.572  1.00  0.00           H
ATOM   4066  CB  VAL   262      55.363  24.926  66.441  1.00  0.00           C
ATOM   4067  HB  VAL   262      55.915  24.070  66.053  1.00  0.00           H
ATOM   4068  CG1 VAL   262      54.485  25.612  65.378  1.00  0.00           C
ATOM   4069 HG11 VAL   262      55.196  25.982  64.639  1.00  0.00           H
ATOM   4070 HG12 VAL   262      53.854  24.806  65.005  1.00  0.00           H
ATOM   4071 HG13 VAL   262      53.945  26.491  65.728  1.00  0.00           H
ATOM   4072  CG2 VAL   262      56.435  25.971  66.776  1.00  0.00           C
ATOM   4073 HG21 VAL   262      57.155  26.051  65.961  1.00  0.00           H
ATOM   4074 HG22 VAL   262      57.035  25.660  67.631  1.00  0.00           H
ATOM   4075 HG23 VAL   262      55.951  26.933  66.947  1.00  0.00           H
ATOM   4076  C   VAL   262      53.700  25.684  68.117  1.00  0.00           C
ATOM   4077  O   VAL   262      54.240  26.538  68.785  1.00  0.00           O
ATOM   4078  N   LEU   263      52.375  25.747  67.964  1.00  0.00           N
ATOM   4079  H   LEU   263      51.851  25.178  67.314  1.00  0.00           H
ATOM   4080  CA  LEU   263      51.604  26.806  68.699  1.00  0.00           C
ATOM   4081  HA  LEU   263      52.100  27.772  68.594  1.00  0.00           H
ATOM   4082  CB  LEU   263      50.302  27.181  67.959  1.00  0.00           C
ATOM   4083  HB2 LEU   263      49.726  26.262  68.069  1.00  0.00           H
ATOM   4084  HB3 LEU   263      49.768  28.012  68.419  1.00  0.00           H
ATOM   4085  CG  LEU   263      50.462  27.345  66.427  1.00  0.00           C
ATOM   4086  HG  LEU   263      51.258  26.724  66.015  1.00  0.00           H
ATOM   4087  CD1 LEU   263      49.073  27.199  65.684  1.00  0.00           C
ATOM   4088 HD11 LEU   263      48.488  28.112  65.802  1.00  0.00           H
ATOM   4089 HD12 LEU   263      48.435  26.424  66.107  1.00  0.00           H
ATOM   4090 HD13 LEU   263      49.181  27.095  64.604  1.00  0.00           H
ATOM   4091  CD2 LEU   263      51.003  28.721  66.138  1.00  0.00           C
ATOM   4092 HD21 LEU   263      50.210  29.374  66.502  1.00  0.00           H
ATOM   4093 HD22 LEU   263      51.882  28.791  66.780  1.00  0.00           H
ATOM   4094 HD23 LEU   263      51.280  28.817  65.088  1.00  0.00           H
ATOM   4095  C   LEU   263      51.319  26.444  70.137  1.00  0.00           C
ATOM   4096  O   LEU   263      50.899  25.325  70.418  1.00  0.00           O
ATOM   4097  N   PRO   264      51.412  27.345  71.112  1.00  0.00           N
ATOM   4098  CD  PRO   264      52.117  28.650  70.932  1.00  0.00           C
ATOM   4099  HD2 PRO   264      51.764  29.177  70.046  1.00  0.00           H
ATOM   4100  HD3 PRO   264      53.192  28.478  70.894  1.00  0.00           H
ATOM   4101  CG  PRO   264      51.817  29.460  72.245  1.00  0.00           C
ATOM   4102  HG2 PRO   264      50.877  29.991  72.099  1.00  0.00           H
ATOM   4103  HG3 PRO   264      52.686  30.094  72.417  1.00  0.00           H
ATOM   4104  CB  PRO   264      51.739  28.398  73.281  1.00  0.00           C
ATOM   4105  HB2 PRO   264      51.198  28.497  74.221  1.00  0.00           H
ATOM   4106  HB3 PRO   264      52.780  28.152  73.496  1.00  0.00           H
ATOM   4107  CA  PRO   264      51.101  27.171  72.501  1.00  0.00           C
ATOM   4108  HA  PRO   264      51.478  26.192  72.798  1.00  0.00           H
ATOM   4109  C   PRO   264      49.524  27.067  72.715  1.00  0.00           C
ATOM   4110  O   PRO   264      48.820  28.122  72.894  1.00  0.00           O
ATOM   4111  N   ARG   265      48.864  25.889  72.498  1.00  0.00           N
ATOM   4112  H   ARG   265      49.334  25.060  72.165  1.00  0.00           H
ATOM   4113  CA  ARG   265      47.446  25.713  72.738  1.00  0.00           C
ATOM   4114  HA  ARG   265      46.821  26.490  72.298  1.00  0.00           H
ATOM   4115  CB  ARG   265      47.110  24.341  72.058  1.00  0.00           C
ATOM   4116  HB2 ARG   265      47.858  23.547  72.036  1.00  0.00           H
ATOM   4117  HB3 ARG   265      46.291  23.854  72.588  1.00  0.00           H
ATOM   4118  CG  ARG   265      46.767  24.566  70.588  1.00  0.00           C
ATOM   4119  HG2 ARG   265      45.706  24.809  70.534  1.00  0.00           H
ATOM   4120  HG3 ARG   265      47.362  25.396  70.202  1.00  0.00           H
ATOM   4121  CD  ARG   265      46.877  23.299  69.765  1.00  0.00           C
ATOM   4122  HD2 ARG   265      46.418  23.626  68.832  1.00  0.00           H
ATOM   4123  HD3 ARG   265      47.906  22.947  69.686  1.00  0.00           H
ATOM   4124  NE  ARG   265      45.974  22.204  70.278  1.00  0.00           N
ATOM   4125  HE  ARG   265      46.389  21.735  71.071  1.00  0.00           H
ATOM   4126  CZ  ARG   265      44.863  21.673  69.785  1.00  0.00           C
ATOM   4127  NH1 ARG   265      44.104  22.134  68.859  1.00  0.00           N
ATOM   4128 HH11 ARG   265      44.344  23.024  68.445  1.00  0.00           H
ATOM   4129 HH12 ARG   265      43.424  21.470  68.517  1.00  0.00           H
ATOM   4130  NH2 ARG   265      44.345  20.655  70.352  1.00  0.00           N
ATOM   4131 HH21 ARG   265      44.769  20.048  71.039  1.00  0.00           H
ATOM   4132 HH22 ARG   265      43.396  20.370  70.155  1.00  0.00           H
ATOM   4133  C   ARG   265      47.210  25.591  74.231  1.00  0.00           C
ATOM   4134  O   ARG   265      47.544  24.539  74.760  1.00  0.00           O
ATOM   4135  N   THR   266      46.651  26.602  74.923  1.00  0.00           N
ATOM   4136  H   THR   266      46.481  27.427  74.366  1.00  0.00           H
ATOM   4137  CA  THR   266      46.029  26.597  76.267  1.00  0.00           C
ATOM   4138  HA  THR   266      46.698  26.408  77.106  1.00  0.00           H
ATOM   4139  CB  THR   266      45.424  27.964  76.539  1.00  0.00           C
ATOM   4140  HB  THR   266      45.055  28.062  77.560  1.00  0.00           H
ATOM   4141  CG2 THR   266      46.464  29.129  76.368  1.00  0.00           C
ATOM   4142 HG21 THR   266      47.364  28.948  76.956  1.00  0.00           H
ATOM   4143 HG22 THR   266      45.949  30.059  76.606  1.00  0.00           H
ATOM   4144 HG23 THR   266      46.667  29.199  75.299  1.00  0.00           H
ATOM   4145  OG1 THR   266      44.287  28.241  75.822  1.00  0.00           O
ATOM   4146  HG1 THR   266      44.521  28.548  74.943  1.00  0.00           H
ATOM   4147  C   THR   266      44.832  25.612  76.314  1.00  0.00           C
ATOM   4148  O   THR   266      44.270  25.237  75.292  1.00  0.00           O
ATOM   4149  N   LYS   267      44.321  25.349  77.494  1.00  0.00           N
ATOM   4150  H   LYS   267      45.027  25.351  78.216  1.00  0.00           H
ATOM   4151  CA  LYS   267      43.041  24.569  77.721  1.00  0.00           C
ATOM   4152  HA  LYS   267      43.009  23.556  77.319  1.00  0.00           H
ATOM   4153  CB  LYS   267      42.869  24.298  79.238  1.00  0.00           C
ATOM   4154  HB2 LYS   267      41.987  23.682  79.414  1.00  0.00           H
ATOM   4155  HB3 LYS   267      43.789  23.846  79.608  1.00  0.00           H
ATOM   4156  CG  LYS   267      42.593  25.587  80.039  1.00  0.00           C
ATOM   4157  HG2 LYS   267      43.264  26.404  79.776  1.00  0.00           H
ATOM   4158  HG3 LYS   267      41.608  25.926  79.715  1.00  0.00           H
ATOM   4159  CD  LYS   267      42.591  25.228  81.504  1.00  0.00           C
ATOM   4160  HD2 LYS   267      41.896  24.395  81.615  1.00  0.00           H
ATOM   4161  HD3 LYS   267      43.522  24.708  81.728  1.00  0.00           H
ATOM   4162  CE  LYS   267      42.417  26.326  82.565  1.00  0.00           C
ATOM   4163  HE2 LYS   267      43.290  26.969  82.456  1.00  0.00           H
ATOM   4164  HE3 LYS   267      41.480  26.793  82.264  1.00  0.00           H
ATOM   4165  NZ  LYS   267      42.305  25.916  83.995  1.00  0.00           N
ATOM   4166  HZ1 LYS   267      41.547  25.276  84.181  1.00  0.00           H
ATOM   4167  HZ2 LYS   267      42.200  26.772  84.521  1.00  0.00           H
ATOM   4168  HZ3 LYS   267      43.185  25.469  84.207  1.00  0.00           H
ATOM   4169  C   LYS   267      41.805  25.174  77.193  1.00  0.00           C
ATOM   4170  O   LYS   267      40.866  24.527  76.723  1.00  0.00           O
ATOM   4171  N   TYR   268      41.747  26.503  77.208  1.00  0.00           N
ATOM   4172  H   TYR   268      42.525  26.957  77.664  1.00  0.00           H
ATOM   4173  CA  TYR   268      40.644  27.251  76.602  1.00  0.00           C
ATOM   4174  HA  TYR   268      39.735  26.980  77.140  1.00  0.00           H
ATOM   4175  CB  TYR   268      40.874  28.719  77.078  1.00  0.00           C
ATOM   4176  HB2 TYR   268      41.766  29.061  76.553  1.00  0.00           H
ATOM   4177  HB3 TYR   268      40.066  29.299  76.634  1.00  0.00           H
ATOM   4178  CG  TYR   268      40.999  28.945  78.606  1.00  0.00           C
ATOM   4179  CD1 TYR   268      39.992  28.477  79.403  1.00  0.00           C
ATOM   4180  HD1 TYR   268      39.117  28.009  78.977  1.00  0.00           H
ATOM   4181  CE1 TYR   268      40.104  28.585  80.791  1.00  0.00           C
ATOM   4182  HE1 TYR   268      39.412  28.128  81.483  1.00  0.00           H
ATOM   4183  CZ  TYR   268      41.226  29.246  81.362  1.00  0.00           C
ATOM   4184  OH  TYR   268      41.384  29.388  82.657  1.00  0.00           O
ATOM   4185  HH  TYR   268      40.764  28.858  83.162  1.00  0.00           H
ATOM   4186  CE2 TYR   268      42.215  29.786  80.498  1.00  0.00           C
ATOM   4187  HE2 TYR   268      43.079  30.240  80.962  1.00  0.00           H
ATOM   4188  CD2 TYR   268      42.186  29.528  79.120  1.00  0.00           C
ATOM   4189  HD2 TYR   268      42.952  29.796  78.407  1.00  0.00           H
ATOM   4190  C   TYR   268      40.538  27.144  75.011  1.00  0.00           C
ATOM   4191  O   TYR   268      39.524  27.149  74.389  1.00  0.00           O
ATOM   4192  N   ASP   269      41.755  27.255  74.346  1.00  0.00           N
ATOM   4193  H   ASP   269      42.592  27.529  74.840  1.00  0.00           H
ATOM   4194  CA  ASP   269      41.821  26.944  72.895  1.00  0.00           C
ATOM   4195  HA  ASP   269      41.133  27.626  72.395  1.00  0.00           H
ATOM   4196  CB  ASP   269      43.224  27.093  72.208  1.00  0.00           C
ATOM   4197  HB2 ASP   269      43.934  26.429  72.702  1.00  0.00           H
ATOM   4198  HB3 ASP   269      43.096  26.806  71.164  1.00  0.00           H
ATOM   4199  CG  ASP   269      43.664  28.568  72.442  1.00  0.00           C
ATOM   4200  OD1 ASP   269      43.059  29.421  71.745  1.00  0.00           O
ATOM   4201  OD2 ASP   269      44.588  28.847  73.300  1.00  0.00           O
ATOM   4202  C   ASP   269      41.402  25.472  72.636  1.00  0.00           C
ATOM   4203  O   ASP   269      40.664  25.205  71.674  1.00  0.00           O
ATOM   4204  N   ILE   270      42.001  24.532  73.297  1.00  0.00           N
ATOM   4205  H   ILE   270      42.477  24.912  74.104  1.00  0.00           H
ATOM   4206  CA  ILE   270      41.825  23.065  73.175  1.00  0.00           C
ATOM   4207  HA  ILE   270      42.135  22.830  72.157  1.00  0.00           H
ATOM   4208  CB  ILE   270      42.713  22.235  74.094  1.00  0.00           C
ATOM   4209  HB  ILE   270      42.572  22.607  75.109  1.00  0.00           H
ATOM   4210  CG2 ILE   270      42.361  20.768  74.028  1.00  0.00           C
ATOM   4211 HG21 ILE   270      42.951  20.281  74.805  1.00  0.00           H
ATOM   4212 HG22 ILE   270      42.523  20.359  73.032  1.00  0.00           H
ATOM   4213 HG23 ILE   270      41.301  20.766  74.285  1.00  0.00           H
ATOM   4214  CG1 ILE   270      44.238  22.478  73.686  1.00  0.00           C
ATOM   4215 HG12 ILE   270      44.439  21.937  72.761  1.00  0.00           H
ATOM   4216 HG13 ILE   270      44.379  23.521  73.403  1.00  0.00           H
ATOM   4217  CD1 ILE   270      45.130  22.167  74.853  1.00  0.00           C
ATOM   4218 HD11 ILE   270      45.006  21.113  75.104  1.00  0.00           H
ATOM   4219 HD12 ILE   270      44.920  22.799  75.716  1.00  0.00           H
ATOM   4220 HD13 ILE   270      46.171  22.370  74.604  1.00  0.00           H
ATOM   4221  C   ILE   270      40.350  22.765  73.371  1.00  0.00           C
ATOM   4222  O   ILE   270      39.750  22.053  72.530  1.00  0.00           O
ATOM   4223  N   THR   271      39.707  23.371  74.358  1.00  0.00           N
ATOM   4224  H   THR   271      40.276  23.838  75.051  1.00  0.00           H
ATOM   4225  CA  THR   271      38.235  23.366  74.605  1.00  0.00           C
ATOM   4226  HA  THR   271      37.926  22.326  74.714  1.00  0.00           H
ATOM   4227  CB  THR   271      37.882  24.082  75.963  1.00  0.00           C
ATOM   4228  HB  THR   271      38.223  25.118  75.972  1.00  0.00           H
ATOM   4229  CG2 THR   271      36.358  24.161  76.190  1.00  0.00           C
ATOM   4230 HG21 THR   271      35.913  23.193  75.962  1.00  0.00           H
ATOM   4231 HG22 THR   271      35.843  24.944  75.632  1.00  0.00           H
ATOM   4232 HG23 THR   271      36.165  24.293  77.254  1.00  0.00           H
ATOM   4233  OG1 THR   271      38.529  23.325  76.937  1.00  0.00           O
ATOM   4234  HG1 THR   271      39.455  23.580  76.927  1.00  0.00           H
ATOM   4235  C   THR   271      37.390  24.082  73.479  1.00  0.00           C
ATOM   4236  O   THR   271      36.278  23.642  73.251  1.00  0.00           O
ATOM   4237  N   ILE   272      37.860  24.952  72.624  1.00  0.00           N
ATOM   4238  H   ILE   272      38.790  25.320  72.754  1.00  0.00           H
ATOM   4239  CA  ILE   272      37.238  25.396  71.409  1.00  0.00           C
ATOM   4240  HA  ILE   272      36.167  25.566  71.519  1.00  0.00           H
ATOM   4241  CB  ILE   272      37.776  26.735  70.873  1.00  0.00           C
ATOM   4242  HB  ILE   272      38.851  26.683  71.048  1.00  0.00           H
ATOM   4243  CG2 ILE   272      37.576  27.087  69.340  1.00  0.00           C
ATOM   4244 HG21 ILE   272      36.508  27.108  69.123  1.00  0.00           H
ATOM   4245 HG22 ILE   272      38.067  26.372  68.680  1.00  0.00           H
ATOM   4246 HG23 ILE   272      38.037  28.048  69.116  1.00  0.00           H
ATOM   4247  CG1 ILE   272      37.183  27.920  71.633  1.00  0.00           C
ATOM   4248 HG12 ILE   272      36.150  28.076  71.325  1.00  0.00           H
ATOM   4249 HG13 ILE   272      37.102  27.657  72.688  1.00  0.00           H
ATOM   4250  CD1 ILE   272      37.935  29.225  71.507  1.00  0.00           C
ATOM   4251 HD11 ILE   272      37.818  29.782  72.437  1.00  0.00           H
ATOM   4252 HD12 ILE   272      37.531  29.690  70.608  1.00  0.00           H
ATOM   4253 HD13 ILE   272      38.991  29.019  71.327  1.00  0.00           H
ATOM   4254  C   ILE   272      37.419  24.320  70.276  1.00  0.00           C
ATOM   4255  O   ILE   272      36.437  24.015  69.593  1.00  0.00           O
ATOM   4256  N   ASP   273      38.572  23.689  70.106  1.00  0.00           N
ATOM   4257  H   ASP   273      39.306  24.026  70.712  1.00  0.00           H
ATOM   4258  CA  ASP   273      38.903  22.802  68.979  1.00  0.00           C
ATOM   4259  HA  ASP   273      38.821  23.400  68.071  1.00  0.00           H
ATOM   4260  CB  ASP   273      40.417  22.541  69.118  1.00  0.00           C
ATOM   4261  HB2 ASP   273      40.938  23.498  69.103  1.00  0.00           H
ATOM   4262  HB3 ASP   273      40.621  22.026  70.057  1.00  0.00           H
ATOM   4263  CG  ASP   273      40.956  21.785  67.908  1.00  0.00           C
ATOM   4264  OD1 ASP   273      40.491  22.002  66.760  1.00  0.00           O
ATOM   4265  OD2 ASP   273      41.746  20.804  68.098  1.00  0.00           O
ATOM   4266  C   ASP   273      38.016  21.595  69.077  1.00  0.00           C
ATOM   4267  O   ASP   273      37.315  21.231  68.142  1.00  0.00           O
ATOM   4268  N   GLU   274      38.084  20.915  70.235  1.00  0.00           N
ATOM   4269  H   GLU   274      38.803  21.118  70.914  1.00  0.00           H
ATOM   4270  CA  GLU   274      37.285  19.665  70.510  1.00  0.00           C
ATOM   4271  HA  GLU   274      37.592  18.808  69.910  1.00  0.00           H
ATOM   4272  CB  GLU   274      37.503  19.331  72.055  1.00  0.00           C
ATOM   4273  HB2 GLU   274      37.350  20.210  72.683  1.00  0.00           H
ATOM   4274  HB3 GLU   274      36.576  18.829  72.331  1.00  0.00           H
ATOM   4275  CG  GLU   274      38.789  18.582  72.429  1.00  0.00           C
ATOM   4276  HG2 GLU   274      39.521  19.388  72.411  1.00  0.00           H
ATOM   4277  HG3 GLU   274      38.780  18.211  73.454  1.00  0.00           H
ATOM   4278  CD  GLU   274      39.238  17.437  71.511  1.00  0.00           C
ATOM   4279  OE1 GLU   274      40.462  17.222  71.366  1.00  0.00           O
ATOM   4280  OE2 GLU   274      38.372  16.701  70.944  1.00  0.00           O
ATOM   4281  C   GLU   274      35.868  19.838  70.227  1.00  0.00           C
ATOM   4282  O   GLU   274      35.287  18.939  69.650  1.00  0.00           O
ATOM   4283  N   GLU   275      35.324  20.993  70.581  1.00  0.00           N
ATOM   4284  H   GLU   275      35.965  21.638  71.019  1.00  0.00           H
ATOM   4285  CA  GLU   275      33.877  21.303  70.414  1.00  0.00           C
ATOM   4286  HA  GLU   275      33.255  20.408  70.380  1.00  0.00           H
ATOM   4287  CB  GLU   275      33.368  22.340  71.415  1.00  0.00           C
ATOM   4288  HB2 GLU   275      34.038  23.198  71.368  1.00  0.00           H
ATOM   4289  HB3 GLU   275      32.340  22.682  71.288  1.00  0.00           H
ATOM   4290  CG  GLU   275      33.419  21.823  72.899  1.00  0.00           C
ATOM   4291  HG2 GLU   275      34.337  21.270  73.100  1.00  0.00           H
ATOM   4292  HG3 GLU   275      33.420  22.669  73.586  1.00  0.00           H
ATOM   4293  CD  GLU   275      32.305  20.823  73.217  1.00  0.00           C
ATOM   4294  OE1 GLU   275      32.093  19.857  72.433  1.00  0.00           O
ATOM   4295  OE2 GLU   275      31.756  21.018  74.311  1.00  0.00           O
ATOM   4296  C   GLU   275      33.677  21.793  69.028  1.00  0.00           C
ATOM   4297  O   GLU   275      32.543  21.689  68.627  1.00  0.00           O
ATOM   4298  N   SER   276      34.621  22.303  68.252  1.00  0.00           N
ATOM   4299  H   SER   276      35.480  22.589  68.700  1.00  0.00           H
ATOM   4300  CA  SER   276      34.398  22.880  66.884  1.00  0.00           C
ATOM   4301  HA  SER   276      33.596  23.606  67.022  1.00  0.00           H
ATOM   4302  CB  SER   276      35.663  23.573  66.380  1.00  0.00           C
ATOM   4303  HB2 SER   276      35.424  24.210  65.528  1.00  0.00           H
ATOM   4304  HB3 SER   276      35.998  24.251  67.165  1.00  0.00           H
ATOM   4305  OG  SER   276      36.528  22.475  66.104  1.00  0.00           O
ATOM   4306  HG  SER   276      36.579  21.992  66.932  1.00  0.00           H
ATOM   4307  C   SER   276      33.982  21.759  65.894  1.00  0.00           C
ATOM   4308  O   SER   276      34.356  20.622  66.074  1.00  0.00           O
ATOM   4309  N   PRO   277      33.199  22.086  64.802  1.00  0.00           N
ATOM   4310  CD  PRO   277      32.481  23.339  64.533  1.00  0.00           C
ATOM   4311  HD2 PRO   277      33.072  23.910  63.815  1.00  0.00           H
ATOM   4312  HD3 PRO   277      32.230  23.908  65.428  1.00  0.00           H
ATOM   4313  CG  PRO   277      31.148  22.815  63.802  1.00  0.00           C
ATOM   4314  HG2 PRO   277      30.623  23.569  63.217  1.00  0.00           H
ATOM   4315  HG3 PRO   277      30.484  22.339  64.525  1.00  0.00           H
ATOM   4316  CB  PRO   277      31.769  21.733  62.897  1.00  0.00           C
ATOM   4317  HB2 PRO   277      32.222  22.305  62.086  1.00  0.00           H
ATOM   4318  HB3 PRO   277      31.050  21.082  62.400  1.00  0.00           H
ATOM   4319  CA  PRO   277      32.750  21.125  63.833  1.00  0.00           C
ATOM   4320  HA  PRO   277      32.224  20.347  64.384  1.00  0.00           H
ATOM   4321  C   PRO   277      33.891  20.425  63.089  1.00  0.00           C
ATOM   4322  O   PRO   277      33.562  19.776  62.118  1.00  0.00           O
ATOM   4323  N   ARG   278      35.185  20.606  63.368  1.00  0.00           N
ATOM   4324  H   ARG   278      35.253  21.098  64.249  1.00  0.00           H
ATOM   4325  CA  ARG   278      36.358  19.980  62.724  1.00  0.00           C
ATOM   4326  HA  ARG   278      36.108  18.923  62.809  1.00  0.00           H
ATOM   4327  CB  ARG   278      36.534  20.430  61.307  1.00  0.00           C
ATOM   4328  HB2 ARG   278      37.463  20.020  60.912  1.00  0.00           H
ATOM   4329  HB3 ARG   278      35.769  20.054  60.629  1.00  0.00           H
ATOM   4330  CG  ARG   278      36.675  21.990  61.221  1.00  0.00           C
ATOM   4331  HG2 ARG   278      35.939  22.502  61.841  1.00  0.00           H
ATOM   4332  HG3 ARG   278      37.717  22.265  61.383  1.00  0.00           H
ATOM   4333  CD  ARG   278      36.301  22.539  59.804  1.00  0.00           C
ATOM   4334  HD2 ARG   278      35.233  22.455  59.604  1.00  0.00           H
ATOM   4335  HD3 ARG   278      36.474  23.613  59.842  1.00  0.00           H
ATOM   4336  NE  ARG   278      37.000  21.947  58.644  1.00  0.00           N
ATOM   4337  HE  ARG   278      37.053  20.940  58.586  1.00  0.00           H
ATOM   4338  CZ  ARG   278      37.387  22.681  57.544  1.00  0.00           C
ATOM   4339  NH1 ARG   278      37.326  23.982  57.485  1.00  0.00           N
ATOM   4340 HH11 ARG   278      36.979  24.547  58.248  1.00  0.00           H
ATOM   4341 HH12 ARG   278      37.759  24.385  56.666  1.00  0.00           H
ATOM   4342  NH2 ARG   278      37.988  22.039  56.606  1.00  0.00           N
ATOM   4343 HH21 ARG   278      38.214  21.055  56.659  1.00  0.00           H
ATOM   4344 HH22 ARG   278      38.283  22.634  55.845  1.00  0.00           H
ATOM   4345  C   ARG   278      37.634  20.114  63.661  1.00  0.00           C
ATOM   4346  O   ARG   278      38.508  20.918  63.456  1.00  0.00           O
ATOM   4347  N   PRO   279      37.725  19.223  64.737  1.00  0.00           N
ATOM   4348  CD  PRO   279      36.839  18.271  65.177  1.00  0.00           C
ATOM   4349  HD2 PRO   279      37.027  17.280  64.762  1.00  0.00           H
ATOM   4350  HD3 PRO   279      35.798  18.516  64.965  1.00  0.00           H
ATOM   4351  CG  PRO   279      37.065  18.201  66.683  1.00  0.00           C
ATOM   4352  HG2 PRO   279      36.768  17.226  67.070  1.00  0.00           H
ATOM   4353  HG3 PRO   279      36.579  19.041  67.178  1.00  0.00           H
ATOM   4354  CB  PRO   279      38.576  18.267  66.737  1.00  0.00           C
ATOM   4355  HB2 PRO   279      39.064  17.299  66.626  1.00  0.00           H
ATOM   4356  HB3 PRO   279      38.925  18.717  67.666  1.00  0.00           H
ATOM   4357  CA  PRO   279      38.867  19.238  65.613  1.00  0.00           C
ATOM   4358  HA  PRO   279      39.009  20.196  66.112  1.00  0.00           H
ATOM   4359  C   PRO   279      40.212  19.047  64.940  1.00  0.00           C
ATOM   4360  O   PRO   279      40.386  18.137  64.147  1.00  0.00           O
ATOM   4361  N   GLY   280      41.262  19.857  65.234  1.00  0.00           N
ATOM   4362  H   GLY   280      41.080  20.591  65.904  1.00  0.00           H
ATOM   4363  CA  GLY   280      42.548  19.909  64.561  1.00  0.00           C
ATOM   4364  HA2 GLY   280      43.110  20.703  65.050  1.00  0.00           H
ATOM   4365  HA3 GLY   280      43.075  18.964  64.702  1.00  0.00           H
ATOM   4366  C   GLY   280      42.573  20.264  63.055  1.00  0.00           C
ATOM   4367  O   GLY   280      43.597  19.929  62.408  1.00  0.00           O
ATOM   4368  N   GLN   281      41.503  20.858  62.515  1.00  0.00           N
ATOM   4369  H   GLN   281      40.603  20.699  62.943  1.00  0.00           H
ATOM   4370  CA  GLN   281      41.365  21.570  61.269  1.00  0.00           C
ATOM   4371  HA  GLN   281      42.331  21.421  60.784  1.00  0.00           H
ATOM   4372  CB  GLN   281      40.418  20.872  60.271  1.00  0.00           C
ATOM   4373  HB2 GLN   281      39.396  21.082  60.585  1.00  0.00           H
ATOM   4374  HB3 GLN   281      40.583  21.369  59.316  1.00  0.00           H
ATOM   4375  CG  GLN   281      40.622  19.395  60.000  1.00  0.00           C
ATOM   4376  HG2 GLN   281      41.686  19.191  59.880  1.00  0.00           H
ATOM   4377  HG3 GLN   281      40.345  18.805  60.873  1.00  0.00           H
ATOM   4378  CD  GLN   281      39.883  18.949  58.731  1.00  0.00           C
ATOM   4379  OE1 GLN   281      39.510  19.665  57.785  1.00  0.00           O
ATOM   4380  NE2 GLN   281      39.755  17.708  58.519  1.00  0.00           N
ATOM   4381 HE21 GLN   281      39.117  17.490  57.766  1.00  0.00           H
ATOM   4382 HE22 GLN   281      40.310  17.095  59.100  1.00  0.00           H
ATOM   4383  C   GLN   281      41.263  23.076  61.450  1.00  0.00           C
ATOM   4384  O   GLN   281      40.542  23.507  62.367  1.00  0.00           O
ATOM   4385  N   GLN   282      42.045  23.826  60.697  1.00  0.00           N
ATOM   4386  H   GLN   282      42.656  23.291  60.098  1.00  0.00           H
ATOM   4387  CA  GLN   282      42.254  25.337  60.665  1.00  0.00           C
ATOM   4388  HA  GLN   282      42.852  25.633  59.803  1.00  0.00           H
ATOM   4389  CB  GLN   282      40.880  26.017  60.479  1.00  0.00           C
ATOM   4390  HB2 GLN   282      40.238  25.853  61.344  1.00  0.00           H
ATOM   4391  HB3 GLN   282      41.083  27.084  60.575  1.00  0.00           H
ATOM   4392  CG  GLN   282      40.038  25.647  59.251  1.00  0.00           C
ATOM   4393  HG2 GLN   282      39.660  24.625  59.253  1.00  0.00           H
ATOM   4394  HG3 GLN   282      39.177  26.281  59.038  1.00  0.00           H
ATOM   4395  CD  GLN   282      40.838  25.914  57.968  1.00  0.00           C
ATOM   4396  OE1 GLN   282      41.006  25.035  57.088  1.00  0.00           O
ATOM   4397  NE2 GLN   282      41.493  27.012  57.836  1.00  0.00           N
ATOM   4398 HE21 GLN   282      42.002  27.150  56.975  1.00  0.00           H
ATOM   4399 HE22 GLN   282      41.312  27.762  58.488  1.00  0.00           H
ATOM   4400  C   GLN   282      42.877  25.866  61.963  1.00  0.00           C
ATOM   4401  O   GLN   282      42.296  26.727  62.667  1.00  0.00           O
ATOM   4402  N   THR   283      43.787  25.180  62.510  1.00  0.00           N
ATOM   4403  H   THR   283      44.252  24.521  61.903  1.00  0.00           H
ATOM   4404  CA  THR   283      44.362  25.324  63.879  1.00  0.00           C
ATOM   4405  HA  THR   283      43.465  25.091  64.452  1.00  0.00           H
ATOM   4406  CB  THR   283      45.266  24.111  64.145  1.00  0.00           C
ATOM   4407  HB  THR   283      46.113  24.196  63.465  1.00  0.00           H
ATOM   4408  CG2 THR   283      45.860  24.114  65.598  1.00  0.00           C
ATOM   4409 HG21 THR   283      45.204  24.748  66.194  1.00  0.00           H
ATOM   4410 HG22 THR   283      46.788  24.681  65.531  1.00  0.00           H
ATOM   4411 HG23 THR   283      45.963  23.074  65.909  1.00  0.00           H
ATOM   4412  OG1 THR   283      44.578  22.887  63.972  1.00  0.00           O
ATOM   4413  HG1 THR   283      44.883  22.680  63.086  1.00  0.00           H
ATOM   4414  C   THR   283      45.103  26.704  64.103  1.00  0.00           C
ATOM   4415  O   THR   283      44.835  27.329  65.100  1.00  0.00           O
ATOM   4416  N   PHE   284      45.893  27.189  63.153  1.00  0.00           N
ATOM   4417  H   PHE   284      45.946  26.650  62.301  1.00  0.00           H
ATOM   4418  CA  PHE   284      46.523  28.530  63.117  1.00  0.00           C
ATOM   4419  HA  PHE   284      47.099  28.590  64.042  1.00  0.00           H
ATOM   4420  CB  PHE   284      47.428  28.712  61.917  1.00  0.00           C
ATOM   4421  HB2 PHE   284      48.140  27.887  61.941  1.00  0.00           H
ATOM   4422  HB3 PHE   284      46.837  28.769  61.003  1.00  0.00           H
ATOM   4423  CG  PHE   284      48.169  30.057  62.013  1.00  0.00           C
ATOM   4424  CD1 PHE   284      48.652  30.538  63.221  1.00  0.00           C
ATOM   4425  HD1 PHE   284      48.443  29.971  64.116  1.00  0.00           H
ATOM   4426  CE1 PHE   284      49.515  31.666  63.205  1.00  0.00           C
ATOM   4427  HE1 PHE   284      49.857  32.072  64.145  1.00  0.00           H
ATOM   4428  CZ  PHE   284      49.792  32.277  61.966  1.00  0.00           C
ATOM   4429  HZ  PHE   284      50.438  33.141  61.912  1.00  0.00           H
ATOM   4430  CE2 PHE   284      49.151  31.890  60.759  1.00  0.00           C
ATOM   4431  HE2 PHE   284      49.351  32.333  59.795  1.00  0.00           H
ATOM   4432  CD2 PHE   284      48.401  30.704  60.780  1.00  0.00           C
ATOM   4433  HD2 PHE   284      47.894  30.372  59.886  1.00  0.00           H
ATOM   4434  C   PHE   284      45.416  29.595  63.234  1.00  0.00           C
ATOM   4435  O   PHE   284      45.529  30.564  63.963  1.00  0.00           O
ATOM   4436  N   GLU   285      44.303  29.477  62.485  1.00  0.00           N
ATOM   4437  H   GLU   285      44.355  28.574  62.034  1.00  0.00           H
ATOM   4438  CA  GLU   285      43.154  30.383  62.393  1.00  0.00           C
ATOM   4439  HA  GLU   285      43.485  31.410  62.240  1.00  0.00           H
ATOM   4440  CB  GLU   285      42.291  29.878  61.193  1.00  0.00           C
ATOM   4441  HB2 GLU   285      42.993  29.965  60.364  1.00  0.00           H
ATOM   4442  HB3 GLU   285      42.070  28.816  61.301  1.00  0.00           H
ATOM   4443  CG  GLU   285      41.097  30.796  60.901  1.00  0.00           C
ATOM   4444  HG2 GLU   285      40.520  31.153  61.753  1.00  0.00           H
ATOM   4445  HG3 GLU   285      41.467  31.752  60.529  1.00  0.00           H
ATOM   4446  CD  GLU   285      40.164  30.134  59.883  1.00  0.00           C
ATOM   4447  OE1 GLU   285      38.901  30.277  59.971  1.00  0.00           O
ATOM   4448  OE2 GLU   285      40.633  29.568  58.863  1.00  0.00           O
ATOM   4449  C   GLU   285      42.317  30.270  63.730  1.00  0.00           C
ATOM   4450  O   GLU   285      42.056  31.233  64.369  1.00  0.00           O
ATOM   4451  N   LYS   286      41.971  29.084  64.241  1.00  0.00           N
ATOM   4452  H   LYS   286      42.317  28.249  63.790  1.00  0.00           H
ATOM   4453  CA  LYS   286      41.520  28.969  65.630  1.00  0.00           C
ATOM   4454  HA  LYS   286      40.538  29.407  65.815  1.00  0.00           H
ATOM   4455  CB  LYS   286      41.457  27.421  66.028  1.00  0.00           C
ATOM   4456  HB2 LYS   286      42.358  26.888  65.726  1.00  0.00           H
ATOM   4457  HB3 LYS   286      41.377  27.447  67.115  1.00  0.00           H
ATOM   4458  CG  LYS   286      40.113  26.850  65.397  1.00  0.00           C
ATOM   4459  HG2 LYS   286      39.289  27.165  66.035  1.00  0.00           H
ATOM   4460  HG3 LYS   286      40.024  27.119  64.345  1.00  0.00           H
ATOM   4461  CD  LYS   286      40.083  25.300  65.420  1.00  0.00           C
ATOM   4462  HD2 LYS   286      40.949  24.978  64.842  1.00  0.00           H
ATOM   4463  HD3 LYS   286      40.244  24.975  66.447  1.00  0.00           H
ATOM   4464  CE  LYS   286      38.764  24.656  64.885  1.00  0.00           C
ATOM   4465  HE2 LYS   286      37.985  24.852  65.624  1.00  0.00           H
ATOM   4466  HE3 LYS   286      38.582  25.066  63.892  1.00  0.00           H
ATOM   4467  NZ  LYS   286      39.005  23.204  64.827  1.00  0.00           N
ATOM   4468  HZ1 LYS   286      38.108  22.740  64.821  1.00  0.00           H
ATOM   4469  HZ2 LYS   286      39.512  22.900  65.645  1.00  0.00           H
ATOM   4470  HZ3 LYS   286      39.487  22.932  63.983  1.00  0.00           H
ATOM   4471  C   LYS   286      42.477  29.718  66.621  1.00  0.00           C
ATOM   4472  O   LYS   286      41.963  30.453  67.473  1.00  0.00           O
ATOM   4473  N   MET   287      43.748  29.455  66.546  1.00  0.00           N
ATOM   4474  H   MET   287      44.032  28.747  65.884  1.00  0.00           H
ATOM   4475  CA  MET   287      44.762  30.116  67.396  1.00  0.00           C
ATOM   4476  HA  MET   287      44.449  30.113  68.440  1.00  0.00           H
ATOM   4477  CB  MET   287      46.131  29.385  67.306  1.00  0.00           C
ATOM   4478  HB2 MET   287      46.502  29.317  66.284  1.00  0.00           H
ATOM   4479  HB3 MET   287      46.865  29.859  67.957  1.00  0.00           H
ATOM   4480  CG  MET   287      45.962  27.987  67.914  1.00  0.00           C
ATOM   4481  HG2 MET   287      45.212  27.405  67.379  1.00  0.00           H
ATOM   4482  HG3 MET   287      46.848  27.379  67.734  1.00  0.00           H
ATOM   4483  SD  MET   287      45.539  27.858  69.695  1.00  0.00           S
ATOM   4484  CE  MET   287      47.017  28.579  70.384  1.00  0.00           C
ATOM   4485  HE1 MET   287      47.876  27.988  70.065  1.00  0.00           H
ATOM   4486  HE2 MET   287      47.270  29.619  70.180  1.00  0.00           H
ATOM   4487  HE3 MET   287      46.773  28.589  71.446  1.00  0.00           H
ATOM   4488  C   MET   287      44.925  31.595  67.172  1.00  0.00           C
ATOM   4489  O   MET   287      45.722  32.110  67.988  1.00  0.00           O
ATOM   4490  N   SER   288      44.252  32.246  66.178  1.00  0.00           N
ATOM   4491  H   SER   288      43.521  31.793  65.649  1.00  0.00           H
ATOM   4492  CA  SER   288      44.727  33.573  65.774  1.00  0.00           C
ATOM   4493  HA  SER   288      45.016  34.125  66.668  1.00  0.00           H
ATOM   4494  CB  SER   288      45.910  33.579  64.830  1.00  0.00           C
ATOM   4495  HB2 SER   288      46.315  34.590  64.855  1.00  0.00           H
ATOM   4496  HB3 SER   288      46.711  32.932  65.185  1.00  0.00           H
ATOM   4497  OG  SER   288      45.427  33.152  63.583  1.00  0.00           O
ATOM   4498  HG  SER   288      45.427  32.192  63.603  1.00  0.00           H
ATOM   4499  C   SER   288      43.613  34.523  65.139  1.00  0.00           C
ATOM   4500  O   SER   288      43.728  35.723  65.157  1.00  0.00           O
ATOM   4501  N   SER   289      42.544  33.929  64.514  1.00  0.00           N
ATOM   4502  H   SER   289      42.450  32.924  64.474  1.00  0.00           H
ATOM   4503  CA  SER   289      41.523  34.688  63.887  1.00  0.00           C
ATOM   4504  HA  SER   289      41.972  35.466  63.268  1.00  0.00           H
ATOM   4505  CB  SER   289      40.569  33.826  63.017  1.00  0.00           C
ATOM   4506  HB2 SER   289      41.082  33.615  62.080  1.00  0.00           H
ATOM   4507  HB3 SER   289      40.352  32.872  63.497  1.00  0.00           H
ATOM   4508  OG  SER   289      39.327  34.357  62.669  1.00  0.00           O
ATOM   4509  HG  SER   289      38.899  33.672  62.149  1.00  0.00           H
ATOM   4510  C   SER   289      40.684  35.383  64.952  1.00  0.00           C
ATOM   4511  O   SER   289      40.313  34.812  65.999  1.00  0.00           O
ATOM   4512  N   GLY   290      40.380  36.606  64.630  1.00  0.00           N
ATOM   4513  H   GLY   290      40.590  36.876  63.679  1.00  0.00           H
ATOM   4514  CA  GLY   290      39.422  37.427  65.361  1.00  0.00           C
ATOM   4515  HA2 GLY   290      39.814  37.731  66.332  1.00  0.00           H
ATOM   4516  HA3 GLY   290      39.280  38.353  64.803  1.00  0.00           H
ATOM   4517  C   GLY   290      38.048  36.775  65.628  1.00  0.00           C
ATOM   4518  O   GLY   290      37.324  37.265  66.464  1.00  0.00           O
ATOM   4519  N   TYR   291      37.632  35.758  64.943  1.00  0.00           N
ATOM   4520  H   TYR   291      38.075  35.520  64.067  1.00  0.00           H
ATOM   4521  CA  TYR   291      36.258  35.173  65.179  1.00  0.00           C
ATOM   4522  HA  TYR   291      35.525  35.980  65.174  1.00  0.00           H
ATOM   4523  CB  TYR   291      35.983  34.279  64.023  1.00  0.00           C
ATOM   4524  HB2 TYR   291      36.104  34.940  63.165  1.00  0.00           H
ATOM   4525  HB3 TYR   291      36.774  33.532  63.957  1.00  0.00           H
ATOM   4526  CG  TYR   291      34.668  33.540  63.947  1.00  0.00           C
ATOM   4527  CD1 TYR   291      33.587  34.196  63.322  1.00  0.00           C
ATOM   4528  HD1 TYR   291      33.730  35.132  62.802  1.00  0.00           H
ATOM   4529  CE1 TYR   291      32.302  33.673  63.286  1.00  0.00           C
ATOM   4530  HE1 TYR   291      31.427  34.199  62.936  1.00  0.00           H
ATOM   4531  CZ  TYR   291      32.125  32.296  63.762  1.00  0.00           C
ATOM   4532  OH  TYR   291      30.928  31.682  63.655  1.00  0.00           O
ATOM   4533  HH  TYR   291      30.889  30.872  64.171  1.00  0.00           H
ATOM   4534  CE2 TYR   291      33.275  31.558  64.229  1.00  0.00           C
ATOM   4535  HE2 TYR   291      33.219  30.539  64.583  1.00  0.00           H
ATOM   4536  CD2 TYR   291      34.501  32.184  64.326  1.00  0.00           C
ATOM   4537  HD2 TYR   291      35.380  31.719  64.748  1.00  0.00           H
ATOM   4538  C   TYR   291      36.146  34.350  66.443  1.00  0.00           C
ATOM   4539  O   TYR   291      35.030  34.157  66.934  1.00  0.00           O
ATOM   4540  N   TYR   292      37.246  33.963  67.049  1.00  0.00           N
ATOM   4541  H   TYR   292      38.098  34.210  66.567  1.00  0.00           H
ATOM   4542  CA  TYR   292      37.321  33.140  68.316  1.00  0.00           C
ATOM   4543  HA  TYR   292      36.342  32.677  68.444  1.00  0.00           H
ATOM   4544  CB  TYR   292      38.375  32.084  68.129  1.00  0.00           C
ATOM   4545  HB2 TYR   292      39.352  32.543  67.973  1.00  0.00           H
ATOM   4546  HB3 TYR   292      38.477  31.493  69.040  1.00  0.00           H
ATOM   4547  CG  TYR   292      38.110  31.159  66.902  1.00  0.00           C
ATOM   4548  CD1 TYR   292      37.233  30.096  67.054  1.00  0.00           C
ATOM   4549  HD1 TYR   292      36.715  30.108  68.003  1.00  0.00           H
ATOM   4550  CE1 TYR   292      36.987  29.147  66.075  1.00  0.00           C
ATOM   4551  HE1 TYR   292      36.259  28.363  66.229  1.00  0.00           H
ATOM   4552  CZ  TYR   292      37.602  29.334  64.874  1.00  0.00           C
ATOM   4553  OH  TYR   292      37.580  28.336  63.986  1.00  0.00           O
ATOM   4554  HH  TYR   292      37.340  27.502  64.394  1.00  0.00           H
ATOM   4555  CE2 TYR   292      38.344  30.526  64.596  1.00  0.00           C
ATOM   4556  HE2 TYR   292      38.816  30.592  63.627  1.00  0.00           H
ATOM   4557  CD2 TYR   292      38.708  31.347  65.626  1.00  0.00           C
ATOM   4558  HD2 TYR   292      39.355  32.167  65.349  1.00  0.00           H
ATOM   4559  C   TYR   292      37.683  33.996  69.557  1.00  0.00           C
ATOM   4560  O   TYR   292      37.626  33.498  70.673  1.00  0.00           O
ATOM   4561  N   LEU   293      38.033  35.235  69.385  1.00  0.00           N
ATOM   4562  H   LEU   293      37.903  35.702  68.499  1.00  0.00           H
ATOM   4563  CA  LEU   293      38.699  36.022  70.503  1.00  0.00           C
ATOM   4564  HA  LEU   293      39.570  35.509  70.911  1.00  0.00           H
ATOM   4565  CB  LEU   293      39.189  37.368  69.951  1.00  0.00           C
ATOM   4566  HB2 LEU   293      38.413  37.885  69.388  1.00  0.00           H
ATOM   4567  HB3 LEU   293      39.556  37.923  70.814  1.00  0.00           H
ATOM   4568  CG  LEU   293      40.391  37.185  68.981  1.00  0.00           C
ATOM   4569  HG  LEU   293      39.922  36.746  68.100  1.00  0.00           H
ATOM   4570  CD1 LEU   293      40.860  38.604  68.797  1.00  0.00           C
ATOM   4571 HD11 LEU   293      41.605  38.551  68.005  1.00  0.00           H
ATOM   4572 HD12 LEU   293      41.296  38.977  69.723  1.00  0.00           H
ATOM   4573 HD13 LEU   293      40.097  39.261  68.379  1.00  0.00           H
ATOM   4574  CD2 LEU   293      41.570  36.309  69.319  1.00  0.00           C
ATOM   4575 HD21 LEU   293      41.217  35.289  69.468  1.00  0.00           H
ATOM   4576 HD22 LEU   293      42.293  36.254  68.506  1.00  0.00           H
ATOM   4577 HD23 LEU   293      41.984  36.623  70.278  1.00  0.00           H
ATOM   4578  C   LEU   293      37.801  36.170  71.743  1.00  0.00           C
ATOM   4579  O   LEU   293      38.245  35.981  72.914  1.00  0.00           O
ATOM   4580  N   GLY   294      36.510  36.319  71.530  1.00  0.00           N
ATOM   4581  H   GLY   294      36.207  36.454  70.576  1.00  0.00           H
ATOM   4582  CA  GLY   294      35.497  36.533  72.545  1.00  0.00           C
ATOM   4583  HA2 GLY   294      35.870  37.246  73.280  1.00  0.00           H
ATOM   4584  HA3 GLY   294      34.593  36.998  72.151  1.00  0.00           H
ATOM   4585  C   GLY   294      35.055  35.227  73.207  1.00  0.00           C
ATOM   4586  O   GLY   294      34.512  35.258  74.324  1.00  0.00           O
ATOM   4587  N   GLU   295      35.309  34.080  72.521  1.00  0.00           N
ATOM   4588  H   GLU   295      35.864  34.161  71.682  1.00  0.00           H
ATOM   4589  CA  GLU   295      35.005  32.747  73.015  1.00  0.00           C
ATOM   4590  HA  GLU   295      34.070  32.710  73.572  1.00  0.00           H
ATOM   4591  CB  GLU   295      34.789  31.679  71.896  1.00  0.00           C
ATOM   4592  HB2 GLU   295      33.954  31.952  71.253  1.00  0.00           H
ATOM   4593  HB3 GLU   295      35.684  31.682  71.275  1.00  0.00           H
ATOM   4594  CG  GLU   295      34.540  30.246  72.442  1.00  0.00           C
ATOM   4595  HG2 GLU   295      34.591  29.613  71.557  1.00  0.00           H
ATOM   4596  HG3 GLU   295      35.326  29.890  73.108  1.00  0.00           H
ATOM   4597  CD  GLU   295      33.156  29.917  72.992  1.00  0.00           C
ATOM   4598  OE1 GLU   295      32.289  30.801  73.159  1.00  0.00           O
ATOM   4599  OE2 GLU   295      32.977  28.735  73.361  1.00  0.00           O
ATOM   4600  C   GLU   295      36.079  32.324  74.007  1.00  0.00           C
ATOM   4601  O   GLU   295      35.778  31.819  75.086  1.00  0.00           O
ATOM   4602  N   ILE   296      37.322  32.592  73.769  1.00  0.00           N
ATOM   4603  H   ILE   296      37.521  33.161  72.959  1.00  0.00           H
ATOM   4604  CA  ILE   296      38.459  32.593  74.742  1.00  0.00           C
ATOM   4605  HA  ILE   296      38.475  31.577  75.137  1.00  0.00           H
ATOM   4606  CB  ILE   296      39.861  32.943  74.096  1.00  0.00           C
ATOM   4607  HB  ILE   296      39.901  33.999  73.831  1.00  0.00           H
ATOM   4608  CG2 ILE   296      40.978  32.748  75.091  1.00  0.00           C
ATOM   4609 HG21 ILE   296      41.903  32.439  74.604  1.00  0.00           H
ATOM   4610 HG22 ILE   296      40.910  31.898  75.768  1.00  0.00           H
ATOM   4611 HG23 ILE   296      41.184  33.640  75.682  1.00  0.00           H
ATOM   4612  CG1 ILE   296      40.190  32.131  72.889  1.00  0.00           C
ATOM   4613 HG12 ILE   296      40.722  31.225  73.178  1.00  0.00           H
ATOM   4614 HG13 ILE   296      39.265  31.819  72.405  1.00  0.00           H
ATOM   4615  CD1 ILE   296      40.884  32.861  71.745  1.00  0.00           C
ATOM   4616 HD11 ILE   296      40.106  33.575  71.474  1.00  0.00           H
ATOM   4617 HD12 ILE   296      41.123  32.151  70.954  1.00  0.00           H
ATOM   4618 HD13 ILE   296      41.824  33.316  72.056  1.00  0.00           H
ATOM   4619  C   ILE   296      38.052  33.444  75.957  1.00  0.00           C
ATOM   4620  O   ILE   296      38.261  32.952  77.080  1.00  0.00           O
ATOM   4621  N   LEU   297      37.524  34.616  75.790  1.00  0.00           N
ATOM   4622  H   LEU   297      37.570  35.075  74.892  1.00  0.00           H
ATOM   4623  CA  LEU   297      37.183  35.458  76.912  1.00  0.00           C
ATOM   4624  HA  LEU   297      38.080  35.603  77.513  1.00  0.00           H
ATOM   4625  CB  LEU   297      36.799  36.850  76.375  1.00  0.00           C
ATOM   4626  HB2 LEU   297      37.680  37.267  75.886  1.00  0.00           H
ATOM   4627  HB3 LEU   297      36.057  36.820  75.579  1.00  0.00           H
ATOM   4628  CG  LEU   297      36.232  37.816  77.464  1.00  0.00           C
ATOM   4629  HG  LEU   297      35.404  37.286  77.934  1.00  0.00           H
ATOM   4630  CD1 LEU   297      37.330  38.246  78.433  1.00  0.00           C
ATOM   4631 HD11 LEU   297      37.052  39.095  79.058  1.00  0.00           H
ATOM   4632 HD12 LEU   297      38.188  38.464  77.797  1.00  0.00           H
ATOM   4633 HD13 LEU   297      37.549  37.487  79.184  1.00  0.00           H
ATOM   4634  CD2 LEU   297      35.581  39.039  76.846  1.00  0.00           C
ATOM   4635 HD21 LEU   297      34.943  38.787  75.998  1.00  0.00           H
ATOM   4636 HD22 LEU   297      35.086  39.575  77.655  1.00  0.00           H
ATOM   4637 HD23 LEU   297      36.365  39.678  76.438  1.00  0.00           H
ATOM   4638  C   LEU   297      36.048  34.668  77.667  1.00  0.00           C
ATOM   4639  O   LEU   297      36.102  34.649  78.910  1.00  0.00           O
ATOM   4640  N   ARG   298      35.063  34.147  76.926  1.00  0.00           N
ATOM   4641  H   ARG   298      35.191  34.179  75.924  1.00  0.00           H
ATOM   4642  CA  ARG   298      33.932  33.420  77.542  1.00  0.00           C
ATOM   4643  HA  ARG   298      33.514  34.078  78.304  1.00  0.00           H
ATOM   4644  CB  ARG   298      32.950  33.036  76.492  1.00  0.00           C
ATOM   4645  HB2 ARG   298      32.659  33.891  75.881  1.00  0.00           H
ATOM   4646  HB3 ARG   298      33.377  32.204  75.930  1.00  0.00           H
ATOM   4647  CG  ARG   298      31.668  32.485  77.205  1.00  0.00           C
ATOM   4648  HG2 ARG   298      31.845  31.661  77.896  1.00  0.00           H
ATOM   4649  HG3 ARG   298      31.206  33.329  77.716  1.00  0.00           H
ATOM   4650  CD  ARG   298      30.670  31.880  76.214  1.00  0.00           C
ATOM   4651  HD2 ARG   298      29.681  31.812  76.670  1.00  0.00           H
ATOM   4652  HD3 ARG   298      30.546  32.700  75.507  1.00  0.00           H
ATOM   4653  NE  ARG   298      31.143  30.578  75.724  1.00  0.00           N
ATOM   4654  HE  ARG   298      31.598  30.570  74.823  1.00  0.00           H
ATOM   4655  CZ  ARG   298      30.995  29.289  76.205  1.00  0.00           C
ATOM   4656  NH1 ARG   298      30.399  29.078  77.331  1.00  0.00           N
ATOM   4657 HH11 ARG   298      29.792  29.822  77.646  1.00  0.00           H
ATOM   4658 HH12 ARG   298      30.445  28.185  77.800  1.00  0.00           H
ATOM   4659  NH2 ARG   298      31.443  28.212  75.586  1.00  0.00           N
ATOM   4660 HH21 ARG   298      31.907  28.372  74.704  1.00  0.00           H
ATOM   4661 HH22 ARG   298      31.378  27.252  75.895  1.00  0.00           H
ATOM   4662  C   ARG   298      34.451  32.253  78.369  1.00  0.00           C
ATOM   4663  O   ARG   298      34.109  32.186  79.566  1.00  0.00           O
ATOM   4664  N   LEU   299      35.248  31.320  77.817  1.00  0.00           N
ATOM   4665  H   LEU   299      35.367  31.359  76.815  1.00  0.00           H
ATOM   4666  CA  LEU   299      35.715  30.141  78.488  1.00  0.00           C
ATOM   4667  HA  LEU   299      34.913  29.533  78.907  1.00  0.00           H
ATOM   4668  CB  LEU   299      36.356  29.258  77.405  1.00  0.00           C
ATOM   4669  HB2 LEU   299      37.193  29.809  76.978  1.00  0.00           H
ATOM   4670  HB3 LEU   299      36.838  28.402  77.879  1.00  0.00           H
ATOM   4671  CG  LEU   299      35.494  28.685  76.244  1.00  0.00           C
ATOM   4672  HG  LEU   299      34.915  29.452  75.730  1.00  0.00           H
ATOM   4673  CD1 LEU   299      36.435  27.978  75.337  1.00  0.00           C
ATOM   4674 HD11 LEU   299      37.110  28.772  75.022  1.00  0.00           H
ATOM   4675 HD12 LEU   299      35.865  27.664  74.462  1.00  0.00           H
ATOM   4676 HD13 LEU   299      36.893  27.151  75.879  1.00  0.00           H
ATOM   4677  CD2 LEU   299      34.565  27.567  76.822  1.00  0.00           C
ATOM   4678 HD21 LEU   299      35.061  26.762  77.363  1.00  0.00           H
ATOM   4679 HD22 LEU   299      33.967  28.072  77.580  1.00  0.00           H
ATOM   4680 HD23 LEU   299      33.974  27.171  75.996  1.00  0.00           H
ATOM   4681  C   LEU   299      36.591  30.404  79.674  1.00  0.00           C
ATOM   4682  O   LEU   299      36.408  29.759  80.705  1.00  0.00           O
ATOM   4683  N   ALA   300      37.555  31.318  79.627  1.00  0.00           N
ATOM   4684  H   ALA   300      37.699  31.832  78.769  1.00  0.00           H
ATOM   4685  CA  ALA   300      38.386  31.599  80.840  1.00  0.00           C
ATOM   4686  HA  ALA   300      38.774  30.692  81.302  1.00  0.00           H
ATOM   4687  CB  ALA   300      39.590  32.450  80.381  1.00  0.00           C
ATOM   4688  HB1 ALA   300      40.171  31.950  79.605  1.00  0.00           H
ATOM   4689  HB2 ALA   300      40.230  32.641  81.241  1.00  0.00           H
ATOM   4690  HB3 ALA   300      39.236  33.463  80.192  1.00  0.00           H
ATOM   4691  C   ALA   300      37.579  32.284  81.976  1.00  0.00           C
ATOM   4692  O   ALA   300      37.749  31.988  83.149  1.00  0.00           O
ATOM   4693  N   LEU   301      36.673  33.114  81.647  1.00  0.00           N
ATOM   4694  H   LEU   301      36.696  33.550  80.737  1.00  0.00           H
ATOM   4695  CA  LEU   301      35.595  33.591  82.622  1.00  0.00           C
ATOM   4696  HA  LEU   301      36.113  34.030  83.474  1.00  0.00           H
ATOM   4697  CB  LEU   301      34.759  34.687  81.975  1.00  0.00           C
ATOM   4698  HB2 LEU   301      34.441  34.310  81.003  1.00  0.00           H
ATOM   4699  HB3 LEU   301      33.921  34.832  82.658  1.00  0.00           H
ATOM   4700  CG  LEU   301      35.393  36.035  81.738  1.00  0.00           C
ATOM   4701  HG  LEU   301      36.194  35.826  81.030  1.00  0.00           H
ATOM   4702  CD1 LEU   301      34.299  36.871  81.007  1.00  0.00           C
ATOM   4703 HD11 LEU   301      34.227  36.567  79.963  1.00  0.00           H
ATOM   4704 HD12 LEU   301      34.670  37.894  80.952  1.00  0.00           H
ATOM   4705 HD13 LEU   301      33.335  36.687  81.481  1.00  0.00           H
ATOM   4706  CD2 LEU   301      35.930  36.788  82.937  1.00  0.00           C
ATOM   4707 HD21 LEU   301      36.430  37.742  82.772  1.00  0.00           H
ATOM   4708 HD22 LEU   301      35.094  37.071  83.577  1.00  0.00           H
ATOM   4709 HD23 LEU   301      36.445  36.077  83.582  1.00  0.00           H
ATOM   4710  C   LEU   301      34.708  32.433  83.100  1.00  0.00           C
ATOM   4711  O   LEU   301      34.563  32.195  84.292  1.00  0.00           O
ATOM   4712  N   MET   302      34.271  31.515  82.197  1.00  0.00           N
ATOM   4713  H   MET   302      34.420  31.737  81.224  1.00  0.00           H
ATOM   4714  CA  MET   302      33.455  30.357  82.538  1.00  0.00           C
ATOM   4715  HA  MET   302      32.565  30.666  83.084  1.00  0.00           H
ATOM   4716  CB  MET   302      32.968  29.666  81.285  1.00  0.00           C
ATOM   4717  HB2 MET   302      32.366  30.439  80.803  1.00  0.00           H
ATOM   4718  HB3 MET   302      33.912  29.355  80.837  1.00  0.00           H
ATOM   4719  CG  MET   302      32.156  28.346  81.395  1.00  0.00           C
ATOM   4720  HG2 MET   302      31.617  28.223  80.454  1.00  0.00           H
ATOM   4721  HG3 MET   302      32.919  27.570  81.450  1.00  0.00           H
ATOM   4722  SD  MET   302      31.000  28.296  82.760  1.00  0.00           S
ATOM   4723  CE  MET   302      29.803  29.549  82.141  1.00  0.00           C
ATOM   4724  HE1 MET   302      29.257  29.201  81.264  1.00  0.00           H
ATOM   4725  HE2 MET   302      29.191  29.874  82.982  1.00  0.00           H
ATOM   4726  HE3 MET   302      30.269  30.477  81.813  1.00  0.00           H
ATOM   4727  C   MET   302      34.143  29.430  83.546  1.00  0.00           C
ATOM   4728  O   MET   302      33.607  28.900  84.517  1.00  0.00           O
ATOM   4729  N   ASP   303      35.421  29.338  83.412  1.00  0.00           N
ATOM   4730  H   ASP   303      35.914  29.700  82.608  1.00  0.00           H
ATOM   4731  CA  ASP   303      36.396  28.651  84.277  1.00  0.00           C
ATOM   4732  HA  ASP   303      36.000  27.699  84.630  1.00  0.00           H
ATOM   4733  CB  ASP   303      37.614  28.429  83.516  1.00  0.00           C
ATOM   4734  HB2 ASP   303      37.321  28.067  82.531  1.00  0.00           H
ATOM   4735  HB3 ASP   303      38.078  29.399  83.338  1.00  0.00           H
ATOM   4736  CG  ASP   303      38.606  27.411  84.166  1.00  0.00           C
ATOM   4737  OD1 ASP   303      39.796  27.526  83.902  1.00  0.00           O
ATOM   4738  OD2 ASP   303      38.116  26.430  84.742  1.00  0.00           O
ATOM   4739  C   ASP   303      36.627  29.413  85.581  1.00  0.00           C
ATOM   4740  O   ASP   303      36.498  28.754  86.594  1.00  0.00           O
ATOM   4741  N   MET   304      36.914  30.706  85.628  1.00  0.00           N
ATOM   4742  H   MET   304      37.012  31.221  84.764  1.00  0.00           H
ATOM   4743  CA  MET   304      37.251  31.487  86.888  1.00  0.00           C
ATOM   4744  HA  MET   304      38.100  31.054  87.418  1.00  0.00           H
ATOM   4745  CB  MET   304      37.515  32.967  86.634  1.00  0.00           C
ATOM   4746  HB2 MET   304      36.809  33.324  85.884  1.00  0.00           H
ATOM   4747  HB3 MET   304      37.312  33.588  87.507  1.00  0.00           H
ATOM   4748  CG  MET   304      38.957  33.234  86.107  1.00  0.00           C
ATOM   4749  HG2 MET   304      39.157  32.596  85.247  1.00  0.00           H
ATOM   4750  HG3 MET   304      38.938  34.268  85.764  1.00  0.00           H
ATOM   4751  SD  MET   304      40.182  33.070  87.447  1.00  0.00           S
ATOM   4752  CE  MET   304      40.057  34.632  88.312  1.00  0.00           C
ATOM   4753  HE1 MET   304      39.856  35.459  87.629  1.00  0.00           H
ATOM   4754  HE2 MET   304      39.203  34.709  88.984  1.00  0.00           H
ATOM   4755  HE3 MET   304      41.021  34.680  88.820  1.00  0.00           H
ATOM   4756  C   MET   304      36.004  31.341  87.868  1.00  0.00           C
ATOM   4757  O   MET   304      36.127  31.285  89.110  1.00  0.00           O
ATOM   4758  N   TYR   305      34.789  31.265  87.269  1.00  0.00           N
ATOM   4759  H   TYR   305      34.866  31.213  86.263  1.00  0.00           H
ATOM   4760  CA  TYR   305      33.568  31.070  87.973  1.00  0.00           C
ATOM   4761  HA  TYR   305      33.408  31.802  88.764  1.00  0.00           H
ATOM   4762  CB  TYR   305      32.412  31.321  86.962  1.00  0.00           C
ATOM   4763  HB2 TYR   305      32.344  32.406  87.033  1.00  0.00           H
ATOM   4764  HB3 TYR   305      32.750  30.972  85.986  1.00  0.00           H
ATOM   4765  CG  TYR   305      31.139  30.508  87.340  1.00  0.00           C
ATOM   4766  CD1 TYR   305      30.275  30.959  88.357  1.00  0.00           C
ATOM   4767  HD1 TYR   305      30.564  31.798  88.972  1.00  0.00           H
ATOM   4768  CE1 TYR   305      29.129  30.125  88.646  1.00  0.00           C
ATOM   4769  HE1 TYR   305      28.507  30.378  89.491  1.00  0.00           H
ATOM   4770  CZ  TYR   305      28.715  29.057  87.811  1.00  0.00           C
ATOM   4771  OH  TYR   305      27.534  28.393  88.047  1.00  0.00           O
ATOM   4772  HH  TYR   305      27.315  27.923  87.239  1.00  0.00           H
ATOM   4773  CE2 TYR   305      29.598  28.731  86.766  1.00  0.00           C
ATOM   4774  HE2 TYR   305      29.291  28.007  86.027  1.00  0.00           H
ATOM   4775  CD2 TYR   305      30.781  29.398  86.529  1.00  0.00           C
ATOM   4776  HD2 TYR   305      31.425  29.165  85.693  1.00  0.00           H
ATOM   4777  C   TYR   305      33.562  29.683  88.721  1.00  0.00           C
ATOM   4778  O   TYR   305      33.252  29.638  89.886  1.00  0.00           O
ATOM   4779  N   LYS   306      33.916  28.603  88.055  1.00  0.00           N
ATOM   4780  H   LYS   306      34.180  28.723  87.088  1.00  0.00           H
ATOM   4781  CA  LYS   306      33.997  27.217  88.579  1.00  0.00           C
ATOM   4782  HA  LYS   306      33.030  27.008  89.037  1.00  0.00           H
ATOM   4783  CB  LYS   306      34.039  26.250  87.394  1.00  0.00           C
ATOM   4784  HB2 LYS   306      33.170  26.487  86.779  1.00  0.00           H
ATOM   4785  HB3 LYS   306      35.029  26.386  86.957  1.00  0.00           H
ATOM   4786  CG  LYS   306      33.942  24.765  87.785  1.00  0.00           C
ATOM   4787  HG2 LYS   306      34.907  24.309  88.004  1.00  0.00           H
ATOM   4788  HG3 LYS   306      33.387  24.798  88.723  1.00  0.00           H
ATOM   4789  CD  LYS   306      33.192  23.920  86.777  1.00  0.00           C
ATOM   4790  HD2 LYS   306      32.220  24.333  86.505  1.00  0.00           H
ATOM   4791  HD3 LYS   306      33.794  23.806  85.875  1.00  0.00           H
ATOM   4792  CE  LYS   306      32.858  22.511  87.363  1.00  0.00           C
ATOM   4793  HE2 LYS   306      33.284  21.671  86.815  1.00  0.00           H
ATOM   4794  HE3 LYS   306      33.245  22.320  88.364  1.00  0.00           H
ATOM   4795  NZ  LYS   306      31.373  22.334  87.470  1.00  0.00           N
ATOM   4796  HZ1 LYS   306      30.851  22.384  86.608  1.00  0.00           H
ATOM   4797  HZ2 LYS   306      31.045  22.923  88.222  1.00  0.00           H
ATOM   4798  HZ3 LYS   306      31.112  21.445  87.873  1.00  0.00           H
ATOM   4799  C   LYS   306      35.024  26.997  89.645  1.00  0.00           C
ATOM   4800  O   LYS   306      34.803  26.297  90.619  1.00  0.00           O
ATOM   4801  N   GLN   307      36.246  27.480  89.417  1.00  0.00           N
ATOM   4802  H   GLN   307      36.435  27.945  88.541  1.00  0.00           H
ATOM   4803  CA  GLN   307      37.332  27.594  90.429  1.00  0.00           C
ATOM   4804  HA  GLN   307      37.496  26.542  90.662  1.00  0.00           H
ATOM   4805  CB  GLN   307      38.581  28.274  89.759  1.00  0.00           C
ATOM   4806  HB2 GLN   307      38.314  29.312  89.556  1.00  0.00           H
ATOM   4807  HB3 GLN   307      39.426  28.152  90.435  1.00  0.00           H
ATOM   4808  CG  GLN   307      38.979  27.679  88.379  1.00  0.00           C
ATOM   4809  HG2 GLN   307      38.303  27.904  87.555  1.00  0.00           H
ATOM   4810  HG3 GLN   307      39.907  28.184  88.116  1.00  0.00           H
ATOM   4811  CD  GLN   307      39.274  26.236  88.313  1.00  0.00           C
ATOM   4812  OE1 GLN   307      39.734  25.621  89.272  1.00  0.00           O
ATOM   4813  NE2 GLN   307      38.817  25.507  87.275  1.00  0.00           N
ATOM   4814 HE21 GLN   307      38.843  24.499  87.345  1.00  0.00           H
ATOM   4815 HE22 GLN   307      38.578  25.901  86.376  1.00  0.00           H
ATOM   4816  C   GLN   307      36.939  28.253  91.761  1.00  0.00           C
ATOM   4817  O   GLN   307      37.705  28.030  92.683  1.00  0.00           O
ATOM   4818  N   GLY   308      35.845  29.070  91.809  1.00  0.00           N
ATOM   4819  H   GLY   308      35.315  29.159  90.954  1.00  0.00           H
ATOM   4820  CA  GLY   308      35.304  29.855  92.893  1.00  0.00           C
ATOM   4821  HA2 GLY   308      34.216  29.797  92.903  1.00  0.00           H
ATOM   4822  HA3 GLY   308      35.785  29.455  93.786  1.00  0.00           H
ATOM   4823  C   GLY   308      35.552  31.367  92.836  1.00  0.00           C
ATOM   4824  O   GLY   308      35.033  32.127  93.722  1.00  0.00           O
ATOM   4825  N   PHE   309      36.326  31.873  91.884  1.00  0.00           N
ATOM   4826  H   PHE   309      36.665  31.297  91.127  1.00  0.00           H
ATOM   4827  CA  PHE   309      36.843  33.245  91.866  1.00  0.00           C
ATOM   4828  HA  PHE   309      37.027  33.539  92.900  1.00  0.00           H
ATOM   4829  CB  PHE   309      38.130  33.345  91.001  1.00  0.00           C
ATOM   4830  HB2 PHE   309      37.962  33.271  89.927  1.00  0.00           H
ATOM   4831  HB3 PHE   309      38.486  34.367  91.130  1.00  0.00           H
ATOM   4832  CG  PHE   309      39.276  32.441  91.416  1.00  0.00           C
ATOM   4833  CD1 PHE   309      39.727  31.392  90.574  1.00  0.00           C
ATOM   4834  HD1 PHE   309      39.243  31.253  89.618  1.00  0.00           H
ATOM   4835  CE1 PHE   309      40.860  30.654  90.952  1.00  0.00           C
ATOM   4836  HE1 PHE   309      41.264  29.946  90.243  1.00  0.00           H
ATOM   4837  CZ  PHE   309      41.558  31.029  92.136  1.00  0.00           C
ATOM   4838  HZ  PHE   309      42.467  30.544  92.463  1.00  0.00           H
ATOM   4839  CE2 PHE   309      40.994  31.957  93.002  1.00  0.00           C
ATOM   4840  HE2 PHE   309      41.377  32.188  93.985  1.00  0.00           H
ATOM   4841  CD2 PHE   309      39.935  32.772  92.601  1.00  0.00           C
ATOM   4842  HD2 PHE   309      39.550  33.495  93.305  1.00  0.00           H
ATOM   4843  C   PHE   309      35.807  34.319  91.524  1.00  0.00           C
ATOM   4844  O   PHE   309      35.978  35.464  91.947  1.00  0.00           O
ATOM   4845  N   ILE   310      34.834  34.025  90.702  1.00  0.00           N
ATOM   4846  H   ILE   310      34.638  33.041  90.590  1.00  0.00           H
ATOM   4847  CA  ILE   310      33.913  35.024  90.170  1.00  0.00           C
ATOM   4848  HA  ILE   310      33.933  35.890  90.832  1.00  0.00           H
ATOM   4849  CB  ILE   310      34.466  35.668  88.839  1.00  0.00           C
ATOM   4850  HB  ILE   310      33.809  36.481  88.528  1.00  0.00           H
ATOM   4851  CG2 ILE   310      35.929  36.145  88.807  1.00  0.00           C
ATOM   4852 HG21 ILE   310      36.231  36.639  89.730  1.00  0.00           H
ATOM   4853 HG22 ILE   310      36.095  36.852  87.994  1.00  0.00           H
ATOM   4854 HG23 ILE   310      36.553  35.275  88.603  1.00  0.00           H
ATOM   4855  CG1 ILE   310      34.239  34.684  87.668  1.00  0.00           C
ATOM   4856 HG12 ILE   310      34.662  33.705  87.888  1.00  0.00           H
ATOM   4857 HG13 ILE   310      33.170  34.518  87.539  1.00  0.00           H
ATOM   4858  CD1 ILE   310      34.737  35.266  86.271  1.00  0.00           C
ATOM   4859 HD11 ILE   310      35.809  35.442  86.362  1.00  0.00           H
ATOM   4860 HD12 ILE   310      34.117  36.149  86.122  1.00  0.00           H
ATOM   4861 HD13 ILE   310      34.520  34.554  85.474  1.00  0.00           H
ATOM   4862  C   ILE   310      32.451  34.622  89.971  1.00  0.00           C
ATOM   4863  O   ILE   310      32.172  33.403  90.069  1.00  0.00           O
ATOM   4864  N   PHE   311      31.562  35.565  89.685  1.00  0.00           N
ATOM   4865  H   PHE   311      31.778  36.506  89.981  1.00  0.00           H
ATOM   4866  CA  PHE   311      30.202  35.404  89.205  1.00  0.00           C
ATOM   4867  HA  PHE   311      29.698  36.370  89.243  1.00  0.00           H
ATOM   4868  CB  PHE   311      30.077  34.941  87.698  1.00  0.00           C
ATOM   4869  HB2 PHE   311      30.387  33.897  87.671  1.00  0.00           H
ATOM   4870  HB3 PHE   311      29.013  34.803  87.503  1.00  0.00           H
ATOM   4871  CG  PHE   311      30.697  35.889  86.626  1.00  0.00           C
ATOM   4872  CD1 PHE   311      31.162  37.182  86.934  1.00  0.00           C
ATOM   4873  HD1 PHE   311      31.120  37.553  87.949  1.00  0.00           H
ATOM   4874  CE1 PHE   311      31.758  37.925  85.899  1.00  0.00           C
ATOM   4875  HE1 PHE   311      32.265  38.810  86.254  1.00  0.00           H
ATOM   4876  CZ  PHE   311      31.881  37.412  84.605  1.00  0.00           C
ATOM   4877  HZ  PHE   311      32.337  38.049  83.860  1.00  0.00           H
ATOM   4878  CE2 PHE   311      31.325  36.142  84.261  1.00  0.00           C
ATOM   4879  HE2 PHE   311      31.256  35.887  83.214  1.00  0.00           H
ATOM   4880  CD2 PHE   311      30.723  35.360  85.256  1.00  0.00           C
ATOM   4881  HD2 PHE   311      30.254  34.411  85.039  1.00  0.00           H
ATOM   4882  C   PHE   311      29.477  34.599  90.339  1.00  0.00           C
ATOM   4883  O   PHE   311      28.718  33.620  90.078  1.00  0.00           O
ATOM   4884  N   LYS   312      29.679  34.973  91.589  1.00  0.00           N
ATOM   4885  H   LYS   312      30.289  35.762  91.749  1.00  0.00           H
ATOM   4886  CA  LYS   312      29.142  34.408  92.827  1.00  0.00           C
ATOM   4887  HA  LYS   312      29.479  33.376  92.914  1.00  0.00           H
ATOM   4888  CB  LYS   312      29.655  35.181  93.990  1.00  0.00           C
ATOM   4889  HB2 LYS   312      30.689  34.889  94.172  1.00  0.00           H
ATOM   4890  HB3 LYS   312      29.558  36.265  93.925  1.00  0.00           H
ATOM   4891  CG  LYS   312      29.138  34.675  95.320  1.00  0.00           C
ATOM   4892  HG2 LYS   312      29.690  35.290  96.030  1.00  0.00           H
ATOM   4893  HG3 LYS   312      28.069  34.873  95.398  1.00  0.00           H
ATOM   4894  CD  LYS   312      29.392  33.216  95.579  1.00  0.00           C
ATOM   4895  HD2 LYS   312      28.768  32.519  95.022  1.00  0.00           H
ATOM   4896  HD3 LYS   312      30.456  32.985  95.509  1.00  0.00           H
ATOM   4897  CE  LYS   312      29.035  33.087  97.077  1.00  0.00           C
ATOM   4898  HE2 LYS   312      29.588  33.869  97.598  1.00  0.00           H
ATOM   4899  HE3 LYS   312      28.000  33.306  97.339  1.00  0.00           H
ATOM   4900  NZ  LYS   312      29.391  31.754  97.613  1.00  0.00           N
ATOM   4901  HZ1 LYS   312      28.973  31.014  97.068  1.00  0.00           H
ATOM   4902  HZ2 LYS   312      29.237  31.622  98.603  1.00  0.00           H
ATOM   4903  HZ3 LYS   312      30.390  31.649  97.503  1.00  0.00           H
ATOM   4904  C   LYS   312      27.621  34.418  92.741  1.00  0.00           C
ATOM   4905  O   LYS   312      26.971  35.467  92.881  1.00  0.00           O
ATOM   4906  N   ASN   313      27.127  33.213  92.536  1.00  0.00           N
ATOM   4907  H   ASN   313      27.766  32.431  92.574  1.00  0.00           H
ATOM   4908  CA  ASN   313      25.699  32.898  92.444  1.00  0.00           C
ATOM   4909  HA  ASN   313      25.716  31.830  92.222  1.00  0.00           H
ATOM   4910  CB  ASN   313      25.071  33.118  93.845  1.00  0.00           C
ATOM   4911  HB2 ASN   313      25.084  34.191  94.036  1.00  0.00           H
ATOM   4912  HB3 ASN   313      23.998  32.971  93.725  1.00  0.00           H
ATOM   4913  CG  ASN   313      25.565  32.176  94.996  1.00  0.00           C
ATOM   4914  OD1 ASN   313      25.862  31.061  94.755  1.00  0.00           O
ATOM   4915  ND2 ASN   313      25.558  32.676  96.225  1.00  0.00           N
ATOM   4916 HD21 ASN   313      25.318  33.653  96.308  1.00  0.00           H
ATOM   4917 HD22 ASN   313      25.910  32.072  96.955  1.00  0.00           H
ATOM   4918  C   ASN   313      24.946  33.603  91.314  1.00  0.00           C
ATOM   4919  O   ASN   313      23.737  33.773  91.451  1.00  0.00           O
ATOM   4920  N   GLN   314      25.615  34.014  90.235  1.00  0.00           N
ATOM   4921  H   GLN   314      26.608  33.857  90.149  1.00  0.00           H
ATOM   4922  CA  GLN   314      24.945  34.500  89.061  1.00  0.00           C
ATOM   4923  HA  GLN   314      24.126  35.119  89.432  1.00  0.00           H
ATOM   4924  CB  GLN   314      25.955  35.318  88.199  1.00  0.00           C
ATOM   4925  HB2 GLN   314      26.722  34.591  87.931  1.00  0.00           H
ATOM   4926  HB3 GLN   314      25.601  35.582  87.202  1.00  0.00           H
ATOM   4927  CG  GLN   314      26.479  36.628  88.906  1.00  0.00           C
ATOM   4928  HG2 GLN   314      27.247  36.332  89.621  1.00  0.00           H
ATOM   4929  HG3 GLN   314      26.966  37.228  88.137  1.00  0.00           H
ATOM   4930  CD  GLN   314      25.316  37.449  89.351  1.00  0.00           C
ATOM   4931  OE1 GLN   314      24.485  38.030  88.660  1.00  0.00           O
ATOM   4932  NE2 GLN   314      24.982  37.328  90.591  1.00  0.00           N
ATOM   4933 HE21 GLN   314      24.017  37.539  90.795  1.00  0.00           H
ATOM   4934 HE22 GLN   314      25.494  36.691  91.187  1.00  0.00           H
ATOM   4935  C   GLN   314      24.246  33.451  88.271  1.00  0.00           C
ATOM   4936  O   GLN   314      24.592  32.237  88.287  1.00  0.00           O
ATOM   4937  N   ASP   315      23.209  33.817  87.473  1.00  0.00           N
ATOM   4938  H   ASP   315      22.823  34.733  87.657  1.00  0.00           H
ATOM   4939  CA  ASP   315      22.466  32.878  86.601  1.00  0.00           C
ATOM   4940  HA  ASP   315      22.512  31.897  87.073  1.00  0.00           H
ATOM   4941  CB  ASP   315      20.916  33.210  86.601  1.00  0.00           C
ATOM   4942  HB2 ASP   315      20.630  33.150  87.651  1.00  0.00           H
ATOM   4943  HB3 ASP   315      20.764  34.236  86.266  1.00  0.00           H
ATOM   4944  CG  ASP   315      20.184  32.281  85.590  1.00  0.00           C
ATOM   4945  OD1 ASP   315      20.743  31.405  84.835  1.00  0.00           O
ATOM   4946  OD2 ASP   315      18.950  32.317  85.574  1.00  0.00           O
ATOM   4947  C   ASP   315      23.112  32.898  85.178  1.00  0.00           C
ATOM   4948  O   ASP   315      22.853  33.788  84.369  1.00  0.00           O
ATOM   4949  N   LEU   316      24.073  31.939  85.022  1.00  0.00           N
ATOM   4950  H   LEU   316      24.044  31.188  85.695  1.00  0.00           H
ATOM   4951  CA  LEU   316      24.901  31.811  83.842  1.00  0.00           C
ATOM   4952  HA  LEU   316      25.014  32.856  83.555  1.00  0.00           H
ATOM   4953  CB  LEU   316      26.368  31.401  84.148  1.00  0.00           C
ATOM   4954  HB2 LEU   316      26.297  30.341  84.392  1.00  0.00           H
ATOM   4955  HB3 LEU   316      26.961  31.413  83.233  1.00  0.00           H
ATOM   4956  CG  LEU   316      27.084  32.152  85.256  1.00  0.00           C
ATOM   4957  HG  LEU   316      26.608  32.046  86.231  1.00  0.00           H
ATOM   4958  CD1 LEU   316      28.564  31.539  85.166  1.00  0.00           C
ATOM   4959 HD11 LEU   316      28.463  30.460  85.043  1.00  0.00           H
ATOM   4960 HD12 LEU   316      29.037  31.801  86.112  1.00  0.00           H
ATOM   4961 HD13 LEU   316      29.191  31.850  84.331  1.00  0.00           H
ATOM   4962  CD2 LEU   316      27.286  33.612  84.915  1.00  0.00           C
ATOM   4963 HD21 LEU   316      27.621  33.714  83.883  1.00  0.00           H
ATOM   4964 HD22 LEU   316      26.300  34.042  85.087  1.00  0.00           H
ATOM   4965 HD23 LEU   316      27.974  34.143  85.573  1.00  0.00           H
ATOM   4966  C   LEU   316      24.322  31.113  82.631  1.00  0.00           C
ATOM   4967  O   LEU   316      25.105  30.724  81.726  1.00  0.00           O
ATOM   4968  N   SER   317      23.036  30.891  82.604  1.00  0.00           N
ATOM   4969  H   SER   317      22.515  31.345  83.340  1.00  0.00           H
ATOM   4970  CA  SER   317      22.428  29.969  81.662  1.00  0.00           C
ATOM   4971  HA  SER   317      22.985  29.032  81.654  1.00  0.00           H
ATOM   4972  CB  SER   317      21.025  29.762  82.080  1.00  0.00           C
ATOM   4973  HB2 SER   317      20.597  29.068  81.357  1.00  0.00           H
ATOM   4974  HB3 SER   317      21.003  29.222  83.026  1.00  0.00           H
ATOM   4975  OG  SER   317      20.260  30.985  82.227  1.00  0.00           O
ATOM   4976  HG  SER   317      20.221  31.135  83.174  1.00  0.00           H
ATOM   4977  C   SER   317      22.512  30.394  80.246  1.00  0.00           C
ATOM   4978  O   SER   317      22.456  29.505  79.357  1.00  0.00           O
ATOM   4979  N   LYS   318      22.476  31.702  80.062  1.00  0.00           N
ATOM   4980  H   LYS   318      22.587  32.242  80.908  1.00  0.00           H
ATOM   4981  CA  LYS   318      22.641  32.363  78.778  1.00  0.00           C
ATOM   4982  HA  LYS   318      22.199  31.716  78.021  1.00  0.00           H
ATOM   4983  CB  LYS   318      21.693  33.585  78.740  1.00  0.00           C
ATOM   4984  HB2 LYS   318      21.995  34.368  79.435  1.00  0.00           H
ATOM   4985  HB3 LYS   318      21.846  34.040  77.762  1.00  0.00           H
ATOM   4986  CG  LYS   318      20.168  33.325  78.976  1.00  0.00           C
ATOM   4987  HG2 LYS   318      19.768  32.522  78.358  1.00  0.00           H
ATOM   4988  HG3 LYS   318      20.002  33.249  80.052  1.00  0.00           H
ATOM   4989  CD  LYS   318      19.289  34.483  78.545  1.00  0.00           C
ATOM   4990  HD2 LYS   318      19.545  35.376  79.116  1.00  0.00           H
ATOM   4991  HD3 LYS   318      19.510  34.709  77.502  1.00  0.00           H
ATOM   4992  CE  LYS   318      17.807  34.111  78.868  1.00  0.00           C
ATOM   4993  HE2 LYS   318      17.828  33.806  79.914  1.00  0.00           H
ATOM   4994  HE3 LYS   318      17.369  35.105  78.783  1.00  0.00           H
ATOM   4995  NZ  LYS   318      17.116  33.269  77.881  1.00  0.00           N
ATOM   4996  HZ1 LYS   318      17.211  32.267  77.962  1.00  0.00           H
ATOM   4997  HZ2 LYS   318      17.256  33.544  76.919  1.00  0.00           H
ATOM   4998  HZ3 LYS   318      16.121  33.372  78.018  1.00  0.00           H
ATOM   4999  C   LYS   318      24.084  32.781  78.472  1.00  0.00           C
ATOM   5000  O   LYS   318      24.271  33.339  77.412  1.00  0.00           O
ATOM   5001  N   PHE   319      25.068  32.419  79.333  1.00  0.00           N
ATOM   5002  H   PHE   319      24.748  31.931  80.158  1.00  0.00           H
ATOM   5003  CA  PHE   319      26.537  32.542  79.232  1.00  0.00           C
ATOM   5004  HA  PHE   319      26.848  33.050  78.319  1.00  0.00           H
ATOM   5005  CB  PHE   319      27.107  33.406  80.336  1.00  0.00           C
ATOM   5006  HB2 PHE   319      26.432  34.250  80.475  1.00  0.00           H
ATOM   5007  HB3 PHE   319      27.156  32.904  81.303  1.00  0.00           H
ATOM   5008  CG  PHE   319      28.481  33.959  80.048  1.00  0.00           C
ATOM   5009  CD1 PHE   319      28.643  34.947  79.078  1.00  0.00           C
ATOM   5010  HD1 PHE   319      27.815  35.030  78.390  1.00  0.00           H
ATOM   5011  CE1 PHE   319      29.921  35.616  78.922  1.00  0.00           C
ATOM   5012  HE1 PHE   319      30.029  36.290  78.085  1.00  0.00           H
ATOM   5013  CZ  PHE   319      31.034  35.264  79.729  1.00  0.00           C
ATOM   5014  HZ  PHE   319      32.056  35.609  79.686  1.00  0.00           H
ATOM   5015  CE2 PHE   319      30.783  34.332  80.824  1.00  0.00           C
ATOM   5016  HE2 PHE   319      31.520  34.047  81.560  1.00  0.00           H
ATOM   5017  CD2 PHE   319      29.515  33.710  80.958  1.00  0.00           C
ATOM   5018  HD2 PHE   319      29.393  32.964  81.729  1.00  0.00           H
ATOM   5019  C   PHE   319      27.105  31.073  79.063  1.00  0.00           C
ATOM   5020  O   PHE   319      28.228  30.805  78.472  1.00  0.00           O
ATOM   5021  N   ASP   320      26.335  30.072  79.490  1.00  0.00           N
ATOM   5022  H   ASP   320      25.605  30.290  80.153  1.00  0.00           H
ATOM   5023  CA  ASP   320      26.529  28.593  79.202  1.00  0.00           C
ATOM   5024  HA  ASP   320      27.574  28.527  79.503  1.00  0.00           H
ATOM   5025  CB  ASP   320      25.780  27.759  80.246  1.00  0.00           C
ATOM   5026  HB2 ASP   320      25.920  28.153  81.252  1.00  0.00           H
ATOM   5027  HB3 ASP   320      24.715  27.697  80.019  1.00  0.00           H
ATOM   5028  CG  ASP   320      26.321  26.299  80.231  1.00  0.00           C
ATOM   5029  OD1 ASP   320      27.532  26.119  79.881  1.00  0.00           O
ATOM   5030  OD2 ASP   320      25.594  25.348  80.784  1.00  0.00           O
ATOM   5031  C   ASP   320      26.229  28.202  77.724  1.00  0.00           C
ATOM   5032  O   ASP   320      25.465  27.231  77.471  1.00  0.00           O
ATOM   5033  N   LYS   321      26.621  29.019  76.797  1.00  0.00           N
ATOM   5034  H   LYS   321      27.264  29.762  77.028  1.00  0.00           H
ATOM   5035  CA  LYS   321      26.441  28.934  75.406  1.00  0.00           C
ATOM   5036  HA  LYS   321      26.238  27.919  75.064  1.00  0.00           H
ATOM   5037  CB  LYS   321      25.113  29.721  75.136  1.00  0.00           C
ATOM   5038  HB2 LYS   321      25.313  30.791  75.200  1.00  0.00           H
ATOM   5039  HB3 LYS   321      24.916  29.664  74.066  1.00  0.00           H
[truncated: 179,098 more chars]
