# Supplementary material for: Worth the Weight: Sub-Pocket EXplorer (SubPEx), a Weighted Ensemble Method to Enhance Binding-Pocket Conformational Sampling
Source: J Chem Theory Comput. 2023 Aug 16;19(17):5677–89. doi: 10.1021/acs.jctc.3c00478 (PMC10500992; doi:10.1021/acs.jctc.3c00478)
Supplement: Supplementary file 2 — ct3c00478_si_002.zip [file ct3c00478_si_002.zip › clustered_structures/HXK2/brute-force/rep.c15.aligned.pdb]

HELIX    1   1 LYS      4  PHE     17  1                                  14
HELIX    2   2 THR     21  LEU     39  1                                  19
HELIX    3   3 MET    101  THR    103  1                                   3
HELIX    4   4 GLU    109  GLN    125  1                                  17
HELIX    5   5 VAL    171  ARG    182  1                                  12
HELIX    6   6 ASP    194  THR    205  1                                  12
HELIX    7   7 CYS    227  ASP    229  1                                   3
HELIX    8   8 GLU    231  LEU    233  1                                   3
HELIX    9   9 TYR    253  SER    255  1                                   3
HELIX   10  10 LYS    267  GLU    275  1                                   9
HELIX   11  11 THR    283  LYS    286  1                                   4
HELIX   12  12 GLY    290  LYS    306  1                                  17
HELIX   13  13 SER    328  GLU    335  1                                   8
HELIX   14  14 GLU    342  ASN    350  1                                   9
HELIX   15  15 VAL    358  LYS    389  1                                  32
HELIX   16  16 SER    402  ARG    406  1                                   5
HELIX   17  17 PHE    410  TYR    422  1                                  13
HELIX   18  18 ALA    445  GLU    460  1                                  16
SHEET    1   1 1 SER    62  LEU    70  0
SHEET    2   2 1 ASN    74  GLY    83  0
SHEET    3   3 1 PHE    88  ARG    96  0
SHEET    4   4 1 ILE   134  THR   139  0
SHEET    5   5 1 ILE   186  ILE   192  0
SHEET    6   6 1 THR   209  PHE   215  0
SHEET    7   7 1 VAL   219  VAL   226  0
SHEET    8   8 1 PRO   246  ASN   250  0
SHEET    9   9 1 GLY   395  ASP   400  0
SHEET   10  10 1 ILE   434  PRO   438  0
CRYST1  150.205  145.620  167.961   5.86   4.75   8.27               1
ATOM      1  N   ASP     1      41.144  48.745  94.807  1.00  0.00           N
ATOM      2  H1  ASP     1      41.525  49.628  95.114  1.00  0.00           H
ATOM      3  H2  ASP     1      40.497  48.935  94.053  1.00  0.00           H
ATOM      4  H3  ASP     1      40.477  48.444  95.503  1.00  0.00           H
ATOM      5  CA  ASP     1      42.128  47.713  94.578  1.00  0.00           C
ATOM      6  HA  ASP     1      42.801  48.000  93.770  1.00  0.00           H
ATOM      7  CB  ASP     1      42.972  47.490  95.841  1.00  0.00           C
ATOM      8  HB2 ASP     1      42.323  47.066  96.608  1.00  0.00           H
ATOM      9  HB3 ASP     1      43.758  46.766  95.624  1.00  0.00           H
ATOM     10  CG  ASP     1      43.749  48.709  96.276  1.00  0.00           C
ATOM     11  OD1 ASP     1      44.359  48.654  97.349  1.00  0.00           O
ATOM     12  OD2 ASP     1      44.008  49.604  95.413  1.00  0.00           O
ATOM     13  C   ASP     1      41.452  46.440  94.075  1.00  0.00           C
ATOM     14  O   ASP     1      40.299  46.156  94.386  1.00  0.00           O
ATOM     15  N   VAL     2      42.245  45.597  93.377  1.00  0.00           N
ATOM     16  H   VAL     2      43.198  45.852  93.160  1.00  0.00           H
ATOM     17  CA  VAL     2      41.807  44.207  92.942  1.00  0.00           C
ATOM     18  HA  VAL     2      40.726  44.127  92.831  1.00  0.00           H
ATOM     19  CB  VAL     2      42.417  43.763  91.593  1.00  0.00           C
ATOM     20  HB  VAL     2      43.503  43.666  91.614  1.00  0.00           H
ATOM     21  CG1 VAL     2      41.824  42.421  91.005  1.00  0.00           C
ATOM     22 HG11 VAL     2      42.066  41.610  91.692  1.00  0.00           H
ATOM     23 HG12 VAL     2      40.740  42.522  91.044  1.00  0.00           H
ATOM     24 HG13 VAL     2      42.232  42.283  90.003  1.00  0.00           H
ATOM     25  CG2 VAL     2      42.091  44.745  90.491  1.00  0.00           C
ATOM     26 HG21 VAL     2      41.095  45.187  90.478  1.00  0.00           H
ATOM     27 HG22 VAL     2      42.273  44.275  89.525  1.00  0.00           H
ATOM     28 HG23 VAL     2      42.724  45.631  90.531  1.00  0.00           H
ATOM     29  C   VAL     2      42.235  43.233  94.051  1.00  0.00           C
ATOM     30  O   VAL     2      43.395  43.203  94.311  1.00  0.00           O
ATOM     31  N   PRO     3      41.395  42.389  94.710  1.00  0.00           N
ATOM     32  CD  PRO     3      39.963  42.476  94.696  1.00  0.00           C
ATOM     33  HD2 PRO     3      39.455  42.159  93.786  1.00  0.00           H
ATOM     34  HD3 PRO     3      39.705  43.522  94.861  1.00  0.00           H
ATOM     35  CG  PRO     3      39.457  41.690  95.917  1.00  0.00           C
ATOM     36  HG2 PRO     3      38.470  41.320  95.640  1.00  0.00           H
ATOM     37  HG3 PRO     3      39.314  42.365  96.762  1.00  0.00           H
ATOM     38  CB  PRO     3      40.599  40.740  96.211  1.00  0.00           C
ATOM     39  HB2 PRO     3      40.410  39.834  95.634  1.00  0.00           H
ATOM     40  HB3 PRO     3      40.650  40.403  97.247  1.00  0.00           H
ATOM     41  CA  PRO     3      41.852  41.433  95.721  1.00  0.00           C
ATOM     42  HA  PRO     3      42.420  41.928  96.508  1.00  0.00           H
ATOM     43  C   PRO     3      42.853  40.396  95.220  1.00  0.00           C
ATOM     44  O   PRO     3      42.697  39.941  94.127  1.00  0.00           O
ATOM     45  N   LYS     4      43.695  39.874  96.120  1.00  0.00           N
ATOM     46  H   LYS     4      43.572  40.172  97.078  1.00  0.00           H
ATOM     47  CA  LYS     4      44.704  38.842  95.706  1.00  0.00           C
ATOM     48  HA  LYS     4      45.268  39.308  94.898  1.00  0.00           H
ATOM     49  CB  LYS     4      45.652  38.463  96.901  1.00  0.00           C
ATOM     50  HB2 LYS     4      44.973  38.445  97.754  1.00  0.00           H
ATOM     51  HB3 LYS     4      46.260  37.607  96.612  1.00  0.00           H
ATOM     52  CG  LYS     4      46.673  39.559  97.070  1.00  0.00           C
ATOM     53  HG2 LYS     4      47.114  39.683  96.081  1.00  0.00           H
ATOM     54  HG3 LYS     4      46.184  40.435  97.494  1.00  0.00           H
ATOM     55  CD  LYS     4      47.838  39.221  98.044  1.00  0.00           C
ATOM     56  HD2 LYS     4      47.416  39.207  99.049  1.00  0.00           H
ATOM     57  HD3 LYS     4      48.396  38.313  97.819  1.00  0.00           H
ATOM     58  CE  LYS     4      48.747  40.380  97.852  1.00  0.00           C
ATOM     59  HE2 LYS     4      48.887  40.604  96.795  1.00  0.00           H
ATOM     60  HE3 LYS     4      48.215  41.170  98.382  1.00  0.00           H
ATOM     61  NZ  LYS     4      50.086  40.287  98.485  1.00  0.00           N
ATOM     62  HZ1 LYS     4      50.018  40.136  99.481  1.00  0.00           H
ATOM     63  HZ2 LYS     4      50.636  41.112  98.288  1.00  0.00           H
ATOM     64  HZ3 LYS     4      50.532  39.465  98.104  1.00  0.00           H
ATOM     65  C   LYS     4      43.983  37.578  95.123  1.00  0.00           C
ATOM     66  O   LYS     4      44.425  37.139  94.047  1.00  0.00           O
ATOM     67  N   GLU     5      42.956  37.025  95.751  1.00  0.00           N
ATOM     68  H   GLU     5      42.606  37.522  96.557  1.00  0.00           H
ATOM     69  CA  GLU     5      42.181  35.869  95.264  1.00  0.00           C
ATOM     70  HA  GLU     5      42.838  35.004  95.355  1.00  0.00           H
ATOM     71  CB  GLU     5      40.984  35.646  96.192  1.00  0.00           C
ATOM     72  HB2 GLU     5      41.518  35.745  97.137  1.00  0.00           H
ATOM     73  HB3 GLU     5      40.172  36.370  96.120  1.00  0.00           H
ATOM     74  CG  GLU     5      40.307  34.259  96.096  1.00  0.00           C
ATOM     75  HG2 GLU     5      39.609  34.377  95.267  1.00  0.00           H
ATOM     76  HG3 GLU     5      41.115  33.554  95.902  1.00  0.00           H
ATOM     77  CD  GLU     5      39.754  33.778  97.528  1.00  0.00           C
ATOM     78  OE1 GLU     5      38.638  33.291  97.566  1.00  0.00           O
ATOM     79  OE2 GLU     5      40.553  33.624  98.500  1.00  0.00           O
ATOM     80  C   GLU     5      41.743  35.866  93.762  1.00  0.00           C
ATOM     81  O   GLU     5      41.741  34.834  93.084  1.00  0.00           O
ATOM     82  N   LEU     6      41.487  37.042  93.256  1.00  0.00           N
ATOM     83  H   LEU     6      41.647  37.868  93.814  1.00  0.00           H
ATOM     84  CA  LEU     6      40.987  37.342  91.947  1.00  0.00           C
ATOM     85  HA  LEU     6      40.533  36.453  91.509  1.00  0.00           H
ATOM     86  CB  LEU     6      39.775  38.305  92.123  1.00  0.00           C
ATOM     87  HB2 LEU     6      38.974  37.696  92.542  1.00  0.00           H
ATOM     88  HB3 LEU     6      39.998  39.000  92.931  1.00  0.00           H
ATOM     89  CG  LEU     6      39.459  39.160  90.910  1.00  0.00           C
ATOM     90  HG  LEU     6      40.333  39.780  90.710  1.00  0.00           H
ATOM     91  CD1 LEU     6      38.872  38.347  89.768  1.00  0.00           C
ATOM     92 HD11 LEU     6      39.660  37.712  89.364  1.00  0.00           H
ATOM     93 HD12 LEU     6      38.512  39.002  88.974  1.00  0.00           H
ATOM     94 HD13 LEU     6      38.043  37.851  90.272  1.00  0.00           H
ATOM     95  CD2 LEU     6      38.411  40.275  91.253  1.00  0.00           C
ATOM     96 HD21 LEU     6      38.787  40.924  92.043  1.00  0.00           H
ATOM     97 HD22 LEU     6      38.274  40.849  90.337  1.00  0.00           H
ATOM     98 HD23 LEU     6      37.444  39.924  91.615  1.00  0.00           H
ATOM     99  C   LEU     6      42.048  37.777  90.938  1.00  0.00           C
ATOM    100  O   LEU     6      42.109  37.312  89.795  1.00  0.00           O
ATOM    101  N   MET     7      42.900  38.732  91.415  1.00  0.00           N
ATOM    102  H   MET     7      42.799  39.087  92.355  1.00  0.00           H
ATOM    103  CA  MET     7      44.063  39.288  90.662  1.00  0.00           C
ATOM    104  HA  MET     7      43.696  39.658  89.704  1.00  0.00           H
ATOM    105  CB  MET     7      44.872  40.434  91.430  1.00  0.00           C
ATOM    106  HB2 MET     7      44.234  40.984  92.121  1.00  0.00           H
ATOM    107  HB3 MET     7      45.743  40.078  91.981  1.00  0.00           H
ATOM    108  CG  MET     7      45.399  41.486  90.419  1.00  0.00           C
ATOM    109  HG2 MET     7      46.057  40.904  89.774  1.00  0.00           H
ATOM    110  HG3 MET     7      44.484  41.896  89.989  1.00  0.00           H
ATOM    111  SD  MET     7      46.284  42.884  91.334  1.00  0.00           S
ATOM    112  CE  MET     7      47.848  41.991  91.676  1.00  0.00           C
ATOM    113  HE1 MET     7      48.148  42.234  92.696  1.00  0.00           H
ATOM    114  HE2 MET     7      47.766  40.940  91.401  1.00  0.00           H
ATOM    115  HE3 MET     7      48.628  42.430  91.055  1.00  0.00           H
ATOM    116  C   MET     7      45.059  38.143  90.264  1.00  0.00           C
ATOM    117  O   MET     7      45.625  38.218  89.196  1.00  0.00           O
ATOM    118  N   GLN     8      45.137  37.078  91.101  1.00  0.00           N
ATOM    119  H   GLN     8      44.776  37.117  92.045  1.00  0.00           H
ATOM    120  CA  GLN     8      45.810  35.781  90.796  1.00  0.00           C
ATOM    121  HA  GLN     8      46.889  35.862  90.659  1.00  0.00           H
ATOM    122  CB  GLN     8      45.469  34.849  91.964  1.00  0.00           C
ATOM    123  HB2 GLN     8      45.840  35.294  92.887  1.00  0.00           H
ATOM    124  HB3 GLN     8      44.398  34.747  92.144  1.00  0.00           H
ATOM    125  CG  GLN     8      46.013  33.386  91.798  1.00  0.00           C
ATOM    126  HG2 GLN     8      45.515  32.717  92.501  1.00  0.00           H
ATOM    127  HG3 GLN     8      45.814  32.976  90.808  1.00  0.00           H
ATOM    128  CD  GLN     8      47.455  33.375  92.011  1.00  0.00           C
ATOM    129  OE1 GLN     8      48.053  34.216  92.586  1.00  0.00           O
ATOM    130  NE2 GLN     8      48.041  32.369  91.413  1.00  0.00           N
ATOM    131 HE21 GLN     8      49.039  32.291  91.281  1.00  0.00           H
ATOM    132 HE22 GLN     8      47.548  31.761  90.776  1.00  0.00           H
ATOM    133  C   GLN     8      45.273  35.143  89.444  1.00  0.00           C
ATOM    134  O   GLN     8      45.987  34.462  88.674  1.00  0.00           O
ATOM    135  N   GLN     9      43.935  35.319  89.130  1.00  0.00           N
ATOM    136  H   GLN     9      43.394  35.875  89.777  1.00  0.00           H
ATOM    137  CA  GLN     9      43.350  34.729  87.900  1.00  0.00           C
ATOM    138  HA  GLN     9      43.821  33.768  87.693  1.00  0.00           H
ATOM    139  CB  GLN     9      41.873  34.416  88.064  1.00  0.00           C
ATOM    140  HB2 GLN     9      41.288  35.322  87.904  1.00  0.00           H
ATOM    141  HB3 GLN     9      41.621  33.727  87.258  1.00  0.00           H
ATOM    142  CG  GLN     9      41.413  33.693  89.427  1.00  0.00           C
ATOM    143  HG2 GLN     9      41.300  34.346  90.293  1.00  0.00           H
ATOM    144  HG3 GLN     9      40.458  33.256  89.134  1.00  0.00           H
ATOM    145  CD  GLN     9      42.191  32.420  89.893  1.00  0.00           C
ATOM    146  OE1 GLN     9      42.396  31.450  89.097  1.00  0.00           O
ATOM    147  NE2 GLN     9      42.684  32.459  91.120  1.00  0.00           N
ATOM    148 HE21 GLN     9      43.187  31.696  91.549  1.00  0.00           H
ATOM    149 HE22 GLN     9      42.316  33.199  91.701  1.00  0.00           H
ATOM    150  C   GLN     9      43.820  35.513  86.726  1.00  0.00           C
ATOM    151  O   GLN     9      44.126  34.921  85.686  1.00  0.00           O
ATOM    152  N   ILE    10      43.888  36.856  86.856  1.00  0.00           N
ATOM    153  H   ILE    10      43.395  37.172  87.679  1.00  0.00           H
ATOM    154  CA  ILE    10      44.395  37.852  85.856  1.00  0.00           C
ATOM    155  HA  ILE    10      43.929  37.703  84.882  1.00  0.00           H
ATOM    156  CB  ILE    10      44.303  39.313  86.264  1.00  0.00           C
ATOM    157  HB  ILE    10      45.015  39.421  87.083  1.00  0.00           H
ATOM    158  CG2 ILE    10      44.601  40.183  85.000  1.00  0.00           C
ATOM    159 HG21 ILE    10      44.672  41.208  85.364  1.00  0.00           H
ATOM    160 HG22 ILE    10      43.835  40.141  84.225  1.00  0.00           H
ATOM    161 HG23 ILE    10      45.571  39.901  84.590  1.00  0.00           H
ATOM    162  CG1 ILE    10      42.939  39.678  86.813  1.00  0.00           C
ATOM    163 HG12 ILE    10      42.201  39.690  86.011  1.00  0.00           H
ATOM    164 HG13 ILE    10      42.686  39.020  87.646  1.00  0.00           H
ATOM    165  CD1 ILE    10      43.059  41.080  87.362  1.00  0.00           C
ATOM    166 HD11 ILE    10      42.090  41.342  87.787  1.00  0.00           H
ATOM    167 HD12 ILE    10      43.168  41.832  86.580  1.00  0.00           H
ATOM    168 HD13 ILE    10      43.864  41.218  88.082  1.00  0.00           H
ATOM    169  C   ILE    10      45.899  37.431  85.666  1.00  0.00           C
ATOM    170  O   ILE    10      46.471  37.613  84.608  1.00  0.00           O
ATOM    171  N   GLU    11      46.646  37.077  86.695  1.00  0.00           N
ATOM    172  H   GLU    11      46.197  37.119  87.599  1.00  0.00           H
ATOM    173  CA  GLU    11      48.068  36.671  86.669  1.00  0.00           C
ATOM    174  HA  GLU    11      48.628  37.278  85.957  1.00  0.00           H
ATOM    175  CB  GLU    11      48.745  36.711  88.065  1.00  0.00           C
ATOM    176  HB2 GLU    11      47.941  36.550  88.783  1.00  0.00           H
ATOM    177  HB3 GLU    11      49.515  35.957  88.236  1.00  0.00           H
ATOM    178  CG  GLU    11      49.301  38.083  88.560  1.00  0.00           C
ATOM    179  HG2 GLU    11      48.533  38.844  88.419  1.00  0.00           H
ATOM    180  HG3 GLU    11      49.626  38.062  89.600  1.00  0.00           H
ATOM    181  CD  GLU    11      50.521  38.561  87.800  1.00  0.00           C
ATOM    182  OE1 GLU    11      50.530  38.321  86.563  1.00  0.00           O
ATOM    183  OE2 GLU    11      51.496  39.019  88.484  1.00  0.00           O
ATOM    184  C   GLU    11      48.333  35.255  86.108  1.00  0.00           C
ATOM    185  O   GLU    11      49.269  35.033  85.450  1.00  0.00           O
ATOM    186  N   ASN    12      47.405  34.280  86.308  1.00  0.00           N
ATOM    187  H   ASN    12      46.678  34.533  86.961  1.00  0.00           H
ATOM    188  CA  ASN    12      47.460  32.995  85.629  1.00  0.00           C
ATOM    189  HA  ASN    12      48.458  32.555  85.663  1.00  0.00           H
ATOM    190  CB  ASN    12      46.507  31.954  86.231  1.00  0.00           C
ATOM    191  HB2 ASN    12      46.403  32.027  87.313  1.00  0.00           H
ATOM    192  HB3 ASN    12      45.517  32.117  85.805  1.00  0.00           H
ATOM    193  CG  ASN    12      46.879  30.522  85.909  1.00  0.00           C
ATOM    194  OD1 ASN    12      48.009  30.227  85.646  1.00  0.00           O
ATOM    195  ND2 ASN    12      45.938  29.625  85.970  1.00  0.00           N
ATOM    196 HD21 ASN    12      45.009  29.994  86.117  1.00  0.00           H
ATOM    197 HD22 ASN    12      45.986  28.693  85.584  1.00  0.00           H
ATOM    198  C   ASN    12      47.116  33.128  84.113  1.00  0.00           C
ATOM    199  O   ASN    12      47.767  32.587  83.218  1.00  0.00           O
ATOM    200  N   PHE    13      46.092  33.973  83.777  1.00  0.00           N
ATOM    201  H   PHE    13      45.566  34.542  84.425  1.00  0.00           H
ATOM    202  CA  PHE    13      45.796  34.179  82.347  1.00  0.00           C
ATOM    203  HA  PHE    13      45.606  33.157  82.018  1.00  0.00           H
ATOM    204  CB  PHE    13      44.441  34.987  82.030  1.00  0.00           C
ATOM    205  HB2 PHE    13      44.578  35.973  82.475  1.00  0.00           H
ATOM    206  HB3 PHE    13      44.483  35.205  80.963  1.00  0.00           H
ATOM    207  CG  PHE    13      43.170  34.203  82.244  1.00  0.00           C
ATOM    208  CD1 PHE    13      42.816  33.037  81.507  1.00  0.00           C
ATOM    209  HD1 PHE    13      43.455  32.682  80.711  1.00  0.00           H
ATOM    210  CE1 PHE    13      41.586  32.431  81.721  1.00  0.00           C
ATOM    211  HE1 PHE    13      41.276  31.580  81.133  1.00  0.00           H
ATOM    212  CZ  PHE    13      40.684  32.894  82.725  1.00  0.00           C
ATOM    213  HZ  PHE    13      39.707  32.438  82.793  1.00  0.00           H
ATOM    214  CE2 PHE    13      41.083  34.074  83.418  1.00  0.00           C
ATOM    215  HE2 PHE    13      40.382  34.531  84.102  1.00  0.00           H
ATOM    216  CD2 PHE    13      42.271  34.748  83.148  1.00  0.00           C
ATOM    217  HD2 PHE    13      42.568  35.644  83.673  1.00  0.00           H
ATOM    218  C   PHE    13      47.027  34.808  81.599  1.00  0.00           C
ATOM    219  O   PHE    13      47.236  34.473  80.472  1.00  0.00           O
ATOM    220  N   GLU    14      47.844  35.588  82.282  1.00  0.00           N
ATOM    221  H   GLU    14      47.663  35.806  83.251  1.00  0.00           H
ATOM    222  CA  GLU    14      49.041  35.996  81.742  1.00  0.00           C
ATOM    223  HA  GLU    14      48.883  36.633  80.871  1.00  0.00           H
ATOM    224  CB  GLU    14      49.847  36.865  82.746  1.00  0.00           C
ATOM    225  HB2 GLU    14      49.157  37.676  82.978  1.00  0.00           H
ATOM    226  HB3 GLU    14      50.231  36.251  83.562  1.00  0.00           H
ATOM    227  CG  GLU    14      51.052  37.528  82.154  1.00  0.00           C
ATOM    228  HG2 GLU    14      51.922  36.874  82.215  1.00  0.00           H
ATOM    229  HG3 GLU    14      50.885  37.702  81.091  1.00  0.00           H
ATOM    230  CD  GLU    14      51.372  38.855  82.866  1.00  0.00           C
ATOM    231  OE1 GLU    14      52.588  39.115  83.160  1.00  0.00           O
ATOM    232  OE2 GLU    14      50.456  39.678  83.044  1.00  0.00           O
ATOM    233  C   GLU    14      49.923  34.809  81.311  1.00  0.00           C
ATOM    234  O   GLU    14      50.455  34.799  80.196  1.00  0.00           O
ATOM    235  N   LYS    15      50.066  33.785  82.107  1.00  0.00           N
ATOM    236  H   LYS    15      49.591  33.787  82.999  1.00  0.00           H
ATOM    237  CA  LYS    15      50.963  32.674  81.779  1.00  0.00           C
ATOM    238  HA  LYS    15      51.916  33.085  81.450  1.00  0.00           H
ATOM    239  CB  LYS    15      51.152  31.733  82.989  1.00  0.00           C
ATOM    240  HB2 LYS    15      50.195  31.246  83.179  1.00  0.00           H
ATOM    241  HB3 LYS    15      51.852  30.970  82.652  1.00  0.00           H
ATOM    242  CG  LYS    15      51.646  32.413  84.261  1.00  0.00           C
ATOM    243  HG2 LYS    15      51.091  33.288  84.600  1.00  0.00           H
ATOM    244  HG3 LYS    15      51.508  31.747  85.112  1.00  0.00           H
ATOM    245  CD  LYS    15      53.161  32.717  84.172  1.00  0.00           C
ATOM    246  HD2 LYS    15      53.670  31.914  83.638  1.00  0.00           H
ATOM    247  HD3 LYS    15      53.225  33.651  83.616  1.00  0.00           H
ATOM    248  CE  LYS    15      53.917  32.874  85.530  1.00  0.00           C
ATOM    249  HE2 LYS    15      54.978  32.918  85.282  1.00  0.00           H
ATOM    250  HE3 LYS    15      53.629  33.787  86.052  1.00  0.00           H
ATOM    251  NZ  LYS    15      53.762  31.722  86.468  1.00  0.00           N
ATOM    252  HZ1 LYS    15      54.531  31.751  87.123  1.00  0.00           H
ATOM    253  HZ2 LYS    15      53.762  30.836  85.982  1.00  0.00           H
ATOM    254  HZ3 LYS    15      52.863  31.748  86.929  1.00  0.00           H
ATOM    255  C   LYS    15      50.276  31.895  80.661  1.00  0.00           C
ATOM    256  O   LYS    15      50.968  31.563  79.674  1.00  0.00           O
ATOM    257  N   ILE    16      49.024  31.580  80.778  1.00  0.00           N
ATOM    258  H   ILE    16      48.555  31.989  81.573  1.00  0.00           H
ATOM    259  CA  ILE    16      48.102  30.877  79.763  1.00  0.00           C
ATOM    260  HA  ILE    16      48.467  29.855  79.664  1.00  0.00           H
ATOM    261  CB  ILE    16      46.628  30.792  80.307  1.00  0.00           C
ATOM    262  HB  ILE    16      46.499  31.784  80.743  1.00  0.00           H
ATOM    263  CG2 ILE    16      45.480  30.650  79.243  1.00  0.00           C
ATOM    264 HG21 ILE    16      45.675  31.108  78.274  1.00  0.00           H
ATOM    265 HG22 ILE    16      44.588  31.139  79.635  1.00  0.00           H
ATOM    266 HG23 ILE    16      45.361  29.569  79.178  1.00  0.00           H
ATOM    267  CG1 ILE    16      46.387  29.800  81.500  1.00  0.00           C
ATOM    268 HG12 ILE    16      46.161  28.790  81.157  1.00  0.00           H
ATOM    269 HG13 ILE    16      47.356  29.727  81.994  1.00  0.00           H
ATOM    270  CD1 ILE    16      45.317  30.272  82.525  1.00  0.00           C
ATOM    271 HD11 ILE    16      45.724  31.179  82.970  1.00  0.00           H
ATOM    272 HD12 ILE    16      45.222  29.567  83.352  1.00  0.00           H
ATOM    273 HD13 ILE    16      44.443  30.442  81.895  1.00  0.00           H
ATOM    274  C   ILE    16      48.095  31.419  78.370  1.00  0.00           C
ATOM    275  O   ILE    16      48.501  30.755  77.452  1.00  0.00           O
ATOM    276  N   PHE    17      47.923  32.752  78.240  1.00  0.00           N
ATOM    277  H   PHE    17      47.704  33.346  79.026  1.00  0.00           H
ATOM    278  CA  PHE    17      47.911  33.401  76.901  1.00  0.00           C
ATOM    279  HA  PHE    17      47.809  32.635  76.132  1.00  0.00           H
ATOM    280  CB  PHE    17      46.749  34.420  76.884  1.00  0.00           C
ATOM    281  HB2 PHE    17      46.779  35.059  77.766  1.00  0.00           H
ATOM    282  HB3 PHE    17      46.704  35.033  75.984  1.00  0.00           H
ATOM    283  CG  PHE    17      45.420  33.658  77.007  1.00  0.00           C
ATOM    284  CD1 PHE    17      45.037  32.829  75.976  1.00  0.00           C
ATOM    285  HD1 PHE    17      45.776  32.624  75.216  1.00  0.00           H
ATOM    286  CE1 PHE    17      43.776  32.106  75.947  1.00  0.00           C
ATOM    287  HE1 PHE    17      43.556  31.412  75.150  1.00  0.00           H
ATOM    288  CZ  PHE    17      42.851  32.492  76.908  1.00  0.00           C
ATOM    289  HZ  PHE    17      41.872  32.040  76.864  1.00  0.00           H
ATOM    290  CE2 PHE    17      43.213  33.401  77.982  1.00  0.00           C
ATOM    291  HE2 PHE    17      42.562  33.647  78.808  1.00  0.00           H
ATOM    292  CD2 PHE    17      44.461  33.982  77.975  1.00  0.00           C
ATOM    293  HD2 PHE    17      44.817  34.658  78.739  1.00  0.00           H
ATOM    294  C   PHE    17      49.200  34.041  76.395  1.00  0.00           C
ATOM    295  O   PHE    17      49.290  34.397  75.189  1.00  0.00           O
ATOM    296  N   THR    18      50.187  34.247  77.279  1.00  0.00           N
ATOM    297  H   THR    18      50.099  33.837  78.198  1.00  0.00           H
ATOM    298  CA  THR    18      51.502  34.665  76.775  1.00  0.00           C
ATOM    299  HA  THR    18      51.477  35.612  76.237  1.00  0.00           H
ATOM    300  CB  THR    18      52.398  35.084  77.887  1.00  0.00           C
ATOM    301  HB  THR    18      52.542  34.318  78.650  1.00  0.00           H
ATOM    302  CG2 THR    18      53.757  35.577  77.412  1.00  0.00           C
ATOM    303 HG21 THR    18      54.402  34.724  77.202  1.00  0.00           H
ATOM    304 HG22 THR    18      54.159  36.099  78.280  1.00  0.00           H
ATOM    305 HG23 THR    18      53.683  36.214  76.529  1.00  0.00           H
ATOM    306  OG1 THR    18      51.829  36.251  78.556  1.00  0.00           O
ATOM    307  HG1 THR    18      51.303  35.785  79.211  1.00  0.00           H
ATOM    308  C   THR    18      52.212  33.671  75.890  1.00  0.00           C
ATOM    309  O   THR    18      52.440  32.544  76.288  1.00  0.00           O
ATOM    310  N   VAL    19      52.617  34.154  74.691  1.00  0.00           N
ATOM    311  H   VAL    19      52.443  35.137  74.535  1.00  0.00           H
ATOM    312  CA  VAL    19      53.582  33.406  73.778  1.00  0.00           C
ATOM    313  HA  VAL    19      53.638  32.431  74.262  1.00  0.00           H
ATOM    314  CB  VAL    19      53.073  33.271  72.329  1.00  0.00           C
ATOM    315  HB  VAL    19      53.896  32.902  71.717  1.00  0.00           H
ATOM    316  CG1 VAL    19      51.978  32.138  72.273  1.00  0.00           C
ATOM    317 HG11 VAL    19      51.036  32.376  72.766  1.00  0.00           H
ATOM    318 HG12 VAL    19      51.795  32.113  71.199  1.00  0.00           H
ATOM    319 HG13 VAL    19      52.272  31.226  72.793  1.00  0.00           H
ATOM    320  CG2 VAL    19      52.474  34.494  71.617  1.00  0.00           C
ATOM    321 HG21 VAL    19      53.263  35.190  71.333  1.00  0.00           H
ATOM    322 HG22 VAL    19      51.796  34.955  72.336  1.00  0.00           H
ATOM    323 HG23 VAL    19      52.027  34.156  70.682  1.00  0.00           H
ATOM    324  C   VAL    19      54.998  34.177  73.743  1.00  0.00           C
ATOM    325  O   VAL    19      55.020  35.224  73.084  1.00  0.00           O
ATOM    326  N   PRO    20      56.134  33.774  74.437  1.00  0.00           N
ATOM    327  CD  PRO    20      56.038  32.854  75.566  1.00  0.00           C
ATOM    328  HD2 PRO    20      56.164  31.802  75.311  1.00  0.00           H
ATOM    329  HD3 PRO    20      55.097  32.853  76.116  1.00  0.00           H
ATOM    330  CG  PRO    20      57.216  33.206  76.518  1.00  0.00           C
ATOM    331  HG2 PRO    20      57.726  32.259  76.700  1.00  0.00           H
ATOM    332  HG3 PRO    20      56.984  33.797  77.405  1.00  0.00           H
ATOM    333  CB  PRO    20      58.217  33.871  75.574  1.00  0.00           C
ATOM    334  HB2 PRO    20      58.863  33.104  75.147  1.00  0.00           H
ATOM    335  HB3 PRO    20      58.787  34.573  76.183  1.00  0.00           H
ATOM    336  CA  PRO    20      57.459  34.418  74.455  1.00  0.00           C
ATOM    337  HA  PRO    20      57.259  35.476  74.624  1.00  0.00           H
ATOM    338  C   PRO    20      58.183  34.304  73.119  1.00  0.00           C
ATOM    339  O   PRO    20      57.804  33.499  72.330  1.00  0.00           O
ATOM    340  N   THR    21      59.275  35.028  72.842  1.00  0.00           N
ATOM    341  H   THR    21      59.555  35.680  73.559  1.00  0.00           H
ATOM    342  CA  THR    21      60.216  34.819  71.722  1.00  0.00           C
ATOM    343  HA  THR    21      59.751  35.137  70.789  1.00  0.00           H
ATOM    344  CB  THR    21      61.528  35.669  71.719  1.00  0.00           C
ATOM    345  HB  THR    21      61.245  36.712  71.868  1.00  0.00           H
ATOM    346  CG2 THR    21      62.459  35.391  72.917  1.00  0.00           C
ATOM    347 HG21 THR    21      63.445  35.805  72.709  1.00  0.00           H
ATOM    348 HG22 THR    21      62.576  34.328  73.124  1.00  0.00           H
ATOM    349 HG23 THR    21      62.033  35.791  73.838  1.00  0.00           H
ATOM    350  OG1 THR    21      62.310  35.550  70.596  1.00  0.00           O
ATOM    351  HG1 THR    21      61.858  36.102  69.953  1.00  0.00           H
ATOM    352  C   THR    21      60.585  33.367  71.393  1.00  0.00           C
ATOM    353  O   THR    21      60.514  33.042  70.238  1.00  0.00           O
ATOM    354  N   GLU    22      60.890  32.543  72.367  1.00  0.00           N
ATOM    355  H   GLU    22      60.722  32.846  73.316  1.00  0.00           H
ATOM    356  CA  GLU    22      61.277  31.143  72.109  1.00  0.00           C
ATOM    357  HA  GLU    22      61.940  31.198  71.247  1.00  0.00           H
ATOM    358  CB  GLU    22      61.983  30.435  73.344  1.00  0.00           C
ATOM    359  HB2 GLU    22      61.438  30.722  74.243  1.00  0.00           H
ATOM    360  HB3 GLU    22      61.994  29.352  73.224  1.00  0.00           H
ATOM    361  CG  GLU    22      63.457  30.837  73.562  1.00  0.00           C
ATOM    362  HG2 GLU    22      63.709  31.886  73.403  1.00  0.00           H
ATOM    363  HG3 GLU    22      63.745  30.783  74.611  1.00  0.00           H
ATOM    364  CD  GLU    22      64.394  29.950  72.709  1.00  0.00           C
ATOM    365  OE1 GLU    22      65.462  29.554  73.231  1.00  0.00           O
ATOM    366  OE2 GLU    22      63.998  29.703  71.574  1.00  0.00           O
ATOM    367  C   GLU    22      60.101  30.378  71.470  1.00  0.00           C
ATOM    368  O   GLU    22      60.375  29.420  70.732  1.00  0.00           O
ATOM    369  N   THR    23      58.827  30.685  71.879  1.00  0.00           N
ATOM    370  H   THR    23      58.764  31.568  72.366  1.00  0.00           H
ATOM    371  CA  THR    23      57.668  30.023  71.262  1.00  0.00           C
ATOM    372  HA  THR    23      57.898  28.959  71.206  1.00  0.00           H
ATOM    373  CB  THR    23      56.359  30.238  72.083  1.00  0.00           C
ATOM    374  HB  THR    23      56.131  31.294  72.234  1.00  0.00           H
ATOM    375  CG2 THR    23      55.196  29.473  71.337  1.00  0.00           C
ATOM    376 HG21 THR    23      54.328  29.273  71.964  1.00  0.00           H
ATOM    377 HG22 THR    23      55.408  28.410  71.220  1.00  0.00           H
ATOM    378 HG23 THR    23      54.946  29.859  70.349  1.00  0.00           H
ATOM    379  OG1 THR    23      56.509  29.617  73.352  1.00  0.00           O
ATOM    380  HG1 THR    23      55.614  29.469  73.667  1.00  0.00           H
ATOM    381  C   THR    23      57.465  30.611  69.847  1.00  0.00           C
ATOM    382  O   THR    23      57.092  29.843  68.994  1.00  0.00           O
ATOM    383  N   LEU    24      57.697  31.902  69.716  1.00  0.00           N
ATOM    384  H   LEU    24      57.740  32.508  70.521  1.00  0.00           H
ATOM    385  CA  LEU    24      57.440  32.457  68.375  1.00  0.00           C
ATOM    386  HA  LEU    24      56.552  31.994  67.943  1.00  0.00           H
ATOM    387  CB  LEU    24      57.330  34.035  68.391  1.00  0.00           C
ATOM    388  HB2 LEU    24      58.268  34.476  68.730  1.00  0.00           H
ATOM    389  HB3 LEU    24      57.192  34.298  67.342  1.00  0.00           H
ATOM    390  CG  LEU    24      56.181  34.629  69.228  1.00  0.00           C
ATOM    391  HG  LEU    24      56.366  34.594  70.302  1.00  0.00           H
ATOM    392  CD1 LEU    24      56.121  36.078  68.936  1.00  0.00           C
ATOM    393 HD11 LEU    24      57.057  36.627  69.039  1.00  0.00           H
ATOM    394 HD12 LEU    24      55.467  36.571  69.654  1.00  0.00           H
ATOM    395 HD13 LEU    24      55.795  36.286  67.917  1.00  0.00           H
ATOM    396  CD2 LEU    24      54.877  33.921  68.951  1.00  0.00           C
ATOM    397 HD21 LEU    24      54.542  33.925  67.914  1.00  0.00           H
ATOM    398 HD22 LEU    24      55.024  32.897  69.294  1.00  0.00           H
ATOM    399 HD23 LEU    24      54.085  34.341  69.573  1.00  0.00           H
ATOM    400  C   LEU    24      58.469  31.952  67.360  1.00  0.00           C
ATOM    401  O   LEU    24      58.139  31.629  66.225  1.00  0.00           O
ATOM    402  N   GLN    25      59.704  31.778  67.812  1.00  0.00           N
ATOM    403  H   GLN    25      59.857  32.089  68.761  1.00  0.00           H
ATOM    404  CA  GLN    25      60.818  31.218  67.052  1.00  0.00           C
ATOM    405  HA  GLN    25      60.930  31.672  66.067  1.00  0.00           H
ATOM    406  CB  GLN    25      62.069  31.393  67.877  1.00  0.00           C
ATOM    407  HB2 GLN    25      62.345  32.442  67.983  1.00  0.00           H
ATOM    408  HB3 GLN    25      61.964  31.015  68.893  1.00  0.00           H
ATOM    409  CG  GLN    25      63.374  30.806  67.315  1.00  0.00           C
ATOM    410  HG2 GLN    25      63.262  30.841  66.231  1.00  0.00           H
ATOM    411  HG3 GLN    25      64.146  31.542  67.543  1.00  0.00           H
ATOM    412  CD  GLN    25      63.853  29.500  67.857  1.00  0.00           C
ATOM    413  OE1 GLN    25      63.157  28.822  68.588  1.00  0.00           O
ATOM    414  NE2 GLN    25      65.055  29.053  67.573  1.00  0.00           N
ATOM    415 HE21 GLN    25      65.248  28.104  67.857  1.00  0.00           H
ATOM    416 HE22 GLN    25      65.716  29.387  66.886  1.00  0.00           H
ATOM    417  C   GLN    25      60.624  29.763  66.727  1.00  0.00           C
ATOM    418  O   GLN    25      60.693  29.308  65.608  1.00  0.00           O
ATOM    419  N   ALA    26      60.233  29.005  67.778  1.00  0.00           N
ATOM    420  H   ALA    26      60.171  29.473  68.671  1.00  0.00           H
ATOM    421  CA  ALA    26      60.000  27.548  67.679  1.00  0.00           C
ATOM    422  HA  ALA    26      60.809  26.987  67.213  1.00  0.00           H
ATOM    423  CB  ALA    26      59.732  27.054  69.062  1.00  0.00           C
ATOM    424  HB1 ALA    26      59.615  25.970  69.079  1.00  0.00           H
ATOM    425  HB2 ALA    26      58.766  27.372  69.454  1.00  0.00           H
ATOM    426  HB3 ALA    26      60.593  27.242  69.703  1.00  0.00           H
ATOM    427  C   ALA    26      58.706  27.256  66.849  1.00  0.00           C
ATOM    428  O   ALA    26      58.581  26.175  66.271  1.00  0.00           O
ATOM    429  N   VAL    27      57.841  28.234  66.638  1.00  0.00           N
ATOM    430  H   VAL    27      57.946  29.042  67.236  1.00  0.00           H
ATOM    431  CA  VAL    27      56.810  28.168  65.630  1.00  0.00           C
ATOM    432  HA  VAL    27      56.415  27.153  65.676  1.00  0.00           H
ATOM    433  CB  VAL    27      55.591  29.076  65.873  1.00  0.00           C
ATOM    434  HB  VAL    27      56.019  30.038  66.153  1.00  0.00           H
ATOM    435  CG1 VAL    27      54.518  29.392  64.761  1.00  0.00           C
ATOM    436 HG11 VAL    27      54.977  29.748  63.839  1.00  0.00           H
ATOM    437 HG12 VAL    27      54.047  28.427  64.578  1.00  0.00           H
ATOM    438 HG13 VAL    27      53.697  29.920  65.246  1.00  0.00           H
ATOM    439  CG2 VAL    27      54.843  28.518  67.086  1.00  0.00           C
ATOM    440 HG21 VAL    27      55.470  28.234  67.932  1.00  0.00           H
ATOM    441 HG22 VAL    27      54.339  27.611  66.755  1.00  0.00           H
ATOM    442 HG23 VAL    27      53.979  29.116  67.376  1.00  0.00           H
ATOM    443  C   VAL    27      57.367  28.449  64.225  1.00  0.00           C
ATOM    444  O   VAL    27      57.110  27.780  63.232  1.00  0.00           O
ATOM    445  N   THR    28      57.931  29.648  64.123  1.00  0.00           N
ATOM    446  H   THR    28      57.984  30.204  64.965  1.00  0.00           H
ATOM    447  CA  THR    28      58.477  30.201  62.760  1.00  0.00           C
ATOM    448  HA  THR    28      57.612  30.324  62.108  1.00  0.00           H
ATOM    449  CB  THR    28      59.003  31.598  62.926  1.00  0.00           C
ATOM    450  HB  THR    28      59.789  31.579  63.682  1.00  0.00           H
ATOM    451  CG2 THR    28      59.619  32.275  61.691  1.00  0.00           C
ATOM    452 HG21 THR    28      58.866  32.244  60.904  1.00  0.00           H
ATOM    453 HG22 THR    28      60.555  31.801  61.397  1.00  0.00           H
ATOM    454 HG23 THR    28      59.789  33.350  61.754  1.00  0.00           H
ATOM    455  OG1 THR    28      58.059  32.518  63.418  1.00  0.00           O
ATOM    456  HG1 THR    28      58.004  32.453  64.375  1.00  0.00           H
ATOM    457  C   THR    28      59.435  29.310  62.030  1.00  0.00           C
ATOM    458  O   THR    28      59.375  29.134  60.849  1.00  0.00           O
ATOM    459  N   LYS    29      60.269  28.640  62.818  1.00  0.00           N
ATOM    460  H   LYS    29      60.291  28.707  63.825  1.00  0.00           H
ATOM    461  CA  LYS    29      61.281  27.643  62.471  1.00  0.00           C
ATOM    462  HA  LYS    29      62.148  27.950  61.883  1.00  0.00           H
ATOM    463  CB  LYS    29      61.762  26.964  63.779  1.00  0.00           C
ATOM    464  HB2 LYS    29      62.278  27.721  64.369  1.00  0.00           H
ATOM    465  HB3 LYS    29      60.836  26.689  64.283  1.00  0.00           H
ATOM    466  CG  LYS    29      62.792  25.749  63.781  1.00  0.00           C
ATOM    467  HG2 LYS    29      62.322  24.944  63.214  1.00  0.00           H
ATOM    468  HG3 LYS    29      63.729  25.977  63.273  1.00  0.00           H
ATOM    469  CD  LYS    29      63.139  25.437  65.253  1.00  0.00           C
ATOM    470  HD2 LYS    29      63.611  26.327  65.666  1.00  0.00           H
ATOM    471  HD3 LYS    29      62.295  25.112  65.862  1.00  0.00           H
ATOM    472  CE  LYS    29      64.299  24.398  65.338  1.00  0.00           C
ATOM    473  HE2 LYS    29      64.533  24.253  66.392  1.00  0.00           H
ATOM    474  HE3 LYS    29      63.935  23.465  64.903  1.00  0.00           H
ATOM    475  NZ  LYS    29      65.537  24.838  64.574  1.00  0.00           N
ATOM    476  HZ1 LYS    29      66.306  24.231  64.818  1.00  0.00           H
ATOM    477  HZ2 LYS    29      65.766  25.806  64.751  1.00  0.00           H
ATOM    478  HZ3 LYS    29      65.415  24.664  63.587  1.00  0.00           H
ATOM    479  C   LYS    29      60.544  26.633  61.566  1.00  0.00           C
ATOM    480  O   LYS    29      60.903  26.337  60.470  1.00  0.00           O
ATOM    481  N   HIE    30      59.474  26.081  62.064  1.00  0.00           N
ATOM    482  H   HIE    30      59.348  26.282  63.046  1.00  0.00           H
ATOM    483  CA  HIE    30      58.724  25.052  61.415  1.00  0.00           C
ATOM    484  HA  HIE    30      59.452  24.354  61.000  1.00  0.00           H
ATOM    485  CB  HIE    30      58.028  24.259  62.519  1.00  0.00           C
ATOM    486  HB2 HIE    30      58.690  24.184  63.382  1.00  0.00           H
ATOM    487  HB3 HIE    30      57.178  24.848  62.862  1.00  0.00           H
ATOM    488  CG  HIE    30      57.457  22.907  62.116  1.00  0.00           C
ATOM    489  ND1 HIE    30      58.053  21.661  62.165  1.00  0.00           N
ATOM    490  CE1 HIE    30      57.109  20.854  61.681  1.00  0.00           C
ATOM    491  HE1 HIE    30      57.102  19.774  61.693  1.00  0.00           H
ATOM    492  NE2 HIE    30      56.007  21.464  61.349  1.00  0.00           N
ATOM    493  HE2 HIE    30      55.173  20.952  61.100  1.00  0.00           H
ATOM    494  CD2 HIE    30      56.206  22.805  61.570  1.00  0.00           C
ATOM    495  HD2 HIE    30      55.560  23.645  61.362  1.00  0.00           H
ATOM    496  C   HIE    30      57.779  25.570  60.308  1.00  0.00           C
ATOM    497  O   HIE    30      57.432  24.857  59.367  1.00  0.00           O
ATOM    498  N   PHE    31      57.405  26.846  60.361  1.00  0.00           N
ATOM    499  H   PHE    31      57.838  27.406  61.083  1.00  0.00           H
ATOM    500  CA  PHE    31      56.745  27.517  59.279  1.00  0.00           C
ATOM    501  HA  PHE    31      55.897  26.882  59.026  1.00  0.00           H
ATOM    502  CB  PHE    31      56.257  28.841  59.763  1.00  0.00           C
ATOM    503  HB2 PHE    31      56.224  28.792  60.852  1.00  0.00           H
ATOM    504  HB3 PHE    31      56.946  29.645  59.505  1.00  0.00           H
ATOM    505  CG  PHE    31      54.846  29.241  59.210  1.00  0.00           C
ATOM    506  CD1 PHE    31      54.641  29.509  57.873  1.00  0.00           C
ATOM    507  HD1 PHE    31      55.366  29.490  57.073  1.00  0.00           H
ATOM    508  CE1 PHE    31      53.348  29.894  57.371  1.00  0.00           C
ATOM    509  HE1 PHE    31      53.156  30.239  56.366  1.00  0.00           H
ATOM    510  CZ  PHE    31      52.274  29.920  58.294  1.00  0.00           C
ATOM    511  HZ  PHE    31      51.276  30.082  57.915  1.00  0.00           H
ATOM    512  CE2 PHE    31      52.530  29.514  59.620  1.00  0.00           C
ATOM    513  HE2 PHE    31      51.631  29.413  60.211  1.00  0.00           H
ATOM    514  CD2 PHE    31      53.726  29.233  60.151  1.00  0.00           C
ATOM    515  HD2 PHE    31      53.740  28.926  61.186  1.00  0.00           H
ATOM    516  C   PHE    31      57.682  27.641  57.991  1.00  0.00           C
ATOM    517  O   PHE    31      57.278  27.290  56.859  1.00  0.00           O
ATOM    518  N   ILE    32      58.937  27.954  58.194  1.00  0.00           N
ATOM    519  H   ILE    32      59.271  28.280  59.090  1.00  0.00           H
ATOM    520  CA  ILE    32      59.959  28.010  57.118  1.00  0.00           C
ATOM    521  HA  ILE    32      59.540  28.661  56.352  1.00  0.00           H
ATOM    522  CB  ILE    32      61.308  28.629  57.577  1.00  0.00           C
ATOM    523  HB  ILE    32      61.756  28.037  58.376  1.00  0.00           H
ATOM    524  CG2 ILE    32      62.437  28.753  56.495  1.00  0.00           C
ATOM    525 HG21 ILE    32      62.021  29.102  55.549  1.00  0.00           H
ATOM    526 HG22 ILE    32      62.816  27.734  56.573  1.00  0.00           H
ATOM    527 HG23 ILE    32      63.339  29.279  56.812  1.00  0.00           H
ATOM    528  CG1 ILE    32      61.041  30.078  57.985  1.00  0.00           C
ATOM    529 HG12 ILE    32      61.129  30.766  57.143  1.00  0.00           H
ATOM    530 HG13 ILE    32      60.024  30.144  58.373  1.00  0.00           H
ATOM    531  CD1 ILE    32      61.964  30.591  59.102  1.00  0.00           C
ATOM    532 HD11 ILE    32      62.053  29.903  59.943  1.00  0.00           H
ATOM    533 HD12 ILE    32      61.508  31.534  59.400  1.00  0.00           H
ATOM    534 HD13 ILE    32      62.956  30.659  58.656  1.00  0.00           H
ATOM    535  C   ILE    32      60.134  26.718  56.266  1.00  0.00           C
ATOM    536  O   ILE    32      60.298  26.762  55.042  1.00  0.00           O
ATOM    537  N   SER    33      59.972  25.572  56.978  1.00  0.00           N
ATOM    538  H   SER    33      59.989  25.667  57.983  1.00  0.00           H
ATOM    539  CA  SER    33      59.900  24.189  56.392  1.00  0.00           C
ATOM    540  HA  SER    33      60.647  24.240  55.599  1.00  0.00           H
ATOM    541  CB  SER    33      60.483  23.151  57.330  1.00  0.00           C
ATOM    542  HB2 SER    33      60.719  22.220  56.814  1.00  0.00           H
ATOM    543  HB3 SER    33      61.465  23.580  57.524  1.00  0.00           H
ATOM    544  OG  SER    33      59.754  22.916  58.554  1.00  0.00           O
ATOM    545  HG  SER    33      59.033  22.300  58.400  1.00  0.00           H
ATOM    546  C   SER    33      58.545  23.796  55.816  1.00  0.00           C
ATOM    547  O   SER    33      58.479  23.345  54.682  1.00  0.00           O
ATOM    548  N   GLU    34      57.440  23.949  56.532  1.00  0.00           N
ATOM    549  H   GLU    34      57.461  24.392  57.439  1.00  0.00           H
ATOM    550  CA  GLU    34      56.127  23.615  55.965  1.00  0.00           C
ATOM    551  HA  GLU    34      56.170  22.578  55.632  1.00  0.00           H
ATOM    552  CB  GLU    34      55.105  23.786  57.058  1.00  0.00           C
ATOM    553  HB2 GLU    34      55.134  24.814  57.420  1.00  0.00           H
ATOM    554  HB3 GLU    34      54.092  23.781  56.655  1.00  0.00           H
ATOM    555  CG  GLU    34      55.139  22.776  58.169  1.00  0.00           C
ATOM    556  HG2 GLU    34      56.163  22.653  58.523  1.00  0.00           H
ATOM    557  HG3 GLU    34      54.588  23.099  59.053  1.00  0.00           H
ATOM    558  CD  GLU    34      54.708  21.352  57.734  1.00  0.00           C
ATOM    559  OE1 GLU    34      55.483  20.385  57.879  1.00  0.00           O
ATOM    560  OE2 GLU    34      53.574  21.192  57.218  1.00  0.00           O
ATOM    561  C   GLU    34      55.649  24.348  54.744  1.00  0.00           C
ATOM    562  O   GLU    34      54.927  23.818  53.898  1.00  0.00           O
ATOM    563  N   LEU    35      56.160  25.571  54.564  1.00  0.00           N
ATOM    564  H   LEU    35      56.733  26.057  55.240  1.00  0.00           H
ATOM    565  CA  LEU    35      55.981  26.323  53.217  1.00  0.00           C
ATOM    566  HA  LEU    35      54.935  26.489  52.963  1.00  0.00           H
ATOM    567  CB  LEU    35      56.793  27.680  53.101  1.00  0.00           C
ATOM    568  HB2 LEU    35      57.838  27.450  53.306  1.00  0.00           H
ATOM    569  HB3 LEU    35      56.659  28.113  52.109  1.00  0.00           H
ATOM    570  CG  LEU    35      56.269  28.685  54.113  1.00  0.00           C
ATOM    571  HG  LEU    35      56.124  28.211  55.084  1.00  0.00           H
ATOM    572  CD1 LEU    35      57.243  29.836  54.251  1.00  0.00           C
ATOM    573 HD11 LEU    35      58.209  29.515  54.640  1.00  0.00           H
ATOM    574 HD12 LEU    35      56.810  30.470  55.025  1.00  0.00           H
ATOM    575 HD13 LEU    35      57.355  30.348  53.295  1.00  0.00           H
ATOM    576  CD2 LEU    35      54.934  29.323  53.715  1.00  0.00           C
ATOM    577 HD21 LEU    35      54.632  29.942  54.560  1.00  0.00           H
ATOM    578 HD22 LEU    35      55.089  29.945  52.834  1.00  0.00           H
ATOM    579 HD23 LEU    35      54.335  28.432  53.527  1.00  0.00           H
ATOM    580  C   LEU    35      56.651  25.479  52.063  1.00  0.00           C
ATOM    581  O   LEU    35      56.035  25.175  51.004  1.00  0.00           O
ATOM    582  N   GLU    36      57.888  25.073  52.277  1.00  0.00           N
ATOM    583  H   GLU    36      58.263  25.252  53.198  1.00  0.00           H
ATOM    584  CA  GLU    36      58.726  24.239  51.466  1.00  0.00           C
ATOM    585  HA  GLU    36      58.645  24.435  50.397  1.00  0.00           H
ATOM    586  CB  GLU    36      60.157  24.467  52.033  1.00  0.00           C
ATOM    587  HB2 GLU    36      60.350  25.523  52.223  1.00  0.00           H
ATOM    588  HB3 GLU    36      60.334  23.948  52.974  1.00  0.00           H
ATOM    589  CG  GLU    36      61.274  24.009  51.102  1.00  0.00           C
ATOM    590  HG2 GLU    36      62.217  24.131  51.635  1.00  0.00           H
ATOM    591  HG3 GLU    36      61.080  22.948  50.940  1.00  0.00           H
ATOM    592  CD  GLU    36      61.468  24.553  49.682  1.00  0.00           C
ATOM    593  OE1 GLU    36      62.541  24.258  49.111  1.00  0.00           O
ATOM    594  OE2 GLU    36      60.584  25.165  49.089  1.00  0.00           O
ATOM    595  C   GLU    36      58.236  22.771  51.388  1.00  0.00           C
ATOM    596  O   GLU    36      58.536  22.051  50.427  1.00  0.00           O
ATOM    597  N   LYS    37      57.493  22.302  52.385  1.00  0.00           N
ATOM    598  H   LYS    37      57.320  22.896  53.183  1.00  0.00           H
ATOM    599  CA  LYS    37      56.768  21.036  52.316  1.00  0.00           C
ATOM    600  HA  LYS    37      57.339  20.284  51.772  1.00  0.00           H
ATOM    601  CB  LYS    37      56.399  20.503  53.736  1.00  0.00           C
ATOM    602  HB2 LYS    37      57.177  20.771  54.451  1.00  0.00           H
ATOM    603  HB3 LYS    37      55.453  20.943  54.052  1.00  0.00           H
ATOM    604  CG  LYS    37      56.334  18.944  53.666  1.00  0.00           C
ATOM    605  HG2 LYS    37      55.462  18.675  53.070  1.00  0.00           H
ATOM    606  HG3 LYS    37      57.219  18.518  53.195  1.00  0.00           H
ATOM    607  CD  LYS    37      56.012  18.345  55.067  1.00  0.00           C
ATOM    608  HD2 LYS    37      55.212  18.890  55.568  1.00  0.00           H
ATOM    609  HD3 LYS    37      55.726  17.294  55.078  1.00  0.00           H
ATOM    610  CE  LYS    37      57.292  18.456  55.980  1.00  0.00           C
ATOM    611  HE2 LYS    37      58.001  17.689  55.668  1.00  0.00           H
ATOM    612  HE3 LYS    37      57.694  19.468  56.036  1.00  0.00           H
ATOM    613  NZ  LYS    37      56.787  18.138  57.311  1.00  0.00           N
ATOM    614  HZ1 LYS    37      56.216  17.311  57.412  1.00  0.00           H
ATOM    615  HZ2 LYS    37      56.210  18.843  57.745  1.00  0.00           H
ATOM    616  HZ3 LYS    37      57.553  18.019  57.959  1.00  0.00           H
ATOM    617  C   LYS    37      55.480  21.212  51.493  1.00  0.00           C
ATOM    618  O   LYS    37      55.193  20.291  50.766  1.00  0.00           O
ATOM    619  N   GLY    38      54.715  22.327  51.620  1.00  0.00           N
ATOM    620  H   GLY    38      54.796  22.990  52.377  1.00  0.00           H
ATOM    621  CA  GLY    38      53.684  22.652  50.722  1.00  0.00           C
ATOM    622  HA2 GLY    38      52.957  21.844  50.813  1.00  0.00           H
ATOM    623  HA3 GLY    38      53.245  23.553  51.149  1.00  0.00           H
ATOM    624  C   GLY    38      54.030  22.850  49.224  1.00  0.00           C
ATOM    625  O   GLY    38      53.178  22.611  48.399  1.00  0.00           O
ATOM    626  N   LEU    39      55.309  23.140  48.887  1.00  0.00           N
ATOM    627  H   LEU    39      55.874  23.348  49.698  1.00  0.00           H
ATOM    628  CA  LEU    39      55.865  23.326  47.522  1.00  0.00           C
ATOM    629  HA  LEU    39      55.055  23.684  46.888  1.00  0.00           H
ATOM    630  CB  LEU    39      56.940  24.373  47.534  1.00  0.00           C
ATOM    631  HB2 LEU    39      57.601  24.212  48.386  1.00  0.00           H
ATOM    632  HB3 LEU    39      57.555  24.260  46.642  1.00  0.00           H
ATOM    633  CG  LEU    39      56.356  25.821  47.644  1.00  0.00           C
ATOM    634  HG  LEU    39      55.540  25.803  48.368  1.00  0.00           H
ATOM    635  CD1 LEU    39      57.484  26.779  47.954  1.00  0.00           C
ATOM    636 HD11 LEU    39      58.225  26.722  47.157  1.00  0.00           H
ATOM    637 HD12 LEU    39      57.809  26.633  48.983  1.00  0.00           H
ATOM    638 HD13 LEU    39      57.066  27.785  47.935  1.00  0.00           H
ATOM    639  CD2 LEU    39      55.676  26.221  46.334  1.00  0.00           C
ATOM    640 HD21 LEU    39      56.290  25.977  45.467  1.00  0.00           H
ATOM    641 HD22 LEU    39      54.671  25.804  46.267  1.00  0.00           H
ATOM    642 HD23 LEU    39      55.463  27.290  46.338  1.00  0.00           H
ATOM    643  C   LEU    39      56.349  22.040  46.816  1.00  0.00           C
ATOM    644  O   LEU    39      56.636  22.062  45.635  1.00  0.00           O
ATOM    645  N   SER    40      56.619  20.983  47.557  1.00  0.00           N
ATOM    646  H   SER    40      56.631  21.092  48.561  1.00  0.00           H
ATOM    647  CA  SER    40      56.881  19.604  47.076  1.00  0.00           C
ATOM    648  HA  SER    40      57.738  19.665  46.405  1.00  0.00           H
ATOM    649  CB  SER    40      57.290  18.794  48.311  1.00  0.00           C
ATOM    650  HB2 SER    40      57.805  17.870  48.043  1.00  0.00           H
ATOM    651  HB3 SER    40      57.906  19.456  48.919  1.00  0.00           H
ATOM    652  OG  SER    40      56.199  18.485  49.166  1.00  0.00           O
ATOM    653  HG  SER    40      55.611  19.231  49.298  1.00  0.00           H
ATOM    654  C   SER    40      55.768  18.857  46.307  1.00  0.00           C
ATOM    655  O   SER    40      54.584  19.186  46.423  1.00  0.00           O
ATOM    656  N   LYS    41      56.084  17.762  45.591  1.00  0.00           N
ATOM    657  H   LYS    41      57.064  17.597  45.405  1.00  0.00           H
ATOM    658  CA  LYS    41      55.139  16.964  44.830  1.00  0.00           C
ATOM    659  HA  LYS    41      54.433  17.602  44.299  1.00  0.00           H
ATOM    660  CB  LYS    41      55.928  16.210  43.761  1.00  0.00           C
ATOM    661  HB2 LYS    41      56.814  15.828  44.269  1.00  0.00           H
ATOM    662  HB3 LYS    41      55.395  15.286  43.536  1.00  0.00           H
ATOM    663  CG  LYS    41      56.273  17.107  42.517  1.00  0.00           C
ATOM    664  HG2 LYS    41      55.335  17.276  41.987  1.00  0.00           H
ATOM    665  HG3 LYS    41      56.631  17.998  43.030  1.00  0.00           H
ATOM    666  CD  LYS    41      57.283  16.614  41.536  1.00  0.00           C
ATOM    667  HD2 LYS    41      57.484  17.465  40.886  1.00  0.00           H
ATOM    668  HD3 LYS    41      58.130  16.322  42.157  1.00  0.00           H
ATOM    669  CE  LYS    41      56.639  15.507  40.628  1.00  0.00           C
ATOM    670  HE2 LYS    41      56.634  14.583  41.206  1.00  0.00           H
ATOM    671  HE3 LYS    41      55.624  15.732  40.301  1.00  0.00           H
ATOM    672  NZ  LYS    41      57.501  15.237  39.462  1.00  0.00           N
ATOM    673  HZ1 LYS    41      57.904  16.068  39.055  1.00  0.00           H
ATOM    674  HZ2 LYS    41      57.055  14.699  38.731  1.00  0.00           H
ATOM    675  HZ3 LYS    41      58.240  14.616  39.759  1.00  0.00           H
ATOM    676  C   LYS    41      54.278  16.058  45.721  1.00  0.00           C
ATOM    677  O   LYS    41      53.056  15.968  45.582  1.00  0.00           O
ATOM    678  N   LYS    42      54.892  15.491  46.794  1.00  0.00           N
ATOM    679  H   LYS    42      55.855  15.708  47.009  1.00  0.00           H
ATOM    680  CA  LYS    42      54.118  14.798  47.846  1.00  0.00           C
ATOM    681  HA  LYS    42      53.511  14.012  47.397  1.00  0.00           H
ATOM    682  CB  LYS    42      55.037  14.183  48.821  1.00  0.00           C
ATOM    683  HB2 LYS    42      55.839  13.689  48.272  1.00  0.00           H
ATOM    684  HB3 LYS    42      55.565  15.000  49.315  1.00  0.00           H
ATOM    685  CG  LYS    42      54.372  13.267  49.872  1.00  0.00           C
ATOM    686  HG2 LYS    42      53.628  13.756  50.503  1.00  0.00           H
ATOM    687  HG3 LYS    42      53.851  12.453  49.367  1.00  0.00           H
ATOM    688  CD  LYS    42      55.578  12.610  50.634  1.00  0.00           C
ATOM    689  HD2 LYS    42      55.975  11.761  50.078  1.00  0.00           H
ATOM    690  HD3 LYS    42      56.378  13.347  50.714  1.00  0.00           H
ATOM    691  CE  LYS    42      55.247  12.058  52.020  1.00  0.00           C
ATOM    692  HE2 LYS    42      54.764  12.816  52.637  1.00  0.00           H
ATOM    693  HE3 LYS    42      54.579  11.211  51.862  1.00  0.00           H
ATOM    694  NZ  LYS    42      56.463  11.827  52.785  1.00  0.00           N
ATOM    695  HZ1 LYS    42      57.163  12.555  52.799  1.00  0.00           H
ATOM    696  HZ2 LYS    42      56.850  11.028  52.303  1.00  0.00           H
ATOM    697  HZ3 LYS    42      56.178  11.625  53.732  1.00  0.00           H
ATOM    698  C   LYS    42      53.059  15.676  48.544  1.00  0.00           C
ATOM    699  O   LYS    42      52.071  15.180  49.023  1.00  0.00           O
ATOM    700  N   GLY    43      53.299  16.960  48.504  1.00  0.00           N
ATOM    701  H   GLY    43      54.111  17.182  47.946  1.00  0.00           H
ATOM    702  CA  GLY    43      52.499  18.006  49.036  1.00  0.00           C
ATOM    703  HA2 GLY    43      52.782  18.988  48.653  1.00  0.00           H
ATOM    704  HA3 GLY    43      51.444  17.960  48.771  1.00  0.00           H
ATOM    705  C   GLY    43      52.629  17.939  50.560  1.00  0.00           C
ATOM    706  O   GLY    43      53.414  17.245  51.270  1.00  0.00           O
ATOM    707  N   GLY    44      51.929  18.921  51.147  1.00  0.00           N
ATOM    708  H   GLY    44      51.440  19.607  50.590  1.00  0.00           H
ATOM    709  CA  GLY    44      52.069  19.170  52.636  1.00  0.00           C
ATOM    710  HA2 GLY    44      52.405  18.260  53.133  1.00  0.00           H
ATOM    711  HA3 GLY    44      52.898  19.878  52.676  1.00  0.00           H
ATOM    712  C   GLY    44      50.759  19.714  53.257  1.00  0.00           C
ATOM    713  O   GLY    44      49.732  19.642  52.586  1.00  0.00           O
ATOM    714  N   ASN    45      50.808  20.273  54.493  1.00  0.00           N
ATOM    715  H   ASN    45      51.725  20.421  54.890  1.00  0.00           H
ATOM    716  CA  ASN    45      49.677  20.904  55.238  1.00  0.00           C
ATOM    717  HA  ASN    45      48.796  20.282  55.080  1.00  0.00           H
ATOM    718  CB  ASN    45      49.922  20.947  56.766  1.00  0.00           C
ATOM    719  HB2 ASN    45      50.771  21.586  57.008  1.00  0.00           H
ATOM    720  HB3 ASN    45      49.120  21.480  57.276  1.00  0.00           H
ATOM    721  CG  ASN    45      50.254  19.603  57.332  1.00  0.00           C
ATOM    722  OD1 ASN    45      49.261  18.878  57.641  1.00  0.00           O
ATOM    723  ND2 ASN    45      51.471  19.235  57.544  1.00  0.00           N
ATOM    724 HD21 ASN    45      52.303  19.781  57.376  1.00  0.00           H
ATOM    725 HD22 ASN    45      51.604  18.303  57.909  1.00  0.00           H
ATOM    726  C   ASN    45      49.328  22.344  54.847  1.00  0.00           C
ATOM    727  O   ASN    45      48.154  22.706  54.895  1.00  0.00           O
ATOM    728  N   ILE    46      50.264  23.152  54.387  1.00  0.00           N
ATOM    729  H   ILE    46      51.219  22.824  54.384  1.00  0.00           H
ATOM    730  CA  ILE    46      50.013  24.407  53.669  1.00  0.00           C
ATOM    731  HA  ILE    46      49.135  24.939  54.034  1.00  0.00           H
ATOM    732  CB  ILE    46      51.254  25.369  53.784  1.00  0.00           C
ATOM    733  HB  ILE    46      52.092  24.894  53.275  1.00  0.00           H
ATOM    734  CG2 ILE    46      50.906  26.637  52.961  1.00  0.00           C
ATOM    735 HG21 ILE    46      51.713  27.368  53.016  1.00  0.00           H
ATOM    736 HG22 ILE    46      49.968  27.058  53.323  1.00  0.00           H
ATOM    737 HG23 ILE    46      50.890  26.578  51.873  1.00  0.00           H
ATOM    738  CG1 ILE    46      51.490  25.691  55.275  1.00  0.00           C
ATOM    739 HG12 ILE    46      50.633  26.273  55.616  1.00  0.00           H
ATOM    740 HG13 ILE    46      51.641  24.807  55.895  1.00  0.00           H
ATOM    741  CD1 ILE    46      52.740  26.633  55.440  1.00  0.00           C
ATOM    742 HD11 ILE    46      53.641  26.113  55.115  1.00  0.00           H
ATOM    743 HD12 ILE    46      52.956  26.939  56.463  1.00  0.00           H
ATOM    744 HD13 ILE    46      52.576  27.591  54.945  1.00  0.00           H
ATOM    745  C   ILE    46      49.778  24.093  52.202  1.00  0.00           C
ATOM    746  O   ILE    46      50.679  23.551  51.518  1.00  0.00           O
ATOM    747  N   PRO    47      48.590  24.290  51.582  1.00  0.00           N
ATOM    748  CD  PRO    47      47.429  24.907  52.155  1.00  0.00           C
ATOM    749  HD2 PRO    47      47.379  25.971  51.927  1.00  0.00           H
ATOM    750  HD3 PRO    47      47.334  24.756  53.230  1.00  0.00           H
ATOM    751  CG  PRO    47      46.297  24.247  51.365  1.00  0.00           C
ATOM    752  HG2 PRO    47      45.435  24.912  51.321  1.00  0.00           H
ATOM    753  HG3 PRO    47      46.020  23.326  51.878  1.00  0.00           H
ATOM    754  CB  PRO    47      46.788  23.959  49.946  1.00  0.00           C
ATOM    755  HB2 PRO    47      46.548  24.869  49.397  1.00  0.00           H
ATOM    756  HB3 PRO    47      46.408  23.078  49.428  1.00  0.00           H
ATOM    757  CA  PRO    47      48.311  23.914  50.154  1.00  0.00           C
ATOM    758  HA  PRO    47      48.564  22.855  50.108  1.00  0.00           H
ATOM    759  C   PRO    47      49.130  24.563  49.044  1.00  0.00           C
ATOM    760  O   PRO    47      49.161  24.040  47.914  1.00  0.00           O
ATOM    761  N   MET    48      49.766  25.778  49.287  1.00  0.00           N
ATOM    762  H   MET    48      49.604  26.093  50.232  1.00  0.00           H
ATOM    763  CA  MET    48      50.657  26.580  48.396  1.00  0.00           C
ATOM    764  HA  MET    48      50.634  27.558  48.875  1.00  0.00           H
ATOM    765  CB  MET    48      52.102  26.119  48.407  1.00  0.00           C
ATOM    766  HB2 MET    48      52.055  25.071  48.110  1.00  0.00           H
ATOM    767  HB3 MET    48      52.746  26.752  47.796  1.00  0.00           H
ATOM    768  CG  MET    48      52.831  26.229  49.783  1.00  0.00           C
ATOM    769  HG2 MET    48      52.297  25.651  50.539  1.00  0.00           H
ATOM    770  HG3 MET    48      53.825  25.788  49.700  1.00  0.00           H
ATOM    771  SD  MET    48      52.846  27.978  50.343  1.00  0.00           S
ATOM    772  CE  MET    48      54.559  28.485  49.749  1.00  0.00           C
ATOM    773  HE1 MET    48      54.506  28.777  48.700  1.00  0.00           H
ATOM    774  HE2 MET    48      54.891  29.339  50.339  1.00  0.00           H
ATOM    775  HE3 MET    48      55.303  27.719  49.967  1.00  0.00           H
ATOM    776  C   MET    48      50.183  26.601  46.945  1.00  0.00           C
ATOM    777  O   MET    48      50.776  26.027  46.049  1.00  0.00           O
ATOM    778  N   ILE    49      49.030  27.288  46.682  1.00  0.00           N
ATOM    779  H   ILE    49      48.822  28.024  47.343  1.00  0.00           H
ATOM    780  CA  ILE    49      48.417  27.296  45.394  1.00  0.00           C
ATOM    781  HA  ILE    49      48.518  26.304  44.954  1.00  0.00           H
ATOM    782  CB  ILE    49      46.916  27.591  45.710  1.00  0.00           C
ATOM    783  HB  ILE    49      46.798  28.540  46.232  1.00  0.00           H
ATOM    784  CG2 ILE    49      46.149  27.662  44.352  1.00  0.00           C
ATOM    785 HG21 ILE    49      46.322  26.706  43.858  1.00  0.00           H
ATOM    786 HG22 ILE    49      46.437  28.471  43.681  1.00  0.00           H
ATOM    787 HG23 ILE    49      45.089  27.860  44.509  1.00  0.00           H
ATOM    788  CG1 ILE    49      46.383  26.456  46.599  1.00  0.00           C
ATOM    789 HG12 ILE    49      46.696  25.500  46.179  1.00  0.00           H
ATOM    790 HG13 ILE    49      46.841  26.462  47.588  1.00  0.00           H
ATOM    791  CD1 ILE    49      44.829  26.347  46.844  1.00  0.00           C
ATOM    792 HD11 ILE    49      44.276  25.994  45.974  1.00  0.00           H
ATOM    793 HD12 ILE    49      44.412  27.329  47.067  1.00  0.00           H
ATOM    794 HD13 ILE    49      44.569  25.611  47.604  1.00  0.00           H
ATOM    795  C   ILE    49      48.977  28.403  44.400  1.00  0.00           C
ATOM    796  O   ILE    49      49.000  29.602  44.715  1.00  0.00           O
ATOM    797  N   PRO    50      49.485  27.972  43.223  1.00  0.00           N
ATOM    798  CD  PRO    50      49.606  26.616  42.805  1.00  0.00           C
ATOM    799  HD2 PRO    50      48.635  26.160  42.996  1.00  0.00           H
ATOM    800  HD3 PRO    50      50.448  26.123  43.289  1.00  0.00           H
ATOM    801  CG  PRO    50      49.909  26.707  41.262  1.00  0.00           C
ATOM    802  HG2 PRO    50      48.981  26.593  40.700  1.00  0.00           H
ATOM    803  HG3 PRO    50      50.565  25.884  40.980  1.00  0.00           H
ATOM    804  CB  PRO    50      50.613  28.048  41.110  1.00  0.00           C
ATOM    805  HB2 PRO    50      50.461  28.584  40.173  1.00  0.00           H
ATOM    806  HB3 PRO    50      51.662  28.032  41.409  1.00  0.00           H
ATOM    807  CA  PRO    50      49.915  28.927  42.183  1.00  0.00           C
ATOM    808  HA  PRO    50      50.711  29.512  42.645  1.00  0.00           H
ATOM    809  C   PRO    50      48.827  29.878  41.640  1.00  0.00           C
ATOM    810  O   PRO    50      47.840  29.378  41.061  1.00  0.00           O
ATOM    811  N   GLY    51      49.169  31.151  41.767  1.00  0.00           N
ATOM    812  H   GLY    51      49.897  31.318  42.445  1.00  0.00           H
ATOM    813  CA  GLY    51      48.441  32.318  41.231  1.00  0.00           C
ATOM    814  HA2 GLY    51      47.396  32.023  41.316  1.00  0.00           H
ATOM    815  HA3 GLY    51      48.637  33.171  41.881  1.00  0.00           H
ATOM    816  C   GLY    51      48.876  32.717  39.818  1.00  0.00           C
ATOM    817  O   GLY    51      48.165  33.650  39.318  1.00  0.00           O
ATOM    818  N   TRP    52      49.837  31.997  39.209  1.00  0.00           N
ATOM    819  H   TRP    52      50.441  31.377  39.731  1.00  0.00           H
ATOM    820  CA  TRP    52      50.200  32.234  37.812  1.00  0.00           C
ATOM    821  HA  TRP    52      51.029  31.603  37.495  1.00  0.00           H
ATOM    822  CB  TRP    52      48.991  31.640  36.992  1.00  0.00           C
ATOM    823  HB2 TRP    52      47.990  31.822  37.381  1.00  0.00           H
ATOM    824  HB3 TRP    52      48.986  32.032  35.975  1.00  0.00           H
ATOM    825  CG  TRP    52      49.049  30.156  36.904  1.00  0.00           C
ATOM    826  CD1 TRP    52      48.395  29.258  37.638  1.00  0.00           C
ATOM    827  HD1 TRP    52      47.659  29.547  38.374  1.00  0.00           H
ATOM    828  NE1 TRP    52      48.913  27.950  37.376  1.00  0.00           N
ATOM    829  HE1 TRP    52      48.575  27.191  37.950  1.00  0.00           H
ATOM    830  CE2 TRP    52      50.094  28.049  36.673  1.00  0.00           C
ATOM    831  CZ2 TRP    52      51.124  27.146  36.371  1.00  0.00           C
ATOM    832  HZ2 TRP    52      51.060  26.110  36.664  1.00  0.00           H
ATOM    833  CH2 TRP    52      52.096  27.549  35.483  1.00  0.00           C
ATOM    834  HH2 TRP    52      52.911  26.857  35.326  1.00  0.00           H
ATOM    835  CZ3 TRP    52      52.025  28.836  34.872  1.00  0.00           C
ATOM    836  HZ3 TRP    52      52.667  29.079  34.038  1.00  0.00           H
ATOM    837  CE3 TRP    52      51.100  29.772  35.308  1.00  0.00           C
ATOM    838  HE3 TRP    52      50.995  30.791  34.964  1.00  0.00           H
ATOM    839  CD2 TRP    52      50.097  29.346  36.216  1.00  0.00           C
ATOM    840  C   TRP    52      50.551  33.697  37.407  1.00  0.00           C
ATOM    841  O   TRP    52      50.642  33.955  36.181  1.00  0.00           O
ATOM    842  N   VAL    53      50.830  34.606  38.365  1.00  0.00           N
ATOM    843  H   VAL    53      50.642  34.392  39.334  1.00  0.00           H
ATOM    844  CA  VAL    53      51.354  35.932  38.055  1.00  0.00           C
ATOM    845  HA  VAL    53      50.997  36.256  37.076  1.00  0.00           H
ATOM    846  CB  VAL    53      50.754  36.950  39.000  1.00  0.00           C
ATOM    847  HB  VAL    53      51.412  37.173  39.840  1.00  0.00           H
ATOM    848  CG1 VAL    53      50.660  38.314  38.265  1.00  0.00           C
ATOM    849 HG11 VAL    53      51.666  38.600  37.960  1.00  0.00           H
ATOM    850 HG12 VAL    53      50.037  38.312  37.370  1.00  0.00           H
ATOM    851 HG13 VAL    53      50.240  39.107  38.884  1.00  0.00           H
ATOM    852  CG2 VAL    53      49.365  36.740  39.603  1.00  0.00           C
ATOM    853 HG21 VAL    53      49.072  37.586  40.225  1.00  0.00           H
ATOM    854 HG22 VAL    53      49.345  35.847  40.228  1.00  0.00           H
ATOM    855 HG23 VAL    53      48.624  36.670  38.806  1.00  0.00           H
ATOM    856  C   VAL    53      52.872  35.932  38.024  1.00  0.00           C
ATOM    857  O   VAL    53      53.547  35.768  39.003  1.00  0.00           O
ATOM    858  N   MET    54      53.490  35.935  36.821  1.00  0.00           N
ATOM    859  H   MET    54      52.917  36.336  36.092  1.00  0.00           H
ATOM    860  CA  MET    54      54.885  35.578  36.493  1.00  0.00           C
ATOM    861  HA  MET    54      55.265  34.993  37.330  1.00  0.00           H
ATOM    862  CB  MET    54      54.924  34.784  35.209  1.00  0.00           C
ATOM    863  HB2 MET    54      54.419  35.306  34.396  1.00  0.00           H
ATOM    864  HB3 MET    54      55.940  34.512  34.919  1.00  0.00           H
ATOM    865  CG  MET    54      54.222  33.510  35.397  1.00  0.00           C
ATOM    866  HG2 MET    54      54.794  32.804  36.000  1.00  0.00           H
ATOM    867  HG3 MET    54      53.291  33.664  35.943  1.00  0.00           H
ATOM    868  SD  MET    54      53.751  32.723  33.858  1.00  0.00           S
ATOM    869  CE  MET    54      55.314  31.814  33.573  1.00  0.00           C
ATOM    870  HE1 MET    54      55.367  31.045  34.343  1.00  0.00           H
ATOM    871  HE2 MET    54      55.234  31.198  32.679  1.00  0.00           H
ATOM    872  HE3 MET    54      56.230  32.401  33.513  1.00  0.00           H
ATOM    873  C   MET    54      55.864  36.736  36.449  1.00  0.00           C
ATOM    874  O   MET    54      57.083  36.545  36.305  1.00  0.00           O
ATOM    875  N   ASP    55      55.283  37.941  36.535  1.00  0.00           N
ATOM    876  H   ASP    55      54.354  37.924  36.142  1.00  0.00           H
ATOM    877  CA  ASP    55      55.913  39.225  36.563  1.00  0.00           C
ATOM    878  HA  ASP    55      56.955  38.928  36.683  1.00  0.00           H
ATOM    879  CB  ASP    55      55.712  40.081  35.399  1.00  0.00           C
ATOM    880  HB2 ASP    55      54.644  40.285  35.316  1.00  0.00           H
ATOM    881  HB3 ASP    55      56.298  40.985  35.559  1.00  0.00           H
ATOM    882  CG  ASP    55      56.202  39.452  34.095  1.00  0.00           C
ATOM    883  OD1 ASP    55      57.284  38.801  34.040  1.00  0.00           O
ATOM    884  OD2 ASP    55      55.493  39.460  33.036  1.00  0.00           O
ATOM    885  C   ASP    55      55.487  40.096  37.824  1.00  0.00           C
ATOM    886  O   ASP    55      54.353  40.096  38.295  1.00  0.00           O
ATOM    887  N   PHE    56      56.494  40.861  38.382  1.00  0.00           N
ATOM    888  H   PHE    56      57.453  40.626  38.172  1.00  0.00           H
ATOM    889  CA  PHE    56      56.192  42.097  39.212  1.00  0.00           C
ATOM    890  HA  PHE    56      55.495  41.757  39.978  1.00  0.00           H
ATOM    891  CB  PHE    56      57.427  42.743  39.896  1.00  0.00           C
ATOM    892  HB2 PHE    56      57.997  43.396  39.234  1.00  0.00           H
ATOM    893  HB3 PHE    56      57.105  43.424  40.684  1.00  0.00           H
ATOM    894  CG  PHE    56      58.435  41.682  40.455  1.00  0.00           C
ATOM    895  CD1 PHE    56      57.897  40.764  41.361  1.00  0.00           C
ATOM    896  HD1 PHE    56      56.889  40.758  41.751  1.00  0.00           H
ATOM    897  CE1 PHE    56      58.784  39.809  41.854  1.00  0.00           C
ATOM    898  HE1 PHE    56      58.452  39.087  42.587  1.00  0.00           H
ATOM    899  CZ  PHE    56      60.105  39.766  41.546  1.00  0.00           C
ATOM    900  HZ  PHE    56      60.676  38.976  42.013  1.00  0.00           H
ATOM    901  CE2 PHE    56      60.640  40.568  40.566  1.00  0.00           C
ATOM    902  HE2 PHE    56      61.661  40.515  40.219  1.00  0.00           H
ATOM    903  CD2 PHE    56      59.802  41.580  40.078  1.00  0.00           C
ATOM    904  HD2 PHE    56      60.191  42.352  39.432  1.00  0.00           H
ATOM    905  C   PHE    56      55.324  43.094  38.431  1.00  0.00           C
ATOM    906  O   PHE    56      55.615  43.370  37.277  1.00  0.00           O
ATOM    907  N   PRO    57      54.323  43.750  38.999  1.00  0.00           N
ATOM    908  CD  PRO    57      53.826  43.551  40.349  1.00  0.00           C
ATOM    909  HD2 PRO    57      54.679  43.596  41.027  1.00  0.00           H
ATOM    910  HD3 PRO    57      53.307  42.599  40.463  1.00  0.00           H
ATOM    911  CG  PRO    57      52.908  44.778  40.634  1.00  0.00           C
ATOM    912  HG2 PRO    57      53.514  45.520  41.154  1.00  0.00           H
ATOM    913  HG3 PRO    57      52.017  44.506  41.200  1.00  0.00           H
ATOM    914  CB  PRO    57      52.484  45.230  39.251  1.00  0.00           C
ATOM    915  HB2 PRO    57      52.132  46.261  39.284  1.00  0.00           H
ATOM    916  HB3 PRO    57      51.634  44.700  38.822  1.00  0.00           H
ATOM    917  CA  PRO    57      53.754  44.912  38.362  1.00  0.00           C
ATOM    918  HA  PRO    57      53.357  44.798  37.354  1.00  0.00           H
ATOM    919  C   PRO    57      54.686  46.128  38.373  1.00  0.00           C
ATOM    920  O   PRO    57      54.934  46.830  39.337  1.00  0.00           O
ATOM    921  N   THR    58      55.242  46.400  37.183  1.00  0.00           N
ATOM    922  H   THR    58      55.134  45.776  36.395  1.00  0.00           H
ATOM    923  CA  THR    58      56.260  47.431  37.032  1.00  0.00           C
ATOM    924  HA  THR    58      57.227  47.334  37.525  1.00  0.00           H
ATOM    925  CB  THR    58      56.698  47.404  35.587  1.00  0.00           C
ATOM    926  HB  THR    58      57.396  48.215  35.380  1.00  0.00           H
ATOM    927  CG2 THR    58      57.320  46.036  35.120  1.00  0.00           C
ATOM    928 HG21 THR    58      56.995  45.209  35.752  1.00  0.00           H
ATOM    929 HG22 THR    58      58.399  46.180  35.170  1.00  0.00           H
ATOM    930 HG23 THR    58      57.017  45.905  34.081  1.00  0.00           H
ATOM    931  OG1 THR    58      55.685  47.801  34.704  1.00  0.00           O
ATOM    932  HG1 THR    58      54.997  47.131  34.692  1.00  0.00           H
ATOM    933  C   THR    58      55.679  48.811  37.304  1.00  0.00           C
ATOM    934  O   THR    58      56.455  49.719  37.648  1.00  0.00           O
ATOM    935  N   GLY    59      54.413  48.977  37.159  1.00  0.00           N
ATOM    936  H   GLY    59      53.898  48.189  36.794  1.00  0.00           H
ATOM    937  CA  GLY    59      53.760  50.292  37.381  1.00  0.00           C
ATOM    938  HA2 GLY    59      52.816  50.131  37.904  1.00  0.00           H
ATOM    939  HA3 GLY    59      54.422  50.820  38.065  1.00  0.00           H
ATOM    940  C   GLY    59      53.538  51.096  36.105  1.00  0.00           C
ATOM    941  O   GLY    59      52.932  52.146  36.082  1.00  0.00           O
ATOM    942  N   LYS    60      53.972  50.580  34.966  1.00  0.00           N
ATOM    943  H   LYS    60      54.440  49.687  35.027  1.00  0.00           H
ATOM    944  CA  LYS    60      53.639  51.105  33.675  1.00  0.00           C
ATOM    945  HA  LYS    60      53.447  52.177  33.734  1.00  0.00           H
ATOM    946  CB  LYS    60      54.881  50.930  32.779  1.00  0.00           C
ATOM    947  HB2 LYS    60      55.019  49.882  32.516  1.00  0.00           H
ATOM    948  HB3 LYS    60      54.757  51.343  31.778  1.00  0.00           H
ATOM    949  CG  LYS    60      56.209  51.570  33.329  1.00  0.00           C
ATOM    950  HG2 LYS    60      56.524  50.891  34.122  1.00  0.00           H
ATOM    951  HG3 LYS    60      56.920  51.426  32.515  1.00  0.00           H
ATOM    952  CD  LYS    60      56.051  52.983  33.760  1.00  0.00           C
ATOM    953  HD2 LYS    60      55.842  53.532  32.842  1.00  0.00           H
ATOM    954  HD3 LYS    60      55.256  53.024  34.505  1.00  0.00           H
ATOM    955  CE  LYS    60      57.424  53.355  34.488  1.00  0.00           C
ATOM    956  HE2 LYS    60      57.668  52.456  35.055  1.00  0.00           H
ATOM    957  HE3 LYS    60      58.232  53.553  33.784  1.00  0.00           H
ATOM    958  NZ  LYS    60      57.283  54.437  35.412  1.00  0.00           N
ATOM    959  HZ1 LYS    60      56.705  54.148  36.189  1.00  0.00           H
ATOM    960  HZ2 LYS    60      56.839  55.202  34.924  1.00  0.00           H
ATOM    961  HZ3 LYS    60      58.168  54.727  35.802  1.00  0.00           H
ATOM    962  C   LYS    60      52.449  50.408  33.127  1.00  0.00           C
ATOM    963  O   LYS    60      51.997  50.873  32.083  1.00  0.00           O
ATOM    964  N   GLU    61      51.837  49.460  33.810  1.00  0.00           N
ATOM    965  H   GLU    61      52.237  49.065  34.649  1.00  0.00           H
ATOM    966  CA  GLU    61      50.586  48.811  33.331  1.00  0.00           C
ATOM    967  HA  GLU    61      50.733  48.452  32.312  1.00  0.00           H
ATOM    968  CB  GLU    61      50.226  47.605  34.174  1.00  0.00           C
ATOM    969  HB2 GLU    61      50.342  47.943  35.204  1.00  0.00           H
ATOM    970  HB3 GLU    61      49.246  47.261  33.843  1.00  0.00           H
ATOM    971  CG  GLU    61      51.193  46.397  34.106  1.00  0.00           C
ATOM    972  HG2 GLU    61      50.689  45.558  34.585  1.00  0.00           H
ATOM    973  HG3 GLU    61      51.218  46.221  33.031  1.00  0.00           H
ATOM    974  CD  GLU    61      52.556  46.666  34.643  1.00  0.00           C
ATOM    975  OE1 GLU    61      52.759  47.505  35.572  1.00  0.00           O
ATOM    976  OE2 GLU    61      53.499  46.076  34.003  1.00  0.00           O
ATOM    977  C   GLU    61      49.461  49.770  33.259  1.00  0.00           C
ATOM    978  O   GLU    61      49.264  50.578  34.165  1.00  0.00           O
ATOM    979  N   SER    62      48.750  49.735  32.094  1.00  0.00           N
ATOM    980  H   SER    62      48.768  48.907  31.516  1.00  0.00           H
ATOM    981  CA  SER    62      48.090  50.945  31.724  1.00  0.00           C
ATOM    982  HA  SER    62      47.797  51.474  32.631  1.00  0.00           H
ATOM    983  CB  SER    62      49.052  51.824  30.817  1.00  0.00           C
ATOM    984  HB2 SER    62      50.040  52.061  31.212  1.00  0.00           H
ATOM    985  HB3 SER    62      49.310  51.352  29.869  1.00  0.00           H
ATOM    986  OG  SER    62      48.394  53.039  30.583  1.00  0.00           O
ATOM    987  HG  SER    62      49.042  53.725  30.406  1.00  0.00           H
ATOM    988  C   SER    62      46.789  50.791  30.974  1.00  0.00           C
ATOM    989  O   SER    62      46.543  49.832  30.287  1.00  0.00           O
ATOM    990  N   GLY    63      45.785  51.691  31.233  1.00  0.00           N
ATOM    991  H   GLY    63      45.850  52.483  31.857  1.00  0.00           H
ATOM    992  CA  GLY    63      44.473  51.424  30.687  1.00  0.00           C
ATOM    993  HA2 GLY    63      44.156  52.460  30.575  1.00  0.00           H
ATOM    994  HA3 GLY    63      44.558  51.057  29.665  1.00  0.00           H
ATOM    995  C   GLY    63      43.426  50.614  31.394  1.00  0.00           C
ATOM    996  O   GLY    63      43.519  50.141  32.565  1.00  0.00           O
ATOM    997  N   ASP    64      42.333  50.752  30.657  1.00  0.00           N
ATOM    998  H   ASP    64      42.469  51.042  29.699  1.00  0.00           H
ATOM    999  CA  ASP    64      41.049  50.148  31.021  1.00  0.00           C
ATOM   1000  HA  ASP    64      40.838  50.611  31.984  1.00  0.00           H
ATOM   1001  CB  ASP    64      39.942  50.408  29.994  1.00  0.00           C
ATOM   1002  HB2 ASP    64      40.265  50.044  29.019  1.00  0.00           H
ATOM   1003  HB3 ASP    64      39.081  49.853  30.367  1.00  0.00           H
ATOM   1004  CG  ASP    64      39.584  51.893  30.069  1.00  0.00           C
ATOM   1005  OD1 ASP    64      39.728  52.574  29.044  1.00  0.00           O
ATOM   1006  OD2 ASP    64      39.081  52.421  31.082  1.00  0.00           O
ATOM   1007  C   ASP    64      41.163  48.537  31.108  1.00  0.00           C
ATOM   1008  O   ASP    64      41.546  47.894  30.134  1.00  0.00           O
ATOM   1009  N   PHE    65      40.650  48.096  32.254  1.00  0.00           N
ATOM   1010  H   PHE    65      40.401  48.794  32.939  1.00  0.00           H
ATOM   1011  CA  PHE    65      40.379  46.710  32.645  1.00  0.00           C
ATOM   1012  HA  PHE    65      39.969  46.099  31.841  1.00  0.00           H
ATOM   1013  CB  PHE    65      41.652  46.053  33.292  1.00  0.00           C
ATOM   1014  HB2 PHE    65      41.986  46.732  34.076  1.00  0.00           H
ATOM   1015  HB3 PHE    65      41.468  45.032  33.628  1.00  0.00           H
ATOM   1016  CG  PHE    65      42.885  45.902  32.358  1.00  0.00           C
ATOM   1017  CD1 PHE    65      42.915  44.805  31.497  1.00  0.00           C
ATOM   1018  HD1 PHE    65      42.179  44.018  31.571  1.00  0.00           H
ATOM   1019  CE1 PHE    65      43.987  44.754  30.623  1.00  0.00           C
ATOM   1020  HE1 PHE    65      44.017  43.877  29.992  1.00  0.00           H
ATOM   1021  CZ  PHE    65      44.977  45.710  30.563  1.00  0.00           C
ATOM   1022  HZ  PHE    65      45.578  45.653  29.667  1.00  0.00           H
ATOM   1023  CE2 PHE    65      44.909  46.820  31.389  1.00  0.00           C
ATOM   1024  HE2 PHE    65      45.608  47.644  31.382  1.00  0.00           H
ATOM   1025  CD2 PHE    65      43.849  46.910  32.321  1.00  0.00           C
ATOM   1026  HD2 PHE    65      43.763  47.773  32.965  1.00  0.00           H
ATOM   1027  C   PHE    65      39.152  46.614  33.541  1.00  0.00           C
ATOM   1028  O   PHE    65      38.837  47.454  34.325  1.00  0.00           O
ATOM   1029  N   LEU    66      38.428  45.459  33.489  1.00  0.00           N
ATOM   1030  H   LEU    66      38.654  44.840  32.723  1.00  0.00           H
ATOM   1031  CA  LEU    66      37.251  45.148  34.315  1.00  0.00           C
ATOM   1032  HA  LEU    66      37.142  46.001  34.984  1.00  0.00           H
ATOM   1033  CB  LEU    66      35.946  45.028  33.475  1.00  0.00           C
ATOM   1034  HB2 LEU    66      36.161  44.517  32.537  1.00  0.00           H
ATOM   1035  HB3 LEU    66      35.243  44.446  34.071  1.00  0.00           H
ATOM   1036  CG  LEU    66      35.268  46.396  33.048  1.00  0.00           C
ATOM   1037  HG  LEU    66      35.440  47.192  33.773  1.00  0.00           H
ATOM   1038  CD1 LEU    66      35.770  46.858  31.753  1.00  0.00           C
ATOM   1039 HD11 LEU    66      35.814  46.032  31.042  1.00  0.00           H
ATOM   1040 HD12 LEU    66      36.804  47.160  31.918  1.00  0.00           H
ATOM   1041 HD13 LEU    66      35.177  47.681  31.353  1.00  0.00           H
ATOM   1042  CD2 LEU    66      33.769  46.246  32.828  1.00  0.00           C
ATOM   1043 HD21 LEU    66      33.316  47.142  32.405  1.00  0.00           H
ATOM   1044 HD22 LEU    66      33.731  45.441  32.095  1.00  0.00           H
ATOM   1045 HD23 LEU    66      33.154  45.946  33.677  1.00  0.00           H
ATOM   1046  C   LEU    66      37.478  44.034  35.376  1.00  0.00           C
ATOM   1047  O   LEU    66      38.108  42.990  35.066  1.00  0.00           O
ATOM   1048  N   ALA    67      36.817  44.192  36.553  1.00  0.00           N
ATOM   1049  H   ALA    67      36.295  45.039  36.727  1.00  0.00           H
ATOM   1050  CA  ALA    67      36.857  43.178  37.608  1.00  0.00           C
ATOM   1051  HA  ALA    67      37.319  42.281  37.194  1.00  0.00           H
ATOM   1052  CB  ALA    67      37.930  43.467  38.691  1.00  0.00           C
ATOM   1053  HB1 ALA    67      37.658  44.369  39.239  1.00  0.00           H
ATOM   1054  HB2 ALA    67      38.946  43.605  38.325  1.00  0.00           H
ATOM   1055  HB3 ALA    67      38.025  42.629  39.382  1.00  0.00           H
ATOM   1056  C   ALA    67      35.536  42.863  38.212  1.00  0.00           C
ATOM   1057  O   ALA    67      34.607  43.700  38.138  1.00  0.00           O
ATOM   1058  N   ILE    68      35.402  41.625  38.751  1.00  0.00           N
ATOM   1059  H   ILE    68      36.264  41.099  38.704  1.00  0.00           H
ATOM   1060  CA  ILE    68      34.282  41.067  39.463  1.00  0.00           C
ATOM   1061  HA  ILE    68      33.642  41.838  39.894  1.00  0.00           H
ATOM   1062  CB  ILE    68      33.435  40.088  38.490  1.00  0.00           C
ATOM   1063  HB  ILE    68      34.154  39.524  37.896  1.00  0.00           H
ATOM   1064  CG2 ILE    68      32.410  39.129  39.227  1.00  0.00           C
ATOM   1065 HG21 ILE    68      31.759  39.790  39.798  1.00  0.00           H
ATOM   1066 HG22 ILE    68      32.908  38.430  39.898  1.00  0.00           H
ATOM   1067 HG23 ILE    68      31.874  38.637  38.414  1.00  0.00           H
ATOM   1068  CG1 ILE    68      32.635  40.960  37.456  1.00  0.00           C
ATOM   1069 HG12 ILE    68      32.084  41.690  38.048  1.00  0.00           H
ATOM   1070 HG13 ILE    68      33.371  41.461  36.827  1.00  0.00           H
ATOM   1071  CD1 ILE    68      31.586  40.399  36.514  1.00  0.00           C
ATOM   1072 HD11 ILE    68      32.069  39.635  35.904  1.00  0.00           H
ATOM   1073 HD12 ILE    68      31.299  41.193  35.824  1.00  0.00           H
ATOM   1074 HD13 ILE    68      30.654  40.078  36.978  1.00  0.00           H
ATOM   1075  C   ILE    68      34.813  40.339  40.720  1.00  0.00           C
ATOM   1076  O   ILE    68      35.959  39.819  40.742  1.00  0.00           O
ATOM   1077  N   ASP    69      33.968  40.206  41.703  1.00  0.00           N
ATOM   1078  H   ASP    69      33.147  40.785  41.599  1.00  0.00           H
ATOM   1079  CA  ASP    69      34.145  39.412  42.916  1.00  0.00           C
ATOM   1080  HA  ASP    69      34.800  38.575  42.671  1.00  0.00           H
ATOM   1081  CB  ASP    69      34.843  40.257  43.964  1.00  0.00           C
ATOM   1082  HB2 ASP    69      35.649  40.845  43.527  1.00  0.00           H
ATOM   1083  HB3 ASP    69      34.152  41.009  44.347  1.00  0.00           H
ATOM   1084  CG  ASP    69      35.448  39.451  45.085  1.00  0.00           C
ATOM   1085  OD1 ASP    69      35.808  40.080  46.063  1.00  0.00           O
ATOM   1086  OD2 ASP    69      35.297  38.227  45.096  1.00  0.00           O
ATOM   1087  C   ASP    69      32.785  38.987  43.493  1.00  0.00           C
ATOM   1088  O   ASP    69      31.856  39.769  43.546  1.00  0.00           O
ATOM   1089  N   LEU    70      32.724  37.720  43.868  1.00  0.00           N
ATOM   1090  H   LEU    70      33.574  37.186  43.968  1.00  0.00           H
ATOM   1091  CA  LEU    70      31.518  36.973  44.096  1.00  0.00           C
ATOM   1092  HA  LEU    70      30.684  37.675  44.062  1.00  0.00           H
ATOM   1093  CB  LEU    70      31.320  35.827  43.026  1.00  0.00           C
ATOM   1094  HB2 LEU    70      31.074  36.432  42.153  1.00  0.00           H
ATOM   1095  HB3 LEU    70      32.242  35.266  42.869  1.00  0.00           H
ATOM   1096  CG  LEU    70      30.301  34.742  43.405  1.00  0.00           C
ATOM   1097  HG  LEU    70      30.412  34.431  44.444  1.00  0.00           H
ATOM   1098  CD1 LEU    70      28.834  35.256  43.412  1.00  0.00           C
ATOM   1099 HD11 LEU    70      28.187  34.410  43.635  1.00  0.00           H
ATOM   1100 HD12 LEU    70      28.477  35.758  42.513  1.00  0.00           H
ATOM   1101 HD13 LEU    70      28.819  35.938  44.262  1.00  0.00           H
ATOM   1102  CD2 LEU    70      30.394  33.682  42.317  1.00  0.00           C
ATOM   1103 HD21 LEU    70      30.160  34.168  41.371  1.00  0.00           H
ATOM   1104 HD22 LEU    70      31.447  33.402  42.310  1.00  0.00           H
ATOM   1105 HD23 LEU    70      29.813  32.813  42.629  1.00  0.00           H
ATOM   1106  C   LEU    70      31.726  36.425  45.558  1.00  0.00           C
ATOM   1107  O   LEU    70      32.871  35.965  45.865  1.00  0.00           O
ATOM   1108  N   GLY    71      30.653  36.419  46.360  1.00  0.00           N
ATOM   1109  H   GLY    71      29.772  36.656  45.926  1.00  0.00           H
ATOM   1110  CA  GLY    71      30.612  35.785  47.625  1.00  0.00           C
ATOM   1111  HA2 GLY    71      31.309  34.950  47.712  1.00  0.00           H
ATOM   1112  HA3 GLY    71      30.858  36.527  48.385  1.00  0.00           H
ATOM   1113  C   GLY    71      29.161  35.246  47.947  1.00  0.00           C
ATOM   1114  O   GLY    71      28.282  35.213  47.095  1.00  0.00           O
ATOM   1115  N   GLY    72      28.900  34.818  49.190  1.00  0.00           N
ATOM   1116  H   GLY    72      29.621  34.915  49.891  1.00  0.00           H
ATOM   1117  CA  GLY    72      27.610  34.213  49.582  1.00  0.00           C
ATOM   1118  HA2 GLY    72      27.425  33.351  48.940  1.00  0.00           H
ATOM   1119  HA3 GLY    72      27.779  33.821  50.585  1.00  0.00           H
ATOM   1120  C   GLY    72      26.328  35.109  49.438  1.00  0.00           C
ATOM   1121  O   GLY    72      25.196  34.580  49.465  1.00  0.00           O
ATOM   1122  N   THR    73      26.389  36.429  49.169  1.00  0.00           N
ATOM   1123  H   THR    73      27.295  36.824  48.964  1.00  0.00           H
ATOM   1124  CA  THR    73      25.275  37.359  49.302  1.00  0.00           C
ATOM   1125  HA  THR    73      24.404  36.806  48.948  1.00  0.00           H
ATOM   1126  CB  THR    73      25.073  37.851  50.737  1.00  0.00           C
ATOM   1127  HB  THR    73      25.028  36.904  51.274  1.00  0.00           H
ATOM   1128  CG2 THR    73      26.132  38.703  51.391  1.00  0.00           C
ATOM   1129 HG21 THR    73      26.008  38.817  52.468  1.00  0.00           H
ATOM   1130 HG22 THR    73      26.194  39.707  50.970  1.00  0.00           H
ATOM   1131 HG23 THR    73      27.034  38.139  51.152  1.00  0.00           H
ATOM   1132  OG1 THR    73      23.891  38.549  50.900  1.00  0.00           O
ATOM   1133  HG1 THR    73      23.247  37.987  50.462  1.00  0.00           H
ATOM   1134  C   THR    73      25.399  38.521  48.318  1.00  0.00           C
ATOM   1135  O   THR    73      24.400  39.053  47.975  1.00  0.00           O
ATOM   1136  N   ASN    74      26.604  38.858  47.824  1.00  0.00           N
ATOM   1137  H   ASN    74      27.354  38.241  48.100  1.00  0.00           H
ATOM   1138  CA  ASN    74      26.817  40.027  46.922  1.00  0.00           C
ATOM   1139  HA  ASN    74      25.805  40.291  46.614  1.00  0.00           H
ATOM   1140  CB  ASN    74      27.350  41.228  47.719  1.00  0.00           C
ATOM   1141  HB2 ASN    74      28.231  40.921  48.283  1.00  0.00           H
ATOM   1142  HB3 ASN    74      27.558  41.906  46.892  1.00  0.00           H
ATOM   1143  CG  ASN    74      26.414  41.893  48.680  1.00  0.00           C
ATOM   1144  OD1 ASN    74      25.160  41.778  48.587  1.00  0.00           O
ATOM   1145  ND2 ASN    74      26.798  42.717  49.621  1.00  0.00           N
ATOM   1146 HD21 ASN    74      27.754  43.032  49.690  1.00  0.00           H
ATOM   1147 HD22 ASN    74      26.069  43.153  50.169  1.00  0.00           H
ATOM   1148  C   ASN    74      27.677  39.631  45.712  1.00  0.00           C
ATOM   1149  O   ASN    74      28.660  38.885  45.817  1.00  0.00           O
ATOM   1150  N   LEU    75      27.437  40.333  44.538  1.00  0.00           N
ATOM   1151  H   LEU    75      26.781  41.102  44.524  1.00  0.00           H
ATOM   1152  CA  LEU    75      28.299  40.226  43.330  1.00  0.00           C
ATOM   1153  HA  LEU    75      29.139  39.533  43.360  1.00  0.00           H
ATOM   1154  CB  LEU    75      27.433  39.786  42.183  1.00  0.00           C
ATOM   1155  HB2 LEU    75      27.176  38.749  42.400  1.00  0.00           H
ATOM   1156  HB3 LEU    75      26.487  40.327  42.136  1.00  0.00           H
ATOM   1157  CG  LEU    75      28.054  39.691  40.813  1.00  0.00           C
ATOM   1158  HG  LEU    75      28.477  40.642  40.492  1.00  0.00           H
ATOM   1159  CD1 LEU    75      29.243  38.765  40.812  1.00  0.00           C
ATOM   1160 HD11 LEU    75      28.971  37.799  41.238  1.00  0.00           H
ATOM   1161 HD12 LEU    75      30.147  39.135  41.294  1.00  0.00           H
ATOM   1162 HD13 LEU    75      29.532  38.542  39.784  1.00  0.00           H
ATOM   1163  CD2 LEU    75      26.994  39.120  39.791  1.00  0.00           C
ATOM   1164 HD21 LEU    75      26.761  38.073  39.982  1.00  0.00           H
ATOM   1165 HD22 LEU    75      26.059  39.663  39.930  1.00  0.00           H
ATOM   1166 HD23 LEU    75      27.360  39.199  38.767  1.00  0.00           H
ATOM   1167  C   LEU    75      28.728  41.700  43.093  1.00  0.00           C
ATOM   1168  O   LEU    75      27.838  42.528  42.920  1.00  0.00           O
ATOM   1169  N   ARG    76      29.990  41.966  42.839  1.00  0.00           N
ATOM   1170  H   ARG    76      30.554  41.135  42.733  1.00  0.00           H
ATOM   1171  CA  ARG    76      30.639  43.255  42.501  1.00  0.00           C
ATOM   1172  HA  ARG    76      29.986  44.116  42.642  1.00  0.00           H
ATOM   1173  CB  ARG    76      31.888  43.239  43.443  1.00  0.00           C
ATOM   1174  HB2 ARG    76      31.657  43.137  44.503  1.00  0.00           H
ATOM   1175  HB3 ARG    76      32.414  42.340  43.121  1.00  0.00           H
ATOM   1176  CG  ARG    76      32.861  44.436  43.307  1.00  0.00           C
ATOM   1177  HG2 ARG    76      33.106  44.583  42.254  1.00  0.00           H
ATOM   1178  HG3 ARG    76      32.261  45.305  43.577  1.00  0.00           H
ATOM   1179  CD  ARG    76      34.017  44.320  44.198  1.00  0.00           C
ATOM   1180  HD2 ARG    76      33.741  43.843  45.138  1.00  0.00           H
ATOM   1181  HD3 ARG    76      34.825  43.793  43.692  1.00  0.00           H
ATOM   1182  NE  ARG    76      34.585  45.628  44.568  1.00  0.00           N
ATOM   1183  HE  ARG    76      33.996  46.443  44.669  1.00  0.00           H
ATOM   1184  CZ  ARG    76      35.848  45.896  44.830  1.00  0.00           C
ATOM   1185  NH1 ARG    76      36.829  45.019  44.815  1.00  0.00           N
ATOM   1186 HH11 ARG    76      36.742  44.035  44.605  1.00  0.00           H
ATOM   1187 HH12 ARG    76      37.713  45.308  45.208  1.00  0.00           H
ATOM   1188  NH2 ARG    76      36.261  47.131  45.069  1.00  0.00           N
ATOM   1189 HH21 ARG    76      35.548  47.837  45.181  1.00  0.00           H
ATOM   1190 HH22 ARG    76      37.220  47.390  44.885  1.00  0.00           H
ATOM   1191  C   ARG    76      31.002  43.333  41.066  1.00  0.00           C
ATOM   1192  O   ARG    76      31.354  42.308  40.459  1.00  0.00           O
ATOM   1193  N   VAL    77      30.869  44.529  40.442  1.00  0.00           N
ATOM   1194  H   VAL    77      30.520  45.326  40.953  1.00  0.00           H
ATOM   1195  CA  VAL    77      31.237  44.765  39.078  1.00  0.00           C
ATOM   1196  HA  VAL    77      31.860  43.923  38.777  1.00  0.00           H
ATOM   1197  CB  VAL    77      30.067  44.707  38.055  1.00  0.00           C
ATOM   1198  HB  VAL    77      29.452  45.594  38.210  1.00  0.00           H
ATOM   1199  CG1 VAL    77      30.692  44.810  36.650  1.00  0.00           C
ATOM   1200 HG11 VAL    77      29.905  44.850  35.898  1.00  0.00           H
ATOM   1201 HG12 VAL    77      31.280  45.729  36.640  1.00  0.00           H
ATOM   1202 HG13 VAL    77      31.418  44.015  36.475  1.00  0.00           H
ATOM   1203  CG2 VAL    77      29.284  43.451  38.174  1.00  0.00           C
ATOM   1204 HG21 VAL    77      28.444  43.492  37.482  1.00  0.00           H
ATOM   1205 HG22 VAL    77      28.958  43.403  39.214  1.00  0.00           H
ATOM   1206 HG23 VAL    77      29.934  42.617  37.908  1.00  0.00           H
ATOM   1207  C   VAL    77      32.054  46.086  39.094  1.00  0.00           C
ATOM   1208  O   VAL    77      31.564  47.080  39.629  1.00  0.00           O
ATOM   1209  N   VAL    78      33.297  46.128  38.604  1.00  0.00           N
ATOM   1210  H   VAL    78      33.647  45.330  38.093  1.00  0.00           H
ATOM   1211  CA  VAL    78      34.223  47.256  38.673  1.00  0.00           C
ATOM   1212  HA  VAL    78      33.637  48.140  38.922  1.00  0.00           H
ATOM   1213  CB  VAL    78      35.153  46.999  39.851  1.00  0.00           C
ATOM   1214  HB  VAL    78      35.660  46.059  39.627  1.00  0.00           H
ATOM   1215  CG1 VAL    78      36.410  47.817  39.937  1.00  0.00           C
ATOM   1216 HG11 VAL    78      36.087  48.851  40.056  1.00  0.00           H
ATOM   1217 HG12 VAL    78      37.123  47.479  40.688  1.00  0.00           H
ATOM   1218 HG13 VAL    78      36.873  47.779  38.950  1.00  0.00           H
ATOM   1219  CG2 VAL    78      34.451  47.022  41.230  1.00  0.00           C
ATOM   1220 HG21 VAL    78      35.009  46.840  42.149  1.00  0.00           H
ATOM   1221 HG22 VAL    78      33.643  46.292  41.249  1.00  0.00           H
ATOM   1222 HG23 VAL    78      33.812  47.903  41.292  1.00  0.00           H
ATOM   1223  C   VAL    78      34.999  47.564  37.380  1.00  0.00           C
ATOM   1224  O   VAL    78      35.699  46.713  36.860  1.00  0.00           O
ATOM   1225  N   LEU    79      35.006  48.817  36.975  1.00  0.00           N
ATOM   1226  H   LEU    79      34.649  49.459  37.668  1.00  0.00           H
ATOM   1227  CA  LEU    79      36.073  49.294  36.064  1.00  0.00           C
ATOM   1228  HA  LEU    79      36.358  48.511  35.362  1.00  0.00           H
ATOM   1229  CB  LEU    79      35.480  50.439  35.194  1.00  0.00           C
ATOM   1230  HB2 LEU    79      34.753  49.961  34.536  1.00  0.00           H
ATOM   1231  HB3 LEU    79      35.049  51.182  35.865  1.00  0.00           H
ATOM   1232  CG  LEU    79      36.512  51.179  34.219  1.00  0.00           C
ATOM   1233  HG  LEU    79      37.307  50.512  33.887  1.00  0.00           H
ATOM   1234  CD1 LEU    79      35.846  51.571  32.881  1.00  0.00           C
ATOM   1235 HD11 LEU    79      36.506  52.224  32.309  1.00  0.00           H
ATOM   1236 HD12 LEU    79      34.879  52.068  32.960  1.00  0.00           H
ATOM   1237 HD13 LEU    79      35.617  50.703  32.265  1.00  0.00           H
ATOM   1238  CD2 LEU    79      37.148  52.392  34.903  1.00  0.00           C
ATOM   1239 HD21 LEU    79      36.398  53.154  35.122  1.00  0.00           H
ATOM   1240 HD22 LEU    79      37.691  52.113  35.805  1.00  0.00           H
ATOM   1241 HD23 LEU    79      37.932  52.729  34.225  1.00  0.00           H
ATOM   1242  C   LEU    79      37.277  49.751  36.819  1.00  0.00           C
ATOM   1243  O   LEU    79      37.153  50.425  37.833  1.00  0.00           O
ATOM   1244  N   VAL    80      38.473  49.577  36.239  1.00  0.00           N
ATOM   1245  H   VAL    80      38.519  49.069  35.367  1.00  0.00           H
ATOM   1246  CA  VAL    80      39.741  50.186  36.605  1.00  0.00           C
ATOM   1247  HA  VAL    80      39.528  51.014  37.281  1.00  0.00           H
ATOM   1248  CB  VAL    80      40.621  49.255  37.398  1.00  0.00           C
ATOM   1249  HB  VAL    80      40.807  48.446  36.691  1.00  0.00           H
ATOM   1250  CG1 VAL    80      41.919  49.920  37.748  1.00  0.00           C
ATOM   1251 HG11 VAL    80      42.545  49.192  38.265  1.00  0.00           H
ATOM   1252 HG12 VAL    80      42.532  50.130  36.871  1.00  0.00           H
ATOM   1253 HG13 VAL    80      41.840  50.843  38.322  1.00  0.00           H
ATOM   1254  CG2 VAL    80      40.035  48.661  38.752  1.00  0.00           C
ATOM   1255 HG21 VAL    80      39.849  49.503  39.419  1.00  0.00           H
ATOM   1256 HG22 VAL    80      40.690  47.962  39.271  1.00  0.00           H
ATOM   1257 HG23 VAL    80      39.040  48.280  38.521  1.00  0.00           H
ATOM   1258  C   VAL    80      40.499  50.753  35.383  1.00  0.00           C
ATOM   1259  O   VAL    80      40.581  50.065  34.396  1.00  0.00           O
ATOM   1260  N   LYS    81      40.826  52.025  35.368  1.00  0.00           N
ATOM   1261  H   LYS    81      40.704  52.507  36.248  1.00  0.00           H
ATOM   1262  CA  LYS    81      41.673  52.748  34.378  1.00  0.00           C
ATOM   1263  HA  LYS    81      41.669  52.194  33.439  1.00  0.00           H
ATOM   1264  CB  LYS    81      41.039  54.125  34.031  1.00  0.00           C
ATOM   1265  HB2 LYS    81      39.993  54.004  33.747  1.00  0.00           H
ATOM   1266  HB3 LYS    81      41.030  54.717  34.947  1.00  0.00           H
ATOM   1267  CG  LYS    81      41.732  54.868  32.869  1.00  0.00           C
ATOM   1268  HG2 LYS    81      42.587  55.418  33.260  1.00  0.00           H
ATOM   1269  HG3 LYS    81      42.077  54.210  32.071  1.00  0.00           H
ATOM   1270  CD  LYS    81      40.777  55.918  32.270  1.00  0.00           C
ATOM   1271  HD2 LYS    81      40.296  56.515  33.045  1.00  0.00           H
ATOM   1272  HD3 LYS    81      41.430  56.622  31.754  1.00  0.00           H
ATOM   1273  CE  LYS    81      39.720  55.498  31.203  1.00  0.00           C
ATOM   1274  HE2 LYS    81      39.435  56.463  30.780  1.00  0.00           H
ATOM   1275  HE3 LYS    81      40.217  54.767  30.566  1.00  0.00           H
ATOM   1276  NZ  LYS    81      38.473  54.949  31.701  1.00  0.00           N
ATOM   1277  HZ1 LYS    81      37.664  55.128  31.123  1.00  0.00           H
ATOM   1278  HZ2 LYS    81      38.432  55.264  32.659  1.00  0.00           H
ATOM   1279  HZ3 LYS    81      38.603  53.950  31.649  1.00  0.00           H
ATOM   1280  C   LYS    81      43.115  52.888  34.912  1.00  0.00           C
ATOM   1281  O   LYS    81      43.338  53.820  35.652  1.00  0.00           O
ATOM   1282  N   LEU    82      43.981  51.942  34.643  1.00  0.00           N
ATOM   1283  H   LEU    82      43.592  51.211  34.066  1.00  0.00           H
ATOM   1284  CA  LEU    82      45.358  51.973  35.183  1.00  0.00           C
ATOM   1285  HA  LEU    82      45.264  52.075  36.264  1.00  0.00           H
ATOM   1286  CB  LEU    82      45.956  50.595  34.908  1.00  0.00           C
ATOM   1287  HB2 LEU    82      46.036  50.220  33.887  1.00  0.00           H
ATOM   1288  HB3 LEU    82      46.990  50.590  35.253  1.00  0.00           H
ATOM   1289  CG  LEU    82      45.348  49.300  35.470  1.00  0.00           C
ATOM   1290  HG  LEU    82      44.331  49.247  35.082  1.00  0.00           H
ATOM   1291  CD1 LEU    82      46.143  48.023  35.030  1.00  0.00           C
ATOM   1292 HD11 LEU    82      46.303  47.978  33.952  1.00  0.00           H
ATOM   1293 HD12 LEU    82      45.726  47.077  35.375  1.00  0.00           H
ATOM   1294 HD13 LEU    82      47.108  48.262  35.477  1.00  0.00           H
ATOM   1295  CD2 LEU    82      45.325  49.358  37.008  1.00  0.00           C
ATOM   1296 HD21 LEU    82      44.687  50.110  37.472  1.00  0.00           H
ATOM   1297 HD22 LEU    82      44.871  48.404  37.276  1.00  0.00           H
ATOM   1298 HD23 LEU    82      46.355  49.358  37.364  1.00  0.00           H
ATOM   1299  C   LEU    82      46.220  53.086  34.683  1.00  0.00           C
ATOM   1300  O   LEU    82      46.179  53.500  33.446  1.00  0.00           O
ATOM   1301  N   GLY    83      46.943  53.774  35.548  1.00  0.00           N
ATOM   1302  H   GLY    83      46.961  53.522  36.525  1.00  0.00           H
ATOM   1303  CA  GLY    83      47.560  55.090  35.177  1.00  0.00           C
ATOM   1304  HA2 GLY    83      46.879  55.872  34.841  1.00  0.00           H
ATOM   1305  HA3 GLY    83      47.906  55.519  36.118  1.00  0.00           H
ATOM   1306  C   GLY    83      48.764  54.984  34.237  1.00  0.00           C
ATOM   1307  O   GLY    83      48.965  55.829  33.403  1.00  0.00           O
ATOM   1308  N   GLY    84      49.564  54.002  34.426  1.00  0.00           N
ATOM   1309  H   GLY    84      49.315  53.282  35.088  1.00  0.00           H
ATOM   1310  CA  GLY    84      50.921  53.809  33.860  1.00  0.00           C
ATOM   1311  HA2 GLY    84      51.132  52.739  33.874  1.00  0.00           H
ATOM   1312  HA3 GLY    84      50.801  54.250  32.870  1.00  0.00           H
ATOM   1313  C   GLY    84      52.008  54.534  34.681  1.00  0.00           C
ATOM   1314  O   GLY    84      53.103  54.749  34.300  1.00  0.00           O
ATOM   1315  N   ASP    85      51.623  55.040  35.854  1.00  0.00           N
ATOM   1316  H   ASP    85      50.689  54.816  36.164  1.00  0.00           H
ATOM   1317  CA  ASP    85      52.411  55.883  36.722  1.00  0.00           C
ATOM   1318  HA  ASP    85      53.463  55.672  36.530  1.00  0.00           H
ATOM   1319  CB  ASP    85      52.070  57.339  36.589  1.00  0.00           C
ATOM   1320  HB2 ASP    85      52.662  57.932  37.287  1.00  0.00           H
ATOM   1321  HB3 ASP    85      52.475  57.668  35.632  1.00  0.00           H
ATOM   1322  CG  ASP    85      50.664  57.812  36.734  1.00  0.00           C
ATOM   1323  OD1 ASP    85      49.788  57.061  37.232  1.00  0.00           O
ATOM   1324  OD2 ASP    85      50.371  59.013  36.452  1.00  0.00           O
ATOM   1325  C   ASP    85      52.133  55.417  38.172  1.00  0.00           C
ATOM   1326  O   ASP    85      52.193  56.255  39.100  1.00  0.00           O
ATOM   1327  N   ARG    86      51.911  54.122  38.366  1.00  0.00           N
ATOM   1328  H   ARG    86      51.982  53.519  37.558  1.00  0.00           H
ATOM   1329  CA  ARG    86      51.494  53.564  39.667  1.00  0.00           C
ATOM   1330  HA  ARG    86      51.232  52.528  39.448  1.00  0.00           H
ATOM   1331  CB  ARG    86      52.687  53.650  40.646  1.00  0.00           C
ATOM   1332  HB2 ARG    86      53.100  54.644  40.821  1.00  0.00           H
ATOM   1333  HB3 ARG    86      52.454  53.298  41.652  1.00  0.00           H
ATOM   1334  CG  ARG    86      53.826  52.823  40.021  1.00  0.00           C
ATOM   1335  HG2 ARG    86      53.517  51.825  39.710  1.00  0.00           H
ATOM   1336  HG3 ARG    86      54.117  53.334  39.105  1.00  0.00           H
ATOM   1337  CD  ARG    86      55.012  52.688  40.973  1.00  0.00           C
ATOM   1338  HD2 ARG    86      55.469  53.647  41.217  1.00  0.00           H
ATOM   1339  HD3 ARG    86      54.676  52.346  41.953  1.00  0.00           H
ATOM   1340  NE  ARG    86      56.047  51.755  40.634  1.00  0.00           N
ATOM   1341  HE  ARG    86      56.946  52.158  40.413  1.00  0.00           H
ATOM   1342  CZ  ARG    86      55.969  50.370  40.695  1.00  0.00           C
ATOM   1343  NH1 ARG    86      54.854  49.741  40.954  1.00  0.00           N
ATOM   1344 HH11 ARG    86      54.022  50.301  41.077  1.00  0.00           H
ATOM   1345 HH12 ARG    86      54.813  48.749  41.141  1.00  0.00           H
ATOM   1346  NH2 ARG    86      57.045  49.630  40.614  1.00  0.00           N
ATOM   1347 HH21 ARG    86      57.943  50.085  40.701  1.00  0.00           H
ATOM   1348 HH22 ARG    86      56.887  48.633  40.645  1.00  0.00           H
ATOM   1349  C   ARG    86      50.266  54.131  40.373  1.00  0.00           C
ATOM   1350  O   ARG    86      50.048  53.954  41.521  1.00  0.00           O
ATOM   1351  N   THR    87      49.467  54.918  39.665  1.00  0.00           N
ATOM   1352  H   THR    87      49.738  55.280  38.761  1.00  0.00           H
ATOM   1353  CA  THR    87      48.165  55.543  40.161  1.00  0.00           C
ATOM   1354  HA  THR    87      47.849  55.148  41.126  1.00  0.00           H
ATOM   1355  CB  THR    87      48.196  57.085  40.261  1.00  0.00           C
ATOM   1356  HB  THR    87      47.215  57.299  40.685  1.00  0.00           H
ATOM   1357  CG2 THR    87      49.323  57.570  41.087  1.00  0.00           C
ATOM   1358 HG21 THR    87      50.271  57.474  40.559  1.00  0.00           H
ATOM   1359 HG22 THR    87      49.397  57.106  42.071  1.00  0.00           H
ATOM   1360 HG23 THR    87      49.165  58.643  41.191  1.00  0.00           H
ATOM   1361  OG1 THR    87      48.079  57.616  38.995  1.00  0.00           O
ATOM   1362  HG1 THR    87      48.859  57.300  38.534  1.00  0.00           H
ATOM   1363  C   THR    87      46.967  55.094  39.253  1.00  0.00           C
ATOM   1364  O   THR    87      47.307  54.485  38.218  1.00  0.00           O
ATOM   1365  N   PHE    88      45.733  55.156  39.661  1.00  0.00           N
ATOM   1366  H   PHE    88      45.498  55.518  40.574  1.00  0.00           H
ATOM   1367  CA  PHE    88      44.645  54.639  38.877  1.00  0.00           C
ATOM   1368  HA  PHE    88      44.830  54.959  37.850  1.00  0.00           H
ATOM   1369  CB  PHE    88      44.548  53.075  39.070  1.00  0.00           C
ATOM   1370  HB2 PHE    88      43.806  52.618  38.415  1.00  0.00           H
ATOM   1371  HB3 PHE    88      45.561  52.713  38.897  1.00  0.00           H
ATOM   1372  CG  PHE    88      44.358  52.517  40.462  1.00  0.00           C
ATOM   1373  CD1 PHE    88      43.030  52.140  40.924  1.00  0.00           C
ATOM   1374  HD1 PHE    88      42.168  52.135  40.273  1.00  0.00           H
ATOM   1375  CE1 PHE    88      42.720  51.975  42.272  1.00  0.00           C
ATOM   1376  HE1 PHE    88      41.724  51.733  42.614  1.00  0.00           H
ATOM   1377  CZ  PHE    88      43.764  51.823  43.164  1.00  0.00           C
ATOM   1378  HZ  PHE    88      43.533  51.662  44.207  1.00  0.00           H
ATOM   1379  CE2 PHE    88      45.084  52.111  42.782  1.00  0.00           C
ATOM   1380  HE2 PHE    88      45.779  52.157  43.608  1.00  0.00           H
ATOM   1381  CD2 PHE    88      45.399  52.488  41.453  1.00  0.00           C
ATOM   1382  HD2 PHE    88      46.389  52.823  41.181  1.00  0.00           H
ATOM   1383  C   PHE    88      43.292  55.378  39.273  1.00  0.00           C
ATOM   1384  O   PHE    88      43.136  55.719  40.407  1.00  0.00           O
ATOM   1385  N   ASP    89      42.361  55.464  38.380  1.00  0.00           N
ATOM   1386  H   ASP    89      42.556  55.082  37.465  1.00  0.00           H
ATOM   1387  CA  ASP    89      40.991  55.930  38.604  1.00  0.00           C
ATOM   1388  HA  ASP    89      40.786  56.417  39.558  1.00  0.00           H
ATOM   1389  CB  ASP    89      40.723  56.939  37.409  1.00  0.00           C
ATOM   1390  HB2 ASP    89      41.459  57.732  37.542  1.00  0.00           H
ATOM   1391  HB3 ASP    89      40.961  56.505  36.437  1.00  0.00           H
ATOM   1392  CG  ASP    89      39.372  57.609  37.297  1.00  0.00           C
ATOM   1393  OD1 ASP    89      39.202  58.470  36.386  1.00  0.00           O
ATOM   1394  OD2 ASP    89      38.376  57.288  38.001  1.00  0.00           O
ATOM   1395  C   ASP    89      40.055  54.622  38.579  1.00  0.00           C
ATOM   1396  O   ASP    89      40.516  53.691  37.970  1.00  0.00           O
ATOM   1397  N   THR    90      38.830  54.612  39.079  1.00  0.00           N
ATOM   1398  H   THR    90      38.411  55.453  39.450  1.00  0.00           H
ATOM   1399  CA  THR    90      37.996  53.368  39.127  1.00  0.00           C
ATOM   1400  HA  THR    90      38.114  52.927  38.138  1.00  0.00           H
ATOM   1401  CB  THR    90      38.455  52.412  40.244  1.00  0.00           C
ATOM   1402  HB  THR    90      39.389  51.995  39.865  1.00  0.00           H
ATOM   1403  CG2 THR    90      38.776  53.054  41.608  1.00  0.00           C
ATOM   1404 HG21 THR    90      39.380  53.943  41.425  1.00  0.00           H
ATOM   1405 HG22 THR    90      39.362  52.383  42.235  1.00  0.00           H
ATOM   1406 HG23 THR    90      37.913  53.430  42.156  1.00  0.00           H
ATOM   1407  OG1 THR    90      37.461  51.366  40.441  1.00  0.00           O
ATOM   1408  HG1 THR    90      37.390  50.927  39.590  1.00  0.00           H
ATOM   1409  C   THR    90      36.528  53.770  39.387  1.00  0.00           C
ATOM   1410  O   THR    90      36.215  54.880  39.851  1.00  0.00           O
ATOM   1411  N   THR    91      35.609  52.945  38.963  1.00  0.00           N
ATOM   1412  H   THR    91      35.849  52.042  38.577  1.00  0.00           H
ATOM   1413  CA  THR    91      34.163  53.116  39.150  1.00  0.00           C
ATOM   1414  HA  THR    91      34.074  53.693  40.071  1.00  0.00           H
ATOM   1415  CB  THR    91      33.533  53.930  38.026  1.00  0.00           C
ATOM   1416  HB  THR    91      34.202  54.757  37.789  1.00  0.00           H
ATOM   1417  CG2 THR    91      33.412  53.211  36.688  1.00  0.00           C
ATOM   1418 HG21 THR    91      34.398  52.886  36.354  1.00  0.00           H
ATOM   1419 HG22 THR    91      32.927  53.889  35.985  1.00  0.00           H
ATOM   1420 HG23 THR    91      32.762  52.337  36.696  1.00  0.00           H
ATOM   1421  OG1 THR    91      32.242  54.243  38.372  1.00  0.00           O
ATOM   1422  HG1 THR    91      31.591  54.141  37.674  1.00  0.00           H
ATOM   1423  C   THR    91      33.522  51.760  39.411  1.00  0.00           C
ATOM   1424  O   THR    91      33.914  50.750  38.825  1.00  0.00           O
ATOM   1425  N   GLN    92      32.525  51.675  40.322  1.00  0.00           N
ATOM   1426  H   GLN    92      32.049  52.510  40.631  1.00  0.00           H
ATOM   1427  CA  GLN    92      32.101  50.447  41.014  1.00  0.00           C
ATOM   1428  HA  GLN    92      32.389  49.542  40.478  1.00  0.00           H
ATOM   1429  CB  GLN    92      32.852  50.372  42.373  1.00  0.00           C
ATOM   1430  HB2 GLN    92      32.478  51.144  43.045  1.00  0.00           H
ATOM   1431  HB3 GLN    92      32.731  49.356  42.751  1.00  0.00           H
ATOM   1432  CG  GLN    92      34.482  50.597  42.253  1.00  0.00           C
ATOM   1433  HG2 GLN    92      34.918  50.181  41.346  1.00  0.00           H
ATOM   1434  HG3 GLN    92      34.759  51.650  42.304  1.00  0.00           H
ATOM   1435  CD  GLN    92      35.292  49.868  43.373  1.00  0.00           C
ATOM   1436  OE1 GLN    92      34.792  49.438  44.401  1.00  0.00           O
ATOM   1437  NE2 GLN    92      36.603  49.809  43.060  1.00  0.00           N
ATOM   1438 HE21 GLN    92      37.115  49.284  43.755  1.00  0.00           H
ATOM   1439 HE22 GLN    92      37.065  50.430  42.412  1.00  0.00           H
ATOM   1440  C   GLN    92      30.584  50.413  41.113  1.00  0.00           C
ATOM   1441  O   GLN    92      29.935  51.403  41.231  1.00  0.00           O
ATOM   1442  N   SER    93      30.039  49.236  41.124  1.00  0.00           N
ATOM   1443  H   SER    93      30.689  48.480  40.962  1.00  0.00           H
ATOM   1444  CA  SER    93      28.810  48.881  41.741  1.00  0.00           C
ATOM   1445  HA  SER    93      28.565  49.681  42.439  1.00  0.00           H
ATOM   1446  CB  SER    93      27.730  48.818  40.662  1.00  0.00           C
ATOM   1447  HB2 SER    93      27.724  49.752  40.099  1.00  0.00           H
ATOM   1448  HB3 SER    93      27.888  47.977  39.988  1.00  0.00           H
ATOM   1449  OG  SER    93      26.475  48.804  41.265  1.00  0.00           O
ATOM   1450  HG  SER    93      25.808  48.369  40.731  1.00  0.00           H
ATOM   1451  C   SER    93      28.704  47.520  42.441  1.00  0.00           C
ATOM   1452  O   SER    93      29.427  46.546  42.123  1.00  0.00           O
ATOM   1453  N   LYS    94      27.676  47.304  43.278  1.00  0.00           N
ATOM   1454  H   LYS    94      26.959  48.013  43.339  1.00  0.00           H
ATOM   1455  CA  LYS    94      27.317  46.053  43.983  1.00  0.00           C
ATOM   1456  HA  LYS    94      27.875  45.198  43.602  1.00  0.00           H
ATOM   1457  CB  LYS    94      27.574  46.198  45.437  1.00  0.00           C
ATOM   1458  HB2 LYS    94      27.122  45.379  45.996  1.00  0.00           H
ATOM   1459  HB3 LYS    94      28.645  46.067  45.591  1.00  0.00           H
ATOM   1460  CG  LYS    94      27.168  47.548  46.038  1.00  0.00           C
ATOM   1461  HG2 LYS    94      27.976  48.277  45.965  1.00  0.00           H
ATOM   1462  HG3 LYS    94      26.351  47.982  45.463  1.00  0.00           H
ATOM   1463  CD  LYS    94      26.623  47.486  47.525  1.00  0.00           C
ATOM   1464  HD2 LYS    94      25.605  47.137  47.345  1.00  0.00           H
ATOM   1465  HD3 LYS    94      27.241  46.772  48.068  1.00  0.00           H
ATOM   1466  CE  LYS    94      26.443  48.859  48.126  1.00  0.00           C
ATOM   1467  HE2 LYS    94      25.859  49.345  47.345  1.00  0.00           H
ATOM   1468  HE3 LYS    94      26.001  48.714  49.112  1.00  0.00           H
ATOM   1469  NZ  LYS    94      27.813  49.500  48.269  1.00  0.00           N
ATOM   1470  HZ1 LYS    94      27.809  50.445  48.625  1.00  0.00           H
ATOM   1471  HZ2 LYS    94      28.247  49.566  47.359  1.00  0.00           H
ATOM   1472  HZ3 LYS    94      28.306  48.914  48.927  1.00  0.00           H
ATOM   1473  C   LYS    94      25.820  45.737  43.656  1.00  0.00           C
ATOM   1474  O   LYS    94      24.940  46.604  43.557  1.00  0.00           O
ATOM   1475  N   TYR    95      25.584  44.486  43.553  1.00  0.00           N
ATOM   1476  H   TYR    95      26.366  43.856  43.672  1.00  0.00           H
ATOM   1477  CA  TYR    95      24.241  43.876  43.398  1.00  0.00           C
ATOM   1478  HA  TYR    95      23.521  44.648  43.668  1.00  0.00           H
ATOM   1479  CB  TYR    95      24.036  43.437  41.907  1.00  0.00           C
ATOM   1480  HB2 TYR    95      24.619  42.540  41.703  1.00  0.00           H
ATOM   1481  HB3 TYR    95      22.974  43.229  41.774  1.00  0.00           H
ATOM   1482  CG  TYR    95      24.457  44.606  40.894  1.00  0.00           C
ATOM   1483  CD1 TYR    95      23.532  45.655  40.523  1.00  0.00           C
ATOM   1484  HD1 TYR    95      22.610  45.694  41.083  1.00  0.00           H
ATOM   1485  CE1 TYR    95      23.802  46.613  39.553  1.00  0.00           C
ATOM   1486  HE1 TYR    95      23.055  47.392  39.519  1.00  0.00           H
ATOM   1487  CZ  TYR    95      25.132  46.688  39.123  1.00  0.00           C
ATOM   1488  OH  TYR    95      25.536  47.803  38.465  1.00  0.00           O
ATOM   1489  HH  TYR    95      24.816  48.210  37.978  1.00  0.00           H
ATOM   1490  CE2 TYR    95      26.031  45.684  39.383  1.00  0.00           C
ATOM   1491  HE2 TYR    95      27.015  45.737  38.940  1.00  0.00           H
ATOM   1492  CD2 TYR    95      25.738  44.622  40.303  1.00  0.00           C
ATOM   1493  HD2 TYR    95      26.395  43.779  40.455  1.00  0.00           H
ATOM   1494  C   TYR    95      24.149  42.655  44.397  1.00  0.00           C
ATOM   1495  O   TYR    95      25.170  41.973  44.650  1.00  0.00           O
ATOM   1496  N   ARG    96      22.930  42.428  44.904  1.00  0.00           N
ATOM   1497  H   ARG    96      22.215  43.045  44.544  1.00  0.00           H
ATOM   1498  CA  ARG    96      22.540  41.361  45.869  1.00  0.00           C
ATOM   1499  HA  ARG    96      23.383  41.139  46.524  1.00  0.00           H
ATOM   1500  CB  ARG    96      21.330  41.753  46.731  1.00  0.00           C
ATOM   1501  HB2 ARG    96      21.461  42.727  47.202  1.00  0.00           H
ATOM   1502  HB3 ARG    96      20.475  41.904  46.072  1.00  0.00           H
ATOM   1503  CG  ARG    96      20.946  40.701  47.831  1.00  0.00           C
ATOM   1504  HG2 ARG    96      21.039  39.694  47.424  1.00  0.00           H
ATOM   1505  HG3 ARG    96      21.684  40.832  48.623  1.00  0.00           H
ATOM   1506  CD  ARG    96      19.486  40.845  48.439  1.00  0.00           C
ATOM   1507  HD2 ARG    96      19.358  41.878  48.763  1.00  0.00           H
ATOM   1508  HD3 ARG    96      18.839  40.623  47.591  1.00  0.00           H
ATOM   1509  NE  ARG    96      19.326  39.957  49.563  1.00  0.00           N
ATOM   1510  HE  ARG    96      18.978  39.029  49.373  1.00  0.00           H
ATOM   1511  CZ  ARG    96      19.396  40.264  50.836  1.00  0.00           C
ATOM   1512  NH1 ARG    96      19.687  41.544  51.117  1.00  0.00           N
ATOM   1513 HH11 ARG    96      19.766  42.189  50.344  1.00  0.00           H
ATOM   1514 HH12 ARG    96      19.504  41.834  52.067  1.00  0.00           H
ATOM   1515  NH2 ARG    96      19.263  39.372  51.778  1.00  0.00           N
ATOM   1516 HH21 ARG    96      19.059  38.422  51.498  1.00  0.00           H
ATOM   1517 HH22 ARG    96      19.537  39.574  52.729  1.00  0.00           H
ATOM   1518  C   ARG    96      22.359  40.076  45.094  1.00  0.00           C
ATOM   1519  O   ARG    96      21.537  39.998  44.190  1.00  0.00           O
ATOM   1520  N   LEU    97      22.982  38.969  45.564  1.00  0.00           N
ATOM   1521  H   LEU    97      23.419  39.042  46.471  1.00  0.00           H
ATOM   1522  CA  LEU    97      22.640  37.610  45.063  1.00  0.00           C
ATOM   1523  HA  LEU    97      22.425  37.647  43.995  1.00  0.00           H
ATOM   1524  CB  LEU    97      23.937  36.782  45.355  1.00  0.00           C
ATOM   1525  HB2 LEU    97      24.896  37.166  45.010  1.00  0.00           H
ATOM   1526  HB3 LEU    97      24.074  36.878  46.432  1.00  0.00           H
ATOM   1527  CG  LEU    97      23.768  35.270  44.982  1.00  0.00           C
ATOM   1528  HG  LEU    97      22.836  34.916  45.425  1.00  0.00           H
ATOM   1529  CD1 LEU    97      23.812  35.112  43.451  1.00  0.00           C
ATOM   1530 HD11 LEU    97      24.661  35.607  42.980  1.00  0.00           H
ATOM   1531 HD12 LEU    97      22.926  35.576  43.021  1.00  0.00           H
ATOM   1532 HD13 LEU    97      23.659  34.049  43.266  1.00  0.00           H
ATOM   1533  CD2 LEU    97      24.928  34.382  45.525  1.00  0.00           C
ATOM   1534 HD21 LEU    97      25.017  34.659  46.575  1.00  0.00           H
ATOM   1535 HD22 LEU    97      24.597  33.348  45.426  1.00  0.00           H
ATOM   1536 HD23 LEU    97      25.865  34.530  44.987  1.00  0.00           H
ATOM   1537  C   LEU    97      21.392  37.115  45.854  1.00  0.00           C
ATOM   1538  O   LEU    97      21.502  37.051  47.129  1.00  0.00           O
ATOM   1539  N   PRO    98      20.308  36.669  45.154  1.00  0.00           N
ATOM   1540  CD  PRO    98      20.055  36.687  43.688  1.00  0.00           C
ATOM   1541  HD2 PRO    98      20.446  35.788  43.210  1.00  0.00           H
ATOM   1542  HD3 PRO    98      20.378  37.642  43.277  1.00  0.00           H
ATOM   1543  CG  PRO    98      18.565  36.707  43.523  1.00  0.00           C
ATOM   1544  HG2 PRO    98      18.195  36.411  42.541  1.00  0.00           H
ATOM   1545  HG3 PRO    98      18.243  37.710  43.805  1.00  0.00           H
ATOM   1546  CB  PRO    98      18.175  35.758  44.658  1.00  0.00           C
ATOM   1547  HB2 PRO    98      18.485  34.771  44.314  1.00  0.00           H
ATOM   1548  HB3 PRO    98      17.126  35.894  44.925  1.00  0.00           H
ATOM   1549  CA  PRO    98      19.042  36.274  45.830  1.00  0.00           C
ATOM   1550  HA  PRO    98      18.598  37.144  46.314  1.00  0.00           H
ATOM   1551  C   PRO    98      19.117  35.120  46.869  1.00  0.00           C
ATOM   1552  O   PRO    98      19.726  34.109  46.444  1.00  0.00           O
ATOM   1553  N   ASP    99      18.410  35.157  48.027  1.00  0.00           N
ATOM   1554  H   ASP    99      17.887  35.976  48.298  1.00  0.00           H
ATOM   1555  CA  ASP    99      18.801  34.270  49.196  1.00  0.00           C
ATOM   1556  HA  ASP    99      19.860  34.477  49.352  1.00  0.00           H
ATOM   1557  CB  ASP    99      18.024  34.853  50.430  1.00  0.00           C
ATOM   1558  HB2 ASP    99      16.965  34.598  50.389  1.00  0.00           H
ATOM   1559  HB3 ASP    99      18.319  34.258  51.295  1.00  0.00           H
ATOM   1560  CG  ASP    99      18.279  36.358  50.749  1.00  0.00           C
ATOM   1561  OD1 ASP    99      19.212  36.962  50.217  1.00  0.00           O
ATOM   1562  OD2 ASP    99      17.478  36.964  51.557  1.00  0.00           O
ATOM   1563  C   ASP    99      18.579  32.697  49.075  1.00  0.00           C
ATOM   1564  O   ASP    99      18.923  32.046  50.074  1.00  0.00           O
ATOM   1565  N   ALA   100      18.192  32.210  47.927  1.00  0.00           N
ATOM   1566  H   ALA   100      17.902  32.826  47.182  1.00  0.00           H
ATOM   1567  CA  ALA   100      18.238  30.752  47.612  1.00  0.00           C
ATOM   1568  HA  ALA   100      18.939  30.220  48.254  1.00  0.00           H
ATOM   1569  CB  ALA   100      16.807  30.186  47.832  1.00  0.00           C
ATOM   1570  HB1 ALA   100      16.066  30.674  47.199  1.00  0.00           H
ATOM   1571  HB2 ALA   100      16.510  30.405  48.857  1.00  0.00           H
ATOM   1572  HB3 ALA   100      16.749  29.099  47.759  1.00  0.00           H
ATOM   1573  C   ALA   100      18.861  30.485  46.282  1.00  0.00           C
ATOM   1574  O   ALA   100      18.975  29.310  46.003  1.00  0.00           O
ATOM   1575  N   MET   101      19.371  31.427  45.512  1.00  0.00           N
ATOM   1576  H   MET   101      19.536  32.369  45.834  1.00  0.00           H
ATOM   1577  CA  MET   101      20.003  31.105  44.201  1.00  0.00           C
ATOM   1578  HA  MET   101      19.216  30.666  43.588  1.00  0.00           H
ATOM   1579  CB  MET   101      20.455  32.396  43.646  1.00  0.00           C
ATOM   1580  HB2 MET   101      19.660  33.139  43.706  1.00  0.00           H
ATOM   1581  HB3 MET   101      21.178  32.749  44.381  1.00  0.00           H
ATOM   1582  CG  MET   101      21.069  32.233  42.233  1.00  0.00           C
ATOM   1583  HG2 MET   101      22.092  31.874  42.352  1.00  0.00           H
ATOM   1584  HG3 MET   101      20.436  31.579  41.634  1.00  0.00           H
ATOM   1585  SD  MET   101      21.302  33.697  41.243  1.00  0.00           S
ATOM   1586  CE  MET   101      19.628  34.121  40.817  1.00  0.00           C
ATOM   1587  HE1 MET   101      19.344  33.339  40.112  1.00  0.00           H
ATOM   1588  HE2 MET   101      19.060  34.033  41.744  1.00  0.00           H
ATOM   1589  HE3 MET   101      19.717  35.098  40.344  1.00  0.00           H
ATOM   1590  C   MET   101      21.187  30.145  44.419  1.00  0.00           C
ATOM   1591  O   MET   101      21.476  29.280  43.602  1.00  0.00           O
ATOM   1592  N   ARG   102      21.995  30.315  45.522  1.00  0.00           N
ATOM   1593  H   ARG   102      21.731  30.991  46.225  1.00  0.00           H
ATOM   1594  CA  ARG   102      23.189  29.476  45.839  1.00  0.00           C
ATOM   1595  HA  ARG   102      23.852  29.434  44.975  1.00  0.00           H
ATOM   1596  CB  ARG   102      24.197  30.209  46.824  1.00  0.00           C
ATOM   1597  HB2 ARG   102      25.202  29.788  46.851  1.00  0.00           H
ATOM   1598  HB3 ARG   102      24.359  31.223  46.459  1.00  0.00           H
ATOM   1599  CG  ARG   102      23.704  30.135  48.306  1.00  0.00           C
ATOM   1600  HG2 ARG   102      22.648  30.406  48.274  1.00  0.00           H
ATOM   1601  HG3 ARG   102      23.903  29.159  48.747  1.00  0.00           H
ATOM   1602  CD  ARG   102      24.506  31.107  49.112  1.00  0.00           C
ATOM   1603  HD2 ARG   102      25.579  30.919  49.136  1.00  0.00           H
ATOM   1604  HD3 ARG   102      24.404  32.047  48.569  1.00  0.00           H
ATOM   1605  NE  ARG   102      24.017  31.342  50.445  1.00  0.00           N
ATOM   1606  HE  ARG   102      23.023  31.199  50.547  1.00  0.00           H
ATOM   1607  CZ  ARG   102      24.553  31.598  51.657  1.00  0.00           C
ATOM   1608  NH1 ARG   102      25.834  31.592  51.865  1.00  0.00           N
ATOM   1609 HH11 ARG   102      26.521  31.188  51.244  1.00  0.00           H
ATOM   1610 HH12 ARG   102      26.082  31.972  52.767  1.00  0.00           H
ATOM   1611  NH2 ARG   102      23.828  32.031  52.636  1.00  0.00           N
ATOM   1612 HH21 ARG   102      22.861  32.299  52.518  1.00  0.00           H
ATOM   1613 HH22 ARG   102      24.236  32.454  53.458  1.00  0.00           H
ATOM   1614  C   ARG   102      22.812  28.041  46.301  1.00  0.00           C
ATOM   1615  O   ARG   102      23.627  27.171  46.182  1.00  0.00           O
ATOM   1616  N   THR   103      21.620  27.799  46.637  1.00  0.00           N
ATOM   1617  H   THR   103      20.977  28.576  46.693  1.00  0.00           H
ATOM   1618  CA  THR   103      21.162  26.469  46.979  1.00  0.00           C
ATOM   1619  HA  THR   103      21.967  25.753  47.141  1.00  0.00           H
ATOM   1620  CB  THR   103      20.264  26.592  48.297  1.00  0.00           C
ATOM   1621  HB  THR   103      19.705  25.670  48.457  1.00  0.00           H
ATOM   1622  CG2 THR   103      21.120  27.046  49.505  1.00  0.00           C
ATOM   1623 HG21 THR   103      21.534  28.024  49.260  1.00  0.00           H
ATOM   1624 HG22 THR   103      21.955  26.357  49.630  1.00  0.00           H
ATOM   1625 HG23 THR   103      20.484  27.100  50.388  1.00  0.00           H
ATOM   1626  OG1 THR   103      19.364  27.706  48.211  1.00  0.00           O
ATOM   1627  HG1 THR   103      18.910  27.584  47.375  1.00  0.00           H
ATOM   1628  C   THR   103      20.291  25.843  45.848  1.00  0.00           C
ATOM   1629  O   THR   103      19.565  24.918  46.061  1.00  0.00           O
ATOM   1630  N   THR   104      20.453  26.322  44.591  1.00  0.00           N
ATOM   1631  H   THR   104      21.031  27.139  44.452  1.00  0.00           H
ATOM   1632  CA  THR   104      19.648  25.943  43.445  1.00  0.00           C
ATOM   1633  HA  THR   104      18.600  25.968  43.741  1.00  0.00           H
ATOM   1634  CB  THR   104      19.707  27.014  42.291  1.00  0.00           C
ATOM   1635  HB  THR   104      19.410  27.898  42.856  1.00  0.00           H
ATOM   1636  CG2 THR   104      21.047  27.105  41.604  1.00  0.00           C
ATOM   1637 HG21 THR   104      20.954  27.857  40.821  1.00  0.00           H
ATOM   1638 HG22 THR   104      21.408  26.153  41.215  1.00  0.00           H
ATOM   1639 HG23 THR   104      21.848  27.374  42.292  1.00  0.00           H
ATOM   1640  OG1 THR   104      18.783  26.755  41.264  1.00  0.00           O
ATOM   1641  HG1 THR   104      17.926  26.891  41.674  1.00  0.00           H
ATOM   1642  C   THR   104      19.964  24.584  42.930  1.00  0.00           C
ATOM   1643  O   THR   104      20.999  23.955  43.108  1.00  0.00           O
ATOM   1644  N   GLN   105      18.985  23.980  42.312  1.00  0.00           N
ATOM   1645  H   GLN   105      18.070  24.405  42.365  1.00  0.00           H
ATOM   1646  CA  GLN   105      19.138  22.765  41.489  1.00  0.00           C
ATOM   1647  HA  GLN   105      19.892  22.131  41.957  1.00  0.00           H
ATOM   1648  CB  GLN   105      17.886  21.967  41.495  1.00  0.00           C
ATOM   1649  HB2 GLN   105      18.142  21.007  41.047  1.00  0.00           H
ATOM   1650  HB3 GLN   105      17.586  21.748  42.520  1.00  0.00           H
ATOM   1651  CG  GLN   105      16.661  22.584  40.766  1.00  0.00           C
ATOM   1652  HG2 GLN   105      17.038  23.180  39.934  1.00  0.00           H
ATOM   1653  HG3 GLN   105      16.079  21.791  40.295  1.00  0.00           H
ATOM   1654  CD  GLN   105      15.755  23.406  41.600  1.00  0.00           C
ATOM   1655  OE1 GLN   105      16.151  24.077  42.484  1.00  0.00           O
ATOM   1656  NE2 GLN   105      14.485  23.558  41.275  1.00  0.00           N
ATOM   1657 HE21 GLN   105      14.042  24.348  41.720  1.00  0.00           H
ATOM   1658 HE22 GLN   105      14.161  23.037  40.472  1.00  0.00           H
ATOM   1659  C   GLN   105      19.782  23.013  40.120  1.00  0.00           C
ATOM   1660  O   GLN   105      20.107  22.048  39.439  1.00  0.00           O
ATOM   1661  N   ASN   106      19.975  24.251  39.654  1.00  0.00           N
ATOM   1662  H   ASN   106      19.744  24.971  40.323  1.00  0.00           H
ATOM   1663  CA  ASN   106      20.123  24.602  38.238  1.00  0.00           C
ATOM   1664  HA  ASN   106      19.786  23.764  37.629  1.00  0.00           H
ATOM   1665  CB  ASN   106      19.185  25.728  37.843  1.00  0.00           C
ATOM   1666  HB2 ASN   106      18.176  25.379  38.060  1.00  0.00           H
ATOM   1667  HB3 ASN   106      19.356  26.689  38.327  1.00  0.00           H
ATOM   1668  CG  ASN   106      19.413  26.078  36.395  1.00  0.00           C
ATOM   1669  OD1 ASN   106      19.783  25.261  35.564  1.00  0.00           O
ATOM   1670  ND2 ASN   106      19.246  27.299  36.006  1.00  0.00           N
ATOM   1671 HD21 ASN   106      18.748  27.895  36.653  1.00  0.00           H
ATOM   1672 HD22 ASN   106      19.144  27.472  35.016  1.00  0.00           H
ATOM   1673  C   ASN   106      21.668  24.834  37.845  1.00  0.00           C
ATOM   1674  O   ASN   106      22.202  25.886  38.224  1.00  0.00           O
ATOM   1675  N   PRO   107      22.203  24.028  36.897  1.00  0.00           N
ATOM   1676  CD  PRO   107      21.711  22.768  36.398  1.00  0.00           C
ATOM   1677  HD2 PRO   107      20.934  22.899  35.645  1.00  0.00           H
ATOM   1678  HD3 PRO   107      21.332  22.149  37.211  1.00  0.00           H
ATOM   1679  CG  PRO   107      22.942  22.012  35.802  1.00  0.00           C
ATOM   1680  HG2 PRO   107      22.646  21.327  35.008  1.00  0.00           H
ATOM   1681  HG3 PRO   107      23.480  21.439  36.556  1.00  0.00           H
ATOM   1682  CB  PRO   107      23.730  23.210  35.297  1.00  0.00           C
ATOM   1683  HB2 PRO   107      23.376  23.493  34.306  1.00  0.00           H
ATOM   1684  HB3 PRO   107      24.774  22.904  35.227  1.00  0.00           H
ATOM   1685  CA  PRO   107      23.581  24.278  36.357  1.00  0.00           C
ATOM   1686  HA  PRO   107      24.281  24.084  37.169  1.00  0.00           H
ATOM   1687  C   PRO   107      23.894  25.658  35.841  1.00  0.00           C
ATOM   1688  O   PRO   107      25.083  25.965  35.801  1.00  0.00           O
ATOM   1689  N   ASP   108      22.943  26.363  35.280  1.00  0.00           N
ATOM   1690  H   ASP   108      22.008  25.982  35.264  1.00  0.00           H
ATOM   1691  CA  ASP   108      23.100  27.705  34.589  1.00  0.00           C
ATOM   1692  HA  ASP   108      24.118  27.821  34.220  1.00  0.00           H
ATOM   1693  CB  ASP   108      22.065  27.827  33.453  1.00  0.00           C
ATOM   1694  HB2 ASP   108      21.136  27.549  33.952  1.00  0.00           H
ATOM   1695  HB3 ASP   108      21.839  28.862  33.194  1.00  0.00           H
ATOM   1696  CG  ASP   108      22.262  26.891  32.224  1.00  0.00           C
ATOM   1697  OD1 ASP   108      23.378  26.412  31.962  1.00  0.00           O
ATOM   1698  OD2 ASP   108      21.268  26.743  31.477  1.00  0.00           O
ATOM   1699  C   ASP   108      23.030  28.923  35.515  1.00  0.00           C
ATOM   1700  O   ASP   108      23.387  30.012  35.181  1.00  0.00           O
ATOM   1701  N   GLU   109      22.414  28.738  36.735  1.00  0.00           N
ATOM   1702  H   GLU   109      22.313  27.813  37.127  1.00  0.00           H
ATOM   1703  CA  GLU   109      21.687  29.823  37.353  1.00  0.00           C
ATOM   1704  HA  GLU   109      20.877  30.186  36.721  1.00  0.00           H
ATOM   1705  CB  GLU   109      20.958  29.270  38.630  1.00  0.00           C
ATOM   1706  HB2 GLU   109      20.631  28.272  38.333  1.00  0.00           H
ATOM   1707  HB3 GLU   109      21.717  29.128  39.399  1.00  0.00           H
ATOM   1708  CG  GLU   109      19.892  30.165  39.304  1.00  0.00           C
ATOM   1709  HG2 GLU   109      19.690  29.844  40.326  1.00  0.00           H
ATOM   1710  HG3 GLU   109      20.393  31.131  39.362  1.00  0.00           H
ATOM   1711  CD  GLU   109      18.586  30.227  38.566  1.00  0.00           C
ATOM   1712  OE1 GLU   109      18.422  29.652  37.481  1.00  0.00           O
ATOM   1713  OE2 GLU   109      17.611  30.773  39.161  1.00  0.00           O
ATOM   1714  C   GLU   109      22.555  31.019  37.841  1.00  0.00           C
ATOM   1715  O   GLU   109      22.189  32.188  37.790  1.00  0.00           O
ATOM   1716  N   LEU   110      23.762  30.697  38.284  1.00  0.00           N
ATOM   1717  H   LEU   110      24.056  29.742  38.141  1.00  0.00           H
ATOM   1718  CA  LEU   110      24.749  31.708  38.787  1.00  0.00           C
ATOM   1719  HA  LEU   110      24.247  32.565  39.237  1.00  0.00           H
ATOM   1720  CB  LEU   110      25.693  30.932  39.772  1.00  0.00           C
ATOM   1721  HB2 LEU   110      25.055  30.517  40.551  1.00  0.00           H
ATOM   1722  HB3 LEU   110      26.077  30.079  39.211  1.00  0.00           H
ATOM   1723  CG  LEU   110      27.005  31.697  40.288  1.00  0.00           C
ATOM   1724  HG  LEU   110      27.534  31.981  39.378  1.00  0.00           H
ATOM   1725  CD1 LEU   110      26.757  32.963  41.131  1.00  0.00           C
ATOM   1726 HD11 LEU   110      26.238  33.717  40.540  1.00  0.00           H
ATOM   1727 HD12 LEU   110      27.685  33.496  41.340  1.00  0.00           H
ATOM   1728 HD13 LEU   110      26.107  32.817  41.994  1.00  0.00           H
ATOM   1729  CD2 LEU   110      27.852  30.682  41.106  1.00  0.00           C
ATOM   1730 HD21 LEU   110      27.282  30.450  42.006  1.00  0.00           H
ATOM   1731 HD22 LEU   110      27.913  29.761  40.526  1.00  0.00           H
ATOM   1732 HD23 LEU   110      28.854  30.946  41.443  1.00  0.00           H
ATOM   1733  C   LEU   110      25.451  32.323  37.594  1.00  0.00           C
ATOM   1734  O   LEU   110      25.851  33.488  37.632  1.00  0.00           O
ATOM   1735  N   TRP   111      25.704  31.556  36.546  1.00  0.00           N
ATOM   1736  H   TRP   111      25.219  30.682  36.397  1.00  0.00           H
ATOM   1737  CA  TRP   111      26.459  32.061  35.402  1.00  0.00           C
ATOM   1738  HA  TRP   111      27.391  32.530  35.717  1.00  0.00           H
ATOM   1739  CB  TRP   111      26.998  30.965  34.424  1.00  0.00           C
ATOM   1740  HB2 TRP   111      26.108  30.614  33.903  1.00  0.00           H
ATOM   1741  HB3 TRP   111      27.635  31.525  33.740  1.00  0.00           H
ATOM   1742  CG  TRP   111      27.659  29.814  35.097  1.00  0.00           C
ATOM   1743  CD1 TRP   111      27.427  28.482  34.895  1.00  0.00           C
ATOM   1744  HD1 TRP   111      26.740  28.083  34.164  1.00  0.00           H
ATOM   1745  NE1 TRP   111      28.209  27.697  35.701  1.00  0.00           N
ATOM   1746  HE1 TRP   111      28.201  26.698  35.850  1.00  0.00           H
ATOM   1747  CE2 TRP   111      29.016  28.491  36.501  1.00  0.00           C
ATOM   1748  CZ2 TRP   111      29.945  28.263  37.525  1.00  0.00           C
ATOM   1749  HZ2 TRP   111      30.146  27.249  37.841  1.00  0.00           H
ATOM   1750  CH2 TRP   111      30.704  29.293  37.975  1.00  0.00           C
ATOM   1751  HH2 TRP   111      31.564  29.055  38.584  1.00  0.00           H
ATOM   1752  CZ3 TRP   111      30.573  30.603  37.519  1.00  0.00           C
ATOM   1753  HZ3 TRP   111      31.361  31.292  37.787  1.00  0.00           H
ATOM   1754  CE3 TRP   111      29.527  30.885  36.638  1.00  0.00           C
ATOM   1755  HE3 TRP   111      29.472  31.839  36.132  1.00  0.00           H
ATOM   1756  CD2 TRP   111      28.769  29.835  36.060  1.00  0.00           C
ATOM   1757  C   TRP   111      25.652  33.056  34.590  1.00  0.00           C
ATOM   1758  O   TRP   111      26.198  34.103  34.187  1.00  0.00           O
ATOM   1759  N   GLU   112      24.325  32.808  34.443  1.00  0.00           N
ATOM   1760  H   GLU   112      23.930  31.962  34.830  1.00  0.00           H
ATOM   1761  CA  GLU   112      23.274  33.809  33.975  1.00  0.00           C
ATOM   1762  HA  GLU   112      23.395  34.116  32.936  1.00  0.00           H
ATOM   1763  CB  GLU   112      21.823  33.136  34.047  1.00  0.00           C
ATOM   1764  HB2 GLU   112      21.608  32.629  34.989  1.00  0.00           H
ATOM   1765  HB3 GLU   112      21.120  33.938  33.826  1.00  0.00           H
ATOM   1766  CG  GLU   112      21.692  31.910  33.153  1.00  0.00           C
ATOM   1767  HG2 GLU   112      22.575  31.288  33.292  1.00  0.00           H
ATOM   1768  HG3 GLU   112      20.912  31.342  33.658  1.00  0.00           H
ATOM   1769  CD  GLU   112      21.221  32.190  31.761  1.00  0.00           C
ATOM   1770  OE1 GLU   112      21.050  33.333  31.301  1.00  0.00           O
ATOM   1771  OE2 GLU   112      21.156  31.165  31.000  1.00  0.00           O
ATOM   1772  C   GLU   112      23.322  35.053  34.877  1.00  0.00           C
ATOM   1773  O   GLU   112      23.577  36.151  34.370  1.00  0.00           O
ATOM   1774  N   PHE   113      23.270  34.856  36.235  1.00  0.00           N
ATOM   1775  H   PHE   113      23.116  33.929  36.605  1.00  0.00           H
ATOM   1776  CA  PHE   113      23.263  35.909  37.238  1.00  0.00           C
ATOM   1777  HA  PHE   113      22.485  36.622  36.964  1.00  0.00           H
ATOM   1778  CB  PHE   113      23.113  35.342  38.677  1.00  0.00           C
ATOM   1779  HB2 PHE   113      22.091  34.964  38.661  1.00  0.00           H
ATOM   1780  HB3 PHE   113      23.785  34.533  38.964  1.00  0.00           H
ATOM   1781  CG  PHE   113      23.170  36.485  39.739  1.00  0.00           C
ATOM   1782  CD1 PHE   113      22.074  37.415  39.858  1.00  0.00           C
ATOM   1783  HD1 PHE   113      21.159  37.297  39.296  1.00  0.00           H
ATOM   1784  CE1 PHE   113      22.083  38.428  40.800  1.00  0.00           C
ATOM   1785  HE1 PHE   113      21.292  39.157  40.904  1.00  0.00           H
ATOM   1786  CZ  PHE   113      23.146  38.587  41.690  1.00  0.00           C
ATOM   1787  HZ  PHE   113      23.164  39.416  42.383  1.00  0.00           H
ATOM   1788  CE2 PHE   113      24.276  37.725  41.528  1.00  0.00           C
ATOM   1789  HE2 PHE   113      25.148  37.775  42.164  1.00  0.00           H
ATOM   1790  CD2 PHE   113      24.248  36.665  40.555  1.00  0.00           C
ATOM   1791  HD2 PHE   113      25.137  36.057  40.481  1.00  0.00           H
ATOM   1792  C   PHE   113      24.532  36.820  37.235  1.00  0.00           C
ATOM   1793  O   PHE   113      24.414  38.007  37.195  1.00  0.00           O
ATOM   1794  N   ILE   114      25.735  36.270  37.097  1.00  0.00           N
ATOM   1795  H   ILE   114      25.840  35.266  37.127  1.00  0.00           H
ATOM   1796  CA  ILE   114      26.972  37.026  36.843  1.00  0.00           C
ATOM   1797  HA  ILE   114      26.989  37.802  37.608  1.00  0.00           H
ATOM   1798  CB  ILE   114      28.248  36.214  36.926  1.00  0.00           C
ATOM   1799  HB  ILE   114      28.145  35.443  36.163  1.00  0.00           H
ATOM   1800  CG2 ILE   114      29.494  37.001  36.641  1.00  0.00           C
ATOM   1801 HG21 ILE   114      29.483  37.907  37.247  1.00  0.00           H
ATOM   1802 HG22 ILE   114      29.524  37.266  35.584  1.00  0.00           H
ATOM   1803 HG23 ILE   114      30.358  36.421  36.965  1.00  0.00           H
ATOM   1804  CG1 ILE   114      28.290  35.638  38.255  1.00  0.00           C
ATOM   1805 HG12 ILE   114      28.428  36.477  38.937  1.00  0.00           H
ATOM   1806 HG13 ILE   114      27.307  35.206  38.445  1.00  0.00           H
ATOM   1807  CD1 ILE   114      29.363  34.519  38.413  1.00  0.00           C
ATOM   1808 HD11 ILE   114      30.035  34.916  39.173  1.00  0.00           H
ATOM   1809 HD12 ILE   114      29.758  34.182  37.454  1.00  0.00           H
ATOM   1810 HD13 ILE   114      28.881  33.606  38.761  1.00  0.00           H
ATOM   1811  C   ILE   114      26.887  37.726  35.515  1.00  0.00           C
ATOM   1812  O   ILE   114      27.230  38.970  35.530  1.00  0.00           O
ATOM   1813  N   ALA   115      26.598  37.054  34.356  1.00  0.00           N
ATOM   1814  H   ALA   115      26.312  36.086  34.387  1.00  0.00           H
ATOM   1815  CA  ALA   115      26.650  37.733  33.041  1.00  0.00           C
ATOM   1816  HA  ALA   115      27.524  38.366  32.890  1.00  0.00           H
ATOM   1817  CB  ALA   115      26.520  36.657  32.000  1.00  0.00           C
ATOM   1818  HB1 ALA   115      26.780  36.991  30.995  1.00  0.00           H
ATOM   1819  HB2 ALA   115      25.516  36.235  32.018  1.00  0.00           H
ATOM   1820  HB3 ALA   115      27.155  35.819  32.285  1.00  0.00           H
ATOM   1821  C   ALA   115      25.467  38.790  32.909  1.00  0.00           C
ATOM   1822  O   ALA   115      25.603  39.796  32.222  1.00  0.00           O
ATOM   1823  N   ASP   116      24.293  38.656  33.581  1.00  0.00           N
ATOM   1824  H   ASP   116      24.075  37.793  34.059  1.00  0.00           H
ATOM   1825  CA  ASP   116      23.175  39.623  33.708  1.00  0.00           C
ATOM   1826  HA  ASP   116      22.908  39.950  32.703  1.00  0.00           H
ATOM   1827  CB  ASP   116      21.914  38.865  34.333  1.00  0.00           C
ATOM   1828  HB2 ASP   116      22.152  38.254  35.204  1.00  0.00           H
ATOM   1829  HB3 ASP   116      21.321  39.680  34.748  1.00  0.00           H
ATOM   1830  CG  ASP   116      20.966  38.219  33.285  1.00  0.00           C
ATOM   1831  OD1 ASP   116      21.223  38.314  32.078  1.00  0.00           O
ATOM   1832  OD2 ASP   116      19.857  37.759  33.685  1.00  0.00           O
ATOM   1833  C   ASP   116      23.634  40.853  34.565  1.00  0.00           C
ATOM   1834  O   ASP   116      23.113  41.936  34.307  1.00  0.00           O
ATOM   1835  N   SER   117      24.464  40.723  35.553  1.00  0.00           N
ATOM   1836  H   SER   117      24.590  39.768  35.856  1.00  0.00           H
ATOM   1837  CA  SER   117      25.033  41.810  36.436  1.00  0.00           C
ATOM   1838  HA  SER   117      24.247  42.558  36.541  1.00  0.00           H
ATOM   1839  CB  SER   117      25.410  41.320  37.859  1.00  0.00           C
ATOM   1840  HB2 SER   117      26.224  40.600  37.767  1.00  0.00           H
ATOM   1841  HB3 SER   117      25.540  42.173  38.524  1.00  0.00           H
ATOM   1842  OG  SER   117      24.179  40.726  38.318  1.00  0.00           O
ATOM   1843  HG  SER   117      24.056  39.882  37.877  1.00  0.00           H
ATOM   1844  C   SER   117      26.172  42.652  35.774  1.00  0.00           C
ATOM   1845  O   SER   117      26.241  43.874  35.905  1.00  0.00           O
ATOM   1846  N   LEU   118      27.038  41.957  35.045  1.00  0.00           N
ATOM   1847  H   LEU   118      26.837  40.967  35.033  1.00  0.00           H
ATOM   1848  CA  LEU   118      28.088  42.483  34.176  1.00  0.00           C
ATOM   1849  HA  LEU   118      28.775  43.103  34.752  1.00  0.00           H
ATOM   1850  CB  LEU   118      28.757  41.224  33.538  1.00  0.00           C
ATOM   1851  HB2 LEU   118      29.305  40.577  34.222  1.00  0.00           H
ATOM   1852  HB3 LEU   118      28.035  40.724  32.893  1.00  0.00           H
ATOM   1853  CG  LEU   118      29.855  41.621  32.604  1.00  0.00           C
ATOM   1854  HG  LEU   118      29.443  42.079  31.705  1.00  0.00           H
ATOM   1855  CD1 LEU   118      30.931  42.544  33.084  1.00  0.00           C
ATOM   1856 HD11 LEU   118      31.799  42.460  32.428  1.00  0.00           H
ATOM   1857 HD12 LEU   118      31.193  42.441  34.137  1.00  0.00           H
ATOM   1858 HD13 LEU   118      30.614  43.581  32.974  1.00  0.00           H
ATOM   1859  CD2 LEU   118      30.422  40.400  32.052  1.00  0.00           C
ATOM   1860 HD21 LEU   118      31.178  39.967  32.707  1.00  0.00           H
ATOM   1861 HD22 LEU   118      29.728  39.737  31.537  1.00  0.00           H
ATOM   1862 HD23 LEU   118      31.047  40.758  31.233  1.00  0.00           H
ATOM   1863  C   LEU   118      27.466  43.415  33.149  1.00  0.00           C
ATOM   1864  O   LEU   118      28.027  44.502  32.879  1.00  0.00           O
ATOM   1865  N   LYS   119      26.320  43.020  32.579  1.00  0.00           N
ATOM   1866  H   LYS   119      26.055  42.061  32.752  1.00  0.00           H
ATOM   1867  CA  LYS   119      25.593  43.784  31.562  1.00  0.00           C
ATOM   1868  HA  LYS   119      26.328  44.373  31.012  1.00  0.00           H
ATOM   1869  CB  LYS   119      24.907  42.803  30.640  1.00  0.00           C
ATOM   1870  HB2 LYS   119      25.631  42.029  30.385  1.00  0.00           H
ATOM   1871  HB3 LYS   119      24.096  42.261  31.125  1.00  0.00           H
ATOM   1872  CG  LYS   119      24.580  43.541  29.282  1.00  0.00           C
ATOM   1873  HG2 LYS   119      23.938  44.389  29.522  1.00  0.00           H
ATOM   1874  HG3 LYS   119      25.538  43.882  28.891  1.00  0.00           H
ATOM   1875  CD  LYS   119      23.778  42.756  28.310  1.00  0.00           C
ATOM   1876  HD2 LYS   119      24.452  42.155  27.699  1.00  0.00           H
ATOM   1877  HD3 LYS   119      23.077  42.106  28.834  1.00  0.00           H
ATOM   1878  CE  LYS   119      22.973  43.607  27.254  1.00  0.00           C
ATOM   1879  HE2 LYS   119      22.586  42.857  26.565  1.00  0.00           H
ATOM   1880  HE3 LYS   119      22.198  44.218  27.717  1.00  0.00           H
ATOM   1881  NZ  LYS   119      23.899  44.517  26.450  1.00  0.00           N
ATOM   1882  HZ1 LYS   119      24.277  45.210  27.080  1.00  0.00           H
ATOM   1883  HZ2 LYS   119      23.523  45.114  25.725  1.00  0.00           H
ATOM   1884  HZ3 LYS   119      24.584  43.951  25.970  1.00  0.00           H
ATOM   1885  C   LYS   119      24.690  44.867  32.157  1.00  0.00           C
ATOM   1886  O   LYS   119      24.663  46.054  31.661  1.00  0.00           O
ATOM   1887  N   ALA   120      24.134  44.672  33.341  1.00  0.00           N
ATOM   1888  H   ALA   120      24.176  43.758  33.770  1.00  0.00           H
ATOM   1889  CA  ALA   120      23.440  45.722  34.093  1.00  0.00           C
ATOM   1890  HA  ALA   120      22.606  46.113  33.510  1.00  0.00           H
ATOM   1891  CB  ALA   120      22.760  44.995  35.305  1.00  0.00           C
ATOM   1892  HB1 ALA   120      23.444  44.672  36.090  1.00  0.00           H
ATOM   1893  HB2 ALA   120      22.199  44.120  34.975  1.00  0.00           H
ATOM   1894  HB3 ALA   120      22.031  45.753  35.585  1.00  0.00           H
ATOM   1895  C   ALA   120      24.369  46.862  34.546  1.00  0.00           C
ATOM   1896  O   ALA   120      23.982  48.048  34.514  1.00  0.00           O
ATOM   1897  N   PHE   121      25.666  46.579  34.817  1.00  0.00           N
ATOM   1898  H   PHE   121      25.941  45.645  35.088  1.00  0.00           H
ATOM   1899  CA  PHE   121      26.784  47.477  34.930  1.00  0.00           C
ATOM   1900  HA  PHE   121      26.383  48.251  35.585  1.00  0.00           H
ATOM   1901  CB  PHE   121      27.962  46.753  35.661  1.00  0.00           C
ATOM   1902  HB2 PHE   121      27.464  46.350  36.543  1.00  0.00           H
ATOM   1903  HB3 PHE   121      28.295  45.887  35.090  1.00  0.00           H
ATOM   1904  CG  PHE   121      29.174  47.692  36.004  1.00  0.00           C
ATOM   1905  CD1 PHE   121      29.166  48.521  37.161  1.00  0.00           C
ATOM   1906  HD1 PHE   121      28.362  48.432  37.876  1.00  0.00           H
ATOM   1907  CE1 PHE   121      30.366  49.230  37.506  1.00  0.00           C
ATOM   1908  HE1 PHE   121      30.480  49.756  38.442  1.00  0.00           H
ATOM   1909  CZ  PHE   121      31.468  49.302  36.605  1.00  0.00           C
ATOM   1910  HZ  PHE   121      32.265  50.008  36.789  1.00  0.00           H
ATOM   1911  CE2 PHE   121      31.432  48.575  35.399  1.00  0.00           C
ATOM   1912  HE2 PHE   121      32.219  48.734  34.677  1.00  0.00           H
ATOM   1913  CD2 PHE   121      30.307  47.704  35.187  1.00  0.00           C
ATOM   1914  HD2 PHE   121      30.333  47.070  34.313  1.00  0.00           H
ATOM   1915  C   PHE   121      27.111  48.122  33.528  1.00  0.00           C
ATOM   1916  O   PHE   121      26.802  49.281  33.346  1.00  0.00           O
ATOM   1917  N   ILE   122      27.508  47.276  32.564  1.00  0.00           N
ATOM   1918  H   ILE   122      27.599  46.319  32.872  1.00  0.00           H
ATOM   1919  CA  ILE   122      28.038  47.780  31.231  1.00  0.00           C
ATOM   1920  HA  ILE   122      28.887  48.427  31.451  1.00  0.00           H
ATOM   1921  CB  ILE   122      28.591  46.654  30.264  1.00  0.00           C
ATOM   1922  HB  ILE   122      27.833  45.888  30.097  1.00  0.00           H
ATOM   1923  CG2 ILE   122      28.990  47.234  28.893  1.00  0.00           C
ATOM   1924 HG21 ILE   122      29.840  47.888  29.089  1.00  0.00           H
ATOM   1925 HG22 ILE   122      28.141  47.778  28.478  1.00  0.00           H
ATOM   1926 HG23 ILE   122      29.344  46.439  28.237  1.00  0.00           H
ATOM   1927  CG1 ILE   122      29.907  46.003  30.856  1.00  0.00           C
ATOM   1928 HG12 ILE   122      30.749  46.671  30.667  1.00  0.00           H
ATOM   1929 HG13 ILE   122      29.859  45.863  31.935  1.00  0.00           H
ATOM   1930  CD1 ILE   122      30.168  44.573  30.465  1.00  0.00           C
ATOM   1931 HD11 ILE   122      30.229  44.511  29.378  1.00  0.00           H
ATOM   1932 HD12 ILE   122      29.278  44.012  30.749  1.00  0.00           H
ATOM   1933 HD13 ILE   122      31.155  44.331  30.861  1.00  0.00           H
ATOM   1934  C   ILE   122      27.067  48.773  30.516  1.00  0.00           C
ATOM   1935  O   ILE   122      27.425  49.837  30.144  1.00  0.00           O
ATOM   1936  N   ASP   123      25.766  48.514  30.555  1.00  0.00           N
ATOM   1937  H   ASP   123      25.458  47.656  30.988  1.00  0.00           H
ATOM   1938  CA  ASP   123      24.721  49.295  29.804  1.00  0.00           C
ATOM   1939  HA  ASP   123      25.180  49.594  28.863  1.00  0.00           H
ATOM   1940  CB  ASP   123      23.511  48.456  29.568  1.00  0.00           C
ATOM   1941  HB2 ASP   123      23.142  48.111  30.534  1.00  0.00           H
ATOM   1942  HB3 ASP   123      22.838  49.234  29.210  1.00  0.00           H
ATOM   1943  CG  ASP   123      23.598  47.369  28.591  1.00  0.00           C
ATOM   1944  OD1 ASP   123      22.767  46.437  28.571  1.00  0.00           O
ATOM   1945  OD2 ASP   123      24.454  47.429  27.660  1.00  0.00           O
ATOM   1946  C   ASP   123      24.377  50.619  30.556  1.00  0.00           C
ATOM   1947  O   ASP   123      23.781  51.484  29.955  1.00  0.00           O
ATOM   1948  N   GLU   124      24.718  50.676  31.889  1.00  0.00           N
ATOM   1949  H   GLU   124      25.337  49.965  32.253  1.00  0.00           H
ATOM   1950  CA  GLU   124      24.491  51.867  32.641  1.00  0.00           C
ATOM   1951  HA  GLU   124      23.779  52.451  32.059  1.00  0.00           H
ATOM   1952  CB  GLU   124      23.978  51.492  34.016  1.00  0.00           C
ATOM   1953  HB2 GLU   124      24.558  50.633  34.352  1.00  0.00           H
ATOM   1954  HB3 GLU   124      24.172  52.321  34.698  1.00  0.00           H
ATOM   1955  CG  GLU   124      22.491  51.046  34.061  1.00  0.00           C
ATOM   1956  HG2 GLU   124      22.348  50.135  33.480  1.00  0.00           H
ATOM   1957  HG3 GLU   124      22.340  50.653  35.067  1.00  0.00           H
ATOM   1958  CD  GLU   124      21.426  52.113  33.672  1.00  0.00           C
ATOM   1959  OE1 GLU   124      20.886  52.705  34.627  1.00  0.00           O
ATOM   1960  OE2 GLU   124      21.059  52.336  32.499  1.00  0.00           O
ATOM   1961  C   GLU   124      25.715  52.777  32.678  1.00  0.00           C
ATOM   1962  O   GLU   124      25.472  54.017  32.775  1.00  0.00           O
ATOM   1963  N   GLN   125      26.917  52.291  32.622  1.00  0.00           N
ATOM   1964  H   GLN   125      26.928  51.282  32.659  1.00  0.00           H
ATOM   1965  CA  GLN   125      28.099  53.120  32.301  1.00  0.00           C
ATOM   1966  HA  GLN   125      27.921  54.021  32.888  1.00  0.00           H
ATOM   1967  CB  GLN   125      29.321  52.419  32.756  1.00  0.00           C
ATOM   1968  HB2 GLN   125      29.432  51.542  32.118  1.00  0.00           H
ATOM   1969  HB3 GLN   125      30.057  53.222  32.735  1.00  0.00           H
ATOM   1970  CG  GLN   125      29.269  51.886  34.230  1.00  0.00           C
ATOM   1971  HG2 GLN   125      28.700  50.957  34.243  1.00  0.00           H
ATOM   1972  HG3 GLN   125      30.308  51.663  34.471  1.00  0.00           H
ATOM   1973  CD  GLN   125      28.659  52.945  35.155  1.00  0.00           C
ATOM   1974  OE1 GLN   125      27.598  52.919  35.690  1.00  0.00           O
ATOM   1975  NE2 GLN   125      29.533  53.921  35.444  1.00  0.00           N
ATOM   1976 HE21 GLN   125      29.130  54.719  35.913  1.00  0.00           H
ATOM   1977 HE22 GLN   125      30.382  53.999  34.903  1.00  0.00           H
ATOM   1978  C   GLN   125      28.220  53.597  30.800  1.00  0.00           C
ATOM   1979  O   GLN   125      28.561  54.742  30.604  1.00  0.00           O
ATOM   1980  N   PHE   126      27.985  52.679  29.861  1.00  0.00           N
ATOM   1981  H   PHE   126      27.730  51.788  30.262  1.00  0.00           H
ATOM   1982  CA  PHE   126      28.150  52.784  28.438  1.00  0.00           C
ATOM   1983  HA  PHE   126      28.394  53.777  28.058  1.00  0.00           H
ATOM   1984  CB  PHE   126      29.307  51.864  27.939  1.00  0.00           C
ATOM   1985  HB2 PHE   126      29.061  50.830  28.184  1.00  0.00           H
ATOM   1986  HB3 PHE   126      29.428  51.926  26.858  1.00  0.00           H
ATOM   1987  CG  PHE   126      30.610  52.171  28.644  1.00  0.00           C
ATOM   1988  CD1 PHE   126      31.052  51.456  29.779  1.00  0.00           C
ATOM   1989  HD1 PHE   126      30.364  50.738  30.202  1.00  0.00           H
ATOM   1990  CE1 PHE   126      32.277  51.751  30.428  1.00  0.00           C
ATOM   1991  HE1 PHE   126      32.418  51.157  31.319  1.00  0.00           H
ATOM   1992  CZ  PHE   126      33.067  52.810  29.926  1.00  0.00           C
ATOM   1993  HZ  PHE   126      34.041  52.917  30.380  1.00  0.00           H
ATOM   1994  CE2 PHE   126      32.607  53.599  28.823  1.00  0.00           C
ATOM   1995  HE2 PHE   126      33.169  54.337  28.270  1.00  0.00           H
ATOM   1996  CD2 PHE   126      31.384  53.225  28.280  1.00  0.00           C
ATOM   1997  HD2 PHE   126      31.108  53.730  27.365  1.00  0.00           H
ATOM   1998  C   PHE   126      26.804  52.317  27.759  1.00  0.00           C
ATOM   1999  O   PHE   126      26.670  51.158  27.327  1.00  0.00           O
ATOM   2000  N   PRO   127      25.692  53.154  27.636  1.00  0.00           N
ATOM   2001  CD  PRO   127      25.496  54.501  28.170  1.00  0.00           C
ATOM   2002  HD2 PRO   127      25.946  55.269  27.540  1.00  0.00           H
ATOM   2003  HD3 PRO   127      25.864  54.604  29.190  1.00  0.00           H
ATOM   2004  CG  PRO   127      24.009  54.695  28.173  1.00  0.00           C
ATOM   2005  HG2 PRO   127      23.599  55.698  28.290  1.00  0.00           H
ATOM   2006  HG3 PRO   127      23.587  54.054  28.947  1.00  0.00           H
ATOM   2007  CB  PRO   127      23.660  54.059  26.846  1.00  0.00           C
ATOM   2008  HB2 PRO   127      23.806  54.759  26.024  1.00  0.00           H
ATOM   2009  HB3 PRO   127      22.595  53.831  26.799  1.00  0.00           H
ATOM   2010  CA  PRO   127      24.525  52.779  26.778  1.00  0.00           C
ATOM   2011  HA  PRO   127      23.988  51.943  27.225  1.00  0.00           H
ATOM   2012  C   PRO   127      24.794  52.391  25.296  1.00  0.00           C
ATOM   2013  O   PRO   127      24.235  51.448  24.790  1.00  0.00           O
ATOM   2014  N   GLN   128      25.832  52.999  24.706  1.00  0.00           N
ATOM   2015  H   GLN   128      26.170  53.762  25.273  1.00  0.00           H
ATOM   2016  CA  GLN   128      26.362  52.793  23.332  1.00  0.00           C
ATOM   2017  HA  GLN   128      25.568  52.574  22.618  1.00  0.00           H
ATOM   2018  CB  GLN   128      27.148  53.943  22.828  1.00  0.00           C
ATOM   2019  HB2 GLN   128      28.097  54.074  23.346  1.00  0.00           H
ATOM   2020  HB3 GLN   128      27.513  53.666  21.839  1.00  0.00           H
ATOM   2021  CG  GLN   128      26.472  55.279  22.786  1.00  0.00           C
ATOM   2022  HG2 GLN   128      25.716  55.379  22.007  1.00  0.00           H
ATOM   2023  HG3 GLN   128      25.916  55.401  23.714  1.00  0.00           H
ATOM   2024  CD  GLN   128      27.360  56.394  22.519  1.00  0.00           C
ATOM   2025  OE1 GLN   128      27.303  57.476  23.090  1.00  0.00           O
ATOM   2026  NE2 GLN   128      28.331  56.219  21.639  1.00  0.00           N
ATOM   2027 HE21 GLN   128      28.740  57.105  21.377  1.00  0.00           H
ATOM   2028 HE22 GLN   128      28.631  55.290  21.382  1.00  0.00           H
ATOM   2029  C   GLN   128      27.390  51.587  23.202  1.00  0.00           C
ATOM   2030  O   GLN   128      27.750  51.197  22.101  1.00  0.00           O
ATOM   2031  N   GLY   129      27.790  51.050  24.388  1.00  0.00           N
ATOM   2032  H   GLY   129      27.402  51.490  25.210  1.00  0.00           H
ATOM   2033  CA  GLY   129      28.774  50.014  24.484  1.00  0.00           C
ATOM   2034  HA2 GLY   129      28.793  49.562  25.475  1.00  0.00           H
ATOM   2035  HA3 GLY   129      28.585  49.347  23.642  1.00  0.00           H
ATOM   2036  C   GLY   129      30.150  50.421  24.109  1.00  0.00           C
ATOM   2037  O   GLY   129      30.394  51.441  23.576  1.00  0.00           O
ATOM   2038  N   ILE   130      31.180  49.692  24.573  1.00  0.00           N
ATOM   2039  H   ILE   130      30.959  48.931  25.198  1.00  0.00           H
ATOM   2040  CA  ILE   130      32.628  49.964  24.279  1.00  0.00           C
ATOM   2041  HA  ILE   130      32.914  51.006  24.417  1.00  0.00           H
ATOM   2042  CB  ILE   130      33.464  49.227  25.333  1.00  0.00           C
ATOM   2043  HB  ILE   130      34.445  49.353  24.876  1.00  0.00           H
ATOM   2044  CG2 ILE   130      33.395  49.966  26.629  1.00  0.00           C
ATOM   2045 HG21 ILE   130      32.464  49.865  27.186  1.00  0.00           H
ATOM   2046 HG22 ILE   130      33.669  50.997  26.405  1.00  0.00           H
ATOM   2047 HG23 ILE   130      34.181  49.490  27.215  1.00  0.00           H
ATOM   2048  CG1 ILE   130      33.194  47.650  25.444  1.00  0.00           C
ATOM   2049 HG12 ILE   130      32.337  47.402  24.819  1.00  0.00           H
ATOM   2050 HG13 ILE   130      34.028  47.104  25.003  1.00  0.00           H
ATOM   2051  CD1 ILE   130      33.031  47.065  26.786  1.00  0.00           C
ATOM   2052 HD11 ILE   130      33.890  47.283  27.422  1.00  0.00           H
ATOM   2053 HD12 ILE   130      32.919  45.994  26.614  1.00  0.00           H
ATOM   2054 HD13 ILE   130      32.130  47.404  27.295  1.00  0.00           H
ATOM   2055  C   ILE   130      33.052  49.466  22.889  1.00  0.00           C
ATOM   2056  O   ILE   130      32.787  48.330  22.406  1.00  0.00           O
ATOM   2057  N   SER   131      33.928  50.284  22.277  1.00  0.00           N
ATOM   2058  H   SER   131      34.165  51.195  22.642  1.00  0.00           H
ATOM   2059  CA  SER   131      34.274  50.253  20.861  1.00  0.00           C
ATOM   2060  HA  SER   131      33.342  50.418  20.320  1.00  0.00           H
ATOM   2061  CB  SER   131      35.102  51.492  20.510  1.00  0.00           C
ATOM   2062  HB2 SER   131      35.246  51.577  19.433  1.00  0.00           H
ATOM   2063  HB3 SER   131      34.494  52.342  20.821  1.00  0.00           H
ATOM   2064  OG  SER   131      36.352  51.432  21.099  1.00  0.00           O
ATOM   2065  HG  SER   131      36.885  50.789  20.624  1.00  0.00           H
ATOM   2066  C   SER   131      34.972  48.907  20.554  1.00  0.00           C
ATOM   2067  O   SER   131      34.730  48.328  19.493  1.00  0.00           O
ATOM   2068  N   GLU   132      35.715  48.294  21.514  1.00  0.00           N
ATOM   2069  H   GLU   132      35.854  48.730  22.414  1.00  0.00           H
ATOM   2070  CA  GLU   132      36.432  46.966  21.398  1.00  0.00           C
ATOM   2071  HA  GLU   132      35.912  46.442  20.596  1.00  0.00           H
ATOM   2072  CB  GLU   132      37.867  47.207  21.063  1.00  0.00           C
ATOM   2073  HB2 GLU   132      38.293  47.946  21.743  1.00  0.00           H
ATOM   2074  HB3 GLU   132      38.411  46.306  21.347  1.00  0.00           H
ATOM   2075  CG  GLU   132      38.245  47.630  19.644  1.00  0.00           C
ATOM   2076  HG2 GLU   132      39.277  47.300  19.527  1.00  0.00           H
ATOM   2077  HG3 GLU   132      37.660  46.925  19.053  1.00  0.00           H
ATOM   2078  CD  GLU   132      38.155  49.079  19.169  1.00  0.00           C
ATOM   2079  OE1 GLU   132      38.251  49.998  20.023  1.00  0.00           O
ATOM   2080  OE2 GLU   132      38.123  49.361  17.943  1.00  0.00           O
ATOM   2081  C   GLU   132      36.361  46.197  22.671  1.00  0.00           C
ATOM   2082  O   GLU   132      36.157  46.834  23.737  1.00  0.00           O
ATOM   2083  N   PRO   133      36.554  44.895  22.675  1.00  0.00           N
ATOM   2084  CD  PRO   133      36.854  43.965  21.591  1.00  0.00           C
ATOM   2085  HD2 PRO   133      37.923  43.758  21.549  1.00  0.00           H
ATOM   2086  HD3 PRO   133      36.441  44.423  20.692  1.00  0.00           H
ATOM   2087  CG  PRO   133      36.079  42.687  22.014  1.00  0.00           C
ATOM   2088  HG2 PRO   133      36.525  41.852  21.475  1.00  0.00           H
ATOM   2089  HG3 PRO   133      35.013  42.730  21.789  1.00  0.00           H
ATOM   2090  CB  PRO   133      36.330  42.638  23.538  1.00  0.00           C
ATOM   2091  HB2 PRO   133      37.288  42.141  23.689  1.00  0.00           H
ATOM   2092  HB3 PRO   133      35.565  42.137  24.133  1.00  0.00           H
ATOM   2093  CA  PRO   133      36.377  44.106  23.903  1.00  0.00           C
ATOM   2094  HA  PRO   133      35.387  44.397  24.254  1.00  0.00           H
ATOM   2095  C   PRO   133      37.388  44.305  25.010  1.00  0.00           C
ATOM   2096  O   PRO   133      38.589  44.094  24.660  1.00  0.00           O
ATOM   2097  N   ILE   134      36.989  44.661  26.204  1.00  0.00           N
ATOM   2098  H   ILE   134      35.996  44.807  26.316  1.00  0.00           H
ATOM   2099  CA  ILE   134      37.949  44.921  27.303  1.00  0.00           C
ATOM   2100  HA  ILE   134      38.841  45.288  26.797  1.00  0.00           H
ATOM   2101  CB  ILE   134      37.538  46.067  28.212  1.00  0.00           C
ATOM   2102  HB  ILE   134      36.525  45.843  28.547  1.00  0.00           H
ATOM   2103  CG2 ILE   134      38.393  46.100  29.464  1.00  0.00           C
ATOM   2104 HG21 ILE   134      39.422  45.804  29.264  1.00  0.00           H
ATOM   2105 HG22 ILE   134      38.030  45.269  30.068  1.00  0.00           H
ATOM   2106 HG23 ILE   134      38.222  47.012  30.037  1.00  0.00           H
ATOM   2107  CG1 ILE   134      37.579  47.477  27.559  1.00  0.00           C
ATOM   2108 HG12 ILE   134      38.629  47.750  27.462  1.00  0.00           H
ATOM   2109 HG13 ILE   134      37.109  47.428  26.577  1.00  0.00           H
ATOM   2110  CD1 ILE   134      36.820  48.599  28.331  1.00  0.00           C
ATOM   2111 HD11 ILE   134      37.331  48.851  29.261  1.00  0.00           H
ATOM   2112 HD12 ILE   134      35.790  48.252  28.411  1.00  0.00           H
ATOM   2113 HD13 ILE   134      36.734  49.427  27.627  1.00  0.00           H
ATOM   2114  C   ILE   134      38.334  43.618  28.008  1.00  0.00           C
ATOM   2115  O   ILE   134      37.395  42.840  28.195  1.00  0.00           O
ATOM   2116  N   PRO   135      39.619  43.299  28.402  1.00  0.00           N
ATOM   2117  CD  PRO   135      40.812  43.820  27.792  1.00  0.00           C
ATOM   2118  HD2 PRO   135      41.196  44.582  28.472  1.00  0.00           H
ATOM   2119  HD3 PRO   135      40.747  44.246  26.791  1.00  0.00           H
ATOM   2120  CG  PRO   135      41.862  42.634  27.854  1.00  0.00           C
ATOM   2121  HG2 PRO   135      42.908  42.920  27.969  1.00  0.00           H
ATOM   2122  HG3 PRO   135      41.657  42.063  26.949  1.00  0.00           H
ATOM   2123  CB  PRO   135      41.413  41.801  29.027  1.00  0.00           C
ATOM   2124  HB2 PRO   135      41.971  42.050  29.930  1.00  0.00           H
ATOM   2125  HB3 PRO   135      41.498  40.755  28.732  1.00  0.00           H
ATOM   2126  CA  PRO   135      39.972  42.015  29.214  1.00  0.00           C
ATOM   2127  HA  PRO   135      39.472  41.211  28.673  1.00  0.00           H
ATOM   2128  C   PRO   135      39.478  42.175  30.691  1.00  0.00           C
ATOM   2129  O   PRO   135      39.286  43.299  31.177  1.00  0.00           O
ATOM   2130  N   LEU   136      39.365  40.980  31.363  1.00  0.00           N
ATOM   2131  H   LEU   136      39.667  40.127  30.913  1.00  0.00           H
ATOM   2132  CA  LEU   136      38.637  40.848  32.645  1.00  0.00           C
ATOM   2133  HA  LEU   136      38.672  41.803  33.170  1.00  0.00           H
ATOM   2134  CB  LEU   136      37.163  40.506  32.495  1.00  0.00           C
ATOM   2135  HB2 LEU   136      36.769  41.261  31.815  1.00  0.00           H
ATOM   2136  HB3 LEU   136      37.141  39.555  31.962  1.00  0.00           H
ATOM   2137  CG  LEU   136      36.268  40.577  33.777  1.00  0.00           C
ATOM   2138  HG  LEU   136      36.631  41.260  34.546  1.00  0.00           H
ATOM   2139  CD1 LEU   136      34.964  41.198  33.343  1.00  0.00           C
ATOM   2140 HD11 LEU   136      34.247  41.009  34.143  1.00  0.00           H
ATOM   2141 HD12 LEU   136      34.756  40.534  32.504  1.00  0.00           H
ATOM   2142 HD13 LEU   136      35.053  42.274  33.201  1.00  0.00           H
ATOM   2143  CD2 LEU   136      36.149  39.204  34.466  1.00  0.00           C
ATOM   2144 HD21 LEU   136      37.152  38.795  34.577  1.00  0.00           H
ATOM   2145 HD22 LEU   136      35.590  39.402  35.381  1.00  0.00           H
ATOM   2146 HD23 LEU   136      35.377  38.598  33.991  1.00  0.00           H
ATOM   2147  C   LEU   136      39.357  39.815  33.490  1.00  0.00           C
ATOM   2148  O   LEU   136      39.828  38.748  33.082  1.00  0.00           O
ATOM   2149  N   GLY   137      39.472  40.151  34.762  1.00  0.00           N
ATOM   2150  H   GLY   137      39.129  41.061  35.039  1.00  0.00           H
ATOM   2151  CA  GLY   137      39.974  39.276  35.929  1.00  0.00           C
ATOM   2152  HA2 GLY   137      40.314  38.328  35.512  1.00  0.00           H
ATOM   2153  HA3 GLY   137      40.787  39.793  36.437  1.00  0.00           H
ATOM   2154  C   GLY   137      38.839  38.970  36.947  1.00  0.00           C
ATOM   2155  O   GLY   137      38.213  39.880  37.420  1.00  0.00           O
ATOM   2156  N   PHE   138      38.503  37.686  37.101  1.00  0.00           N
ATOM   2157  H   PHE   138      39.070  36.943  36.718  1.00  0.00           H
ATOM   2158  CA  PHE   138      37.349  37.273  37.878  1.00  0.00           C
ATOM   2159  HA  PHE   138      36.673  38.112  38.044  1.00  0.00           H
ATOM   2160  CB  PHE   138      36.540  36.186  37.115  1.00  0.00           C
ATOM   2161  HB2 PHE   138      36.100  36.751  36.294  1.00  0.00           H
ATOM   2162  HB3 PHE   138      37.225  35.465  36.666  1.00  0.00           H
ATOM   2163  CG  PHE   138      35.528  35.441  37.917  1.00  0.00           C
ATOM   2164  CD1 PHE   138      34.563  36.175  38.648  1.00  0.00           C
ATOM   2165  HD1 PHE   138      34.510  37.250  38.568  1.00  0.00           H
ATOM   2166  CE1 PHE   138      33.585  35.567  39.375  1.00  0.00           C
ATOM   2167  HE1 PHE   138      32.907  36.204  39.924  1.00  0.00           H
ATOM   2168  CZ  PHE   138      33.506  34.148  39.407  1.00  0.00           C
ATOM   2169  HZ  PHE   138      32.747  33.708  40.036  1.00  0.00           H
ATOM   2170  CE2 PHE   138      34.399  33.354  38.656  1.00  0.00           C
ATOM   2171  HE2 PHE   138      34.295  32.278  38.679  1.00  0.00           H
ATOM   2172  CD2 PHE   138      35.414  34.034  37.916  1.00  0.00           C
ATOM   2173  HD2 PHE   138      36.080  33.412  37.338  1.00  0.00           H
ATOM   2174  C   PHE   138      37.759  36.765  39.220  1.00  0.00           C
ATOM   2175  O   PHE   138      38.515  35.739  39.264  1.00  0.00           O
ATOM   2176  N   THR   139      37.357  37.358  40.343  1.00  0.00           N
ATOM   2177  H   THR   139      36.876  38.235  40.202  1.00  0.00           H
ATOM   2178  CA  THR   139      37.883  36.979  41.673  1.00  0.00           C
ATOM   2179  HA  THR   139      38.915  36.660  41.519  1.00  0.00           H
ATOM   2180  CB  THR   139      37.794  38.056  42.822  1.00  0.00           C
ATOM   2181  HB  THR   139      36.744  38.120  43.110  1.00  0.00           H
ATOM   2182  CG2 THR   139      38.634  37.575  44.046  1.00  0.00           C
ATOM   2183 HG21 THR   139      38.102  36.964  44.775  1.00  0.00           H
ATOM   2184 HG22 THR   139      39.085  38.442  44.530  1.00  0.00           H
ATOM   2185 HG23 THR   139      39.475  36.998  43.661  1.00  0.00           H
ATOM   2186  OG1 THR   139      38.257  39.235  42.327  1.00  0.00           O
ATOM   2187  HG1 THR   139      37.655  39.633  41.694  1.00  0.00           H
ATOM   2188  C   THR   139      37.195  35.706  42.019  1.00  0.00           C
ATOM   2189  O   THR   139      35.962  35.631  41.901  1.00  0.00           O
ATOM   2190  N   PHE   140      37.869  34.633  42.482  1.00  0.00           N
ATOM   2191  H   PHE   140      38.873  34.573  42.570  1.00  0.00           H
ATOM   2192  CA  PHE   140      37.164  33.372  42.632  1.00  0.00           C
ATOM   2193  HA  PHE   140      36.181  33.601  43.045  1.00  0.00           H
ATOM   2194  CB  PHE   140      36.875  32.671  41.323  1.00  0.00           C
ATOM   2195  HB2 PHE   140      36.357  33.361  40.657  1.00  0.00           H
ATOM   2196  HB3 PHE   140      37.774  32.382  40.778  1.00  0.00           H
ATOM   2197  CG  PHE   140      36.042  31.369  41.496  1.00  0.00           C
ATOM   2198  CD1 PHE   140      34.674  31.501  41.835  1.00  0.00           C
ATOM   2199  HD1 PHE   140      34.212  32.397  42.219  1.00  0.00           H
ATOM   2200  CE1 PHE   140      33.833  30.423  41.720  1.00  0.00           C
ATOM   2201  HE1 PHE   140      32.787  30.565  41.950  1.00  0.00           H
ATOM   2202  CZ  PHE   140      34.409  29.183  41.450  1.00  0.00           C
ATOM   2203  HZ  PHE   140      33.853  28.265  41.576  1.00  0.00           H
ATOM   2204  CE2 PHE   140      35.725  28.984  41.128  1.00  0.00           C
ATOM   2205  HE2 PHE   140      36.107  28.026  40.807  1.00  0.00           H
ATOM   2206  CD2 PHE   140      36.604  30.102  41.226  1.00  0.00           C
ATOM   2207  HD2 PHE   140      37.629  29.997  40.901  1.00  0.00           H
ATOM   2208  C   PHE   140      37.946  32.612  43.653  1.00  0.00           C
ATOM   2209  O   PHE   140      38.788  31.737  43.361  1.00  0.00           O
ATOM   2210  N   SER   141      37.713  33.120  44.849  1.00  0.00           N
ATOM   2211  H   SER   141      36.918  33.736  44.943  1.00  0.00           H
ATOM   2212  CA  SER   141      38.306  32.624  46.086  1.00  0.00           C
ATOM   2213  HA  SER   141      39.324  32.270  45.924  1.00  0.00           H
ATOM   2214  CB  SER   141      38.284  33.671  47.177  1.00  0.00           C
ATOM   2215  HB2 SER   141      37.296  34.121  47.262  1.00  0.00           H
ATOM   2216  HB3 SER   141      38.520  33.168  48.116  1.00  0.00           H
ATOM   2217  OG  SER   141      39.318  34.584  46.884  1.00  0.00           O
ATOM   2218  HG  SER   141      39.922  34.491  47.625  1.00  0.00           H
ATOM   2219  C   SER   141      37.622  31.291  46.515  1.00  0.00           C
ATOM   2220  O   SER   141      37.130  31.166  47.598  1.00  0.00           O
ATOM   2221  N   PHE   142      37.608  30.357  45.649  1.00  0.00           N
ATOM   2222  H   PHE   142      38.061  30.613  44.784  1.00  0.00           H
ATOM   2223  CA  PHE   142      36.855  29.086  45.686  1.00  0.00           C
ATOM   2224  HA  PHE   142      36.426  28.877  46.666  1.00  0.00           H
ATOM   2225  CB  PHE   142      35.660  29.093  44.731  1.00  0.00           C
ATOM   2226  HB2 PHE   142      35.995  29.727  43.910  1.00  0.00           H
ATOM   2227  HB3 PHE   142      35.288  28.089  44.527  1.00  0.00           H
ATOM   2228  CG  PHE   142      34.399  29.701  45.350  1.00  0.00           C
ATOM   2229  CD1 PHE   142      34.149  31.058  45.238  1.00  0.00           C
ATOM   2230  HD1 PHE   142      34.795  31.699  44.657  1.00  0.00           H
ATOM   2231  CE1 PHE   142      33.029  31.630  45.804  1.00  0.00           C
ATOM   2232  HE1 PHE   142      32.777  32.671  45.663  1.00  0.00           H
ATOM   2233  CZ  PHE   142      32.099  30.741  46.409  1.00  0.00           C
ATOM   2234  HZ  PHE   142      31.175  31.067  46.863  1.00  0.00           H
ATOM   2235  CE2 PHE   142      32.310  29.358  46.504  1.00  0.00           C
ATOM   2236  HE2 PHE   142      31.664  28.632  46.975  1.00  0.00           H
ATOM   2237  CD2 PHE   142      33.510  28.823  46.022  1.00  0.00           C
ATOM   2238  HD2 PHE   142      33.674  27.757  46.026  1.00  0.00           H
ATOM   2239  C   PHE   142      37.837  27.956  45.381  1.00  0.00           C
ATOM   2240  O   PHE   142      38.712  28.122  44.519  1.00  0.00           O
ATOM   2241  N   PRO   143      37.727  26.757  46.077  1.00  0.00           N
ATOM   2242  CD  PRO   143      36.944  26.610  47.284  1.00  0.00           C
ATOM   2243  HD2 PRO   143      35.891  26.444  47.057  1.00  0.00           H
ATOM   2244  HD3 PRO   143      37.124  27.453  47.950  1.00  0.00           H
ATOM   2245  CG  PRO   143      37.586  25.390  47.971  1.00  0.00           C
ATOM   2246  HG2 PRO   143      36.869  24.850  48.590  1.00  0.00           H
ATOM   2247  HG3 PRO   143      38.400  25.653  48.647  1.00  0.00           H
ATOM   2248  CB  PRO   143      38.099  24.460  46.871  1.00  0.00           C
ATOM   2249  HB2 PRO   143      37.324  23.781  46.516  1.00  0.00           H
ATOM   2250  HB3 PRO   143      38.931  23.877  47.265  1.00  0.00           H
ATOM   2251  CA  PRO   143      38.576  25.588  45.895  1.00  0.00           C
ATOM   2252  HA  PRO   143      39.559  25.879  46.269  1.00  0.00           H
ATOM   2253  C   PRO   143      38.714  25.118  44.481  1.00  0.00           C
ATOM   2254  O   PRO   143      37.848  24.480  43.839  1.00  0.00           O
ATOM   2255  N   ALA   144      39.920  25.286  43.942  1.00  0.00           N
ATOM   2256  H   ALA   144      40.445  25.876  44.572  1.00  0.00           H
ATOM   2257  CA  ALA   144      40.192  25.025  42.503  1.00  0.00           C
ATOM   2258  HA  ALA   144      39.535  24.291  42.035  1.00  0.00           H
ATOM   2259  CB  ALA   144      39.992  26.364  41.884  1.00  0.00           C
ATOM   2260  HB1 ALA   144      40.007  26.367  40.794  1.00  0.00           H
ATOM   2261  HB2 ALA   144      40.816  26.965  42.270  1.00  0.00           H
ATOM   2262  HB3 ALA   144      39.022  26.827  42.066  1.00  0.00           H
ATOM   2263  C   ALA   144      41.582  24.488  42.120  1.00  0.00           C
ATOM   2264  O   ALA   144      42.584  24.643  42.889  1.00  0.00           O
ATOM   2265  N   SER   145      41.632  23.901  40.903  1.00  0.00           N
ATOM   2266  H   SER   145      40.773  23.750  40.391  1.00  0.00           H
ATOM   2267  CA  SER   145      42.830  23.303  40.259  1.00  0.00           C
ATOM   2268  HA  SER   145      43.610  23.350  41.019  1.00  0.00           H
ATOM   2269  CB  SER   145      42.588  21.852  40.080  1.00  0.00           C
ATOM   2270  HB2 SER   145      42.303  21.407  41.033  1.00  0.00           H
ATOM   2271  HB3 SER   145      41.767  21.740  39.370  1.00  0.00           H
ATOM   2272  OG  SER   145      43.733  21.260  39.494  1.00  0.00           O
ATOM   2273  HG  SER   145      43.837  21.534  38.579  1.00  0.00           H
ATOM   2274  C   SER   145      43.129  24.171  39.036  1.00  0.00           C
ATOM   2275  O   SER   145      42.268  24.436  38.200  1.00  0.00           O
ATOM   2276  N   GLN   146      44.325  24.680  38.959  1.00  0.00           N
ATOM   2277  H   GLN   146      44.975  24.299  39.632  1.00  0.00           H
ATOM   2278  CA  GLN   146      44.757  25.818  38.072  1.00  0.00           C
ATOM   2279  HA  GLN   146      44.058  25.933  37.243  1.00  0.00           H
ATOM   2280  CB  GLN   146      44.654  27.131  38.882  1.00  0.00           C
ATOM   2281  HB2 GLN   146      44.835  27.906  38.138  1.00  0.00           H
ATOM   2282  HB3 GLN   146      43.606  27.142  39.181  1.00  0.00           H
ATOM   2283  CG  GLN   146      45.561  27.274  40.064  1.00  0.00           C
ATOM   2284  HG2 GLN   146      46.617  27.226  39.795  1.00  0.00           H
ATOM   2285  HG3 GLN   146      45.416  28.310  40.371  1.00  0.00           H
ATOM   2286  CD  GLN   146      45.163  26.437  41.263  1.00  0.00           C
ATOM   2287  OE1 GLN   146      45.646  25.349  41.514  1.00  0.00           O
ATOM   2288  NE2 GLN   146      44.201  26.881  41.985  1.00  0.00           N
ATOM   2289 HE21 GLN   146      43.794  26.109  42.491  1.00  0.00           H
ATOM   2290 HE22 GLN   146      43.713  27.725  41.723  1.00  0.00           H
ATOM   2291  C   GLN   146      46.103  25.451  37.398  1.00  0.00           C
ATOM   2292  O   GLN   146      47.156  25.721  37.921  1.00  0.00           O
ATOM   2293  N   ASN   147      46.042  24.826  36.211  1.00  0.00           N
ATOM   2294  H   ASN   147      45.178  24.398  35.912  1.00  0.00           H
ATOM   2295  CA  ASN   147      47.226  24.667  35.361  1.00  0.00           C
ATOM   2296  HA  ASN   147      48.073  24.515  36.030  1.00  0.00           H
ATOM   2297  CB  ASN   147      46.913  23.379  34.470  1.00  0.00           C
ATOM   2298  HB2 ASN   147      46.158  23.782  33.794  1.00  0.00           H
ATOM   2299  HB3 ASN   147      47.785  23.287  33.822  1.00  0.00           H
ATOM   2300  CG  ASN   147      46.492  22.053  35.115  1.00  0.00           C
ATOM   2301  OD1 ASN   147      46.817  21.808  36.279  1.00  0.00           O
ATOM   2302  ND2 ASN   147      45.916  21.115  34.454  1.00  0.00           N
ATOM   2303 HD21 ASN   147      45.515  21.269  33.541  1.00  0.00           H
ATOM   2304 HD22 ASN   147      45.999  20.182  34.835  1.00  0.00           H
ATOM   2305  C   ASN   147      47.688  25.885  34.504  1.00  0.00           C
ATOM   2306  O   ASN   147      48.698  25.866  33.768  1.00  0.00           O
ATOM   2307  N   LYS   148      46.867  26.919  34.552  1.00  0.00           N
ATOM   2308  H   LYS   148      46.116  26.989  35.224  1.00  0.00           H
ATOM   2309  CA  LYS   148      47.041  28.205  33.748  1.00  0.00           C
ATOM   2310  HA  LYS   148      48.123  28.334  33.762  1.00  0.00           H
ATOM   2311  CB  LYS   148      46.594  27.938  32.337  1.00  0.00           C
ATOM   2312  HB2 LYS   148      46.954  28.798  31.773  1.00  0.00           H
ATOM   2313  HB3 LYS   148      47.193  27.129  31.920  1.00  0.00           H
ATOM   2314  CG  LYS   148      45.083  27.601  32.125  1.00  0.00           C
ATOM   2315  HG2 LYS   148      44.786  26.642  32.551  1.00  0.00           H
ATOM   2316  HG3 LYS   148      44.532  28.405  32.612  1.00  0.00           H
ATOM   2317  CD  LYS   148      44.994  27.561  30.641  1.00  0.00           C
ATOM   2318  HD2 LYS   148      45.116  28.591  30.304  1.00  0.00           H
ATOM   2319  HD3 LYS   148      45.745  26.991  30.094  1.00  0.00           H
ATOM   2320  CE  LYS   148      43.621  27.057  30.264  1.00  0.00           C
ATOM   2321  HE2 LYS   148      42.810  27.579  30.772  1.00  0.00           H
ATOM   2322  HE3 LYS   148      43.667  27.151  29.180  1.00  0.00           H
ATOM   2323  NZ  LYS   148      43.467  25.575  30.492  1.00  0.00           N
ATOM   2324  HZ1 LYS   148      44.212  25.062  30.041  1.00  0.00           H
ATOM   2325  HZ2 LYS   148      42.599  25.293  30.060  1.00  0.00           H
ATOM   2326  HZ3 LYS   148      43.508  25.303  31.464  1.00  0.00           H
ATOM   2327  C   LYS   148      46.349  29.402  34.289  1.00  0.00           C
ATOM   2328  O   LYS   148      45.527  29.282  35.168  1.00  0.00           O
ATOM   2329  N   ILE   149      46.700  30.562  33.781  1.00  0.00           N
ATOM   2330  H   ILE   149      47.413  30.604  33.066  1.00  0.00           H
ATOM   2331  CA  ILE   149      46.141  31.853  34.296  1.00  0.00           C
ATOM   2332  HA  ILE   149      46.439  31.932  35.342  1.00  0.00           H
ATOM   2333  CB  ILE   149      46.836  32.995  33.561  1.00  0.00           C
ATOM   2334  HB  ILE   149      47.924  32.923  33.540  1.00  0.00           H
ATOM   2335  CG2 ILE   149      46.418  32.958  32.096  1.00  0.00           C
ATOM   2336 HG21 ILE   149      45.335  32.980  31.974  1.00  0.00           H
ATOM   2337 HG22 ILE   149      47.027  32.177  31.639  1.00  0.00           H
ATOM   2338 HG23 ILE   149      46.780  33.854  31.590  1.00  0.00           H
ATOM   2339  CG1 ILE   149      46.400  34.369  34.161  1.00  0.00           C
ATOM   2340 HG12 ILE   149      46.865  35.109  33.509  1.00  0.00           H
ATOM   2341 HG13 ILE   149      45.325  34.545  34.200  1.00  0.00           H
ATOM   2342  CD1 ILE   149      47.030  34.731  35.514  1.00  0.00           C
ATOM   2343 HD11 ILE   149      46.725  35.743  35.776  1.00  0.00           H
ATOM   2344 HD12 ILE   149      48.113  34.647  35.421  1.00  0.00           H
ATOM   2345 HD13 ILE   149      46.712  34.104  36.347  1.00  0.00           H
ATOM   2346  C   ILE   149      44.596  31.904  34.212  1.00  0.00           C
ATOM   2347  O   ILE   149      43.927  32.332  35.193  1.00  0.00           O
ATOM   2348  N   ASN   150      43.986  31.277  33.206  1.00  0.00           N
ATOM   2349  H   ASN   150      44.636  30.979  32.492  1.00  0.00           H
ATOM   2350  CA  ASN   150      42.542  31.204  32.926  1.00  0.00           C
ATOM   2351  HA  ASN   150      42.006  31.669  33.754  1.00  0.00           H
ATOM   2352  CB  ASN   150      42.189  31.984  31.628  1.00  0.00           C
ATOM   2353  HB2 ASN   150      41.116  32.113  31.494  1.00  0.00           H
ATOM   2354  HB3 ASN   150      42.655  32.969  31.622  1.00  0.00           H
ATOM   2355  CG  ASN   150      42.735  31.216  30.400  1.00  0.00           C
ATOM   2356  OD1 ASN   150      43.929  30.853  30.436  1.00  0.00           O
ATOM   2357  ND2 ASN   150      42.021  31.125  29.296  1.00  0.00           N
ATOM   2358 HD21 ASN   150      41.030  31.272  29.419  1.00  0.00           H
ATOM   2359 HD22 ASN   150      42.404  30.653  28.488  1.00  0.00           H
ATOM   2360  C   ASN   150      41.928  29.792  33.000  1.00  0.00           C
ATOM   2361  O   ASN   150      41.229  29.390  32.115  1.00  0.00           O
ATOM   2362  N   GLU   151      42.071  29.124  34.121  1.00  0.00           N
ATOM   2363  H   GLU   151      42.646  29.482  34.870  1.00  0.00           H
ATOM   2364  CA  GLU   151      41.435  27.841  34.426  1.00  0.00           C
ATOM   2365  HA  GLU   151      40.501  27.604  33.916  1.00  0.00           H
ATOM   2366  CB  GLU   151      42.451  26.705  33.991  1.00  0.00           C
ATOM   2367  HB2 GLU   151      42.471  26.714  32.901  1.00  0.00           H
ATOM   2368  HB3 GLU   151      43.459  26.949  34.325  1.00  0.00           H
ATOM   2369  CG  GLU   151      42.164  25.388  34.619  1.00  0.00           C
ATOM   2370  HG2 GLU   151      42.170  25.436  35.707  1.00  0.00           H
ATOM   2371  HG3 GLU   151      41.213  24.969  34.292  1.00  0.00           H
ATOM   2372  CD  GLU   151      43.105  24.321  34.096  1.00  0.00           C
ATOM   2373  OE1 GLU   151      43.062  23.931  32.857  1.00  0.00           O
ATOM   2374  OE2 GLU   151      43.786  23.734  34.946  1.00  0.00           O
ATOM   2375  C   GLU   151      41.156  27.757  35.910  1.00  0.00           C
ATOM   2376  O   GLU   151      42.067  28.045  36.687  1.00  0.00           O
ATOM   2377  N   GLY   152      39.978  27.255  36.317  1.00  0.00           N
ATOM   2378  H   GLY   152      39.250  27.031  35.654  1.00  0.00           H
ATOM   2379  CA  GLY   152      39.770  26.820  37.689  1.00  0.00           C
ATOM   2380  HA2 GLY   152      40.755  26.538  38.059  1.00  0.00           H
ATOM   2381  HA3 GLY   152      39.377  27.647  38.280  1.00  0.00           H
ATOM   2382  C   GLY   152      38.857  25.605  37.734  1.00  0.00           C
ATOM   2383  O   GLY   152      37.655  25.892  37.663  1.00  0.00           O
ATOM   2384  N   ILE   153      39.388  24.420  37.717  1.00  0.00           N
ATOM   2385  H   ILE   153      40.380  24.233  37.705  1.00  0.00           H
ATOM   2386  CA  ILE   153      38.604  23.226  37.920  1.00  0.00           C
ATOM   2387  HA  ILE   153      37.758  23.404  37.256  1.00  0.00           H
ATOM   2388  CB  ILE   153      39.379  21.944  37.478  1.00  0.00           C
ATOM   2389  HB  ILE   153      40.088  21.732  38.278  1.00  0.00           H
ATOM   2390  CG2 ILE   153      38.384  20.757  37.417  1.00  0.00           C
ATOM   2391 HG21 ILE   153      38.841  20.000  36.780  1.00  0.00           H
ATOM   2392 HG22 ILE   153      37.418  20.983  36.965  1.00  0.00           H
ATOM   2393 HG23 ILE   153      38.305  20.339  38.421  1.00  0.00           H
ATOM   2394  CG1 ILE   153      40.267  22.131  36.228  1.00  0.00           C
ATOM   2395 HG12 ILE   153      41.091  22.808  36.452  1.00  0.00           H
ATOM   2396 HG13 ILE   153      40.644  21.163  35.895  1.00  0.00           H
ATOM   2397  CD1 ILE   153      39.531  22.764  35.051  1.00  0.00           C
ATOM   2398 HD11 ILE   153      39.280  23.814  35.202  1.00  0.00           H
ATOM   2399 HD12 ILE   153      38.551  22.356  34.801  1.00  0.00           H
ATOM   2400 HD13 ILE   153      40.209  22.777  34.197  1.00  0.00           H
ATOM   2401  C   ILE   153      38.031  23.047  39.370  1.00  0.00           C
ATOM   2402  O   ILE   153      38.816  22.716  40.249  1.00  0.00           O
ATOM   2403  N   LEU   154      36.736  23.393  39.609  1.00  0.00           N
ATOM   2404  H   LEU   154      36.117  23.658  38.856  1.00  0.00           H
ATOM   2405  CA  LEU   154      36.142  23.378  40.926  1.00  0.00           C
ATOM   2406  HA  LEU   154      36.670  24.138  41.504  1.00  0.00           H
ATOM   2407  CB  LEU   154      34.678  23.824  40.812  1.00  0.00           C
ATOM   2408  HB2 LEU   154      34.640  24.793  40.315  1.00  0.00           H
ATOM   2409  HB3 LEU   154      34.121  23.154  40.157  1.00  0.00           H
ATOM   2410  CG  LEU   154      33.936  23.960  42.106  1.00  0.00           C
ATOM   2411  HG  LEU   154      34.251  23.185  42.805  1.00  0.00           H
ATOM   2412  CD1 LEU   154      34.415  25.267  42.719  1.00  0.00           C
ATOM   2413 HD11 LEU   154      34.036  25.212  43.740  1.00  0.00           H
ATOM   2414 HD12 LEU   154      33.960  26.144  42.259  1.00  0.00           H
ATOM   2415 HD13 LEU   154      35.499  25.288  42.834  1.00  0.00           H
ATOM   2416  CD2 LEU   154      32.440  24.027  41.900  1.00  0.00           C
ATOM   2417 HD21 LEU   154      32.007  23.948  42.898  1.00  0.00           H
ATOM   2418 HD22 LEU   154      32.118  24.925  41.374  1.00  0.00           H
ATOM   2419 HD23 LEU   154      32.056  23.189  41.318  1.00  0.00           H
ATOM   2420  C   LEU   154      36.298  21.976  41.646  1.00  0.00           C
ATOM   2421  O   LEU   154      36.076  20.897  41.075  1.00  0.00           O
ATOM   2422  N   GLN   155      36.918  21.985  42.860  1.00  0.00           N
ATOM   2423  H   GLN   155      37.324  22.873  43.116  1.00  0.00           H
ATOM   2424  CA  GLN   155      37.184  20.815  43.726  1.00  0.00           C
ATOM   2425  HA  GLN   155      37.209  19.861  43.199  1.00  0.00           H
ATOM   2426  CB  GLN   155      38.649  20.882  44.310  1.00  0.00           C
ATOM   2427  HB2 GLN   155      38.659  21.769  44.944  1.00  0.00           H
ATOM   2428  HB3 GLN   155      38.920  20.077  44.996  1.00  0.00           H
ATOM   2429  CG  GLN   155      39.675  21.010  43.167  1.00  0.00           C
ATOM   2430  HG2 GLN   155      39.581  21.977  42.671  1.00  0.00           H
ATOM   2431  HG3 GLN   155      40.642  21.064  43.668  1.00  0.00           H
ATOM   2432  CD  GLN   155      39.630  19.900  42.174  1.00  0.00           C
ATOM   2433  OE1 GLN   155      40.071  18.829  42.507  1.00  0.00           O
ATOM   2434  NE2 GLN   155      39.355  20.119  40.967  1.00  0.00           N
ATOM   2435 HE21 GLN   155      39.576  19.375  40.321  1.00  0.00           H
ATOM   2436 HE22 GLN   155      39.007  21.023  40.677  1.00  0.00           H
ATOM   2437  C   GLN   155      36.211  20.717  44.906  1.00  0.00           C
ATOM   2438  O   GLN   155      35.908  19.631  45.283  1.00  0.00           O
ATOM   2439  N   ARG   156      35.648  21.804  45.390  1.00  0.00           N
ATOM   2440  H   ARG   156      35.958  22.737  45.160  1.00  0.00           H
ATOM   2441  CA  ARG   156      34.603  21.690  46.487  1.00  0.00           C
ATOM   2442  HA  ARG   156      33.914  20.878  46.258  1.00  0.00           H
ATOM   2443  CB  ARG   156      35.377  21.382  47.851  1.00  0.00           C
ATOM   2444  HB2 ARG   156      36.258  20.754  47.719  1.00  0.00           H
ATOM   2445  HB3 ARG   156      35.822  22.339  48.128  1.00  0.00           H
ATOM   2446  CG  ARG   156      34.406  20.930  48.928  1.00  0.00           C
ATOM   2447  HG2 ARG   156      33.603  21.665  48.966  1.00  0.00           H
ATOM   2448  HG3 ARG   156      33.996  19.939  48.731  1.00  0.00           H
ATOM   2449  CD  ARG   156      35.216  20.884  50.259  1.00  0.00           C
ATOM   2450  HD2 ARG   156      35.932  20.066  50.187  1.00  0.00           H
ATOM   2451  HD3 ARG   156      35.684  21.865  50.350  1.00  0.00           H
ATOM   2452  NE  ARG   156      34.503  20.762  51.511  1.00  0.00           N
ATOM   2453  HE  ARG   156      34.132  21.639  51.847  1.00  0.00           H
ATOM   2454  CZ  ARG   156      34.301  19.645  52.239  1.00  0.00           C
ATOM   2455  NH1 ARG   156      34.685  18.466  51.910  1.00  0.00           N
ATOM   2456 HH11 ARG   156      35.191  18.407  51.038  1.00  0.00           H
ATOM   2457 HH12 ARG   156      34.396  17.668  52.456  1.00  0.00           H
ATOM   2458  NH2 ARG   156      33.682  19.653  53.342  1.00  0.00           N
ATOM   2459 HH21 ARG   156      33.319  20.522  53.705  1.00  0.00           H
ATOM   2460 HH22 ARG   156      33.578  18.856  53.957  1.00  0.00           H
ATOM   2461  C   ARG   156      34.016  23.054  46.667  1.00  0.00           C
ATOM   2462  O   ARG   156      34.794  24.008  46.854  1.00  0.00           O
ATOM   2463  N   TRP   157      32.686  23.238  46.595  1.00  0.00           N
ATOM   2464  H   TRP   157      32.100  22.497  46.237  1.00  0.00           H
ATOM   2465  CA  TRP   157      32.010  24.454  46.850  1.00  0.00           C
ATOM   2466  HA  TRP   157      32.550  25.214  46.285  1.00  0.00           H
ATOM   2467  CB  TRP   157      30.523  24.477  46.506  1.00  0.00           C
ATOM   2468  HB2 TRP   157      30.137  23.534  46.892  1.00  0.00           H
ATOM   2469  HB3 TRP   157      30.082  25.292  47.082  1.00  0.00           H
ATOM   2470  CG  TRP   157      30.057  24.569  45.044  1.00  0.00           C
ATOM   2471  CD1 TRP   157      29.298  23.649  44.502  1.00  0.00           C
ATOM   2472  HD1 TRP   157      29.038  22.699  44.946  1.00  0.00           H
ATOM   2473  NE1 TRP   157      28.972  24.116  43.243  1.00  0.00           N
ATOM   2474  HE1 TRP   157      28.406  23.539  42.638  1.00  0.00           H
ATOM   2475  CE2 TRP   157      29.485  25.377  42.894  1.00  0.00           C
ATOM   2476  CZ2 TRP   157      29.513  26.231  41.825  1.00  0.00           C
ATOM   2477  HZ2 TRP   157      28.885  25.999  40.978  1.00  0.00           H
ATOM   2478  CH2 TRP   157      30.186  27.438  41.763  1.00  0.00           C
ATOM   2479  HH2 TRP   157      30.071  28.066  40.892  1.00  0.00           H
ATOM   2480  CZ3 TRP   157      30.833  27.835  42.957  1.00  0.00           C
ATOM   2481  HZ3 TRP   157      31.301  28.805  43.055  1.00  0.00           H
ATOM   2482  CE3 TRP   157      30.901  26.894  44.016  1.00  0.00           C
ATOM   2483  HE3 TRP   157      31.419  27.178  44.921  1.00  0.00           H
ATOM   2484  CD2 TRP   157      30.276  25.659  44.072  1.00  0.00           C
ATOM   2485  C   TRP   157      32.248  24.811  48.354  1.00  0.00           C
ATOM   2486  O   TRP   157      32.207  24.015  49.269  1.00  0.00           O
ATOM   2487  N   THR   158      32.291  26.143  48.559  1.00  0.00           N
ATOM   2488  H   THR   158      32.465  26.826  47.835  1.00  0.00           H
ATOM   2489  CA  THR   158      32.357  26.678  49.914  1.00  0.00           C
ATOM   2490  HA  THR   158      32.251  25.874  50.643  1.00  0.00           H
ATOM   2491  CB  THR   158      33.698  27.334  50.138  1.00  0.00           C
ATOM   2492  HB  THR   158      33.643  27.630  51.185  1.00  0.00           H
ATOM   2493  CG2 THR   158      34.792  26.338  49.890  1.00  0.00           C
ATOM   2494 HG21 THR   158      35.780  26.741  50.111  1.00  0.00           H
ATOM   2495 HG22 THR   158      34.832  26.017  48.849  1.00  0.00           H
ATOM   2496 HG23 THR   158      34.547  25.470  50.500  1.00  0.00           H
ATOM   2497  OG1 THR   158      33.902  28.446  49.300  1.00  0.00           O
ATOM   2498  HG1 THR   158      34.482  29.003  49.825  1.00  0.00           H
ATOM   2499  C   THR   158      31.229  27.735  50.090  1.00  0.00           C
ATOM   2500  O   THR   158      30.426  27.805  49.146  1.00  0.00           O
ATOM   2501  N   LYS   159      31.145  28.516  51.194  1.00  0.00           N
ATOM   2502  H   LYS   159      31.841  28.364  51.909  1.00  0.00           H
ATOM   2503  CA  LYS   159      30.312  29.725  51.277  1.00  0.00           C
ATOM   2504  HA  LYS   159      30.264  30.180  52.267  1.00  0.00           H
ATOM   2505  CB  LYS   159      30.817  30.822  50.409  1.00  0.00           C
ATOM   2506  HB2 LYS   159      30.911  30.575  49.351  1.00  0.00           H
ATOM   2507  HB3 LYS   159      30.161  31.691  50.453  1.00  0.00           H
ATOM   2508  CG  LYS   159      32.225  31.222  50.973  1.00  0.00           C
ATOM   2509  HG2 LYS   159      32.012  32.085  51.603  1.00  0.00           H
ATOM   2510  HG3 LYS   159      32.715  30.534  51.663  1.00  0.00           H
ATOM   2511  CD  LYS   159      33.295  31.710  49.935  1.00  0.00           C
ATOM   2512  HD2 LYS   159      33.639  30.885  49.310  1.00  0.00           H
ATOM   2513  HD3 LYS   159      32.778  32.416  49.283  1.00  0.00           H
ATOM   2514  CE  LYS   159      34.545  32.356  50.624  1.00  0.00           C
ATOM   2515  HE2 LYS   159      34.270  33.265  51.158  1.00  0.00           H
ATOM   2516  HE3 LYS   159      34.856  31.684  51.424  1.00  0.00           H
ATOM   2517  NZ  LYS   159      35.699  32.732  49.753  1.00  0.00           N
ATOM   2518  HZ1 LYS   159      36.052  31.866  49.370  1.00  0.00           H
ATOM   2519  HZ2 LYS   159      36.551  32.938  50.254  1.00  0.00           H
ATOM   2520  HZ3 LYS   159      35.560  33.398  49.006  1.00  0.00           H
ATOM   2521  C   LYS   159      28.821  29.541  50.995  1.00  0.00           C
ATOM   2522  O   LYS   159      28.106  30.426  50.627  1.00  0.00           O
ATOM   2523  N   GLY   160      28.207  28.365  51.205  1.00  0.00           N
ATOM   2524  H   GLY   160      28.806  27.680  51.642  1.00  0.00           H
ATOM   2525  CA  GLY   160      26.866  27.958  51.011  1.00  0.00           C
ATOM   2526  HA2 GLY   160      26.581  27.158  51.694  1.00  0.00           H
ATOM   2527  HA3 GLY   160      26.196  28.731  51.386  1.00  0.00           H
ATOM   2528  C   GLY   160      26.383  27.591  49.590  1.00  0.00           C
ATOM   2529  O   GLY   160      25.228  27.130  49.394  1.00  0.00           O
ATOM   2530  N   PHE   161      27.200  27.721  48.565  1.00  0.00           N
ATOM   2531  H   PHE   161      28.134  28.101  48.634  1.00  0.00           H
ATOM   2532  CA  PHE   161      26.889  27.284  47.185  1.00  0.00           C
ATOM   2533  HA  PHE   161      25.973  27.760  46.838  1.00  0.00           H
ATOM   2534  CB  PHE   161      27.968  27.734  46.194  1.00  0.00           C
ATOM   2535  HB2 PHE   161      28.959  27.430  46.532  1.00  0.00           H
ATOM   2536  HB3 PHE   161      27.813  27.239  45.235  1.00  0.00           H
ATOM   2537  CG  PHE   161      27.958  29.267  45.964  1.00  0.00           C
ATOM   2538  CD1 PHE   161      28.479  30.156  46.937  1.00  0.00           C
ATOM   2539  HD1 PHE   161      28.872  29.740  47.852  1.00  0.00           H
ATOM   2540  CE1 PHE   161      28.347  31.540  46.802  1.00  0.00           C
ATOM   2541  HE1 PHE   161      28.638  32.091  47.685  1.00  0.00           H
ATOM   2542  CZ  PHE   161      27.803  32.131  45.668  1.00  0.00           C
ATOM   2543  HZ  PHE   161      27.717  33.203  45.563  1.00  0.00           H
ATOM   2544  CE2 PHE   161      27.567  31.291  44.574  1.00  0.00           C
ATOM   2545  HE2 PHE   161      27.164  31.704  43.660  1.00  0.00           H
ATOM   2546  CD2 PHE   161      27.486  29.883  44.784  1.00  0.00           C
ATOM   2547  HD2 PHE   161      27.079  29.247  44.011  1.00  0.00           H
ATOM   2548  C   PHE   161      26.824  25.753  47.098  1.00  0.00           C
ATOM   2549  O   PHE   161      27.524  24.998  47.797  1.00  0.00           O
ATOM   2550  N   ASP   162      25.822  25.221  46.413  1.00  0.00           N
ATOM   2551  H   ASP   162      25.162  25.878  46.021  1.00  0.00           H
ATOM   2552  CA  ASP   162      25.418  23.820  46.365  1.00  0.00           C
ATOM   2553  HA  ASP   162      26.266  23.175  46.595  1.00  0.00           H
ATOM   2554  CB  ASP   162      24.418  23.516  47.492  1.00  0.00           C
ATOM   2555  HB2 ASP   162      24.679  24.030  48.417  1.00  0.00           H
ATOM   2556  HB3 ASP   162      23.448  23.949  47.251  1.00  0.00           H
ATOM   2557  CG  ASP   162      24.130  22.077  47.903  1.00  0.00           C
ATOM   2558  OD1 ASP   162      23.351  21.960  48.839  1.00  0.00           O
ATOM   2559  OD2 ASP   162      24.837  21.151  47.429  1.00  0.00           O
ATOM   2560  C   ASP   162      24.890  23.453  44.924  1.00  0.00           C
ATOM   2561  O   ASP   162      24.028  22.569  44.682  1.00  0.00           O
ATOM   2562  N   ILE   163      25.455  24.147  43.867  1.00  0.00           N
ATOM   2563  H   ILE   163      26.143  24.835  44.142  1.00  0.00           H
ATOM   2564  CA  ILE   163      25.198  24.003  42.453  1.00  0.00           C
ATOM   2565  HA  ILE   163      24.115  23.958  42.347  1.00  0.00           H
ATOM   2566  CB  ILE   163      25.624  25.260  41.573  1.00  0.00           C
ATOM   2567  HB  ILE   163      26.702  25.423  41.592  1.00  0.00           H
ATOM   2568  CG2 ILE   163      25.115  25.043  40.102  1.00  0.00           C
ATOM   2569 HG21 ILE   163      25.455  25.909  39.534  1.00  0.00           H
ATOM   2570 HG22 ILE   163      24.027  25.068  40.083  1.00  0.00           H
ATOM   2571 HG23 ILE   163      25.549  24.134  39.684  1.00  0.00           H
ATOM   2572  CG1 ILE   163      24.941  26.528  42.290  1.00  0.00           C
ATOM   2573 HG12 ILE   163      23.925  26.227  42.546  1.00  0.00           H
ATOM   2574 HG13 ILE   163      25.474  26.802  43.201  1.00  0.00           H
ATOM   2575  CD1 ILE   163      24.889  27.721  41.453  1.00  0.00           C
ATOM   2576 HD11 ILE   163      24.855  28.619  42.071  1.00  0.00           H
ATOM   2577 HD12 ILE   163      24.071  27.732  40.732  1.00  0.00           H
ATOM   2578 HD13 ILE   163      25.782  27.812  40.835  1.00  0.00           H
ATOM   2579  C   ILE   163      25.766  22.704  41.836  1.00  0.00           C
ATOM   2580  O   ILE   163      27.033  22.564  41.770  1.00  0.00           O
ATOM   2581  N   PRO   164      24.944  21.847  41.324  1.00  0.00           N
ATOM   2582  CD  PRO   164      23.478  21.805  41.229  1.00  0.00           C
ATOM   2583  HD2 PRO   164      23.117  22.721  40.760  1.00  0.00           H
ATOM   2584  HD3 PRO   164      23.069  21.733  42.236  1.00  0.00           H
ATOM   2585  CG  PRO   164      23.195  20.570  40.428  1.00  0.00           C
ATOM   2586  HG2 PRO   164      23.206  20.800  39.364  1.00  0.00           H
ATOM   2587  HG3 PRO   164      22.304  19.999  40.687  1.00  0.00           H
ATOM   2588  CB  PRO   164      24.282  19.635  40.823  1.00  0.00           C
ATOM   2589  HB2 PRO   164      24.439  18.823  40.112  1.00  0.00           H
ATOM   2590  HB3 PRO   164      24.131  19.155  41.789  1.00  0.00           H
ATOM   2591  CA  PRO   164      25.496  20.495  40.989  1.00  0.00           C
ATOM   2592  HA  PRO   164      26.045  20.000  41.790  1.00  0.00           H
ATOM   2593  C   PRO   164      26.246  20.474  39.603  1.00  0.00           C
ATOM   2594  O   PRO   164      26.028  21.278  38.703  1.00  0.00           O
ATOM   2595  N   ASN   165      27.104  19.479  39.482  1.00  0.00           N
ATOM   2596  H   ASN   165      27.335  19.101  40.391  1.00  0.00           H
ATOM   2597  CA  ASN   165      27.876  19.121  38.296  1.00  0.00           C
ATOM   2598  HA  ASN   165      28.364  18.217  38.660  1.00  0.00           H
ATOM   2599  CB  ASN   165      26.965  18.719  37.150  1.00  0.00           C
ATOM   2600  HB2 ASN   165      26.488  19.624  36.772  1.00  0.00           H
ATOM   2601  HB3 ASN   165      27.567  18.262  36.365  1.00  0.00           H
ATOM   2602  CG  ASN   165      25.787  17.849  37.454  1.00  0.00           C
ATOM   2603  OD1 ASN   165      25.845  16.639  37.615  1.00  0.00           O
ATOM   2604  ND2 ASN   165      24.634  18.532  37.536  1.00  0.00           N
ATOM   2605 HD21 ASN   165      24.641  19.517  37.313  1.00  0.00           H
ATOM   2606 HD22 ASN   165      23.857  18.030  37.941  1.00  0.00           H
ATOM   2607  C   ASN   165      28.997  20.061  37.870  1.00  0.00           C
ATOM   2608  O   ASN   165      29.762  19.690  36.921  1.00  0.00           O
ATOM   2609  N   ILE   166      29.194  21.128  38.561  1.00  0.00           N
ATOM   2610  H   ILE   166      28.447  21.458  39.155  1.00  0.00           H
ATOM   2611  CA  ILE   166      30.321  22.058  38.285  1.00  0.00           C
ATOM   2612  HA  ILE   166      30.385  22.113  37.199  1.00  0.00           H
ATOM   2613  CB  ILE   166      29.956  23.428  38.894  1.00  0.00           C
ATOM   2614  HB  ILE   166      29.997  23.363  39.982  1.00  0.00           H
ATOM   2615  CG2 ILE   166      30.893  24.611  38.539  1.00  0.00           C
ATOM   2616 HG21 ILE   166      30.470  25.561  38.863  1.00  0.00           H
ATOM   2617 HG22 ILE   166      31.054  24.704  37.465  1.00  0.00           H
ATOM   2618 HG23 ILE   166      31.918  24.506  38.893  1.00  0.00           H
ATOM   2619  CG1 ILE   166      28.528  23.802  38.493  1.00  0.00           C
ATOM   2620 HG12 ILE   166      27.835  23.199  39.080  1.00  0.00           H
ATOM   2621 HG13 ILE   166      28.354  24.810  38.871  1.00  0.00           H
ATOM   2622  CD1 ILE   166      28.133  23.768  36.985  1.00  0.00           C
ATOM   2623 HD11 ILE   166      27.071  24.009  36.964  1.00  0.00           H
ATOM   2624 HD12 ILE   166      28.136  22.761  36.568  1.00  0.00           H
ATOM   2625 HD13 ILE   166      28.693  24.543  36.462  1.00  0.00           H
ATOM   2626  C   ILE   166      31.649  21.609  38.825  1.00  0.00           C
ATOM   2627  O   ILE   166      32.706  21.895  38.257  1.00  0.00           O
ATOM   2628  N   GLU   167      31.643  20.834  39.894  1.00  0.00           N
ATOM   2629  H   GLU   167      30.798  20.747  40.441  1.00  0.00           H
ATOM   2630  CA  GLU   167      32.856  20.268  40.418  1.00  0.00           C
ATOM   2631  HA  GLU   167      33.529  21.126  40.445  1.00  0.00           H
ATOM   2632  CB  GLU   167      32.600  19.739  41.842  1.00  0.00           C
ATOM   2633  HB2 GLU   167      31.849  18.950  41.827  1.00  0.00           H
ATOM   2634  HB3 GLU   167      33.586  19.355  42.100  1.00  0.00           H
ATOM   2635  CG  GLU   167      32.250  20.732  42.923  1.00  0.00           C
ATOM   2636  HG2 GLU   167      33.180  21.287  43.049  1.00  0.00           H
ATOM   2637  HG3 GLU   167      31.431  21.398  42.653  1.00  0.00           H
ATOM   2638  CD  GLU   167      31.945  20.049  44.295  1.00  0.00           C
ATOM   2639  OE1 GLU   167      30.918  20.403  44.914  1.00  0.00           O
ATOM   2640  OE2 GLU   167      32.566  19.027  44.649  1.00  0.00           O
ATOM   2641  C   GLU   167      33.454  19.232  39.410  1.00  0.00           C
ATOM   2642  O   GLU   167      32.761  18.545  38.631  1.00  0.00           O
ATOM   2643  N   ASN   168      34.758  19.167  39.380  1.00  0.00           N
ATOM   2644  H   ASN   168      35.226  19.593  40.165  1.00  0.00           H
ATOM   2645  CA  ASN   168      35.544  18.574  38.287  1.00  0.00           C
ATOM   2646  HA  ASN   168      36.578  18.837  38.509  1.00  0.00           H
ATOM   2647  CB  ASN   168      35.612  17.019  38.382  1.00  0.00           C
ATOM   2648  HB2 ASN   168      34.658  16.553  38.133  1.00  0.00           H
ATOM   2649  HB3 ASN   168      36.387  16.587  37.748  1.00  0.00           H
ATOM   2650  CG  ASN   168      35.985  16.594  39.826  1.00  0.00           C
ATOM   2651  OD1 ASN   168      36.720  17.308  40.512  1.00  0.00           O
ATOM   2652  ND2 ASN   168      35.414  15.567  40.374  1.00  0.00           N
ATOM   2653 HD21 ASN   168      35.000  14.807  39.853  1.00  0.00           H
ATOM   2654 HD22 ASN   168      35.702  15.444  41.333  1.00  0.00           H
ATOM   2655  C   ASN   168      35.427  19.190  36.828  1.00  0.00           C
ATOM   2656  O   ASN   168      35.857  18.584  35.822  1.00  0.00           O
ATOM   2657  N   HID   169      34.955  20.437  36.777  1.00  0.00           N
ATOM   2658  H   HID   169      34.649  20.945  37.595  1.00  0.00           H
ATOM   2659  CA  HID   169      34.832  21.167  35.526  1.00  0.00           C
ATOM   2660  HA  HID   169      35.603  20.703  34.911  1.00  0.00           H
ATOM   2661  CB  HID   169      33.504  20.965  34.777  1.00  0.00           C
ATOM   2662  HB2 HID   169      32.771  21.574  35.306  1.00  0.00           H
ATOM   2663  HB3 HID   169      33.579  21.318  33.750  1.00  0.00           H
ATOM   2664  CG  HID   169      33.028  19.555  34.693  1.00  0.00           C
ATOM   2665  ND1 HID   169      32.301  18.972  35.741  1.00  0.00           N
ATOM   2666  HD1 HID   169      32.163  19.332  36.674  1.00  0.00           H
ATOM   2667  CE1 HID   169      32.006  17.711  35.374  1.00  0.00           C
ATOM   2668  HE1 HID   169      31.381  17.076  35.983  1.00  0.00           H
ATOM   2669  NE2 HID   169      32.542  17.506  34.154  1.00  0.00           N
ATOM   2670  CD2 HID   169      33.194  18.674  33.714  1.00  0.00           C
ATOM   2671  HD2 HID   169      33.537  18.891  32.713  1.00  0.00           H
ATOM   2672  C   HID   169      35.166  22.665  35.634  1.00  0.00           C
ATOM   2673  O   HID   169      35.046  23.317  36.703  1.00  0.00           O
ATOM   2674  N   ASP   170      35.809  23.113  34.564  1.00  0.00           N
ATOM   2675  H   ASP   170      35.794  22.524  33.743  1.00  0.00           H
ATOM   2676  CA  ASP   170      36.433  24.468  34.501  1.00  0.00           C
ATOM   2677  HA  ASP   170      36.981  24.516  35.442  1.00  0.00           H
ATOM   2678  CB  ASP   170      37.366  24.548  33.254  1.00  0.00           C
ATOM   2679  HB2 ASP   170      37.915  23.615  33.128  1.00  0.00           H
ATOM   2680  HB3 ASP   170      36.737  24.707  32.378  1.00  0.00           H
ATOM   2681  CG  ASP   170      38.325  25.714  33.412  1.00  0.00           C
ATOM   2682  OD1 ASP   170      38.178  26.554  34.265  1.00  0.00           O
ATOM   2683  OD2 ASP   170      39.194  25.740  32.581  1.00  0.00           O
ATOM   2684  C   ASP   170      35.329  25.517  34.536  1.00  0.00           C
ATOM   2685  O   ASP   170      34.414  25.575  33.739  1.00  0.00           O
ATOM   2686  N   VAL   171      35.380  26.463  35.420  1.00  0.00           N
ATOM   2687  H   VAL   171      36.048  26.345  36.168  1.00  0.00           H
ATOM   2688  CA  VAL   171      34.428  27.577  35.609  1.00  0.00           C
ATOM   2689  HA  VAL   171      33.431  27.140  35.640  1.00  0.00           H
ATOM   2690  CB  VAL   171      34.534  28.237  37.018  1.00  0.00           C
ATOM   2691  HB  VAL   171      33.644  28.825  37.238  1.00  0.00           H
ATOM   2692  CG1 VAL   171      34.478  27.206  38.182  1.00  0.00           C
ATOM   2693 HG11 VAL   171      35.337  26.536  38.188  1.00  0.00           H
ATOM   2694 HG12 VAL   171      34.269  27.635  39.163  1.00  0.00           H
ATOM   2695 HG13 VAL   171      33.537  26.656  38.169  1.00  0.00           H
ATOM   2696  CG2 VAL   171      35.895  28.966  37.194  1.00  0.00           C
ATOM   2697 HG21 VAL   171      35.951  29.842  36.547  1.00  0.00           H
ATOM   2698 HG22 VAL   171      36.659  28.207  37.023  1.00  0.00           H
ATOM   2699 HG23 VAL   171      36.054  29.375  38.192  1.00  0.00           H
ATOM   2700  C   VAL   171      34.573  28.664  34.547  1.00  0.00           C
ATOM   2701  O   VAL   171      33.648  29.407  34.310  1.00  0.00           O
ATOM   2702  N   VAL   172      35.653  28.699  33.885  1.00  0.00           N
ATOM   2703  H   VAL   172      36.369  27.989  33.948  1.00  0.00           H
ATOM   2704  CA  VAL   172      35.938  29.808  32.985  1.00  0.00           C
ATOM   2705  HA  VAL   172      35.536  30.771  33.303  1.00  0.00           H
ATOM   2706  CB  VAL   172      37.430  30.059  32.868  1.00  0.00           C
ATOM   2707  HB  VAL   172      37.889  29.120  32.558  1.00  0.00           H
ATOM   2708  CG1 VAL   172      37.781  31.209  31.914  1.00  0.00           C
ATOM   2709 HG11 VAL   172      37.358  32.094  32.391  1.00  0.00           H
ATOM   2710 HG12 VAL   172      38.870  31.249  31.897  1.00  0.00           H
ATOM   2711 HG13 VAL   172      37.383  31.313  30.905  1.00  0.00           H
ATOM   2712  CG2 VAL   172      38.160  30.354  34.172  1.00  0.00           C
ATOM   2713 HG21 VAL   172      39.090  30.916  34.082  1.00  0.00           H
ATOM   2714 HG22 VAL   172      38.216  29.388  34.674  1.00  0.00           H
ATOM   2715 HG23 VAL   172      37.476  30.958  34.768  1.00  0.00           H
ATOM   2716  C   VAL   172      35.255  29.680  31.620  1.00  0.00           C
ATOM   2717  O   VAL   172      34.678  30.660  31.178  1.00  0.00           O
ATOM   2718  N   PRO   173      35.306  28.504  30.902  1.00  0.00           N
ATOM   2719  CD  PRO   173      35.992  27.279  31.249  1.00  0.00           C
ATOM   2720  HD2 PRO   173      35.430  26.809  32.056  1.00  0.00           H
ATOM   2721  HD3 PRO   173      36.993  27.481  31.630  1.00  0.00           H
ATOM   2722  CG  PRO   173      35.811  26.428  30.024  1.00  0.00           C
ATOM   2723  HG2 PRO   173      35.542  25.432  30.375  1.00  0.00           H
ATOM   2724  HG3 PRO   173      36.802  26.407  29.570  1.00  0.00           H
ATOM   2725  CB  PRO   173      34.865  27.065  29.068  1.00  0.00           C
ATOM   2726  HB2 PRO   173      34.034  26.371  28.943  1.00  0.00           H
ATOM   2727  HB3 PRO   173      35.360  27.309  28.128  1.00  0.00           H
ATOM   2728  CA  PRO   173      34.454  28.335  29.765  1.00  0.00           C
ATOM   2729  HA  PRO   173      34.644  29.011  28.931  1.00  0.00           H
ATOM   2730  C   PRO   173      33.014  28.516  30.084  1.00  0.00           C
ATOM   2731  O   PRO   173      32.185  28.791  29.207  1.00  0.00           O
ATOM   2732  N   MET   174      32.616  28.240  31.331  1.00  0.00           N
ATOM   2733  H   MET   174      33.291  27.883  31.992  1.00  0.00           H
ATOM   2734  CA  MET   174      31.188  28.601  31.704  1.00  0.00           C
ATOM   2735  HA  MET   174      30.522  28.152  30.967  1.00  0.00           H
ATOM   2736  CB  MET   174      30.768  28.041  33.069  1.00  0.00           C
ATOM   2737  HB2 MET   174      31.396  28.500  33.833  1.00  0.00           H
ATOM   2738  HB3 MET   174      29.706  28.246  33.201  1.00  0.00           H
ATOM   2739  CG  MET   174      31.053  26.538  33.045  1.00  0.00           C
ATOM   2740  HG2 MET   174      30.577  26.091  32.173  1.00  0.00           H
ATOM   2741  HG3 MET   174      32.116  26.316  32.948  1.00  0.00           H
ATOM   2742  SD  MET   174      30.384  25.680  34.501  1.00  0.00           S
ATOM   2743  CE  MET   174      31.230  24.085  34.307  1.00  0.00           C
ATOM   2744  HE1 MET   174      30.696  23.361  34.922  1.00  0.00           H
ATOM   2745  HE2 MET   174      31.112  23.776  33.269  1.00  0.00           H
ATOM   2746  HE3 MET   174      32.264  24.124  34.650  1.00  0.00           H
ATOM   2747  C   MET   174      30.910  30.136  31.622  1.00  0.00           C
ATOM   2748  O   MET   174      30.016  30.612  30.918  1.00  0.00           O
ATOM   2749  N   LEU   175      31.680  30.928  32.373  1.00  0.00           N
ATOM   2750  H   LEU   175      32.245  30.383  33.009  1.00  0.00           H
ATOM   2751  CA  LEU   175      31.609  32.438  32.403  1.00  0.00           C
ATOM   2752  HA  LEU   175      30.600  32.699  32.722  1.00  0.00           H
ATOM   2753  CB  LEU   175      32.652  33.091  33.367  1.00  0.00           C
ATOM   2754  HB2 LEU   175      32.419  32.627  34.327  1.00  0.00           H
ATOM   2755  HB3 LEU   175      33.610  32.697  33.027  1.00  0.00           H
ATOM   2756  CG  LEU   175      32.730  34.626  33.479  1.00  0.00           C
ATOM   2757  HG  LEU   175      33.032  35.043  32.518  1.00  0.00           H
ATOM   2758  CD1 LEU   175      31.446  35.215  34.089  1.00  0.00           C
ATOM   2759 HD11 LEU   175      30.737  35.047  33.279  1.00  0.00           H
ATOM   2760 HD12 LEU   175      31.532  36.302  34.128  1.00  0.00           H
ATOM   2761 HD13 LEU   175      31.056  34.690  34.960  1.00  0.00           H
ATOM   2762  CD2 LEU   175      33.912  34.968  34.474  1.00  0.00           C
ATOM   2763 HD21 LEU   175      34.912  34.612  34.229  1.00  0.00           H
ATOM   2764 HD22 LEU   175      33.924  36.022  34.752  1.00  0.00           H
ATOM   2765 HD23 LEU   175      33.638  34.430  35.383  1.00  0.00           H
ATOM   2766  C   LEU   175      31.715  32.982  31.004  1.00  0.00           C
ATOM   2767  O   LEU   175      30.809  33.639  30.538  1.00  0.00           O
ATOM   2768  N   GLN   176      32.757  32.614  30.252  1.00  0.00           N
ATOM   2769  H   GLN   176      33.397  31.951  30.667  1.00  0.00           H
ATOM   2770  CA  GLN   176      32.964  32.954  28.808  1.00  0.00           C
ATOM   2771  HA  GLN   176      33.171  34.021  28.723  1.00  0.00           H
ATOM   2772  CB  GLN   176      34.173  32.193  28.280  1.00  0.00           C
ATOM   2773  HB2 GLN   176      34.071  31.112  28.367  1.00  0.00           H
ATOM   2774  HB3 GLN   176      34.271  32.481  27.234  1.00  0.00           H
ATOM   2775  CG  GLN   176      35.451  32.688  28.994  1.00  0.00           C
ATOM   2776  HG2 GLN   176      35.215  32.841  30.047  1.00  0.00           H
ATOM   2777  HG3 GLN   176      36.142  31.882  28.752  1.00  0.00           H
ATOM   2778  CD  GLN   176      35.949  33.998  28.339  1.00  0.00           C
ATOM   2779  OE1 GLN   176      35.578  35.123  28.591  1.00  0.00           O
ATOM   2780  NE2 GLN   176      36.763  33.751  27.347  1.00  0.00           N
ATOM   2781 HE21 GLN   176      36.946  34.491  26.686  1.00  0.00           H
ATOM   2782 HE22 GLN   176      37.168  32.837  27.196  1.00  0.00           H
ATOM   2783  C   GLN   176      31.732  32.681  28.026  1.00  0.00           C
ATOM   2784  O   GLN   176      31.168  33.602  27.455  1.00  0.00           O
ATOM   2785  N   LYS   177      31.271  31.444  28.061  1.00  0.00           N
ATOM   2786  H   LYS   177      31.756  30.733  28.589  1.00  0.00           H
ATOM   2787  CA  LYS   177      30.150  31.140  27.134  1.00  0.00           C
ATOM   2788  HA  LYS   177      30.427  31.572  26.172  1.00  0.00           H
ATOM   2789  CB  LYS   177      29.978  29.602  27.053  1.00  0.00           C
ATOM   2790  HB2 LYS   177      30.914  29.146  26.730  1.00  0.00           H
ATOM   2791  HB3 LYS   177      29.855  29.361  28.109  1.00  0.00           H
ATOM   2792  CG  LYS   177      28.950  29.160  25.989  1.00  0.00           C
ATOM   2793  HG2 LYS   177      27.939  29.325  26.362  1.00  0.00           H
ATOM   2794  HG3 LYS   177      29.009  29.689  25.038  1.00  0.00           H
ATOM   2795  CD  LYS   177      29.045  27.663  25.711  1.00  0.00           C
ATOM   2796  HD2 LYS   177      30.108  27.447  25.816  1.00  0.00           H
ATOM   2797  HD3 LYS   177      28.560  27.012  26.439  1.00  0.00           H
ATOM   2798  CE  LYS   177      28.565  27.400  24.253  1.00  0.00           C
ATOM   2799  HE2 LYS   177      27.485  27.446  24.111  1.00  0.00           H
ATOM   2800  HE3 LYS   177      28.908  28.224  23.628  1.00  0.00           H
ATOM   2801  NZ  LYS   177      28.965  26.133  23.633  1.00  0.00           N
ATOM   2802  HZ1 LYS   177      28.754  25.366  24.254  1.00  0.00           H
ATOM   2803  HZ2 LYS   177      29.961  26.138  23.463  1.00  0.00           H
ATOM   2804  HZ3 LYS   177      28.546  25.928  22.738  1.00  0.00           H
ATOM   2805  C   LYS   177      28.859  31.920  27.506  1.00  0.00           C
ATOM   2806  O   LYS   177      28.136  32.366  26.593  1.00  0.00           O
ATOM   2807  N   GLN   178      28.489  32.173  28.766  1.00  0.00           N
ATOM   2808  H   GLN   178      29.267  32.154  29.410  1.00  0.00           H
ATOM   2809  CA  GLN   178      27.291  32.984  29.121  1.00  0.00           C
ATOM   2810  HA  GLN   178      26.473  32.497  28.590  1.00  0.00           H
ATOM   2811  CB  GLN   178      27.097  32.761  30.680  1.00  0.00           C
ATOM   2812  HB2 GLN   178      28.088  32.673  31.124  1.00  0.00           H
ATOM   2813  HB3 GLN   178      26.557  33.629  31.054  1.00  0.00           H
ATOM   2814  CG  GLN   178      26.172  31.551  30.855  1.00  0.00           C
ATOM   2815  HG2 GLN   178      26.397  30.767  30.132  1.00  0.00           H
ATOM   2816  HG3 GLN   178      26.507  31.125  31.800  1.00  0.00           H
ATOM   2817  CD  GLN   178      24.685  31.730  30.973  1.00  0.00           C
ATOM   2818  OE1 GLN   178      24.156  32.774  30.701  1.00  0.00           O
ATOM   2819  NE2 GLN   178      23.947  30.672  31.187  1.00  0.00           N
ATOM   2820 HE21 GLN   178      22.941  30.735  31.115  1.00  0.00           H
ATOM   2821 HE22 GLN   178      24.395  29.828  31.513  1.00  0.00           H
ATOM   2822  C   GLN   178      27.425  34.472  28.812  1.00  0.00           C
ATOM   2823  O   GLN   178      26.400  35.070  28.515  1.00  0.00           O
ATOM   2824  N   ILE   179      28.682  34.984  28.826  1.00  0.00           N
ATOM   2825  H   ILE   179      29.393  34.358  29.175  1.00  0.00           H
ATOM   2826  CA  ILE   179      29.034  36.304  28.393  1.00  0.00           C
ATOM   2827  HA  ILE   179      28.317  37.042  28.754  1.00  0.00           H
ATOM   2828  CB  ILE   179      30.482  36.635  28.873  1.00  0.00           C
ATOM   2829  HB  ILE   179      31.102  35.749  28.731  1.00  0.00           H
ATOM   2830  CG2 ILE   179      30.940  37.926  28.179  1.00  0.00           C
ATOM   2831 HG21 ILE   179      31.949  38.181  28.500  1.00  0.00           H
ATOM   2832 HG22 ILE   179      30.247  38.694  28.522  1.00  0.00           H
ATOM   2833 HG23 ILE   179      30.906  37.745  27.104  1.00  0.00           H
ATOM   2834  CG1 ILE   179      30.465  36.860  30.345  1.00  0.00           C
ATOM   2835 HG12 ILE   179      29.856  37.751  30.499  1.00  0.00           H
ATOM   2836 HG13 ILE   179      29.988  36.043  30.887  1.00  0.00           H
ATOM   2837  CD1 ILE   179      31.900  37.190  30.811  1.00  0.00           C
ATOM   2838 HD11 ILE   179      32.139  38.206  30.498  1.00  0.00           H
ATOM   2839 HD12 ILE   179      32.618  36.497  30.372  1.00  0.00           H
ATOM   2840 HD13 ILE   179      31.856  37.091  31.895  1.00  0.00           H
ATOM   2841  C   ILE   179      28.858  36.413  26.884  1.00  0.00           C
ATOM   2842  O   ILE   179      28.140  37.289  26.343  1.00  0.00           O
ATOM   2843  N   THR   180      29.308  35.404  26.172  1.00  0.00           N
ATOM   2844  H   THR   180      29.899  34.787  26.709  1.00  0.00           H
ATOM   2845  CA  THR   180      29.352  35.318  24.695  1.00  0.00           C
ATOM   2846  HA  THR   180      29.832  36.156  24.188  1.00  0.00           H
ATOM   2847  CB  THR   180      30.185  34.103  24.307  1.00  0.00           C
ATOM   2848  HB  THR   180      29.776  33.172  24.700  1.00  0.00           H
ATOM   2849  CG2 THR   180      30.319  33.881  22.794  1.00  0.00           C
ATOM   2850 HG21 THR   180      31.149  33.283  22.417  1.00  0.00           H
ATOM   2851 HG22 THR   180      30.466  34.807  22.240  1.00  0.00           H
ATOM   2852 HG23 THR   180      29.380  33.519  22.375  1.00  0.00           H
ATOM   2853  OG1 THR   180      31.475  34.297  24.687  1.00  0.00           O
ATOM   2854  HG1 THR   180      31.445  34.212  25.643  1.00  0.00           H
ATOM   2855  C   THR   180      27.932  35.131  24.196  1.00  0.00           C
ATOM   2856  O   THR   180      27.500  35.699  23.239  1.00  0.00           O
ATOM   2857  N   LYS   181      27.030  34.516  24.984  1.00  0.00           N
ATOM   2858  H   LYS   181      27.323  34.068  25.840  1.00  0.00           H
ATOM   2859  CA  LYS   181      25.599  34.386  24.675  1.00  0.00           C
ATOM   2860  HA  LYS   181      25.570  33.852  23.726  1.00  0.00           H
ATOM   2861  CB  LYS   181      24.857  33.543  25.725  1.00  0.00           C
ATOM   2862  HB2 LYS   181      25.309  32.565  25.565  1.00  0.00           H
ATOM   2863  HB3 LYS   181      24.948  33.884  26.756  1.00  0.00           H
ATOM   2864  CG  LYS   181      23.299  33.508  25.430  1.00  0.00           C
ATOM   2865  HG2 LYS   181      22.846  34.499  25.437  1.00  0.00           H
ATOM   2866  HG3 LYS   181      23.124  33.058  24.451  1.00  0.00           H
ATOM   2867  CD  LYS   181      22.433  32.584  26.291  1.00  0.00           C
ATOM   2868  HD2 LYS   181      21.410  32.845  26.022  1.00  0.00           H
ATOM   2869  HD3 LYS   181      22.659  31.540  26.071  1.00  0.00           H
ATOM   2870  CE  LYS   181      22.511  32.902  27.770  1.00  0.00           C
ATOM   2871  HE2 LYS   181      23.441  32.558  28.222  1.00  0.00           H
ATOM   2872  HE3 LYS   181      22.532  33.985  27.890  1.00  0.00           H
ATOM   2873  NZ  LYS   181      21.422  32.431  28.557  1.00  0.00           N
ATOM   2874  HZ1 LYS   181      21.657  32.711  29.498  1.00  0.00           H
ATOM   2875  HZ2 LYS   181      21.447  31.429  28.433  1.00  0.00           H
ATOM   2876  HZ3 LYS   181      20.535  32.827  28.281  1.00  0.00           H
ATOM   2877  C   LYS   181      24.873  35.763  24.502  1.00  0.00           C
ATOM   2878  O   LYS   181      23.976  35.847  23.671  1.00  0.00           O
ATOM   2879  N   ARG   182      25.158  36.741  25.350  1.00  0.00           N
ATOM   2880  H   ARG   182      25.942  36.640  25.978  1.00  0.00           H
ATOM   2881  CA  ARG   182      24.525  38.116  25.374  1.00  0.00           C
ATOM   2882  HA  ARG   182      23.544  38.087  24.900  1.00  0.00           H
ATOM   2883  CB  ARG   182      24.546  38.617  26.826  1.00  0.00           C
ATOM   2884  HB2 ARG   182      25.565  38.583  27.211  1.00  0.00           H
ATOM   2885  HB3 ARG   182      24.384  39.695  26.811  1.00  0.00           H
ATOM   2886  CG  ARG   182      23.602  37.956  27.763  1.00  0.00           C
ATOM   2887  HG2 ARG   182      22.572  38.248  27.558  1.00  0.00           H
ATOM   2888  HG3 ARG   182      23.624  36.868  27.707  1.00  0.00           H
ATOM   2889  CD  ARG   182      23.917  38.242  29.245  1.00  0.00           C
ATOM   2890  HD2 ARG   182      24.915  37.823  29.378  1.00  0.00           H
ATOM   2891  HD3 ARG   182      23.846  39.317  29.417  1.00  0.00           H
ATOM   2892  NE  ARG   182      23.028  37.580  30.157  1.00  0.00           N
ATOM   2893  HE  ARG   182      22.477  38.060  30.854  1.00  0.00           H
ATOM   2894  CZ  ARG   182      22.874  36.278  30.273  1.00  0.00           C
ATOM   2895  NH1 ARG   182      21.847  35.933  30.962  1.00  0.00           N
ATOM   2896 HH11 ARG   182      21.289  36.619  31.449  1.00  0.00           H
ATOM   2897 HH12 ARG   182      21.476  34.995  30.973  1.00  0.00           H
ATOM   2898  NH2 ARG   182      23.757  35.364  29.905  1.00  0.00           N
ATOM   2899 HH21 ARG   182      24.674  35.652  29.596  1.00  0.00           H
ATOM   2900 HH22 ARG   182      23.587  34.395  30.135  1.00  0.00           H
ATOM   2901  C   ARG   182      25.301  39.078  24.462  1.00  0.00           C
ATOM   2902  O   ARG   182      24.940  40.241  24.344  1.00  0.00           O
ATOM   2903  N   ASN   183      26.395  38.564  23.875  1.00  0.00           N
ATOM   2904  H   ASN   183      26.546  37.580  24.045  1.00  0.00           H
ATOM   2905  CA  ASN   183      27.300  39.176  22.870  1.00  0.00           C
ATOM   2906  HA  ASN   183      28.064  38.415  22.715  1.00  0.00           H
ATOM   2907  CB  ASN   183      26.614  39.519  21.575  1.00  0.00           C
ATOM   2908  HB2 ASN   183      26.098  40.475  21.653  1.00  0.00           H
ATOM   2909  HB3 ASN   183      27.302  39.531  20.729  1.00  0.00           H
ATOM   2910  CG  ASN   183      25.444  38.564  21.260  1.00  0.00           C
ATOM   2911  OD1 ASN   183      25.703  37.399  20.920  1.00  0.00           O
ATOM   2912  ND2 ASN   183      24.234  38.948  21.431  1.00  0.00           N
ATOM   2913 HD21 ASN   183      23.985  39.869  21.764  1.00  0.00           H
ATOM   2914 HD22 ASN   183      23.472  38.286  21.410  1.00  0.00           H
ATOM   2915  C   ASN   183      28.110  40.310  23.481  1.00  0.00           C
ATOM   2916  O   ASN   183      28.455  41.218  22.812  1.00  0.00           O
ATOM   2917  N   ILE   184      28.237  40.332  24.852  1.00  0.00           N
ATOM   2918  H   ILE   184      27.951  39.538  25.407  1.00  0.00           H
ATOM   2919  CA  ILE   184      28.938  41.455  25.578  1.00  0.00           C
ATOM   2920  HA  ILE   184      28.421  42.391  25.366  1.00  0.00           H
ATOM   2921  CB  ILE   184      28.835  41.173  27.106  1.00  0.00           C
ATOM   2922  HB  ILE   184      29.365  40.255  27.359  1.00  0.00           H
ATOM   2923  CG2 ILE   184      29.740  42.136  27.852  1.00  0.00           C
ATOM   2924 HG21 ILE   184      29.553  43.178  27.596  1.00  0.00           H
ATOM   2925 HG22 ILE   184      30.785  42.029  27.559  1.00  0.00           H
ATOM   2926 HG23 ILE   184      29.621  42.079  28.933  1.00  0.00           H
ATOM   2927  CG1 ILE   184      27.469  41.052  27.775  1.00  0.00           C
ATOM   2928 HG12 ILE   184      27.009  42.026  27.940  1.00  0.00           H
ATOM   2929 HG13 ILE   184      26.818  40.608  27.021  1.00  0.00           H
ATOM   2930  CD1 ILE   184      27.472  40.134  29.037  1.00  0.00           C
ATOM   2931 HD11 ILE   184      26.468  40.108  29.461  1.00  0.00           H
ATOM   2932 HD12 ILE   184      28.121  40.654  29.741  1.00  0.00           H
ATOM   2933 HD13 ILE   184      27.848  39.122  28.877  1.00  0.00           H
ATOM   2934  C   ILE   184      30.404  41.476  25.118  1.00  0.00           C
ATOM   2935  O   ILE   184      31.002  40.416  24.934  1.00  0.00           O
ATOM   2936  N   PRO   185      30.911  42.652  24.782  1.00  0.00           N
ATOM   2937  CD  PRO   185      30.173  43.892  24.687  1.00  0.00           C
ATOM   2938  HD2 PRO   185      29.563  44.079  25.571  1.00  0.00           H
ATOM   2939  HD3 PRO   185      29.451  43.677  23.899  1.00  0.00           H
ATOM   2940  CG  PRO   185      31.033  45.028  24.315  1.00  0.00           C
ATOM   2941  HG2 PRO   185      31.304  45.567  25.223  1.00  0.00           H
ATOM   2942  HG3 PRO   185      30.681  45.517  23.407  1.00  0.00           H
ATOM   2943  CB  PRO   185      32.276  44.328  23.743  1.00  0.00           C
ATOM   2944  HB2 PRO   185      33.165  44.912  23.979  1.00  0.00           H
ATOM   2945  HB3 PRO   185      32.087  44.231  22.674  1.00  0.00           H
ATOM   2946  CA  PRO   185      32.265  42.932  24.365  1.00  0.00           C
ATOM   2947  HA  PRO   185      32.484  42.105  23.690  1.00  0.00           H
ATOM   2948  C   PRO   185      33.185  42.786  25.639  1.00  0.00           C
ATOM   2949  O   PRO   185      33.815  43.741  26.126  1.00  0.00           O
ATOM   2950  N   ILE   186      33.400  41.562  26.170  1.00  0.00           N
ATOM   2951  H   ILE   186      32.712  40.860  25.942  1.00  0.00           H
ATOM   2952  CA  ILE   186      34.235  41.190  27.360  1.00  0.00           C
ATOM   2953  HA  ILE   186      34.940  42.014  27.475  1.00  0.00           H
ATOM   2954  CB  ILE   186      33.429  41.146  28.716  1.00  0.00           C
ATOM   2955  HB  ILE   186      32.515  40.610  28.460  1.00  0.00           H
ATOM   2956  CG2 ILE   186      34.116  40.303  29.796  1.00  0.00           C
ATOM   2957 HG21 ILE   186      34.155  39.271  29.449  1.00  0.00           H
ATOM   2958 HG22 ILE   186      33.609  40.306  30.761  1.00  0.00           H
ATOM   2959 HG23 ILE   186      35.092  40.756  29.975  1.00  0.00           H
ATOM   2960  CG1 ILE   186      33.043  42.521  29.336  1.00  0.00           C
ATOM   2961 HG12 ILE   186      32.386  43.084  28.673  1.00  0.00           H
ATOM   2962 HG13 ILE   186      32.482  42.411  30.264  1.00  0.00           H
ATOM   2963  CD1 ILE   186      34.271  43.400  29.810  1.00  0.00           C
ATOM   2964 HD11 ILE   186      34.776  42.792  30.561  1.00  0.00           H
ATOM   2965 HD12 ILE   186      33.914  44.299  30.313  1.00  0.00           H
ATOM   2966 HD13 ILE   186      35.078  43.579  29.100  1.00  0.00           H
ATOM   2967  C   ILE   186      35.041  39.919  27.039  1.00  0.00           C
ATOM   2968  O   ILE   186      34.440  38.938  26.545  1.00  0.00           O
ATOM   2969  N   GLU   187      36.301  39.796  27.534  1.00  0.00           N
ATOM   2970  H   GLU   187      36.828  40.528  27.990  1.00  0.00           H
ATOM   2971  CA  GLU   187      37.114  38.598  27.316  1.00  0.00           C
ATOM   2972  HA  GLU   187      36.440  37.819  26.959  1.00  0.00           H
ATOM   2973  CB  GLU   187      38.107  38.706  26.103  1.00  0.00           C
ATOM   2974  HB2 GLU   187      37.485  38.841  25.219  1.00  0.00           H
ATOM   2975  HB3 GLU   187      38.637  39.649  26.241  1.00  0.00           H
ATOM   2976  CG  GLU   187      39.076  37.557  25.845  1.00  0.00           C
ATOM   2977  HG2 GLU   187      39.694  37.828  24.989  1.00  0.00           H
ATOM   2978  HG3 GLU   187      39.706  37.395  26.720  1.00  0.00           H
ATOM   2979  CD  GLU   187      38.446  36.193  25.515  1.00  0.00           C
ATOM   2980  OE1 GLU   187      37.240  36.040  25.688  1.00  0.00           O
ATOM   2981  OE2 GLU   187      39.174  35.358  25.036  1.00  0.00           O
ATOM   2982  C   GLU   187      37.794  38.240  28.677  1.00  0.00           C
ATOM   2983  O   GLU   187      38.596  38.938  29.240  1.00  0.00           O
ATOM   2984  N   VAL   188      37.355  37.092  29.292  1.00  0.00           N
ATOM   2985  H   VAL   188      36.721  36.431  28.867  1.00  0.00           H
ATOM   2986  CA  VAL   188      37.957  36.673  30.526  1.00  0.00           C
ATOM   2987  HA  VAL   188      38.044  37.578  31.126  1.00  0.00           H
ATOM   2988  CB  VAL   188      37.134  35.693  31.324  1.00  0.00           C
ATOM   2989  HB  VAL   188      37.033  34.760  30.771  1.00  0.00           H
ATOM   2990  CG1 VAL   188      37.710  35.329  32.701  1.00  0.00           C
ATOM   2991 HG11 VAL   188      38.708  34.903  32.602  1.00  0.00           H
ATOM   2992 HG12 VAL   188      37.892  36.186  33.350  1.00  0.00           H
ATOM   2993 HG13 VAL   188      37.028  34.646  33.208  1.00  0.00           H
ATOM   2994  CG2 VAL   188      35.801  36.229  31.684  1.00  0.00           C
ATOM   2995 HG21 VAL   188      35.320  35.392  32.191  1.00  0.00           H
ATOM   2996 HG22 VAL   188      35.224  36.511  30.803  1.00  0.00           H
ATOM   2997 HG23 VAL   188      35.968  37.092  32.328  1.00  0.00           H
ATOM   2998  C   VAL   188      39.403  36.132  30.405  1.00  0.00           C
ATOM   2999  O   VAL   188      39.625  35.132  29.699  1.00  0.00           O
ATOM   3000  N   VAL   189      40.366  36.739  31.035  1.00  0.00           N
ATOM   3001  H   VAL   189      40.125  37.542  31.599  1.00  0.00           H
ATOM   3002  CA  VAL   189      41.825  36.358  30.952  1.00  0.00           C
ATOM   3003  HA  VAL   189      41.906  35.467  30.330  1.00  0.00           H
ATOM   3004  CB  VAL   189      42.580  37.333  30.024  1.00  0.00           C
ATOM   3005  HB  VAL   189      43.593  36.954  29.891  1.00  0.00           H
ATOM   3006  CG1 VAL   189      42.016  37.442  28.588  1.00  0.00           C
ATOM   3007 HG11 VAL   189      41.054  37.949  28.515  1.00  0.00           H
ATOM   3008 HG12 VAL   189      42.704  37.977  27.935  1.00  0.00           H
ATOM   3009 HG13 VAL   189      41.932  36.437  28.174  1.00  0.00           H
ATOM   3010  CG2 VAL   189      42.584  38.754  30.582  1.00  0.00           C
ATOM   3011 HG21 VAL   189      43.087  39.487  29.952  1.00  0.00           H
ATOM   3012 HG22 VAL   189      43.182  38.772  31.494  1.00  0.00           H
ATOM   3013 HG23 VAL   189      41.613  39.248  30.590  1.00  0.00           H
ATOM   3014  C   VAL   189      42.597  36.221  32.243  1.00  0.00           C
ATOM   3015  O   VAL   189      43.831  36.011  32.150  1.00  0.00           O
ATOM   3016  N   ALA   190      41.945  36.394  33.381  1.00  0.00           N
ATOM   3017  H   ALA   190      41.121  36.976  33.408  1.00  0.00           H
ATOM   3018  CA  ALA   190      42.472  35.832  34.625  1.00  0.00           C
ATOM   3019  HA  ALA   190      43.149  35.050  34.277  1.00  0.00           H
ATOM   3020  CB  ALA   190      43.409  36.937  35.205  1.00  0.00           C
ATOM   3021  HB1 ALA   190      43.767  36.529  36.150  1.00  0.00           H
ATOM   3022  HB2 ALA   190      42.760  37.811  35.280  1.00  0.00           H
ATOM   3023  HB3 ALA   190      44.277  37.102  34.568  1.00  0.00           H
ATOM   3024  C   ALA   190      41.468  35.335  35.633  1.00  0.00           C
ATOM   3025  O   ALA   190      40.294  35.692  35.656  1.00  0.00           O
ATOM   3026  N   LEU   191      41.899  34.476  36.572  1.00  0.00           N
ATOM   3027  H   LEU   191      42.853  34.151  36.515  1.00  0.00           H
ATOM   3028  CA  LEU   191      41.295  34.200  37.866  1.00  0.00           C
ATOM   3029  HA  LEU   191      40.361  34.762  37.904  1.00  0.00           H
ATOM   3030  CB  LEU   191      41.068  32.679  38.018  1.00  0.00           C
ATOM   3031  HB2 LEU   191      41.933  32.215  37.544  1.00  0.00           H
ATOM   3032  HB3 LEU   191      41.055  32.479  39.089  1.00  0.00           H
ATOM   3033  CG  LEU   191      39.929  31.990  37.270  1.00  0.00           C
ATOM   3034  HG  LEU   191      40.263  32.079  36.236  1.00  0.00           H
ATOM   3035  CD1 LEU   191      39.714  30.554  37.700  1.00  0.00           C
ATOM   3036 HD11 LEU   191      38.935  30.098  37.088  1.00  0.00           H
ATOM   3037 HD12 LEU   191      39.479  30.573  38.764  1.00  0.00           H
ATOM   3038 HD13 LEU   191      40.586  29.929  37.508  1.00  0.00           H
ATOM   3039  CD2 LEU   191      38.613  32.613  37.562  1.00  0.00           C
ATOM   3040 HD21 LEU   191      38.676  33.661  37.264  1.00  0.00           H
ATOM   3041 HD22 LEU   191      37.929  32.078  36.903  1.00  0.00           H
ATOM   3042 HD23 LEU   191      38.285  32.765  38.591  1.00  0.00           H
ATOM   3043  C   LEU   191      42.112  34.702  39.035  1.00  0.00           C
ATOM   3044  O   LEU   191      43.359  34.558  39.027  1.00  0.00           O
ATOM   3045  N   ILE   192      41.399  35.366  39.975  1.00  0.00           N
ATOM   3046  H   ILE   192      40.392  35.285  39.985  1.00  0.00           H
ATOM   3047  CA  ILE   192      42.077  36.104  41.083  1.00  0.00           C
ATOM   3048  HA  ILE   192      43.149  35.971  40.941  1.00  0.00           H
ATOM   3049  CB  ILE   192      41.805  37.631  41.053  1.00  0.00           C
ATOM   3050  HB  ILE   192      40.783  37.818  41.383  1.00  0.00           H
ATOM   3051  CG2 ILE   192      42.775  38.338  41.978  1.00  0.00           C
ATOM   3052 HG21 ILE   192      42.614  39.400  41.786  1.00  0.00           H
ATOM   3053 HG22 ILE   192      43.776  38.040  41.666  1.00  0.00           H
ATOM   3054 HG23 ILE   192      42.633  38.151  43.042  1.00  0.00           H
ATOM   3055  CG1 ILE   192      41.692  38.285  39.629  1.00  0.00           C
ATOM   3056 HG12 ILE   192      40.935  37.705  39.099  1.00  0.00           H
ATOM   3057 HG13 ILE   192      41.415  39.332  39.757  1.00  0.00           H
ATOM   3058  CD1 ILE   192      43.016  38.142  38.850  1.00  0.00           C
ATOM   3059 HD11 ILE   192      43.022  38.646  37.884  1.00  0.00           H
ATOM   3060 HD12 ILE   192      43.378  37.136  38.643  1.00  0.00           H
ATOM   3061 HD13 ILE   192      43.826  38.618  39.404  1.00  0.00           H
ATOM   3062  C   ILE   192      41.694  35.388  42.419  1.00  0.00           C
ATOM   3063  O   ILE   192      40.670  34.882  42.411  1.00  0.00           O
ATOM   3064  N   ASN   193      42.561  35.436  43.324  1.00  0.00           N
ATOM   3065  H   ASN   193      43.371  36.015  43.148  1.00  0.00           H
ATOM   3066  CA  ASN   193      42.195  35.155  44.774  1.00  0.00           C
ATOM   3067  HA  ASN   193      41.161  34.812  44.787  1.00  0.00           H
ATOM   3068  CB  ASN   193      43.087  34.001  45.242  1.00  0.00           C
ATOM   3069  HB2 ASN   193      43.043  33.063  44.688  1.00  0.00           H
ATOM   3070  HB3 ASN   193      44.138  34.260  45.110  1.00  0.00           H
ATOM   3071  CG  ASN   193      42.830  33.688  46.703  1.00  0.00           C
ATOM   3072  OD1 ASN   193      43.403  34.356  47.584  1.00  0.00           O
ATOM   3073  ND2 ASN   193      41.884  32.818  47.049  1.00  0.00           N
ATOM   3074 HD21 ASN   193      41.396  32.320  46.318  1.00  0.00           H
ATOM   3075 HD22 ASN   193      41.720  32.639  48.029  1.00  0.00           H
ATOM   3076  C   ASN   193      42.399  36.497  45.527  1.00  0.00           C
ATOM   3077  O   ASN   193      43.456  37.163  45.330  1.00  0.00           O
ATOM   3078  N   ASP   194      41.470  36.867  46.400  1.00  0.00           N
ATOM   3079  H   ASP   194      40.619  36.332  46.305  1.00  0.00           H
ATOM   3080  CA  ASP   194      41.358  38.151  47.051  1.00  0.00           C
ATOM   3081  HA  ASP   194      41.109  38.945  46.348  1.00  0.00           H
ATOM   3082  CB  ASP   194      40.175  38.114  48.016  1.00  0.00           C
ATOM   3083  HB2 ASP   194      40.027  39.136  48.364  1.00  0.00           H
ATOM   3084  HB3 ASP   194      39.280  37.837  47.460  1.00  0.00           H
ATOM   3085  CG  ASP   194      40.364  37.231  49.260  1.00  0.00           C
ATOM   3086  OD1 ASP   194      41.059  36.151  49.210  1.00  0.00           O
ATOM   3087  OD2 ASP   194      39.850  37.602  50.352  1.00  0.00           O
ATOM   3088  C   ASP   194      42.640  38.642  47.745  1.00  0.00           C
ATOM   3089  O   ASP   194      42.964  39.878  47.681  1.00  0.00           O
ATOM   3090  N   THR   195      43.420  37.689  48.249  1.00  0.00           N
ATOM   3091  H   THR   195      43.150  36.732  48.067  1.00  0.00           H
ATOM   3092  CA  THR   195      44.725  37.758  48.856  1.00  0.00           C
ATOM   3093  HA  THR   195      44.752  38.687  49.425  1.00  0.00           H
ATOM   3094  CB  THR   195      45.014  36.510  49.609  1.00  0.00           C
ATOM   3095  HB  THR   195      45.016  35.663  48.924  1.00  0.00           H
ATOM   3096  CG2 THR   195      46.396  36.425  50.262  1.00  0.00           C
ATOM   3097 HG21 THR   195      46.231  37.030  51.153  1.00  0.00           H
ATOM   3098 HG22 THR   195      47.203  36.789  49.625  1.00  0.00           H
ATOM   3099 HG23 THR   195      46.653  35.395  50.511  1.00  0.00           H
ATOM   3100  OG1 THR   195      43.970  36.197  50.628  1.00  0.00           O
ATOM   3101  HG1 THR   195      43.145  36.231  50.140  1.00  0.00           H
ATOM   3102  C   THR   195      45.871  37.934  47.851  1.00  0.00           C
ATOM   3103  O   THR   195      46.573  38.982  47.969  1.00  0.00           O
ATOM   3104  N   THR   196      45.884  37.218  46.752  1.00  0.00           N
ATOM   3105  H   THR   196      45.291  36.402  46.700  1.00  0.00           H
ATOM   3106  CA  THR   196      46.817  37.596  45.642  1.00  0.00           C
ATOM   3107  HA  THR   196      47.865  37.724  45.917  1.00  0.00           H
ATOM   3108  CB  THR   196      46.822  36.421  44.664  1.00  0.00           C
ATOM   3109  HB  THR   196      45.776  36.214  44.436  1.00  0.00           H
ATOM   3110  CG2 THR   196      47.802  36.594  43.539  1.00  0.00           C
ATOM   3111 HG21 THR   196      48.820  36.801  43.869  1.00  0.00           H
ATOM   3112 HG22 THR   196      47.695  37.501  42.944  1.00  0.00           H
ATOM   3113 HG23 THR   196      47.967  35.731  42.894  1.00  0.00           H
ATOM   3114  OG1 THR   196      47.287  35.174  45.233  1.00  0.00           O
ATOM   3115  HG1 THR   196      46.914  34.492  44.670  1.00  0.00           H
ATOM   3116  C   THR   196      46.488  38.888  44.928  1.00  0.00           C
ATOM   3117  O   THR   196      47.433  39.648  44.522  1.00  0.00           O
ATOM   3118  N   GLY   197      45.203  39.322  44.879  1.00  0.00           N
ATOM   3119  H   GLY   197      44.447  38.709  45.146  1.00  0.00           H
ATOM   3120  CA  GLY   197      44.866  40.628  44.454  1.00  0.00           C
ATOM   3121  HA2 GLY   197      45.372  40.786  43.502  1.00  0.00           H
ATOM   3122  HA3 GLY   197      43.792  40.693  44.286  1.00  0.00           H
ATOM   3123  C   GLY   197      45.230  41.767  45.435  1.00  0.00           C
ATOM   3124  O   GLY   197      45.838  42.740  45.018  1.00  0.00           O
ATOM   3125  N   THR   198      45.237  41.533  46.750  1.00  0.00           N
ATOM   3126  H   THR   198      44.774  40.658  46.949  1.00  0.00           H
ATOM   3127  CA  THR   198      45.694  42.371  47.886  1.00  0.00           C
ATOM   3128  HA  THR   198      45.136  43.308  47.893  1.00  0.00           H
ATOM   3129  CB  THR   198      45.330  41.726  49.262  1.00  0.00           C
ATOM   3130  HB  THR   198      45.444  40.653  49.420  1.00  0.00           H
ATOM   3131  CG2 THR   198      45.938  42.484  50.549  1.00  0.00           C
ATOM   3132 HG21 THR   198      45.516  43.471  50.739  1.00  0.00           H
ATOM   3133 HG22 THR   198      47.015  42.535  50.392  1.00  0.00           H
ATOM   3134 HG23 THR   198      45.797  41.829  51.408  1.00  0.00           H
ATOM   3135  OG1 THR   198      44.011  41.826  49.463  1.00  0.00           O
ATOM   3136  HG1 THR   198      43.718  41.410  48.648  1.00  0.00           H
ATOM   3137  C   THR   198      47.202  42.655  47.719  1.00  0.00           C
ATOM   3138  O   THR   198      47.570  43.882  47.582  1.00  0.00           O
ATOM   3139  N   LEU   199      47.960  41.610  47.379  1.00  0.00           N
ATOM   3140  H   LEU   199      47.576  40.676  47.378  1.00  0.00           H
ATOM   3141  CA  LEU   199      49.376  41.745  47.008  1.00  0.00           C
ATOM   3142  HA  LEU   199      49.860  42.204  47.869  1.00  0.00           H
ATOM   3143  CB  LEU   199      50.019  40.347  46.929  1.00  0.00           C
ATOM   3144  HB2 LEU   199      50.089  40.031  47.971  1.00  0.00           H
ATOM   3145  HB3 LEU   199      49.368  39.636  46.419  1.00  0.00           H
ATOM   3146  CG  LEU   199      51.387  40.177  46.130  1.00  0.00           C
ATOM   3147  HG  LEU   199      51.369  40.909  45.322  1.00  0.00           H
ATOM   3148  CD1 LEU   199      52.547  40.320  47.092  1.00  0.00           C
ATOM   3149 HD11 LEU   199      52.263  41.158  47.730  1.00  0.00           H
ATOM   3150 HD12 LEU   199      53.481  40.514  46.566  1.00  0.00           H
ATOM   3151 HD13 LEU   199      52.664  39.463  47.756  1.00  0.00           H
ATOM   3152  CD2 LEU   199      51.521  38.770  45.531  1.00  0.00           C
ATOM   3153 HD21 LEU   199      51.634  37.929  46.214  1.00  0.00           H
ATOM   3154 HD22 LEU   199      50.662  38.789  44.860  1.00  0.00           H
ATOM   3155 HD23 LEU   199      52.490  38.721  45.033  1.00  0.00           H
ATOM   3156  C   LEU   199      49.582  42.649  45.738  1.00  0.00           C
ATOM   3157  O   LEU   199      50.151  43.731  45.836  1.00  0.00           O
ATOM   3158  N   VAL   200      49.075  42.213  44.551  1.00  0.00           N
ATOM   3159  H   VAL   200      48.573  41.337  44.561  1.00  0.00           H
ATOM   3160  CA  VAL   200      49.450  42.834  43.296  1.00  0.00           C
ATOM   3161  HA  VAL   200      50.525  43.008  43.330  1.00  0.00           H
ATOM   3162  CB  VAL   200      49.297  41.902  42.104  1.00  0.00           C
ATOM   3163  HB  VAL   200      48.246  41.618  42.062  1.00  0.00           H
ATOM   3164  CG1 VAL   200      49.590  42.552  40.814  1.00  0.00           C
ATOM   3165 HG11 VAL   200      50.449  43.197  41.005  1.00  0.00           H
ATOM   3166 HG12 VAL   200      49.915  41.832  40.064  1.00  0.00           H
ATOM   3167 HG13 VAL   200      48.704  43.074  40.453  1.00  0.00           H
ATOM   3168  CG2 VAL   200      50.141  40.722  42.355  1.00  0.00           C
ATOM   3169 HG21 VAL   200      51.169  41.002  42.586  1.00  0.00           H
ATOM   3170 HG22 VAL   200      49.996  40.091  41.478  1.00  0.00           H
ATOM   3171 HG23 VAL   200      49.814  40.127  43.207  1.00  0.00           H
ATOM   3172  C   VAL   200      48.865  44.231  43.154  1.00  0.00           C
ATOM   3173  O   VAL   200      49.394  45.030  42.382  1.00  0.00           O
ATOM   3174  N   ALA   201      47.807  44.541  43.851  1.00  0.00           N
ATOM   3175  H   ALA   201      47.459  43.892  44.542  1.00  0.00           H
ATOM   3176  CA  ALA   201      47.150  45.838  43.777  1.00  0.00           C
ATOM   3177  HA  ALA   201      46.959  46.185  42.761  1.00  0.00           H
ATOM   3178  CB  ALA   201      45.786  45.792  44.539  1.00  0.00           C
ATOM   3179  HB1 ALA   201      45.261  46.710  44.280  1.00  0.00           H
ATOM   3180  HB2 ALA   201      45.907  45.762  45.622  1.00  0.00           H
ATOM   3181  HB3 ALA   201      45.235  44.907  44.217  1.00  0.00           H
ATOM   3182  C   ALA   201      48.084  46.777  44.586  1.00  0.00           C
ATOM   3183  O   ALA   201      48.617  47.811  44.053  1.00  0.00           O
ATOM   3184  N   SER   202      48.328  46.531  45.839  1.00  0.00           N
ATOM   3185  H   SER   202      47.811  45.708  46.113  1.00  0.00           H
ATOM   3186  CA  SER   202      49.385  47.185  46.640  1.00  0.00           C
ATOM   3187  HA  SER   202      49.072  48.194  46.911  1.00  0.00           H
ATOM   3188  CB  SER   202      49.637  46.365  47.878  1.00  0.00           C
ATOM   3189  HB2 SER   202      50.094  45.411  47.612  1.00  0.00           H
ATOM   3190  HB3 SER   202      50.351  46.971  48.438  1.00  0.00           H
ATOM   3191  OG  SER   202      48.396  46.307  48.558  1.00  0.00           O
ATOM   3192  HG  SER   202      48.094  45.414  48.376  1.00  0.00           H
ATOM   3193  C   SER   202      50.747  47.334  45.869  1.00  0.00           C
ATOM   3194  O   SER   202      51.256  48.428  45.849  1.00  0.00           O
ATOM   3195  N   TYR   203      51.160  46.317  45.141  1.00  0.00           N
ATOM   3196  H   TYR   203      50.863  45.388  45.403  1.00  0.00           H
ATOM   3197  CA  TYR   203      52.458  46.334  44.489  1.00  0.00           C
ATOM   3198  HA  TYR   203      53.179  46.712  45.213  1.00  0.00           H
ATOM   3199  CB  TYR   203      52.778  44.903  44.266  1.00  0.00           C
ATOM   3200  HB2 TYR   203      52.442  44.289  45.101  1.00  0.00           H
ATOM   3201  HB3 TYR   203      52.130  44.557  43.461  1.00  0.00           H
ATOM   3202  CG  TYR   203      54.207  44.561  43.994  1.00  0.00           C
ATOM   3203  CD1 TYR   203      54.594  43.198  43.880  1.00  0.00           C
ATOM   3204  HD1 TYR   203      53.778  42.501  44.004  1.00  0.00           H
ATOM   3205  CE1 TYR   203      55.901  42.783  43.704  1.00  0.00           C
ATOM   3206  HE1 TYR   203      56.092  41.720  43.696  1.00  0.00           H
ATOM   3207  CZ  TYR   203      56.958  43.694  43.696  1.00  0.00           C
ATOM   3208  OH  TYR   203      58.230  43.299  43.566  1.00  0.00           O
ATOM   3209  HH  TYR   203      58.624  43.643  42.762  1.00  0.00           H
ATOM   3210  CE2 TYR   203      56.629  45.055  43.886  1.00  0.00           C
ATOM   3211  HE2 TYR   203      57.505  45.663  44.053  1.00  0.00           H
ATOM   3212  CD2 TYR   203      55.281  45.532  44.055  1.00  0.00           C
ATOM   3213  HD2 TYR   203      55.177  46.569  44.338  1.00  0.00           H
ATOM   3214  C   TYR   203      52.513  47.123  43.217  1.00  0.00           C
ATOM   3215  O   TYR   203      53.609  47.537  42.836  1.00  0.00           O
ATOM   3216  N   TYR   204      51.373  47.416  42.565  1.00  0.00           N
ATOM   3217  H   TYR   204      50.536  47.039  42.987  1.00  0.00           H
ATOM   3218  CA  TYR   204      51.345  48.307  41.485  1.00  0.00           C
ATOM   3219  HA  TYR   204      52.091  47.926  40.789  1.00  0.00           H
ATOM   3220  CB  TYR   204      49.946  48.215  40.918  1.00  0.00           C
ATOM   3221  HB2 TYR   204      49.841  47.231  40.460  1.00  0.00           H
ATOM   3222  HB3 TYR   204      49.121  48.323  41.622  1.00  0.00           H
ATOM   3223  CG  TYR   204      49.726  49.224  39.772  1.00  0.00           C
ATOM   3224  CD1 TYR   204      50.365  49.023  38.533  1.00  0.00           C
ATOM   3225  HD1 TYR   204      50.925  48.124  38.321  1.00  0.00           H
ATOM   3226  CE1 TYR   204      50.114  49.878  37.469  1.00  0.00           C
ATOM   3227  HE1 TYR   204      50.463  49.763  36.453  1.00  0.00           H
ATOM   3228  CZ  TYR   204      49.288  50.973  37.616  1.00  0.00           C
ATOM   3229  OH  TYR   204      49.088  51.793  36.527  1.00  0.00           O
ATOM   3230  HH  TYR   204      49.264  51.405  35.668  1.00  0.00           H
ATOM   3231  CE2 TYR   204      48.569  51.167  38.861  1.00  0.00           C
ATOM   3232  HE2 TYR   204      47.885  51.998  38.940  1.00  0.00           H
ATOM   3233  CD2 TYR   204      48.756  50.249  39.902  1.00  0.00           C
ATOM   3234  HD2 TYR   204      48.277  50.446  40.850  1.00  0.00           H
ATOM   3235  C   TYR   204      51.650  49.752  41.980  1.00  0.00           C
ATOM   3236  O   TYR   204      52.282  50.498  41.275  1.00  0.00           O
ATOM   3237  N   THR   205      51.187  50.136  43.173  1.00  0.00           N
ATOM   3238  H   THR   205      50.504  49.574  43.662  1.00  0.00           H
ATOM   3239  CA  THR   205      51.272  51.528  43.714  1.00  0.00           C
ATOM   3240  HA  THR   205      51.307  52.214  42.867  1.00  0.00           H
ATOM   3241  CB  THR   205      50.041  51.988  44.434  1.00  0.00           C
ATOM   3242  HB  THR   205      50.121  53.072  44.515  1.00  0.00           H
ATOM   3243  CG2 THR   205      48.717  51.641  43.728  1.00  0.00           C
ATOM   3244 HG21 THR   205      48.524  50.573  43.838  1.00  0.00           H
ATOM   3245 HG22 THR   205      48.756  51.935  42.680  1.00  0.00           H
ATOM   3246 HG23 THR   205      47.924  52.208  44.216  1.00  0.00           H
ATOM   3247  OG1 THR   205      50.042  51.399  45.741  1.00  0.00           O
ATOM   3248  HG1 THR   205      50.151  50.451  45.640  1.00  0.00           H
ATOM   3249  C   THR   205      52.542  51.708  44.567  1.00  0.00           C
ATOM   3250  O   THR   205      53.035  52.820  44.639  1.00  0.00           O
ATOM   3251  N   ASP   206      53.011  50.659  45.253  1.00  0.00           N
ATOM   3252  H   ASP   206      52.408  49.853  45.338  1.00  0.00           H
ATOM   3253  CA  ASP   206      54.190  50.695  46.114  1.00  0.00           C
ATOM   3254  HA  ASP   206      54.662  51.676  46.173  1.00  0.00           H
ATOM   3255  CB  ASP   206      53.726  50.406  47.556  1.00  0.00           C
ATOM   3256  HB2 ASP   206      53.015  51.220  47.698  1.00  0.00           H
ATOM   3257  HB3 ASP   206      53.356  49.407  47.784  1.00  0.00           H
ATOM   3258  CG  ASP   206      54.823  50.639  48.560  1.00  0.00           C
ATOM   3259  OD1 ASP   206      54.592  50.334  49.767  1.00  0.00           O
ATOM   3260  OD2 ASP   206      55.908  51.145  48.233  1.00  0.00           O
ATOM   3261  C   ASP   206      55.284  49.770  45.618  1.00  0.00           C
ATOM   3262  O   ASP   206      54.995  48.565  45.466  1.00  0.00           O
ATOM   3263  N   PRO   207      56.559  50.247  45.264  1.00  0.00           N
ATOM   3264  CD  PRO   207      56.799  51.629  44.930  1.00  0.00           C
ATOM   3265  HD2 PRO   207      57.117  52.122  45.848  1.00  0.00           H
ATOM   3266  HD3 PRO   207      55.908  52.016  44.434  1.00  0.00           H
ATOM   3267  CG  PRO   207      57.991  51.562  43.948  1.00  0.00           C
ATOM   3268  HG2 PRO   207      58.702  52.387  43.888  1.00  0.00           H
ATOM   3269  HG3 PRO   207      57.577  51.491  42.942  1.00  0.00           H
ATOM   3270  CB  PRO   207      58.700  50.298  44.327  1.00  0.00           C
ATOM   3271  HB2 PRO   207      59.349  50.560  45.163  1.00  0.00           H
ATOM   3272  HB3 PRO   207      59.213  49.912  43.446  1.00  0.00           H
ATOM   3273  CA  PRO   207      57.620  49.339  44.810  1.00  0.00           C
ATOM   3274  HA  PRO   207      57.282  48.709  43.987  1.00  0.00           H
ATOM   3275  C   PRO   207      58.223  48.509  45.954  1.00  0.00           C
ATOM   3276  O   PRO   207      58.889  47.498  45.718  1.00  0.00           O
ATOM   3277  N   GLU   208      58.032  48.947  47.168  1.00  0.00           N
ATOM   3278  H   GLU   208      57.461  49.757  47.364  1.00  0.00           H
ATOM   3279  CA  GLU   208      58.622  48.260  48.319  1.00  0.00           C
ATOM   3280  HA  GLU   208      59.657  47.949  48.173  1.00  0.00           H
ATOM   3281  CB  GLU   208      58.657  49.249  49.481  1.00  0.00           C
ATOM   3282  HB2 GLU   208      57.618  49.425  49.758  1.00  0.00           H
ATOM   3283  HB3 GLU   208      59.310  48.738  50.188  1.00  0.00           H
ATOM   3284  CG  GLU   208      59.206  50.608  49.115  1.00  0.00           C
ATOM   3285  HG2 GLU   208      58.539  50.987  48.340  1.00  0.00           H
ATOM   3286  HG3 GLU   208      58.984  51.247  49.969  1.00  0.00           H
ATOM   3287  CD  GLU   208      60.601  50.517  48.677  1.00  0.00           C
ATOM   3288  OE1 GLU   208      61.158  51.404  47.974  1.00  0.00           O
ATOM   3289  OE2 GLU   208      61.267  49.452  48.955  1.00  0.00           O
ATOM   3290  C   GLU   208      57.942  46.938  48.745  1.00  0.00           C
ATOM   3291  O   GLU   208      58.533  46.243  49.581  1.00  0.00           O
ATOM   3292  N   THR   209      56.763  46.635  48.207  1.00  0.00           N
ATOM   3293  H   THR   209      56.443  47.120  47.380  1.00  0.00           H
ATOM   3294  CA  THR   209      55.945  45.503  48.619  1.00  0.00           C
ATOM   3295  HA  THR   209      55.668  45.560  49.672  1.00  0.00           H
ATOM   3296  CB  THR   209      54.653  45.391  47.816  1.00  0.00           C
ATOM   3297  HB  THR   209      54.840  45.042  46.800  1.00  0.00           H
ATOM   3298  CG2 THR   209      53.599  44.400  48.264  1.00  0.00           C
ATOM   3299 HG21 THR   209      52.861  44.213  47.485  1.00  0.00           H
ATOM   3300 HG22 THR   209      53.161  44.678  49.223  1.00  0.00           H
ATOM   3301 HG23 THR   209      54.110  43.477  48.541  1.00  0.00           H
ATOM   3302  OG1 THR   209      53.998  46.635  47.772  1.00  0.00           O
ATOM   3303  HG1 THR   209      54.116  47.057  46.918  1.00  0.00           H
ATOM   3304  C   THR   209      56.772  44.220  48.373  1.00  0.00           C
ATOM   3305  O   THR   209      57.366  44.056  47.278  1.00  0.00           O
ATOM   3306  N   LYS   210      56.794  43.324  49.371  1.00  0.00           N
ATOM   3307  H   LYS   210      56.437  43.641  50.261  1.00  0.00           H
ATOM   3308  CA  LYS   210      57.322  41.877  49.236  1.00  0.00           C
ATOM   3309  HA  LYS   210      57.587  41.705  48.192  1.00  0.00           H
ATOM   3310  CB  LYS   210      58.551  41.632  50.108  1.00  0.00           C
ATOM   3311  HB2 LYS   210      58.311  41.261  51.105  1.00  0.00           H
ATOM   3312  HB3 LYS   210      59.106  40.774  49.727  1.00  0.00           H
ATOM   3313  CG  LYS   210      59.544  42.798  50.455  1.00  0.00           C
ATOM   3314  HG2 LYS   210      59.035  43.642  50.920  1.00  0.00           H
ATOM   3315  HG3 LYS   210      60.254  42.450  51.205  1.00  0.00           H
ATOM   3316  CD  LYS   210      60.355  43.302  49.179  1.00  0.00           C
ATOM   3317  HD2 LYS   210      60.890  42.489  48.687  1.00  0.00           H
ATOM   3318  HD3 LYS   210      59.643  43.701  48.457  1.00  0.00           H
ATOM   3319  CE  LYS   210      61.399  44.369  49.612  1.00  0.00           C
ATOM   3320  HE2 LYS   210      61.006  44.944  50.451  1.00  0.00           H
ATOM   3321  HE3 LYS   210      62.371  44.027  49.964  1.00  0.00           H
ATOM   3322  NZ  LYS   210      61.793  45.083  48.432  1.00  0.00           N
ATOM   3323  HZ1 LYS   210      62.536  44.581  47.965  1.00  0.00           H
ATOM   3324  HZ2 LYS   210      62.188  45.981  48.671  1.00  0.00           H
ATOM   3325  HZ3 LYS   210      61.042  45.140  47.760  1.00  0.00           H
ATOM   3326  C   LYS   210      56.172  40.910  49.541  1.00  0.00           C
ATOM   3327  O   LYS   210      56.261  39.783  49.059  1.00  0.00           O
ATOM   3328  N   MET   211      55.119  41.309  50.312  1.00  0.00           N
ATOM   3329  H   MET   211      55.094  42.200  50.786  1.00  0.00           H
ATOM   3330  CA  MET   211      53.949  40.552  50.693  1.00  0.00           C
ATOM   3331  HA  MET   211      53.783  39.653  50.099  1.00  0.00           H
ATOM   3332  CB  MET   211      54.340  39.967  52.123  1.00  0.00           C
ATOM   3333  HB2 MET   211      55.360  39.593  52.036  1.00  0.00           H
ATOM   3334  HB3 MET   211      54.285  40.725  52.905  1.00  0.00           H
ATOM   3335  CG  MET   211      53.417  38.776  52.637  1.00  0.00           C
ATOM   3336  HG2 MET   211      52.468  39.104  53.062  1.00  0.00           H
ATOM   3337  HG3 MET   211      53.188  38.027  51.879  1.00  0.00           H
ATOM   3338  SD  MET   211      54.257  37.781  53.908  1.00  0.00           S
ATOM   3339  CE  MET   211      52.794  36.773  54.386  1.00  0.00           C
ATOM   3340  HE1 MET   211      52.952  36.065  55.200  1.00  0.00           H
ATOM   3341  HE2 MET   211      51.959  37.423  54.648  1.00  0.00           H
ATOM   3342  HE3 MET   211      52.574  36.157  53.514  1.00  0.00           H
ATOM   3343  C   MET   211      52.604  41.327  50.752  1.00  0.00           C
ATOM   3344  O   MET   211      52.573  42.515  50.985  1.00  0.00           O
ATOM   3345  N   GLY   212      51.520  40.626  50.468  1.00  0.00           N
ATOM   3346  H   GLY   212      51.707  39.653  50.272  1.00  0.00           H
ATOM   3347  CA  GLY   212      50.182  41.145  50.759  1.00  0.00           C
ATOM   3348  HA2 GLY   212      50.307  42.040  51.367  1.00  0.00           H
ATOM   3349  HA3 GLY   212      49.705  41.262  49.786  1.00  0.00           H
ATOM   3350  C   GLY   212      49.415  40.094  51.602  1.00  0.00           C
ATOM   3351  O   GLY   212      49.731  38.915  51.406  1.00  0.00           O
ATOM   3352  N   VAL   213      48.499  40.457  52.604  1.00  0.00           N
ATOM   3353  H   VAL   213      48.113  41.387  52.535  1.00  0.00           H
ATOM   3354  CA  VAL   213      48.199  39.654  53.746  1.00  0.00           C
ATOM   3355  HA  VAL   213      47.986  38.707  53.252  1.00  0.00           H
ATOM   3356  CB  VAL   213      49.536  39.461  54.645  1.00  0.00           C
ATOM   3357  HB  VAL   213      50.233  38.897  54.024  1.00  0.00           H
ATOM   3358  CG1 VAL   213      50.243  40.776  55.014  1.00  0.00           C
ATOM   3359 HG11 VAL   213      50.616  41.311  54.140  1.00  0.00           H
ATOM   3360 HG12 VAL   213      49.481  41.397  55.484  1.00  0.00           H
ATOM   3361 HG13 VAL   213      51.098  40.306  55.499  1.00  0.00           H
ATOM   3362  CG2 VAL   213      49.309  38.682  55.908  1.00  0.00           C
ATOM   3363 HG21 VAL   213      50.196  38.628  56.538  1.00  0.00           H
ATOM   3364 HG22 VAL   213      48.971  37.652  55.784  1.00  0.00           H
ATOM   3365 HG23 VAL   213      48.498  39.109  56.497  1.00  0.00           H
ATOM   3366  C   VAL   213      47.056  40.108  54.614  1.00  0.00           C
ATOM   3367  O   VAL   213      46.783  41.293  54.802  1.00  0.00           O
ATOM   3368  N   ILE   214      46.294  39.192  55.127  1.00  0.00           N
ATOM   3369  H   ILE   214      46.659  38.281  54.886  1.00  0.00           H
ATOM   3370  CA  ILE   214      44.913  39.310  55.609  1.00  0.00           C
ATOM   3371  HA  ILE   214      44.419  40.257  55.391  1.00  0.00           H
ATOM   3372  CB  ILE   214      43.926  38.397  54.874  1.00  0.00           C
ATOM   3373  HB  ILE   214      44.272  37.370  54.992  1.00  0.00           H
ATOM   3374  CG2 ILE   214      42.521  38.474  55.574  1.00  0.00           C
ATOM   3375 HG21 ILE   214      42.452  39.459  56.036  1.00  0.00           H
ATOM   3376 HG22 ILE   214      42.380  37.759  56.384  1.00  0.00           H
ATOM   3377 HG23 ILE   214      41.648  38.353  54.931  1.00  0.00           H
ATOM   3378  CG1 ILE   214      43.811  38.650  53.379  1.00  0.00           C
ATOM   3379 HG12 ILE   214      44.775  38.409  52.931  1.00  0.00           H
ATOM   3380 HG13 ILE   214      43.108  37.955  52.919  1.00  0.00           H
ATOM   3381  CD1 ILE   214      43.373  40.045  52.929  1.00  0.00           C
ATOM   3382 HD11 ILE   214      43.120  40.060  51.868  1.00  0.00           H
ATOM   3383 HD12 ILE   214      44.142  40.774  53.184  1.00  0.00           H
ATOM   3384 HD13 ILE   214      42.527  40.519  53.426  1.00  0.00           H
ATOM   3385  C   ILE   214      45.015  39.067  57.178  1.00  0.00           C
ATOM   3386  O   ILE   214      45.663  38.132  57.631  1.00  0.00           O
ATOM   3387  N   PHE   215      44.274  39.915  57.941  1.00  0.00           N
ATOM   3388  H   PHE   215      43.781  40.590  57.374  1.00  0.00           H
ATOM   3389  CA  PHE   215      44.075  39.768  59.345  1.00  0.00           C
ATOM   3390  HA  PHE   215      44.305  38.760  59.688  1.00  0.00           H
ATOM   3391  CB  PHE   215      44.994  40.666  60.230  1.00  0.00           C
ATOM   3392  HB2 PHE   215      44.554  41.640  60.015  1.00  0.00           H
ATOM   3393  HB3 PHE   215      44.855  40.507  61.299  1.00  0.00           H
ATOM   3394  CG  PHE   215      46.422  40.597  59.846  1.00  0.00           C
ATOM   3395  CD1 PHE   215      47.323  40.007  60.715  1.00  0.00           C
ATOM   3396  HD1 PHE   215      46.988  39.542  61.630  1.00  0.00           H
ATOM   3397  CE1 PHE   215      48.713  40.082  60.484  1.00  0.00           C
ATOM   3398  HE1 PHE   215      49.465  39.595  61.088  1.00  0.00           H
ATOM   3399  CZ  PHE   215      49.144  40.769  59.304  1.00  0.00           C
ATOM   3400  HZ  PHE   215      50.204  40.761  59.097  1.00  0.00           H
ATOM   3401  CE2 PHE   215      48.252  41.403  58.370  1.00  0.00           C
ATOM   3402  HE2 PHE   215      48.571  41.855  57.443  1.00  0.00           H
ATOM   3403  CD2 PHE   215      46.896  41.292  58.707  1.00  0.00           C
ATOM   3404  HD2 PHE   215      46.149  41.766  58.086  1.00  0.00           H
ATOM   3405  C   PHE   215      42.591  40.147  59.622  1.00  0.00           C
ATOM   3406  O   PHE   215      42.221  41.317  59.470  1.00  0.00           O
ATOM   3407  N   GLY   216      41.728  39.165  59.898  1.00  0.00           N
ATOM   3408  H   GLY   216      42.112  38.232  59.870  1.00  0.00           H
ATOM   3409  CA  GLY   216      40.244  39.369  59.645  1.00  0.00           C
ATOM   3410  HA2 GLY   216      39.972  40.187  60.311  1.00  0.00           H
ATOM   3411  HA3 GLY   216      40.090  39.599  58.591  1.00  0.00           H
ATOM   3412  C   GLY   216      39.495  38.140  60.186  1.00  0.00           C
ATOM   3413  O   GLY   216      39.809  37.635  61.269  1.00  0.00           O
ATOM   3414  N   THR   217      38.449  37.743  59.491  1.00  0.00           N
ATOM   3415  H   THR   217      38.240  38.172  58.602  1.00  0.00           H
ATOM   3416  CA  THR   217      37.714  36.467  59.736  1.00  0.00           C
ATOM   3417  HA  THR   217      37.397  36.400  60.776  1.00  0.00           H
ATOM   3418  CB  THR   217      36.427  36.497  58.977  1.00  0.00           C
ATOM   3419  HB  THR   217      36.007  35.494  59.044  1.00  0.00           H
ATOM   3420  CG2 THR   217      35.622  37.706  59.584  1.00  0.00           C
ATOM   3421 HG21 THR   217      35.712  37.839  60.662  1.00  0.00           H
ATOM   3422 HG22 THR   217      34.589  37.622  59.247  1.00  0.00           H
ATOM   3423 HG23 THR   217      35.972  38.677  59.236  1.00  0.00           H
ATOM   3424  OG1 THR   217      36.633  36.851  57.620  1.00  0.00           O
ATOM   3425  HG1 THR   217      37.017  36.034  57.293  1.00  0.00           H
ATOM   3426  C   THR   217      38.544  35.211  59.629  1.00  0.00           C
ATOM   3427  O   THR   217      38.236  34.198  60.305  1.00  0.00           O
ATOM   3428  N   GLY   218      39.642  35.348  58.849  1.00  0.00           N
ATOM   3429  H   GLY   218      39.572  36.208  58.324  1.00  0.00           H
ATOM   3430  CA  GLY   218      40.767  34.419  58.529  1.00  0.00           C
ATOM   3431  HA2 GLY   218      40.814  33.540  59.171  1.00  0.00           H
ATOM   3432  HA3 GLY   218      40.641  34.079  57.502  1.00  0.00           H
ATOM   3433  C   GLY   218      42.118  35.079  58.684  1.00  0.00           C
ATOM   3434  O   GLY   218      42.282  36.222  59.161  1.00  0.00           O
ATOM   3435  N   VAL   219      43.166  34.282  58.389  1.00  0.00           N
ATOM   3436  H   VAL   219      43.061  33.288  58.249  1.00  0.00           H
ATOM   3437  CA  VAL   219      44.598  34.686  58.126  1.00  0.00           C
ATOM   3438  HA  VAL   219      44.634  35.765  57.981  1.00  0.00           H
ATOM   3439  CB  VAL   219      45.621  34.465  59.314  1.00  0.00           C
ATOM   3440  HB  VAL   219      46.594  34.757  58.919  1.00  0.00           H
ATOM   3441  CG1 VAL   219      45.232  35.453  60.497  1.00  0.00           C
ATOM   3442 HG11 VAL   219      45.916  35.318  61.336  1.00  0.00           H
ATOM   3443 HG12 VAL   219      45.137  36.438  60.040  1.00  0.00           H
ATOM   3444 HG13 VAL   219      44.195  35.282  60.786  1.00  0.00           H
ATOM   3445  CG2 VAL   219      45.630  32.950  59.747  1.00  0.00           C
ATOM   3446 HG21 VAL   219      45.955  32.217  59.008  1.00  0.00           H
ATOM   3447 HG22 VAL   219      44.646  32.722  60.158  1.00  0.00           H
ATOM   3448 HG23 VAL   219      46.387  32.847  60.525  1.00  0.00           H
ATOM   3449  C   VAL   219      45.050  34.117  56.811  1.00  0.00           C
ATOM   3450  O   VAL   219      44.737  32.951  56.497  1.00  0.00           O
ATOM   3451  N   ASN   220      45.711  34.784  55.921  1.00  0.00           N
ATOM   3452  H   ASN   220      45.851  35.766  56.106  1.00  0.00           H
ATOM   3453  CA  ASN   220      46.290  34.247  54.688  1.00  0.00           C
ATOM   3454  HA  ASN   220      46.698  33.287  55.005  1.00  0.00           H
ATOM   3455  CB  ASN   220      45.145  33.946  53.630  1.00  0.00           C
ATOM   3456  HB2 ASN   220      44.385  33.332  54.113  1.00  0.00           H
ATOM   3457  HB3 ASN   220      44.655  34.867  53.315  1.00  0.00           H
ATOM   3458  CG  ASN   220      45.529  33.260  52.374  1.00  0.00           C
ATOM   3459  OD1 ASN   220      46.408  32.449  52.519  1.00  0.00           O
ATOM   3460  ND2 ASN   220      44.914  33.522  51.254  1.00  0.00           N
ATOM   3461 HD21 ASN   220      44.234  34.266  51.187  1.00  0.00           H
ATOM   3462 HD22 ASN   220      45.270  33.167  50.377  1.00  0.00           H
ATOM   3463  C   ASN   220      47.363  35.236  54.125  1.00  0.00           C
ATOM   3464  O   ASN   220      47.171  36.468  54.318  1.00  0.00           O
ATOM   3465  N   GLY   221      48.364  34.789  53.324  1.00  0.00           N
ATOM   3466  H   GLY   221      48.389  33.788  53.190  1.00  0.00           H
ATOM   3467  CA  GLY   221      49.384  35.644  52.582  1.00  0.00           C
ATOM   3468  HA2 GLY   221      49.055  36.683  52.573  1.00  0.00           H
ATOM   3469  HA3 GLY   221      50.364  35.549  53.050  1.00  0.00           H
ATOM   3470  C   GLY   221      49.610  35.175  51.096  1.00  0.00           C
ATOM   3471  O   GLY   221      49.638  33.976  50.848  1.00  0.00           O
ATOM   3472  N   ALA   222      49.971  36.166  50.318  1.00  0.00           N
ATOM   3473  H   ALA   222      50.164  37.104  50.640  1.00  0.00           H
ATOM   3474  CA  ALA   222      50.442  35.949  48.964  1.00  0.00           C
ATOM   3475  HA  ALA   222      50.670  34.895  48.813  1.00  0.00           H
ATOM   3476  CB  ALA   222      49.384  36.387  48.022  1.00  0.00           C
ATOM   3477  HB1 ALA   222      49.796  36.363  47.014  1.00  0.00           H
ATOM   3478  HB2 ALA   222      48.924  37.373  48.095  1.00  0.00           H
ATOM   3479  HB3 ALA   222      48.632  35.609  47.893  1.00  0.00           H
ATOM   3480  C   ALA   222      51.819  36.651  48.767  1.00  0.00           C
ATOM   3481  O   ALA   222      52.094  37.732  49.346  1.00  0.00           O
ATOM   3482  N   TYR   223      52.644  36.157  47.807  1.00  0.00           N
ATOM   3483  H   TYR   223      52.391  35.258  47.421  1.00  0.00           H
ATOM   3484  CA  TYR   223      54.006  36.512  47.769  1.00  0.00           C
ATOM   3485  HA  TYR   223      54.118  37.593  47.680  1.00  0.00           H
ATOM   3486  CB  TYR   223      54.804  35.939  49.073  1.00  0.00           C
ATOM   3487  HB2 TYR   223      55.659  36.613  49.131  1.00  0.00           H
ATOM   3488  HB3 TYR   223      54.230  35.983  49.998  1.00  0.00           H
ATOM   3489  CG  TYR   223      55.270  34.501  48.940  1.00  0.00           C
ATOM   3490  CD1 TYR   223      54.448  33.459  49.383  1.00  0.00           C
ATOM   3491  HD1 TYR   223      53.470  33.747  49.742  1.00  0.00           H
ATOM   3492  CE1 TYR   223      54.862  32.170  49.437  1.00  0.00           C
ATOM   3493  HE1 TYR   223      54.133  31.454  49.789  1.00  0.00           H
ATOM   3494  CZ  TYR   223      56.182  31.833  49.020  1.00  0.00           C
ATOM   3495  OH  TYR   223      56.586  30.536  49.062  1.00  0.00           O
ATOM   3496  HH  TYR   223      57.397  30.469  48.551  1.00  0.00           H
ATOM   3497  CE2 TYR   223      57.099  32.901  48.777  1.00  0.00           C
ATOM   3498  HE2 TYR   223      58.143  32.691  48.604  1.00  0.00           H
ATOM   3499  CD2 TYR   223      56.628  34.218  48.780  1.00  0.00           C
ATOM   3500  HD2 TYR   223      57.306  35.041  48.612  1.00  0.00           H
ATOM   3501  C   TYR   223      54.491  36.047  46.383  1.00  0.00           C
ATOM   3502  O   TYR   223      53.674  35.507  45.663  1.00  0.00           O
ATOM   3503  N   TYR   224      55.778  36.326  46.016  1.00  0.00           N
ATOM   3504  H   TYR   224      56.402  36.891  46.575  1.00  0.00           H
ATOM   3505  CA  TYR   224      56.326  35.641  44.837  1.00  0.00           C
ATOM   3506  HA  TYR   224      55.643  35.030  44.246  1.00  0.00           H
ATOM   3507  CB  TYR   224      56.819  36.770  43.890  1.00  0.00           C
ATOM   3508  HB2 TYR   224      57.454  37.523  44.358  1.00  0.00           H
ATOM   3509  HB3 TYR   224      57.510  36.403  43.130  1.00  0.00           H
ATOM   3510  CG  TYR   224      55.744  37.515  43.063  1.00  0.00           C
ATOM   3511  CD1 TYR   224      55.511  37.133  41.767  1.00  0.00           C
ATOM   3512  HD1 TYR   224      56.027  36.303  41.307  1.00  0.00           H
ATOM   3513  CE1 TYR   224      54.606  37.961  40.986  1.00  0.00           C
ATOM   3514  HE1 TYR   224      54.301  37.647  39.999  1.00  0.00           H
ATOM   3515  CZ  TYR   224      53.970  39.141  41.530  1.00  0.00           C
ATOM   3516  OH  TYR   224      53.345  40.060  40.735  1.00  0.00           O
ATOM   3517  HH  TYR   224      53.476  39.946  39.790  1.00  0.00           H
ATOM   3518  CE2 TYR   224      54.114  39.388  42.917  1.00  0.00           C
ATOM   3519  HE2 TYR   224      53.890  40.371  43.304  1.00  0.00           H
ATOM   3520  CD2 TYR   224      54.953  38.554  43.658  1.00  0.00           C
ATOM   3521  HD2 TYR   224      55.105  38.754  44.709  1.00  0.00           H
ATOM   3522  C   TYR   224      57.530  34.745  45.143  1.00  0.00           C
ATOM   3523  O   TYR   224      58.523  35.079  45.823  1.00  0.00           O
ATOM   3524  N   ASP   225      57.684  33.495  44.545  1.00  0.00           N
ATOM   3525  H   ASP   225      56.965  33.209  43.895  1.00  0.00           H
ATOM   3526  CA  ASP   225      58.772  32.583  44.804  1.00  0.00           C
ATOM   3527  HA  ASP   225      59.543  33.102  45.373  1.00  0.00           H
ATOM   3528  CB  ASP   225      58.192  31.463  45.764  1.00  0.00           C
ATOM   3529  HB2 ASP   225      57.503  31.977  46.432  1.00  0.00           H
ATOM   3530  HB3 ASP   225      57.940  30.593  45.158  1.00  0.00           H
ATOM   3531  CG  ASP   225      59.139  30.864  46.792  1.00  0.00           C
ATOM   3532  OD1 ASP   225      60.350  30.963  46.506  1.00  0.00           O
ATOM   3533  OD2 ASP   225      58.706  30.173  47.746  1.00  0.00           O
ATOM   3534  C   ASP   225      59.338  32.102  43.420  1.00  0.00           C
ATOM   3535  O   ASP   225      58.597  32.212  42.422  1.00  0.00           O
ATOM   3536  N   VAL   226      60.572  31.606  43.338  1.00  0.00           N
ATOM   3537  H   VAL   226      61.057  31.525  44.220  1.00  0.00           H
ATOM   3538  CA  VAL   226      61.280  31.307  42.057  1.00  0.00           C
ATOM   3539  HA  VAL   226      60.972  32.079  41.352  1.00  0.00           H
ATOM   3540  CB  VAL   226      62.755  31.638  42.259  1.00  0.00           C
ATOM   3541  HB  VAL   226      63.248  31.523  41.294  1.00  0.00           H
ATOM   3542  CG1 VAL   226      62.934  33.135  42.707  1.00  0.00           C
ATOM   3543 HG11 VAL   226      64.009  33.318  42.720  1.00  0.00           H
ATOM   3544 HG12 VAL   226      62.496  33.708  41.890  1.00  0.00           H
ATOM   3545 HG13 VAL   226      62.518  33.455  43.662  1.00  0.00           H
ATOM   3546  CG2 VAL   226      63.442  30.708  43.246  1.00  0.00           C
ATOM   3547 HG21 VAL   226      63.331  29.658  42.980  1.00  0.00           H
ATOM   3548 HG22 VAL   226      63.142  30.986  44.257  1.00  0.00           H
ATOM   3549 HG23 VAL   226      64.522  30.856  43.231  1.00  0.00           H
ATOM   3550  C   VAL   226      60.934  29.930  41.505  1.00  0.00           C
ATOM   3551  O   VAL   226      60.841  28.939  42.277  1.00  0.00           O
ATOM   3552  N   CYS   227      60.882  29.775  40.171  1.00  0.00           N
ATOM   3553  H   CYS   227      61.020  30.692  39.769  1.00  0.00           H
ATOM   3554  CA  CYS   227      60.554  28.473  39.505  1.00  0.00           C
ATOM   3555  HA  CYS   227      59.519  28.233  39.751  1.00  0.00           H
ATOM   3556  CB  CYS   227      60.521  28.843  38.086  1.00  0.00           C
ATOM   3557  HB2 CYS   227      61.503  29.222  37.799  1.00  0.00           H
ATOM   3558  HB3 CYS   227      60.264  27.963  37.498  1.00  0.00           H
ATOM   3559  SG  CYS   227      59.201  30.069  37.578  1.00  0.00           S
ATOM   3560  HG  CYS   227      59.913  31.054  38.132  1.00  0.00           H
ATOM   3561  C   CYS   227      61.491  27.328  39.774  1.00  0.00           C
ATOM   3562  O   CYS   227      61.041  26.191  40.050  1.00  0.00           O
ATOM   3563  N   SER   228      62.795  27.606  39.907  1.00  0.00           N
ATOM   3564  H   SER   228      63.012  28.591  39.974  1.00  0.00           H
ATOM   3565  CA  SER   228      63.832  26.722  40.444  1.00  0.00           C
ATOM   3566  HA  SER   228      63.857  25.869  39.765  1.00  0.00           H
ATOM   3567  CB  SER   228      65.094  27.497  40.481  1.00  0.00           C
ATOM   3568  HB2 SER   228      65.325  28.094  39.597  1.00  0.00           H
ATOM   3569  HB3 SER   228      64.887  28.242  41.250  1.00  0.00           H
ATOM   3570  OG  SER   228      66.141  26.641  40.865  1.00  0.00           O
ATOM   3571  HG  SER   228      66.427  26.078  40.142  1.00  0.00           H
ATOM   3572  C   SER   228      63.539  26.220  41.852  1.00  0.00           C
ATOM   3573  O   SER   228      64.213  25.302  42.302  1.00  0.00           O
ATOM   3574  N   ASP   229      62.563  26.801  42.627  1.00  0.00           N
ATOM   3575  H   ASP   229      61.943  27.509  42.259  1.00  0.00           H
ATOM   3576  CA  ASP   229      62.195  26.332  43.977  1.00  0.00           C
ATOM   3577  HA  ASP   229      62.872  25.558  44.337  1.00  0.00           H
ATOM   3578  CB  ASP   229      62.240  27.497  45.014  1.00  0.00           C
ATOM   3579  HB2 ASP   229      63.029  28.176  44.691  1.00  0.00           H
ATOM   3580  HB3 ASP   229      61.275  28.000  44.970  1.00  0.00           H
ATOM   3581  CG  ASP   229      62.478  27.046  46.448  1.00  0.00           C
ATOM   3582  OD1 ASP   229      62.988  25.961  46.723  1.00  0.00           O
ATOM   3583  OD2 ASP   229      62.146  27.877  47.322  1.00  0.00           O
ATOM   3584  C   ASP   229      60.791  25.767  44.061  1.00  0.00           C
ATOM   3585  O   ASP   229      60.600  25.108  45.102  1.00  0.00           O
ATOM   3586  N   ILE   230      59.887  25.897  43.124  1.00  0.00           N
ATOM   3587  H   ILE   230      60.210  26.281  42.247  1.00  0.00           H
ATOM   3588  CA  ILE   230      58.553  25.437  43.111  1.00  0.00           C
ATOM   3589  HA  ILE   230      58.144  25.492  44.119  1.00  0.00           H
ATOM   3590  CB  ILE   230      57.693  26.419  42.253  1.00  0.00           C
ATOM   3591  HB  ILE   230      58.201  26.480  41.292  1.00  0.00           H
ATOM   3592  CG2 ILE   230      56.180  25.895  42.007  1.00  0.00           C
ATOM   3593 HG21 ILE   230      56.134  24.819  42.170  1.00  0.00           H
ATOM   3594 HG22 ILE   230      55.854  26.196  41.010  1.00  0.00           H
ATOM   3595 HG23 ILE   230      55.459  26.480  42.578  1.00  0.00           H
ATOM   3596  CG1 ILE   230      57.532  27.825  42.891  1.00  0.00           C
ATOM   3597 HG12 ILE   230      57.116  27.607  43.874  1.00  0.00           H
ATOM   3598 HG13 ILE   230      58.528  28.259  42.989  1.00  0.00           H
ATOM   3599  CD1 ILE   230      56.899  28.951  42.123  1.00  0.00           C
ATOM   3600 HD11 ILE   230      55.819  28.836  42.033  1.00  0.00           H
ATOM   3601 HD12 ILE   230      57.469  29.106  41.208  1.00  0.00           H
ATOM   3602 HD13 ILE   230      56.946  29.828  42.768  1.00  0.00           H
ATOM   3603  C   ILE   230      58.524  23.978  42.582  1.00  0.00           C
ATOM   3604  O   ILE   230      58.099  23.764  41.447  1.00  0.00           O
ATOM   3605  N   GLU   231      58.964  22.964  43.338  1.00  0.00           N
ATOM   3606  H   GLU   231      59.237  23.060  44.306  1.00  0.00           H
ATOM   3607  CA  GLU   231      59.027  21.501  42.887  1.00  0.00           C
ATOM   3608  HA  GLU   231      59.723  21.346  42.063  1.00  0.00           H
ATOM   3609  CB  GLU   231      59.449  20.602  44.032  1.00  0.00           C
ATOM   3610  HB2 GLU   231      58.832  20.676  44.928  1.00  0.00           H
ATOM   3611  HB3 GLU   231      59.300  19.609  43.608  1.00  0.00           H
ATOM   3612  CG  GLU   231      60.901  20.763  44.547  1.00  0.00           C
ATOM   3613  HG2 GLU   231      61.309  19.867  45.015  1.00  0.00           H
ATOM   3614  HG3 GLU   231      61.505  20.975  43.665  1.00  0.00           H
ATOM   3615  CD  GLU   231      61.104  21.994  45.483  1.00  0.00           C
ATOM   3616  OE1 GLU   231      62.179  22.649  45.450  1.00  0.00           O
ATOM   3617  OE2 GLU   231      60.227  22.375  46.250  1.00  0.00           O
ATOM   3618  C   GLU   231      57.684  20.990  42.302  1.00  0.00           C
ATOM   3619  O   GLU   231      57.716  20.322  41.263  1.00  0.00           O
ATOM   3620  N   LYS   232      56.545  21.364  42.811  1.00  0.00           N
ATOM   3621  H   LYS   232      56.619  21.747  43.742  1.00  0.00           H
ATOM   3622  CA  LYS   232      55.179  21.082  42.271  1.00  0.00           C
ATOM   3623  HA  LYS   232      55.056  20.001  42.337  1.00  0.00           H
ATOM   3624  CB  LYS   232      54.059  21.696  43.284  1.00  0.00           C
ATOM   3625  HB2 LYS   232      53.085  21.314  42.979  1.00  0.00           H
ATOM   3626  HB3 LYS   232      54.223  21.437  44.331  1.00  0.00           H
ATOM   3627  CG  LYS   232      54.136  23.220  43.397  1.00  0.00           C
ATOM   3628  HG2 LYS   232      55.044  23.435  43.957  1.00  0.00           H
ATOM   3629  HG3 LYS   232      54.150  23.688  42.413  1.00  0.00           H
ATOM   3630  CD  LYS   232      52.880  23.802  43.995  1.00  0.00           C
ATOM   3631  HD2 LYS   232      53.046  24.814  44.361  1.00  0.00           H
ATOM   3632  HD3 LYS   232      52.200  23.835  43.143  1.00  0.00           H
ATOM   3633  CE  LYS   232      52.371  22.914  45.158  1.00  0.00           C
ATOM   3634  HE2 LYS   232      52.381  21.839  44.978  1.00  0.00           H
ATOM   3635  HE3 LYS   232      53.131  22.961  45.939  1.00  0.00           H
ATOM   3636  NZ  LYS   232      51.017  23.300  45.625  1.00  0.00           N
ATOM   3637  HZ1 LYS   232      50.294  23.355  44.921  1.00  0.00           H
ATOM   3638  HZ2 LYS   232      51.016  24.239  45.996  1.00  0.00           H
ATOM   3639  HZ3 LYS   232      50.698  22.812  46.449  1.00  0.00           H
ATOM   3640  C   LYS   232      54.823  21.569  40.845  1.00  0.00           C
ATOM   3641  O   LYS   232      53.721  21.322  40.324  1.00  0.00           O
ATOM   3642  N   LEU   233      55.794  22.283  40.239  1.00  0.00           N
ATOM   3643  H   LEU   233      56.600  22.533  40.794  1.00  0.00           H
ATOM   3644  CA  LEU   233      55.754  22.619  38.797  1.00  0.00           C
ATOM   3645  HA  LEU   233      54.945  22.059  38.328  1.00  0.00           H
ATOM   3646  CB  LEU   233      55.504  24.103  38.673  1.00  0.00           C
ATOM   3647  HB2 LEU   233      56.317  24.670  39.125  1.00  0.00           H
ATOM   3648  HB3 LEU   233      55.619  24.378  37.625  1.00  0.00           H
ATOM   3649  CG  LEU   233      54.199  24.607  39.197  1.00  0.00           C
ATOM   3650  HG  LEU   233      54.219  24.531  40.284  1.00  0.00           H
ATOM   3651  CD1 LEU   233      53.949  26.085  38.938  1.00  0.00           C
ATOM   3652 HD11 LEU   233      53.220  26.463  39.655  1.00  0.00           H
ATOM   3653 HD12 LEU   233      53.601  26.112  37.905  1.00  0.00           H
ATOM   3654 HD13 LEU   233      54.883  26.641  39.024  1.00  0.00           H
ATOM   3655  CD2 LEU   233      52.932  23.981  38.492  1.00  0.00           C
ATOM   3656 HD21 LEU   233      52.033  24.596  38.470  1.00  0.00           H
ATOM   3657 HD22 LEU   233      53.064  23.706  37.445  1.00  0.00           H
ATOM   3658 HD23 LEU   233      52.692  23.086  39.065  1.00  0.00           H
ATOM   3659  C   LEU   233      57.027  22.249  37.997  1.00  0.00           C
ATOM   3660  O   LEU   233      57.175  22.532  36.815  1.00  0.00           O
ATOM   3661  N   GLN   234      58.026  21.539  38.587  1.00  0.00           N
ATOM   3662  H   GLN   234      57.898  21.215  39.535  1.00  0.00           H
ATOM   3663  CA  GLN   234      59.257  21.004  37.997  1.00  0.00           C
ATOM   3664  HA  GLN   234      59.703  21.889  37.544  1.00  0.00           H
ATOM   3665  CB  GLN   234      60.209  20.460  39.032  1.00  0.00           C
ATOM   3666  HB2 GLN   234      60.224  21.234  39.800  1.00  0.00           H
ATOM   3667  HB3 GLN   234      59.782  19.515  39.367  1.00  0.00           H
ATOM   3668  CG  GLN   234      61.635  20.198  38.560  1.00  0.00           C
ATOM   3669  HG2 GLN   234      61.623  19.738  37.572  1.00  0.00           H
ATOM   3670  HG3 GLN   234      62.247  21.100  38.506  1.00  0.00           H
ATOM   3671  CD  GLN   234      62.361  19.172  39.434  1.00  0.00           C
ATOM   3672  OE1 GLN   234      61.719  18.445  40.144  1.00  0.00           O
ATOM   3673  NE2 GLN   234      63.645  19.256  39.532  1.00  0.00           N
ATOM   3674 HE21 GLN   234      64.058  18.439  39.957  1.00  0.00           H
ATOM   3675 HE22 GLN   234      64.044  19.825  38.798  1.00  0.00           H
ATOM   3676  C   GLN   234      58.976  20.038  36.881  1.00  0.00           C
ATOM   3677  O   GLN   234      58.085  19.156  37.044  1.00  0.00           O
ATOM   3678  N   GLY   235      59.720  20.314  35.732  1.00  0.00           N
ATOM   3679  H   GLY   235      60.245  21.173  35.810  1.00  0.00           H
ATOM   3680  CA  GLY   235      59.488  19.539  34.369  1.00  0.00           C
ATOM   3681  HA2 GLY   235      60.396  19.573  33.767  1.00  0.00           H
ATOM   3682  HA3 GLY   235      59.353  18.477  34.572  1.00  0.00           H
ATOM   3683  C   GLY   235      58.243  19.935  33.568  1.00  0.00           C
ATOM   3684  O   GLY   235      58.092  19.404  32.501  1.00  0.00           O
ATOM   3685  N   LYS   236      57.349  20.732  34.234  1.00  0.00           N
ATOM   3686  H   LYS   236      57.480  20.907  35.220  1.00  0.00           H
ATOM   3687  CA  LYS   236      56.129  21.145  33.588  1.00  0.00           C
ATOM   3688  HA  LYS   236      55.922  20.475  32.753  1.00  0.00           H
ATOM   3689  CB  LYS   236      54.998  21.109  34.579  1.00  0.00           C
ATOM   3690  HB2 LYS   236      55.088  21.974  35.238  1.00  0.00           H
ATOM   3691  HB3 LYS   236      54.030  21.131  34.080  1.00  0.00           H
ATOM   3692  CG  LYS   236      54.835  19.924  35.554  1.00  0.00           C
ATOM   3693  HG2 LYS   236      55.745  19.790  36.141  1.00  0.00           H
ATOM   3694  HG3 LYS   236      54.081  20.271  36.260  1.00  0.00           H
ATOM   3695  CD  LYS   236      54.460  18.615  34.903  1.00  0.00           C
ATOM   3696  HD2 LYS   236      53.752  18.759  34.086  1.00  0.00           H
ATOM   3697  HD3 LYS   236      55.362  18.270  34.396  1.00  0.00           H
ATOM   3698  CE  LYS   236      53.998  17.552  35.979  1.00  0.00           C
ATOM   3699  HE2 LYS   236      53.968  16.577  35.495  1.00  0.00           H
ATOM   3700  HE3 LYS   236      54.760  17.527  36.759  1.00  0.00           H
ATOM   3701  NZ  LYS   236      52.765  17.943  36.635  1.00  0.00           N
ATOM   3702  HZ1 LYS   236      52.428  17.148  37.160  1.00  0.00           H
ATOM   3703  HZ2 LYS   236      52.048  18.242  35.991  1.00  0.00           H
ATOM   3704  HZ3 LYS   236      52.986  18.675  37.295  1.00  0.00           H
ATOM   3705  C   LYS   236      56.204  22.568  33.016  1.00  0.00           C
ATOM   3706  O   LYS   236      55.593  22.849  32.017  1.00  0.00           O
ATOM   3707  N   LEU   237      57.036  23.379  33.621  1.00  0.00           N
ATOM   3708  H   LEU   237      57.613  22.983  34.350  1.00  0.00           H
ATOM   3709  CA  LEU   237      57.482  24.644  33.103  1.00  0.00           C
ATOM   3710  HA  LEU   237      56.603  25.260  32.914  1.00  0.00           H
ATOM   3711  CB  LEU   237      58.505  25.256  34.098  1.00  0.00           C
ATOM   3712  HB2 LEU   237      59.275  24.489  34.174  1.00  0.00           H
ATOM   3713  HB3 LEU   237      59.013  26.085  33.603  1.00  0.00           H
ATOM   3714  CG  LEU   237      57.831  25.871  35.376  1.00  0.00           C
ATOM   3715  HG  LEU   237      57.017  25.180  35.596  1.00  0.00           H
ATOM   3716  CD1 LEU   237      58.900  25.831  36.429  1.00  0.00           C
ATOM   3717 HD11 LEU   237      58.615  26.182  37.420  1.00  0.00           H
ATOM   3718 HD12 LEU   237      59.645  26.528  36.046  1.00  0.00           H
ATOM   3719 HD13 LEU   237      59.360  24.847  36.522  1.00  0.00           H
ATOM   3720  CD2 LEU   237      57.338  27.314  35.180  1.00  0.00           C
ATOM   3721 HD21 LEU   237      57.951  27.883  34.482  1.00  0.00           H
ATOM   3722 HD22 LEU   237      56.333  27.257  34.760  1.00  0.00           H
ATOM   3723 HD23 LEU   237      57.256  27.850  36.125  1.00  0.00           H
ATOM   3724  C   LEU   237      58.133  24.386  31.764  1.00  0.00           C
ATOM   3725  O   LEU   237      59.120  23.547  31.663  1.00  0.00           O
ATOM   3726  N   SER   238      57.751  25.164  30.731  1.00  0.00           N
ATOM   3727  H   SER   238      56.871  25.659  30.782  1.00  0.00           H
ATOM   3728  CA  SER   238      58.478  25.266  29.510  1.00  0.00           C
ATOM   3729  HA  SER   238      58.527  24.293  29.020  1.00  0.00           H
ATOM   3730  CB  SER   238      57.858  26.157  28.558  1.00  0.00           C
ATOM   3731  HB2 SER   238      56.823  25.818  28.519  1.00  0.00           H
ATOM   3732  HB3 SER   238      57.900  27.159  28.986  1.00  0.00           H
ATOM   3733  OG  SER   238      58.494  26.197  27.232  1.00  0.00           O
ATOM   3734  HG  SER   238      58.735  27.104  27.026  1.00  0.00           H
ATOM   3735  C   SER   238      59.892  25.642  29.769  1.00  0.00           C
ATOM   3736  O   SER   238      60.171  26.584  30.556  1.00  0.00           O
ATOM   3737  N   ASP   239      60.870  25.130  29.024  1.00  0.00           N
ATOM   3738  H   ASP   239      60.518  24.541  28.284  1.00  0.00           H
ATOM   3739  CA  ASP   239      62.356  25.319  29.135  1.00  0.00           C
ATOM   3740  HA  ASP   239      62.706  25.114  30.146  1.00  0.00           H
ATOM   3741  CB  ASP   239      63.050  24.331  28.170  1.00  0.00           C
ATOM   3742  HB2 ASP   239      62.875  23.333  28.570  1.00  0.00           H
ATOM   3743  HB3 ASP   239      62.522  24.335  27.217  1.00  0.00           H
ATOM   3744  CG  ASP   239      64.576  24.495  28.145  1.00  0.00           C
ATOM   3745  OD1 ASP   239      65.076  24.961  27.047  1.00  0.00           O
ATOM   3746  OD2 ASP   239      65.249  24.321  29.134  1.00  0.00           O
ATOM   3747  C   ASP   239      62.759  26.787  28.863  1.00  0.00           C
ATOM   3748  O   ASP   239      63.763  27.173  29.392  1.00  0.00           O
ATOM   3749  N   ASP   240      62.103  27.566  28.051  1.00  0.00           N
ATOM   3750  H   ASP   240      61.155  27.389  27.749  1.00  0.00           H
ATOM   3751  CA  ASP   240      62.459  29.032  27.924  1.00  0.00           C
ATOM   3752  HA  ASP   240      63.481  29.061  27.546  1.00  0.00           H
ATOM   3753  CB  ASP   240      61.693  29.544  26.705  1.00  0.00           C
ATOM   3754  HB2 ASP   240      61.999  30.586  26.613  1.00  0.00           H
ATOM   3755  HB3 ASP   240      61.902  28.859  25.882  1.00  0.00           H
ATOM   3756  CG  ASP   240      60.094  29.593  26.982  1.00  0.00           C
ATOM   3757  OD1 ASP   240      59.496  28.595  27.426  1.00  0.00           O
ATOM   3758  OD2 ASP   240      59.576  30.692  26.772  1.00  0.00           O
ATOM   3759  C   ASP   240      62.138  29.855  29.154  1.00  0.00           C
ATOM   3760  O   ASP   240      62.541  30.983  29.205  1.00  0.00           O
ATOM   3761  N   ILE   241      61.487  29.389  30.214  1.00  0.00           N
ATOM   3762  H   ILE   241      61.063  28.489  30.039  1.00  0.00           H
ATOM   3763  CA  ILE   241      61.123  30.108  31.430  1.00  0.00           C
ATOM   3764  HA  ILE   241      61.147  31.124  31.040  1.00  0.00           H
ATOM   3765  CB  ILE   241      59.793  29.530  32.000  1.00  0.00           C
ATOM   3766  HB  ILE   241      59.947  28.538  32.425  1.00  0.00           H
ATOM   3767  CG2 ILE   241      59.450  30.337  33.306  1.00  0.00           C
ATOM   3768 HG21 ILE   241      59.439  31.422  33.212  1.00  0.00           H
ATOM   3769 HG22 ILE   241      60.222  30.171  34.056  1.00  0.00           H
ATOM   3770 HG23 ILE   241      58.461  30.025  33.644  1.00  0.00           H
ATOM   3771  CG1 ILE   241      58.514  29.643  31.037  1.00  0.00           C
ATOM   3772 HG12 ILE   241      58.160  30.662  30.878  1.00  0.00           H
ATOM   3773 HG13 ILE   241      58.713  29.123  30.100  1.00  0.00           H
ATOM   3774  CD1 ILE   241      57.358  28.685  31.494  1.00  0.00           C
ATOM   3775 HD11 ILE   241      56.635  28.741  30.679  1.00  0.00           H
ATOM   3776 HD12 ILE   241      56.893  29.067  32.403  1.00  0.00           H
ATOM   3777 HD13 ILE   241      57.746  27.669  31.552  1.00  0.00           H
ATOM   3778  C   ILE   241      62.328  30.030  32.428  1.00  0.00           C
ATOM   3779  O   ILE   241      62.705  28.935  32.785  1.00  0.00           O
ATOM   3780  N   PRO   242      62.895  31.158  32.791  1.00  0.00           N
ATOM   3781  CD  PRO   242      62.620  32.542  32.381  1.00  0.00           C
ATOM   3782  HD2 PRO   242      61.760  32.995  32.875  1.00  0.00           H
ATOM   3783  HD3 PRO   242      62.337  32.570  31.329  1.00  0.00           H
ATOM   3784  CG  PRO   242      63.911  33.267  32.378  1.00  0.00           C
ATOM   3785  HG2 PRO   242      63.870  34.345  32.535  1.00  0.00           H
ATOM   3786  HG3 PRO   242      64.527  33.054  31.504  1.00  0.00           H
ATOM   3787  CB  PRO   242      64.726  32.556  33.550  1.00  0.00           C
ATOM   3788  HB2 PRO   242      64.469  32.947  34.535  1.00  0.00           H
ATOM   3789  HB3 PRO   242      65.794  32.681  33.375  1.00  0.00           H
ATOM   3790  CA  PRO   242      64.186  31.114  33.387  1.00  0.00           C
ATOM   3791  HA  PRO   242      64.904  30.691  32.684  1.00  0.00           H
ATOM   3792  C   PRO   242      64.126  30.449  34.805  1.00  0.00           C
ATOM   3793  O   PRO   242      63.119  30.688  35.488  1.00  0.00           O
ATOM   3794  N   PRO   243      65.084  29.745  35.397  1.00  0.00           N
ATOM   3795  CD  PRO   243      66.298  29.385  34.733  1.00  0.00           C
ATOM   3796  HD2 PRO   243      67.059  30.158  34.836  1.00  0.00           H
ATOM   3797  HD3 PRO   243      66.184  29.210  33.664  1.00  0.00           H
ATOM   3798  CG  PRO   243      66.784  28.155  35.480  1.00  0.00           C
ATOM   3799  HG2 PRO   243      67.840  27.892  35.412  1.00  0.00           H
ATOM   3800  HG3 PRO   243      66.239  27.277  35.133  1.00  0.00           H
ATOM   3801  CB  PRO   243      66.403  28.487  36.921  1.00  0.00           C
ATOM   3802  HB2 PRO   243      67.147  29.124  37.398  1.00  0.00           H
ATOM   3803  HB3 PRO   243      66.234  27.598  37.527  1.00  0.00           H
ATOM   3804  CA  PRO   243      65.036  29.218  36.788  1.00  0.00           C
ATOM   3805  HA  PRO   243      64.261  28.452  36.828  1.00  0.00           H
ATOM   3806  C   PRO   243      64.757  30.277  37.845  1.00  0.00           C
ATOM   3807  O   PRO   243      63.887  30.088  38.782  1.00  0.00           O
ATOM   3808  N   SER   244      65.536  31.367  37.734  1.00  0.00           N
ATOM   3809  H   SER   244      66.279  31.348  37.049  1.00  0.00           H
ATOM   3810  CA  SER   244      65.424  32.704  38.502  1.00  0.00           C
ATOM   3811  HA  SER   244      65.507  32.388  39.542  1.00  0.00           H
ATOM   3812  CB  SER   244      66.577  33.546  37.975  1.00  0.00           C
ATOM   3813  HB2 SER   244      66.351  34.531  38.386  1.00  0.00           H
ATOM   3814  HB3 SER   244      67.594  33.228  38.207  1.00  0.00           H
ATOM   3815  OG  SER   244      66.409  33.726  36.537  1.00  0.00           O
ATOM   3816  HG  SER   244      67.284  33.533  36.194  1.00  0.00           H
ATOM   3817  C   SER   244      64.045  33.444  38.276  1.00  0.00           C
ATOM   3818  O   SER   244      63.893  34.570  38.797  1.00  0.00           O
ATOM   3819  N   ALA   245      63.200  33.007  37.349  1.00  0.00           N
ATOM   3820  H   ALA   245      63.333  32.112  36.902  1.00  0.00           H
ATOM   3821  CA  ALA   245      61.902  33.659  37.191  1.00  0.00           C
ATOM   3822  HA  ALA   245      62.081  34.724  37.043  1.00  0.00           H
ATOM   3823  CB  ALA   245      61.133  33.146  35.989  1.00  0.00           C
ATOM   3824  HB1 ALA   245      60.486  33.937  35.613  1.00  0.00           H
ATOM   3825  HB2 ALA   245      60.739  32.194  36.343  1.00  0.00           H
ATOM   3826  HB3 ALA   245      61.862  33.046  35.184  1.00  0.00           H
ATOM   3827  C   ALA   245      60.963  33.550  38.434  1.00  0.00           C
ATOM   3828  O   ALA   245      60.843  32.420  38.822  1.00  0.00           O
ATOM   3829  N   PRO   246      60.199  34.590  38.831  1.00  0.00           N
ATOM   3830  CD  PRO   246      60.253  35.939  38.216  1.00  0.00           C
ATOM   3831  HD2 PRO   246      59.857  35.757  37.218  1.00  0.00           H
ATOM   3832  HD3 PRO   246      61.243  36.397  38.207  1.00  0.00           H
ATOM   3833  CG  PRO   246      59.363  36.884  39.058  1.00  0.00           C
ATOM   3834  HG2 PRO   246      58.411  37.048  38.555  1.00  0.00           H
ATOM   3835  HG3 PRO   246      59.883  37.800  39.341  1.00  0.00           H
ATOM   3836  CB  PRO   246      59.146  36.061  40.307  1.00  0.00           C
ATOM   3837  HB2 PRO   246      58.123  36.185  40.663  1.00  0.00           H
ATOM   3838  HB3 PRO   246      59.858  36.290  41.099  1.00  0.00           H
ATOM   3839  CA  PRO   246      59.223  34.576  39.860  1.00  0.00           C
ATOM   3840  HA  PRO   246      59.462  33.951  40.719  1.00  0.00           H
ATOM   3841  C   PRO   246      57.883  33.963  39.349  1.00  0.00           C
ATOM   3842  O   PRO   246      57.494  34.112  38.183  1.00  0.00           O
ATOM   3843  N   MET   247      57.188  33.442  40.354  1.00  0.00           N
ATOM   3844  H   MET   247      57.681  33.260  41.217  1.00  0.00           H
ATOM   3845  CA  MET   247      55.793  33.326  40.322  1.00  0.00           C
ATOM   3846  HA  MET   247      55.378  34.003  39.574  1.00  0.00           H
ATOM   3847  CB  MET   247      55.384  31.978  39.678  1.00  0.00           C
ATOM   3848  HB2 MET   247      55.941  31.916  38.742  1.00  0.00           H
ATOM   3849  HB3 MET   247      55.675  31.199  40.381  1.00  0.00           H
ATOM   3850  CG  MET   247      53.838  31.855  39.417  1.00  0.00           C
ATOM   3851  HG2 MET   247      53.444  31.912  40.431  1.00  0.00           H
ATOM   3852  HG3 MET   247      53.360  32.646  38.840  1.00  0.00           H
ATOM   3853  SD  MET   247      53.403  30.221  38.703  1.00  0.00           S
ATOM   3854  CE  MET   247      54.030  30.275  37.023  1.00  0.00           C
ATOM   3855  HE1 MET   247      53.944  29.278  36.590  1.00  0.00           H
ATOM   3856  HE2 MET   247      53.717  31.118  36.408  1.00  0.00           H
ATOM   3857  HE3 MET   247      55.102  30.448  37.114  1.00  0.00           H
ATOM   3858  C   MET   247      54.950  33.566  41.622  1.00  0.00           C
ATOM   3859  O   MET   247      55.230  32.966  42.692  1.00  0.00           O
ATOM   3860  N   ALA   248      53.910  34.398  41.527  1.00  0.00           N
ATOM   3861  H   ALA   248      53.791  34.835  40.624  1.00  0.00           H
ATOM   3862  CA  ALA   248      52.932  34.630  42.631  1.00  0.00           C
ATOM   3863  HA  ALA   248      53.423  35.081  43.495  1.00  0.00           H
ATOM   3864  CB  ALA   248      51.869  35.636  42.169  1.00  0.00           C
ATOM   3865  HB1 ALA   248      52.447  36.487  41.808  1.00  0.00           H
ATOM   3866  HB2 ALA   248      51.161  35.864  42.965  1.00  0.00           H
ATOM   3867  HB3 ALA   248      51.363  35.281  41.272  1.00  0.00           H
ATOM   3868  C   ALA   248      52.299  33.346  43.174  1.00  0.00           C
ATOM   3869  O   ALA   248      51.464  32.708  42.481  1.00  0.00           O
ATOM   3870  N   ILE   249      52.562  33.015  44.416  1.00  0.00           N
ATOM   3871  H   ILE   249      53.158  33.612  44.971  1.00  0.00           H
ATOM   3872  CA  ILE   249      51.887  31.859  45.162  1.00  0.00           C
ATOM   3873  HA  ILE   249      51.243  31.333  44.457  1.00  0.00           H
ATOM   3874  CB  ILE   249      52.907  30.797  45.821  1.00  0.00           C
ATOM   3875  HB  ILE   249      53.245  31.214  46.770  1.00  0.00           H
ATOM   3876  CG2 ILE   249      52.200  29.493  46.234  1.00  0.00           C
ATOM   3877 HG21 ILE   249      51.600  29.045  45.442  1.00  0.00           H
ATOM   3878 HG22 ILE   249      51.651  29.689  47.155  1.00  0.00           H
ATOM   3879 HG23 ILE   249      52.863  28.648  46.422  1.00  0.00           H
ATOM   3880  CG1 ILE   249      54.114  30.467  44.896  1.00  0.00           C
ATOM   3881 HG12 ILE   249      54.786  31.320  44.809  1.00  0.00           H
ATOM   3882 HG13 ILE   249      54.739  29.742  45.416  1.00  0.00           H
ATOM   3883  CD1 ILE   249      53.641  29.934  43.621  1.00  0.00           C
ATOM   3884 HD11 ILE   249      52.741  30.435  43.265  1.00  0.00           H
ATOM   3885 HD12 ILE   249      53.315  28.913  43.816  1.00  0.00           H
ATOM   3886 HD13 ILE   249      54.456  30.018  42.901  1.00  0.00           H
ATOM   3887  C   ILE   249      51.018  32.452  46.300  1.00  0.00           C
ATOM   3888  O   ILE   249      51.330  33.373  47.042  1.00  0.00           O
ATOM   3889  N   ASN   250      49.801  31.961  46.321  1.00  0.00           N
ATOM   3890  H   ASN   250      49.601  31.173  45.723  1.00  0.00           H
ATOM   3891  CA  ASN   250      48.890  32.177  47.444  1.00  0.00           C
ATOM   3892  HA  ASN   250      49.121  33.143  47.893  1.00  0.00           H
ATOM   3893  CB  ASN   250      47.540  32.104  46.792  1.00  0.00           C
ATOM   3894  HB2 ASN   250      47.573  32.608  45.826  1.00  0.00           H
ATOM   3895  HB3 ASN   250      47.322  31.042  46.682  1.00  0.00           H
ATOM   3896  CG  ASN   250      46.500  32.623  47.723  1.00  0.00           C
ATOM   3897  OD1 ASN   250      46.715  33.459  48.618  1.00  0.00           O
ATOM   3898  ND2 ASN   250      45.278  32.135  47.614  1.00  0.00           N
ATOM   3899 HD21 ASN   250      45.126  31.375  46.967  1.00  0.00           H
ATOM   3900 HD22 ASN   250      44.573  32.562  48.198  1.00  0.00           H
ATOM   3901  C   ASN   250      49.100  31.037  48.501  1.00  0.00           C
ATOM   3902  O   ASN   250      49.224  29.864  48.067  1.00  0.00           O
ATOM   3903  N   CYS   251      49.000  31.222  49.799  1.00  0.00           N
ATOM   3904  H   CYS   251      48.875  32.178  50.099  1.00  0.00           H
ATOM   3905  CA  CYS   251      49.366  30.157  50.740  1.00  0.00           C
ATOM   3906  HA  CYS   251      50.090  29.476  50.293  1.00  0.00           H
ATOM   3907  CB  CYS   251      50.055  30.672  51.993  1.00  0.00           C
ATOM   3908  HB2 CYS   251      49.491  31.392  52.585  1.00  0.00           H
ATOM   3909  HB3 CYS   251      50.560  29.905  52.581  1.00  0.00           H
ATOM   3910  SG  CYS   251      51.526  31.667  51.444  1.00  0.00           S
ATOM   3911  HG  CYS   251      50.810  32.432  50.614  1.00  0.00           H
ATOM   3912  C   CYS   251      48.226  29.207  51.194  1.00  0.00           C
ATOM   3913  O   CYS   251      48.453  27.991  51.348  1.00  0.00           O
ATOM   3914  N   GLU   252      47.119  29.842  51.634  1.00  0.00           N
ATOM   3915  H   GLU   252      47.037  30.835  51.469  1.00  0.00           H
ATOM   3916  CA  GLU   252      45.980  29.248  52.312  1.00  0.00           C
ATOM   3917  HA  GLU   252      45.296  30.067  52.536  1.00  0.00           H
ATOM   3918  CB  GLU   252      45.256  28.136  51.407  1.00  0.00           C
ATOM   3919  HB2 GLU   252      45.997  27.457  50.983  1.00  0.00           H
ATOM   3920  HB3 GLU   252      44.650  27.523  52.073  1.00  0.00           H
ATOM   3921  CG  GLU   252      44.416  28.703  50.203  1.00  0.00           C
ATOM   3922  HG2 GLU   252      44.840  29.669  49.936  1.00  0.00           H
ATOM   3923  HG3 GLU   252      44.450  28.045  49.335  1.00  0.00           H
ATOM   3924  CD  GLU   252      43.013  28.774  50.785  1.00  0.00           C
ATOM   3925  OE1 GLU   252      42.339  27.742  50.761  1.00  0.00           O
ATOM   3926  OE2 GLU   252      42.635  29.911  51.245  1.00  0.00           O
ATOM   3927  C   GLU   252      46.408  28.659  53.714  1.00  0.00           C
ATOM   3928  O   GLU   252      45.827  27.686  54.236  1.00  0.00           O
ATOM   3929  N   TYR   253      47.414  29.178  54.365  1.00  0.00           N
ATOM   3930  H   TYR   253      47.765  30.032  53.958  1.00  0.00           H
ATOM   3931  CA  TYR   253      48.085  28.399  55.502  1.00  0.00           C
ATOM   3932  HA  TYR   253      48.262  27.403  55.095  1.00  0.00           H
ATOM   3933  CB  TYR   253      49.428  29.016  55.704  1.00  0.00           C
ATOM   3934  HB2 TYR   253      49.928  28.559  56.557  1.00  0.00           H
ATOM   3935  HB3 TYR   253      50.064  28.559  54.945  1.00  0.00           H
ATOM   3936  CG  TYR   253      49.644  30.522  55.685  1.00  0.00           C
ATOM   3937  CD1 TYR   253      48.756  31.399  56.309  1.00  0.00           C
ATOM   3938  HD1 TYR   253      47.887  30.934  56.751  1.00  0.00           H
ATOM   3939  CE1 TYR   253      49.004  32.772  56.469  1.00  0.00           C
ATOM   3940  HE1 TYR   253      48.320  33.356  57.067  1.00  0.00           H
ATOM   3941  CZ  TYR   253      50.190  33.345  55.947  1.00  0.00           C
ATOM   3942  OH  TYR   253      50.474  34.651  56.150  1.00  0.00           O
ATOM   3943  HH  TYR   253      50.024  35.046  56.899  1.00  0.00           H
ATOM   3944  CE2 TYR   253      51.025  32.488  55.215  1.00  0.00           C
ATOM   3945  HE2 TYR   253      51.881  33.012  54.813  1.00  0.00           H
ATOM   3946  CD2 TYR   253      50.828  31.146  55.082  1.00  0.00           C
ATOM   3947  HD2 TYR   253      51.630  30.592  54.620  1.00  0.00           H
ATOM   3948  C   TYR   253      47.397  28.111  56.821  1.00  0.00           C
ATOM   3949  O   TYR   253      48.000  27.510  57.742  1.00  0.00           O
ATOM   3950  N   GLY   254      46.104  28.565  56.867  1.00  0.00           N
ATOM   3951  H   GLY   254      45.702  29.145  56.144  1.00  0.00           H
ATOM   3952  CA  GLY   254      45.199  28.229  57.972  1.00  0.00           C
ATOM   3953  HA2 GLY   254      45.540  28.869  58.786  1.00  0.00           H
ATOM   3954  HA3 GLY   254      44.166  28.484  57.735  1.00  0.00           H
ATOM   3955  C   GLY   254      45.270  26.784  58.504  1.00  0.00           C
ATOM   3956  O   GLY   254      45.156  26.623  59.729  1.00  0.00           O
ATOM   3957  N   SER   255      45.588  25.861  57.672  1.00  0.00           N
ATOM   3958  H   SER   255      45.782  26.127  56.718  1.00  0.00           H
ATOM   3959  CA  SER   255      45.763  24.470  57.921  1.00  0.00           C
ATOM   3960  HA  SER   255      44.938  24.071  58.512  1.00  0.00           H
ATOM   3961  CB  SER   255      45.833  23.779  56.527  1.00  0.00           C
ATOM   3962  HB2 SER   255      46.250  22.780  56.660  1.00  0.00           H
ATOM   3963  HB3 SER   255      44.812  23.645  56.170  1.00  0.00           H
ATOM   3964  OG  SER   255      46.666  24.545  55.567  1.00  0.00           O
ATOM   3965  HG  SER   255      47.354  23.914  55.346  1.00  0.00           H
ATOM   3966  C   SER   255      47.053  24.100  58.662  1.00  0.00           C
ATOM   3967  O   SER   255      47.165  22.899  58.815  1.00  0.00           O
ATOM   3968  N   PHE   256      47.994  25.023  58.927  1.00  0.00           N
ATOM   3969  H   PHE   256      47.746  25.954  58.624  1.00  0.00           H
ATOM   3970  CA  PHE   256      49.271  24.710  59.525  1.00  0.00           C
ATOM   3971  HA  PHE   256      49.674  23.896  58.922  1.00  0.00           H
ATOM   3972  CB  PHE   256      50.199  25.996  59.413  1.00  0.00           C
ATOM   3973  HB2 PHE   256      50.464  26.063  58.359  1.00  0.00           H
ATOM   3974  HB3 PHE   256      49.564  26.850  59.655  1.00  0.00           H
ATOM   3975  CG  PHE   256      51.513  26.020  60.144  1.00  0.00           C
ATOM   3976  CD1 PHE   256      52.747  25.710  59.559  1.00  0.00           C
ATOM   3977  HD1 PHE   256      52.723  25.464  58.508  1.00  0.00           H
ATOM   3978  CE1 PHE   256      53.913  25.649  60.327  1.00  0.00           C
ATOM   3979  HE1 PHE   256      54.848  25.352  59.875  1.00  0.00           H
ATOM   3980  CZ  PHE   256      53.879  26.048  61.711  1.00  0.00           C
ATOM   3981  HZ  PHE   256      54.775  26.006  62.311  1.00  0.00           H
ATOM   3982  CE2 PHE   256      52.715  26.478  62.275  1.00  0.00           C
ATOM   3983  HE2 PHE   256      52.684  26.803  63.305  1.00  0.00           H
ATOM   3984  CD2 PHE   256      51.566  26.475  61.425  1.00  0.00           C
ATOM   3985  HD2 PHE   256      50.642  26.746  61.914  1.00  0.00           H
ATOM   3986  C   PHE   256      49.168  24.178  60.999  1.00  0.00           C
ATOM   3987  O   PHE   256      48.223  24.629  61.673  1.00  0.00           O
ATOM   3988  N   ASP   257      50.030  23.283  61.487  1.00  0.00           N
ATOM   3989  H   ASP   257      50.783  23.056  60.852  1.00  0.00           H
ATOM   3990  CA  ASP   257      49.911  22.661  62.784  1.00  0.00           C
ATOM   3991  HA  ASP   257      50.743  21.961  62.724  1.00  0.00           H
ATOM   3992  CB  ASP   257      50.367  23.405  63.969  1.00  0.00           C
ATOM   3993  HB2 ASP   257      50.999  24.224  63.625  1.00  0.00           H
ATOM   3994  HB3 ASP   257      49.488  23.786  64.489  1.00  0.00           H
ATOM   3995  CG  ASP   257      51.006  22.479  65.076  1.00  0.00           C
ATOM   3996  OD1 ASP   257      51.600  21.450  64.743  1.00  0.00           O
ATOM   3997  OD2 ASP   257      50.805  22.670  66.328  1.00  0.00           O
ATOM   3998  C   ASP   257      48.622  21.734  63.024  1.00  0.00           C
ATOM   3999  O   ASP   257      48.290  21.361  64.159  1.00  0.00           O
ATOM   4000  N   ASN   258      47.943  21.297  61.952  1.00  0.00           N
ATOM   4001  H   ASN   258      48.034  21.715  61.037  1.00  0.00           H
ATOM   4002  CA  ASN   258      47.113  20.073  62.034  1.00  0.00           C
ATOM   4003  HA  ASN   258      46.320  20.340  62.731  1.00  0.00           H
ATOM   4004  CB  ASN   258      46.398  19.920  60.711  1.00  0.00           C
ATOM   4005  HB2 ASN   258      47.152  19.992  59.926  1.00  0.00           H
ATOM   4006  HB3 ASN   258      45.914  18.946  60.767  1.00  0.00           H
ATOM   4007  CG  ASN   258      45.359  20.950  60.238  1.00  0.00           C
ATOM   4008  OD1 ASN   258      45.150  21.993  60.871  1.00  0.00           O
ATOM   4009  ND2 ASN   258      44.670  20.572  59.206  1.00  0.00           N
ATOM   4010 HD21 ASN   258      45.141  19.836  58.699  1.00  0.00           H
ATOM   4011 HD22 ASN   258      43.915  21.125  58.825  1.00  0.00           H
ATOM   4012  C   ASN   258      47.671  18.710  62.559  1.00  0.00           C
ATOM   4013  O   ASN   258      47.027  17.680  62.577  1.00  0.00           O
ATOM   4014  N   GLU   259      48.953  18.589  62.859  1.00  0.00           N
ATOM   4015  H   GLU   259      49.556  19.371  62.647  1.00  0.00           H
ATOM   4016  CA  GLU   259      49.583  17.516  63.650  1.00  0.00           C
ATOM   4017  HA  GLU   259      49.011  16.630  63.374  1.00  0.00           H
ATOM   4018  CB  GLU   259      50.966  17.215  63.005  1.00  0.00           C
ATOM   4019  HB2 GLU   259      50.941  17.322  61.920  1.00  0.00           H
ATOM   4020  HB3 GLU   259      51.603  18.023  63.365  1.00  0.00           H
ATOM   4021  CG  GLU   259      51.586  15.966  63.345  1.00  0.00           C
ATOM   4022  HG2 GLU   259      52.633  15.963  63.041  1.00  0.00           H
ATOM   4023  HG3 GLU   259      51.538  15.883  64.431  1.00  0.00           H
ATOM   4024  CD  GLU   259      51.053  14.680  62.786  1.00  0.00           C
ATOM   4025  OE1 GLU   259      49.873  14.297  62.793  1.00  0.00           O
ATOM   4026  OE2 GLU   259      51.871  13.994  62.121  1.00  0.00           O
ATOM   4027  C   GLU   259      49.683  17.770  65.176  1.00  0.00           C
ATOM   4028  O   GLU   259      49.912  16.857  65.931  1.00  0.00           O
ATOM   4029  N   HID   260      49.446  18.982  65.546  1.00  0.00           N
ATOM   4030  H   HID   260      49.083  19.705  64.942  1.00  0.00           H
ATOM   4031  CA  HID   260      49.302  19.430  66.934  1.00  0.00           C
ATOM   4032  HA  HID   260      49.014  20.481  66.914  1.00  0.00           H
ATOM   4033  CB  HID   260      48.063  18.805  67.628  1.00  0.00           C
ATOM   4034  HB2 HID   260      48.172  17.721  67.604  1.00  0.00           H
ATOM   4035  HB3 HID   260      47.931  18.992  68.694  1.00  0.00           H
ATOM   4036  CG  HID   260      46.704  18.971  66.957  1.00  0.00           C
ATOM   4037  ND1 HID   260      46.430  19.957  65.970  1.00  0.00           N
ATOM   4038  HD1 HID   260      47.082  20.603  65.550  1.00  0.00           H
ATOM   4039  CE1 HID   260      45.166  19.675  65.570  1.00  0.00           C
ATOM   4040  HE1 HID   260      44.693  20.275  64.806  1.00  0.00           H
ATOM   4041  NE2 HID   260      44.685  18.551  66.162  1.00  0.00           N
ATOM   4042  CD2 HID   260      45.658  18.084  67.024  1.00  0.00           C
ATOM   4043  HD2 HID   260      45.583  17.170  67.597  1.00  0.00           H
ATOM   4044  C   HID   260      50.681  19.338  67.635  1.00  0.00           C
ATOM   4045  O   HID   260      50.782  18.568  68.632  1.00  0.00           O
ATOM   4046  N   VAL   261      51.790  19.936  67.047  1.00  0.00           N
ATOM   4047  H   VAL   261      51.646  20.398  66.161  1.00  0.00           H
ATOM   4048  CA  VAL   261      53.155  19.904  67.628  1.00  0.00           C
ATOM   4049  HA  VAL   261      53.016  19.232  68.475  1.00  0.00           H
ATOM   4050  CB  VAL   261      54.101  19.132  66.754  1.00  0.00           C
ATOM   4051  HB  VAL   261      54.029  19.480  65.723  1.00  0.00           H
ATOM   4052  CG1 VAL   261      55.572  19.197  67.182  1.00  0.00           C
ATOM   4053 HG11 VAL   261      56.059  20.071  66.751  1.00  0.00           H
ATOM   4054 HG12 VAL   261      55.630  19.368  68.257  1.00  0.00           H
ATOM   4055 HG13 VAL   261      56.084  18.299  66.836  1.00  0.00           H
ATOM   4056  CG2 VAL   261      53.769  17.595  66.888  1.00  0.00           C
ATOM   4057 HG21 VAL   261      53.999  17.185  67.871  1.00  0.00           H
ATOM   4058 HG22 VAL   261      54.322  16.943  66.213  1.00  0.00           H
ATOM   4059 HG23 VAL   261      52.700  17.573  66.674  1.00  0.00           H
ATOM   4060  C   VAL   261      53.687  21.249  68.123  1.00  0.00           C
ATOM   4061  O   VAL   261      54.371  21.276  69.139  1.00  0.00           O
ATOM   4062  N   VAL   262      53.393  22.306  67.392  1.00  0.00           N
ATOM   4063  H   VAL   262      52.656  22.258  66.705  1.00  0.00           H
ATOM   4064  CA  VAL   262      54.019  23.666  67.504  1.00  0.00           C
ATOM   4065  HA  VAL   262      54.674  23.528  68.364  1.00  0.00           H
ATOM   4066  CB  VAL   262      54.914  24.077  66.360  1.00  0.00           C
ATOM   4067  HB  VAL   262      55.508  24.930  66.689  1.00  0.00           H
ATOM   4068  CG1 VAL   262      55.863  22.956  65.892  1.00  0.00           C
ATOM   4069 HG11 VAL   262      55.240  22.158  65.486  1.00  0.00           H
ATOM   4070 HG12 VAL   262      56.386  23.315  65.007  1.00  0.00           H
ATOM   4071 HG13 VAL   262      56.492  22.500  66.657  1.00  0.00           H
ATOM   4072  CG2 VAL   262      54.234  24.600  65.067  1.00  0.00           C
ATOM   4073 HG21 VAL   262      53.597  23.940  64.477  1.00  0.00           H
ATOM   4074 HG22 VAL   262      55.022  24.890  64.372  1.00  0.00           H
ATOM   4075 HG23 VAL   262      53.600  25.460  65.277  1.00  0.00           H
ATOM   4076  C   VAL   262      53.144  24.898  67.994  1.00  0.00           C
ATOM   4077  O   VAL   262      53.756  25.858  68.442  1.00  0.00           O
ATOM   4078  N   LEU   263      51.797  24.866  67.909  1.00  0.00           N
ATOM   4079  H   LEU   263      51.361  24.008  67.604  1.00  0.00           H
ATOM   4080  CA  LEU   263      51.003  25.995  68.345  1.00  0.00           C
ATOM   4081  HA  LEU   263      51.721  26.814  68.282  1.00  0.00           H
ATOM   4082  CB  LEU   263      49.857  26.192  67.310  1.00  0.00           C
ATOM   4083  HB2 LEU   263      49.270  25.275  67.258  1.00  0.00           H
ATOM   4084  HB3 LEU   263      49.124  26.914  67.669  1.00  0.00           H
ATOM   4085  CG  LEU   263      50.436  26.649  65.975  1.00  0.00           C
ATOM   4086  HG  LEU   263      51.217  25.927  65.739  1.00  0.00           H
ATOM   4087  CD1 LEU   263      49.288  26.564  65.020  1.00  0.00           C
ATOM   4088 HD11 LEU   263      48.642  25.708  65.214  1.00  0.00           H
ATOM   4089 HD12 LEU   263      49.639  26.562  63.988  1.00  0.00           H
ATOM   4090 HD13 LEU   263      48.747  27.495  65.187  1.00  0.00           H
ATOM   4091  CD2 LEU   263      51.002  28.103  66.090  1.00  0.00           C
ATOM   4092 HD21 LEU   263      51.973  28.101  66.586  1.00  0.00           H
ATOM   4093 HD22 LEU   263      51.159  28.540  65.104  1.00  0.00           H
ATOM   4094 HD23 LEU   263      50.316  28.795  66.577  1.00  0.00           H
ATOM   4095  C   LEU   263      50.413  25.817  69.801  1.00  0.00           C
ATOM   4096  O   LEU   263      50.044  24.678  70.197  1.00  0.00           O
ATOM   4097  N   PRO   264      50.295  26.798  70.710  1.00  0.00           N
ATOM   4098  CD  PRO   264      50.741  28.226  70.550  1.00  0.00           C
ATOM   4099  HD2 PRO   264      50.211  28.590  69.669  1.00  0.00           H
ATOM   4100  HD3 PRO   264      51.771  28.166  70.202  1.00  0.00           H
ATOM   4101  CG  PRO   264      50.581  28.969  71.846  1.00  0.00           C
ATOM   4102  HG2 PRO   264      49.773  29.700  71.859  1.00  0.00           H
ATOM   4103  HG3 PRO   264      51.554  29.373  72.121  1.00  0.00           H
ATOM   4104  CB  PRO   264      50.357  27.807  72.875  1.00  0.00           C
ATOM   4105  HB2 PRO   264      49.732  28.159  73.694  1.00  0.00           H
ATOM   4106  HB3 PRO   264      51.280  27.541  73.389  1.00  0.00           H
ATOM   4107  CA  PRO   264      49.737  26.689  72.085  1.00  0.00           C
ATOM   4108  HA  PRO   264      50.009  25.715  72.492  1.00  0.00           H
ATOM   4109  C   PRO   264      48.172  26.733  72.190  1.00  0.00           C
ATOM   4110  O   PRO   264      47.562  27.829  72.363  1.00  0.00           O
ATOM   4111  N   ARG   265      47.556  25.530  72.199  1.00  0.00           N
ATOM   4112  H   ARG   265      48.117  24.691  72.224  1.00  0.00           H
ATOM   4113  CA  ARG   265      46.140  25.329  72.288  1.00  0.00           C
ATOM   4114  HA  ARG   265      45.674  26.257  71.958  1.00  0.00           H
ATOM   4115  CB  ARG   265      45.569  24.085  71.512  1.00  0.00           C
ATOM   4116  HB2 ARG   265      45.840  23.098  71.886  1.00  0.00           H
ATOM   4117  HB3 ARG   265      44.479  24.127  71.487  1.00  0.00           H
ATOM   4118  CG  ARG   265      46.104  24.042  70.038  1.00  0.00           C
ATOM   4119  HG2 ARG   265      45.918  25.041  69.644  1.00  0.00           H
ATOM   4120  HG3 ARG   265      47.176  23.858  70.119  1.00  0.00           H
ATOM   4121  CD  ARG   265      45.368  23.145  69.047  1.00  0.00           C
ATOM   4122  HD2 ARG   265      44.480  23.738  68.827  1.00  0.00           H
ATOM   4123  HD3 ARG   265      45.977  23.073  68.145  1.00  0.00           H
ATOM   4124  NE  ARG   265      45.214  21.736  69.534  1.00  0.00           N
ATOM   4125  HE  ARG   265      45.882  21.461  70.239  1.00  0.00           H
ATOM   4126  CZ  ARG   265      44.266  20.871  69.204  1.00  0.00           C
ATOM   4127  NH1 ARG   265      43.419  21.009  68.197  1.00  0.00           N
ATOM   4128 HH11 ARG   265      43.529  21.780  67.553  1.00  0.00           H
ATOM   4129 HH12 ARG   265      42.771  20.278  67.942  1.00  0.00           H
ATOM   4130  NH2 ARG   265      44.223  19.776  69.903  1.00  0.00           N
ATOM   4131 HH21 ARG   265      44.870  19.453  70.609  1.00  0.00           H
ATOM   4132 HH22 ARG   265      43.644  19.024  69.559  1.00  0.00           H
ATOM   4133  C   ARG   265      45.726  25.223  73.766  1.00  0.00           C
ATOM   4134  O   ARG   265      46.041  24.294  74.446  1.00  0.00           O
ATOM   4135  N   THR   266      45.016  26.252  74.272  1.00  0.00           N
ATOM   4136  H   THR   266      44.641  26.876  73.571  1.00  0.00           H
ATOM   4137  CA  THR   266      44.458  26.307  75.628  1.00  0.00           C
ATOM   4138  HA  THR   266      45.258  25.960  76.282  1.00  0.00           H
ATOM   4139  CB  THR   266      44.051  27.779  76.057  1.00  0.00           C
ATOM   4140  HB  THR   266      43.544  27.788  77.021  1.00  0.00           H
ATOM   4141  CG2 THR   266      45.286  28.666  76.113  1.00  0.00           C
ATOM   4142 HG21 THR   266      45.864  28.695  75.189  1.00  0.00           H
ATOM   4143 HG22 THR   266      45.970  28.233  76.843  1.00  0.00           H
ATOM   4144 HG23 THR   266      45.084  29.719  76.308  1.00  0.00           H
ATOM   4145  OG1 THR   266      42.995  28.409  75.398  1.00  0.00           O
ATOM   4146  HG1 THR   266      43.292  28.541  74.495  1.00  0.00           H
ATOM   4147  C   THR   266      43.202  25.399  75.707  1.00  0.00           C
ATOM   4148  O   THR   266      42.691  24.893  74.735  1.00  0.00           O
ATOM   4149  N   LYS   267      42.775  25.214  76.923  1.00  0.00           N
ATOM   4150  H   LYS   267      43.478  25.479  77.599  1.00  0.00           H
ATOM   4151  CA  LYS   267      41.443  24.618  77.325  1.00  0.00           C
ATOM   4152  HA  LYS   267      41.473  23.533  77.218  1.00  0.00           H
ATOM   4153  CB  LYS   267      41.073  24.943  78.818  1.00  0.00           C
ATOM   4154  HB2 LYS   267      41.786  24.352  79.392  1.00  0.00           H
ATOM   4155  HB3 LYS   267      41.134  26.016  78.998  1.00  0.00           H
ATOM   4156  CG  LYS   267      39.698  24.413  79.199  1.00  0.00           C
ATOM   4157  HG2 LYS   267      38.983  24.739  78.444  1.00  0.00           H
ATOM   4158  HG3 LYS   267      39.687  23.324  79.180  1.00  0.00           H
ATOM   4159  CD  LYS   267      39.125  24.805  80.570  1.00  0.00           C
ATOM   4160  HD2 LYS   267      38.897  25.866  80.456  1.00  0.00           H
ATOM   4161  HD3 LYS   267      38.194  24.270  80.753  1.00  0.00           H
ATOM   4162  CE  LYS   267      40.082  24.598  81.727  1.00  0.00           C
ATOM   4163  HE2 LYS   267      40.517  23.598  81.705  1.00  0.00           H
ATOM   4164  HE3 LYS   267      40.857  25.364  81.763  1.00  0.00           H
ATOM   4165  NZ  LYS   267      39.396  24.621  83.040  1.00  0.00           N
ATOM   4166  HZ1 LYS   267      38.886  25.493  83.064  1.00  0.00           H
ATOM   4167  HZ2 LYS   267      40.133  24.661  83.729  1.00  0.00           H
ATOM   4168  HZ3 LYS   267      38.739  23.888  83.265  1.00  0.00           H
ATOM   4169  C   LYS   267      40.350  25.117  76.404  1.00  0.00           C
ATOM   4170  O   LYS   267      39.520  24.320  75.947  1.00  0.00           O
ATOM   4171  N   TYR   268      40.351  26.435  76.109  1.00  0.00           N
ATOM   4172  H   TYR   268      41.117  26.951  76.518  1.00  0.00           H
ATOM   4173  CA  TYR   268      39.320  27.201  75.273  1.00  0.00           C
ATOM   4174  HA  TYR   268      38.373  26.693  75.459  1.00  0.00           H
ATOM   4175  CB  TYR   268      39.469  28.748  75.667  1.00  0.00           C
ATOM   4176  HB2 TYR   268      40.243  29.289  75.123  1.00  0.00           H
ATOM   4177  HB3 TYR   268      38.540  29.255  75.406  1.00  0.00           H
ATOM   4178  CG  TYR   268      39.658  28.928  77.190  1.00  0.00           C
ATOM   4179  CD1 TYR   268      38.723  28.302  78.053  1.00  0.00           C
ATOM   4180  HD1 TYR   268      37.823  27.814  77.711  1.00  0.00           H
ATOM   4181  CE1 TYR   268      38.877  28.397  79.444  1.00  0.00           C
ATOM   4182  HE1 TYR   268      38.124  27.945  80.072  1.00  0.00           H
ATOM   4183  CZ  TYR   268      39.984  28.966  79.990  1.00  0.00           C
ATOM   4184  OH  TYR   268      40.319  28.924  81.287  1.00  0.00           O
ATOM   4185  HH  TYR   268      39.867  28.253  81.803  1.00  0.00           H
ATOM   4186  CE2 TYR   268      41.013  29.486  79.089  1.00  0.00           C
ATOM   4187  HE2 TYR   268      41.899  29.927  79.521  1.00  0.00           H
ATOM   4188  CD2 TYR   268      40.743  29.514  77.733  1.00  0.00           C
ATOM   4189  HD2 TYR   268      41.576  29.829  77.120  1.00  0.00           H
ATOM   4190  C   TYR   268      39.587  26.977  73.791  1.00  0.00           C
ATOM   4191  O   TYR   268      38.630  26.824  73.029  1.00  0.00           O
ATOM   4192  N   ASP   269      40.835  26.789  73.301  1.00  0.00           N
ATOM   4193  H   ASP   269      41.546  26.821  74.016  1.00  0.00           H
ATOM   4194  CA  ASP   269      41.161  26.484  71.873  1.00  0.00           C
ATOM   4195  HA  ASP   269      40.404  27.050  71.332  1.00  0.00           H
ATOM   4196  CB  ASP   269      42.667  26.773  71.624  1.00  0.00           C
ATOM   4197  HB2 ASP   269      43.255  26.113  72.261  1.00  0.00           H
ATOM   4198  HB3 ASP   269      42.910  26.627  70.571  1.00  0.00           H
ATOM   4199  CG  ASP   269      42.954  28.247  71.965  1.00  0.00           C
ATOM   4200  OD1 ASP   269      42.346  29.234  71.384  1.00  0.00           O
ATOM   4201  OD2 ASP   269      43.762  28.485  72.886  1.00  0.00           O
ATOM   4202  C   ASP   269      40.774  25.025  71.518  1.00  0.00           C
ATOM   4203  O   ASP   269      40.277  24.727  70.411  1.00  0.00           O
ATOM   4204  N   ILE   270      41.072  24.083  72.460  1.00  0.00           N
ATOM   4205  H   ILE   270      41.533  24.336  73.322  1.00  0.00           H
ATOM   4206  CA  ILE   270      40.470  22.772  72.240  1.00  0.00           C
ATOM   4207  HA  ILE   270      40.737  22.378  71.259  1.00  0.00           H
ATOM   4208  CB  ILE   270      41.135  21.812  73.249  1.00  0.00           C
ATOM   4209  HB  ILE   270      41.045  22.318  74.210  1.00  0.00           H
ATOM   4210  CG2 ILE   270      40.367  20.433  73.353  1.00  0.00           C
ATOM   4211 HG21 ILE   270      39.384  20.490  73.821  1.00  0.00           H
ATOM   4212 HG22 ILE   270      40.933  19.692  73.916  1.00  0.00           H
ATOM   4213 HG23 ILE   270      40.194  20.036  72.352  1.00  0.00           H
ATOM   4214  CG1 ILE   270      42.635  21.701  72.913  1.00  0.00           C
ATOM   4215 HG12 ILE   270      42.798  20.917  72.174  1.00  0.00           H
ATOM   4216 HG13 ILE   270      43.075  22.520  72.344  1.00  0.00           H
ATOM   4217  CD1 ILE   270      43.412  21.366  74.165  1.00  0.00           C
ATOM   4218 HD11 ILE   270      44.364  20.974  73.807  1.00  0.00           H
ATOM   4219 HD12 ILE   270      42.830  20.606  74.687  1.00  0.00           H
ATOM   4220 HD13 ILE   270      43.339  22.258  74.786  1.00  0.00           H
ATOM   4221  C   ILE   270      38.969  22.795  72.310  1.00  0.00           C
ATOM   4222  O   ILE   270      38.371  22.013  71.563  1.00  0.00           O
ATOM   4223  N   THR   271      38.252  23.605  73.122  1.00  0.00           N
ATOM   4224  H   THR   271      38.784  24.195  73.744  1.00  0.00           H
ATOM   4225  CA  THR   271      36.769  23.705  73.229  1.00  0.00           C
ATOM   4226  HA  THR   271      36.342  22.709  73.349  1.00  0.00           H
ATOM   4227  CB  THR   271      36.263  24.601  74.334  1.00  0.00           C
ATOM   4228  HB  THR   271      36.705  25.589  74.203  1.00  0.00           H
ATOM   4229  CG2 THR   271      34.706  24.792  74.486  1.00  0.00           C
ATOM   4230 HG21 THR   271      34.290  25.184  73.557  1.00  0.00           H
ATOM   4231 HG22 THR   271      34.578  25.435  75.357  1.00  0.00           H
ATOM   4232 HG23 THR   271      34.226  23.883  74.847  1.00  0.00           H
ATOM   4233  OG1 THR   271      36.799  24.066  75.565  1.00  0.00           O
ATOM   4234  HG1 THR   271      37.709  24.356  75.473  1.00  0.00           H
ATOM   4235  C   THR   271      36.287  24.367  71.918  1.00  0.00           C
ATOM   4236  O   THR   271      35.210  23.996  71.443  1.00  0.00           O
ATOM   4237  N   ILE   272      36.931  25.329  71.259  1.00  0.00           N
ATOM   4238  H   ILE   272      37.668  25.757  71.800  1.00  0.00           H
ATOM   4239  CA  ILE   272      36.747  25.787  69.900  1.00  0.00           C
ATOM   4240  HA  ILE   272      35.739  26.126  69.666  1.00  0.00           H
ATOM   4241  CB  ILE   272      37.479  27.097  69.670  1.00  0.00           C
ATOM   4242  HB  ILE   272      38.492  26.946  70.042  1.00  0.00           H
ATOM   4243  CG2 ILE   272      37.636  27.493  68.266  1.00  0.00           C
ATOM   4244 HG21 ILE   272      37.877  26.748  67.507  1.00  0.00           H
ATOM   4245 HG22 ILE   272      38.489  28.167  68.178  1.00  0.00           H
ATOM   4246 HG23 ILE   272      36.739  27.935  67.832  1.00  0.00           H
ATOM   4247  CG1 ILE   272      36.817  28.157  70.547  1.00  0.00           C
ATOM   4248 HG12 ILE   272      35.860  28.329  70.055  1.00  0.00           H
ATOM   4249 HG13 ILE   272      36.637  27.674  71.507  1.00  0.00           H
ATOM   4250  CD1 ILE   272      37.696  29.377  70.728  1.00  0.00           C
ATOM   4251 HD11 ILE   272      37.282  30.049  71.479  1.00  0.00           H
ATOM   4252 HD12 ILE   272      37.917  29.932  69.816  1.00  0.00           H
ATOM   4253 HD13 ILE   272      38.634  29.026  71.158  1.00  0.00           H
ATOM   4254  C   ILE   272      36.961  24.710  68.842  1.00  0.00           C
ATOM   4255  O   ILE   272      36.139  24.552  67.925  1.00  0.00           O
ATOM   4256  N   ASP   273      38.081  23.932  68.850  1.00  0.00           N
ATOM   4257  H   ASP   273      38.725  24.085  69.612  1.00  0.00           H
ATOM   4258  CA  ASP   273      38.361  22.907  67.908  1.00  0.00           C
ATOM   4259  HA  ASP   273      38.324  23.373  66.923  1.00  0.00           H
ATOM   4260  CB  ASP   273      39.708  22.372  68.196  1.00  0.00           C
ATOM   4261  HB2 ASP   273      40.363  23.241  68.254  1.00  0.00           H
ATOM   4262  HB3 ASP   273      39.708  21.803  69.126  1.00  0.00           H
ATOM   4263  CG  ASP   273      40.123  21.371  67.143  1.00  0.00           C
ATOM   4264  OD1 ASP   273      40.233  21.798  65.983  1.00  0.00           O
ATOM   4265  OD2 ASP   273      40.442  20.232  67.480  1.00  0.00           O
ATOM   4266  C   ASP   273      37.380  21.736  67.946  1.00  0.00           C
ATOM   4267  O   ASP   273      36.828  21.333  66.887  1.00  0.00           O
ATOM   4268  N   GLU   274      37.150  21.096  69.087  1.00  0.00           N
ATOM   4269  H   GLU   274      37.570  21.482  69.920  1.00  0.00           H
ATOM   4270  CA  GLU   274      36.293  19.927  69.295  1.00  0.00           C
ATOM   4271  HA  GLU   274      36.655  19.185  68.581  1.00  0.00           H
ATOM   4272  CB  GLU   274      36.358  19.376  70.737  1.00  0.00           C
ATOM   4273  HB2 GLU   274      36.269  20.219  71.424  1.00  0.00           H
ATOM   4274  HB3 GLU   274      35.476  18.748  70.861  1.00  0.00           H
ATOM   4275  CG  GLU   274      37.665  18.722  71.104  1.00  0.00           C
ATOM   4276  HG2 GLU   274      38.451  19.466  70.976  1.00  0.00           H
ATOM   4277  HG3 GLU   274      37.684  18.515  72.174  1.00  0.00           H
ATOM   4278  CD  GLU   274      37.983  17.445  70.212  1.00  0.00           C
ATOM   4279  OE1 GLU   274      37.030  16.817  69.709  1.00  0.00           O
ATOM   4280  OE2 GLU   274      39.166  17.109  69.958  1.00  0.00           O
ATOM   4281  C   GLU   274      34.845  20.224  69.008  1.00  0.00           C
ATOM   4282  O   GLU   274      34.159  19.327  68.540  1.00  0.00           O
ATOM   4283  N   GLU   275      34.322  21.440  69.161  1.00  0.00           N
ATOM   4284  H   GLU   275      34.889  22.172  69.563  1.00  0.00           H
ATOM   4285  CA  GLU   275      32.929  21.846  68.859  1.00  0.00           C
ATOM   4286  HA  GLU   275      32.331  20.965  68.630  1.00  0.00           H
ATOM   4287  CB  GLU   275      32.341  22.455  70.142  1.00  0.00           C
ATOM   4288  HB2 GLU   275      32.751  23.463  70.204  1.00  0.00           H
ATOM   4289  HB3 GLU   275      31.269  22.574  69.984  1.00  0.00           H
ATOM   4290  CG  GLU   275      32.571  21.620  71.364  1.00  0.00           C
ATOM   4291  HG2 GLU   275      33.614  21.674  71.676  1.00  0.00           H
ATOM   4292  HG3 GLU   275      31.917  22.073  72.109  1.00  0.00           H
ATOM   4293  CD  GLU   275      32.270  20.110  71.270  1.00  0.00           C
ATOM   4294  OE1 GLU   275      31.401  19.728  70.412  1.00  0.00           O
ATOM   4295  OE2 GLU   275      32.972  19.270  71.861  1.00  0.00           O
ATOM   4296  C   GLU   275      32.833  22.745  67.643  1.00  0.00           C
ATOM   4297  O   GLU   275      31.753  23.177  67.299  1.00  0.00           O
ATOM   4298  N   SER   276      33.958  23.093  66.986  1.00  0.00           N
ATOM   4299  H   SER   276      34.865  22.781  67.301  1.00  0.00           H
ATOM   4300  CA  SER   276      33.832  23.590  65.609  1.00  0.00           C
ATOM   4301  HA  SER   276      33.264  24.521  65.618  1.00  0.00           H
ATOM   4302  CB  SER   276      35.245  24.010  65.035  1.00  0.00           C
ATOM   4303  HB2 SER   276      35.040  24.461  64.064  1.00  0.00           H
ATOM   4304  HB3 SER   276      35.785  24.771  65.601  1.00  0.00           H
ATOM   4305  OG  SER   276      35.984  22.903  64.834  1.00  0.00           O
ATOM   4306  HG  SER   276      36.321  22.521  65.648  1.00  0.00           H
ATOM   4307  C   SER   276      33.163  22.542  64.592  1.00  0.00           C
ATOM   4308  O   SER   276      33.151  21.356  64.834  1.00  0.00           O
ATOM   4309  N   PRO   277      32.780  23.053  63.411  1.00  0.00           N
ATOM   4310  CD  PRO   277      32.614  24.440  62.959  1.00  0.00           C
ATOM   4311  HD2 PRO   277      33.546  24.818  62.536  1.00  0.00           H
ATOM   4312  HD3 PRO   277      32.228  25.042  63.781  1.00  0.00           H
ATOM   4313  CG  PRO   277      31.624  24.257  61.857  1.00  0.00           C
ATOM   4314  HG2 PRO   277      31.623  25.124  61.197  1.00  0.00           H
ATOM   4315  HG3 PRO   277      30.671  23.866  62.210  1.00  0.00           H
ATOM   4316  CB  PRO   277      32.102  23.059  61.103  1.00  0.00           C
ATOM   4317  HB2 PRO   277      33.020  23.330  60.582  1.00  0.00           H
ATOM   4318  HB3 PRO   277      31.377  22.612  60.422  1.00  0.00           H
ATOM   4319  CA  PRO   277      32.428  22.120  62.302  1.00  0.00           C
ATOM   4320  HA  PRO   277      31.516  21.573  62.543  1.00  0.00           H
ATOM   4321  C   PRO   277      33.503  21.141  61.846  1.00  0.00           C
ATOM   4322  O   PRO   277      33.216  20.498  60.814  1.00  0.00           O
ATOM   4323  N   ARG   278      34.738  21.226  62.293  1.00  0.00           N
ATOM   4324  H   ARG   278      34.992  21.942  62.959  1.00  0.00           H
ATOM   4325  CA  ARG   278      35.903  20.568  61.620  1.00  0.00           C
ATOM   4326  HA  ARG   278      35.590  19.553  61.374  1.00  0.00           H
ATOM   4327  CB  ARG   278      36.241  21.286  60.352  1.00  0.00           C
ATOM   4328  HB2 ARG   278      37.080  20.760  59.895  1.00  0.00           H
ATOM   4329  HB3 ARG   278      35.450  21.119  59.620  1.00  0.00           H
ATOM   4330  CG  ARG   278      36.458  22.753  60.510  1.00  0.00           C
ATOM   4331  HG2 ARG   278      35.613  23.238  60.998  1.00  0.00           H
ATOM   4332  HG3 ARG   278      37.408  22.911  61.021  1.00  0.00           H
ATOM   4333  CD  ARG   278      36.545  23.310  59.079  1.00  0.00           C
ATOM   4334  HD2 ARG   278      35.602  23.231  58.539  1.00  0.00           H
ATOM   4335  HD3 ARG   278      36.802  24.369  59.071  1.00  0.00           H
ATOM   4336  NE  ARG   278      37.476  22.585  58.189  1.00  0.00           N
ATOM   4337  HE  ARG   278      37.942  21.739  58.485  1.00  0.00           H
ATOM   4338  CZ  ARG   278      38.031  23.011  57.101  1.00  0.00           C
ATOM   4339  NH1 ARG   278      37.909  24.146  56.526  1.00  0.00           N
ATOM   4340 HH11 ARG   278      37.137  24.634  56.957  1.00  0.00           H
ATOM   4341 HH12 ARG   278      38.393  24.358  55.665  1.00  0.00           H
ATOM   4342  NH2 ARG   278      38.853  22.278  56.479  1.00  0.00           N
ATOM   4343 HH21 ARG   278      38.794  21.295  56.707  1.00  0.00           H
ATOM   4344 HH22 ARG   278      39.307  22.611  55.640  1.00  0.00           H
ATOM   4345  C   ARG   278      37.082  20.317  62.602  1.00  0.00           C
ATOM   4346  O   ARG   278      38.097  21.000  62.499  1.00  0.00           O
ATOM   4347  N   PRO   279      36.902  19.433  63.577  1.00  0.00           N
ATOM   4348  CD  PRO   279      35.729  18.695  63.823  1.00  0.00           C
ATOM   4349  HD2 PRO   279      35.568  17.972  63.023  1.00  0.00           H
ATOM   4350  HD3 PRO   279      34.900  19.402  63.854  1.00  0.00           H
ATOM   4351  CG  PRO   279      35.857  18.114  65.179  1.00  0.00           C
ATOM   4352  HG2 PRO   279      35.416  17.118  65.208  1.00  0.00           H
ATOM   4353  HG3 PRO   279      35.508  18.881  65.871  1.00  0.00           H
ATOM   4354  CB  PRO   279      37.294  18.155  65.500  1.00  0.00           C
ATOM   4355  HB2 PRO   279      37.768  17.197  65.287  1.00  0.00           H
ATOM   4356  HB3 PRO   279      37.554  18.277  66.551  1.00  0.00           H
ATOM   4357  CA  PRO   279      37.902  19.201  64.643  1.00  0.00           C
ATOM   4358  HA  PRO   279      38.054  20.073  65.279  1.00  0.00           H
ATOM   4359  C   PRO   279      39.264  18.763  64.008  1.00  0.00           C
ATOM   4360  O   PRO   279      39.363  18.008  63.003  1.00  0.00           O
ATOM   4361  N   GLY   280      40.350  19.316  64.553  1.00  0.00           N
ATOM   4362  H   GLY   280      40.215  19.853  65.399  1.00  0.00           H
ATOM   4363  CA  GLY   280      41.795  19.046  64.137  1.00  0.00           C
ATOM   4364  HA2 GLY   280      42.506  19.332  64.913  1.00  0.00           H
ATOM   4365  HA3 GLY   280      41.820  17.959  64.062  1.00  0.00           H
ATOM   4366  C   GLY   280      42.227  19.611  62.806  1.00  0.00           C
ATOM   4367  O   GLY   280      43.441  19.545  62.534  1.00  0.00           O
ATOM   4368  N   GLN   281      41.280  20.190  62.039  1.00  0.00           N
ATOM   4369  H   GLN   281      40.321  19.968  62.266  1.00  0.00           H
ATOM   4370  CA  GLN   281      41.560  20.963  60.867  1.00  0.00           C
ATOM   4371  HA  GLN   281      42.527  20.741  60.416  1.00  0.00           H
ATOM   4372  CB  GLN   281      40.492  20.833  59.788  1.00  0.00           C
ATOM   4373  HB2 GLN   281      39.487  20.963  60.189  1.00  0.00           H
ATOM   4374  HB3 GLN   281      40.751  21.604  59.062  1.00  0.00           H
ATOM   4375  CG  GLN   281      40.580  19.436  59.169  1.00  0.00           C
ATOM   4376  HG2 GLN   281      41.566  19.311  58.723  1.00  0.00           H
ATOM   4377  HG3 GLN   281      40.403  18.706  59.960  1.00  0.00           H
ATOM   4378  CD  GLN   281      39.481  19.384  58.104  1.00  0.00           C
ATOM   4379  OE1 GLN   281      38.443  19.955  58.075  1.00  0.00           O
ATOM   4380  NE2 GLN   281      39.776  18.601  57.078  1.00  0.00           N
ATOM   4381 HE21 GLN   281      39.204  18.654  56.247  1.00  0.00           H
ATOM   4382 HE22 GLN   281      40.639  18.077  57.114  1.00  0.00           H
ATOM   4383  C   GLN   281      41.674  22.507  61.263  1.00  0.00           C
ATOM   4384  O   GLN   281      41.272  22.848  62.344  1.00  0.00           O
ATOM   4385  N   GLN   282      42.089  23.326  60.363  1.00  0.00           N
ATOM   4386  H   GLN   282      42.253  22.943  59.442  1.00  0.00           H
ATOM   4387  CA  GLN   282      42.233  24.788  60.394  1.00  0.00           C
ATOM   4388  HA  GLN   282      42.811  25.142  59.539  1.00  0.00           H
ATOM   4389  CB  GLN   282      40.890  25.488  60.154  1.00  0.00           C
ATOM   4390  HB2 GLN   282      40.150  25.111  60.858  1.00  0.00           H
ATOM   4391  HB3 GLN   282      41.087  26.555  60.256  1.00  0.00           H
ATOM   4392  CG  GLN   282      40.321  25.213  58.773  1.00  0.00           C
ATOM   4393  HG2 GLN   282      40.041  24.162  58.710  1.00  0.00           H
ATOM   4394  HG3 GLN   282      39.497  25.915  58.642  1.00  0.00           H
ATOM   4395  CD  GLN   282      41.308  25.502  57.574  1.00  0.00           C
ATOM   4396  OE1 GLN   282      41.662  24.649  56.812  1.00  0.00           O
ATOM   4397  NE2 GLN   282      41.953  26.636  57.616  1.00  0.00           N
ATOM   4398 HE21 GLN   282      42.716  26.777  56.971  1.00  0.00           H
ATOM   4399 HE22 GLN   282      41.634  27.214  58.381  1.00  0.00           H
ATOM   4400  C   GLN   282      42.969  25.274  61.635  1.00  0.00           C
ATOM   4401  O   GLN   282      42.679  26.368  62.032  1.00  0.00           O
ATOM   4402  N   THR   283      43.975  24.562  62.133  1.00  0.00           N
ATOM   4403  H   THR   283      44.188  23.682  61.686  1.00  0.00           H
ATOM   4404  CA  THR   283      44.516  24.894  63.495  1.00  0.00           C
ATOM   4405  HA  THR   283      43.722  25.020  64.230  1.00  0.00           H
ATOM   4406  CB  THR   283      45.419  23.726  63.998  1.00  0.00           C
ATOM   4407  HB  THR   283      46.259  23.696  63.303  1.00  0.00           H
ATOM   4408  CG2 THR   283      46.017  23.953  65.331  1.00  0.00           C
ATOM   4409 HG21 THR   283      45.226  24.110  66.065  1.00  0.00           H
ATOM   4410 HG22 THR   283      46.482  24.931  65.204  1.00  0.00           H
ATOM   4411 HG23 THR   283      46.689  23.168  65.674  1.00  0.00           H
ATOM   4412  OG1 THR   283      44.668  22.470  63.917  1.00  0.00           O
ATOM   4413  HG1 THR   283      44.805  22.292  62.983  1.00  0.00           H
ATOM   4414  C   THR   283      45.250  26.206  63.560  1.00  0.00           C
ATOM   4415  O   THR   283      44.970  26.974  64.425  1.00  0.00           O
ATOM   4416  N   PHE   284      46.087  26.573  62.595  1.00  0.00           N
ATOM   4417  H   PHE   284      46.175  25.878  61.867  1.00  0.00           H
ATOM   4418  CA  PHE   284      46.694  27.913  62.518  1.00  0.00           C
ATOM   4419  HA  PHE   284      47.225  28.229  63.417  1.00  0.00           H
ATOM   4420  CB  PHE   284      47.769  28.012  61.440  1.00  0.00           C
ATOM   4421  HB2 PHE   284      48.444  27.190  61.682  1.00  0.00           H
ATOM   4422  HB3 PHE   284      47.271  27.856  60.483  1.00  0.00           H
ATOM   4423  CG  PHE   284      48.535  29.361  61.313  1.00  0.00           C
ATOM   4424  CD1 PHE   284      49.528  29.750  62.241  1.00  0.00           C
ATOM   4425  HD1 PHE   284      49.809  29.233  63.148  1.00  0.00           H
ATOM   4426  CE1 PHE   284      50.259  30.933  62.010  1.00  0.00           C
ATOM   4427  HE1 PHE   284      51.022  31.222  62.718  1.00  0.00           H
ATOM   4428  CZ  PHE   284      50.079  31.684  60.868  1.00  0.00           C
ATOM   4429  HZ  PHE   284      50.592  32.628  60.760  1.00  0.00           H
ATOM   4430  CE2 PHE   284      48.987  31.413  60.041  1.00  0.00           C
ATOM   4431  HE2 PHE   284      48.738  32.051  59.205  1.00  0.00           H
ATOM   4432  CD2 PHE   284      48.180  30.269  60.281  1.00  0.00           C
ATOM   4433  HD2 PHE   284      47.449  30.021  59.527  1.00  0.00           H
ATOM   4434  C   PHE   284      45.629  29.000  62.304  1.00  0.00           C
ATOM   4435  O   PHE   284      45.875  30.088  62.874  1.00  0.00           O
ATOM   4436  N   GLU   285      44.568  28.900  61.528  1.00  0.00           N
ATOM   4437  H   GLU   285      44.420  28.022  61.051  1.00  0.00           H
ATOM   4438  CA  GLU   285      43.510  29.915  61.503  1.00  0.00           C
ATOM   4439  HA  GLU   285      43.930  30.901  61.308  1.00  0.00           H
ATOM   4440  CB  GLU   285      42.569  29.646  60.344  1.00  0.00           C
ATOM   4441  HB2 GLU   285      43.173  29.777  59.445  1.00  0.00           H
ATOM   4442  HB3 GLU   285      42.153  28.646  60.477  1.00  0.00           H
ATOM   4443  CG  GLU   285      41.357  30.599  60.277  1.00  0.00           C
ATOM   4444  HG2 GLU   285      40.852  30.740  61.232  1.00  0.00           H
ATOM   4445  HG3 GLU   285      41.619  31.607  59.955  1.00  0.00           H
ATOM   4446  CD  GLU   285      40.292  29.992  59.273  1.00  0.00           C
ATOM   4447  OE1 GLU   285      40.341  28.715  59.057  1.00  0.00           O
ATOM   4448  OE2 GLU   285      39.404  30.712  58.757  1.00  0.00           O
ATOM   4449  C   GLU   285      42.717  30.020  62.823  1.00  0.00           C
ATOM   4450  O   GLU   285      42.700  31.118  63.379  1.00  0.00           O
ATOM   4451  N   LYS   286      42.282  28.899  63.404  1.00  0.00           N
ATOM   4452  H   LYS   286      42.468  28.018  62.948  1.00  0.00           H
ATOM   4453  CA  LYS   286      41.616  28.823  64.649  1.00  0.00           C
ATOM   4454  HA  LYS   286      40.695  29.399  64.566  1.00  0.00           H
ATOM   4455  CB  LYS   286      41.270  27.317  64.934  1.00  0.00           C
ATOM   4456  HB2 LYS   286      42.051  26.825  64.352  1.00  0.00           H
ATOM   4457  HB3 LYS   286      41.295  27.049  65.990  1.00  0.00           H
ATOM   4458  CG  LYS   286      39.935  26.783  64.357  1.00  0.00           C
ATOM   4459  HG2 LYS   286      39.024  27.104  64.863  1.00  0.00           H
ATOM   4460  HG3 LYS   286      39.846  26.890  63.276  1.00  0.00           H
ATOM   4461  CD  LYS   286      40.057  25.227  64.481  1.00  0.00           C
ATOM   4462  HD2 LYS   286      40.710  24.848  63.695  1.00  0.00           H
ATOM   4463  HD3 LYS   286      40.394  24.830  65.437  1.00  0.00           H
ATOM   4464  CE  LYS   286      38.707  24.531  64.187  1.00  0.00           C
ATOM   4465  HE2 LYS   286      37.944  24.565  64.965  1.00  0.00           H
ATOM   4466  HE3 LYS   286      38.434  24.861  63.185  1.00  0.00           H
ATOM   4467  NZ  LYS   286      38.949  23.147  64.134  1.00  0.00           N
ATOM   4468  HZ1 LYS   286      38.150  22.556  63.958  1.00  0.00           H
ATOM   4469  HZ2 LYS   286      39.288  22.826  65.029  1.00  0.00           H
ATOM   4470  HZ3 LYS   286      39.744  23.009  63.525  1.00  0.00           H
ATOM   4471  C   LYS   286      42.475  29.477  65.789  1.00  0.00           C
ATOM   4472  O   LYS   286      41.950  30.106  66.770  1.00  0.00           O
ATOM   4473  N   MET   287      43.820  29.217  65.701  1.00  0.00           N
ATOM   4474  H   MET   287      44.181  28.470  65.124  1.00  0.00           H
ATOM   4475  CA  MET   287      44.725  29.707  66.708  1.00  0.00           C
ATOM   4476  HA  MET   287      44.163  29.550  67.628  1.00  0.00           H
ATOM   4477  CB  MET   287      46.076  28.903  66.719  1.00  0.00           C
ATOM   4478  HB2 MET   287      46.423  28.774  65.694  1.00  0.00           H
ATOM   4479  HB3 MET   287      46.923  29.430  67.159  1.00  0.00           H
ATOM   4480  CG  MET   287      45.875  27.579  67.442  1.00  0.00           C
ATOM   4481  HG2 MET   287      44.851  27.209  67.511  1.00  0.00           H
ATOM   4482  HG3 MET   287      46.521  26.905  66.880  1.00  0.00           H
ATOM   4483  SD  MET   287      46.579  27.563  69.185  1.00  0.00           S
ATOM   4484  CE  MET   287      45.437  28.873  69.926  1.00  0.00           C
ATOM   4485  HE1 MET   287      44.483  28.345  69.914  1.00  0.00           H
ATOM   4486  HE2 MET   287      45.689  29.151  70.949  1.00  0.00           H
ATOM   4487  HE3 MET   287      45.294  29.765  69.317  1.00  0.00           H
ATOM   4488  C   MET   287      45.149  31.199  66.519  1.00  0.00           C
ATOM   4489  O   MET   287      45.842  31.782  67.382  1.00  0.00           O
ATOM   4490  N   SER   288      44.796  31.916  65.403  1.00  0.00           N
ATOM   4491  H   SER   288      44.145  31.461  64.778  1.00  0.00           H
ATOM   4492  CA  SER   288      45.383  33.283  65.110  1.00  0.00           C
ATOM   4493  HA  SER   288      45.692  33.825  66.004  1.00  0.00           H
ATOM   4494  CB  SER   288      46.659  33.060  64.241  1.00  0.00           C
ATOM   4495  HB2 SER   288      47.266  33.960  64.155  1.00  0.00           H
ATOM   4496  HB3 SER   288      47.224  32.246  64.695  1.00  0.00           H
ATOM   4497  OG  SER   288      46.358  32.697  62.933  1.00  0.00           O
ATOM   4498  HG  SER   288      46.047  31.789  62.948  1.00  0.00           H
ATOM   4499  C   SER   288      44.390  34.233  64.322  1.00  0.00           C
ATOM   4500  O   SER   288      44.578  35.447  64.375  1.00  0.00           O
ATOM   4501  N   SER   289      43.329  33.723  63.676  1.00  0.00           N
ATOM   4502  H   SER   289      43.311  32.713  63.686  1.00  0.00           H
ATOM   4503  CA  SER   289      42.331  34.669  63.001  1.00  0.00           C
ATOM   4504  HA  SER   289      42.879  35.371  62.373  1.00  0.00           H
ATOM   4505  CB  SER   289      41.475  33.853  62.047  1.00  0.00           C
ATOM   4506  HB2 SER   289      40.832  34.557  61.520  1.00  0.00           H
ATOM   4507  HB3 SER   289      42.122  33.299  61.369  1.00  0.00           H
ATOM   4508  OG  SER   289      40.695  32.966  62.746  1.00  0.00           O
ATOM   4509  HG  SER   289      41.279  32.210  62.847  1.00  0.00           H
ATOM   4510  C   SER   289      41.562  35.405  64.081  1.00  0.00           C
ATOM   4511  O   SER   289      41.237  34.852  65.160  1.00  0.00           O
ATOM   4512  N   GLY   290      41.128  36.628  63.770  1.00  0.00           N
ATOM   4513  H   GLY   290      41.464  37.001  62.893  1.00  0.00           H
ATOM   4514  CA  GLY   290      40.371  37.495  64.707  1.00  0.00           C
ATOM   4515  HA2 GLY   290      40.854  37.664  65.669  1.00  0.00           H
ATOM   4516  HA3 GLY   290      40.384  38.507  64.303  1.00  0.00           H
ATOM   4517  C   GLY   290      38.852  37.112  64.994  1.00  0.00           C
ATOM   4518  O   GLY   290      38.240  37.651  65.940  1.00  0.00           O
ATOM   4519  N   TYR   291      38.317  36.281  64.127  1.00  0.00           N
ATOM   4520  H   TYR   291      38.963  35.881  63.460  1.00  0.00           H
ATOM   4521  CA  TYR   291      36.926  35.821  64.230  1.00  0.00           C
ATOM   4522  HA  TYR   291      36.250  36.652  64.028  1.00  0.00           H
ATOM   4523  CB  TYR   291      36.685  34.731  63.232  1.00  0.00           C
ATOM   4524  HB2 TYR   291      36.881  35.100  62.226  1.00  0.00           H
ATOM   4525  HB3 TYR   291      37.446  33.963  63.367  1.00  0.00           H
ATOM   4526  CG  TYR   291      35.341  34.059  63.354  1.00  0.00           C
ATOM   4527  CD1 TYR   291      34.145  34.610  62.784  1.00  0.00           C
ATOM   4528  HD1 TYR   291      34.077  35.559  62.273  1.00  0.00           H
ATOM   4529  CE1 TYR   291      32.876  33.953  62.967  1.00  0.00           C
ATOM   4530  HE1 TYR   291      31.980  34.440  62.610  1.00  0.00           H
ATOM   4531  CZ  TYR   291      32.790  32.680  63.531  1.00  0.00           C
ATOM   4532  OH  TYR   291      31.592  32.050  63.651  1.00  0.00           O
ATOM   4533  HH  TYR   291      30.805  32.591  63.566  1.00  0.00           H
ATOM   4534  CE2 TYR   291      33.971  32.108  64.117  1.00  0.00           C
ATOM   4535  HE2 TYR   291      33.809  31.145  64.577  1.00  0.00           H
ATOM   4536  CD2 TYR   291      35.194  32.766  63.979  1.00  0.00           C
ATOM   4537  HD2 TYR   291      36.087  32.256  64.310  1.00  0.00           H
ATOM   4538  C   TYR   291      36.679  35.317  65.602  1.00  0.00           C
ATOM   4539  O   TYR   291      35.518  35.536  66.011  1.00  0.00           O
ATOM   4540  N   TYR   292      37.570  34.550  66.241  1.00  0.00           N
ATOM   4541  H   TYR   292      38.443  34.381  65.762  1.00  0.00           H
ATOM   4542  CA  TYR   292      37.256  33.773  67.463  1.00  0.00           C
ATOM   4543  HA  TYR   292      36.231  33.401  67.489  1.00  0.00           H
ATOM   4544  CB  TYR   292      38.253  32.594  67.459  1.00  0.00           C
ATOM   4545  HB2 TYR   292      39.293  32.896  67.347  1.00  0.00           H
ATOM   4546  HB3 TYR   292      38.221  32.083  68.422  1.00  0.00           H
ATOM   4547  CG  TYR   292      37.982  31.549  66.415  1.00  0.00           C
ATOM   4548  CD1 TYR   292      36.888  30.675  66.611  1.00  0.00           C
ATOM   4549  HD1 TYR   292      36.341  30.744  67.541  1.00  0.00           H
ATOM   4550  CE1 TYR   292      36.531  29.846  65.516  1.00  0.00           C
ATOM   4551  HE1 TYR   292      35.625  29.265  65.604  1.00  0.00           H
ATOM   4552  CZ  TYR   292      37.333  29.809  64.364  1.00  0.00           C
ATOM   4553  OH  TYR   292      37.150  28.803  63.375  1.00  0.00           O
ATOM   4554  HH  TYR   292      38.020  28.670  62.990  1.00  0.00           H
ATOM   4555  CE2 TYR   292      38.425  30.697  64.172  1.00  0.00           C
ATOM   4556  HE2 TYR   292      38.993  30.694  63.253  1.00  0.00           H
ATOM   4557  CD2 TYR   292      38.700  31.606  65.201  1.00  0.00           C
ATOM   4558  HD2 TYR   292      39.445  32.372  65.044  1.00  0.00           H
ATOM   4559  C   TYR   292      37.462  34.534  68.804  1.00  0.00           C
ATOM   4560  O   TYR   292      37.309  33.971  69.862  1.00  0.00           O
ATOM   4561  N   LEU   293      37.911  35.783  68.724  1.00  0.00           N
ATOM   4562  H   LEU   293      38.095  36.134  67.795  1.00  0.00           H
ATOM   4563  CA  LEU   293      38.460  36.520  69.885  1.00  0.00           C
ATOM   4564  HA  LEU   293      39.177  35.896  70.419  1.00  0.00           H
ATOM   4565  CB  LEU   293      39.207  37.810  69.540  1.00  0.00           C
ATOM   4566  HB2 LEU   293      38.502  38.343  68.903  1.00  0.00           H
ATOM   4567  HB3 LEU   293      39.461  38.436  70.395  1.00  0.00           H
ATOM   4568  CG  LEU   293      40.462  37.559  68.641  1.00  0.00           C
ATOM   4569  HG  LEU   293      39.975  37.240  67.719  1.00  0.00           H
ATOM   4570  CD1 LEU   293      41.190  38.826  68.226  1.00  0.00           C
ATOM   4571 HD11 LEU   293      41.741  39.285  69.046  1.00  0.00           H
ATOM   4572 HD12 LEU   293      40.469  39.542  67.832  1.00  0.00           H
ATOM   4573 HD13 LEU   293      41.901  38.703  67.408  1.00  0.00           H
ATOM   4574  CD2 LEU   293      41.518  36.629  69.190  1.00  0.00           C
ATOM   4575 HD21 LEU   293      40.956  35.701  69.293  1.00  0.00           H
ATOM   4576 HD22 LEU   293      42.365  36.454  68.526  1.00  0.00           H
ATOM   4577 HD23 LEU   293      41.986  36.969  70.113  1.00  0.00           H
ATOM   4578  C   LEU   293      37.351  36.857  70.984  1.00  0.00           C
ATOM   4579  O   LEU   293      37.707  37.102  72.196  1.00  0.00           O
ATOM   4580  N   GLY   294      36.057  36.824  70.598  1.00  0.00           N
ATOM   4581  H   GLY   294      35.873  36.665  69.617  1.00  0.00           H
ATOM   4582  CA  GLY   294      34.913  36.928  71.616  1.00  0.00           C
ATOM   4583  HA2 GLY   294      35.048  37.749  72.320  1.00  0.00           H
ATOM   4584  HA3 GLY   294      33.982  37.027  71.056  1.00  0.00           H
ATOM   4585  C   GLY   294      34.808  35.689  72.453  1.00  0.00           C
ATOM   4586  O   GLY   294      34.621  35.706  73.678  1.00  0.00           O
ATOM   4587  N   GLU   295      34.981  34.496  71.837  1.00  0.00           N
ATOM   4588  H   GLU   295      35.164  34.528  70.844  1.00  0.00           H
ATOM   4589  CA  GLU   295      34.626  33.169  72.324  1.00  0.00           C
ATOM   4590  HA  GLU   295      33.670  33.188  72.848  1.00  0.00           H
ATOM   4591  CB  GLU   295      34.627  32.130  71.228  1.00  0.00           C
ATOM   4592  HB2 GLU   295      34.078  32.636  70.434  1.00  0.00           H
ATOM   4593  HB3 GLU   295      35.610  32.094  70.759  1.00  0.00           H
ATOM   4594  CG  GLU   295      33.923  30.795  71.516  1.00  0.00           C
ATOM   4595  HG2 GLU   295      33.701  30.190  70.636  1.00  0.00           H
ATOM   4596  HG3 GLU   295      34.627  30.178  72.074  1.00  0.00           H
ATOM   4597  CD  GLU   295      32.591  30.905  72.217  1.00  0.00           C
ATOM   4598  OE1 GLU   295      31.854  31.909  72.146  1.00  0.00           O
ATOM   4599  OE2 GLU   295      32.252  29.951  72.947  1.00  0.00           O
ATOM   4600  C   GLU   295      35.684  32.721  73.336  1.00  0.00           C
ATOM   4601  O   GLU   295      35.285  32.335  74.401  1.00  0.00           O
ATOM   4602  N   ILE   296      36.994  32.918  73.085  1.00  0.00           N
ATOM   4603  H   ILE   296      37.158  33.352  72.188  1.00  0.00           H
ATOM   4604  CA  ILE   296      38.178  32.609  73.954  1.00  0.00           C
ATOM   4605  HA  ILE   296      38.073  31.555  74.212  1.00  0.00           H
ATOM   4606  CB  ILE   296      39.507  32.904  73.164  1.00  0.00           C
ATOM   4607  HB  ILE   296      39.641  33.978  73.036  1.00  0.00           H
ATOM   4608  CG2 ILE   296      40.638  32.403  74.115  1.00  0.00           C
ATOM   4609 HG21 ILE   296      40.344  31.494  74.641  1.00  0.00           H
ATOM   4610 HG22 ILE   296      40.987  33.200  74.771  1.00  0.00           H
ATOM   4611 HG23 ILE   296      41.458  32.093  73.467  1.00  0.00           H
ATOM   4612  CG1 ILE   296      39.693  32.212  71.863  1.00  0.00           C
ATOM   4613 HG12 ILE   296      39.990  31.189  72.096  1.00  0.00           H
ATOM   4614 HG13 ILE   296      38.778  32.433  71.314  1.00  0.00           H
ATOM   4615  CD1 ILE   296      40.860  32.845  71.056  1.00  0.00           C
ATOM   4616 HD11 ILE   296      40.374  33.369  70.232  1.00  0.00           H
ATOM   4617 HD12 ILE   296      41.447  32.038  70.619  1.00  0.00           H
ATOM   4618 HD13 ILE   296      41.403  33.528  71.709  1.00  0.00           H
ATOM   4619  C   ILE   296      38.104  33.497  75.250  1.00  0.00           C
ATOM   4620  O   ILE   296      38.451  33.072  76.326  1.00  0.00           O
ATOM   4621  N   LEU   297      37.536  34.722  75.069  1.00  0.00           N
ATOM   4622  H   LEU   297      37.260  34.982  74.132  1.00  0.00           H
ATOM   4623  CA  LEU   297      37.340  35.742  76.116  1.00  0.00           C
ATOM   4624  HA  LEU   297      38.127  35.626  76.859  1.00  0.00           H
ATOM   4625  CB  LEU   297      37.298  37.173  75.514  1.00  0.00           C
ATOM   4626  HB2 LEU   297      38.263  37.459  75.092  1.00  0.00           H
ATOM   4627  HB3 LEU   297      36.533  37.176  74.737  1.00  0.00           H
ATOM   4628  CG  LEU   297      36.766  38.344  76.458  1.00  0.00           C
ATOM   4629  HG  LEU   297      35.838  37.981  76.898  1.00  0.00           H
ATOM   4630  CD1 LEU   297      37.717  38.709  77.551  1.00  0.00           C
ATOM   4631 HD11 LEU   297      37.999  37.749  77.981  1.00  0.00           H
ATOM   4632 HD12 LEU   297      37.230  39.424  78.214  1.00  0.00           H
ATOM   4633 HD13 LEU   297      38.635  39.128  77.137  1.00  0.00           H
ATOM   4634  CD2 LEU   297      36.346  39.582  75.694  1.00  0.00           C
ATOM   4635 HD21 LEU   297      35.678  39.270  74.891  1.00  0.00           H
ATOM   4636 HD22 LEU   297      35.851  40.226  76.421  1.00  0.00           H
ATOM   4637 HD23 LEU   297      37.283  40.010  75.337  1.00  0.00           H
ATOM   4638  C   LEU   297      36.131  35.285  76.899  1.00  0.00           C
ATOM   4639  O   LEU   297      36.104  35.292  78.116  1.00  0.00           O
ATOM   4640  N   ARG   298      35.052  34.788  76.248  1.00  0.00           N
ATOM   4641  H   ARG   298      35.072  34.872  75.242  1.00  0.00           H
ATOM   4642  CA  ARG   298      33.755  34.324  76.928  1.00  0.00           C
ATOM   4643  HA  ARG   298      33.406  35.167  77.525  1.00  0.00           H
ATOM   4644  CB  ARG   298      32.666  34.019  75.815  1.00  0.00           C
ATOM   4645  HB2 ARG   298      32.666  34.846  75.104  1.00  0.00           H
ATOM   4646  HB3 ARG   298      32.863  33.246  75.072  1.00  0.00           H
ATOM   4647  CG  ARG   298      31.283  33.617  76.435  1.00  0.00           C
ATOM   4648  HG2 ARG   298      31.223  32.820  77.176  1.00  0.00           H
ATOM   4649  HG3 ARG   298      30.918  34.512  76.940  1.00  0.00           H
ATOM   4650  CD  ARG   298      30.301  33.227  75.377  1.00  0.00           C
ATOM   4651  HD2 ARG   298      29.294  33.232  75.795  1.00  0.00           H
ATOM   4652  HD3 ARG   298      30.099  33.942  74.579  1.00  0.00           H
ATOM   4653  NE  ARG   298      30.540  31.828  74.898  1.00  0.00           N
ATOM   4654  HE  ARG   298      31.008  31.701  74.012  1.00  0.00           H
ATOM   4655  CZ  ARG   298      30.218  30.697  75.506  1.00  0.00           C
ATOM   4656  NH1 ARG   298      29.559  30.707  76.652  1.00  0.00           N
ATOM   4657 HH11 ARG   298      29.196  31.598  76.956  1.00  0.00           H
ATOM   4658 HH12 ARG   298      29.503  29.888  77.239  1.00  0.00           H
ATOM   4659  NH2 ARG   298      30.606  29.519  75.065  1.00  0.00           N
ATOM   4660 HH21 ARG   298      31.209  29.489  74.255  1.00  0.00           H
ATOM   4661 HH22 ARG   298      30.397  28.623  75.483  1.00  0.00           H
ATOM   4662  C   ARG   298      34.009  33.040  77.728  1.00  0.00           C
ATOM   4663  O   ARG   298      33.603  32.937  78.870  1.00  0.00           O
ATOM   4664  N   LEU   299      34.694  32.045  77.120  1.00  0.00           N
ATOM   4665  H   LEU   299      35.098  32.162  76.202  1.00  0.00           H
ATOM   4666  CA  LEU   299      34.958  30.745  77.815  1.00  0.00           C
ATOM   4667  HA  LEU   299      34.016  30.321  78.162  1.00  0.00           H
ATOM   4668  CB  LEU   299      35.442  29.704  76.792  1.00  0.00           C
ATOM   4669  HB2 LEU   299      36.256  30.179  76.244  1.00  0.00           H
ATOM   4670  HB3 LEU   299      35.809  28.847  77.358  1.00  0.00           H
ATOM   4671  CG  LEU   299      34.488  29.225  75.625  1.00  0.00           C
ATOM   4672  HG  LEU   299      34.002  30.078  75.153  1.00  0.00           H
ATOM   4673  CD1 LEU   299      35.383  28.506  74.605  1.00  0.00           C
ATOM   4674 HD11 LEU   299      34.752  28.019  73.861  1.00  0.00           H
ATOM   4675 HD12 LEU   299      36.052  27.757  75.028  1.00  0.00           H
ATOM   4676 HD13 LEU   299      35.958  29.294  74.120  1.00  0.00           H
ATOM   4677  CD2 LEU   299      33.427  28.273  76.202  1.00  0.00           C
ATOM   4678 HD21 LEU   299      32.734  28.752  76.895  1.00  0.00           H
ATOM   4679 HD22 LEU   299      32.973  27.878  75.293  1.00  0.00           H
ATOM   4680 HD23 LEU   299      34.038  27.500  76.665  1.00  0.00           H
ATOM   4681  C   LEU   299      35.981  30.940  78.973  1.00  0.00           C
ATOM   4682  O   LEU   299      35.705  30.227  79.935  1.00  0.00           O
ATOM   4683  N   ALA   300      37.043  31.790  78.869  1.00  0.00           N
ATOM   4684  H   ALA   300      37.357  32.134  77.972  1.00  0.00           H
ATOM   4685  CA  ALA   300      37.915  32.017  80.038  1.00  0.00           C
ATOM   4686  HA  ALA   300      38.259  31.035  80.361  1.00  0.00           H
ATOM   4687  CB  ALA   300      38.965  33.006  79.543  1.00  0.00           C
ATOM   4688  HB1 ALA   300      39.700  32.488  78.927  1.00  0.00           H
ATOM   4689  HB2 ALA   300      39.481  33.513  80.358  1.00  0.00           H
ATOM   4690  HB3 ALA   300      38.491  33.830  79.011  1.00  0.00           H
ATOM   4691  C   ALA   300      37.153  32.705  81.185  1.00  0.00           C
ATOM   4692  O   ALA   300      37.487  32.469  82.324  1.00  0.00           O
ATOM   4693  N   LEU   301      36.222  33.499  80.879  1.00  0.00           N
ATOM   4694  H   LEU   301      36.068  33.655  79.892  1.00  0.00           H
ATOM   4695  CA  LEU   301      35.351  34.179  81.842  1.00  0.00           C
ATOM   4696  HA  LEU   301      36.023  34.607  82.587  1.00  0.00           H
ATOM   4697  CB  LEU   301      34.622  35.446  81.217  1.00  0.00           C
ATOM   4698  HB2 LEU   301      34.118  35.148  80.298  1.00  0.00           H
ATOM   4699  HB3 LEU   301      33.952  35.865  81.967  1.00  0.00           H
ATOM   4700  CG  LEU   301      35.575  36.630  80.921  1.00  0.00           C
ATOM   4701  HG  LEU   301      36.360  36.302  80.241  1.00  0.00           H
ATOM   4702  CD1 LEU   301      34.851  37.749  80.258  1.00  0.00           C
ATOM   4703 HD11 LEU   301      34.293  37.300  79.437  1.00  0.00           H
ATOM   4704 HD12 LEU   301      35.656  38.416  79.946  1.00  0.00           H
ATOM   4705 HD13 LEU   301      34.250  38.282  80.994  1.00  0.00           H
ATOM   4706  CD2 LEU   301      36.126  37.199  82.218  1.00  0.00           C
ATOM   4707 HD21 LEU   301      35.307  37.373  82.916  1.00  0.00           H
ATOM   4708 HD22 LEU   301      36.749  36.497  82.770  1.00  0.00           H
ATOM   4709 HD23 LEU   301      36.672  38.128  82.058  1.00  0.00           H
ATOM   4710  C   LEU   301      34.306  33.231  82.448  1.00  0.00           C
ATOM   4711  O   LEU   301      34.053  33.264  83.677  1.00  0.00           O
ATOM   4712  N   MET   302      33.642  32.379  81.675  1.00  0.00           N
ATOM   4713  H   MET   302      33.779  32.423  80.675  1.00  0.00           H
ATOM   4714  CA  MET   302      32.791  31.276  82.226  1.00  0.00           C
ATOM   4715  HA  MET   302      32.124  31.721  82.966  1.00  0.00           H
ATOM   4716  CB  MET   302      32.128  30.631  80.999  1.00  0.00           C
ATOM   4717  HB2 MET   302      32.849  30.549  80.185  1.00  0.00           H
ATOM   4718  HB3 MET   302      31.735  29.644  81.243  1.00  0.00           H
ATOM   4719  CG  MET   302      30.904  31.462  80.531  1.00  0.00           C
ATOM   4720  HG2 MET   302      31.359  32.441  80.380  1.00  0.00           H
ATOM   4721  HG3 MET   302      30.634  30.992  79.586  1.00  0.00           H
ATOM   4722  SD  MET   302      29.515  31.533  81.791  1.00  0.00           S
ATOM   4723  CE  MET   302      28.939  29.766  81.660  1.00  0.00           C
ATOM   4724  HE1 MET   302      28.111  29.631  82.358  1.00  0.00           H
ATOM   4725  HE2 MET   302      28.581  29.612  80.642  1.00  0.00           H
ATOM   4726  HE3 MET   302      29.761  29.095  81.910  1.00  0.00           H
ATOM   4727  C   MET   302      33.607  30.155  82.981  1.00  0.00           C
ATOM   4728  O   MET   302      33.084  29.562  83.889  1.00  0.00           O
ATOM   4729  N   ASP   303      34.869  29.968  82.685  1.00  0.00           N
ATOM   4730  H   ASP   303      35.159  30.298  81.776  1.00  0.00           H
ATOM   4731  CA  ASP   303      35.704  29.119  83.512  1.00  0.00           C
ATOM   4732  HA  ASP   303      35.188  28.165  83.619  1.00  0.00           H
ATOM   4733  CB  ASP   303      36.929  28.764  82.619  1.00  0.00           C
ATOM   4734  HB2 ASP   303      36.698  28.757  81.554  1.00  0.00           H
ATOM   4735  HB3 ASP   303      37.514  29.672  82.769  1.00  0.00           H
ATOM   4736  CG  ASP   303      37.726  27.563  83.069  1.00  0.00           C
ATOM   4737  OD1 ASP   303      37.071  26.497  83.286  1.00  0.00           O
ATOM   4738  OD2 ASP   303      38.981  27.530  82.956  1.00  0.00           O
ATOM   4739  C   ASP   303      36.006  29.593  84.947  1.00  0.00           C
ATOM   4740  O   ASP   303      35.848  28.862  85.899  1.00  0.00           O
ATOM   4741  N   MET   304      36.417  30.878  85.006  1.00  0.00           N
ATOM   4742  H   MET   304      36.524  31.375  84.134  1.00  0.00           H
ATOM   4743  CA  MET   304      36.478  31.560  86.343  1.00  0.00           C
ATOM   4744  HA  MET   304      37.157  30.962  86.950  1.00  0.00           H
ATOM   4745  CB  MET   304      37.114  32.970  86.325  1.00  0.00           C
ATOM   4746  HB2 MET   304      36.465  33.599  85.717  1.00  0.00           H
ATOM   4747  HB3 MET   304      37.085  33.408  87.322  1.00  0.00           H
ATOM   4748  CG  MET   304      38.516  32.840  85.810  1.00  0.00           C
ATOM   4749  HG2 MET   304      38.573  32.685  84.733  1.00  0.00           H
ATOM   4750  HG3 MET   304      38.978  33.810  85.988  1.00  0.00           H
ATOM   4751  SD  MET   304      39.699  31.656  86.609  1.00  0.00           S
ATOM   4752  CE  MET   304      39.747  30.111  85.659  1.00  0.00           C
ATOM   4753  HE1 MET   304      39.796  30.281  84.584  1.00  0.00           H
ATOM   4754  HE2 MET   304      40.749  29.707  85.799  1.00  0.00           H
ATOM   4755  HE3 MET   304      38.935  29.436  85.929  1.00  0.00           H
ATOM   4756  C   MET   304      35.112  31.679  87.101  1.00  0.00           C
ATOM   4757  O   MET   304      35.210  31.671  88.351  1.00  0.00           O
ATOM   4758  N   TYR   305      33.990  31.864  86.433  1.00  0.00           N
ATOM   4759  H   TYR   305      34.099  32.066  85.449  1.00  0.00           H
ATOM   4760  CA  TYR   305      32.689  31.683  87.042  1.00  0.00           C
ATOM   4761  HA  TYR   305      32.720  32.306  87.936  1.00  0.00           H
ATOM   4762  CB  TYR   305      31.572  32.291  86.120  1.00  0.00           C
ATOM   4763  HB2 TYR   305      31.450  33.307  86.493  1.00  0.00           H
ATOM   4764  HB3 TYR   305      31.972  32.443  85.117  1.00  0.00           H
ATOM   4765  CG  TYR   305      30.210  31.521  86.083  1.00  0.00           C
ATOM   4766  CD1 TYR   305      29.398  31.689  87.176  1.00  0.00           C
ATOM   4767  HD1 TYR   305      29.690  32.304  88.014  1.00  0.00           H
ATOM   4768  CE1 TYR   305      28.212  30.979  87.221  1.00  0.00           C
ATOM   4769  HE1 TYR   305      27.495  31.123  88.015  1.00  0.00           H
ATOM   4770  CZ  TYR   305      27.755  30.212  86.161  1.00  0.00           C
ATOM   4771  OH  TYR   305      26.558  29.642  86.151  1.00  0.00           O
ATOM   4772  HH  TYR   305      26.444  29.154  85.333  1.00  0.00           H
ATOM   4773  CE2 TYR   305      28.632  30.011  85.136  1.00  0.00           C
ATOM   4774  HE2 TYR   305      28.390  29.203  84.461  1.00  0.00           H
ATOM   4775  CD2 TYR   305      29.876  30.612  85.059  1.00  0.00           C
ATOM   4776  HD2 TYR   305      30.612  30.250  84.356  1.00  0.00           H
ATOM   4777  C   TYR   305      32.307  30.224  87.511  1.00  0.00           C
ATOM   4778  O   TYR   305      31.958  30.116  88.662  1.00  0.00           O
ATOM   4779  N   LYS   306      32.702  29.178  86.720  1.00  0.00           N
ATOM   4780  H   LYS   306      33.100  29.280  85.796  1.00  0.00           H
ATOM   4781  CA  LYS   306      32.698  27.819  87.308  1.00  0.00           C
ATOM   4782  HA  LYS   306      31.685  27.635  87.661  1.00  0.00           H
ATOM   4783  CB  LYS   306      32.999  26.740  86.170  1.00  0.00           C
ATOM   4784  HB2 LYS   306      32.266  26.815  85.366  1.00  0.00           H
ATOM   4785  HB3 LYS   306      33.963  26.967  85.717  1.00  0.00           H
ATOM   4786  CG  LYS   306      33.042  25.264  86.721  1.00  0.00           C
ATOM   4787  HG2 LYS   306      33.306  24.597  85.901  1.00  0.00           H
ATOM   4788  HG3 LYS   306      33.952  25.308  87.317  1.00  0.00           H
ATOM   4789  CD  LYS   306      31.754  24.840  87.555  1.00  0.00           C
ATOM   4790  HD2 LYS   306      31.612  25.439  88.455  1.00  0.00           H
ATOM   4791  HD3 LYS   306      30.845  24.828  86.955  1.00  0.00           H
ATOM   4792  CE  LYS   306      31.838  23.412  88.007  1.00  0.00           C
ATOM   4793  HE2 LYS   306      31.954  22.824  87.097  1.00  0.00           H
ATOM   4794  HE3 LYS   306      32.621  23.253  88.750  1.00  0.00           H
ATOM   4795  NZ  LYS   306      30.563  23.093  88.707  1.00  0.00           N
ATOM   4796  HZ1 LYS   306      30.551  23.625  89.565  1.00  0.00           H
ATOM   4797  HZ2 LYS   306      30.524  22.149  89.062  1.00  0.00           H
ATOM   4798  HZ3 LYS   306      29.737  23.295  88.161  1.00  0.00           H
ATOM   4799  C   LYS   306      33.601  27.663  88.589  1.00  0.00           C
ATOM   4800  O   LYS   306      33.233  27.098  89.574  1.00  0.00           O
ATOM   4801  N   GLN   307      34.761  28.300  88.633  1.00  0.00           N
ATOM   4802  H   GLN   307      35.005  28.825  87.805  1.00  0.00           H
ATOM   4803  CA  GLN   307      35.707  28.242  89.779  1.00  0.00           C
ATOM   4804  HA  GLN   307      35.670  27.187  90.050  1.00  0.00           H
ATOM   4805  CB  GLN   307      37.216  28.352  89.420  1.00  0.00           C
ATOM   4806  HB2 GLN   307      37.348  29.343  88.987  1.00  0.00           H
ATOM   4807  HB3 GLN   307      37.762  28.253  90.358  1.00  0.00           H
ATOM   4808  CG  GLN   307      37.461  27.093  88.489  1.00  0.00           C
ATOM   4809  HG2 GLN   307      37.310  26.126  88.970  1.00  0.00           H
ATOM   4810  HG3 GLN   307      36.966  27.127  87.519  1.00  0.00           H
ATOM   4811  CD  GLN   307      38.950  27.110  88.021  1.00  0.00           C
ATOM   4812  OE1 GLN   307      39.803  27.682  88.591  1.00  0.00           O
ATOM   4813  NE2 GLN   307      39.214  26.397  86.937  1.00  0.00           N
ATOM   4814 HE21 GLN   307      40.198  26.349  86.719  1.00  0.00           H
ATOM   4815 HE22 GLN   307      38.468  25.982  86.397  1.00  0.00           H
ATOM   4816  C   GLN   307      35.318  29.237  90.916  1.00  0.00           C
ATOM   4817  O   GLN   307      35.974  29.379  91.951  1.00  0.00           O
ATOM   4818  N   GLY   308      34.111  29.827  90.849  1.00  0.00           N
ATOM   4819  H   GLY   308      33.546  29.619  90.038  1.00  0.00           H
ATOM   4820  CA  GLY   308      33.523  30.825  91.760  1.00  0.00           C
ATOM   4821  HA2 GLY   308      32.559  31.163  91.381  1.00  0.00           H
ATOM   4822  HA3 GLY   308      33.297  30.310  92.694  1.00  0.00           H
ATOM   4823  C   GLY   308      34.305  32.208  92.098  1.00  0.00           C
ATOM   4824  O   GLY   308      34.205  32.693  93.226  1.00  0.00           O
ATOM   4825  N   PHE   309      35.256  32.581  91.201  1.00  0.00           N
ATOM   4826  H   PHE   309      35.385  32.201  90.274  1.00  0.00           H
ATOM   4827  CA  PHE   309      35.926  33.848  91.438  1.00  0.00           C
ATOM   4828  HA  PHE   309      35.963  34.023  92.513  1.00  0.00           H
ATOM   4829  CB  PHE   309      37.358  33.832  90.975  1.00  0.00           C
ATOM   4830  HB2 PHE   309      37.407  33.777  89.888  1.00  0.00           H
ATOM   4831  HB3 PHE   309      38.016  34.654  91.258  1.00  0.00           H
ATOM   4832  CG  PHE   309      38.166  32.683  91.526  1.00  0.00           C
ATOM   4833  CD1 PHE   309      38.580  31.637  90.757  1.00  0.00           C
ATOM   4834  HD1 PHE   309      38.283  31.582  89.720  1.00  0.00           H
ATOM   4835  CE1 PHE   309      39.390  30.621  91.291  1.00  0.00           C
ATOM   4836  HE1 PHE   309      39.827  29.904  90.611  1.00  0.00           H
ATOM   4837  CZ  PHE   309      39.710  30.517  92.613  1.00  0.00           C
ATOM   4838  HZ  PHE   309      40.401  29.726  92.866  1.00  0.00           H
ATOM   4839  CE2 PHE   309      39.321  31.526  93.407  1.00  0.00           C
ATOM   4840  HE2 PHE   309      39.511  31.446  94.468  1.00  0.00           H
ATOM   4841  CD2 PHE   309      38.411  32.567  92.938  1.00  0.00           C
ATOM   4842  HD2 PHE   309      38.050  33.333  93.609  1.00  0.00           H
ATOM   4843  C   PHE   309      35.245  35.045  90.822  1.00  0.00           C
ATOM   4844  O   PHE   309      35.592  36.140  91.251  1.00  0.00           O
ATOM   4845  N   ILE   310      34.360  34.905  89.783  1.00  0.00           N
ATOM   4846  H   ILE   310      34.328  33.978  89.385  1.00  0.00           H
ATOM   4847  CA  ILE   310      33.674  36.021  89.088  1.00  0.00           C
ATOM   4848  HA  ILE   310      33.849  36.930  89.662  1.00  0.00           H
ATOM   4849  CB  ILE   310      34.448  36.358  87.760  1.00  0.00           C
ATOM   4850  HB  ILE   310      33.966  37.302  87.503  1.00  0.00           H
ATOM   4851  CG2 ILE   310      35.915  36.606  87.977  1.00  0.00           C
ATOM   4852 HG21 ILE   310      36.374  37.190  87.180  1.00  0.00           H
ATOM   4853 HG22 ILE   310      36.326  35.612  88.152  1.00  0.00           H
ATOM   4854 HG23 ILE   310      35.960  37.108  88.944  1.00  0.00           H
ATOM   4855  CG1 ILE   310      34.072  35.440  86.563  1.00  0.00           C
ATOM   4856 HG12 ILE   310      34.562  34.483  86.740  1.00  0.00           H
ATOM   4857 HG13 ILE   310      32.987  35.341  86.541  1.00  0.00           H
ATOM   4858  CD1 ILE   310      34.422  36.173  85.253  1.00  0.00           C
ATOM   4859 HD11 ILE   310      35.484  36.416  85.244  1.00  0.00           H
ATOM   4860 HD12 ILE   310      33.960  37.159  85.265  1.00  0.00           H
ATOM   4861 HD13 ILE   310      34.134  35.712  84.307  1.00  0.00           H
ATOM   4862  C   ILE   310      32.121  35.819  88.895  1.00  0.00           C
ATOM   4863  O   ILE   310      31.715  34.686  89.074  1.00  0.00           O
ATOM   4864  N   PHE   311      31.389  36.942  88.625  1.00  0.00           N
ATOM   4865  H   PHE   311      31.776  37.872  88.554  1.00  0.00           H
ATOM   4866  CA  PHE   311      29.939  36.893  88.319  1.00  0.00           C
ATOM   4867  HA  PHE   311      29.579  37.915  88.435  1.00  0.00           H
ATOM   4868  CB  PHE   311      29.645  36.436  86.844  1.00  0.00           C
ATOM   4869  HB2 PHE   311      29.969  35.402  86.725  1.00  0.00           H
ATOM   4870  HB3 PHE   311      28.577  36.376  86.640  1.00  0.00           H
ATOM   4871  CG  PHE   311      30.398  37.181  85.710  1.00  0.00           C
ATOM   4872  CD1 PHE   311      30.682  38.567  85.802  1.00  0.00           C
ATOM   4873  HD1 PHE   311      30.374  39.136  86.668  1.00  0.00           H
ATOM   4874  CE1 PHE   311      31.484  39.277  84.872  1.00  0.00           C
ATOM   4875  HE1 PHE   311      31.770  40.310  85.006  1.00  0.00           H
ATOM   4876  CZ  PHE   311      31.937  38.527  83.763  1.00  0.00           C
ATOM   4877  HZ  PHE   311      32.638  39.034  83.118  1.00  0.00           H
ATOM   4878  CE2 PHE   311      31.558  37.198  83.573  1.00  0.00           C
ATOM   4879  HE2 PHE   311      31.897  36.661  82.698  1.00  0.00           H
ATOM   4880  CD2 PHE   311      30.763  36.503  84.524  1.00  0.00           C
ATOM   4881  HD2 PHE   311      30.557  35.443  84.532  1.00  0.00           H
ATOM   4882  C   PHE   311      29.045  36.154  89.358  1.00  0.00           C
ATOM   4883  O   PHE   311      28.081  35.466  89.053  1.00  0.00           O
ATOM   4884  N   LYS   312      29.522  36.277  90.646  1.00  0.00           N
ATOM   4885  H   LYS   312      30.171  37.041  90.772  1.00  0.00           H
ATOM   4886  CA  LYS   312      29.042  35.683  91.840  1.00  0.00           C
ATOM   4887  HA  LYS   312      29.291  34.626  91.744  1.00  0.00           H
ATOM   4888  CB  LYS   312      29.936  36.261  92.975  1.00  0.00           C
ATOM   4889  HB2 LYS   312      30.147  37.321  92.826  1.00  0.00           H
ATOM   4890  HB3 LYS   312      29.390  36.255  93.917  1.00  0.00           H
ATOM   4891  CG  LYS   312      31.233  35.418  93.164  1.00  0.00           C
ATOM   4892  HG2 LYS   312      30.849  34.427  93.403  1.00  0.00           H
ATOM   4893  HG3 LYS   312      31.931  35.419  92.328  1.00  0.00           H
ATOM   4894  CD  LYS   312      31.904  36.027  94.411  1.00  0.00           C
ATOM   4895  HD2 LYS   312      32.176  37.051  94.150  1.00  0.00           H
ATOM   4896  HD3 LYS   312      31.187  36.153  95.223  1.00  0.00           H
ATOM   4897  CE  LYS   312      33.118  35.105  94.827  1.00  0.00           C
ATOM   4898  HE2 LYS   312      32.829  34.063  94.966  1.00  0.00           H
ATOM   4899  HE3 LYS   312      33.782  35.106  93.962  1.00  0.00           H
ATOM   4900  NZ  LYS   312      33.693  35.675  96.036  1.00  0.00           N
ATOM   4901  HZ1 LYS   312      34.582  35.241  96.234  1.00  0.00           H
ATOM   4902  HZ2 LYS   312      33.137  35.706  96.880  1.00  0.00           H
ATOM   4903  HZ3 LYS   312      33.861  36.666  95.945  1.00  0.00           H
ATOM   4904  C   LYS   312      27.523  35.898  92.048  1.00  0.00           C
ATOM   4905  O   LYS   312      27.038  37.039  92.150  1.00  0.00           O
ATOM   4906  N   ASN   313      26.788  34.813  91.910  1.00  0.00           N
ATOM   4907  H   ASN   313      27.237  33.922  92.067  1.00  0.00           H
ATOM   4908  CA  ASN   313      25.322  34.803  91.829  1.00  0.00           C
ATOM   4909  HA  ASN   313      25.036  33.766  91.660  1.00  0.00           H
ATOM   4910  CB  ASN   313      24.688  34.784  93.232  1.00  0.00           C
ATOM   4911  HB2 ASN   313      24.753  35.722  93.781  1.00  0.00           H
ATOM   4912  HB3 ASN   313      23.647  34.465  93.180  1.00  0.00           H
ATOM   4913  CG  ASN   313      25.299  33.753  94.183  1.00  0.00           C
ATOM   4914  OD1 ASN   313      25.022  32.581  94.208  1.00  0.00           O
ATOM   4915  ND2 ASN   313      26.128  34.158  95.059  1.00  0.00           N
ATOM   4916 HD21 ASN   313      26.247  35.161  95.055  1.00  0.00           H
ATOM   4917 HD22 ASN   313      26.621  33.435  95.562  1.00  0.00           H
ATOM   4918  C   ASN   313      24.568  35.530  90.731  1.00  0.00           C
ATOM   4919  O   ASN   313      23.340  35.812  90.790  1.00  0.00           O
ATOM   4920  N   GLN   314      25.255  35.867  89.586  1.00  0.00           N
ATOM   4921  H   GLN   314      26.183  35.517  89.394  1.00  0.00           H
ATOM   4922  CA  GLN   314      24.530  36.466  88.405  1.00  0.00           C
ATOM   4923  HA  GLN   314      23.825  37.197  88.804  1.00  0.00           H
ATOM   4924  CB  GLN   314      25.629  37.194  87.652  1.00  0.00           C
ATOM   4925  HB2 GLN   314      26.440  36.535  87.341  1.00  0.00           H
ATOM   4926  HB3 GLN   314      25.163  37.559  86.736  1.00  0.00           H
ATOM   4927  CG  GLN   314      26.199  38.372  88.479  1.00  0.00           C
ATOM   4928  HG2 GLN   314      26.608  38.022  89.427  1.00  0.00           H
ATOM   4929  HG3 GLN   314      27.055  38.761  87.927  1.00  0.00           H
ATOM   4930  CD  GLN   314      25.082  39.366  88.622  1.00  0.00           C
ATOM   4931  OE1 GLN   314      24.816  40.023  87.579  1.00  0.00           O
ATOM   4932  NE2 GLN   314      24.337  39.444  89.725  1.00  0.00           N
ATOM   4933 HE21 GLN   314      23.643  40.170  89.836  1.00  0.00           H
ATOM   4934 HE22 GLN   314      24.761  38.864  90.436  1.00  0.00           H
ATOM   4935  C   GLN   314      23.738  35.404  87.727  1.00  0.00           C
ATOM   4936  O   GLN   314      23.874  34.176  87.890  1.00  0.00           O
ATOM   4937  N   ASP   315      22.873  35.921  86.881  1.00  0.00           N
ATOM   4938  H   ASP   315      22.772  36.922  86.800  1.00  0.00           H
ATOM   4939  CA  ASP   315      22.171  35.094  85.911  1.00  0.00           C
ATOM   4940  HA  ASP   315      22.149  34.055  86.244  1.00  0.00           H
ATOM   4941  CB  ASP   315      20.808  35.642  85.525  1.00  0.00           C
ATOM   4942  HB2 ASP   315      20.222  35.746  86.438  1.00  0.00           H
ATOM   4943  HB3 ASP   315      20.925  36.691  85.253  1.00  0.00           H
ATOM   4944  CG  ASP   315      20.002  34.898  84.446  1.00  0.00           C
ATOM   4945  OD1 ASP   315      20.031  33.640  84.369  1.00  0.00           O
ATOM   4946  OD2 ASP   315      19.311  35.564  83.626  1.00  0.00           O
ATOM   4947  C   ASP   315      23.116  35.075  84.776  1.00  0.00           C
ATOM   4948  O   ASP   315      23.433  36.129  84.258  1.00  0.00           O
ATOM   4949  N   LEU   316      23.582  33.934  84.303  1.00  0.00           N
ATOM   4950  H   LEU   316      23.354  33.115  84.850  1.00  0.00           H
ATOM   4951  CA  LEU   316      24.507  33.687  83.134  1.00  0.00           C
ATOM   4952  HA  LEU   316      24.971  34.628  82.838  1.00  0.00           H
ATOM   4953  CB  LEU   316      25.637  32.752  83.498  1.00  0.00           C
ATOM   4954  HB2 LEU   316      25.280  31.806  83.904  1.00  0.00           H
ATOM   4955  HB3 LEU   316      26.236  32.601  82.600  1.00  0.00           H
ATOM   4956  CG  LEU   316      26.750  33.387  84.501  1.00  0.00           C
ATOM   4957  HG  LEU   316      27.692  32.839  84.503  1.00  0.00           H
ATOM   4958  CD1 LEU   316      27.181  34.763  84.031  1.00  0.00           C
ATOM   4959 HD11 LEU   316      27.460  34.819  82.979  1.00  0.00           H
ATOM   4960 HD12 LEU   316      28.016  35.092  84.650  1.00  0.00           H
ATOM   4961 HD13 LEU   316      26.308  35.404  84.151  1.00  0.00           H
ATOM   4962  CD2 LEU   316      26.279  33.554  85.962  1.00  0.00           C
ATOM   4963 HD21 LEU   316      27.143  33.940  86.500  1.00  0.00           H
ATOM   4964 HD22 LEU   316      25.480  34.282  86.104  1.00  0.00           H
ATOM   4965 HD23 LEU   316      25.944  32.593  86.352  1.00  0.00           H
ATOM   4966  C   LEU   316      23.906  33.185  81.812  1.00  0.00           C
ATOM   4967  O   LEU   316      24.524  32.765  80.885  1.00  0.00           O
ATOM   4968  N   SER   317      22.561  33.179  81.800  1.00  0.00           N
ATOM   4969  H   SER   317      22.050  33.613  82.556  1.00  0.00           H
ATOM   4970  CA  SER   317      21.781  32.477  80.768  1.00  0.00           C
ATOM   4971  HA  SER   317      22.003  31.412  80.706  1.00  0.00           H
ATOM   4972  CB  SER   317      20.209  32.593  80.930  1.00  0.00           C
ATOM   4973  HB2 SER   317      19.851  32.475  79.907  1.00  0.00           H
ATOM   4974  HB3 SER   317      19.763  31.852  81.593  1.00  0.00           H
ATOM   4975  OG  SER   317      19.825  33.917  81.377  1.00  0.00           O
ATOM   4976  HG  SER   317      19.843  33.812  82.330  1.00  0.00           H
ATOM   4977  C   SER   317      22.145  32.962  79.341  1.00  0.00           C
ATOM   4978  O   SER   317      22.200  32.248  78.319  1.00  0.00           O
ATOM   4979  N   LYS   318      22.293  34.312  79.220  1.00  0.00           N
ATOM   4980  H   LYS   318      22.197  34.831  80.081  1.00  0.00           H
ATOM   4981  CA  LYS   318      22.741  34.984  77.919  1.00  0.00           C
ATOM   4982  HA  LYS   318      22.047  34.585  77.179  1.00  0.00           H
ATOM   4983  CB  LYS   318      22.527  36.489  78.032  1.00  0.00           C
ATOM   4984  HB2 LYS   318      23.152  36.866  78.840  1.00  0.00           H
ATOM   4985  HB3 LYS   318      22.862  36.857  77.062  1.00  0.00           H
ATOM   4986  CG  LYS   318      21.072  36.872  78.102  1.00  0.00           C
ATOM   4987  HG2 LYS   318      20.562  36.517  77.207  1.00  0.00           H
ATOM   4988  HG3 LYS   318      20.607  36.429  78.983  1.00  0.00           H
ATOM   4989  CD  LYS   318      20.693  38.379  77.998  1.00  0.00           C
ATOM   4990  HD2 LYS   318      21.239  38.828  78.829  1.00  0.00           H
ATOM   4991  HD3 LYS   318      21.040  38.810  77.058  1.00  0.00           H
ATOM   4992  CE  LYS   318      19.208  38.630  78.243  1.00  0.00           C
ATOM   4993  HE2 LYS   318      19.034  39.681  78.015  1.00  0.00           H
ATOM   4994  HE3 LYS   318      18.644  37.955  77.600  1.00  0.00           H
ATOM   4995  NZ  LYS   318      18.819  38.442  79.660  1.00  0.00           N
ATOM   4996  HZ1 LYS   318      17.814  38.456  79.763  1.00  0.00           H
ATOM   4997  HZ2 LYS   318      19.179  39.193  80.232  1.00  0.00           H
ATOM   4998  HZ3 LYS   318      19.204  37.590  80.042  1.00  0.00           H
ATOM   4999  C   LYS   318      24.248  34.772  77.597  1.00  0.00           C
ATOM   5000  O   LYS   318      24.678  34.588  76.467  1.00  0.00           O
ATOM   5001  N   PHE   319      25.054  34.632  78.562  1.00  0.00           N
ATOM   5002  H   PHE   319      24.696  34.827  79.485  1.00  0.00           H
ATOM   5003  CA  PHE   319      26.489  34.499  78.402  1.00  0.00           C
ATOM   5004  HA  PHE   319      26.729  35.075  77.509  1.00  0.00           H
ATOM   5005  CB  PHE   319      27.119  35.195  79.615  1.00  0.00           C
ATOM   5006  HB2 PHE   319      26.520  36.081  79.825  1.00  0.00           H
ATOM   5007  HB3 PHE   319      27.152  34.504  80.456  1.00  0.00           H
ATOM   5008  CG  PHE   319      28.574  35.686  79.429  1.00  0.00           C
ATOM   5009  CD1 PHE   319      28.705  36.905  78.755  1.00  0.00           C
ATOM   5010  HD1 PHE   319      27.852  37.507  78.479  1.00  0.00           H
ATOM   5011  CE1 PHE   319      29.978  37.449  78.664  1.00  0.00           C
ATOM   5012  HE1 PHE   319      30.064  38.451  78.270  1.00  0.00           H
ATOM   5013  CZ  PHE   319      31.128  36.744  79.118  1.00  0.00           C
ATOM   5014  HZ  PHE   319      32.090  37.233  79.085  1.00  0.00           H
ATOM   5015  CE2 PHE   319      31.005  35.420  79.653  1.00  0.00           C
ATOM   5016  HE2 PHE   319      31.884  34.941  80.059  1.00  0.00           H
ATOM   5017  CD2 PHE   319      29.694  34.926  79.780  1.00  0.00           C
ATOM   5018  HD2 PHE   319      29.510  33.971  80.249  1.00  0.00           H
ATOM   5019  C   PHE   319      26.970  33.094  78.195  1.00  0.00           C
ATOM   5020  O   PHE   319      28.118  32.764  77.760  1.00  0.00           O
ATOM   5021  N   ASP   320      26.166  32.084  78.643  1.00  0.00           N
ATOM   5022  H   ASP   320      25.289  32.328  79.082  1.00  0.00           H
ATOM   5023  CA  ASP   320      26.529  30.620  78.589  1.00  0.00           C
ATOM   5024  HA  ASP   320      27.553  30.475  78.933  1.00  0.00           H
ATOM   5025  CB  ASP   320      25.488  30.012  79.463  1.00  0.00           C
ATOM   5026  HB2 ASP   320      25.394  30.388  80.482  1.00  0.00           H
ATOM   5027  HB3 ASP   320      24.545  30.043  78.920  1.00  0.00           H
ATOM   5028  CG  ASP   320      25.704  28.528  79.777  1.00  0.00           C
ATOM   5029  OD1 ASP   320      26.886  28.133  79.947  1.00  0.00           O
ATOM   5030  OD2 ASP   320      24.759  27.725  79.878  1.00  0.00           O
ATOM   5031  C   ASP   320      26.419  30.000  77.185  1.00  0.00           C
ATOM   5032  O   ASP   320      26.579  28.821  76.949  1.00  0.00           O
ATOM   5033  N   LYS   321      25.972  30.831  76.240  1.00  0.00           N
ATOM   5034  H   LYS   321      25.878  31.812  76.463  1.00  0.00           H
ATOM   5035  CA  LYS   321      25.696  30.503  74.799  1.00  0.00           C
ATOM   5036  HA  LYS   321      25.392  29.457  74.766  1.00  0.00           H
ATOM   5037  CB  LYS   321      24.494  31.231  74.247  1.00  0.00           C
ATOM   5038  HB2 LYS   321      24.569  32.318  74.275  1.00  0.00           H
ATOM   5039  HB3 LYS   321      24.476  31.270  73.158  1.00  0.00           H
[truncated: 179,098 more chars]
