# Supplementary material for: Worth the Weight: Sub-Pocket EXplorer (SubPEx), a Weighted Ensemble Method to Enhance Binding-Pocket Conformational Sampling
Source: J Chem Theory Comput. 2023 Aug 16;19(17):5677–89. doi: 10.1021/acs.jctc.3c00478 (PMC10500992; doi:10.1021/acs.jctc.3c00478)
Supplement: Supplementary file 2 — ct3c00478_si_002.zip [file ct3c00478_si_002.zip › clustered_structures/HXK2/brute-force/rep.c12.aligned.pdb]

HELIX    1   1 LEU      6  PHE     17  1                                  12
HELIX    2   2 THR     21  GLY     38  1                                  18
HELIX    3   3 ASP     99  MET    101  1                                   3
HELIX    4   4 GLU    109  GLN    125  1                                  17
HELIX    5   5 PRO    173  ARG    182  1                                  10
HELIX    6   6 ASP    194  THR    205  1                                  12
HELIX    7   7 TYR    253  SER    255  1                                   3
HELIX    8   8 LYS    267  GLU    275  1                                   9
HELIX    9   9 THR    283  SER    288  1                                   6
HELIX   10  10 LEU    293  LYS    306  1                                  14
HELIX   11  11 SER    328  GLU    334  1                                   7
HELIX   12  12 GLU    342  PHE    352  1                                  11
HELIX   13  13 VAL    358  ARG    390  1                                  33
HELIX   14  14 PHE    410  TYR    422  1                                  13
HELIX   15  15 GLY    442  GLU    460  1                                  19
SHEET    1   1 1 SER    62  LEU    70  0
SHEET    2   2 1 ASN    74  GLY    83  0
SHEET    3   3 1 PHE    88  ARG    96  0
SHEET    4   4 1 ILE   134  THR   139  0
SHEET    5   5 1 ILE   186  ILE   192  0
SHEET    6   6 1 THR   209  ILE   214  0
SHEET    7   7 1 ASN   220  VAL   226  0
SHEET    8   8 1 PRO   246  ASN   250  0
SHEET    9   9 1 GLY   395  ASP   400  0
SHEET   10  10 1 ILE   434  PRO   438  0
CRYST1  150.176  145.596  167.913   5.86   4.74   8.30               1
ATOM      1  N   ASP     1      32.320  38.593  99.632  1.00  0.00           N
ATOM      2  H1  ASP     1      32.510  37.731 100.124  1.00  0.00           H
ATOM      3  H2  ASP     1      32.135  39.269 100.360  1.00  0.00           H
ATOM      4  H3  ASP     1      31.525  38.532  99.013  1.00  0.00           H
ATOM      5  CA  ASP     1      33.468  39.178  98.866  1.00  0.00           C
ATOM      6  HA  ASP     1      33.054  40.021  98.313  1.00  0.00           H
ATOM      7  CB  ASP     1      34.602  39.644  99.747  1.00  0.00           C
ATOM      8  HB2 ASP     1      35.144  38.720  99.947  1.00  0.00           H
ATOM      9  HB3 ASP     1      35.370  40.242  99.256  1.00  0.00           H
ATOM     10  CG  ASP     1      34.185  40.281 101.042  1.00  0.00           C
ATOM     11  OD1 ASP     1      35.035  40.512 101.902  1.00  0.00           O
ATOM     12  OD2 ASP     1      33.065  40.730 101.102  1.00  0.00           O
ATOM     13  C   ASP     1      33.957  38.231  97.817  1.00  0.00           C
ATOM     14  O   ASP     1      33.846  37.018  97.960  1.00  0.00           O
ATOM     15  N   VAL     2      34.542  38.726  96.681  1.00  0.00           N
ATOM     16  H   VAL     2      34.657  39.720  96.542  1.00  0.00           H
ATOM     17  CA  VAL     2      35.361  37.892  95.754  1.00  0.00           C
ATOM     18  HA  VAL     2      34.676  37.121  95.404  1.00  0.00           H
ATOM     19  CB  VAL     2      35.937  38.754  94.528  1.00  0.00           C
ATOM     20  HB  VAL     2      36.456  38.116  93.813  1.00  0.00           H
ATOM     21  CG1 VAL     2      34.856  39.459  93.720  1.00  0.00           C
ATOM     22 HG11 VAL     2      34.456  40.398  94.102  1.00  0.00           H
ATOM     23 HG12 VAL     2      35.341  39.749  92.788  1.00  0.00           H
ATOM     24 HG13 VAL     2      34.077  38.742  93.457  1.00  0.00           H
ATOM     25  CG2 VAL     2      36.950  39.822  94.858  1.00  0.00           C
ATOM     26 HG21 VAL     2      36.431  40.579  95.445  1.00  0.00           H
ATOM     27 HG22 VAL     2      37.316  40.241  93.920  1.00  0.00           H
ATOM     28 HG23 VAL     2      37.740  39.400  95.481  1.00  0.00           H
ATOM     29  C   VAL     2      36.595  37.270  96.581  1.00  0.00           C
ATOM     30  O   VAL     2      37.166  37.973  97.467  1.00  0.00           O
ATOM     31  N   PRO     3      37.046  35.988  96.288  1.00  0.00           N
ATOM     32  CD  PRO     3      36.508  35.073  95.323  1.00  0.00           C
ATOM     33  HD2 PRO     3      36.957  35.180  94.336  1.00  0.00           H
ATOM     34  HD3 PRO     3      35.419  35.119  95.316  1.00  0.00           H
ATOM     35  CG  PRO     3      36.894  33.689  95.870  1.00  0.00           C
ATOM     36  HG2 PRO     3      36.871  33.008  95.019  1.00  0.00           H
ATOM     37  HG3 PRO     3      36.277  33.386  96.716  1.00  0.00           H
ATOM     38  CB  PRO     3      38.306  33.989  96.439  1.00  0.00           C
ATOM     39  HB2 PRO     3      39.035  33.925  95.632  1.00  0.00           H
ATOM     40  HB3 PRO     3      38.620  33.274  97.199  1.00  0.00           H
ATOM     41  CA  PRO     3      38.183  35.396  96.953  1.00  0.00           C
ATOM     42  HA  PRO     3      38.001  35.430  98.027  1.00  0.00           H
ATOM     43  C   PRO     3      39.423  36.134  96.659  1.00  0.00           C
ATOM     44  O   PRO     3      39.736  36.547  95.493  1.00  0.00           O
ATOM     45  N   LYS     4      40.228  36.356  97.685  1.00  0.00           N
ATOM     46  H   LYS     4      39.886  36.165  98.616  1.00  0.00           H
ATOM     47  CA  LYS     4      41.462  37.176  97.594  1.00  0.00           C
ATOM     48  HA  LYS     4      41.342  38.116  97.055  1.00  0.00           H
ATOM     49  CB  LYS     4      42.080  37.621  98.952  1.00  0.00           C
ATOM     50  HB2 LYS     4      42.753  38.445  98.719  1.00  0.00           H
ATOM     51  HB3 LYS     4      41.252  38.013  99.542  1.00  0.00           H
ATOM     52  CG  LYS     4      42.817  36.554  99.803  1.00  0.00           C
ATOM     53  HG2 LYS     4      43.695  36.214  99.252  1.00  0.00           H
ATOM     54  HG3 LYS     4      43.213  37.030 100.701  1.00  0.00           H
ATOM     55  CD  LYS     4      42.050  35.246 100.214  1.00  0.00           C
ATOM     56  HD2 LYS     4      41.159  35.464 100.802  1.00  0.00           H
ATOM     57  HD3 LYS     4      41.737  34.685  99.334  1.00  0.00           H
ATOM     58  CE  LYS     4      43.016  34.411 100.984  1.00  0.00           C
ATOM     59  HE2 LYS     4      43.932  34.294 100.406  1.00  0.00           H
ATOM     60  HE3 LYS     4      43.257  34.785 101.978  1.00  0.00           H
ATOM     61  NZ  LYS     4      42.308  33.136 101.190  1.00  0.00           N
ATOM     62  HZ1 LYS     4      42.525  32.539 100.405  1.00  0.00           H
ATOM     63  HZ2 LYS     4      41.351  33.415 101.354  1.00  0.00           H
ATOM     64  HZ3 LYS     4      42.614  32.716 102.056  1.00  0.00           H
ATOM     65  C   LYS     4      42.551  36.511  96.721  1.00  0.00           C
ATOM     66  O   LYS     4      43.462  37.301  96.360  1.00  0.00           O
ATOM     67  N   GLU     5      42.339  35.320  96.170  1.00  0.00           N
ATOM     68  H   GLU     5      41.525  34.793  96.452  1.00  0.00           H
ATOM     69  CA  GLU     5      43.123  34.769  95.066  1.00  0.00           C
ATOM     70  HA  GLU     5      44.162  35.056  95.226  1.00  0.00           H
ATOM     71  CB  GLU     5      43.284  33.187  95.084  1.00  0.00           C
ATOM     72  HB2 GLU     5      42.494  32.517  94.744  1.00  0.00           H
ATOM     73  HB3 GLU     5      44.044  32.881  94.365  1.00  0.00           H
ATOM     74  CG  GLU     5      43.714  32.595  96.453  1.00  0.00           C
ATOM     75  HG2 GLU     5      44.233  31.671  96.198  1.00  0.00           H
ATOM     76  HG3 GLU     5      44.433  33.277  96.905  1.00  0.00           H
ATOM     77  CD  GLU     5      42.587  32.368  97.531  1.00  0.00           C
ATOM     78  OE1 GLU     5      41.371  32.600  97.238  1.00  0.00           O
ATOM     79  OE2 GLU     5      42.940  31.940  98.693  1.00  0.00           O
ATOM     80  C   GLU     5      42.761  35.376  93.711  1.00  0.00           C
ATOM     81  O   GLU     5      43.486  35.019  92.771  1.00  0.00           O
ATOM     82  N   LEU     6      41.654  36.119  93.556  1.00  0.00           N
ATOM     83  H   LEU     6      41.063  36.222  94.369  1.00  0.00           H
ATOM     84  CA  LEU     6      41.287  36.624  92.238  1.00  0.00           C
ATOM     85  HA  LEU     6      41.219  35.760  91.578  1.00  0.00           H
ATOM     86  CB  LEU     6      39.807  37.034  92.236  1.00  0.00           C
ATOM     87  HB2 LEU     6      39.204  36.165  92.494  1.00  0.00           H
ATOM     88  HB3 LEU     6      39.568  37.686  93.076  1.00  0.00           H
ATOM     89  CG  LEU     6      39.184  37.656  90.977  1.00  0.00           C
ATOM     90  HG  LEU     6      39.706  38.515  90.553  1.00  0.00           H
ATOM     91  CD1 LEU     6      39.046  36.623  89.953  1.00  0.00           C
ATOM     92 HD11 LEU     6      38.409  36.988  89.147  1.00  0.00           H
ATOM     93 HD12 LEU     6      38.507  35.737  90.289  1.00  0.00           H
ATOM     94 HD13 LEU     6      40.008  36.349  89.520  1.00  0.00           H
ATOM     95  CD2 LEU     6      37.771  38.158  91.339  1.00  0.00           C
ATOM     96 HD21 LEU     6      37.202  37.415  91.898  1.00  0.00           H
ATOM     97 HD22 LEU     6      37.778  39.028  91.993  1.00  0.00           H
ATOM     98 HD23 LEU     6      37.202  38.495  90.472  1.00  0.00           H
ATOM     99  C   LEU     6      42.262  37.666  91.541  1.00  0.00           C
ATOM    100  O   LEU     6      42.617  37.533  90.336  1.00  0.00           O
ATOM    101  N   MET     7      42.777  38.679  92.205  1.00  0.00           N
ATOM    102  H   MET     7      42.564  38.789  93.185  1.00  0.00           H
ATOM    103  CA  MET     7      43.687  39.642  91.567  1.00  0.00           C
ATOM    104  HA  MET     7      43.203  40.037  90.674  1.00  0.00           H
ATOM    105  CB  MET     7      44.032  40.816  92.482  1.00  0.00           C
ATOM    106  HB2 MET     7      44.472  40.485  93.423  1.00  0.00           H
ATOM    107  HB3 MET     7      44.695  41.540  92.010  1.00  0.00           H
ATOM    108  CG  MET     7      42.733  41.421  92.971  1.00  0.00           C
ATOM    109  HG2 MET     7      43.097  42.433  93.142  1.00  0.00           H
ATOM    110  HG3 MET     7      42.014  41.506  92.156  1.00  0.00           H
ATOM    111  SD  MET     7      41.986  40.827  94.488  1.00  0.00           S
ATOM    112  CE  MET     7      43.158  41.461  95.635  1.00  0.00           C
ATOM    113  HE1 MET     7      43.425  42.426  95.203  1.00  0.00           H
ATOM    114  HE2 MET     7      42.818  41.596  96.661  1.00  0.00           H
ATOM    115  HE3 MET     7      43.995  40.763  95.676  1.00  0.00           H
ATOM    116  C   MET     7      44.917  38.878  91.079  1.00  0.00           C
ATOM    117  O   MET     7      45.745  39.302  90.266  1.00  0.00           O
ATOM    118  N   GLN     8      45.244  37.721  91.653  1.00  0.00           N
ATOM    119  H   GLN     8      44.764  37.338  92.454  1.00  0.00           H
ATOM    120  CA  GLN     8      46.312  36.852  91.200  1.00  0.00           C
ATOM    121  HA  GLN     8      47.100  37.558  90.938  1.00  0.00           H
ATOM    122  CB  GLN     8      46.864  36.109  92.424  1.00  0.00           C
ATOM    123  HB2 GLN     8      47.455  36.825  92.995  1.00  0.00           H
ATOM    124  HB3 GLN     8      46.033  35.680  92.984  1.00  0.00           H
ATOM    125  CG  GLN     8      47.673  34.779  92.202  1.00  0.00           C
ATOM    126  HG2 GLN     8      48.034  34.485  93.187  1.00  0.00           H
ATOM    127  HG3 GLN     8      46.976  34.070  91.757  1.00  0.00           H
ATOM    128  CD  GLN     8      48.932  34.815  91.333  1.00  0.00           C
ATOM    129  OE1 GLN     8      49.307  35.811  90.721  1.00  0.00           O
ATOM    130  NE2 GLN     8      49.632  33.695  91.163  1.00  0.00           N
ATOM    131 HE21 GLN     8      50.472  33.820  90.616  1.00  0.00           H
ATOM    132 HE22 GLN     8      49.380  32.830  91.618  1.00  0.00           H
ATOM    133  C   GLN     8      45.954  35.971  89.942  1.00  0.00           C
ATOM    134  O   GLN     8      46.771  35.873  88.986  1.00  0.00           O
ATOM    135  N   GLN     9      44.688  35.482  89.850  1.00  0.00           N
ATOM    136  H   GLN     9      44.205  35.554  90.734  1.00  0.00           H
ATOM    137  CA  GLN     9      44.153  34.688  88.695  1.00  0.00           C
ATOM    138  HA  GLN     9      44.662  33.744  88.499  1.00  0.00           H
ATOM    139  CB  GLN     9      42.674  34.260  88.882  1.00  0.00           C
ATOM    140  HB2 GLN     9      41.978  35.097  88.816  1.00  0.00           H
ATOM    141  HB3 GLN     9      42.439  33.650  88.011  1.00  0.00           H
ATOM    142  CG  GLN     9      42.407  33.358  90.059  1.00  0.00           C
ATOM    143  HG2 GLN     9      42.273  33.992  90.937  1.00  0.00           H
ATOM    144  HG3 GLN     9      41.530  32.711  90.035  1.00  0.00           H
ATOM    145  CD  GLN     9      43.623  32.445  90.391  1.00  0.00           C
ATOM    146  OE1 GLN     9      44.130  31.623  89.618  1.00  0.00           O
ATOM    147  NE2 GLN     9      44.240  32.574  91.574  1.00  0.00           N
ATOM    148 HE21 GLN     9      44.977  31.896  91.706  1.00  0.00           H
ATOM    149 HE22 GLN     9      43.900  33.271  92.221  1.00  0.00           H
ATOM    150  C   GLN     9      44.195  35.601  87.440  1.00  0.00           C
ATOM    151  O   GLN     9      44.546  35.205  86.342  1.00  0.00           O
ATOM    152  N   ILE    10      43.743  36.861  87.679  1.00  0.00           N
ATOM    153  H   ILE    10      43.628  37.202  88.623  1.00  0.00           H
ATOM    154  CA  ILE    10      43.880  37.977  86.681  1.00  0.00           C
ATOM    155  HA  ILE    10      43.199  37.716  85.872  1.00  0.00           H
ATOM    156  CB  ILE    10      43.397  39.298  87.296  1.00  0.00           C
ATOM    157  HB  ILE    10      43.809  39.473  88.289  1.00  0.00           H
ATOM    158  CG2 ILE    10      43.738  40.496  86.405  1.00  0.00           C
ATOM    159 HG21 ILE    10      43.391  41.377  86.946  1.00  0.00           H
ATOM    160 HG22 ILE    10      43.208  40.514  85.454  1.00  0.00           H
ATOM    161 HG23 ILE    10      44.808  40.629  86.244  1.00  0.00           H
ATOM    162  CG1 ILE    10      41.862  39.176  87.714  1.00  0.00           C
ATOM    163 HG12 ILE    10      41.375  38.879  86.786  1.00  0.00           H
ATOM    164 HG13 ILE    10      41.638  38.425  88.472  1.00  0.00           H
ATOM    165  CD1 ILE    10      41.148  40.373  88.178  1.00  0.00           C
ATOM    166 HD11 ILE    10      41.679  40.771  89.043  1.00  0.00           H
ATOM    167 HD12 ILE    10      40.138  40.045  88.425  1.00  0.00           H
ATOM    168 HD13 ILE    10      41.013  41.247  87.540  1.00  0.00           H
ATOM    169  C   ILE    10      45.285  38.122  86.124  1.00  0.00           C
ATOM    170  O   ILE    10      45.467  38.202  84.891  1.00  0.00           O
ATOM    171  N   GLU    11      46.263  38.024  87.005  1.00  0.00           N
ATOM    172  H   GLU    11      46.102  38.063  88.002  1.00  0.00           H
ATOM    173  CA  GLU    11      47.680  38.141  86.621  1.00  0.00           C
ATOM    174  HA  GLU    11      47.749  38.944  85.887  1.00  0.00           H
ATOM    175  CB  GLU    11      48.534  38.481  87.920  1.00  0.00           C
ATOM    176  HB2 GLU    11      48.009  39.293  88.422  1.00  0.00           H
ATOM    177  HB3 GLU    11      48.337  37.666  88.617  1.00  0.00           H
ATOM    178  CG  GLU    11      50.023  38.597  87.661  1.00  0.00           C
ATOM    179  HG2 GLU    11      50.563  38.269  88.550  1.00  0.00           H
ATOM    180  HG3 GLU    11      50.226  37.930  86.824  1.00  0.00           H
ATOM    181  CD  GLU    11      50.431  40.031  87.380  1.00  0.00           C
ATOM    182  OE1 GLU    11      51.629  40.388  87.505  1.00  0.00           O
ATOM    183  OE2 GLU    11      49.586  40.853  86.948  1.00  0.00           O
ATOM    184  C   GLU    11      48.138  36.906  85.859  1.00  0.00           C
ATOM    185  O   GLU    11      48.981  36.887  84.963  1.00  0.00           O
ATOM    186  N   ASN    12      47.570  35.759  86.266  1.00  0.00           N
ATOM    187  H   ASN    12      46.814  35.821  86.933  1.00  0.00           H
ATOM    188  CA  ASN    12      47.903  34.445  85.598  1.00  0.00           C
ATOM    189  HA  ASN    12      48.980  34.286  85.544  1.00  0.00           H
ATOM    190  CB  ASN    12      47.316  33.184  86.310  1.00  0.00           C
ATOM    191  HB2 ASN    12      46.261  33.313  86.548  1.00  0.00           H
ATOM    192  HB3 ASN    12      47.455  32.330  85.646  1.00  0.00           H
ATOM    193  CG  ASN    12      48.106  32.966  87.568  1.00  0.00           C
ATOM    194  OD1 ASN    12      49.357  33.055  87.673  1.00  0.00           O
ATOM    195  ND2 ASN    12      47.421  32.409  88.563  1.00  0.00           N
ATOM    196 HD21 ASN    12      46.421  32.271  88.507  1.00  0.00           H
ATOM    197 HD22 ASN    12      47.962  32.187  89.387  1.00  0.00           H
ATOM    198  C   ASN    12      47.414  34.466  84.187  1.00  0.00           C
ATOM    199  O   ASN    12      48.166  33.995  83.318  1.00  0.00           O
ATOM    200  N   PHE    13      46.163  34.990  83.866  1.00  0.00           N
ATOM    201  H   PHE    13      45.481  35.081  84.605  1.00  0.00           H
ATOM    202  CA  PHE    13      45.675  35.086  82.422  1.00  0.00           C
ATOM    203  HA  PHE    13      45.502  34.102  81.987  1.00  0.00           H
ATOM    204  CB  PHE    13      44.312  35.790  82.355  1.00  0.00           C
ATOM    205  HB2 PHE    13      44.281  36.734  82.899  1.00  0.00           H
ATOM    206  HB3 PHE    13      44.075  36.161  81.357  1.00  0.00           H
ATOM    207  CG  PHE    13      43.179  34.873  82.705  1.00  0.00           C
ATOM    208  CD1 PHE    13      43.006  33.646  81.965  1.00  0.00           C
ATOM    209  HD1 PHE    13      43.546  33.417  81.058  1.00  0.00           H
ATOM    210  CE1 PHE    13      41.891  32.811  82.278  1.00  0.00           C
ATOM    211  HE1 PHE    13      41.750  32.006  81.570  1.00  0.00           H
ATOM    212  CZ  PHE    13      41.079  33.122  83.350  1.00  0.00           C
ATOM    213  HZ  PHE    13      40.196  32.531  83.540  1.00  0.00           H
ATOM    214  CE2 PHE    13      41.305  34.326  84.091  1.00  0.00           C
ATOM    215  HE2 PHE    13      40.706  34.511  84.971  1.00  0.00           H
ATOM    216  CD2 PHE    13      42.362  35.136  83.768  1.00  0.00           C
ATOM    217  HD2 PHE    13      42.392  36.086  84.283  1.00  0.00           H
ATOM    218  C   PHE    13      46.755  35.765  81.515  1.00  0.00           C
ATOM    219  O   PHE    13      46.841  35.464  80.340  1.00  0.00           O
ATOM    220  N   GLU    14      47.746  36.471  82.153  1.00  0.00           N
ATOM    221  H   GLU    14      47.713  36.641  83.148  1.00  0.00           H
ATOM    222  CA  GLU    14      48.945  36.939  81.464  1.00  0.00           C
ATOM    223  HA  GLU    14      48.634  37.359  80.507  1.00  0.00           H
ATOM    224  CB  GLU    14      49.537  38.104  82.258  1.00  0.00           C
ATOM    225  HB2 GLU    14      48.776  38.711  82.748  1.00  0.00           H
ATOM    226  HB3 GLU    14      50.211  37.808  83.063  1.00  0.00           H
ATOM    227  CG  GLU    14      50.365  39.110  81.473  1.00  0.00           C
ATOM    228  HG2 GLU    14      50.582  38.654  80.506  1.00  0.00           H
ATOM    229  HG3 GLU    14      49.770  40.022  81.461  1.00  0.00           H
ATOM    230  CD  GLU    14      51.789  39.378  82.026  1.00  0.00           C
ATOM    231  OE1 GLU    14      51.978  39.390  83.277  1.00  0.00           O
ATOM    232  OE2 GLU    14      52.682  39.616  81.228  1.00  0.00           O
ATOM    233  C   GLU    14      49.963  35.871  81.039  1.00  0.00           C
ATOM    234  O   GLU    14      50.198  35.788  79.812  1.00  0.00           O
ATOM    235  N   LYS    15      50.377  35.024  81.884  1.00  0.00           N
ATOM    236  H   LYS    15      49.886  35.027  82.766  1.00  0.00           H
ATOM    237  CA  LYS    15      51.192  33.861  81.570  1.00  0.00           C
ATOM    238  HA  LYS    15      52.115  34.092  81.039  1.00  0.00           H
ATOM    239  CB  LYS    15      51.437  33.140  82.928  1.00  0.00           C
ATOM    240  HB2 LYS    15      50.475  32.780  83.290  1.00  0.00           H
ATOM    241  HB3 LYS    15      52.032  32.230  82.845  1.00  0.00           H
ATOM    242  CG  LYS    15      52.059  34.036  84.041  1.00  0.00           C
ATOM    243  HG2 LYS    15      53.042  34.352  83.691  1.00  0.00           H
ATOM    244  HG3 LYS    15      51.510  34.961  84.219  1.00  0.00           H
ATOM    245  CD  LYS    15      52.206  33.387  85.414  1.00  0.00           C
ATOM    246  HD2 LYS    15      51.201  33.281  85.822  1.00  0.00           H
ATOM    247  HD3 LYS    15      52.714  32.423  85.374  1.00  0.00           H
ATOM    248  CE  LYS    15      53.148  34.257  86.260  1.00  0.00           C
ATOM    249  HE2 LYS    15      53.374  33.829  87.236  1.00  0.00           H
ATOM    250  HE3 LYS    15      54.106  34.369  85.751  1.00  0.00           H
ATOM    251  NZ  LYS    15      52.632  35.685  86.557  1.00  0.00           N
ATOM    252  HZ1 LYS    15      51.832  35.617  87.170  1.00  0.00           H
ATOM    253  HZ2 LYS    15      52.353  36.094  85.677  1.00  0.00           H
ATOM    254  HZ3 LYS    15      53.407  36.303  86.745  1.00  0.00           H
ATOM    255  C   LYS    15      50.551  32.837  80.608  1.00  0.00           C
ATOM    256  O   LYS    15      51.200  32.209  79.833  1.00  0.00           O
ATOM    257  N   ILE    16      49.231  32.812  80.677  1.00  0.00           N
ATOM    258  H   ILE    16      48.944  33.686  81.094  1.00  0.00           H
ATOM    259  CA  ILE    16      48.366  32.009  79.795  1.00  0.00           C
ATOM    260  HA  ILE    16      48.700  30.974  79.871  1.00  0.00           H
ATOM    261  CB  ILE    16      46.973  31.927  80.440  1.00  0.00           C
ATOM    262  HB  ILE    16      46.549  32.913  80.629  1.00  0.00           H
ATOM    263  CG2 ILE    16      45.997  31.199  79.525  1.00  0.00           C
ATOM    264 HG21 ILE    16      45.012  31.259  79.988  1.00  0.00           H
ATOM    265 HG22 ILE    16      46.295  30.150  79.507  1.00  0.00           H
ATOM    266 HG23 ILE    16      46.052  31.488  78.475  1.00  0.00           H
ATOM    267  CG1 ILE    16      46.940  31.258  81.798  1.00  0.00           C
ATOM    268 HG12 ILE    16      47.230  30.232  81.568  1.00  0.00           H
ATOM    269 HG13 ILE    16      47.701  31.676  82.459  1.00  0.00           H
ATOM    270  CD1 ILE    16      45.588  31.167  82.479  1.00  0.00           C
ATOM    271 HD11 ILE    16      45.558  30.390  83.242  1.00  0.00           H
ATOM    272 HD12 ILE    16      44.655  31.164  81.914  1.00  0.00           H
ATOM    273 HD13 ILE    16      45.472  32.081  83.062  1.00  0.00           H
ATOM    274  C   ILE    16      48.275  32.469  78.349  1.00  0.00           C
ATOM    275  O   ILE    16      48.301  31.719  77.307  1.00  0.00           O
ATOM    276  N   PHE    17      48.106  33.745  78.102  1.00  0.00           N
ATOM    277  H   PHE    17      47.967  34.377  78.877  1.00  0.00           H
ATOM    278  CA  PHE    17      47.715  34.304  76.809  1.00  0.00           C
ATOM    279  HA  PHE    17      47.687  33.493  76.083  1.00  0.00           H
ATOM    280  CB  PHE    17      46.282  35.008  76.830  1.00  0.00           C
ATOM    281  HB2 PHE    17      46.290  35.629  77.727  1.00  0.00           H
ATOM    282  HB3 PHE    17      46.108  35.525  75.887  1.00  0.00           H
ATOM    283  CG  PHE    17      45.036  34.095  77.050  1.00  0.00           C
ATOM    284  CD1 PHE    17      44.133  34.288  78.162  1.00  0.00           C
ATOM    285  HD1 PHE    17      44.274  35.104  78.855  1.00  0.00           H
ATOM    286  CE1 PHE    17      42.978  33.542  78.286  1.00  0.00           C
ATOM    287  HE1 PHE    17      42.198  33.701  79.016  1.00  0.00           H
ATOM    288  CZ  PHE    17      42.725  32.518  77.309  1.00  0.00           C
ATOM    289  HZ  PHE    17      41.796  31.969  77.272  1.00  0.00           H
ATOM    290  CE2 PHE    17      43.595  32.380  76.237  1.00  0.00           C
ATOM    291  HE2 PHE    17      43.281  31.671  75.485  1.00  0.00           H
ATOM    292  CD2 PHE    17      44.789  33.105  76.110  1.00  0.00           C
ATOM    293  HD2 PHE    17      45.479  32.843  75.323  1.00  0.00           H
ATOM    294  C   PHE    17      48.697  35.288  76.151  1.00  0.00           C
ATOM    295  O   PHE    17      48.485  35.823  75.139  1.00  0.00           O
ATOM    296  N   THR    18      49.913  35.437  76.753  1.00  0.00           N
ATOM    297  H   THR    18      50.169  34.865  77.546  1.00  0.00           H
ATOM    298  CA  THR    18      51.090  36.039  76.084  1.00  0.00           C
ATOM    299  HA  THR    18      50.843  36.823  75.367  1.00  0.00           H
ATOM    300  CB  THR    18      51.942  36.700  77.127  1.00  0.00           C
ATOM    301  HB  THR    18      52.946  36.811  76.718  1.00  0.00           H
ATOM    302  CG2 THR    18      51.299  38.066  77.608  1.00  0.00           C
ATOM    303 HG21 THR    18      50.919  38.629  76.756  1.00  0.00           H
ATOM    304 HG22 THR    18      51.995  38.606  78.252  1.00  0.00           H
ATOM    305 HG23 THR    18      50.368  37.754  78.081  1.00  0.00           H
ATOM    306  OG1 THR    18      52.270  35.985  78.286  1.00  0.00           O
ATOM    307  HG1 THR    18      51.509  35.935  78.869  1.00  0.00           H
ATOM    308  C   THR    18      51.886  34.972  75.331  1.00  0.00           C
ATOM    309  O   THR    18      51.809  33.794  75.766  1.00  0.00           O
ATOM    310  N   VAL    19      52.602  35.417  74.257  1.00  0.00           N
ATOM    311  H   VAL    19      52.849  36.396  74.213  1.00  0.00           H
ATOM    312  CA  VAL    19      53.425  34.483  73.411  1.00  0.00           C
ATOM    313  HA  VAL    19      53.458  33.523  73.927  1.00  0.00           H
ATOM    314  CB  VAL    19      52.755  34.057  72.069  1.00  0.00           C
ATOM    315  HB  VAL    19      51.860  33.520  72.382  1.00  0.00           H
ATOM    316  CG1 VAL    19      52.186  35.290  71.324  1.00  0.00           C
ATOM    317 HG11 VAL    19      52.972  35.877  70.849  1.00  0.00           H
ATOM    318 HG12 VAL    19      51.545  34.879  70.543  1.00  0.00           H
ATOM    319 HG13 VAL    19      51.685  36.035  71.942  1.00  0.00           H
ATOM    320  CG2 VAL    19      53.623  33.217  71.130  1.00  0.00           C
ATOM    321 HG21 VAL    19      53.855  32.262  71.602  1.00  0.00           H
ATOM    322 HG22 VAL    19      54.511  33.819  70.942  1.00  0.00           H
ATOM    323 HG23 VAL    19      53.072  33.002  70.213  1.00  0.00           H
ATOM    324  C   VAL    19      54.881  35.084  73.304  1.00  0.00           C
ATOM    325  O   VAL    19      55.109  36.034  72.497  1.00  0.00           O
ATOM    326  N   PRO    20      55.861  34.496  74.065  1.00  0.00           N
ATOM    327  CD  PRO    20      55.531  33.536  75.134  1.00  0.00           C
ATOM    328  HD2 PRO    20      55.388  32.503  74.816  1.00  0.00           H
ATOM    329  HD3 PRO    20      54.858  33.937  75.892  1.00  0.00           H
ATOM    330  CG  PRO    20      56.828  33.563  76.056  1.00  0.00           C
ATOM    331  HG2 PRO    20      57.178  32.570  76.335  1.00  0.00           H
ATOM    332  HG3 PRO    20      56.649  34.208  76.918  1.00  0.00           H
ATOM    333  CB  PRO    20      57.932  34.221  75.254  1.00  0.00           C
ATOM    334  HB2 PRO    20      58.494  33.412  74.786  1.00  0.00           H
ATOM    335  HB3 PRO    20      58.527  34.916  75.847  1.00  0.00           H
ATOM    336  CA  PRO    20      57.200  35.075  74.175  1.00  0.00           C
ATOM    337  HA  PRO    20      56.961  36.075  74.538  1.00  0.00           H
ATOM    338  C   PRO    20      57.969  35.228  72.847  1.00  0.00           C
ATOM    339  O   PRO    20      57.855  34.483  71.916  1.00  0.00           O
ATOM    340  N   THR    21      59.074  35.977  72.942  1.00  0.00           N
ATOM    341  H   THR    21      59.186  36.400  73.853  1.00  0.00           H
ATOM    342  CA  THR    21      60.068  36.137  71.861  1.00  0.00           C
ATOM    343  HA  THR    21      59.489  36.415  70.981  1.00  0.00           H
ATOM    344  CB  THR    21      61.075  37.233  72.281  1.00  0.00           C
ATOM    345  HB  THR    21      61.916  37.189  71.590  1.00  0.00           H
ATOM    346  CG2 THR    21      60.607  38.712  72.308  1.00  0.00           C
ATOM    347 HG21 THR    21      60.945  39.270  71.435  1.00  0.00           H
ATOM    348 HG22 THR    21      60.930  39.180  73.238  1.00  0.00           H
ATOM    349 HG23 THR    21      59.529  38.828  72.198  1.00  0.00           H
ATOM    350  OG1 THR    21      61.573  36.905  73.566  1.00  0.00           O
ATOM    351  HG1 THR    21      60.953  37.302  74.183  1.00  0.00           H
ATOM    352  C   THR    21      60.647  34.756  71.507  1.00  0.00           C
ATOM    353  O   THR    21      60.852  34.557  70.325  1.00  0.00           O
ATOM    354  N   GLU    22      60.938  33.949  72.507  1.00  0.00           N
ATOM    355  H   GLU    22      60.757  34.301  73.436  1.00  0.00           H
ATOM    356  CA  GLU    22      61.488  32.582  72.331  1.00  0.00           C
ATOM    357  HA  GLU    22      62.451  32.670  71.828  1.00  0.00           H
ATOM    358  CB  GLU    22      61.738  32.087  73.777  1.00  0.00           C
ATOM    359  HB2 GLU    22      62.547  32.652  74.241  1.00  0.00           H
ATOM    360  HB3 GLU    22      60.958  32.240  74.522  1.00  0.00           H
ATOM    361  CG  GLU    22      62.090  30.585  73.815  1.00  0.00           C
ATOM    362  HG2 GLU    22      61.734  30.236  74.785  1.00  0.00           H
ATOM    363  HG3 GLU    22      61.613  30.013  73.019  1.00  0.00           H
ATOM    364  CD  GLU    22      63.669  30.357  73.737  1.00  0.00           C
ATOM    365  OE1 GLU    22      64.196  29.405  74.286  1.00  0.00           O
ATOM    366  OE2 GLU    22      64.286  30.987  72.874  1.00  0.00           O
ATOM    367  C   GLU    22      60.565  31.694  71.446  1.00  0.00           C
ATOM    368  O   GLU    22      60.929  31.102  70.410  1.00  0.00           O
ATOM    369  N   THR    23      59.278  31.776  71.790  1.00  0.00           N
ATOM    370  H   THR    23      59.088  32.241  72.666  1.00  0.00           H
ATOM    371  CA  THR    23      58.101  31.099  71.267  1.00  0.00           C
ATOM    372  HA  THR    23      58.307  30.049  71.063  1.00  0.00           H
ATOM    373  CB  THR    23      56.872  31.290  72.212  1.00  0.00           C
ATOM    374  HB  THR    23      56.280  32.204  72.164  1.00  0.00           H
ATOM    375  CG2 THR    23      55.896  30.178  71.774  1.00  0.00           C
ATOM    376 HG21 THR    23      55.052  30.096  72.458  1.00  0.00           H
ATOM    377 HG22 THR    23      56.309  29.176  71.653  1.00  0.00           H
ATOM    378 HG23 THR    23      55.461  30.347  70.789  1.00  0.00           H
ATOM    379  OG1 THR    23      57.218  31.056  73.592  1.00  0.00           O
ATOM    380  HG1 THR    23      57.689  30.219  73.559  1.00  0.00           H
ATOM    381  C   THR    23      57.771  31.677  69.916  1.00  0.00           C
ATOM    382  O   THR    23      57.616  30.973  68.946  1.00  0.00           O
ATOM    383  N   LEU    24      57.714  32.992  69.699  1.00  0.00           N
ATOM    384  H   LEU    24      58.071  33.632  70.394  1.00  0.00           H
ATOM    385  CA  LEU    24      57.652  33.504  68.357  1.00  0.00           C
ATOM    386  HA  LEU    24      56.741  33.138  67.883  1.00  0.00           H
ATOM    387  CB  LEU    24      57.586  35.052  68.324  1.00  0.00           C
ATOM    388  HB2 LEU    24      58.577  35.396  68.625  1.00  0.00           H
ATOM    389  HB3 LEU    24      57.539  35.384  67.286  1.00  0.00           H
ATOM    390  CG  LEU    24      56.424  35.706  69.192  1.00  0.00           C
ATOM    391  HG  LEU    24      56.368  35.392  70.234  1.00  0.00           H
ATOM    392  CD1 LEU    24      56.540  37.222  69.195  1.00  0.00           C
ATOM    393 HD11 LEU    24      56.938  37.571  68.242  1.00  0.00           H
ATOM    394 HD12 LEU    24      57.326  37.493  69.900  1.00  0.00           H
ATOM    395 HD13 LEU    24      55.639  37.821  69.324  1.00  0.00           H
ATOM    396  CD2 LEU    24      55.076  35.284  68.623  1.00  0.00           C
ATOM    397 HD21 LEU    24      55.144  35.546  67.567  1.00  0.00           H
ATOM    398 HD22 LEU    24      54.919  34.225  68.825  1.00  0.00           H
ATOM    399 HD23 LEU    24      54.316  35.893  69.114  1.00  0.00           H
ATOM    400  C   LEU    24      58.768  33.201  67.415  1.00  0.00           C
ATOM    401  O   LEU    24      58.458  32.977  66.251  1.00  0.00           O
ATOM    402  N   GLN    25      59.976  33.089  67.960  1.00  0.00           N
ATOM    403  H   GLN    25      60.034  33.117  68.968  1.00  0.00           H
ATOM    404  CA  GLN    25      61.073  32.666  67.099  1.00  0.00           C
ATOM    405  HA  GLN    25      61.090  33.150  66.123  1.00  0.00           H
ATOM    406  CB  GLN    25      62.302  33.309  67.687  1.00  0.00           C
ATOM    407  HB2 GLN    25      62.393  33.045  68.742  1.00  0.00           H
ATOM    408  HB3 GLN    25      63.124  32.788  67.196  1.00  0.00           H
ATOM    409  CG  GLN    25      62.441  34.806  67.621  1.00  0.00           C
ATOM    410  HG2 GLN    25      62.536  34.951  66.544  1.00  0.00           H
ATOM    411  HG3 GLN    25      61.501  35.305  67.857  1.00  0.00           H
ATOM    412  CD  GLN    25      63.649  35.315  68.326  1.00  0.00           C
ATOM    413  OE1 GLN    25      64.615  34.585  68.563  1.00  0.00           O
ATOM    414  NE2 GLN    25      63.650  36.605  68.750  1.00  0.00           N
ATOM    415 HE21 GLN    25      64.486  36.994  69.161  1.00  0.00           H
ATOM    416 HE22 GLN    25      62.940  37.285  68.519  1.00  0.00           H
ATOM    417  C   GLN    25      61.153  31.149  66.748  1.00  0.00           C
ATOM    418  O   GLN    25      61.362  30.843  65.625  1.00  0.00           O
ATOM    419  N   ALA    26      60.664  30.294  67.612  1.00  0.00           N
ATOM    420  H   ALA    26      60.510  30.691  68.527  1.00  0.00           H
ATOM    421  CA  ALA    26      60.533  28.900  67.476  1.00  0.00           C
ATOM    422  HA  ALA    26      61.494  28.507  67.145  1.00  0.00           H
ATOM    423  CB  ALA    26      60.304  28.316  68.872  1.00  0.00           C
ATOM    424  HB1 ALA    26      61.210  28.565  69.425  1.00  0.00           H
ATOM    425  HB2 ALA    26      60.258  27.227  68.828  1.00  0.00           H
ATOM    426  HB3 ALA    26      59.357  28.694  69.259  1.00  0.00           H
ATOM    427  C   ALA    26      59.380  28.520  66.533  1.00  0.00           C
ATOM    428  O   ALA    26      59.639  27.682  65.655  1.00  0.00           O
ATOM    429  N   VAL    27      58.098  29.025  66.651  1.00  0.00           N
ATOM    430  H   VAL    27      57.913  29.629  67.438  1.00  0.00           H
ATOM    431  CA  VAL    27      56.964  28.759  65.767  1.00  0.00           C
ATOM    432  HA  VAL    27      56.661  27.713  65.817  1.00  0.00           H
ATOM    433  CB  VAL    27      55.835  29.635  66.324  1.00  0.00           C
ATOM    434  HB  VAL    27      56.261  30.636  66.379  1.00  0.00           H
ATOM    435  CG1 VAL    27      54.572  29.535  65.434  1.00  0.00           C
ATOM    436 HG11 VAL    27      54.743  29.926  64.431  1.00  0.00           H
ATOM    437 HG12 VAL    27      54.283  28.491  65.311  1.00  0.00           H
ATOM    438 HG13 VAL    27      53.709  30.098  65.789  1.00  0.00           H
ATOM    439  CG2 VAL    27      55.378  29.155  67.751  1.00  0.00           C
ATOM    440 HG21 VAL    27      54.593  29.806  68.136  1.00  0.00           H
ATOM    441 HG22 VAL    27      56.259  29.110  68.391  1.00  0.00           H
ATOM    442 HG23 VAL    27      55.003  28.151  67.555  1.00  0.00           H
ATOM    443  C   VAL    27      57.271  29.307  64.338  1.00  0.00           C
ATOM    444  O   VAL    27      57.138  28.538  63.347  1.00  0.00           O
ATOM    445  N   THR    28      57.841  30.520  64.260  1.00  0.00           N
ATOM    446  H   THR    28      57.926  30.970  65.160  1.00  0.00           H
ATOM    447  CA  THR    28      58.382  31.081  62.966  1.00  0.00           C
ATOM    448  HA  THR    28      57.502  31.249  62.347  1.00  0.00           H
ATOM    449  CB  THR    28      58.947  32.457  63.210  1.00  0.00           C
ATOM    450  HB  THR    28      59.636  32.377  64.050  1.00  0.00           H
ATOM    451  CG2 THR    28      59.465  33.161  61.977  1.00  0.00           C
ATOM    452 HG21 THR    28      60.468  32.814  61.726  1.00  0.00           H
ATOM    453 HG22 THR    28      59.543  34.238  62.128  1.00  0.00           H
ATOM    454 HG23 THR    28      58.822  32.973  61.118  1.00  0.00           H
ATOM    455  OG1 THR    28      57.968  33.322  63.724  1.00  0.00           O
ATOM    456  HG1 THR    28      58.366  33.435  64.590  1.00  0.00           H
ATOM    457  C   THR    28      59.486  30.283  62.276  1.00  0.00           C
ATOM    458  O   THR    28      59.423  30.040  61.051  1.00  0.00           O
ATOM    459  N   LYS    29      60.575  29.802  63.001  1.00  0.00           N
ATOM    460  H   LYS    29      60.591  30.080  63.972  1.00  0.00           H
ATOM    461  CA  LYS    29      61.635  28.927  62.322  1.00  0.00           C
ATOM    462  HA  LYS    29      62.070  29.485  61.494  1.00  0.00           H
ATOM    463  CB  LYS    29      62.758  28.683  63.383  1.00  0.00           C
ATOM    464  HB2 LYS    29      62.850  29.539  64.054  1.00  0.00           H
ATOM    465  HB3 LYS    29      62.579  27.885  64.103  1.00  0.00           H
ATOM    466  CG  LYS    29      64.065  28.445  62.716  1.00  0.00           C
ATOM    467  HG2 LYS    29      63.870  27.688  61.957  1.00  0.00           H
ATOM    468  HG3 LYS    29      64.497  29.386  62.375  1.00  0.00           H
ATOM    469  CD  LYS    29      65.050  27.731  63.702  1.00  0.00           C
ATOM    470  HD2 LYS    29      64.710  26.728  63.964  1.00  0.00           H
ATOM    471  HD3 LYS    29      65.924  27.481  63.101  1.00  0.00           H
ATOM    472  CE  LYS    29      65.291  28.585  64.978  1.00  0.00           C
ATOM    473  HE2 LYS    29      65.893  29.403  64.582  1.00  0.00           H
ATOM    474  HE3 LYS    29      64.343  29.065  65.220  1.00  0.00           H
ATOM    475  NZ  LYS    29      65.854  27.923  66.218  1.00  0.00           N
ATOM    476  HZ1 LYS    29      66.688  27.421  65.949  1.00  0.00           H
ATOM    477  HZ2 LYS    29      65.198  27.247  66.581  1.00  0.00           H
ATOM    478  HZ3 LYS    29      66.129  28.597  66.917  1.00  0.00           H
ATOM    479  C   LYS    29      61.037  27.564  61.931  1.00  0.00           C
ATOM    480  O   LYS    29      61.387  27.024  60.895  1.00  0.00           O
ATOM    481  N   HIE    30      60.008  27.053  62.584  1.00  0.00           N
ATOM    482  H   HIE    30      59.701  27.521  63.424  1.00  0.00           H
ATOM    483  CA  HIE    30      59.315  25.773  62.257  1.00  0.00           C
ATOM    484  HA  HIE    30      60.142  25.064  62.222  1.00  0.00           H
ATOM    485  CB  HIE    30      58.455  25.176  63.369  1.00  0.00           C
ATOM    486  HB2 HIE    30      59.068  25.112  64.267  1.00  0.00           H
ATOM    487  HB3 HIE    30      57.660  25.901  63.538  1.00  0.00           H
ATOM    488  CG  HIE    30      58.001  23.747  63.052  1.00  0.00           C
ATOM    489  ND1 HIE    30      58.773  22.541  63.149  1.00  0.00           N
ATOM    490  CE1 HIE    30      57.857  21.561  63.010  1.00  0.00           C
ATOM    491  HE1 HIE    30      58.146  20.522  62.956  1.00  0.00           H
ATOM    492  NE2 HIE    30      56.621  22.055  62.868  1.00  0.00           N
ATOM    493  HE2 HIE    30      55.828  21.456  62.688  1.00  0.00           H
ATOM    494  CD2 HIE    30      56.659  23.449  62.968  1.00  0.00           C
ATOM    495  HD2 HIE    30      55.787  24.086  62.998  1.00  0.00           H
ATOM    496  C   HIE    30      58.534  25.894  61.005  1.00  0.00           C
ATOM    497  O   HIE    30      58.535  25.022  60.097  1.00  0.00           O
ATOM    498  N   PHE    31      57.872  26.999  60.870  1.00  0.00           N
ATOM    499  H   PHE    31      57.905  27.642  61.647  1.00  0.00           H
ATOM    500  CA  PHE    31      57.232  27.451  59.647  1.00  0.00           C
ATOM    501  HA  PHE    31      56.312  26.878  59.533  1.00  0.00           H
ATOM    502  CB  PHE    31      56.685  28.824  59.913  1.00  0.00           C
ATOM    503  HB2 PHE    31      56.797  28.957  60.989  1.00  0.00           H
ATOM    504  HB3 PHE    31      57.261  29.577  59.374  1.00  0.00           H
ATOM    505  CG  PHE    31      55.268  29.246  59.460  1.00  0.00           C
ATOM    506  CD1 PHE    31      54.760  28.820  58.206  1.00  0.00           C
ATOM    507  HD1 PHE    31      55.335  28.080  57.669  1.00  0.00           H
ATOM    508  CE1 PHE    31      53.508  29.135  57.784  1.00  0.00           C
ATOM    509  HE1 PHE    31      53.084  28.744  56.870  1.00  0.00           H
ATOM    510  CZ  PHE    31      52.746  29.967  58.596  1.00  0.00           C
ATOM    511  HZ  PHE    31      51.782  30.232  58.188  1.00  0.00           H
ATOM    512  CE2 PHE    31      53.204  30.533  59.787  1.00  0.00           C
ATOM    513  HE2 PHE    31      52.580  31.237  60.315  1.00  0.00           H
ATOM    514  CD2 PHE    31      54.513  30.144  60.246  1.00  0.00           C
ATOM    515  HD2 PHE    31      54.893  30.507  61.190  1.00  0.00           H
ATOM    516  C   PHE    31      58.028  27.420  58.326  1.00  0.00           C
ATOM    517  O   PHE    31      57.536  26.930  57.305  1.00  0.00           O
ATOM    518  N   ILE    32      59.320  27.872  58.350  1.00  0.00           N
ATOM    519  H   ILE    32      59.637  28.363  59.174  1.00  0.00           H
ATOM    520  CA  ILE    32      60.155  28.004  57.145  1.00  0.00           C
ATOM    521  HA  ILE    32      59.608  28.608  56.421  1.00  0.00           H
ATOM    522  CB  ILE    32      61.522  28.730  57.318  1.00  0.00           C
ATOM    523  HB  ILE    32      62.193  28.051  57.845  1.00  0.00           H
ATOM    524  CG2 ILE    32      62.213  29.003  55.969  1.00  0.00           C
ATOM    525 HG21 ILE    32      63.145  29.469  56.291  1.00  0.00           H
ATOM    526 HG22 ILE    32      61.647  29.714  55.368  1.00  0.00           H
ATOM    527 HG23 ILE    32      62.360  28.094  55.387  1.00  0.00           H
ATOM    528  CG1 ILE    32      61.411  29.944  58.312  1.00  0.00           C
ATOM    529 HG12 ILE    32      60.696  30.609  57.826  1.00  0.00           H
ATOM    530 HG13 ILE    32      60.990  29.590  59.254  1.00  0.00           H
ATOM    531  CD1 ILE    32      62.726  30.745  58.561  1.00  0.00           C
ATOM    532 HD11 ILE    32      62.483  31.604  59.187  1.00  0.00           H
ATOM    533 HD12 ILE    32      63.201  31.009  57.615  1.00  0.00           H
ATOM    534 HD13 ILE    32      63.505  30.177  59.069  1.00  0.00           H
ATOM    535  C   ILE    32      60.474  26.621  56.503  1.00  0.00           C
ATOM    536  O   ILE    32      60.572  26.433  55.291  1.00  0.00           O
ATOM    537  N   SER    33      60.466  25.605  57.346  1.00  0.00           N
ATOM    538  H   SER    33      60.344  25.756  58.337  1.00  0.00           H
ATOM    539  CA  SER    33      60.549  24.157  56.827  1.00  0.00           C
ATOM    540  HA  SER    33      61.066  24.036  55.875  1.00  0.00           H
ATOM    541  CB  SER    33      61.336  23.234  57.733  1.00  0.00           C
ATOM    542  HB2 SER    33      61.098  23.537  58.752  1.00  0.00           H
ATOM    543  HB3 SER    33      60.956  22.250  57.459  1.00  0.00           H
ATOM    544  OG  SER    33      62.650  23.559  57.466  1.00  0.00           O
ATOM    545  HG  SER    33      62.771  24.511  57.523  1.00  0.00           H
ATOM    546  C   SER    33      59.125  23.688  56.510  1.00  0.00           C
ATOM    547  O   SER    33      58.975  23.077  55.432  1.00  0.00           O
ATOM    548  N   GLU    34      58.040  24.062  57.264  1.00  0.00           N
ATOM    549  H   GLU    34      58.218  24.534  58.139  1.00  0.00           H
ATOM    550  CA  GLU    34      56.680  23.648  56.813  1.00  0.00           C
ATOM    551  HA  GLU    34      56.657  22.561  56.729  1.00  0.00           H
ATOM    552  CB  GLU    34      55.503  24.013  57.795  1.00  0.00           C
ATOM    553  HB2 GLU    34      55.797  25.025  58.074  1.00  0.00           H
ATOM    554  HB3 GLU    34      54.505  23.988  57.359  1.00  0.00           H
ATOM    555  CG  GLU    34      55.510  23.213  59.131  1.00  0.00           C
ATOM    556  HG2 GLU    34      56.388  23.313  59.769  1.00  0.00           H
ATOM    557  HG3 GLU    34      54.634  23.422  59.745  1.00  0.00           H
ATOM    558  CD  GLU    34      55.303  21.734  58.772  1.00  0.00           C
ATOM    559  OE1 GLU    34      54.543  21.352  57.865  1.00  0.00           O
ATOM    560  OE2 GLU    34      56.044  20.888  59.360  1.00  0.00           O
ATOM    561  C   GLU    34      56.314  24.290  55.417  1.00  0.00           C
ATOM    562  O   GLU    34      55.648  23.707  54.563  1.00  0.00           O
ATOM    563  N   LEU    35      56.950  25.499  55.124  1.00  0.00           N
ATOM    564  H   LEU    35      57.581  25.966  55.758  1.00  0.00           H
ATOM    565  CA  LEU    35      56.667  26.085  53.780  1.00  0.00           C
ATOM    566  HA  LEU    35      55.612  25.971  53.535  1.00  0.00           H
ATOM    567  CB  LEU    35      57.077  27.578  53.897  1.00  0.00           C
ATOM    568  HB2 LEU    35      58.050  27.630  54.387  1.00  0.00           H
ATOM    569  HB3 LEU    35      57.325  28.072  52.958  1.00  0.00           H
ATOM    570  CG  LEU    35      56.083  28.440  54.790  1.00  0.00           C
ATOM    571  HG  LEU    35      55.973  27.788  55.656  1.00  0.00           H
ATOM    572  CD1 LEU    35      56.660  29.785  55.181  1.00  0.00           C
ATOM    573 HD11 LEU    35      57.483  29.549  55.856  1.00  0.00           H
ATOM    574 HD12 LEU    35      55.911  30.457  55.597  1.00  0.00           H
ATOM    575 HD13 LEU    35      57.054  30.364  54.345  1.00  0.00           H
ATOM    576  CD2 LEU    35      54.844  28.724  53.982  1.00  0.00           C
ATOM    577 HD21 LEU    35      55.167  29.218  53.066  1.00  0.00           H
ATOM    578 HD22 LEU    35      54.357  27.792  53.695  1.00  0.00           H
ATOM    579 HD23 LEU    35      54.158  29.399  54.494  1.00  0.00           H
ATOM    580  C   LEU    35      57.447  25.323  52.729  1.00  0.00           C
ATOM    581  O   LEU    35      56.904  25.039  51.603  1.00  0.00           O
ATOM    582  N   GLU    36      58.673  24.894  53.045  1.00  0.00           N
ATOM    583  H   GLU    36      58.903  25.081  54.010  1.00  0.00           H
ATOM    584  CA  GLU    36      59.640  24.240  52.139  1.00  0.00           C
ATOM    585  HA  GLU    36      59.791  24.819  51.228  1.00  0.00           H
ATOM    586  CB  GLU    36      60.992  24.111  52.823  1.00  0.00           C
ATOM    587  HB2 GLU    36      61.365  25.113  53.030  1.00  0.00           H
ATOM    588  HB3 GLU    36      60.880  23.662  53.810  1.00  0.00           H
ATOM    589  CG  GLU    36      62.120  23.420  52.075  1.00  0.00           C
ATOM    590  HG2 GLU    36      62.917  23.465  52.818  1.00  0.00           H
ATOM    591  HG3 GLU    36      61.897  22.357  51.982  1.00  0.00           H
ATOM    592  CD  GLU    36      62.515  24.017  50.744  1.00  0.00           C
ATOM    593  OE1 GLU    36      61.871  24.924  50.176  1.00  0.00           O
ATOM    594  OE2 GLU    36      63.628  23.607  50.248  1.00  0.00           O
ATOM    595  C   GLU    36      59.129  22.761  51.808  1.00  0.00           C
ATOM    596  O   GLU    36      59.321  22.242  50.714  1.00  0.00           O
ATOM    597  N   LYS    37      58.482  22.165  52.802  1.00  0.00           N
ATOM    598  H   LYS    37      58.413  22.643  53.688  1.00  0.00           H
ATOM    599  CA  LYS    37      57.682  20.908  52.672  1.00  0.00           C
ATOM    600  HA  LYS    37      58.325  20.146  52.233  1.00  0.00           H
ATOM    601  CB  LYS    37      57.277  20.438  54.055  1.00  0.00           C
ATOM    602  HB2 LYS    37      56.871  21.295  54.593  1.00  0.00           H
ATOM    603  HB3 LYS    37      56.515  19.659  54.015  1.00  0.00           H
ATOM    604  CG  LYS    37      58.379  19.781  54.885  1.00  0.00           C
ATOM    605  HG2 LYS    37      58.646  18.765  54.593  1.00  0.00           H
ATOM    606  HG3 LYS    37      59.263  20.413  54.803  1.00  0.00           H
ATOM    607  CD  LYS    37      57.985  19.794  56.412  1.00  0.00           C
ATOM    608  HD2 LYS    37      57.882  20.827  56.747  1.00  0.00           H
ATOM    609  HD3 LYS    37      57.040  19.309  56.655  1.00  0.00           H
ATOM    610  CE  LYS    37      58.953  19.030  57.322  1.00  0.00           C
ATOM    611  HE2 LYS    37      59.057  17.973  57.073  1.00  0.00           H
ATOM    612  HE3 LYS    37      59.842  19.606  57.069  1.00  0.00           H
ATOM    613  NZ  LYS    37      58.606  19.130  58.757  1.00  0.00           N
ATOM    614  HZ1 LYS    37      57.604  19.236  58.823  1.00  0.00           H
ATOM    615  HZ2 LYS    37      58.959  19.980  59.177  1.00  0.00           H
ATOM    616  HZ3 LYS    37      58.848  18.317  59.305  1.00  0.00           H
ATOM    617  C   LYS    37      56.453  21.034  51.750  1.00  0.00           C
ATOM    618  O   LYS    37      56.147  20.256  50.841  1.00  0.00           O
ATOM    619  N   GLY    38      55.645  22.094  51.927  1.00  0.00           N
ATOM    620  H   GLY    38      55.912  22.697  52.692  1.00  0.00           H
ATOM    621  CA  GLY    38      54.473  22.383  51.061  1.00  0.00           C
ATOM    622  HA2 GLY    38      53.891  21.469  50.941  1.00  0.00           H
ATOM    623  HA3 GLY    38      53.883  23.147  51.563  1.00  0.00           H
ATOM    624  C   GLY    38      54.728  22.799  49.659  1.00  0.00           C
ATOM    625  O   GLY    38      54.062  22.382  48.718  1.00  0.00           O
ATOM    626  N   LEU    39      55.904  23.418  49.340  1.00  0.00           N
ATOM    627  H   LEU    39      56.511  23.794  50.054  1.00  0.00           H
ATOM    628  CA  LEU    39      56.403  23.560  47.976  1.00  0.00           C
ATOM    629  HA  LEU    39      55.751  24.125  47.312  1.00  0.00           H
ATOM    630  CB  LEU    39      57.590  24.492  48.078  1.00  0.00           C
ATOM    631  HB2 LEU    39      58.167  24.141  48.933  1.00  0.00           H
ATOM    632  HB3 LEU    39      58.224  24.529  47.193  1.00  0.00           H
ATOM    633  CG  LEU    39      57.372  26.004  48.354  1.00  0.00           C
ATOM    634  HG  LEU    39      56.473  26.119  48.959  1.00  0.00           H
ATOM    635  CD1 LEU    39      58.612  26.548  49.042  1.00  0.00           C
ATOM    636 HD11 LEU    39      58.388  27.558  49.385  1.00  0.00           H
ATOM    637 HD12 LEU    39      59.449  26.579  48.345  1.00  0.00           H
ATOM    638 HD13 LEU    39      58.886  25.951  49.912  1.00  0.00           H
ATOM    639  CD2 LEU    39      57.167  26.720  47.055  1.00  0.00           C
ATOM    640 HD21 LEU    39      56.236  26.434  46.567  1.00  0.00           H
ATOM    641 HD22 LEU    39      57.007  27.778  47.270  1.00  0.00           H
ATOM    642 HD23 LEU    39      58.050  26.553  46.439  1.00  0.00           H
ATOM    643  C   LEU    39      56.837  22.204  47.259  1.00  0.00           C
ATOM    644  O   LEU    39      57.108  22.202  46.057  1.00  0.00           O
ATOM    645  N   SER    40      56.902  21.057  48.005  1.00  0.00           N
ATOM    646  H   SER    40      56.494  20.979  48.927  1.00  0.00           H
ATOM    647  CA  SER    40      57.430  19.796  47.471  1.00  0.00           C
ATOM    648  HA  SER    40      58.398  19.975  47.004  1.00  0.00           H
ATOM    649  CB  SER    40      57.651  18.824  48.590  1.00  0.00           C
ATOM    650  HB2 SER    40      58.079  17.895  48.214  1.00  0.00           H
ATOM    651  HB3 SER    40      58.344  19.198  49.344  1.00  0.00           H
ATOM    652  OG  SER    40      56.435  18.288  49.131  1.00  0.00           O
ATOM    653  HG  SER    40      56.064  18.963  49.703  1.00  0.00           H
ATOM    654  C   SER    40      56.513  19.237  46.440  1.00  0.00           C
ATOM    655  O   SER    40      55.257  19.351  46.646  1.00  0.00           O
ATOM    656  N   LYS    41      57.120  18.536  45.431  1.00  0.00           N
ATOM    657  H   LYS    41      58.125  18.441  45.444  1.00  0.00           H
ATOM    658  CA  LYS    41      56.297  17.754  44.410  1.00  0.00           C
ATOM    659  HA  LYS    41      55.582  18.534  44.147  1.00  0.00           H
ATOM    660  CB  LYS    41      57.123  17.297  43.213  1.00  0.00           C
ATOM    661  HB2 LYS    41      56.551  16.872  42.388  1.00  0.00           H
ATOM    662  HB3 LYS    41      57.519  18.215  42.780  1.00  0.00           H
ATOM    663  CG  LYS    41      58.284  16.356  43.561  1.00  0.00           C
ATOM    664  HG2 LYS    41      58.971  16.957  44.158  1.00  0.00           H
ATOM    665  HG3 LYS    41      57.972  15.438  44.058  1.00  0.00           H
ATOM    666  CD  LYS    41      59.088  16.086  42.249  1.00  0.00           C
ATOM    667  HD2 LYS    41      58.514  15.440  41.586  1.00  0.00           H
ATOM    668  HD3 LYS    41      59.080  17.008  41.668  1.00  0.00           H
ATOM    669  CE  LYS    41      60.538  15.568  42.444  1.00  0.00           C
ATOM    670  HE2 LYS    41      60.999  16.399  42.977  1.00  0.00           H
ATOM    671  HE3 LYS    41      60.630  14.703  43.102  1.00  0.00           H
ATOM    672  NZ  LYS    41      61.194  15.304  41.159  1.00  0.00           N
ATOM    673  HZ1 LYS    41      61.115  14.334  40.890  1.00  0.00           H
ATOM    674  HZ2 LYS    41      62.192  15.441  41.243  1.00  0.00           H
ATOM    675  HZ3 LYS    41      60.871  15.915  40.421  1.00  0.00           H
ATOM    676  C   LYS    41      55.370  16.683  45.007  1.00  0.00           C
ATOM    677  O   LYS    41      54.159  16.631  44.708  1.00  0.00           O
ATOM    678  N   LYS    42      55.834  15.963  46.056  1.00  0.00           N
ATOM    679  H   LYS    42      56.823  15.894  46.245  1.00  0.00           H
ATOM    680  CA  LYS    42      55.052  15.114  46.881  1.00  0.00           C
ATOM    681  HA  LYS    42      54.426  14.453  46.281  1.00  0.00           H
ATOM    682  CB  LYS    42      56.024  14.216  47.765  1.00  0.00           C
ATOM    683  HB2 LYS    42      56.948  14.727  48.034  1.00  0.00           H
ATOM    684  HB3 LYS    42      55.518  13.998  48.705  1.00  0.00           H
ATOM    685  CG  LYS    42      56.202  12.910  47.067  1.00  0.00           C
ATOM    686  HG2 LYS    42      55.260  12.502  46.700  1.00  0.00           H
ATOM    687  HG3 LYS    42      56.899  13.021  46.237  1.00  0.00           H
ATOM    688  CD  LYS    42      57.026  11.860  47.812  1.00  0.00           C
ATOM    689  HD2 LYS    42      57.283  11.081  47.095  1.00  0.00           H
ATOM    690  HD3 LYS    42      57.943  12.358  48.128  1.00  0.00           H
ATOM    691  CE  LYS    42      56.276  11.269  49.019  1.00  0.00           C
ATOM    692  HE2 LYS    42      55.602  11.907  49.590  1.00  0.00           H
ATOM    693  HE3 LYS    42      55.581  10.576  48.544  1.00  0.00           H
ATOM    694  NZ  LYS    42      57.209  10.590  49.882  1.00  0.00           N
ATOM    695  HZ1 LYS    42      56.630  10.023  50.485  1.00  0.00           H
ATOM    696  HZ2 LYS    42      57.815  11.230  50.375  1.00  0.00           H
ATOM    697  HZ3 LYS    42      57.777  10.071  49.228  1.00  0.00           H
ATOM    698  C   LYS    42      53.966  15.835  47.750  1.00  0.00           C
ATOM    699  O   LYS    42      52.974  15.223  48.174  1.00  0.00           O
ATOM    700  N   GLY    43      54.149  17.118  48.004  1.00  0.00           N
ATOM    701  H   GLY    43      55.053  17.477  47.733  1.00  0.00           H
ATOM    702  CA  GLY    43      53.251  17.897  48.882  1.00  0.00           C
ATOM    703  HA2 GLY    43      53.430  18.930  48.585  1.00  0.00           H
ATOM    704  HA3 GLY    43      52.241  17.698  48.525  1.00  0.00           H
ATOM    705  C   GLY    43      53.503  17.770  50.413  1.00  0.00           C
ATOM    706  O   GLY    43      53.753  16.721  50.931  1.00  0.00           O
ATOM    707  N   GLY    44      53.283  18.895  51.031  1.00  0.00           N
ATOM    708  H   GLY    44      53.018  19.696  50.477  1.00  0.00           H
ATOM    709  CA  GLY    44      53.276  19.054  52.483  1.00  0.00           C
ATOM    710  HA2 GLY    44      53.599  18.168  53.028  1.00  0.00           H
ATOM    711  HA3 GLY    44      53.937  19.880  52.743  1.00  0.00           H
ATOM    712  C   GLY    44      51.922  19.467  52.945  1.00  0.00           C
ATOM    713  O   GLY    44      50.944  19.550  52.208  1.00  0.00           O
ATOM    714  N   ASN    45      51.703  19.582  54.277  1.00  0.00           N
ATOM    715  H   ASN    45      52.520  19.729  54.852  1.00  0.00           H
ATOM    716  CA  ASN    45      50.428  19.978  54.884  1.00  0.00           C
ATOM    717  HA  ASN    45      49.528  19.409  54.652  1.00  0.00           H
ATOM    718  CB  ASN    45      50.548  19.762  56.464  1.00  0.00           C
ATOM    719  HB2 ASN    45      50.599  18.674  56.498  1.00  0.00           H
ATOM    720  HB3 ASN    45      51.516  20.093  56.842  1.00  0.00           H
ATOM    721  CG  ASN    45      49.384  20.389  57.198  1.00  0.00           C
ATOM    722  OD1 ASN    45      48.200  20.039  57.116  1.00  0.00           O
ATOM    723  ND2 ASN    45      49.714  21.245  58.103  1.00  0.00           N
ATOM    724 HD21 ASN    45      50.679  21.320  58.392  1.00  0.00           H
ATOM    725 HD22 ASN    45      48.961  21.817  58.460  1.00  0.00           H
ATOM    726  C   ASN    45      50.118  21.450  54.585  1.00  0.00           C
ATOM    727  O   ASN    45      48.966  21.886  54.356  1.00  0.00           O
ATOM    728  N   ILE    46      51.165  22.363  54.387  1.00  0.00           N
ATOM    729  H   ILE    46      52.104  21.994  54.383  1.00  0.00           H
ATOM    730  CA  ILE    46      50.861  23.746  53.867  1.00  0.00           C
ATOM    731  HA  ILE    46      49.981  24.191  54.333  1.00  0.00           H
ATOM    732  CB  ILE    46      52.081  24.656  54.007  1.00  0.00           C
ATOM    733  HB  ILE    46      52.896  24.406  53.327  1.00  0.00           H
ATOM    734  CG2 ILE    46      51.611  26.079  53.623  1.00  0.00           C
ATOM    735 HG21 ILE    46      52.486  26.730  53.637  1.00  0.00           H
ATOM    736 HG22 ILE    46      50.740  26.353  54.219  1.00  0.00           H
ATOM    737 HG23 ILE    46      51.355  26.028  52.564  1.00  0.00           H
ATOM    738  CG1 ILE    46      52.683  24.647  55.430  1.00  0.00           C
ATOM    739 HG12 ILE    46      53.237  23.711  55.506  1.00  0.00           H
ATOM    740 HG13 ILE    46      53.344  25.514  55.475  1.00  0.00           H
ATOM    741  CD1 ILE    46      51.736  24.851  56.624  1.00  0.00           C
ATOM    742 HD11 ILE    46      51.212  23.927  56.870  1.00  0.00           H
ATOM    743 HD12 ILE    46      51.115  25.705  56.352  1.00  0.00           H
ATOM    744 HD13 ILE    46      52.429  25.104  57.425  1.00  0.00           H
ATOM    745  C   ILE    46      50.580  23.420  52.395  1.00  0.00           C
ATOM    746  O   ILE    46      51.426  22.774  51.770  1.00  0.00           O
ATOM    747  N   PRO    47      49.479  23.994  51.808  1.00  0.00           N
ATOM    748  CD  PRO    47      48.473  24.945  52.363  1.00  0.00           C
ATOM    749  HD2 PRO    47      48.614  25.982  52.059  1.00  0.00           H
ATOM    750  HD3 PRO    47      48.399  24.783  53.438  1.00  0.00           H
ATOM    751  CG  PRO    47      47.121  24.580  51.732  1.00  0.00           C
ATOM    752  HG2 PRO    47      46.464  25.441  51.609  1.00  0.00           H
ATOM    753  HG3 PRO    47      46.710  23.724  52.268  1.00  0.00           H
ATOM    754  CB  PRO    47      47.657  24.255  50.324  1.00  0.00           C
ATOM    755  HB2 PRO    47      47.679  25.182  49.753  1.00  0.00           H
ATOM    756  HB3 PRO    47      47.019  23.491  49.880  1.00  0.00           H
ATOM    757  CA  PRO    47      49.079  23.655  50.413  1.00  0.00           C
ATOM    758  HA  PRO    47      49.099  22.591  50.179  1.00  0.00           H
ATOM    759  C   PRO    47      49.997  24.402  49.372  1.00  0.00           C
ATOM    760  O   PRO    47      50.493  23.709  48.480  1.00  0.00           O
ATOM    761  N   MET    48      50.321  25.667  49.636  1.00  0.00           N
ATOM    762  H   MET    48      49.890  26.102  50.440  1.00  0.00           H
ATOM    763  CA  MET    48      51.054  26.553  48.714  1.00  0.00           C
ATOM    764  HA  MET    48      50.885  27.542  49.140  1.00  0.00           H
ATOM    765  CB  MET    48      52.533  26.232  48.771  1.00  0.00           C
ATOM    766  HB2 MET    48      52.754  25.195  48.518  1.00  0.00           H
ATOM    767  HB3 MET    48      53.096  26.784  48.020  1.00  0.00           H
ATOM    768  CG  MET    48      53.089  26.499  50.209  1.00  0.00           C
ATOM    769  HG2 MET    48      52.457  25.984  50.933  1.00  0.00           H
ATOM    770  HG3 MET    48      54.056  26.005  50.313  1.00  0.00           H
ATOM    771  SD  MET    48      53.214  28.255  50.543  1.00  0.00           S
ATOM    772  CE  MET    48      54.801  28.594  49.867  1.00  0.00           C
ATOM    773  HE1 MET    48      55.477  27.750  50.008  1.00  0.00           H
ATOM    774  HE2 MET    48      54.795  28.882  48.815  1.00  0.00           H
ATOM    775  HE3 MET    48      55.235  29.309  50.565  1.00  0.00           H
ATOM    776  C   MET    48      50.586  26.538  47.211  1.00  0.00           C
ATOM    777  O   MET    48      51.256  25.877  46.368  1.00  0.00           O
ATOM    778  N   ILE    49      49.490  27.179  46.944  1.00  0.00           N
ATOM    779  H   ILE    49      49.105  27.825  47.618  1.00  0.00           H
ATOM    780  CA  ILE    49      48.760  27.295  45.630  1.00  0.00           C
ATOM    781  HA  ILE    49      48.887  26.310  45.179  1.00  0.00           H
ATOM    782  CB  ILE    49      47.229  27.486  45.896  1.00  0.00           C
ATOM    783  HB  ILE    49      47.163  28.489  46.316  1.00  0.00           H
ATOM    784  CG2 ILE    49      46.452  27.420  44.614  1.00  0.00           C
ATOM    785 HG21 ILE    49      46.580  28.340  44.045  1.00  0.00           H
ATOM    786 HG22 ILE    49      45.388  27.340  44.839  1.00  0.00           H
ATOM    787 HG23 ILE    49      46.870  26.725  43.887  1.00  0.00           H
ATOM    788  CG1 ILE    49      46.702  26.419  46.886  1.00  0.00           C
ATOM    789 HG12 ILE    49      47.053  26.570  47.907  1.00  0.00           H
ATOM    790 HG13 ILE    49      45.623  26.567  46.943  1.00  0.00           H
ATOM    791  CD1 ILE    49      46.988  24.929  46.575  1.00  0.00           C
ATOM    792 HD11 ILE    49      46.299  24.331  47.173  1.00  0.00           H
ATOM    793 HD12 ILE    49      48.046  24.665  46.552  1.00  0.00           H
ATOM    794 HD13 ILE    49      46.631  24.632  45.590  1.00  0.00           H
ATOM    795  C   ILE    49      49.384  28.324  44.740  1.00  0.00           C
ATOM    796  O   ILE    49      49.294  29.516  45.062  1.00  0.00           O
ATOM    797  N   PRO    50      49.848  27.961  43.513  1.00  0.00           N
ATOM    798  CD  PRO    50      50.012  26.689  42.852  1.00  0.00           C
ATOM    799  HD2 PRO    50      49.089  26.330  42.398  1.00  0.00           H
ATOM    800  HD3 PRO    50      50.285  25.994  43.647  1.00  0.00           H
ATOM    801  CG  PRO    50      51.198  26.910  41.819  1.00  0.00           C
ATOM    802  HG2 PRO    50      51.066  26.299  40.926  1.00  0.00           H
ATOM    803  HG3 PRO    50      52.163  26.648  42.253  1.00  0.00           H
ATOM    804  CB  PRO    50      51.126  28.377  41.494  1.00  0.00           C
ATOM    805  HB2 PRO    50      50.689  28.476  40.501  1.00  0.00           H
ATOM    806  HB3 PRO    50      52.070  28.924  41.497  1.00  0.00           H
ATOM    807  CA  PRO    50      50.338  29.014  42.592  1.00  0.00           C
ATOM    808  HA  PRO    50      51.036  29.680  43.101  1.00  0.00           H
ATOM    809  C   PRO    50      49.209  29.798  41.989  1.00  0.00           C
ATOM    810  O   PRO    50      48.257  29.233  41.384  1.00  0.00           O
ATOM    811  N   GLY    51      49.239  31.111  42.189  1.00  0.00           N
ATOM    812  H   GLY    51      50.007  31.469  42.739  1.00  0.00           H
ATOM    813  CA  GLY    51      48.438  32.085  41.470  1.00  0.00           C
ATOM    814  HA2 GLY    51      47.419  31.717  41.587  1.00  0.00           H
ATOM    815  HA3 GLY    51      48.475  33.053  41.970  1.00  0.00           H
ATOM    816  C   GLY    51      48.708  32.227  39.994  1.00  0.00           C
ATOM    817  O   GLY    51      48.038  33.065  39.370  1.00  0.00           O
ATOM    818  N   TRP    52      49.798  31.533  39.479  1.00  0.00           N
ATOM    819  H   TRP    52      50.312  30.898  40.072  1.00  0.00           H
ATOM    820  CA  TRP    52      50.289  31.549  38.075  1.00  0.00           C
ATOM    821  HA  TRP    52      51.193  30.947  37.970  1.00  0.00           H
ATOM    822  CB  TRP    52      49.232  30.925  37.177  1.00  0.00           C
ATOM    823  HB2 TRP    52      48.290  31.454  37.323  1.00  0.00           H
ATOM    824  HB3 TRP    52      49.436  30.975  36.107  1.00  0.00           H
ATOM    825  CG  TRP    52      48.850  29.495  37.497  1.00  0.00           C
ATOM    826  CD1 TRP    52      47.730  29.123  38.165  1.00  0.00           C
ATOM    827  HD1 TRP    52      47.018  29.838  38.550  1.00  0.00           H
ATOM    828  NE1 TRP    52      47.816  27.802  38.540  1.00  0.00           N
ATOM    829  HE1 TRP    52      47.139  27.188  38.971  1.00  0.00           H
ATOM    830  CE2 TRP    52      49.006  27.252  38.208  1.00  0.00           C
ATOM    831  CZ2 TRP    52      49.597  25.988  38.363  1.00  0.00           C
ATOM    832  HZ2 TRP    52      49.205  25.159  38.930  1.00  0.00           H
ATOM    833  CH2 TRP    52      50.891  25.737  37.841  1.00  0.00           C
ATOM    834  HH2 TRP    52      51.348  24.763  37.936  1.00  0.00           H
ATOM    835  CZ3 TRP    52      51.498  26.730  37.118  1.00  0.00           C
ATOM    836  HZ3 TRP    52      52.507  26.551  36.777  1.00  0.00           H
ATOM    837  CE3 TRP    52      50.960  28.029  36.969  1.00  0.00           C
ATOM    838  HE3 TRP    52      51.633  28.782  36.585  1.00  0.00           H
ATOM    839  CD2 TRP    52      49.622  28.289  37.388  1.00  0.00           C
ATOM    840  C   TRP    52      50.682  32.975  37.504  1.00  0.00           C
ATOM    841  O   TRP    52      50.899  33.130  36.288  1.00  0.00           O
ATOM    842  N   VAL    53      50.868  33.929  38.405  1.00  0.00           N
ATOM    843  H   VAL    53      50.542  33.884  39.360  1.00  0.00           H
ATOM    844  CA  VAL    53      51.461  35.254  37.954  1.00  0.00           C
ATOM    845  HA  VAL    53      51.086  35.497  36.960  1.00  0.00           H
ATOM    846  CB  VAL    53      50.982  36.418  38.820  1.00  0.00           C
ATOM    847  HB  VAL    53      51.592  36.569  39.713  1.00  0.00           H
ATOM    848  CG1 VAL    53      51.065  37.761  38.066  1.00  0.00           C
ATOM    849 HG11 VAL    53      51.113  38.614  38.744  1.00  0.00           H
ATOM    850 HG12 VAL    53      51.994  37.800  37.498  1.00  0.00           H
ATOM    851 HG13 VAL    53      50.134  37.866  37.508  1.00  0.00           H
ATOM    852  CG2 VAL    53      49.617  36.197  39.467  1.00  0.00           C
ATOM    853 HG21 VAL    53      49.718  35.474  40.277  1.00  0.00           H
ATOM    854 HG22 VAL    53      48.950  35.868  38.671  1.00  0.00           H
ATOM    855 HG23 VAL    53      49.154  37.094  39.878  1.00  0.00           H
ATOM    856  C   VAL    53      52.952  35.151  37.759  1.00  0.00           C
ATOM    857  O   VAL    53      53.673  35.487  38.710  1.00  0.00           O
ATOM    858  N   MET    54      53.388  34.476  36.693  1.00  0.00           N
ATOM    859  H   MET    54      52.652  34.016  36.176  1.00  0.00           H
ATOM    860  CA  MET    54      54.829  34.264  36.321  1.00  0.00           C
ATOM    861  HA  MET    54      55.355  34.057  37.253  1.00  0.00           H
ATOM    862  CB  MET    54      54.889  33.134  35.321  1.00  0.00           C
ATOM    863  HB2 MET    54      54.256  33.283  34.446  1.00  0.00           H
ATOM    864  HB3 MET    54      55.924  33.026  34.994  1.00  0.00           H
ATOM    865  CG  MET    54      54.435  31.883  35.982  1.00  0.00           C
ATOM    866  HG2 MET    54      54.967  31.812  36.930  1.00  0.00           H
ATOM    867  HG3 MET    54      53.383  31.949  36.257  1.00  0.00           H
ATOM    868  SD  MET    54      54.809  30.360  35.102  1.00  0.00           S
ATOM    869  CE  MET    54      53.688  30.544  33.726  1.00  0.00           C
ATOM    870  HE1 MET    54      52.692  30.685  34.144  1.00  0.00           H
ATOM    871  HE2 MET    54      53.800  31.494  33.200  1.00  0.00           H
ATOM    872  HE3 MET    54      53.757  29.635  33.130  1.00  0.00           H
ATOM    873  C   MET    54      55.633  35.469  35.887  1.00  0.00           C
ATOM    874  O   MET    54      56.825  35.427  35.610  1.00  0.00           O
ATOM    875  N   ASP    55      55.042  36.697  36.031  1.00  0.00           N
ATOM    876  H   ASP    55      54.136  36.674  36.478  1.00  0.00           H
ATOM    877  CA  ASP    55      55.619  38.017  35.823  1.00  0.00           C
ATOM    878  HA  ASP    55      56.701  37.934  35.722  1.00  0.00           H
ATOM    879  CB  ASP    55      55.045  38.679  34.573  1.00  0.00           C
ATOM    880  HB2 ASP    55      54.060  39.081  34.807  1.00  0.00           H
ATOM    881  HB3 ASP    55      55.565  39.625  34.429  1.00  0.00           H
ATOM    882  CG  ASP    55      55.150  37.792  33.308  1.00  0.00           C
ATOM    883  OD1 ASP    55      54.106  37.440  32.711  1.00  0.00           O
ATOM    884  OD2 ASP    55      56.271  37.332  32.983  1.00  0.00           O
ATOM    885  C   ASP    55      55.438  38.974  37.030  1.00  0.00           C
ATOM    886  O   ASP    55      54.386  38.963  37.655  1.00  0.00           O
ATOM    887  N   PHE    56      56.440  39.845  37.268  1.00  0.00           N
ATOM    888  H   PHE    56      57.188  39.962  36.599  1.00  0.00           H
ATOM    889  CA  PHE    56      56.313  41.058  38.088  1.00  0.00           C
ATOM    890  HA  PHE    56      55.729  40.716  38.943  1.00  0.00           H
ATOM    891  CB  PHE    56      57.656  41.481  38.589  1.00  0.00           C
ATOM    892  HB2 PHE    56      58.247  41.830  37.742  1.00  0.00           H
ATOM    893  HB3 PHE    56      57.449  42.361  39.197  1.00  0.00           H
ATOM    894  CG  PHE    56      58.497  40.537  39.348  1.00  0.00           C
ATOM    895  CD1 PHE    56      59.886  40.463  39.115  1.00  0.00           C
ATOM    896  HD1 PHE    56      60.239  41.038  38.272  1.00  0.00           H
ATOM    897  CE1 PHE    56      60.808  39.688  39.820  1.00  0.00           C
ATOM    898  HE1 PHE    56      61.845  39.566  39.546  1.00  0.00           H
ATOM    899  CZ  PHE    56      60.213  38.873  40.788  1.00  0.00           C
ATOM    900  HZ  PHE    56      60.856  38.181  41.313  1.00  0.00           H
ATOM    901  CE2 PHE    56      58.797  38.893  41.110  1.00  0.00           C
ATOM    902  HE2 PHE    56      58.538  38.241  41.931  1.00  0.00           H
ATOM    903  CD2 PHE    56      57.949  39.815  40.408  1.00  0.00           C
ATOM    904  HD2 PHE    56      56.930  39.845  40.764  1.00  0.00           H
ATOM    905  C   PHE    56      55.518  42.235  37.447  1.00  0.00           C
ATOM    906  O   PHE    56      55.787  42.507  36.313  1.00  0.00           O
ATOM    907  N   PRO    57      54.637  43.040  38.187  1.00  0.00           N
ATOM    908  CD  PRO    57      54.131  42.768  39.581  1.00  0.00           C
ATOM    909  HD2 PRO    57      54.900  42.342  40.225  1.00  0.00           H
ATOM    910  HD3 PRO    57      53.335  42.024  39.567  1.00  0.00           H
ATOM    911  CG  PRO    57      53.527  43.954  40.180  1.00  0.00           C
ATOM    912  HG2 PRO    57      54.300  44.589  40.613  1.00  0.00           H
ATOM    913  HG3 PRO    57      52.701  43.706  40.846  1.00  0.00           H
ATOM    914  CB  PRO    57      53.137  44.747  38.906  1.00  0.00           C
ATOM    915  HB2 PRO    57      53.056  45.809  39.131  1.00  0.00           H
ATOM    916  HB3 PRO    57      52.160  44.326  38.667  1.00  0.00           H
ATOM    917  CA  PRO    57      54.157  44.377  37.849  1.00  0.00           C
ATOM    918  HA  PRO    57      53.636  44.413  36.893  1.00  0.00           H
ATOM    919  C   PRO    57      55.342  45.371  37.973  1.00  0.00           C
ATOM    920  O   PRO    57      55.783  45.832  39.038  1.00  0.00           O
ATOM    921  N   THR    58      55.913  45.778  36.842  1.00  0.00           N
ATOM    922  H   THR    58      55.327  45.601  36.039  1.00  0.00           H
ATOM    923  CA  THR    58      56.957  46.784  36.795  1.00  0.00           C
ATOM    924  HA  THR    58      57.710  46.588  37.559  1.00  0.00           H
ATOM    925  CB  THR    58      57.718  46.760  35.498  1.00  0.00           C
ATOM    926  HB  THR    58      58.319  47.667  35.566  1.00  0.00           H
ATOM    927  CG2 THR    58      58.662  45.568  35.280  1.00  0.00           C
ATOM    928 HG21 THR    58      59.561  45.846  35.830  1.00  0.00           H
ATOM    929 HG22 THR    58      58.918  45.481  34.224  1.00  0.00           H
ATOM    930 HG23 THR    58      58.234  44.627  35.627  1.00  0.00           H
ATOM    931  OG1 THR    58      56.879  46.878  34.289  1.00  0.00           O
ATOM    932  HG1 THR    58      56.495  46.053  33.984  1.00  0.00           H
ATOM    933  C   THR    58      56.346  48.193  36.963  1.00  0.00           C
ATOM    934  O   THR    58      57.060  49.167  36.817  1.00  0.00           O
ATOM    935  N   GLY    59      55.043  48.263  37.120  1.00  0.00           N
ATOM    936  H   GLY    59      54.491  47.434  36.952  1.00  0.00           H
ATOM    937  CA  GLY    59      54.243  49.511  37.080  1.00  0.00           C
ATOM    938  HA2 GLY    59      53.296  49.308  37.578  1.00  0.00           H
ATOM    939  HA3 GLY    59      54.733  50.317  37.627  1.00  0.00           H
ATOM    940  C   GLY    59      54.025  50.017  35.624  1.00  0.00           C
ATOM    941  O   GLY    59      53.140  50.828  35.558  1.00  0.00           O
ATOM    942  N   LYS    60      54.924  49.640  34.697  1.00  0.00           N
ATOM    943  H   LYS    60      55.598  48.913  34.892  1.00  0.00           H
ATOM    944  CA  LYS    60      54.758  49.978  33.228  1.00  0.00           C
ATOM    945  HA  LYS    60      54.520  51.032  33.083  1.00  0.00           H
ATOM    946  CB  LYS    60      56.028  49.716  32.390  1.00  0.00           C
ATOM    947  HB2 LYS    60      56.097  48.627  32.408  1.00  0.00           H
ATOM    948  HB3 LYS    60      55.851  49.951  31.340  1.00  0.00           H
ATOM    949  CG  LYS    60      57.387  50.194  32.946  1.00  0.00           C
ATOM    950  HG2 LYS    60      57.713  49.480  33.703  1.00  0.00           H
ATOM    951  HG3 LYS    60      58.210  50.099  32.240  1.00  0.00           H
ATOM    952  CD  LYS    60      57.510  51.601  33.572  1.00  0.00           C
ATOM    953  HD2 LYS    60      56.965  51.702  34.511  1.00  0.00           H
ATOM    954  HD3 LYS    60      58.554  51.746  33.852  1.00  0.00           H
ATOM    955  CE  LYS    60      56.954  52.533  32.557  1.00  0.00           C
ATOM    956  HE2 LYS    60      57.669  52.566  31.734  1.00  0.00           H
ATOM    957  HE3 LYS    60      56.104  52.069  32.057  1.00  0.00           H
ATOM    958  NZ  LYS    60      56.763  53.869  33.050  1.00  0.00           N
ATOM    959  HZ1 LYS    60      55.775  54.028  33.184  1.00  0.00           H
ATOM    960  HZ2 LYS    60      56.975  54.459  32.258  1.00  0.00           H
ATOM    961  HZ3 LYS    60      57.263  53.883  33.927  1.00  0.00           H
ATOM    962  C   LYS    60      53.528  49.275  32.603  1.00  0.00           C
ATOM    963  O   LYS    60      53.191  49.615  31.462  1.00  0.00           O
ATOM    964  N   GLU    61      52.835  48.402  33.309  1.00  0.00           N
ATOM    965  H   GLU    61      53.286  48.003  34.119  1.00  0.00           H
ATOM    966  CA  GLU    61      51.540  47.915  32.911  1.00  0.00           C
ATOM    967  HA  GLU    61      51.618  47.350  31.982  1.00  0.00           H
ATOM    968  CB  GLU    61      51.024  46.830  33.904  1.00  0.00           C
ATOM    969  HB2 GLU    61      50.954  47.199  34.927  1.00  0.00           H
ATOM    970  HB3 GLU    61      50.063  46.591  33.446  1.00  0.00           H
ATOM    971  CG  GLU    61      51.943  45.592  33.995  1.00  0.00           C
ATOM    972  HG2 GLU    61      51.451  44.712  34.407  1.00  0.00           H
ATOM    973  HG3 GLU    61      52.024  45.363  32.934  1.00  0.00           H
ATOM    974  CD  GLU    61      53.343  45.821  34.547  1.00  0.00           C
ATOM    975  OE1 GLU    61      53.508  46.652  35.453  1.00  0.00           O
ATOM    976  OE2 GLU    61      54.337  45.133  34.042  1.00  0.00           O
ATOM    977  C   GLU    61      50.519  49.063  32.762  1.00  0.00           C
ATOM    978  O   GLU    61      50.113  49.729  33.733  1.00  0.00           O
ATOM    979  N   SER    62      50.051  49.208  31.513  1.00  0.00           N
ATOM    980  H   SER    62      50.371  48.571  30.797  1.00  0.00           H
ATOM    981  CA  SER    62      49.179  50.278  30.997  1.00  0.00           C
ATOM    982  HA  SER    62      48.788  50.793  31.875  1.00  0.00           H
ATOM    983  CB  SER    62      50.085  51.141  30.170  1.00  0.00           C
ATOM    984  HB2 SER    62      51.041  51.198  30.690  1.00  0.00           H
ATOM    985  HB3 SER    62      50.177  50.707  29.175  1.00  0.00           H
ATOM    986  OG  SER    62      49.478  52.440  30.177  1.00  0.00           O
ATOM    987  HG  SER    62      50.134  53.073  29.876  1.00  0.00           H
ATOM    988  C   SER    62      48.067  49.646  30.183  1.00  0.00           C
ATOM    989  O   SER    62      48.260  48.632  29.608  1.00  0.00           O
ATOM    990  N   GLY    63      46.857  50.265  30.228  1.00  0.00           N
ATOM    991  H   GLY    63      46.773  51.072  30.830  1.00  0.00           H
ATOM    992  CA  GLY    63      45.741  49.948  29.370  1.00  0.00           C
ATOM    993  HA2 GLY    63      45.612  50.722  28.614  1.00  0.00           H
ATOM    994  HA3 GLY    63      45.924  49.024  28.820  1.00  0.00           H
ATOM    995  C   GLY    63      44.490  49.780  30.234  1.00  0.00           C
ATOM    996  O   GLY    63      44.511  49.645  31.472  1.00  0.00           O
ATOM    997  N   ASP    64      43.375  49.884  29.514  1.00  0.00           N
ATOM    998  H   ASP    64      43.423  49.815  28.508  1.00  0.00           H
ATOM    999  CA  ASP    64      42.009  49.651  30.054  1.00  0.00           C
ATOM   1000  HA  ASP    64      41.910  50.242  30.965  1.00  0.00           H
ATOM   1001  CB  ASP    64      40.905  50.182  29.055  1.00  0.00           C
ATOM   1002  HB2 ASP    64      40.950  49.570  28.154  1.00  0.00           H
ATOM   1003  HB3 ASP    64      39.932  50.030  29.522  1.00  0.00           H
ATOM   1004  CG  ASP    64      41.046  51.591  28.502  1.00  0.00           C
ATOM   1005  OD1 ASP    64      42.006  51.832  27.711  1.00  0.00           O
ATOM   1006  OD2 ASP    64      40.222  52.494  28.710  1.00  0.00           O
ATOM   1007  C   ASP    64      41.684  48.186  30.261  1.00  0.00           C
ATOM   1008  O   ASP    64      41.773  47.361  29.418  1.00  0.00           O
ATOM   1009  N   PHE    65      41.148  47.852  31.425  1.00  0.00           N
ATOM   1010  H   PHE    65      40.821  48.506  32.122  1.00  0.00           H
ATOM   1011  CA  PHE    65      40.923  46.523  31.865  1.00  0.00           C
ATOM   1012  HA  PHE    65      40.594  45.907  31.028  1.00  0.00           H
ATOM   1013  CB  PHE    65      42.142  45.766  32.484  1.00  0.00           C
ATOM   1014  HB2 PHE    65      42.541  46.421  33.259  1.00  0.00           H
ATOM   1015  HB3 PHE    65      41.779  44.804  32.846  1.00  0.00           H
ATOM   1016  CG  PHE    65      43.215  45.429  31.485  1.00  0.00           C
ATOM   1017  CD1 PHE    65      43.200  44.243  30.727  1.00  0.00           C
ATOM   1018  HD1 PHE    65      42.470  43.494  30.997  1.00  0.00           H
ATOM   1019  CE1 PHE    65      44.103  43.978  29.701  1.00  0.00           C
ATOM   1020  HE1 PHE    65      44.028  43.035  29.180  1.00  0.00           H
ATOM   1021  CZ  PHE    65      45.042  44.971  29.447  1.00  0.00           C
ATOM   1022  HZ  PHE    65      45.677  44.763  28.600  1.00  0.00           H
ATOM   1023  CE2 PHE    65      45.066  46.144  30.130  1.00  0.00           C
ATOM   1024  HE2 PHE    65      45.758  46.907  29.806  1.00  0.00           H
ATOM   1025  CD2 PHE    65      44.220  46.384  31.197  1.00  0.00           C
ATOM   1026  HD2 PHE    65      44.313  47.302  31.759  1.00  0.00           H
ATOM   1027  C   PHE    65      39.729  46.497  32.857  1.00  0.00           C
ATOM   1028  O   PHE    65      39.205  47.498  33.371  1.00  0.00           O
ATOM   1029  N   LEU    66      39.143  45.308  33.029  1.00  0.00           N
ATOM   1030  H   LEU    66      39.732  44.529  32.771  1.00  0.00           H
ATOM   1031  CA  LEU    66      37.892  44.982  33.830  1.00  0.00           C
ATOM   1032  HA  LEU    66      37.579  45.910  34.307  1.00  0.00           H
ATOM   1033  CB  LEU    66      36.755  44.624  32.833  1.00  0.00           C
ATOM   1034  HB2 LEU    66      36.895  45.296  31.985  1.00  0.00           H
ATOM   1035  HB3 LEU    66      37.054  43.673  32.392  1.00  0.00           H
ATOM   1036  CG  LEU    66      35.264  44.746  33.236  1.00  0.00           C
ATOM   1037  HG  LEU    66      35.189  44.162  34.152  1.00  0.00           H
ATOM   1038  CD1 LEU    66      34.784  46.188  33.409  1.00  0.00           C
ATOM   1039 HD11 LEU    66      33.795  46.133  33.866  1.00  0.00           H
ATOM   1040 HD12 LEU    66      34.672  46.761  32.487  1.00  0.00           H
ATOM   1041 HD13 LEU    66      35.491  46.776  33.994  1.00  0.00           H
ATOM   1042  CD2 LEU    66      34.488  43.989  32.127  1.00  0.00           C
ATOM   1043 HD21 LEU    66      33.447  44.261  32.305  1.00  0.00           H
ATOM   1044 HD22 LEU    66      34.595  44.480  31.160  1.00  0.00           H
ATOM   1045 HD23 LEU    66      34.664  42.920  32.011  1.00  0.00           H
ATOM   1046  C   LEU    66      38.181  43.963  34.877  1.00  0.00           C
ATOM   1047  O   LEU    66      39.011  43.052  34.662  1.00  0.00           O
ATOM   1048  N   ALA    67      37.489  44.041  36.008  1.00  0.00           N
ATOM   1049  H   ALA    67      36.847  44.813  36.121  1.00  0.00           H
ATOM   1050  CA  ALA    67      37.520  43.088  37.069  1.00  0.00           C
ATOM   1051  HA  ALA    67      37.754  42.173  36.525  1.00  0.00           H
ATOM   1052  CB  ALA    67      38.556  43.590  38.036  1.00  0.00           C
ATOM   1053  HB1 ALA    67      38.433  43.087  38.995  1.00  0.00           H
ATOM   1054  HB2 ALA    67      38.417  44.670  38.100  1.00  0.00           H
ATOM   1055  HB3 ALA    67      39.533  43.373  37.604  1.00  0.00           H
ATOM   1056  C   ALA    67      36.153  42.904  37.786  1.00  0.00           C
ATOM   1057  O   ALA    67      35.342  43.793  37.880  1.00  0.00           O
ATOM   1058  N   ILE    68      35.941  41.664  38.259  1.00  0.00           N
ATOM   1059  H   ILE    68      36.732  41.037  38.303  1.00  0.00           H
ATOM   1060  CA  ILE    68      34.747  41.253  39.011  1.00  0.00           C
ATOM   1061  HA  ILE    68      33.972  42.014  39.102  1.00  0.00           H
ATOM   1062  CB  ILE    68      33.978  40.142  38.117  1.00  0.00           C
ATOM   1063  HB  ILE    68      34.761  39.507  37.703  1.00  0.00           H
ATOM   1064  CG2 ILE    68      32.943  39.343  38.912  1.00  0.00           C
ATOM   1065 HG21 ILE    68      32.356  40.132  39.382  1.00  0.00           H
ATOM   1066 HG22 ILE    68      33.472  38.709  39.623  1.00  0.00           H
ATOM   1067 HG23 ILE    68      32.223  38.759  38.340  1.00  0.00           H
ATOM   1068  CG1 ILE    68      33.215  40.829  37.038  1.00  0.00           C
ATOM   1069 HG12 ILE    68      32.536  41.604  37.395  1.00  0.00           H
ATOM   1070 HG13 ILE    68      33.919  41.472  36.510  1.00  0.00           H
ATOM   1071  CD1 ILE    68      32.365  39.906  36.089  1.00  0.00           C
ATOM   1072 HD11 ILE    68      31.317  39.913  36.387  1.00  0.00           H
ATOM   1073 HD12 ILE    68      32.784  38.906  35.972  1.00  0.00           H
ATOM   1074 HD13 ILE    68      32.438  40.301  35.075  1.00  0.00           H
ATOM   1075  C   ILE    68      35.111  40.579  40.336  1.00  0.00           C
ATOM   1076  O   ILE    68      36.079  39.892  40.420  1.00  0.00           O
ATOM   1077  N   ASP    69      34.250  40.662  41.372  1.00  0.00           N
ATOM   1078  H   ASP    69      33.373  41.154  41.283  1.00  0.00           H
ATOM   1079  CA  ASP    69      34.474  39.886  42.603  1.00  0.00           C
ATOM   1080  HA  ASP    69      34.916  38.927  42.334  1.00  0.00           H
ATOM   1081  CB  ASP    69      35.232  40.728  43.607  1.00  0.00           C
ATOM   1082  HB2 ASP    69      36.246  40.758  43.210  1.00  0.00           H
ATOM   1083  HB3 ASP    69      34.834  41.736  43.720  1.00  0.00           H
ATOM   1084  CG  ASP    69      35.507  40.166  45.002  1.00  0.00           C
ATOM   1085  OD1 ASP    69      35.791  38.942  45.084  1.00  0.00           O
ATOM   1086  OD2 ASP    69      35.778  40.857  46.005  1.00  0.00           O
ATOM   1087  C   ASP    69      33.066  39.324  43.196  1.00  0.00           C
ATOM   1088  O   ASP    69      32.097  40.037  43.004  1.00  0.00           O
ATOM   1089  N   LEU    70      33.043  38.355  44.088  1.00  0.00           N
ATOM   1090  H   LEU    70      33.923  38.027  44.459  1.00  0.00           H
ATOM   1091  CA  LEU    70      31.798  37.750  44.549  1.00  0.00           C
ATOM   1092  HA  LEU    70      30.987  38.477  44.513  1.00  0.00           H
ATOM   1093  CB  LEU    70      31.490  36.716  43.438  1.00  0.00           C
ATOM   1094  HB2 LEU    70      31.178  37.296  42.569  1.00  0.00           H
ATOM   1095  HB3 LEU    70      32.373  36.163  43.119  1.00  0.00           H
ATOM   1096  CG  LEU    70      30.323  35.795  43.857  1.00  0.00           C
ATOM   1097  HG  LEU    70      30.379  35.519  44.911  1.00  0.00           H
ATOM   1098  CD1 LEU    70      28.965  36.540  43.794  1.00  0.00           C
ATOM   1099 HD11 LEU    70      28.147  35.871  44.060  1.00  0.00           H
ATOM   1100 HD12 LEU    70      28.762  36.998  42.826  1.00  0.00           H
ATOM   1101 HD13 LEU    70      28.853  37.365  44.498  1.00  0.00           H
ATOM   1102  CD2 LEU    70      30.296  34.515  43.033  1.00  0.00           C
ATOM   1103 HD21 LEU    70      29.585  33.853  43.529  1.00  0.00           H
ATOM   1104 HD22 LEU    70      30.152  34.711  41.971  1.00  0.00           H
ATOM   1105 HD23 LEU    70      31.288  34.090  43.184  1.00  0.00           H
ATOM   1106  C   LEU    70      31.754  37.226  46.039  1.00  0.00           C
ATOM   1107  O   LEU    70      32.773  36.740  46.582  1.00  0.00           O
ATOM   1108  N   GLY    71      30.572  37.295  46.683  1.00  0.00           N
ATOM   1109  H   GLY    71      29.763  37.715  46.251  1.00  0.00           H
ATOM   1110  CA  GLY    71      30.289  36.583  47.920  1.00  0.00           C
ATOM   1111  HA2 GLY    71      30.929  35.700  47.929  1.00  0.00           H
ATOM   1112  HA3 GLY    71      30.607  37.127  48.810  1.00  0.00           H
ATOM   1113  C   GLY    71      28.842  36.208  47.989  1.00  0.00           C
ATOM   1114  O   GLY    71      28.058  36.495  47.076  1.00  0.00           O
ATOM   1115  N   GLY    72      28.484  35.593  49.183  1.00  0.00           N
ATOM   1116  H   GLY    72      29.244  35.455  49.834  1.00  0.00           H
ATOM   1117  CA  GLY    72      27.194  35.043  49.426  1.00  0.00           C
ATOM   1118  HA2 GLY    72      26.833  34.450  48.586  1.00  0.00           H
ATOM   1119  HA3 GLY    72      27.336  34.439  50.322  1.00  0.00           H
ATOM   1120  C   GLY    72      26.016  36.022  49.530  1.00  0.00           C
ATOM   1121  O   GLY    72      24.893  35.604  49.786  1.00  0.00           O
ATOM   1122  N   THR    73      26.226  37.321  49.425  1.00  0.00           N
ATOM   1123  H   THR    73      27.183  37.597  49.258  1.00  0.00           H
ATOM   1124  CA  THR    73      25.150  38.326  49.235  1.00  0.00           C
ATOM   1125  HA  THR    73      24.299  37.788  48.816  1.00  0.00           H
ATOM   1126  CB  THR    73      24.664  38.909  50.562  1.00  0.00           C
ATOM   1127  HB  THR    73      24.491  38.021  51.170  1.00  0.00           H
ATOM   1128  CG2 THR    73      25.755  39.803  51.213  1.00  0.00           C
ATOM   1129 HG21 THR    73      26.648  39.220  51.437  1.00  0.00           H
ATOM   1130 HG22 THR    73      25.368  40.162  52.166  1.00  0.00           H
ATOM   1131 HG23 THR    73      26.029  40.647  50.580  1.00  0.00           H
ATOM   1132  OG1 THR    73      23.429  39.567  50.455  1.00  0.00           O
ATOM   1133  HG1 THR    73      22.826  39.079  49.890  1.00  0.00           H
ATOM   1134  C   THR    73      25.384  39.392  48.154  1.00  0.00           C
ATOM   1135  O   THR    73      24.408  40.090  47.774  1.00  0.00           O
ATOM   1136  N   ASN    74      26.648  39.545  47.643  1.00  0.00           N
ATOM   1137  H   ASN    74      27.435  38.962  47.890  1.00  0.00           H
ATOM   1138  CA  ASN    74      26.959  40.629  46.694  1.00  0.00           C
ATOM   1139  HA  ASN    74      26.068  40.784  46.086  1.00  0.00           H
ATOM   1140  CB  ASN    74      27.489  41.803  47.479  1.00  0.00           C
ATOM   1141  HB2 ASN    74      26.739  42.138  48.194  1.00  0.00           H
ATOM   1142  HB3 ASN    74      28.304  41.395  48.078  1.00  0.00           H
ATOM   1143  CG  ASN    74      28.070  42.939  46.649  1.00  0.00           C
ATOM   1144  OD1 ASN    74      27.427  43.939  46.369  1.00  0.00           O
ATOM   1145  ND2 ASN    74      29.337  43.038  46.310  1.00  0.00           N
ATOM   1146 HD21 ASN    74      29.890  42.211  46.486  1.00  0.00           H
ATOM   1147 HD22 ASN    74      29.622  43.861  45.798  1.00  0.00           H
ATOM   1148  C   ASN    74      28.021  40.253  45.633  1.00  0.00           C
ATOM   1149  O   ASN    74      29.071  39.674  45.883  1.00  0.00           O
ATOM   1150  N   LEU    75      27.750  40.705  44.417  1.00  0.00           N
ATOM   1151  H   LEU    75      26.834  41.084  44.219  1.00  0.00           H
ATOM   1152  CA  LEU    75      28.674  40.829  43.295  1.00  0.00           C
ATOM   1153  HA  LEU    75      29.484  40.135  43.520  1.00  0.00           H
ATOM   1154  CB  LEU    75      27.928  40.290  42.008  1.00  0.00           C
ATOM   1155  HB2 LEU    75      27.654  39.260  42.241  1.00  0.00           H
ATOM   1156  HB3 LEU    75      26.958  40.781  41.934  1.00  0.00           H
ATOM   1157  CG  LEU    75      28.656  40.506  40.653  1.00  0.00           C
ATOM   1158  HG  LEU    75      29.290  41.393  40.671  1.00  0.00           H
ATOM   1159  CD1 LEU    75      29.568  39.295  40.473  1.00  0.00           C
ATOM   1160 HD11 LEU    75      29.230  38.333  40.858  1.00  0.00           H
ATOM   1161 HD12 LEU    75      30.526  39.562  40.920  1.00  0.00           H
ATOM   1162 HD13 LEU    75      29.796  39.149  39.417  1.00  0.00           H
ATOM   1163  CD2 LEU    75      27.687  40.607  39.522  1.00  0.00           C
ATOM   1164 HD21 LEU    75      27.114  39.679  39.518  1.00  0.00           H
ATOM   1165 HD22 LEU    75      27.050  41.477  39.683  1.00  0.00           H
ATOM   1166 HD23 LEU    75      28.252  40.850  38.622  1.00  0.00           H
ATOM   1167  C   LEU    75      29.148  42.267  43.096  1.00  0.00           C
ATOM   1168  O   LEU    75      28.375  43.216  43.166  1.00  0.00           O
ATOM   1169  N   ARG    76      30.470  42.381  42.956  1.00  0.00           N
ATOM   1170  H   ARG    76      31.074  41.572  42.911  1.00  0.00           H
ATOM   1171  CA  ARG    76      31.175  43.694  42.669  1.00  0.00           C
ATOM   1172  HA  ARG    76      30.440  44.478  42.852  1.00  0.00           H
ATOM   1173  CB  ARG    76      32.223  43.878  43.731  1.00  0.00           C
ATOM   1174  HB2 ARG    76      31.735  44.179  44.657  1.00  0.00           H
ATOM   1175  HB3 ARG    76      32.643  42.881  43.862  1.00  0.00           H
ATOM   1176  CG  ARG    76      33.381  44.789  43.511  1.00  0.00           C
ATOM   1177  HG2 ARG    76      33.986  44.402  42.692  1.00  0.00           H
ATOM   1178  HG3 ARG    76      32.979  45.770  43.258  1.00  0.00           H
ATOM   1179  CD  ARG    76      34.254  44.974  44.726  1.00  0.00           C
ATOM   1180  HD2 ARG    76      33.635  45.034  45.621  1.00  0.00           H
ATOM   1181  HD3 ARG    76      34.856  44.065  44.744  1.00  0.00           H
ATOM   1182  NE  ARG    76      35.120  46.259  44.661  1.00  0.00           N
ATOM   1183  HE  ARG    76      34.586  47.008  45.077  1.00  0.00           H
ATOM   1184  CZ  ARG    76      36.386  46.423  44.371  1.00  0.00           C
ATOM   1185  NH1 ARG    76      37.180  45.354  44.222  1.00  0.00           N
ATOM   1186 HH11 ARG    76      36.757  44.442  44.311  1.00  0.00           H
ATOM   1187 HH12 ARG    76      38.168  45.549  44.135  1.00  0.00           H
ATOM   1188  NH2 ARG    76      36.869  47.610  44.242  1.00  0.00           N
ATOM   1189 HH21 ARG    76      36.188  48.335  44.068  1.00  0.00           H
ATOM   1190 HH22 ARG    76      37.874  47.679  44.174  1.00  0.00           H
ATOM   1191  C   ARG    76      31.690  43.756  41.228  1.00  0.00           C
ATOM   1192  O   ARG    76      32.044  42.732  40.668  1.00  0.00           O
ATOM   1193  N   VAL    77      31.704  45.040  40.661  1.00  0.00           N
ATOM   1194  H   VAL    77      31.312  45.860  41.103  1.00  0.00           H
ATOM   1195  CA  VAL    77      32.158  45.132  39.253  1.00  0.00           C
ATOM   1196  HA  VAL    77      32.822  44.305  39.001  1.00  0.00           H
ATOM   1197  CB  VAL    77      31.040  45.068  38.243  1.00  0.00           C
ATOM   1198  HB  VAL    77      30.428  45.970  38.281  1.00  0.00           H
ATOM   1199  CG1 VAL    77      31.583  44.936  36.777  1.00  0.00           C
ATOM   1200 HG11 VAL    77      31.720  43.891  36.501  1.00  0.00           H
ATOM   1201 HG12 VAL    77      30.792  45.246  36.096  1.00  0.00           H
ATOM   1202 HG13 VAL    77      32.455  45.582  36.665  1.00  0.00           H
ATOM   1203  CG2 VAL    77      30.120  43.849  38.420  1.00  0.00           C
ATOM   1204 HG21 VAL    77      30.643  42.913  38.221  1.00  0.00           H
ATOM   1205 HG22 VAL    77      29.334  43.941  37.670  1.00  0.00           H
ATOM   1206 HG23 VAL    77      29.660  43.808  39.407  1.00  0.00           H
ATOM   1207  C   VAL    77      32.945  46.460  38.966  1.00  0.00           C
ATOM   1208  O   VAL    77      32.571  47.522  39.525  1.00  0.00           O
ATOM   1209  N   VAL    78      34.163  46.367  38.382  1.00  0.00           N
ATOM   1210  H   VAL    78      34.539  45.499  38.030  1.00  0.00           H
ATOM   1211  CA  VAL    78      35.151  47.463  38.348  1.00  0.00           C
ATOM   1212  HA  VAL    78      34.630  48.405  38.525  1.00  0.00           H
ATOM   1213  CB  VAL    78      36.184  47.156  39.485  1.00  0.00           C
ATOM   1214  HB  VAL    78      36.375  46.099  39.304  1.00  0.00           H
ATOM   1215  CG1 VAL    78      37.391  48.031  39.433  1.00  0.00           C
ATOM   1216 HG11 VAL    78      37.850  48.014  40.421  1.00  0.00           H
ATOM   1217 HG12 VAL    78      37.974  47.619  38.609  1.00  0.00           H
ATOM   1218 HG13 VAL    78      37.023  49.024  39.175  1.00  0.00           H
ATOM   1219  CG2 VAL    78      35.503  47.348  40.820  1.00  0.00           C
ATOM   1220 HG21 VAL    78      34.678  48.061  40.826  1.00  0.00           H
ATOM   1221 HG22 VAL    78      36.193  47.776  41.547  1.00  0.00           H
ATOM   1222 HG23 VAL    78      35.156  46.399  41.228  1.00  0.00           H
ATOM   1223  C   VAL    78      35.866  47.587  36.963  1.00  0.00           C
ATOM   1224  O   VAL    78      36.307  46.543  36.440  1.00  0.00           O
ATOM   1225  N   LEU    79      35.841  48.746  36.335  1.00  0.00           N
ATOM   1226  H   LEU    79      35.468  49.507  36.886  1.00  0.00           H
ATOM   1227  CA  LEU    79      36.524  49.188  35.179  1.00  0.00           C
ATOM   1228  HA  LEU    79      36.892  48.335  34.609  1.00  0.00           H
ATOM   1229  CB  LEU    79      35.491  49.811  34.243  1.00  0.00           C
ATOM   1230  HB2 LEU    79      34.798  49.012  33.980  1.00  0.00           H
ATOM   1231  HB3 LEU    79      34.989  50.484  34.938  1.00  0.00           H
ATOM   1232  CG  LEU    79      36.021  50.405  32.900  1.00  0.00           C
ATOM   1233  HG  LEU    79      36.825  51.120  33.079  1.00  0.00           H
ATOM   1234  CD1 LEU    79      36.517  49.331  31.908  1.00  0.00           C
ATOM   1235 HD11 LEU    79      37.394  48.854  32.347  1.00  0.00           H
ATOM   1236 HD12 LEU    79      36.702  49.804  30.943  1.00  0.00           H
ATOM   1237 HD13 LEU    79      35.794  48.546  31.686  1.00  0.00           H
ATOM   1238  CD2 LEU    79      34.961  51.324  32.241  1.00  0.00           C
ATOM   1239 HD21 LEU    79      34.151  50.770  31.768  1.00  0.00           H
ATOM   1240 HD22 LEU    79      34.663  52.123  32.920  1.00  0.00           H
ATOM   1241 HD23 LEU    79      35.410  51.815  31.377  1.00  0.00           H
ATOM   1242  C   LEU    79      37.666  50.131  35.591  1.00  0.00           C
ATOM   1243  O   LEU    79      37.525  51.118  36.328  1.00  0.00           O
ATOM   1244  N   VAL    80      38.847  49.899  35.031  1.00  0.00           N
ATOM   1245  H   VAL    80      38.936  49.144  34.367  1.00  0.00           H
ATOM   1246  CA  VAL    80      40.081  50.488  35.415  1.00  0.00           C
ATOM   1247  HA  VAL    80      39.909  51.364  36.040  1.00  0.00           H
ATOM   1248  CB  VAL    80      40.910  49.440  36.147  1.00  0.00           C
ATOM   1249  HB  VAL    80      41.302  48.717  35.432  1.00  0.00           H
ATOM   1250  CG1 VAL    80      42.225  50.035  36.786  1.00  0.00           C
ATOM   1251 HG11 VAL    80      42.670  49.302  37.459  1.00  0.00           H
ATOM   1252 HG12 VAL    80      42.960  50.260  36.013  1.00  0.00           H
ATOM   1253 HG13 VAL    80      41.961  50.805  37.511  1.00  0.00           H
ATOM   1254  CG2 VAL    80      40.149  48.597  37.199  1.00  0.00           C
ATOM   1255 HG21 VAL    80      39.311  47.984  36.865  1.00  0.00           H
ATOM   1256 HG22 VAL    80      39.702  49.325  37.876  1.00  0.00           H
ATOM   1257 HG23 VAL    80      40.820  47.912  37.718  1.00  0.00           H
ATOM   1258  C   VAL    80      40.902  50.851  34.183  1.00  0.00           C
ATOM   1259  O   VAL    80      40.959  50.180  33.164  1.00  0.00           O
ATOM   1260  N   LYS    81      41.527  52.024  34.247  1.00  0.00           N
ATOM   1261  H   LYS    81      41.462  52.500  35.135  1.00  0.00           H
ATOM   1262  CA  LYS    81      42.487  52.538  33.243  1.00  0.00           C
ATOM   1263  HA  LYS    81      42.571  51.819  32.428  1.00  0.00           H
ATOM   1264  CB  LYS    81      42.119  53.920  32.646  1.00  0.00           C
ATOM   1265  HB2 LYS    81      41.787  54.508  33.501  1.00  0.00           H
ATOM   1266  HB3 LYS    81      43.003  54.466  32.314  1.00  0.00           H
ATOM   1267  CG  LYS    81      41.115  53.953  31.546  1.00  0.00           C
ATOM   1268  HG2 LYS    81      41.511  53.372  30.714  1.00  0.00           H
ATOM   1269  HG3 LYS    81      40.264  53.453  32.009  1.00  0.00           H
ATOM   1270  CD  LYS    81      40.663  55.409  31.240  1.00  0.00           C
ATOM   1271  HD2 LYS    81      39.987  55.818  31.989  1.00  0.00           H
ATOM   1272  HD3 LYS    81      41.579  55.977  31.072  1.00  0.00           H
ATOM   1273  CE  LYS    81      39.855  55.545  29.875  1.00  0.00           C
ATOM   1274  HE2 LYS    81      39.406  56.538  29.862  1.00  0.00           H
ATOM   1275  HE3 LYS    81      40.546  55.450  29.037  1.00  0.00           H
ATOM   1276  NZ  LYS    81      38.832  54.608  29.683  1.00  0.00           N
ATOM   1277  HZ1 LYS    81      38.196  54.486  30.460  1.00  0.00           H
ATOM   1278  HZ2 LYS    81      39.312  53.724  29.589  1.00  0.00           H
ATOM   1279  HZ3 LYS    81      38.327  54.687  28.812  1.00  0.00           H
ATOM   1280  C   LYS    81      43.821  52.538  33.978  1.00  0.00           C
ATOM   1281  O   LYS    81      44.087  53.335  34.850  1.00  0.00           O
ATOM   1282  N   LEU    82      44.732  51.633  33.639  1.00  0.00           N
ATOM   1283  H   LEU    82      44.600  50.970  32.889  1.00  0.00           H
ATOM   1284  CA  LEU    82      46.092  51.577  34.232  1.00  0.00           C
ATOM   1285  HA  LEU    82      46.017  51.916  35.266  1.00  0.00           H
ATOM   1286  CB  LEU    82      46.676  50.175  34.151  1.00  0.00           C
ATOM   1287  HB2 LEU    82      46.871  49.891  33.116  1.00  0.00           H
ATOM   1288  HB3 LEU    82      47.616  50.283  34.692  1.00  0.00           H
ATOM   1289  CG  LEU    82      45.827  49.130  34.859  1.00  0.00           C
ATOM   1290  HG  LEU    82      44.798  49.316  34.549  1.00  0.00           H
ATOM   1291  CD1 LEU    82      46.216  47.764  34.354  1.00  0.00           C
ATOM   1292 HD11 LEU    82      45.449  47.129  34.798  1.00  0.00           H
ATOM   1293 HD12 LEU    82      47.202  47.401  34.645  1.00  0.00           H
ATOM   1294 HD13 LEU    82      46.089  47.754  33.271  1.00  0.00           H
ATOM   1295  CD2 LEU    82      45.888  49.189  36.312  1.00  0.00           C
ATOM   1296 HD21 LEU    82      45.204  48.422  36.675  1.00  0.00           H
ATOM   1297 HD22 LEU    82      46.897  48.974  36.665  1.00  0.00           H
ATOM   1298 HD23 LEU    82      45.470  50.140  36.643  1.00  0.00           H
ATOM   1299  C   LEU    82      46.938  52.488  33.462  1.00  0.00           C
ATOM   1300  O   LEU    82      46.871  52.528  32.229  1.00  0.00           O
ATOM   1301  N   GLY    83      47.711  53.296  34.188  1.00  0.00           N
ATOM   1302  H   GLY    83      47.828  53.185  35.185  1.00  0.00           H
ATOM   1303  CA  GLY    83      48.358  54.478  33.616  1.00  0.00           C
ATOM   1304  HA2 GLY    83      47.833  54.677  32.682  1.00  0.00           H
ATOM   1305  HA3 GLY    83      48.408  55.341  34.282  1.00  0.00           H
ATOM   1306  C   GLY    83      49.801  54.170  33.143  1.00  0.00           C
ATOM   1307  O   GLY    83      50.346  55.037  32.497  1.00  0.00           O
ATOM   1308  N   GLY    84      50.477  53.143  33.601  1.00  0.00           N
ATOM   1309  H   GLY    84      50.014  52.456  34.180  1.00  0.00           H
ATOM   1310  CA  GLY    84      51.912  52.823  33.244  1.00  0.00           C
ATOM   1311  HA2 GLY    84      52.219  51.797  33.447  1.00  0.00           H
ATOM   1312  HA3 GLY    84      52.167  53.017  32.203  1.00  0.00           H
ATOM   1313  C   GLY    84      52.915  53.558  34.167  1.00  0.00           C
ATOM   1314  O   GLY    84      54.090  53.595  33.848  1.00  0.00           O
ATOM   1315  N   ASP    85      52.456  54.227  35.157  1.00  0.00           N
ATOM   1316  H   ASP    85      51.452  54.334  35.170  1.00  0.00           H
ATOM   1317  CA  ASP    85      53.161  55.189  35.956  1.00  0.00           C
ATOM   1318  HA  ASP    85      54.247  55.197  35.852  1.00  0.00           H
ATOM   1319  CB  ASP    85      52.775  56.602  35.435  1.00  0.00           C
ATOM   1320  HB2 ASP    85      53.396  57.402  35.838  1.00  0.00           H
ATOM   1321  HB3 ASP    85      53.047  56.693  34.384  1.00  0.00           H
ATOM   1322  CG  ASP    85      51.279  56.825  35.643  1.00  0.00           C
ATOM   1323  OD1 ASP    85      50.671  57.819  35.050  1.00  0.00           O
ATOM   1324  OD2 ASP    85      50.683  56.138  36.514  1.00  0.00           O
ATOM   1325  C   ASP    85      52.975  54.952  37.500  1.00  0.00           C
ATOM   1326  O   ASP    85      53.087  55.842  38.319  1.00  0.00           O
ATOM   1327  N   ARG    86      52.706  53.644  37.856  1.00  0.00           N
ATOM   1328  H   ARG    86      52.636  52.998  37.082  1.00  0.00           H
ATOM   1329  CA  ARG    86      52.360  53.146  39.135  1.00  0.00           C
ATOM   1330  HA  ARG    86      52.183  52.071  39.129  1.00  0.00           H
ATOM   1331  CB  ARG    86      53.549  53.248  40.091  1.00  0.00           C
ATOM   1332  HB2 ARG    86      53.725  54.300  40.315  1.00  0.00           H
ATOM   1333  HB3 ARG    86      53.157  52.861  41.031  1.00  0.00           H
ATOM   1334  CG  ARG    86      54.838  52.466  39.630  1.00  0.00           C
ATOM   1335  HG2 ARG    86      54.488  51.476  39.338  1.00  0.00           H
ATOM   1336  HG3 ARG    86      55.314  52.975  38.792  1.00  0.00           H
ATOM   1337  CD  ARG    86      55.807  52.413  40.759  1.00  0.00           C
ATOM   1338  HD2 ARG    86      56.224  53.383  41.032  1.00  0.00           H
ATOM   1339  HD3 ARG    86      55.280  52.023  41.628  1.00  0.00           H
ATOM   1340  NE  ARG    86      56.900  51.481  40.359  1.00  0.00           N
ATOM   1341  HE  ARG    86      57.788  51.804  40.003  1.00  0.00           H
ATOM   1342  CZ  ARG    86      56.982  50.186  40.542  1.00  0.00           C
ATOM   1343  NH1 ARG    86      55.946  49.492  40.876  1.00  0.00           N
ATOM   1344 HH11 ARG    86      54.991  49.822  40.851  1.00  0.00           H
ATOM   1345 HH12 ARG    86      56.034  48.507  41.079  1.00  0.00           H
ATOM   1346  NH2 ARG    86      58.110  49.509  40.361  1.00  0.00           N
ATOM   1347 HH21 ARG    86      58.937  49.949  39.984  1.00  0.00           H
ATOM   1348 HH22 ARG    86      58.201  48.531  40.597  1.00  0.00           H
ATOM   1349  C   ARG    86      50.975  53.604  39.592  1.00  0.00           C
ATOM   1350  O   ARG    86      50.744  53.542  40.791  1.00  0.00           O
ATOM   1351  N   THR    87      50.227  54.288  38.734  1.00  0.00           N
ATOM   1352  H   THR    87      50.616  54.395  37.808  1.00  0.00           H
ATOM   1353  CA  THR    87      48.840  54.786  39.116  1.00  0.00           C
ATOM   1354  HA  THR    87      48.624  54.354  40.092  1.00  0.00           H
ATOM   1355  CB  THR    87      48.813  56.332  39.254  1.00  0.00           C
ATOM   1356  HB  THR    87      47.816  56.613  39.590  1.00  0.00           H
ATOM   1357  CG2 THR    87      49.661  56.794  40.348  1.00  0.00           C
ATOM   1358 HG21 THR    87      50.690  56.440  40.308  1.00  0.00           H
ATOM   1359 HG22 THR    87      49.260  56.452  41.302  1.00  0.00           H
ATOM   1360 HG23 THR    87      49.771  57.879  40.336  1.00  0.00           H
ATOM   1361  OG1 THR    87      48.993  57.079  38.110  1.00  0.00           O
ATOM   1362  HG1 THR    87      49.684  56.676  37.579  1.00  0.00           H
ATOM   1363  C   THR    87      47.729  54.348  38.135  1.00  0.00           C
ATOM   1364  O   THR    87      48.025  53.749  37.109  1.00  0.00           O
ATOM   1365  N   PHE    88      46.476  54.649  38.493  1.00  0.00           N
ATOM   1366  H   PHE    88      46.371  55.077  39.402  1.00  0.00           H
ATOM   1367  CA  PHE    88      45.306  54.283  37.742  1.00  0.00           C
ATOM   1368  HA  PHE    88      45.530  54.505  36.699  1.00  0.00           H
ATOM   1369  CB  PHE    88      45.084  52.820  37.838  1.00  0.00           C
ATOM   1370  HB2 PHE    88      44.372  52.564  37.055  1.00  0.00           H
ATOM   1371  HB3 PHE    88      46.056  52.392  37.594  1.00  0.00           H
ATOM   1372  CG  PHE    88      44.625  52.234  39.187  1.00  0.00           C
ATOM   1373  CD1 PHE    88      43.264  52.265  39.555  1.00  0.00           C
ATOM   1374  HD1 PHE    88      42.538  52.765  38.930  1.00  0.00           H
ATOM   1375  CE1 PHE    88      42.922  51.831  40.873  1.00  0.00           C
ATOM   1376  HE1 PHE    88      41.878  51.939  41.128  1.00  0.00           H
ATOM   1377  CZ  PHE    88      43.897  51.238  41.722  1.00  0.00           C
ATOM   1378  HZ  PHE    88      43.596  50.942  42.717  1.00  0.00           H
ATOM   1379  CE2 PHE    88      45.228  51.147  41.277  1.00  0.00           C
ATOM   1380  HE2 PHE    88      45.877  50.615  41.956  1.00  0.00           H
ATOM   1381  CD2 PHE    88      45.587  51.607  40.042  1.00  0.00           C
ATOM   1382  HD2 PHE    88      46.612  51.425  39.755  1.00  0.00           H
ATOM   1383  C   PHE    88      44.020  55.055  38.103  1.00  0.00           C
ATOM   1384  O   PHE    88      43.928  55.671  39.131  1.00  0.00           O
ATOM   1385  N   ASP    89      42.970  54.926  37.279  1.00  0.00           N
ATOM   1386  H   ASP    89      43.046  54.399  36.421  1.00  0.00           H
ATOM   1387  CA  ASP    89      41.598  55.382  37.645  1.00  0.00           C
ATOM   1388  HA  ASP    89      41.549  55.913  38.596  1.00  0.00           H
ATOM   1389  CB  ASP    89      41.238  56.370  36.528  1.00  0.00           C
ATOM   1390  HB2 ASP    89      42.098  57.004  36.313  1.00  0.00           H
ATOM   1391  HB3 ASP    89      40.860  55.813  35.670  1.00  0.00           H
ATOM   1392  CG  ASP    89      40.108  57.245  36.911  1.00  0.00           C
ATOM   1393  OD1 ASP    89      39.761  58.192  36.127  1.00  0.00           O
ATOM   1394  OD2 ASP    89      39.571  57.094  38.044  1.00  0.00           O
ATOM   1395  C   ASP    89      40.563  54.227  37.719  1.00  0.00           C
ATOM   1396  O   ASP    89      40.749  53.327  36.947  1.00  0.00           O
ATOM   1397  N   THR    90      39.611  54.234  38.637  1.00  0.00           N
ATOM   1398  H   THR    90      39.593  55.007  39.287  1.00  0.00           H
ATOM   1399  CA  THR    90      38.744  53.128  38.845  1.00  0.00           C
ATOM   1400  HA  THR    90      38.803  52.508  37.950  1.00  0.00           H
ATOM   1401  CB  THR    90      39.134  52.256  40.004  1.00  0.00           C
ATOM   1402  HB  THR    90      40.079  51.805  39.703  1.00  0.00           H
ATOM   1403  CG2 THR    90      39.126  52.965  41.292  1.00  0.00           C
ATOM   1404 HG21 THR    90      38.156  53.327  41.633  1.00  0.00           H
ATOM   1405 HG22 THR    90      39.864  53.748  41.116  1.00  0.00           H
ATOM   1406 HG23 THR    90      39.515  52.282  42.047  1.00  0.00           H
ATOM   1407  OG1 THR    90      38.176  51.248  40.226  1.00  0.00           O
ATOM   1408  HG1 THR    90      38.566  50.425  40.530  1.00  0.00           H
ATOM   1409  C   THR    90      37.302  53.675  38.889  1.00  0.00           C
ATOM   1410  O   THR    90      37.016  54.771  39.358  1.00  0.00           O
ATOM   1411  N   THR    91      36.357  52.839  38.364  1.00  0.00           N
ATOM   1412  H   THR    91      36.642  51.920  38.057  1.00  0.00           H
ATOM   1413  CA  THR    91      34.925  53.056  38.339  1.00  0.00           C
ATOM   1414  HA  THR    91      34.676  53.610  39.244  1.00  0.00           H
ATOM   1415  CB  THR    91      34.484  53.908  37.162  1.00  0.00           C
ATOM   1416  HB  THR    91      34.891  54.913  37.276  1.00  0.00           H
ATOM   1417  CG2 THR    91      34.755  53.382  35.699  1.00  0.00           C
ATOM   1418 HG21 THR    91      34.073  52.567  35.460  1.00  0.00           H
ATOM   1419 HG22 THR    91      35.756  52.970  35.578  1.00  0.00           H
ATOM   1420 HG23 THR    91      34.564  54.163  34.962  1.00  0.00           H
ATOM   1421  OG1 THR    91      33.073  54.164  37.264  1.00  0.00           O
ATOM   1422  HG1 THR    91      32.993  54.659  38.082  1.00  0.00           H
ATOM   1423  C   THR    91      34.207  51.729  38.529  1.00  0.00           C
ATOM   1424  O   THR    91      34.648  50.688  37.988  1.00  0.00           O
ATOM   1425  N   GLN    92      33.074  51.760  39.195  1.00  0.00           N
ATOM   1426  H   GLN    92      32.799  52.669  39.537  1.00  0.00           H
ATOM   1427  CA  GLN    92      32.515  50.670  40.009  1.00  0.00           C
ATOM   1428  HA  GLN    92      32.814  49.711  39.585  1.00  0.00           H
ATOM   1429  CB  GLN    92      33.091  50.649  41.469  1.00  0.00           C
ATOM   1430  HB2 GLN    92      32.493  51.383  42.009  1.00  0.00           H
ATOM   1431  HB3 GLN    92      32.795  49.731  41.978  1.00  0.00           H
ATOM   1432  CG  GLN    92      34.633  50.999  41.614  1.00  0.00           C
ATOM   1433  HG2 GLN    92      35.193  50.303  40.992  1.00  0.00           H
ATOM   1434  HG3 GLN    92      34.901  51.979  41.217  1.00  0.00           H
ATOM   1435  CD  GLN    92      35.197  50.810  43.088  1.00  0.00           C
ATOM   1436  OE1 GLN    92      34.625  50.241  43.995  1.00  0.00           O
ATOM   1437  NE2 GLN    92      36.423  51.163  43.331  1.00  0.00           N
ATOM   1438 HE21 GLN    92      36.804  50.928  44.237  1.00  0.00           H
ATOM   1439 HE22 GLN    92      37.039  51.481  42.596  1.00  0.00           H
ATOM   1440  C   GLN    92      31.014  50.571  40.015  1.00  0.00           C
ATOM   1441  O   GLN    92      30.307  51.486  39.679  1.00  0.00           O
ATOM   1442  N   SER    93      30.488  49.407  40.499  1.00  0.00           N
ATOM   1443  H   SER    93      31.121  48.652  40.720  1.00  0.00           H
ATOM   1444  CA  SER    93      29.109  49.180  40.983  1.00  0.00           C
ATOM   1445  HA  SER    93      28.667  50.118  41.317  1.00  0.00           H
ATOM   1446  CB  SER    93      28.305  48.920  39.767  1.00  0.00           C
ATOM   1447  HB2 SER    93      28.512  49.740  39.079  1.00  0.00           H
ATOM   1448  HB3 SER    93      28.594  48.049  39.178  1.00  0.00           H
ATOM   1449  OG  SER    93      26.941  48.914  40.144  1.00  0.00           O
ATOM   1450  HG  SER    93      26.402  48.976  39.352  1.00  0.00           H
ATOM   1451  C   SER    93      29.009  47.953  41.948  1.00  0.00           C
ATOM   1452  O   SER    93      29.841  47.085  41.826  1.00  0.00           O
ATOM   1453  N   LYS    94      28.010  47.928  42.897  1.00  0.00           N
ATOM   1454  H   LYS    94      27.512  48.799  43.016  1.00  0.00           H
ATOM   1455  CA  LYS    94      27.647  46.782  43.733  1.00  0.00           C
ATOM   1456  HA  LYS    94      28.418  46.027  43.573  1.00  0.00           H
ATOM   1457  CB  LYS    94      27.362  47.244  45.182  1.00  0.00           C
ATOM   1458  HB2 LYS    94      26.638  48.044  45.031  1.00  0.00           H
ATOM   1459  HB3 LYS    94      26.908  46.434  45.754  1.00  0.00           H
ATOM   1460  CG  LYS    94      28.583  47.775  45.872  1.00  0.00           C
ATOM   1461  HG2 LYS    94      29.489  47.258  45.555  1.00  0.00           H
ATOM   1462  HG3 LYS    94      28.793  48.788  45.529  1.00  0.00           H
ATOM   1463  CD  LYS    94      28.516  47.858  47.387  1.00  0.00           C
ATOM   1464  HD2 LYS    94      29.324  48.434  47.840  1.00  0.00           H
ATOM   1465  HD3 LYS    94      27.688  48.550  47.541  1.00  0.00           H
ATOM   1466  CE  LYS    94      28.405  46.491  48.032  1.00  0.00           C
ATOM   1467  HE2 LYS    94      27.791  45.896  47.355  1.00  0.00           H
ATOM   1468  HE3 LYS    94      29.326  45.929  48.185  1.00  0.00           H
ATOM   1469  NZ  LYS    94      27.691  46.457  49.338  1.00  0.00           N
ATOM   1470  HZ1 LYS    94      27.489  45.505  49.605  1.00  0.00           H
ATOM   1471  HZ2 LYS    94      26.775  46.876  49.267  1.00  0.00           H
ATOM   1472  HZ3 LYS    94      28.124  46.834  50.169  1.00  0.00           H
ATOM   1473  C   LYS    94      26.407  46.107  43.114  1.00  0.00           C
ATOM   1474  O   LYS    94      25.588  46.860  42.603  1.00  0.00           O
ATOM   1475  N   TYR    95      26.104  44.851  43.344  1.00  0.00           N
ATOM   1476  H   TYR    95      26.797  44.345  43.878  1.00  0.00           H
ATOM   1477  CA  TYR    95      24.840  44.183  42.981  1.00  0.00           C
ATOM   1478  HA  TYR    95      24.002  44.857  42.802  1.00  0.00           H
ATOM   1479  CB  TYR    95      25.019  43.419  41.661  1.00  0.00           C
ATOM   1480  HB2 TYR    95      25.928  42.868  41.907  1.00  0.00           H
ATOM   1481  HB3 TYR    95      24.247  42.664  41.514  1.00  0.00           H
ATOM   1482  CG  TYR    95      25.065  44.296  40.435  1.00  0.00           C
ATOM   1483  CD1 TYR    95      23.888  44.829  39.890  1.00  0.00           C
ATOM   1484  HD1 TYR    95      22.913  44.626  40.310  1.00  0.00           H
ATOM   1485  CE1 TYR    95      23.933  45.645  38.740  1.00  0.00           C
ATOM   1486  HE1 TYR    95      23.018  46.020  38.307  1.00  0.00           H
ATOM   1487  CZ  TYR    95      25.171  45.824  38.079  1.00  0.00           C
ATOM   1488  OH  TYR    95      25.197  46.405  36.878  1.00  0.00           O
ATOM   1489  HH  TYR    95      25.441  45.768  36.203  1.00  0.00           H
ATOM   1490  CE2 TYR    95      26.325  45.287  38.633  1.00  0.00           C
ATOM   1491  HE2 TYR    95      27.228  45.441  38.061  1.00  0.00           H
ATOM   1492  CD2 TYR    95      26.292  44.662  39.902  1.00  0.00           C
ATOM   1493  HD2 TYR    95      27.202  44.235  40.299  1.00  0.00           H
ATOM   1494  C   TYR    95      24.437  43.106  44.036  1.00  0.00           C
ATOM   1495  O   TYR    95      25.115  42.088  44.246  1.00  0.00           O
ATOM   1496  N   ARG    96      23.376  43.372  44.749  1.00  0.00           N
ATOM   1497  H   ARG    96      22.940  44.280  44.816  1.00  0.00           H
ATOM   1498  CA  ARG    96      22.914  42.278  45.670  1.00  0.00           C
ATOM   1499  HA  ARG    96      23.802  41.957  46.216  1.00  0.00           H
ATOM   1500  CB  ARG    96      21.879  42.929  46.634  1.00  0.00           C
ATOM   1501  HB2 ARG    96      22.188  43.945  46.877  1.00  0.00           H
ATOM   1502  HB3 ARG    96      20.949  43.064  46.083  1.00  0.00           H
ATOM   1503  CG  ARG    96      21.598  42.050  47.836  1.00  0.00           C
ATOM   1504  HG2 ARG    96      21.170  41.083  47.570  1.00  0.00           H
ATOM   1505  HG3 ARG    96      22.529  41.781  48.335  1.00  0.00           H
ATOM   1506  CD  ARG    96      20.621  42.672  48.846  1.00  0.00           C
ATOM   1507  HD2 ARG    96      21.045  43.622  49.175  1.00  0.00           H
ATOM   1508  HD3 ARG    96      19.726  42.825  48.245  1.00  0.00           H
ATOM   1509  NE  ARG    96      20.443  41.773  49.960  1.00  0.00           N
ATOM   1510  HE  ARG    96      21.101  41.937  50.708  1.00  0.00           H
ATOM   1511  CZ  ARG    96      19.710  40.671  50.016  1.00  0.00           C
ATOM   1512  NH1 ARG    96      18.910  40.278  49.061  1.00  0.00           N
ATOM   1513 HH11 ARG    96      18.784  40.891  48.269  1.00  0.00           H
ATOM   1514 HH12 ARG    96      18.689  39.292  49.032  1.00  0.00           H
ATOM   1515  NH2 ARG    96      19.732  39.930  51.043  1.00  0.00           N
ATOM   1516 HH21 ARG    96      20.112  40.171  51.948  1.00  0.00           H
ATOM   1517 HH22 ARG    96      19.317  39.014  50.971  1.00  0.00           H
ATOM   1518  C   ARG    96      22.244  41.181  44.842  1.00  0.00           C
ATOM   1519  O   ARG    96      21.507  41.532  43.912  1.00  0.00           O
ATOM   1520  N   LEU    97      22.554  39.863  45.105  1.00  0.00           N
ATOM   1521  H   LEU    97      23.106  39.732  45.941  1.00  0.00           H
ATOM   1522  CA  LEU    97      21.967  38.741  44.372  1.00  0.00           C
ATOM   1523  HA  LEU    97      21.589  38.999  43.382  1.00  0.00           H
ATOM   1524  CB  LEU    97      22.898  37.542  44.154  1.00  0.00           C
ATOM   1525  HB2 LEU    97      22.296  36.637  44.077  1.00  0.00           H
ATOM   1526  HB3 LEU    97      23.357  37.572  43.165  1.00  0.00           H
ATOM   1527  CG  LEU    97      23.953  37.243  45.199  1.00  0.00           C
ATOM   1528  HG  LEU    97      23.591  37.642  46.147  1.00  0.00           H
ATOM   1529  CD1 LEU    97      24.064  35.725  45.352  1.00  0.00           C
ATOM   1530 HD11 LEU    97      23.132  35.316  45.744  1.00  0.00           H
ATOM   1531 HD12 LEU    97      24.842  35.372  46.030  1.00  0.00           H
ATOM   1532 HD13 LEU    97      24.255  35.143  44.451  1.00  0.00           H
ATOM   1533  CD2 LEU    97      25.321  37.899  44.803  1.00  0.00           C
ATOM   1534 HD21 LEU    97      25.450  37.903  43.720  1.00  0.00           H
ATOM   1535 HD22 LEU    97      25.292  38.916  45.193  1.00  0.00           H
ATOM   1536 HD23 LEU    97      26.060  37.403  45.432  1.00  0.00           H
ATOM   1537  C   LEU    97      20.684  38.367  45.123  1.00  0.00           C
ATOM   1538  O   LEU    97      20.776  38.396  46.330  1.00  0.00           O
ATOM   1539  N   PRO    98      19.561  38.043  44.432  1.00  0.00           N
ATOM   1540  CD  PRO    98      19.383  37.723  43.015  1.00  0.00           C
ATOM   1541  HD2 PRO    98      20.271  37.165  42.720  1.00  0.00           H
ATOM   1542  HD3 PRO    98      19.178  38.678  42.529  1.00  0.00           H
ATOM   1543  CG  PRO    98      18.148  36.746  43.012  1.00  0.00           C
ATOM   1544  HG2 PRO    98      18.451  35.699  42.993  1.00  0.00           H
ATOM   1545  HG3 PRO    98      17.582  36.935  42.100  1.00  0.00           H
ATOM   1546  CB  PRO    98      17.334  37.153  44.144  1.00  0.00           C
ATOM   1547  HB2 PRO    98      16.737  36.308  44.489  1.00  0.00           H
ATOM   1548  HB3 PRO    98      16.658  37.988  43.958  1.00  0.00           H
ATOM   1549  CA  PRO    98      18.459  37.515  45.218  1.00  0.00           C
ATOM   1550  HA  PRO    98      18.016  38.210  45.933  1.00  0.00           H
ATOM   1551  C   PRO    98      18.729  36.254  46.027  1.00  0.00           C
ATOM   1552  O   PRO    98      19.324  35.330  45.558  1.00  0.00           O
ATOM   1553  N   ASP    99      18.196  36.167  47.291  1.00  0.00           N
ATOM   1554  H   ASP    99      17.613  36.931  47.602  1.00  0.00           H
ATOM   1555  CA  ASP    99      18.718  35.162  48.277  1.00  0.00           C
ATOM   1556  HA  ASP    99      19.799  35.280  48.213  1.00  0.00           H
ATOM   1557  CB  ASP    99      18.232  35.361  49.642  1.00  0.00           C
ATOM   1558  HB2 ASP    99      17.148  35.468  49.630  1.00  0.00           H
ATOM   1559  HB3 ASP    99      18.454  34.499  50.272  1.00  0.00           H
ATOM   1560  CG  ASP    99      18.782  36.653  50.332  1.00  0.00           C
ATOM   1561  OD1 ASP    99      19.516  37.413  49.714  1.00  0.00           O
ATOM   1562  OD2 ASP    99      18.395  36.979  51.483  1.00  0.00           O
ATOM   1563  C   ASP    99      18.506  33.696  47.904  1.00  0.00           C
ATOM   1564  O   ASP    99      19.269  32.693  48.080  1.00  0.00           O
ATOM   1565  N   ALA   100      17.305  33.495  47.331  1.00  0.00           N
ATOM   1566  H   ALA   100      16.586  34.191  47.475  1.00  0.00           H
ATOM   1567  CA  ALA   100      16.910  32.328  46.547  1.00  0.00           C
ATOM   1568  HA  ALA   100      16.613  31.500  47.190  1.00  0.00           H
ATOM   1569  CB  ALA   100      15.797  32.779  45.571  1.00  0.00           C
ATOM   1570  HB1 ALA   100      15.157  33.513  46.060  1.00  0.00           H
ATOM   1571  HB2 ALA   100      15.237  31.869  45.352  1.00  0.00           H
ATOM   1572  HB3 ALA   100      16.142  33.240  44.645  1.00  0.00           H
ATOM   1573  C   ALA   100      18.057  31.622  45.779  1.00  0.00           C
ATOM   1574  O   ALA   100      18.132  30.436  45.715  1.00  0.00           O
ATOM   1575  N   MET   101      18.857  32.505  45.114  1.00  0.00           N
ATOM   1576  H   MET   101      18.637  33.469  45.320  1.00  0.00           H
ATOM   1577  CA  MET   101      19.993  32.124  44.245  1.00  0.00           C
ATOM   1578  HA  MET   101      19.656  31.704  43.297  1.00  0.00           H
ATOM   1579  CB  MET   101      20.695  33.419  43.747  1.00  0.00           C
ATOM   1580  HB2 MET   101      19.882  34.052  43.393  1.00  0.00           H
ATOM   1581  HB3 MET   101      21.202  33.923  44.570  1.00  0.00           H
ATOM   1582  CG  MET   101      21.708  33.118  42.621  1.00  0.00           C
ATOM   1583  HG2 MET   101      22.526  32.535  43.043  1.00  0.00           H
ATOM   1584  HG3 MET   101      21.285  32.481  41.844  1.00  0.00           H
ATOM   1585  SD  MET   101      22.427  34.495  41.781  1.00  0.00           S
ATOM   1586  CE  MET   101      21.018  34.935  40.706  1.00  0.00           C
ATOM   1587  HE1 MET   101      21.082  35.969  40.365  1.00  0.00           H
ATOM   1588  HE2 MET   101      21.043  34.270  39.843  1.00  0.00           H
ATOM   1589  HE3 MET   101      20.139  34.771  41.329  1.00  0.00           H
ATOM   1590  C   MET   101      20.974  31.161  45.019  1.00  0.00           C
ATOM   1591  O   MET   101      21.576  30.250  44.431  1.00  0.00           O
ATOM   1592  N   ARG   102      21.136  31.335  46.331  1.00  0.00           N
ATOM   1593  H   ARG   102      20.652  32.082  46.810  1.00  0.00           H
ATOM   1594  CA  ARG   102      22.254  30.700  47.016  1.00  0.00           C
ATOM   1595  HA  ARG   102      23.192  30.984  46.540  1.00  0.00           H
ATOM   1596  CB  ARG   102      22.334  31.162  48.474  1.00  0.00           C
ATOM   1597  HB2 ARG   102      21.350  30.983  48.907  1.00  0.00           H
ATOM   1598  HB3 ARG   102      23.117  30.662  49.044  1.00  0.00           H
ATOM   1599  CG  ARG   102      22.515  32.697  48.589  1.00  0.00           C
ATOM   1600  HG2 ARG   102      23.546  32.970  48.359  1.00  0.00           H
ATOM   1601  HG3 ARG   102      21.932  33.250  47.853  1.00  0.00           H
ATOM   1602  CD  ARG   102      22.205  33.111  49.989  1.00  0.00           C
ATOM   1603  HD2 ARG   102      21.203  32.688  50.062  1.00  0.00           H
ATOM   1604  HD3 ARG   102      22.812  32.623  50.753  1.00  0.00           H
ATOM   1605  NE  ARG   102      22.167  34.584  50.222  1.00  0.00           N
ATOM   1606  HE  ARG   102      22.861  35.146  49.752  1.00  0.00           H
ATOM   1607  CZ  ARG   102      21.618  35.224  51.206  1.00  0.00           C
ATOM   1608  NH1 ARG   102      20.830  34.606  52.116  1.00  0.00           N
ATOM   1609 HH11 ARG   102      20.901  33.600  52.070  1.00  0.00           H
ATOM   1610 HH12 ARG   102      20.299  35.084  52.830  1.00  0.00           H
ATOM   1611  NH2 ARG   102      21.751  36.501  51.389  1.00  0.00           N
ATOM   1612 HH21 ARG   102      22.094  36.953  50.555  1.00  0.00           H
ATOM   1613 HH22 ARG   102      21.375  37.007  52.178  1.00  0.00           H
ATOM   1614  C   ARG   102      22.120  29.241  46.932  1.00  0.00           C
ATOM   1615  O   ARG   102      23.104  28.478  46.688  1.00  0.00           O
ATOM   1616  N   THR   103      20.857  28.751  47.232  1.00  0.00           N
ATOM   1617  H   THR   103      20.110  29.375  47.501  1.00  0.00           H
ATOM   1618  CA  THR   103      20.479  27.403  47.101  1.00  0.00           C
ATOM   1619  HA  THR   103      21.292  26.678  47.049  1.00  0.00           H
ATOM   1620  CB  THR   103      19.725  26.956  48.462  1.00  0.00           C
ATOM   1621  HB  THR   103      19.132  26.053  48.313  1.00  0.00           H
ATOM   1622  CG2 THR   103      20.664  26.871  49.660  1.00  0.00           C
ATOM   1623 HG21 THR   103      20.121  27.287  50.508  1.00  0.00           H
ATOM   1624 HG22 THR   103      21.575  27.467  49.625  1.00  0.00           H
ATOM   1625 HG23 THR   103      20.920  25.828  49.846  1.00  0.00           H
ATOM   1626  OG1 THR   103      18.704  27.818  48.830  1.00  0.00           O
ATOM   1627  HG1 THR   103      17.958  27.819  48.225  1.00  0.00           H
ATOM   1628  C   THR   103      19.520  27.186  45.947  1.00  0.00           C
ATOM   1629  O   THR   103      18.394  26.612  46.089  1.00  0.00           O
ATOM   1630  N   THR   104      19.798  27.757  44.710  1.00  0.00           N
ATOM   1631  H   THR   104      20.583  28.382  44.604  1.00  0.00           H
ATOM   1632  CA  THR   104      18.959  27.481  43.533  1.00  0.00           C
ATOM   1633  HA  THR   104      17.986  27.848  43.859  1.00  0.00           H
ATOM   1634  CB  THR   104      19.502  28.284  42.304  1.00  0.00           C
ATOM   1635  HB  THR   104      19.728  29.317  42.568  1.00  0.00           H
ATOM   1636  CG2 THR   104      20.661  27.710  41.617  1.00  0.00           C
ATOM   1637 HG21 THR   104      21.511  27.872  42.280  1.00  0.00           H
ATOM   1638 HG22 THR   104      20.839  28.299  40.716  1.00  0.00           H
ATOM   1639 HG23 THR   104      20.655  26.656  41.334  1.00  0.00           H
ATOM   1640  OG1 THR   104      18.424  28.373  41.342  1.00  0.00           O
ATOM   1641  HG1 THR   104      18.047  29.204  41.639  1.00  0.00           H
ATOM   1642  C   THR   104      18.817  25.969  43.130  1.00  0.00           C
ATOM   1643  O   THR   104      19.659  25.124  43.455  1.00  0.00           O
ATOM   1644  N   GLN   105      17.724  25.712  42.406  1.00  0.00           N
ATOM   1645  H   GLN   105      17.147  26.507  42.169  1.00  0.00           H
ATOM   1646  CA  GLN   105      17.659  24.576  41.534  1.00  0.00           C
ATOM   1647  HA  GLN   105      18.126  23.713  42.008  1.00  0.00           H
ATOM   1648  CB  GLN   105      16.203  24.151  41.288  1.00  0.00           C
ATOM   1649  HB2 GLN   105      15.692  24.169  42.250  1.00  0.00           H
ATOM   1650  HB3 GLN   105      15.698  24.851  40.623  1.00  0.00           H
ATOM   1651  CG  GLN   105      16.018  22.698  40.816  1.00  0.00           C
ATOM   1652  HG2 GLN   105      16.564  22.052  41.504  1.00  0.00           H
ATOM   1653  HG3 GLN   105      14.952  22.563  40.997  1.00  0.00           H
ATOM   1654  CD  GLN   105      16.436  22.561  39.358  1.00  0.00           C
ATOM   1655  OE1 GLN   105      16.180  23.394  38.535  1.00  0.00           O
ATOM   1656  NE2 GLN   105      17.133  21.483  38.980  1.00  0.00           N
ATOM   1657 HE21 GLN   105      17.672  21.599  38.134  1.00  0.00           H
ATOM   1658 HE22 GLN   105      17.500  20.877  39.701  1.00  0.00           H
ATOM   1659  C   GLN   105      18.485  24.789  40.250  1.00  0.00           C
ATOM   1660  O   GLN   105      19.152  23.863  39.834  1.00  0.00           O
ATOM   1661  N   ASN   106      18.388  25.943  39.574  1.00  0.00           N
ATOM   1662  H   ASN   106      18.079  26.791  40.026  1.00  0.00           H
ATOM   1663  CA  ASN   106      18.847  26.027  38.188  1.00  0.00           C
ATOM   1664  HA  ASN   106      18.562  25.104  37.684  1.00  0.00           H
ATOM   1665  CB  ASN   106      18.092  27.138  37.537  1.00  0.00           C
ATOM   1666  HB2 ASN   106      17.069  26.798  37.375  1.00  0.00           H
ATOM   1667  HB3 ASN   106      18.081  27.935  38.280  1.00  0.00           H
ATOM   1668  CG  ASN   106      18.699  27.687  36.296  1.00  0.00           C
ATOM   1669  OD1 ASN   106      19.418  27.021  35.575  1.00  0.00           O
ATOM   1670  ND2 ASN   106      18.310  28.921  36.004  1.00  0.00           N
ATOM   1671 HD21 ASN   106      17.666  29.324  36.669  1.00  0.00           H
ATOM   1672 HD22 ASN   106      18.476  29.426  35.145  1.00  0.00           H
ATOM   1673  C   ASN   106      20.406  26.143  38.192  1.00  0.00           C
ATOM   1674  O   ASN   106      20.957  27.135  38.601  1.00  0.00           O
ATOM   1675  N   PRO   107      21.246  25.212  37.594  1.00  0.00           N
ATOM   1676  CD  PRO   107      20.763  24.024  37.083  1.00  0.00           C
ATOM   1677  HD2 PRO   107      20.230  24.278  36.166  1.00  0.00           H
ATOM   1678  HD3 PRO   107      20.054  23.487  37.713  1.00  0.00           H
ATOM   1679  CG  PRO   107      21.991  23.180  36.698  1.00  0.00           C
ATOM   1680  HG2 PRO   107      21.812  22.595  35.796  1.00  0.00           H
ATOM   1681  HG3 PRO   107      22.075  22.464  37.517  1.00  0.00           H
ATOM   1682  CB  PRO   107      23.195  24.146  36.662  1.00  0.00           C
ATOM   1683  HB2 PRO   107      23.444  24.374  35.626  1.00  0.00           H
ATOM   1684  HB3 PRO   107      24.101  23.750  37.121  1.00  0.00           H
ATOM   1685  CA  PRO   107      22.737  25.405  37.405  1.00  0.00           C
ATOM   1686  HA  PRO   107      23.290  25.432  38.344  1.00  0.00           H
ATOM   1687  C   PRO   107      23.269  26.634  36.639  1.00  0.00           C
ATOM   1688  O   PRO   107      24.367  27.077  36.967  1.00  0.00           O
ATOM   1689  N   ASP   108      22.445  27.220  35.740  1.00  0.00           N
ATOM   1690  H   ASP   108      21.554  26.790  35.536  1.00  0.00           H
ATOM   1691  CA  ASP   108      22.849  28.437  34.951  1.00  0.00           C
ATOM   1692  HA  ASP   108      23.911  28.291  34.751  1.00  0.00           H
ATOM   1693  CB  ASP   108      22.157  28.398  33.539  1.00  0.00           C
ATOM   1694  HB2 ASP   108      21.081  28.416  33.716  1.00  0.00           H
ATOM   1695  HB3 ASP   108      22.402  29.247  32.901  1.00  0.00           H
ATOM   1696  CG  ASP   108      22.449  27.171  32.765  1.00  0.00           C
ATOM   1697  OD1 ASP   108      23.647  26.867  32.586  1.00  0.00           O
ATOM   1698  OD2 ASP   108      21.521  26.425  32.324  1.00  0.00           O
ATOM   1699  C   ASP   108      22.456  29.792  35.662  1.00  0.00           C
ATOM   1700  O   ASP   108      22.921  30.857  35.309  1.00  0.00           O
ATOM   1701  N   GLU   109      21.679  29.733  36.750  1.00  0.00           N
ATOM   1702  H   GLU   109      21.416  28.828  37.110  1.00  0.00           H
ATOM   1703  CA  GLU   109      21.101  30.834  37.499  1.00  0.00           C
ATOM   1704  HA  GLU   109      20.278  31.291  36.951  1.00  0.00           H
ATOM   1705  CB  GLU   109      20.513  30.344  38.767  1.00  0.00           C
ATOM   1706  HB2 GLU   109      19.877  29.543  38.393  1.00  0.00           H
ATOM   1707  HB3 GLU   109      21.352  30.032  39.390  1.00  0.00           H
ATOM   1708  CG  GLU   109      19.650  31.473  39.396  1.00  0.00           C
ATOM   1709  HG2 GLU   109      19.676  31.395  40.483  1.00  0.00           H
ATOM   1710  HG3 GLU   109      20.013  32.498  39.311  1.00  0.00           H
ATOM   1711  CD  GLU   109      18.250  31.483  38.820  1.00  0.00           C
ATOM   1712  OE1 GLU   109      18.039  31.408  37.587  1.00  0.00           O
ATOM   1713  OE2 GLU   109      17.302  31.570  39.636  1.00  0.00           O
ATOM   1714  C   GLU   109      22.085  32.069  37.774  1.00  0.00           C
ATOM   1715  O   GLU   109      21.787  33.219  37.417  1.00  0.00           O
ATOM   1716  N   LEU   110      23.236  31.802  38.455  1.00  0.00           N
ATOM   1717  H   LEU   110      23.431  30.824  38.610  1.00  0.00           H
ATOM   1718  CA  LEU   110      24.205  32.729  39.008  1.00  0.00           C
ATOM   1719  HA  LEU   110      23.580  33.401  39.597  1.00  0.00           H
ATOM   1720  CB  LEU   110      25.062  31.935  40.038  1.00  0.00           C
ATOM   1721  HB2 LEU   110      24.371  31.621  40.821  1.00  0.00           H
ATOM   1722  HB3 LEU   110      25.432  31.036  39.544  1.00  0.00           H
ATOM   1723  CG  LEU   110      26.376  32.612  40.527  1.00  0.00           C
ATOM   1724  HG  LEU   110      27.071  32.946  39.756  1.00  0.00           H
ATOM   1725  CD1 LEU   110      26.087  33.752  41.441  1.00  0.00           C
ATOM   1726 HD11 LEU   110      25.990  34.681  40.878  1.00  0.00           H
ATOM   1727 HD12 LEU   110      26.928  34.010  42.083  1.00  0.00           H
ATOM   1728 HD13 LEU   110      25.106  33.565  41.878  1.00  0.00           H
ATOM   1729  CD2 LEU   110      27.138  31.613  41.365  1.00  0.00           C
ATOM   1730 HD21 LEU   110      27.432  30.751  40.766  1.00  0.00           H
ATOM   1731 HD22 LEU   110      28.088  32.010  41.724  1.00  0.00           H
ATOM   1732 HD23 LEU   110      26.580  31.360  42.267  1.00  0.00           H
ATOM   1733  C   LEU   110      24.935  33.332  37.829  1.00  0.00           C
ATOM   1734  O   LEU   110      25.368  34.494  37.769  1.00  0.00           O
ATOM   1735  N   TRP   111      25.097  32.575  36.764  1.00  0.00           N
ATOM   1736  H   TRP   111      24.620  31.686  36.754  1.00  0.00           H
ATOM   1737  CA  TRP   111      25.913  32.941  35.596  1.00  0.00           C
ATOM   1738  HA  TRP   111      26.766  33.530  35.933  1.00  0.00           H
ATOM   1739  CB  TRP   111      26.506  31.658  35.056  1.00  0.00           C
ATOM   1740  HB2 TRP   111      25.697  31.108  34.575  1.00  0.00           H
ATOM   1741  HB3 TRP   111      27.132  31.839  34.183  1.00  0.00           H
ATOM   1742  CG  TRP   111      27.123  30.747  35.994  1.00  0.00           C
ATOM   1743  CD1 TRP   111      26.434  29.798  36.665  1.00  0.00           C
ATOM   1744  HD1 TRP   111      25.508  29.321  36.379  1.00  0.00           H
ATOM   1745  NE1 TRP   111      27.197  29.301  37.653  1.00  0.00           N
ATOM   1746  HE1 TRP   111      26.809  28.674  38.344  1.00  0.00           H
ATOM   1747  CE2 TRP   111      28.448  29.950  37.777  1.00  0.00           C
ATOM   1748  CZ2 TRP   111      29.535  29.755  38.638  1.00  0.00           C
ATOM   1749  HZ2 TRP   111      29.450  28.992  39.396  1.00  0.00           H
ATOM   1750  CH2 TRP   111      30.602  30.522  38.445  1.00  0.00           C
ATOM   1751  HH2 TRP   111      31.472  30.308  39.049  1.00  0.00           H
ATOM   1752  CZ3 TRP   111      30.594  31.517  37.408  1.00  0.00           C
ATOM   1753  HZ3 TRP   111      31.384  32.250  37.477  1.00  0.00           H
ATOM   1754  CE3 TRP   111      29.505  31.752  36.564  1.00  0.00           C
ATOM   1755  HE3 TRP   111      29.580  32.436  35.732  1.00  0.00           H
ATOM   1756  CD2 TRP   111      28.421  30.892  36.721  1.00  0.00           C
ATOM   1757  C   TRP   111      25.135  33.816  34.589  1.00  0.00           C
ATOM   1758  O   TRP   111      25.652  34.830  34.255  1.00  0.00           O
ATOM   1759  N   GLU   112      23.883  33.521  34.286  1.00  0.00           N
ATOM   1760  H   GLU   112      23.446  32.761  34.787  1.00  0.00           H
ATOM   1761  CA  GLU   112      22.885  34.531  33.808  1.00  0.00           C
ATOM   1762  HA  GLU   112      23.217  34.874  32.827  1.00  0.00           H
ATOM   1763  CB  GLU   112      21.526  34.000  33.710  1.00  0.00           C
ATOM   1764  HB2 GLU   112      21.034  34.070  34.680  1.00  0.00           H
ATOM   1765  HB3 GLU   112      20.957  34.761  33.177  1.00  0.00           H
ATOM   1766  CG  GLU   112      21.165  32.694  32.889  1.00  0.00           C
ATOM   1767  HG2 GLU   112      21.796  31.867  33.211  1.00  0.00           H
ATOM   1768  HG3 GLU   112      20.147  32.370  33.099  1.00  0.00           H
ATOM   1769  CD  GLU   112      21.296  32.739  31.365  1.00  0.00           C
ATOM   1770  OE1 GLU   112      21.435  31.676  30.739  1.00  0.00           O
ATOM   1771  OE2 GLU   112      21.311  33.881  30.793  1.00  0.00           O
ATOM   1772  C   GLU   112      22.929  35.816  34.606  1.00  0.00           C
ATOM   1773  O   GLU   112      23.204  36.849  33.991  1.00  0.00           O
ATOM   1774  N   PHE   113      22.876  35.646  35.898  1.00  0.00           N
ATOM   1775  H   PHE   113      22.483  34.811  36.305  1.00  0.00           H
ATOM   1776  CA  PHE   113      22.973  36.793  36.831  1.00  0.00           C
ATOM   1777  HA  PHE   113      22.108  37.399  36.564  1.00  0.00           H
ATOM   1778  CB  PHE   113      22.689  36.408  38.295  1.00  0.00           C
ATOM   1779  HB2 PHE   113      21.623  36.230  38.435  1.00  0.00           H
ATOM   1780  HB3 PHE   113      23.182  35.491  38.617  1.00  0.00           H
ATOM   1781  CG  PHE   113      23.111  37.398  39.342  1.00  0.00           C
ATOM   1782  CD1 PHE   113      22.267  38.497  39.543  1.00  0.00           C
ATOM   1783  HD1 PHE   113      21.238  38.468  39.217  1.00  0.00           H
ATOM   1784  CE1 PHE   113      22.817  39.495  40.351  1.00  0.00           C
ATOM   1785  HE1 PHE   113      22.204  40.354  40.579  1.00  0.00           H
ATOM   1786  CZ  PHE   113      24.086  39.384  40.981  1.00  0.00           C
ATOM   1787  HZ  PHE   113      24.460  40.097  41.701  1.00  0.00           H
ATOM   1788  CE2 PHE   113      24.909  38.282  40.749  1.00  0.00           C
ATOM   1789  HE2 PHE   113      25.902  38.155  41.155  1.00  0.00           H
ATOM   1790  CD2 PHE   113      24.432  37.356  39.865  1.00  0.00           C
ATOM   1791  HD2 PHE   113      25.106  36.571  39.555  1.00  0.00           H
ATOM   1792  C   PHE   113      24.286  37.673  36.747  1.00  0.00           C
ATOM   1793  O   PHE   113      24.245  38.883  36.522  1.00  0.00           O
ATOM   1794  N   ILE   114      25.459  37.059  36.836  1.00  0.00           N
ATOM   1795  H   ILE   114      25.462  36.061  36.990  1.00  0.00           H
ATOM   1796  CA  ILE   114      26.729  37.708  36.773  1.00  0.00           C
ATOM   1797  HA  ILE   114      26.804  38.595  37.403  1.00  0.00           H
ATOM   1798  CB  ILE   114      27.993  36.763  37.106  1.00  0.00           C
ATOM   1799  HB  ILE   114      27.791  35.806  36.626  1.00  0.00           H
ATOM   1800  CG2 ILE   114      29.393  37.227  36.731  1.00  0.00           C
ATOM   1801 HG21 ILE   114      29.550  38.203  37.192  1.00  0.00           H
ATOM   1802 HG22 ILE   114      29.349  37.182  35.642  1.00  0.00           H
ATOM   1803 HG23 ILE   114      30.242  36.704  37.172  1.00  0.00           H
ATOM   1804  CG1 ILE   114      27.973  36.563  38.669  1.00  0.00           C
ATOM   1805 HG12 ILE   114      28.023  37.452  39.300  1.00  0.00           H
ATOM   1806 HG13 ILE   114      27.079  35.955  38.805  1.00  0.00           H
ATOM   1807  CD1 ILE   114      29.086  35.585  39.226  1.00  0.00           C
ATOM   1808 HD11 ILE   114      28.935  35.234  40.247  1.00  0.00           H
ATOM   1809 HD12 ILE   114      30.113  35.949  39.203  1.00  0.00           H
ATOM   1810 HD13 ILE   114      29.162  34.718  38.571  1.00  0.00           H
ATOM   1811  C   ILE   114      26.882  38.443  35.407  1.00  0.00           C
ATOM   1812  O   ILE   114      27.306  39.555  35.420  1.00  0.00           O
ATOM   1813  N   ALA   115      26.549  37.824  34.288  1.00  0.00           N
ATOM   1814  H   ALA   115      25.988  37.003  34.462  1.00  0.00           H
ATOM   1815  CA  ALA   115      26.612  38.364  32.914  1.00  0.00           C
ATOM   1816  HA  ALA   115      27.624  38.741  32.768  1.00  0.00           H
ATOM   1817  CB  ALA   115      26.543  37.119  31.959  1.00  0.00           C
ATOM   1818  HB1 ALA   115      27.408  36.516  32.236  1.00  0.00           H
ATOM   1819  HB2 ALA   115      26.793  37.397  30.935  1.00  0.00           H
ATOM   1820  HB3 ALA   115      25.623  36.548  32.078  1.00  0.00           H
ATOM   1821  C   ALA   115      25.615  39.491  32.592  1.00  0.00           C
ATOM   1822  O   ALA   115      26.037  40.485  31.915  1.00  0.00           O
ATOM   1823  N   ASP   116      24.323  39.318  33.060  1.00  0.00           N
ATOM   1824  H   ASP   116      24.119  38.388  33.398  1.00  0.00           H
ATOM   1825  CA  ASP   116      23.306  40.463  32.984  1.00  0.00           C
ATOM   1826  HA  ASP   116      23.162  40.772  31.949  1.00  0.00           H
ATOM   1827  CB  ASP   116      21.930  40.086  33.514  1.00  0.00           C
ATOM   1828  HB2 ASP   116      22.061  39.428  34.372  1.00  0.00           H
ATOM   1829  HB3 ASP   116      21.383  40.987  33.791  1.00  0.00           H
ATOM   1830  CG  ASP   116      20.977  39.403  32.492  1.00  0.00           C
ATOM   1831  OD1 ASP   116      21.341  39.089  31.306  1.00  0.00           O
ATOM   1832  OD2 ASP   116      19.761  39.299  32.827  1.00  0.00           O
ATOM   1833  C   ASP   116      23.907  41.679  33.824  1.00  0.00           C
ATOM   1834  O   ASP   116      24.071  42.762  33.290  1.00  0.00           O
ATOM   1835  N   SER   117      24.242  41.452  35.122  1.00  0.00           N
ATOM   1836  H   SER   117      24.030  40.567  35.559  1.00  0.00           H
ATOM   1837  CA  SER   117      24.935  42.460  35.959  1.00  0.00           C
ATOM   1838  HA  SER   117      24.207  43.263  36.078  1.00  0.00           H
ATOM   1839  CB  SER   117      25.245  41.898  37.328  1.00  0.00           C
ATOM   1840  HB2 SER   117      26.112  41.245  37.222  1.00  0.00           H
ATOM   1841  HB3 SER   117      25.339  42.705  38.054  1.00  0.00           H
ATOM   1842  OG  SER   117      24.164  41.134  37.818  1.00  0.00           O
ATOM   1843  HG  SER   117      24.150  40.353  37.261  1.00  0.00           H
ATOM   1844  C   SER   117      26.148  43.032  35.312  1.00  0.00           C
ATOM   1845  O   SER   117      26.131  44.268  35.279  1.00  0.00           O
ATOM   1846  N   LEU   118      26.998  42.342  34.618  1.00  0.00           N
ATOM   1847  H   LEU   118      27.001  41.339  34.733  1.00  0.00           H
ATOM   1848  CA  LEU   118      28.042  42.992  33.823  1.00  0.00           C
ATOM   1849  HA  LEU   118      28.623  43.655  34.465  1.00  0.00           H
ATOM   1850  CB  LEU   118      29.013  41.879  33.389  1.00  0.00           C
ATOM   1851  HB2 LEU   118      29.637  41.724  34.270  1.00  0.00           H
ATOM   1852  HB3 LEU   118      28.400  41.014  33.140  1.00  0.00           H
ATOM   1853  CG  LEU   118      29.861  42.071  32.155  1.00  0.00           C
ATOM   1854  HG  LEU   118      29.274  42.475  31.330  1.00  0.00           H
ATOM   1855  CD1 LEU   118      30.860  43.163  32.489  1.00  0.00           C
ATOM   1856 HD11 LEU   118      31.536  43.258  31.640  1.00  0.00           H
ATOM   1857 HD12 LEU   118      31.451  42.928  33.373  1.00  0.00           H
ATOM   1858 HD13 LEU   118      30.383  44.099  32.784  1.00  0.00           H
ATOM   1859  CD2 LEU   118      30.417  40.696  31.764  1.00  0.00           C
ATOM   1860 HD21 LEU   118      30.894  40.721  30.785  1.00  0.00           H
ATOM   1861 HD22 LEU   118      30.967  40.056  32.454  1.00  0.00           H
ATOM   1862 HD23 LEU   118      29.556  40.074  31.519  1.00  0.00           H
ATOM   1863  C   LEU   118      27.460  43.812  32.718  1.00  0.00           C
ATOM   1864  O   LEU   118      27.886  44.947  32.689  1.00  0.00           O
ATOM   1865  N   LYS   119      26.522  43.332  31.793  1.00  0.00           N
ATOM   1866  H   LYS   119      26.246  42.364  31.869  1.00  0.00           H
ATOM   1867  CA  LYS   119      26.048  44.112  30.641  1.00  0.00           C
ATOM   1868  HA  LYS   119      26.887  44.486  30.053  1.00  0.00           H
ATOM   1869  CB  LYS   119      25.059  43.262  29.780  1.00  0.00           C
ATOM   1870  HB2 LYS   119      25.381  42.233  29.626  1.00  0.00           H
ATOM   1871  HB3 LYS   119      24.110  43.421  30.294  1.00  0.00           H
ATOM   1872  CG  LYS   119      24.932  44.022  28.448  1.00  0.00           C
ATOM   1873  HG2 LYS   119      24.617  45.043  28.668  1.00  0.00           H
ATOM   1874  HG3 LYS   119      25.928  44.028  28.007  1.00  0.00           H
ATOM   1875  CD  LYS   119      23.837  43.458  27.484  1.00  0.00           C
ATOM   1876  HD2 LYS   119      24.066  42.396  27.408  1.00  0.00           H
ATOM   1877  HD3 LYS   119      22.860  43.684  27.914  1.00  0.00           H
ATOM   1878  CE  LYS   119      23.963  44.122  26.096  1.00  0.00           C
ATOM   1879  HE2 LYS   119      25.002  43.960  25.808  1.00  0.00           H
ATOM   1880  HE3 LYS   119      23.351  43.528  25.419  1.00  0.00           H
ATOM   1881  NZ  LYS   119      23.269  45.499  26.049  1.00  0.00           N
ATOM   1882  HZ1 LYS   119      22.299  45.473  26.330  1.00  0.00           H
ATOM   1883  HZ2 LYS   119      23.278  45.801  25.086  1.00  0.00           H
ATOM   1884  HZ3 LYS   119      23.774  46.138  26.645  1.00  0.00           H
ATOM   1885  C   LYS   119      25.376  45.426  31.193  1.00  0.00           C
ATOM   1886  O   LYS   119      25.526  46.541  30.611  1.00  0.00           O
ATOM   1887  N   ALA   120      24.764  45.346  32.360  1.00  0.00           N
ATOM   1888  H   ALA   120      24.736  44.421  32.763  1.00  0.00           H
ATOM   1889  CA  ALA   120      24.087  46.475  33.011  1.00  0.00           C
ATOM   1890  HA  ALA   120      23.485  46.911  32.214  1.00  0.00           H
ATOM   1891  CB  ALA   120      23.169  45.970  34.092  1.00  0.00           C
ATOM   1892  HB1 ALA   120      22.356  45.376  33.673  1.00  0.00           H
ATOM   1893  HB2 ALA   120      22.629  46.742  34.640  1.00  0.00           H
ATOM   1894  HB3 ALA   120      23.698  45.278  34.749  1.00  0.00           H
ATOM   1895  C   ALA   120      25.082  47.579  33.480  1.00  0.00           C
ATOM   1896  O   ALA   120      24.708  48.720  33.604  1.00  0.00           O
ATOM   1897  N   PHE   121      26.320  47.241  33.699  1.00  0.00           N
ATOM   1898  H   PHE   121      26.488  46.248  33.772  1.00  0.00           H
ATOM   1899  CA  PHE   121      27.412  48.164  33.947  1.00  0.00           C
ATOM   1900  HA  PHE   121      27.021  49.057  34.435  1.00  0.00           H
ATOM   1901  CB  PHE   121      28.359  47.537  34.972  1.00  0.00           C
ATOM   1902  HB2 PHE   121      27.917  47.481  35.968  1.00  0.00           H
ATOM   1903  HB3 PHE   121      28.577  46.497  34.730  1.00  0.00           H
ATOM   1904  CG  PHE   121      29.699  48.233  35.236  1.00  0.00           C
ATOM   1905  CD1 PHE   121      29.839  49.288  36.155  1.00  0.00           C
ATOM   1906  HD1 PHE   121      29.018  49.687  36.732  1.00  0.00           H
ATOM   1907  CE1 PHE   121      31.061  49.886  36.342  1.00  0.00           C
ATOM   1908  HE1 PHE   121      31.133  50.696  37.052  1.00  0.00           H
ATOM   1909  CZ  PHE   121      32.182  49.482  35.581  1.00  0.00           C
ATOM   1910  HZ  PHE   121      33.201  49.752  35.820  1.00  0.00           H
ATOM   1911  CE2 PHE   121      32.018  48.475  34.659  1.00  0.00           C
ATOM   1912  HE2 PHE   121      32.844  48.046  34.110  1.00  0.00           H
ATOM   1913  CD2 PHE   121      30.851  47.827  34.500  1.00  0.00           C
ATOM   1914  HD2 PHE   121      30.773  46.925  33.911  1.00  0.00           H
ATOM   1915  C   PHE   121      28.051  48.561  32.541  1.00  0.00           C
ATOM   1916  O   PHE   121      28.051  49.772  32.301  1.00  0.00           O
ATOM   1917  N   ILE   122      28.456  47.687  31.602  1.00  0.00           N
ATOM   1918  H   ILE   122      28.477  46.722  31.902  1.00  0.00           H
ATOM   1919  CA  ILE   122      29.085  48.093  30.368  1.00  0.00           C
ATOM   1920  HA  ILE   122      29.990  48.674  30.545  1.00  0.00           H
ATOM   1921  CB  ILE   122      29.525  46.787  29.571  1.00  0.00           C
ATOM   1922  HB  ILE   122      28.605  46.258  29.323  1.00  0.00           H
ATOM   1923  CG2 ILE   122      30.249  47.156  28.244  1.00  0.00           C
ATOM   1924 HG21 ILE   122      29.540  47.708  27.627  1.00  0.00           H
ATOM   1925 HG22 ILE   122      30.772  46.327  27.766  1.00  0.00           H
ATOM   1926 HG23 ILE   122      31.038  47.903  28.332  1.00  0.00           H
ATOM   1927  CG1 ILE   122      30.519  45.923  30.409  1.00  0.00           C
ATOM   1928 HG12 ILE   122      29.941  45.530  31.244  1.00  0.00           H
ATOM   1929 HG13 ILE   122      30.888  45.084  29.819  1.00  0.00           H
ATOM   1930  CD1 ILE   122      31.862  46.619  30.843  1.00  0.00           C
ATOM   1931 HD11 ILE   122      31.589  47.591  31.254  1.00  0.00           H
ATOM   1932 HD12 ILE   122      32.540  46.677  29.992  1.00  0.00           H
ATOM   1933 HD13 ILE   122      32.470  46.116  31.594  1.00  0.00           H
ATOM   1934  C   ILE   122      28.087  48.975  29.513  1.00  0.00           C
ATOM   1935  O   ILE   122      28.572  49.957  28.979  1.00  0.00           O
ATOM   1936  N   ASP   123      26.801  48.761  29.475  1.00  0.00           N
ATOM   1937  H   ASP   123      26.407  47.935  29.904  1.00  0.00           H
ATOM   1938  CA  ASP   123      25.761  49.674  28.862  1.00  0.00           C
ATOM   1939  HA  ASP   123      25.830  49.768  27.779  1.00  0.00           H
ATOM   1940  CB  ASP   123      24.323  49.180  29.161  1.00  0.00           C
ATOM   1941  HB2 ASP   123      24.055  48.992  30.201  1.00  0.00           H
ATOM   1942  HB3 ASP   123      23.524  49.854  28.852  1.00  0.00           H
ATOM   1943  CG  ASP   123      24.012  47.848  28.430  1.00  0.00           C
ATOM   1944  OD1 ASP   123      24.670  47.562  27.347  1.00  0.00           O
ATOM   1945  OD2 ASP   123      23.006  47.176  28.733  1.00  0.00           O
ATOM   1946  C   ASP   123      25.827  51.113  29.347  1.00  0.00           C
ATOM   1947  O   ASP   123      25.830  52.013  28.488  1.00  0.00           O
ATOM   1948  N   GLU   124      25.994  51.315  30.667  1.00  0.00           N
ATOM   1949  H   GLU   124      26.112  50.501  31.252  1.00  0.00           H
ATOM   1950  CA  GLU   124      26.151  52.652  31.315  1.00  0.00           C
ATOM   1951  HA  GLU   124      25.522  53.358  30.772  1.00  0.00           H
ATOM   1952  CB  GLU   124      25.727  52.611  32.829  1.00  0.00           C
ATOM   1953  HB2 GLU   124      24.772  52.094  32.920  1.00  0.00           H
ATOM   1954  HB3 GLU   124      26.465  51.995  33.345  1.00  0.00           H
ATOM   1955  CG  GLU   124      25.702  53.999  33.589  1.00  0.00           C
ATOM   1956  HG2 GLU   124      25.117  53.911  34.503  1.00  0.00           H
ATOM   1957  HG3 GLU   124      26.753  54.170  33.826  1.00  0.00           H
ATOM   1958  CD  GLU   124      25.099  55.246  32.877  1.00  0.00           C
ATOM   1959  OE1 GLU   124      25.710  56.334  33.064  1.00  0.00           O
ATOM   1960  OE2 GLU   124      24.146  55.158  32.092  1.00  0.00           O
ATOM   1961  C   GLU   124      27.564  53.212  31.193  1.00  0.00           C
ATOM   1962  O   GLU   124      27.619  54.420  30.897  1.00  0.00           O
ATOM   1963  N   GLN   125      28.588  52.380  31.176  1.00  0.00           N
ATOM   1964  H   GLN   125      28.439  51.413  31.424  1.00  0.00           H
ATOM   1965  CA  GLN   125      29.940  52.846  30.974  1.00  0.00           C
ATOM   1966  HA  GLN   125      30.181  53.640  31.680  1.00  0.00           H
ATOM   1967  CB  GLN   125      30.945  51.736  31.391  1.00  0.00           C
ATOM   1968  HB2 GLN   125      30.811  50.782  30.882  1.00  0.00           H
ATOM   1969  HB3 GLN   125      31.962  52.074  31.192  1.00  0.00           H
ATOM   1970  CG  GLN   125      30.910  51.511  32.928  1.00  0.00           C
ATOM   1971  HG2 GLN   125      29.902  51.420  33.329  1.00  0.00           H
ATOM   1972  HG3 GLN   125      31.535  50.636  33.111  1.00  0.00           H
ATOM   1973  CD  GLN   125      31.555  52.726  33.627  1.00  0.00           C
ATOM   1974  OE1 GLN   125      32.250  53.621  33.140  1.00  0.00           O
ATOM   1975  NE2 GLN   125      31.099  52.887  34.824  1.00  0.00           N
ATOM   1976 HE21 GLN   125      31.465  53.603  35.435  1.00  0.00           H
ATOM   1977 HE22 GLN   125      30.346  52.266  35.085  1.00  0.00           H
ATOM   1978  C   GLN   125      30.208  53.313  29.560  1.00  0.00           C
ATOM   1979  O   GLN   125      31.054  54.181  29.268  1.00  0.00           O
ATOM   1980  N   PHE   126      29.319  52.913  28.610  1.00  0.00           N
ATOM   1981  H   PHE   126      28.476  52.476  28.956  1.00  0.00           H
ATOM   1982  CA  PHE   126      29.377  53.369  27.252  1.00  0.00           C
ATOM   1983  HA  PHE   126      30.044  54.218  27.104  1.00  0.00           H
ATOM   1984  CB  PHE   126      30.152  52.297  26.380  1.00  0.00           C
ATOM   1985  HB2 PHE   126      29.641  51.341  26.500  1.00  0.00           H
ATOM   1986  HB3 PHE   126      30.090  52.534  25.318  1.00  0.00           H
ATOM   1987  CG  PHE   126      31.549  52.012  26.771  1.00  0.00           C
ATOM   1988  CD1 PHE   126      31.867  51.199  27.888  1.00  0.00           C
ATOM   1989  HD1 PHE   126      31.073  50.611  28.321  1.00  0.00           H
ATOM   1990  CE1 PHE   126      33.225  51.084  28.245  1.00  0.00           C
ATOM   1991  HE1 PHE   126      33.579  50.320  28.921  1.00  0.00           H
ATOM   1992  CZ  PHE   126      34.271  51.789  27.577  1.00  0.00           C
ATOM   1993  HZ  PHE   126      35.335  51.701  27.742  1.00  0.00           H
ATOM   1994  CE2 PHE   126      33.926  52.620  26.447  1.00  0.00           C
ATOM   1995  HE2 PHE   126      34.667  53.131  25.852  1.00  0.00           H
ATOM   1996  CD2 PHE   126      32.540  52.725  26.099  1.00  0.00           C
ATOM   1997  HD2 PHE   126      32.321  53.355  25.249  1.00  0.00           H
ATOM   1998  C   PHE   126      28.014  53.708  26.710  1.00  0.00           C
ATOM   1999  O   PHE   126      27.461  52.980  25.901  1.00  0.00           O
ATOM   2000  N   PRO   127      27.483  54.956  26.959  1.00  0.00           N
ATOM   2001  CD  PRO   127      28.097  55.923  27.851  1.00  0.00           C
ATOM   2002  HD2 PRO   127      28.914  56.303  27.235  1.00  0.00           H
ATOM   2003  HD3 PRO   127      28.323  55.400  28.780  1.00  0.00           H
ATOM   2004  CG  PRO   127      27.136  57.058  28.073  1.00  0.00           C
ATOM   2005  HG2 PRO   127      27.622  58.032  28.024  1.00  0.00           H
ATOM   2006  HG3 PRO   127      26.608  56.854  29.005  1.00  0.00           H
ATOM   2007  CB  PRO   127      26.099  56.955  26.827  1.00  0.00           C
ATOM   2008  HB2 PRO   127      26.516  57.538  26.005  1.00  0.00           H
ATOM   2009  HB3 PRO   127      25.081  57.277  27.046  1.00  0.00           H
ATOM   2010  CA  PRO   127      26.212  55.461  26.491  1.00  0.00           C
ATOM   2011  HA  PRO   127      25.398  54.936  26.992  1.00  0.00           H
ATOM   2012  C   PRO   127      25.914  55.416  25.013  1.00  0.00           C
ATOM   2013  O   PRO   127      24.771  55.356  24.634  1.00  0.00           O
ATOM   2014  N   GLN   128      26.993  55.396  24.149  1.00  0.00           N
ATOM   2015  H   GLN   128      27.916  55.500  24.546  1.00  0.00           H
ATOM   2016  CA  GLN   128      26.887  55.367  22.643  1.00  0.00           C
ATOM   2017  HA  GLN   128      25.951  55.812  22.306  1.00  0.00           H
ATOM   2018  CB  GLN   128      27.965  56.305  22.078  1.00  0.00           C
ATOM   2019  HB2 GLN   128      27.835  56.397  21.000  1.00  0.00           H
ATOM   2020  HB3 GLN   128      27.841  57.267  22.576  1.00  0.00           H
ATOM   2021  CG  GLN   128      29.433  55.828  22.212  1.00  0.00           C
ATOM   2022  HG2 GLN   128      29.480  54.851  21.732  1.00  0.00           H
ATOM   2023  HG3 GLN   128      29.988  56.391  21.462  1.00  0.00           H
ATOM   2024  CD  GLN   128      30.056  55.861  23.541  1.00  0.00           C
ATOM   2025  OE1 GLN   128      29.527  56.024  24.634  1.00  0.00           O
ATOM   2026  NE2 GLN   128      31.332  55.550  23.468  1.00  0.00           N
ATOM   2027 HE21 GLN   128      31.841  55.460  24.335  1.00  0.00           H
ATOM   2028 HE22 GLN   128      31.787  55.424  22.575  1.00  0.00           H
ATOM   2029  C   GLN   128      27.025  53.968  22.092  1.00  0.00           C
ATOM   2030  O   GLN   128      27.054  53.710  20.912  1.00  0.00           O
ATOM   2031  N   GLY   129      27.037  52.947  23.027  1.00  0.00           N
ATOM   2032  H   GLY   129      26.928  53.106  24.019  1.00  0.00           H
ATOM   2033  CA  GLY   129      27.399  51.564  22.739  1.00  0.00           C
ATOM   2034  HA2 GLY   129      26.914  50.911  23.465  1.00  0.00           H
ATOM   2035  HA3 GLY   129      27.092  51.298  21.727  1.00  0.00           H
ATOM   2036  C   GLY   129      28.908  51.288  22.790  1.00  0.00           C
ATOM   2037  O   GLY   129      29.746  51.972  22.253  1.00  0.00           O
ATOM   2038  N   ILE   130      29.286  50.153  23.426  1.00  0.00           N
ATOM   2039  H   ILE   130      28.606  49.581  23.905  1.00  0.00           H
ATOM   2040  CA  ILE   130      30.741  49.787  23.477  1.00  0.00           C
ATOM   2041  HA  ILE   130      31.221  50.731  23.734  1.00  0.00           H
ATOM   2042  CB  ILE   130      31.069  48.877  24.642  1.00  0.00           C
ATOM   2043  HB  ILE   130      30.682  49.231  25.597  1.00  0.00           H
ATOM   2044  CG2 ILE   130      30.388  47.491  24.502  1.00  0.00           C
ATOM   2045 HG21 ILE   130      29.326  47.617  24.712  1.00  0.00           H
ATOM   2046 HG22 ILE   130      30.768  46.835  25.285  1.00  0.00           H
ATOM   2047 HG23 ILE   130      30.534  46.968  23.557  1.00  0.00           H
ATOM   2048  CG1 ILE   130      32.564  48.799  24.708  1.00  0.00           C
ATOM   2049 HG12 ILE   130      33.037  48.355  23.831  1.00  0.00           H
ATOM   2050 HG13 ILE   130      32.968  49.810  24.739  1.00  0.00           H
ATOM   2051  CD1 ILE   130      33.048  48.127  25.999  1.00  0.00           C
ATOM   2052 HD11 ILE   130      32.878  47.052  26.053  1.00  0.00           H
ATOM   2053 HD12 ILE   130      32.558  48.567  26.867  1.00  0.00           H
ATOM   2054 HD13 ILE   130      34.065  48.478  26.176  1.00  0.00           H
ATOM   2055  C   ILE   130      31.319  49.425  22.105  1.00  0.00           C
ATOM   2056  O   ILE   130      30.501  48.873  21.270  1.00  0.00           O
ATOM   2057  N   SER   131      32.543  49.703  21.810  1.00  0.00           N
ATOM   2058  H   SER   131      33.188  50.178  22.426  1.00  0.00           H
ATOM   2059  CA  SER   131      33.090  49.447  20.430  1.00  0.00           C
ATOM   2060  HA  SER   131      32.513  48.764  19.806  1.00  0.00           H
ATOM   2061  CB  SER   131      33.078  50.725  19.493  1.00  0.00           C
ATOM   2062  HB2 SER   131      33.190  50.370  18.469  1.00  0.00           H
ATOM   2063  HB3 SER   131      32.170  51.318  19.599  1.00  0.00           H
ATOM   2064  OG  SER   131      34.051  51.680  19.979  1.00  0.00           O
ATOM   2065  HG  SER   131      33.510  52.413  20.282  1.00  0.00           H
ATOM   2066  C   SER   131      34.548  48.866  20.525  1.00  0.00           C
ATOM   2067  O   SER   131      35.012  48.135  19.608  1.00  0.00           O
ATOM   2068  N   GLU   132      35.236  49.265  21.554  1.00  0.00           N
ATOM   2069  H   GLU   132      34.873  50.051  22.073  1.00  0.00           H
ATOM   2070  CA  GLU   132      36.590  48.746  21.889  1.00  0.00           C
ATOM   2071  HA  GLU   132      36.931  48.279  20.965  1.00  0.00           H
ATOM   2072  CB  GLU   132      37.564  49.913  22.269  1.00  0.00           C
ATOM   2073  HB2 GLU   132      37.101  50.450  23.097  1.00  0.00           H
ATOM   2074  HB3 GLU   132      38.528  49.462  22.503  1.00  0.00           H
ATOM   2075  CG  GLU   132      37.825  50.876  21.101  1.00  0.00           C
ATOM   2076  HG2 GLU   132      36.869  51.365  20.922  1.00  0.00           H
ATOM   2077  HG3 GLU   132      38.583  51.611  21.373  1.00  0.00           H
ATOM   2078  CD  GLU   132      38.383  50.399  19.762  1.00  0.00           C
ATOM   2079  OE1 GLU   132      38.731  49.198  19.629  1.00  0.00           O
ATOM   2080  OE2 GLU   132      38.553  51.210  18.811  1.00  0.00           O
ATOM   2081  C   GLU   132      36.662  47.683  23.007  1.00  0.00           C
ATOM   2082  O   GLU   132      36.050  47.859  24.033  1.00  0.00           O
ATOM   2083  N   PRO   133      37.559  46.660  22.943  1.00  0.00           N
ATOM   2084  CD  PRO   133      38.248  46.307  21.746  1.00  0.00           C
ATOM   2085  HD2 PRO   133      38.820  47.114  21.287  1.00  0.00           H
ATOM   2086  HD3 PRO   133      37.482  46.096  21.002  1.00  0.00           H
ATOM   2087  CG  PRO   133      39.109  45.085  22.062  1.00  0.00           C
ATOM   2088  HG2 PRO   133      40.048  45.356  22.544  1.00  0.00           H
ATOM   2089  HG3 PRO   133      39.211  44.431  21.195  1.00  0.00           H
ATOM   2090  CB  PRO   133      38.204  44.403  23.142  1.00  0.00           C
ATOM   2091  HB2 PRO   133      38.884  43.900  23.830  1.00  0.00           H
ATOM   2092  HB3 PRO   133      37.411  43.769  22.747  1.00  0.00           H
ATOM   2093  CA  PRO   133      37.580  45.580  23.866  1.00  0.00           C
ATOM   2094  HA  PRO   133      36.534  45.395  24.110  1.00  0.00           H
ATOM   2095  C   PRO   133      38.272  45.889  25.121  1.00  0.00           C
ATOM   2096  O   PRO   133      38.880  46.905  25.348  1.00  0.00           O
ATOM   2097  N   ILE   134      37.825  45.060  26.122  1.00  0.00           N
ATOM   2098  H   ILE   134      37.137  44.333  25.987  1.00  0.00           H
ATOM   2099  CA  ILE   134      38.226  45.271  27.554  1.00  0.00           C
ATOM   2100  HA  ILE   134      39.223  45.709  27.599  1.00  0.00           H
ATOM   2101  CB  ILE   134      37.214  46.041  28.483  1.00  0.00           C
ATOM   2102  HB  ILE   134      36.330  45.459  28.744  1.00  0.00           H
ATOM   2103  CG2 ILE   134      37.916  46.473  29.782  1.00  0.00           C
ATOM   2104 HG21 ILE   134      38.455  45.622  30.197  1.00  0.00           H
ATOM   2105 HG22 ILE   134      37.191  46.760  30.543  1.00  0.00           H
ATOM   2106 HG23 ILE   134      38.701  47.217  29.646  1.00  0.00           H
ATOM   2107  CG1 ILE   134      36.673  47.392  27.886  1.00  0.00           C
ATOM   2108 HG12 ILE   134      37.390  48.212  27.824  1.00  0.00           H
ATOM   2109 HG13 ILE   134      36.391  47.185  26.855  1.00  0.00           H
ATOM   2110  CD1 ILE   134      35.376  47.964  28.569  1.00  0.00           C
ATOM   2111 HD11 ILE   134      35.562  48.255  29.604  1.00  0.00           H
ATOM   2112 HD12 ILE   134      34.520  47.300  28.451  1.00  0.00           H
ATOM   2113 HD13 ILE   134      35.140  48.899  28.062  1.00  0.00           H
ATOM   2114  C   ILE   134      38.321  43.834  28.094  1.00  0.00           C
ATOM   2115  O   ILE   134      37.300  43.183  28.262  1.00  0.00           O
ATOM   2116  N   PRO   135      39.492  43.319  28.176  1.00  0.00           N
ATOM   2117  CD  PRO   135      40.696  43.782  27.565  1.00  0.00           C
ATOM   2118  HD2 PRO   135      41.233  44.383  28.300  1.00  0.00           H
ATOM   2119  HD3 PRO   135      40.434  44.289  26.637  1.00  0.00           H
ATOM   2120  CG  PRO   135      41.531  42.442  27.283  1.00  0.00           C
ATOM   2121  HG2 PRO   135      42.599  42.659  27.272  1.00  0.00           H
ATOM   2122  HG3 PRO   135      41.108  41.882  26.450  1.00  0.00           H
ATOM   2123  CB  PRO   135      41.085  41.638  28.507  1.00  0.00           C
ATOM   2124  HB2 PRO   135      41.802  41.790  29.315  1.00  0.00           H
ATOM   2125  HB3 PRO   135      41.000  40.575  28.283  1.00  0.00           H
ATOM   2126  CA  PRO   135      39.698  42.109  28.855  1.00  0.00           C
ATOM   2127  HA  PRO   135      38.988  41.401  28.426  1.00  0.00           H
ATOM   2128  C   PRO   135      39.441  42.156  30.372  1.00  0.00           C
ATOM   2129  O   PRO   135      39.417  43.209  30.984  1.00  0.00           O
ATOM   2130  N   LEU   136      39.290  40.919  30.935  1.00  0.00           N
ATOM   2131  H   LEU   136      39.495  40.136  30.329  1.00  0.00           H
ATOM   2132  CA  LEU   136      38.562  40.650  32.136  1.00  0.00           C
ATOM   2133  HA  LEU   136      38.524  41.613  32.647  1.00  0.00           H
ATOM   2134  CB  LEU   136      37.073  40.355  31.900  1.00  0.00           C
ATOM   2135  HB2 LEU   136      36.723  41.238  31.364  1.00  0.00           H
ATOM   2136  HB3 LEU   136      36.968  39.458  31.288  1.00  0.00           H
ATOM   2137  CG  LEU   136      36.210  39.968  33.118  1.00  0.00           C
ATOM   2138  HG  LEU   136      36.523  38.977  33.444  1.00  0.00           H
ATOM   2139  CD1 LEU   136      36.048  41.103  34.185  1.00  0.00           C
ATOM   2140 HD11 LEU   136      37.015  41.321  34.638  1.00  0.00           H
ATOM   2141 HD12 LEU   136      35.460  40.736  35.026  1.00  0.00           H
ATOM   2142 HD13 LEU   136      35.587  42.027  33.837  1.00  0.00           H
ATOM   2143  CD2 LEU   136      34.732  39.893  32.656  1.00  0.00           C
ATOM   2144 HD21 LEU   136      34.294  40.884  32.536  1.00  0.00           H
ATOM   2145 HD22 LEU   136      34.604  39.355  31.717  1.00  0.00           H
ATOM   2146 HD23 LEU   136      34.125  39.451  33.447  1.00  0.00           H
ATOM   2147  C   LEU   136      39.212  39.720  33.154  1.00  0.00           C
ATOM   2148  O   LEU   136      39.602  38.599  32.832  1.00  0.00           O
ATOM   2149  N   GLY   137      39.511  40.105  34.384  1.00  0.00           N
ATOM   2150  H   GLY   137      39.456  41.085  34.622  1.00  0.00           H
ATOM   2151  CA  GLY   137      39.955  39.198  35.506  1.00  0.00           C
ATOM   2152  HA2 GLY   137      40.495  38.310  35.179  1.00  0.00           H
ATOM   2153  HA3 GLY   137      40.667  39.774  36.098  1.00  0.00           H
ATOM   2154  C   GLY   137      38.775  38.886  36.363  1.00  0.00           C
ATOM   2155  O   GLY   137      38.103  39.715  37.000  1.00  0.00           O
ATOM   2156  N   PHE   138      38.460  37.629  36.541  1.00  0.00           N
ATOM   2157  H   PHE   138      38.955  36.940  35.994  1.00  0.00           H
ATOM   2158  CA  PHE   138      37.402  37.127  37.451  1.00  0.00           C
ATOM   2159  HA  PHE   138      36.645  37.889  37.642  1.00  0.00           H
ATOM   2160  CB  PHE   138      36.676  35.970  36.852  1.00  0.00           C
ATOM   2161  HB2 PHE   138      36.341  36.193  35.839  1.00  0.00           H
ATOM   2162  HB3 PHE   138      37.431  35.194  36.731  1.00  0.00           H
ATOM   2163  CG  PHE   138      35.408  35.431  37.597  1.00  0.00           C
ATOM   2164  CD1 PHE   138      34.901  34.098  37.404  1.00  0.00           C
ATOM   2165  HD1 PHE   138      35.293  33.469  36.619  1.00  0.00           H
ATOM   2166  CE1 PHE   138      33.850  33.519  38.131  1.00  0.00           C
ATOM   2167  HE1 PHE   138      33.637  32.492  37.873  1.00  0.00           H
ATOM   2168  CZ  PHE   138      33.204  34.296  39.083  1.00  0.00           C
ATOM   2169  HZ  PHE   138      32.290  33.911  39.509  1.00  0.00           H
ATOM   2170  CE2 PHE   138      33.735  35.580  39.401  1.00  0.00           C
ATOM   2171  HE2 PHE   138      33.274  36.045  40.259  1.00  0.00           H
ATOM   2172  CD2 PHE   138      34.763  36.158  38.665  1.00  0.00           C
ATOM   2173  HD2 PHE   138      35.195  37.130  38.851  1.00  0.00           H
ATOM   2174  C   PHE   138      37.981  36.805  38.925  1.00  0.00           C
ATOM   2175  O   PHE   138      38.656  35.802  39.196  1.00  0.00           O
ATOM   2176  N   THR   139      37.592  37.597  39.943  1.00  0.00           N
ATOM   2177  H   THR   139      36.894  38.297  39.736  1.00  0.00           H
ATOM   2178  CA  THR   139      37.848  37.258  41.319  1.00  0.00           C
ATOM   2179  HA  THR   139      38.830  36.789  41.383  1.00  0.00           H
ATOM   2180  CB  THR   139      38.155  38.446  42.216  1.00  0.00           C
ATOM   2181  HB  THR   139      37.137  38.812  42.346  1.00  0.00           H
ATOM   2182  CG2 THR   139      38.723  37.948  43.581  1.00  0.00           C
ATOM   2183 HG21 THR   139      38.150  37.134  44.026  1.00  0.00           H
ATOM   2184 HG22 THR   139      38.576  38.764  44.289  1.00  0.00           H
ATOM   2185 HG23 THR   139      39.788  37.719  43.536  1.00  0.00           H
ATOM   2186  OG1 THR   139      38.985  39.369  41.771  1.00  0.00           O
ATOM   2187  HG1 THR   139      38.575  39.769  41.001  1.00  0.00           H
ATOM   2188  C   THR   139      36.823  36.268  41.921  1.00  0.00           C
ATOM   2189  O   THR   139      35.709  36.662  42.201  1.00  0.00           O
ATOM   2190  N   PHE   140      37.311  35.070  42.233  1.00  0.00           N
ATOM   2191  H   PHE   140      38.258  34.786  42.028  1.00  0.00           H
ATOM   2192  CA  PHE   140      36.432  33.929  42.643  1.00  0.00           C
ATOM   2193  HA  PHE   140      35.496  34.275  43.082  1.00  0.00           H
ATOM   2194  CB  PHE   140      36.061  33.253  41.345  1.00  0.00           C
ATOM   2195  HB2 PHE   140      35.553  33.952  40.682  1.00  0.00           H
ATOM   2196  HB3 PHE   140      36.948  32.936  40.795  1.00  0.00           H
ATOM   2197  CG  PHE   140      35.144  32.106  41.472  1.00  0.00           C
ATOM   2198  CD1 PHE   140      33.794  32.380  41.657  1.00  0.00           C
ATOM   2199  HD1 PHE   140      33.516  33.416  41.780  1.00  0.00           H
ATOM   2200  CE1 PHE   140      32.881  31.290  41.670  1.00  0.00           C
ATOM   2201  HE1 PHE   140      31.819  31.427  41.813  1.00  0.00           H
ATOM   2202  CZ  PHE   140      33.339  30.003  41.347  1.00  0.00           C
ATOM   2203  HZ  PHE   140      32.587  29.260  41.123  1.00  0.00           H
ATOM   2204  CE2 PHE   140      34.711  29.753  41.190  1.00  0.00           C
ATOM   2205  HE2 PHE   140      35.158  28.794  40.972  1.00  0.00           H
ATOM   2206  CD2 PHE   140      35.579  30.820  41.257  1.00  0.00           C
ATOM   2207  HD2 PHE   140      36.624  30.572  41.143  1.00  0.00           H
ATOM   2208  C   PHE   140      37.196  33.036  43.662  1.00  0.00           C
ATOM   2209  O   PHE   140      37.651  31.936  43.303  1.00  0.00           O
ATOM   2210  N   SER   141      37.373  33.547  44.831  1.00  0.00           N
ATOM   2211  H   SER   141      37.008  34.476  44.989  1.00  0.00           H
ATOM   2212  CA  SER   141      38.192  32.946  45.930  1.00  0.00           C
ATOM   2213  HA  SER   141      39.182  32.783  45.506  1.00  0.00           H
ATOM   2214  CB  SER   141      38.404  34.026  46.965  1.00  0.00           C
ATOM   2215  HB2 SER   141      37.488  34.199  47.529  1.00  0.00           H
ATOM   2216  HB3 SER   141      39.187  33.777  47.681  1.00  0.00           H
ATOM   2217  OG  SER   141      38.907  35.269  46.362  1.00  0.00           O
ATOM   2218  HG  SER   141      38.153  35.863  46.362  1.00  0.00           H
ATOM   2219  C   SER   141      37.518  31.706  46.549  1.00  0.00           C
ATOM   2220  O   SER   141      37.875  31.306  47.676  1.00  0.00           O
ATOM   2221  N   PHE   142      36.623  31.031  45.817  1.00  0.00           N
ATOM   2222  H   PHE   142      36.387  31.401  44.907  1.00  0.00           H
ATOM   2223  CA  PHE   142      36.030  29.738  46.247  1.00  0.00           C
ATOM   2224  HA  PHE   142      35.770  29.696  47.304  1.00  0.00           H
ATOM   2225  CB  PHE   142      34.667  29.472  45.643  1.00  0.00           C
ATOM   2226  HB2 PHE   142      34.799  29.238  44.587  1.00  0.00           H
ATOM   2227  HB3 PHE   142      34.165  28.567  45.983  1.00  0.00           H
ATOM   2228  CG  PHE   142      33.626  30.546  45.994  1.00  0.00           C
ATOM   2229  CD1 PHE   142      33.601  31.664  45.226  1.00  0.00           C
ATOM   2230  HD1 PHE   142      34.166  31.816  44.319  1.00  0.00           H
ATOM   2231  CE1 PHE   142      32.788  32.758  45.552  1.00  0.00           C
ATOM   2232  HE1 PHE   142      32.778  33.651  44.946  1.00  0.00           H
ATOM   2233  CZ  PHE   142      32.057  32.676  46.813  1.00  0.00           C
ATOM   2234  HZ  PHE   142      31.685  33.614  47.197  1.00  0.00           H
ATOM   2235  CE2 PHE   142      32.149  31.567  47.645  1.00  0.00           C
ATOM   2236  HE2 PHE   142      31.650  31.522  48.601  1.00  0.00           H
ATOM   2237  CD2 PHE   142      32.858  30.479  47.180  1.00  0.00           C
ATOM   2238  HD2 PHE   142      32.958  29.572  47.759  1.00  0.00           H
ATOM   2239  C   PHE   142      37.020  28.525  45.933  1.00  0.00           C
ATOM   2240  O   PHE   142      37.850  28.655  45.009  1.00  0.00           O
ATOM   2241  N   PRO   143      36.942  27.364  46.617  1.00  0.00           N
ATOM   2242  CD  PRO   143      36.385  27.241  47.924  1.00  0.00           C
ATOM   2243  HD2 PRO   143      35.308  27.076  47.922  1.00  0.00           H
ATOM   2244  HD3 PRO   143      36.691  28.137  48.465  1.00  0.00           H
ATOM   2245  CG  PRO   143      37.048  25.979  48.558  1.00  0.00           C
ATOM   2246  HG2 PRO   143      36.300  25.362  49.055  1.00  0.00           H
ATOM   2247  HG3 PRO   143      37.881  26.366  49.147  1.00  0.00           H
ATOM   2248  CB  PRO   143      37.472  25.141  47.322  1.00  0.00           C
ATOM   2249  HB2 PRO   143      36.604  24.520  47.104  1.00  0.00           H
ATOM   2250  HB3 PRO   143      38.468  24.734  47.493  1.00  0.00           H
ATOM   2251  CA  PRO   143      37.752  26.185  46.275  1.00  0.00           C
ATOM   2252  HA  PRO   143      38.806  26.454  46.340  1.00  0.00           H
ATOM   2253  C   PRO   143      37.496  25.620  44.871  1.00  0.00           C
ATOM   2254  O   PRO   143      36.520  24.905  44.585  1.00  0.00           O
ATOM   2255  N   ALA   144      38.361  25.994  43.949  1.00  0.00           N
ATOM   2256  H   ALA   144      38.973  26.767  44.172  1.00  0.00           H
ATOM   2257  CA  ALA   144      38.517  25.412  42.583  1.00  0.00           C
ATOM   2258  HA  ALA   144      37.931  24.493  42.592  1.00  0.00           H
ATOM   2259  CB  ALA   144      37.949  26.500  41.604  1.00  0.00           C
ATOM   2260  HB1 ALA   144      36.868  26.564  41.727  1.00  0.00           H
ATOM   2261  HB2 ALA   144      38.286  26.128  40.637  1.00  0.00           H
ATOM   2262  HB3 ALA   144      38.469  27.438  41.797  1.00  0.00           H
ATOM   2263  C   ALA   144      40.046  25.005  42.247  1.00  0.00           C
ATOM   2264  O   ALA   144      41.032  25.686  42.582  1.00  0.00           O
ATOM   2265  N   SER   145      40.143  23.990  41.430  1.00  0.00           N
ATOM   2266  H   SER   145      39.242  23.617  41.167  1.00  0.00           H
ATOM   2267  CA  SER   145      41.341  23.424  40.826  1.00  0.00           C
ATOM   2268  HA  SER   145      42.122  23.592  41.568  1.00  0.00           H
ATOM   2269  CB  SER   145      41.280  21.897  40.578  1.00  0.00           C
ATOM   2270  HB2 SER   145      40.344  21.723  40.047  1.00  0.00           H
ATOM   2271  HB3 SER   145      42.169  21.654  39.995  1.00  0.00           H
ATOM   2272  OG  SER   145      41.331  21.086  41.777  1.00  0.00           O
ATOM   2273  HG  SER   145      41.844  21.558  42.437  1.00  0.00           H
ATOM   2274  C   SER   145      41.705  24.180  39.581  1.00  0.00           C
ATOM   2275  O   SER   145      40.770  24.700  38.946  1.00  0.00           O
ATOM   2276  N   GLN   146      43.023  24.512  39.250  1.00  0.00           N
ATOM   2277  H   GLN   146      43.746  24.008  39.742  1.00  0.00           H
ATOM   2278  CA  GLN   146      43.531  25.504  38.242  1.00  0.00           C
ATOM   2279  HA  GLN   146      42.908  25.296  37.371  1.00  0.00           H
ATOM   2280  CB  GLN   146      43.168  26.877  38.791  1.00  0.00           C
ATOM   2281  HB2 GLN   146      42.089  27.024  38.847  1.00  0.00           H
ATOM   2282  HB3 GLN   146      43.584  27.026  39.787  1.00  0.00           H
ATOM   2283  CG  GLN   146      43.699  27.902  37.831  1.00  0.00           C
ATOM   2284  HG2 GLN   146      44.733  27.670  37.575  1.00  0.00           H
ATOM   2285  HG3 GLN   146      43.081  28.009  36.940  1.00  0.00           H
ATOM   2286  CD  GLN   146      43.788  29.288  38.490  1.00  0.00           C
ATOM   2287  OE1 GLN   146      44.695  29.610  39.208  1.00  0.00           O
ATOM   2288  NE2 GLN   146      42.746  29.996  38.307  1.00  0.00           N
ATOM   2289 HE21 GLN   146      42.754  30.970  38.573  1.00  0.00           H
ATOM   2290 HE22 GLN   146      41.984  29.541  37.825  1.00  0.00           H
ATOM   2291  C   GLN   146      44.972  25.235  37.850  1.00  0.00           C
ATOM   2292  O   GLN   146      45.778  25.822  38.550  1.00  0.00           O
ATOM   2293  N   ASN   147      45.230  24.552  36.770  1.00  0.00           N
ATOM   2294  H   ASN   147      44.466  24.238  36.188  1.00  0.00           H
ATOM   2295  CA  ASN   147      46.587  24.368  36.232  1.00  0.00           C
ATOM   2296  HA  ASN   147      47.284  24.423  37.069  1.00  0.00           H
ATOM   2297  CB  ASN   147      46.589  23.041  35.547  1.00  0.00           C
ATOM   2298  HB2 ASN   147      45.718  22.933  34.901  1.00  0.00           H
ATOM   2299  HB3 ASN   147      47.422  22.998  34.844  1.00  0.00           H
ATOM   2300  CG  ASN   147      46.747  21.860  36.507  1.00  0.00           C
ATOM   2301  OD1 ASN   147      47.569  21.935  37.425  1.00  0.00           O
ATOM   2302  ND2 ASN   147      45.895  20.835  36.346  1.00  0.00           N
ATOM   2303 HD21 ASN   147      45.124  20.933  35.701  1.00  0.00           H
ATOM   2304 HD22 ASN   147      46.007  20.009  36.918  1.00  0.00           H
ATOM   2305  C   ASN   147      47.104  25.503  35.313  1.00  0.00           C
ATOM   2306  O   ASN   147      48.310  25.512  34.976  1.00  0.00           O
ATOM   2307  N   LYS   148      46.224  26.381  34.841  1.00  0.00           N
ATOM   2308  H   LYS   148      45.267  26.190  35.102  1.00  0.00           H
ATOM   2309  CA  LYS   148      46.671  27.653  34.243  1.00  0.00           C
ATOM   2310  HA  LYS   148      47.624  27.903  34.707  1.00  0.00           H
ATOM   2311  CB  LYS   148      46.895  27.367  32.748  1.00  0.00           C
ATOM   2312  HB2 LYS   148      47.351  28.259  32.317  1.00  0.00           H
ATOM   2313  HB3 LYS   148      47.541  26.503  32.601  1.00  0.00           H
ATOM   2314  CG  LYS   148      45.573  27.152  32.077  1.00  0.00           C
ATOM   2315  HG2 LYS   148      45.083  26.273  32.495  1.00  0.00           H
ATOM   2316  HG3 LYS   148      44.902  27.977  32.319  1.00  0.00           H
ATOM   2317  CD  LYS   148      45.764  26.951  30.575  1.00  0.00           C
ATOM   2318  HD2 LYS   148      46.268  27.822  30.157  1.00  0.00           H
ATOM   2319  HD3 LYS   148      46.403  26.079  30.439  1.00  0.00           H
ATOM   2320  CE  LYS   148      44.380  26.841  29.876  1.00  0.00           C
ATOM   2321  HE2 LYS   148      43.758  27.726  30.010  1.00  0.00           H
ATOM   2322  HE3 LYS   148      44.640  26.681  28.829  1.00  0.00           H
ATOM   2323  NZ  LYS   148      43.646  25.626  30.232  1.00  0.00           N
ATOM   2324  HZ1 LYS   148      44.314  24.888  30.408  1.00  0.00           H
ATOM   2325  HZ2 LYS   148      43.012  25.378  29.487  1.00  0.00           H
ATOM   2326  HZ3 LYS   148      43.110  25.689  31.086  1.00  0.00           H
ATOM   2327  C   LYS   148      45.839  28.846  34.706  1.00  0.00           C
ATOM   2328  O   LYS   148      44.793  28.732  35.330  1.00  0.00           O
ATOM   2329  N   ILE   149      46.316  30.100  34.450  1.00  0.00           N
ATOM   2330  H   ILE   149      47.149  30.069  33.881  1.00  0.00           H
ATOM   2331  CA  ILE   149      45.645  31.304  35.020  1.00  0.00           C
ATOM   2332  HA  ILE   149      45.638  31.111  36.092  1.00  0.00           H
ATOM   2333  CB  ILE   149      46.506  32.619  34.709  1.00  0.00           C
ATOM   2334  HB  ILE   149      47.569  32.380  34.655  1.00  0.00           H
ATOM   2335  CG2 ILE   149      46.217  33.258  33.366  1.00  0.00           C
ATOM   2336 HG21 ILE   149      46.954  33.946  32.950  1.00  0.00           H
ATOM   2337 HG22 ILE   149      45.416  33.957  33.608  1.00  0.00           H
ATOM   2338 HG23 ILE   149      46.009  32.561  32.555  1.00  0.00           H
ATOM   2339  CG1 ILE   149      46.339  33.632  35.857  1.00  0.00           C
ATOM   2340 HG12 ILE   149      45.400  34.145  35.653  1.00  0.00           H
ATOM   2341 HG13 ILE   149      46.257  33.131  36.822  1.00  0.00           H
ATOM   2342  CD1 ILE   149      47.363  34.697  35.967  1.00  0.00           C
ATOM   2343 HD11 ILE   149      48.321  34.181  36.042  1.00  0.00           H
ATOM   2344 HD12 ILE   149      47.154  35.385  36.786  1.00  0.00           H
ATOM   2345 HD13 ILE   149      47.415  35.288  35.053  1.00  0.00           H
ATOM   2346  C   ILE   149      44.170  31.551  34.592  1.00  0.00           C
ATOM   2347  O   ILE   149      43.433  32.185  35.314  1.00  0.00           O
ATOM   2348  N   ASN   150      43.703  31.058  33.508  1.00  0.00           N
ATOM   2349  H   ASN   150      44.321  30.490  32.944  1.00  0.00           H
ATOM   2350  CA  ASN   150      42.447  31.283  32.846  1.00  0.00           C
ATOM   2351  HA  ASN   150      41.957  32.109  33.359  1.00  0.00           H
ATOM   2352  CB  ASN   150      42.730  31.830  31.475  1.00  0.00           C
ATOM   2353  HB2 ASN   150      41.834  32.383  31.193  1.00  0.00           H
ATOM   2354  HB3 ASN   150      43.532  32.559  31.594  1.00  0.00           H
ATOM   2355  CG  ASN   150      43.262  30.731  30.534  1.00  0.00           C
ATOM   2356  OD1 ASN   150      44.321  30.143  30.764  1.00  0.00           O
ATOM   2357  ND2 ASN   150      42.493  30.464  29.478  1.00  0.00           N
ATOM   2358 HD21 ASN   150      41.815  31.151  29.180  1.00  0.00           H
ATOM   2359 HD22 ASN   150      42.809  29.729  28.862  1.00  0.00           H
ATOM   2360  C   ASN   150      41.478  30.067  32.898  1.00  0.00           C
ATOM   2361  O   ASN   150      40.865  29.723  31.871  1.00  0.00           O
ATOM   2362  N   GLU   151      41.308  29.436  34.045  1.00  0.00           N
ATOM   2363  H   GLU   151      41.733  29.813  34.881  1.00  0.00           H
ATOM   2364  CA  GLU   151      40.445  28.272  34.263  1.00  0.00           C
ATOM   2365  HA  GLU   151      39.533  28.508  33.713  1.00  0.00           H
ATOM   2366  CB  GLU   151      41.005  26.999  33.769  1.00  0.00           C
ATOM   2367  HB2 GLU   151      40.262  26.216  33.922  1.00  0.00           H
ATOM   2368  HB3 GLU   151      41.267  27.079  32.715  1.00  0.00           H
ATOM   2369  CG  GLU   151      42.370  26.598  34.477  1.00  0.00           C
ATOM   2370  HG2 GLU   151      43.119  27.351  34.235  1.00  0.00           H
ATOM   2371  HG3 GLU   151      42.164  26.512  35.543  1.00  0.00           H
ATOM   2372  CD  GLU   151      42.879  25.292  33.902  1.00  0.00           C
ATOM   2373  OE1 GLU   151      43.390  24.406  34.624  1.00  0.00           O
ATOM   2374  OE2 GLU   151      42.754  24.979  32.703  1.00  0.00           O
ATOM   2375  C   GLU   151      40.026  28.137  35.724  1.00  0.00           C
ATOM   2376  O   GLU   151      40.777  28.732  36.609  1.00  0.00           O
ATOM   2377  N   GLY   152      38.888  27.545  36.115  1.00  0.00           N
ATOM   2378  H   GLY   152      38.245  27.248  35.394  1.00  0.00           H
ATOM   2379  CA  GLY   152      38.702  27.191  37.513  1.00  0.00           C
ATOM   2380  HA2 GLY   152      39.628  26.853  37.979  1.00  0.00           H
ATOM   2381  HA3 GLY   152      38.267  28.055  38.015  1.00  0.00           H
ATOM   2382  C   GLY   152      37.705  26.015  37.633  1.00  0.00           C
ATOM   2383  O   GLY   152      36.493  26.233  37.589  1.00  0.00           O
ATOM   2384  N   ILE   153      38.229  24.776  37.807  1.00  0.00           N
ATOM   2385  H   ILE   153      39.223  24.597  37.804  1.00  0.00           H
ATOM   2386  CA  ILE   153      37.384  23.572  37.952  1.00  0.00           C
ATOM   2387  HA  ILE   153      36.608  23.660  37.191  1.00  0.00           H
ATOM   2388  CB  ILE   153      38.226  22.279  37.691  1.00  0.00           C
ATOM   2389  HB  ILE   153      38.850  22.120  38.570  1.00  0.00           H
ATOM   2390  CG2 ILE   153      37.220  21.095  37.539  1.00  0.00           C
ATOM   2391 HG21 ILE   153      36.692  21.075  36.586  1.00  0.00           H
ATOM   2392 HG22 ILE   153      36.402  21.214  38.249  1.00  0.00           H
ATOM   2393 HG23 ILE   153      37.634  20.114  37.776  1.00  0.00           H
ATOM   2394  CG1 ILE   153      39.203  22.360  36.499  1.00  0.00           C
ATOM   2395 HG12 ILE   153      40.078  22.914  36.841  1.00  0.00           H
ATOM   2396 HG13 ILE   153      39.510  21.332  36.304  1.00  0.00           H
ATOM   2397  CD1 ILE   153      38.712  22.908  35.165  1.00  0.00           C
ATOM   2398 HD11 ILE   153      38.470  23.929  35.459  1.00  0.00           H
ATOM   2399 HD12 ILE   153      37.748  22.423  35.009  1.00  0.00           H
ATOM   2400 HD13 ILE   153      39.396  22.901  34.317  1.00  0.00           H
ATOM   2401  C   ILE   153      36.821  23.691  39.441  1.00  0.00           C
ATOM   2402  O   ILE   153      37.443  23.261  40.461  1.00  0.00           O
ATOM   2403  N   LEU   154      35.540  24.015  39.609  1.00  0.00           N
ATOM   2404  H   LEU   154      35.056  24.439  38.830  1.00  0.00           H
ATOM   2405  CA  LEU   154      34.855  24.106  40.961  1.00  0.00           C
ATOM   2406  HA  LEU   154      35.512  24.700  41.596  1.00  0.00           H
ATOM   2407  CB  LEU   154      33.504  24.772  40.775  1.00  0.00           C
ATOM   2408  HB2 LEU   154      33.572  25.579  40.047  1.00  0.00           H
ATOM   2409  HB3 LEU   154      32.804  24.019  40.413  1.00  0.00           H
ATOM   2410  CG  LEU   154      32.801  25.284  42.036  1.00  0.00           C
ATOM   2411  HG  LEU   154      32.151  26.053  41.620  1.00  0.00           H
ATOM   2412  CD1 LEU   154      31.801  24.320  42.695  1.00  0.00           C
ATOM   2413 HD11 LEU   154      31.174  23.837  41.946  1.00  0.00           H
ATOM   2414 HD12 LEU   154      31.204  24.958  43.347  1.00  0.00           H
ATOM   2415 HD13 LEU   154      32.337  23.595  43.308  1.00  0.00           H
ATOM   2416  CD2 LEU   154      33.596  26.074  43.088  1.00  0.00           C
ATOM   2417 HD21 LEU   154      34.396  26.745  42.777  1.00  0.00           H
ATOM   2418 HD22 LEU   154      32.944  26.633  43.760  1.00  0.00           H
ATOM   2419 HD23 LEU   154      34.010  25.340  43.779  1.00  0.00           H
ATOM   2420  C   LEU   154      34.833  22.773  41.763  1.00  0.00           C
ATOM   2421  O   LEU   154      34.600  21.769  41.142  1.00  0.00           O
ATOM   2422  N   GLN   155      35.207  22.811  43.062  1.00  0.00           N
ATOM   2423  H   GLN   155      35.458  23.711  43.446  1.00  0.00           H
ATOM   2424  CA  GLN   155      35.284  21.605  43.935  1.00  0.00           C
ATOM   2425  HA  GLN   155      35.007  20.710  43.378  1.00  0.00           H
ATOM   2426  CB  GLN   155      36.743  21.365  44.345  1.00  0.00           C
ATOM   2427  HB2 GLN   155      36.981  22.223  44.972  1.00  0.00           H
ATOM   2428  HB3 GLN   155      36.759  20.383  44.818  1.00  0.00           H
ATOM   2429  CG  GLN   155      37.747  21.288  43.148  1.00  0.00           C
ATOM   2430  HG2 GLN   155      37.689  22.190  42.539  1.00  0.00           H
ATOM   2431  HG3 GLN   155      38.790  21.273  43.466  1.00  0.00           H
ATOM   2432  CD  GLN   155      37.626  19.917  42.336  1.00  0.00           C
ATOM   2433  OE1 GLN   155      38.161  18.859  42.584  1.00  0.00           O
ATOM   2434  NE2 GLN   155      37.033  20.032  41.133  1.00  0.00           N
ATOM   2435 HE21 GLN   155      37.049  19.166  40.614  1.00  0.00           H
ATOM   2436 HE22 GLN   155      36.451  20.821  40.893  1.00  0.00           H
ATOM   2437  C   GLN   155      34.281  21.784  45.089  1.00  0.00           C
ATOM   2438  O   GLN   155      33.635  20.788  45.379  1.00  0.00           O
ATOM   2439  N   ARG   156      34.176  22.926  45.740  1.00  0.00           N
ATOM   2440  H   ARG   156      34.837  23.647  45.489  1.00  0.00           H
ATOM   2441  CA  ARG   156      33.305  23.142  46.862  1.00  0.00           C
ATOM   2442  HA  ARG   156      32.383  22.561  46.874  1.00  0.00           H
ATOM   2443  CB  ARG   156      34.143  22.822  48.117  1.00  0.00           C
ATOM   2444  HB2 ARG   156      35.167  23.131  47.903  1.00  0.00           H
ATOM   2445  HB3 ARG   156      33.822  23.446  48.950  1.00  0.00           H
ATOM   2446  CG  ARG   156      34.031  21.350  48.496  1.00  0.00           C
ATOM   2447  HG2 ARG   156      32.978  21.186  48.727  1.00  0.00           H
ATOM   2448  HG3 ARG   156      34.390  20.739  47.667  1.00  0.00           H
ATOM   2449  CD  ARG   156      34.795  20.870  49.690  1.00  0.00           C
ATOM   2450  HD2 ARG   156      34.377  21.099  50.670  1.00  0.00           H
ATOM   2451  HD3 ARG   156      34.739  19.782  49.656  1.00  0.00           H
ATOM   2452  NE  ARG   156      36.241  21.299  49.635  1.00  0.00           N
ATOM   2453  HE  ARG   156      36.890  20.664  49.192  1.00  0.00           H
ATOM   2454  CZ  ARG   156      36.751  22.341  50.244  1.00  0.00           C
ATOM   2455  NH1 ARG   156      36.083  23.244  50.825  1.00  0.00           N
ATOM   2456 HH11 ARG   156      35.103  23.272  51.069  1.00  0.00           H
ATOM   2457 HH12 ARG   156      36.609  24.037  51.162  1.00  0.00           H
ATOM   2458  NH2 ARG   156      38.036  22.451  50.250  1.00  0.00           N
ATOM   2459 HH21 ARG   156      38.543  21.797  49.671  1.00  0.00           H
ATOM   2460 HH22 ARG   156      38.461  23.087  50.909  1.00  0.00           H
ATOM   2461  C   ARG   156      32.853  24.579  46.989  1.00  0.00           C
ATOM   2462  O   ARG   156      33.642  25.590  47.023  1.00  0.00           O
ATOM   2463  N   TRP   157      31.551  24.718  47.202  1.00  0.00           N
ATOM   2464  H   TRP   157      30.944  23.909  47.205  1.00  0.00           H
ATOM   2465  CA  TRP   157      31.019  25.993  47.815  1.00  0.00           C
ATOM   2466  HA  TRP   157      31.465  26.900  47.404  1.00  0.00           H
ATOM   2467  CB  TRP   157      29.507  26.008  47.589  1.00  0.00           C
ATOM   2468  HB2 TRP   157      29.040  25.110  47.994  1.00  0.00           H
ATOM   2469  HB3 TRP   157      29.147  26.886  48.125  1.00  0.00           H
ATOM   2470  CG  TRP   157      29.162  26.239  46.166  1.00  0.00           C
ATOM   2471  CD1 TRP   157      28.396  25.410  45.362  1.00  0.00           C
ATOM   2472  HD1 TRP   157      27.887  24.494  45.624  1.00  0.00           H
ATOM   2473  NE1 TRP   157      28.218  26.035  44.130  1.00  0.00           N
ATOM   2474  HE1 TRP   157      27.519  25.761  43.454  1.00  0.00           H
ATOM   2475  CE2 TRP   157      28.941  27.218  44.053  1.00  0.00           C
ATOM   2476  CZ2 TRP   157      29.025  28.191  43.019  1.00  0.00           C
ATOM   2477  HZ2 TRP   157      28.463  28.150  42.098  1.00  0.00           H
ATOM   2478  CH2 TRP   157      29.738  29.343  43.293  1.00  0.00           C
ATOM   2479  HH2 TRP   157      29.729  30.126  42.548  1.00  0.00           H
ATOM   2480  CZ3 TRP   157      30.392  29.554  44.489  1.00  0.00           C
ATOM   2481  HZ3 TRP   157      30.943  30.439  44.770  1.00  0.00           H
ATOM   2482  CE3 TRP   157      30.334  28.521  45.518  1.00  0.00           C
ATOM   2483  HE3 TRP   157      30.863  28.725  46.437  1.00  0.00           H
ATOM   2484  CD2 TRP   157      29.589  27.355  45.315  1.00  0.00           C
ATOM   2485  C   TRP   157      31.280  26.050  49.317  1.00  0.00           C
ATOM   2486  O   TRP   157      31.163  25.153  50.107  1.00  0.00           O
ATOM   2487  N   THR   158      31.530  27.301  49.734  1.00  0.00           N
ATOM   2488  H   THR   158      31.690  28.073  49.102  1.00  0.00           H
ATOM   2489  CA  THR   158      31.644  27.643  51.183  1.00  0.00           C
ATOM   2490  HA  THR   158      32.090  26.776  51.672  1.00  0.00           H
ATOM   2491  CB  THR   158      32.583  28.835  51.412  1.00  0.00           C
ATOM   2492  HB  THR   158      32.604  29.120  52.464  1.00  0.00           H
ATOM   2493  CG2 THR   158      34.024  28.567  50.986  1.00  0.00           C
ATOM   2494 HG21 THR   158      34.564  27.814  51.560  1.00  0.00           H
ATOM   2495 HG22 THR   158      34.598  29.493  51.030  1.00  0.00           H
ATOM   2496 HG23 THR   158      34.001  28.213  49.955  1.00  0.00           H
ATOM   2497  OG1 THR   158      31.986  29.822  50.645  1.00  0.00           O
ATOM   2498  HG1 THR   158      32.439  30.651  50.812  1.00  0.00           H
ATOM   2499  C   THR   158      30.241  27.744  51.894  1.00  0.00           C
ATOM   2500  O   THR   158      29.268  27.447  51.229  1.00  0.00           O
ATOM   2501  N   LYS   159      30.068  28.255  53.117  1.00  0.00           N
ATOM   2502  H   LYS   159      30.835  28.613  53.670  1.00  0.00           H
ATOM   2503  CA  LYS   159      28.750  28.362  53.725  1.00  0.00           C
ATOM   2504  HA  LYS   159      28.206  27.421  53.645  1.00  0.00           H
ATOM   2505  CB  LYS   159      28.919  28.721  55.242  1.00  0.00           C
ATOM   2506  HB2 LYS   159      29.622  28.004  55.666  1.00  0.00           H
ATOM   2507  HB3 LYS   159      29.566  29.585  55.391  1.00  0.00           H
ATOM   2508  CG  LYS   159      27.631  28.534  56.068  1.00  0.00           C
ATOM   2509  HG2 LYS   159      27.996  28.627  57.090  1.00  0.00           H
ATOM   2510  HG3 LYS   159      26.864  29.289  55.891  1.00  0.00           H
ATOM   2511  CD  LYS   159      26.726  27.285  55.934  1.00  0.00           C
ATOM   2512  HD2 LYS   159      25.913  27.263  56.660  1.00  0.00           H
ATOM   2513  HD3 LYS   159      26.355  27.265  54.909  1.00  0.00           H
ATOM   2514  CE  LYS   159      27.575  25.961  56.092  1.00  0.00           C
ATOM   2515  HE2 LYS   159      28.135  25.731  55.185  1.00  0.00           H
ATOM   2516  HE3 LYS   159      28.261  26.096  56.929  1.00  0.00           H
ATOM   2517  NZ  LYS   159      26.595  24.838  56.329  1.00  0.00           N
ATOM   2518  HZ1 LYS   159      26.227  24.552  55.433  1.00  0.00           H
ATOM   2519  HZ2 LYS   159      25.817  25.146  56.894  1.00  0.00           H
ATOM   2520  HZ3 LYS   159      27.111  24.085  56.760  1.00  0.00           H
ATOM   2521  C   LYS   159      27.805  29.391  53.041  1.00  0.00           C
ATOM   2522  O   LYS   159      26.578  29.308  53.254  1.00  0.00           O
ATOM   2523  N   GLY   160      28.333  30.252  52.144  1.00  0.00           N
ATOM   2524  H   GLY   160      29.328  30.158  51.998  1.00  0.00           H
ATOM   2525  CA  GLY   160      27.492  31.251  51.438  1.00  0.00           C
ATOM   2526  HA2 GLY   160      26.621  31.541  52.025  1.00  0.00           H
ATOM   2527  HA3 GLY   160      28.010  32.190  51.250  1.00  0.00           H
ATOM   2528  C   GLY   160      26.785  30.918  50.167  1.00  0.00           C
ATOM   2529  O   GLY   160      25.972  31.638  49.683  1.00  0.00           O
ATOM   2530  N   PHE   161      27.179  29.739  49.709  1.00  0.00           N
ATOM   2531  H   PHE   161      27.845  29.168  50.208  1.00  0.00           H
ATOM   2532  CA  PHE   161      26.538  29.044  48.448  1.00  0.00           C
ATOM   2533  HA  PHE   161      25.579  29.534  48.279  1.00  0.00           H
ATOM   2534  CB  PHE   161      27.491  29.255  47.299  1.00  0.00           C
ATOM   2535  HB2 PHE   161      28.537  29.068  47.539  1.00  0.00           H
ATOM   2536  HB3 PHE   161      27.330  28.556  46.478  1.00  0.00           H
ATOM   2537  CG  PHE   161      27.357  30.630  46.644  1.00  0.00           C
ATOM   2538  CD1 PHE   161      28.107  31.688  47.110  1.00  0.00           C
ATOM   2539  HD1 PHE   161      28.847  31.552  47.884  1.00  0.00           H
ATOM   2540  CE1 PHE   161      27.848  32.965  46.552  1.00  0.00           C
ATOM   2541  HE1 PHE   161      28.488  33.752  46.924  1.00  0.00           H
ATOM   2542  CZ  PHE   161      26.987  33.198  45.471  1.00  0.00           C
ATOM   2543  HZ  PHE   161      26.791  34.174  45.050  1.00  0.00           H
ATOM   2544  CE2 PHE   161      26.219  32.108  45.020  1.00  0.00           C
ATOM   2545  HE2 PHE   161      25.370  32.221  44.362  1.00  0.00           H
ATOM   2546  CD2 PHE   161      26.452  30.797  45.557  1.00  0.00           C
ATOM   2547  HD2 PHE   161      25.828  29.970  45.258  1.00  0.00           H
ATOM   2548  C   PHE   161      26.214  27.592  48.597  1.00  0.00           C
ATOM   2549  O   PHE   161      26.817  26.861  49.353  1.00  0.00           O
ATOM   2550  N   ASP   162      25.222  27.053  47.812  1.00  0.00           N
ATOM   2551  H   ASP   162      24.538  27.667  47.392  1.00  0.00           H
ATOM   2552  CA  ASP   162      24.940  25.599  47.716  1.00  0.00           C
ATOM   2553  HA  ASP   162      25.918  25.119  47.761  1.00  0.00           H
ATOM   2554  CB  ASP   162      24.102  25.014  48.865  1.00  0.00           C
ATOM   2555  HB2 ASP   162      24.502  25.267  49.848  1.00  0.00           H
ATOM   2556  HB3 ASP   162      23.100  25.442  48.836  1.00  0.00           H
ATOM   2557  CG  ASP   162      23.937  23.474  48.754  1.00  0.00           C
ATOM   2558  OD1 ASP   162      23.127  22.866  49.469  1.00  0.00           O
ATOM   2559  OD2 ASP   162      24.569  22.782  47.919  1.00  0.00           O
ATOM   2560  C   ASP   162      24.363  25.357  46.296  1.00  0.00           C
ATOM   2561  O   ASP   162      23.278  24.818  46.110  1.00  0.00           O
ATOM   2562  N   ILE   163      25.094  25.686  45.230  1.00  0.00           N
ATOM   2563  H   ILE   163      26.056  25.985  45.294  1.00  0.00           H
ATOM   2564  CA  ILE   163      24.481  25.658  43.888  1.00  0.00           C
ATOM   2565  HA  ILE   163      23.421  25.801  44.093  1.00  0.00           H
ATOM   2566  CB  ILE   163      25.028  26.859  42.999  1.00  0.00           C
ATOM   2567  HB  ILE   163      26.104  26.780  43.155  1.00  0.00           H
ATOM   2568  CG2 ILE   163      24.657  26.816  41.485  1.00  0.00           C
ATOM   2569 HG21 ILE   163      23.574  26.941  41.502  1.00  0.00           H
ATOM   2570 HG22 ILE   163      24.870  25.870  40.987  1.00  0.00           H
ATOM   2571 HG23 ILE   163      25.092  27.687  40.995  1.00  0.00           H
ATOM   2572  CG1 ILE   163      24.425  28.214  43.616  1.00  0.00           C
ATOM   2573 HG12 ILE   163      23.337  28.216  43.569  1.00  0.00           H
ATOM   2574 HG13 ILE   163      24.648  28.336  44.676  1.00  0.00           H
ATOM   2575  CD1 ILE   163      24.993  29.364  42.823  1.00  0.00           C
ATOM   2576 HD11 ILE   163      24.513  29.528  41.857  1.00  0.00           H
ATOM   2577 HD12 ILE   163      26.066  29.218  42.700  1.00  0.00           H
ATOM   2578 HD13 ILE   163      24.709  30.303  43.297  1.00  0.00           H
ATOM   2579  C   ILE   163      24.801  24.363  43.129  1.00  0.00           C
ATOM   2580  O   ILE   163      25.952  23.900  43.118  1.00  0.00           O
ATOM   2581  N   PRO   164      23.847  23.770  42.326  1.00  0.00           N
ATOM   2582  CD  PRO   164      22.374  24.033  42.385  1.00  0.00           C
ATOM   2583  HD2 PRO   164      22.206  25.086  42.156  1.00  0.00           H
ATOM   2584  HD3 PRO   164      21.885  23.994  43.358  1.00  0.00           H
ATOM   2585  CG  PRO   164      21.673  23.117  41.344  1.00  0.00           C
ATOM   2586  HG2 PRO   164      21.593  23.604  40.372  1.00  0.00           H
ATOM   2587  HG3 PRO   164      20.695  22.725  41.622  1.00  0.00           H
ATOM   2588  CB  PRO   164      22.610  21.916  41.296  1.00  0.00           C
ATOM   2589  HB2 PRO   164      22.670  21.463  40.307  1.00  0.00           H
ATOM   2590  HB3 PRO   164      22.361  21.228  42.104  1.00  0.00           H
ATOM   2591  CA  PRO   164      24.035  22.519  41.565  1.00  0.00           C
ATOM   2592  HA  PRO   164      24.458  21.877  42.336  1.00  0.00           H
ATOM   2593  C   PRO   164      24.827  22.489  40.299  1.00  0.00           C
ATOM   2594  O   PRO   164      24.799  23.457  39.524  1.00  0.00           O
ATOM   2595  N   ASN   165      25.353  21.300  39.971  1.00  0.00           N
ATOM   2596  H   ASN   165      25.218  20.492  40.561  1.00  0.00           H
ATOM   2597  CA  ASN   165      26.130  20.856  38.740  1.00  0.00           C
ATOM   2598  HA  ASN   165      26.592  19.895  38.971  1.00  0.00           H
ATOM   2599  CB  ASN   165      25.115  20.620  37.525  1.00  0.00           C
ATOM   2600  HB2 ASN   165      24.237  21.266  37.556  1.00  0.00           H
ATOM   2601  HB3 ASN   165      25.632  20.861  36.596  1.00  0.00           H
ATOM   2602  CG  ASN   165      24.457  19.238  37.444  1.00  0.00           C
ATOM   2603  OD1 ASN   165      24.567  18.497  38.357  1.00  0.00           O
ATOM   2604  ND2 ASN   165      24.029  18.803  36.278  1.00  0.00           N
ATOM   2605 HD21 ASN   165      23.800  19.360  35.466  1.00  0.00           H
ATOM   2606 HD22 ASN   165      23.720  17.842  36.301  1.00  0.00           H
ATOM   2607  C   ASN   165      27.248  21.843  38.394  1.00  0.00           C
ATOM   2608  O   ASN   165      27.711  21.926  37.241  1.00  0.00           O
ATOM   2609  N   ILE   166      27.751  22.638  39.359  1.00  0.00           N
ATOM   2610  H   ILE   166      27.391  22.405  40.274  1.00  0.00           H
ATOM   2611  CA  ILE   166      28.911  23.516  39.162  1.00  0.00           C
ATOM   2612  HA  ILE   166      28.993  23.911  38.151  1.00  0.00           H
ATOM   2613  CB  ILE   166      29.043  24.748  40.049  1.00  0.00           C
ATOM   2614  HB  ILE   166      29.331  24.357  41.025  1.00  0.00           H
ATOM   2615  CG2 ILE   166      30.043  25.856  39.552  1.00  0.00           C
ATOM   2616 HG21 ILE   166      29.761  26.121  38.533  1.00  0.00           H
ATOM   2617 HG22 ILE   166      31.017  25.377  39.650  1.00  0.00           H
ATOM   2618 HG23 ILE   166      30.009  26.779  40.131  1.00  0.00           H
ATOM   2619  CG1 ILE   166      27.716  25.440  40.254  1.00  0.00           C
ATOM   2620 HG12 ILE   166      27.017  24.769  40.753  1.00  0.00           H
ATOM   2621 HG13 ILE   166      27.845  26.321  40.883  1.00  0.00           H
ATOM   2622  CD1 ILE   166      26.942  25.911  38.981  1.00  0.00           C
ATOM   2623 HD11 ILE   166      26.079  26.467  39.344  1.00  0.00           H
ATOM   2624 HD12 ILE   166      26.549  25.027  38.478  1.00  0.00           H
ATOM   2625 HD13 ILE   166      27.627  26.503  38.374  1.00  0.00           H
ATOM   2626  C   ILE   166      30.165  22.607  39.390  1.00  0.00           C
ATOM   2627  O   ILE   166      31.205  22.876  38.776  1.00  0.00           O
ATOM   2628  N   GLU   167      30.133  21.653  40.339  1.00  0.00           N
ATOM   2629  H   GLU   167      29.256  21.482  40.811  1.00  0.00           H
ATOM   2630  CA  GLU   167      31.259  20.737  40.693  1.00  0.00           C
ATOM   2631  HA  GLU   167      32.080  21.319  41.113  1.00  0.00           H
ATOM   2632  CB  GLU   167      31.000  19.837  41.862  1.00  0.00           C
ATOM   2633  HB2 GLU   167      30.179  19.160  41.628  1.00  0.00           H
ATOM   2634  HB3 GLU   167      31.910  19.243  41.940  1.00  0.00           H
ATOM   2635  CG  GLU   167      30.917  20.541  43.168  1.00  0.00           C
ATOM   2636  HG2 GLU   167      31.899  20.733  43.601  1.00  0.00           H
ATOM   2637  HG3 GLU   167      30.398  21.479  42.970  1.00  0.00           H
ATOM   2638  CD  GLU   167      30.081  19.777  44.259  1.00  0.00           C
ATOM   2639  OE1 GLU   167      29.016  20.369  44.666  1.00  0.00           O
ATOM   2640  OE2 GLU   167      30.360  18.620  44.662  1.00  0.00           O
ATOM   2641  C   GLU   167      31.812  20.104  39.448  1.00  0.00           C
ATOM   2642  O   GLU   167      31.121  19.496  38.620  1.00  0.00           O
ATOM   2643  N   ASN   168      33.206  20.117  39.269  1.00  0.00           N
ATOM   2644  H   ASN   168      33.700  20.666  39.957  1.00  0.00           H
ATOM   2645  CA  ASN   168      33.933  19.498  38.224  1.00  0.00           C
ATOM   2646  HA  ASN   168      34.964  19.807  38.393  1.00  0.00           H
ATOM   2647  CB  ASN   168      33.918  17.974  38.508  1.00  0.00           C
ATOM   2648  HB2 ASN   168      32.880  17.667  38.635  1.00  0.00           H
ATOM   2649  HB3 ASN   168      34.181  17.395  37.624  1.00  0.00           H
ATOM   2650  CG  ASN   168      34.701  17.579  39.703  1.00  0.00           C
ATOM   2651  OD1 ASN   168      35.905  17.767  39.743  1.00  0.00           O
ATOM   2652  ND2 ASN   168      34.041  17.014  40.709  1.00  0.00           N
ATOM   2653 HD21 ASN   168      33.051  16.827  40.645  1.00  0.00           H
ATOM   2654 HD22 ASN   168      34.569  16.667  41.498  1.00  0.00           H
ATOM   2655  C   ASN   168      33.689  20.043  36.804  1.00  0.00           C
ATOM   2656  O   ASN   168      33.899  19.176  35.868  1.00  0.00           O
ATOM   2657  N   HID   169      33.439  21.309  36.610  1.00  0.00           N
ATOM   2658  H   HID   169      33.148  21.856  37.407  1.00  0.00           H
ATOM   2659  CA  HID   169      33.334  22.048  35.320  1.00  0.00           C
ATOM   2660  HA  HID   169      33.895  21.542  34.534  1.00  0.00           H
ATOM   2661  CB  HID   169      31.894  22.300  34.858  1.00  0.00           C
ATOM   2662  HB2 HID   169      31.416  23.043  35.496  1.00  0.00           H
ATOM   2663  HB3 HID   169      31.825  22.644  33.826  1.00  0.00           H
ATOM   2664  CG  HID   169      31.069  21.079  35.005  1.00  0.00           C
ATOM   2665  ND1 HID   169      30.218  20.687  35.971  1.00  0.00           N
ATOM   2666  HD1 HID   169      29.981  21.240  36.781  1.00  0.00           H
ATOM   2667  CE1 HID   169      29.627  19.500  35.617  1.00  0.00           C
ATOM   2668  HE1 HID   169      28.835  19.049  36.195  1.00  0.00           H
ATOM   2669  NE2 HID   169      30.015  19.246  34.370  1.00  0.00           N
ATOM   2670  CD2 HID   169      31.031  20.125  33.993  1.00  0.00           C
ATOM   2671  HD2 HID   169      31.604  20.146  33.078  1.00  0.00           H
ATOM   2672  C   HID   169      34.095  23.344  35.443  1.00  0.00           C
ATOM   2673  O   HID   169      34.068  23.995  36.500  1.00  0.00           O
ATOM   2674  N   ASP   170      34.667  23.752  34.343  1.00  0.00           N
ATOM   2675  H   ASP   170      34.581  23.125  33.555  1.00  0.00           H
ATOM   2676  CA  ASP   170      35.460  24.961  34.246  1.00  0.00           C
ATOM   2677  HA  ASP   170      36.033  24.871  35.169  1.00  0.00           H
ATOM   2678  CB  ASP   170      36.451  24.946  33.050  1.00  0.00           C
ATOM   2679  HB2 ASP   170      36.970  23.994  33.162  1.00  0.00           H
ATOM   2680  HB3 ASP   170      35.832  24.877  32.155  1.00  0.00           H
ATOM   2681  CG  ASP   170      37.567  25.978  32.824  1.00  0.00           C
ATOM   2682  OD1 ASP   170      37.582  26.937  33.685  1.00  0.00           O
ATOM   2683  OD2 ASP   170      38.310  25.893  31.779  1.00  0.00           O
ATOM   2684  C   ASP   170      34.649  26.283  34.337  1.00  0.00           C
ATOM   2685  O   ASP   170      33.963  26.554  33.284  1.00  0.00           O
ATOM   2686  N   VAL   171      34.586  26.938  35.447  1.00  0.00           N
ATOM   2687  H   VAL   171      35.115  26.675  36.266  1.00  0.00           H
ATOM   2688  CA  VAL   171      33.848  28.178  35.593  1.00  0.00           C
ATOM   2689  HA  VAL   171      32.828  27.958  35.281  1.00  0.00           H
ATOM   2690  CB  VAL   171      33.731  28.569  37.089  1.00  0.00           C
ATOM   2691  HB  VAL   171      32.978  29.354  37.152  1.00  0.00           H
ATOM   2692  CG1 VAL   171      33.157  27.402  37.917  1.00  0.00           C
ATOM   2693 HG11 VAL   171      33.676  26.455  37.771  1.00  0.00           H
ATOM   2694 HG12 VAL   171      33.337  27.605  38.973  1.00  0.00           H
ATOM   2695 HG13 VAL   171      32.078  27.321  37.782  1.00  0.00           H
ATOM   2696  CG2 VAL   171      35.042  29.254  37.650  1.00  0.00           C
ATOM   2697 HG21 VAL   171      34.988  29.248  38.739  1.00  0.00           H
ATOM   2698 HG22 VAL   171      35.075  30.278  37.278  1.00  0.00           H
ATOM   2699 HG23 VAL   171      35.940  28.700  37.377  1.00  0.00           H
ATOM   2700  C   VAL   171      34.218  29.358  34.736  1.00  0.00           C
ATOM   2701  O   VAL   171      33.586  30.395  34.829  1.00  0.00           O
ATOM   2702  N   VAL   172      35.344  29.381  33.889  1.00  0.00           N
ATOM   2703  H   VAL   172      35.927  28.571  34.040  1.00  0.00           H
ATOM   2704  CA  VAL   172      35.756  30.615  33.074  1.00  0.00           C
ATOM   2705  HA  VAL   172      35.444  31.555  33.528  1.00  0.00           H
ATOM   2706  CB  VAL   172      37.328  30.504  33.133  1.00  0.00           C
ATOM   2707  HB  VAL   172      37.721  29.548  32.787  1.00  0.00           H
ATOM   2708  CG1 VAL   172      37.817  31.622  32.237  1.00  0.00           C
ATOM   2709 HG11 VAL   172      37.318  32.570  32.442  1.00  0.00           H
ATOM   2710 HG12 VAL   172      38.884  31.679  32.449  1.00  0.00           H
ATOM   2711 HG13 VAL   172      37.898  31.327  31.191  1.00  0.00           H
ATOM   2712  CG2 VAL   172      37.896  30.795  34.482  1.00  0.00           C
ATOM   2713 HG21 VAL   172      37.469  30.144  35.245  1.00  0.00           H
ATOM   2714 HG22 VAL   172      37.462  31.743  34.801  1.00  0.00           H
ATOM   2715 HG23 VAL   172      38.982  30.889  34.461  1.00  0.00           H
ATOM   2716  C   VAL   172      35.031  30.550  31.664  1.00  0.00           C
ATOM   2717  O   VAL   172      34.331  31.474  31.348  1.00  0.00           O
ATOM   2718  N   PRO   173      35.165  29.460  30.905  1.00  0.00           N
ATOM   2719  CD  PRO   173      36.162  28.460  31.038  1.00  0.00           C
ATOM   2720  HD2 PRO   173      36.006  27.846  31.926  1.00  0.00           H
ATOM   2721  HD3 PRO   173      37.179  28.826  30.904  1.00  0.00           H
ATOM   2722  CG  PRO   173      36.065  27.538  29.874  1.00  0.00           C
ATOM   2723  HG2 PRO   173      36.202  26.503  30.188  1.00  0.00           H
ATOM   2724  HG3 PRO   173      36.620  27.783  28.968  1.00  0.00           H
ATOM   2725  CB  PRO   173      34.557  27.641  29.466  1.00  0.00           C
ATOM   2726  HB2 PRO   173      34.071  26.932  30.137  1.00  0.00           H
ATOM   2727  HB3 PRO   173      34.473  27.518  28.386  1.00  0.00           H
ATOM   2728  CA  PRO   173      34.134  29.076  29.920  1.00  0.00           C
ATOM   2729  HA  PRO   173      34.215  29.792  29.104  1.00  0.00           H
ATOM   2730  C   PRO   173      32.709  29.158  30.376  1.00  0.00           C
ATOM   2731  O   PRO   173      31.843  29.584  29.665  1.00  0.00           O
ATOM   2732  N   MET   174      32.366  28.776  31.583  1.00  0.00           N
ATOM   2733  H   MET   174      33.048  28.422  32.237  1.00  0.00           H
ATOM   2734  CA  MET   174      30.961  28.907  32.042  1.00  0.00           C
ATOM   2735  HA  MET   174      30.304  28.363  31.362  1.00  0.00           H
ATOM   2736  CB  MET   174      30.873  28.278  33.430  1.00  0.00           C
ATOM   2737  HB2 MET   174      31.526  27.405  33.439  1.00  0.00           H
ATOM   2738  HB3 MET   174      31.268  28.874  34.253  1.00  0.00           H
ATOM   2739  CG  MET   174      29.492  27.854  33.900  1.00  0.00           C
ATOM   2740  HG2 MET   174      28.814  28.698  33.770  1.00  0.00           H
ATOM   2741  HG3 MET   174      29.098  27.101  33.216  1.00  0.00           H
ATOM   2742  SD  MET   174      29.462  27.254  35.538  1.00  0.00           S
ATOM   2743  CE  MET   174      30.116  25.606  35.350  1.00  0.00           C
ATOM   2744  HE1 MET   174      30.050  25.351  34.292  1.00  0.00           H
ATOM   2745  HE2 MET   174      31.189  25.549  35.539  1.00  0.00           H
ATOM   2746  HE3 MET   174      29.589  24.871  35.959  1.00  0.00           H
ATOM   2747  C   MET   174      30.435  30.350  32.048  1.00  0.00           C
ATOM   2748  O   MET   174      29.294  30.561  31.780  1.00  0.00           O
ATOM   2749  N   LEU   175      31.317  31.291  32.121  1.00  0.00           N
ATOM   2750  H   LEU   175      32.293  31.038  32.172  1.00  0.00           H
ATOM   2751  CA  LEU   175      31.007  32.703  32.159  1.00  0.00           C
ATOM   2752  HA  LEU   175      29.942  32.859  32.328  1.00  0.00           H
ATOM   2753  CB  LEU   175      31.849  33.171  33.380  1.00  0.00           C
ATOM   2754  HB2 LEU   175      31.595  32.772  34.361  1.00  0.00           H
ATOM   2755  HB3 LEU   175      32.874  32.823  33.247  1.00  0.00           H
ATOM   2756  CG  LEU   175      31.936  34.674  33.617  1.00  0.00           C
ATOM   2757  HG  LEU   175      32.315  35.220  32.753  1.00  0.00           H
ATOM   2758  CD1 LEU   175      30.505  35.275  33.863  1.00  0.00           C
ATOM   2759 HD11 LEU   175      29.703  34.739  33.351  1.00  0.00           H
ATOM   2760 HD12 LEU   175      30.566  36.318  33.554  1.00  0.00           H
ATOM   2761 HD13 LEU   175      30.295  35.298  34.932  1.00  0.00           H
ATOM   2762  CD2 LEU   175      32.958  34.977  34.759  1.00  0.00           C
ATOM   2763 HD21 LEU   175      32.619  34.428  35.637  1.00  0.00           H
ATOM   2764 HD22 LEU   175      33.975  34.693  34.485  1.00  0.00           H
ATOM   2765 HD23 LEU   175      32.932  36.048  34.963  1.00  0.00           H
ATOM   2766  C   LEU   175      31.292  33.462  30.822  1.00  0.00           C
ATOM   2767  O   LEU   175      30.520  34.439  30.501  1.00  0.00           O
ATOM   2768  N   GLN   176      32.330  33.064  30.027  1.00  0.00           N
ATOM   2769  H   GLN   176      33.057  32.474  30.405  1.00  0.00           H
ATOM   2770  CA  GLN   176      32.567  33.549  28.674  1.00  0.00           C
ATOM   2771  HA  GLN   176      32.532  34.638  28.684  1.00  0.00           H
ATOM   2772  CB  GLN   176      33.965  33.151  28.188  1.00  0.00           C
ATOM   2773  HB2 GLN   176      34.615  33.603  28.936  1.00  0.00           H
ATOM   2774  HB3 GLN   176      34.130  32.074  28.168  1.00  0.00           H
ATOM   2775  CG  GLN   176      34.373  33.820  26.822  1.00  0.00           C
ATOM   2776  HG2 GLN   176      35.292  33.387  26.428  1.00  0.00           H
ATOM   2777  HG3 GLN   176      33.600  33.653  26.071  1.00  0.00           H
ATOM   2778  CD  GLN   176      34.475  35.375  26.988  1.00  0.00           C
ATOM   2779  OE1 GLN   176      34.714  35.838  28.071  1.00  0.00           O
ATOM   2780  NE2 GLN   176      34.209  36.143  25.956  1.00  0.00           N
ATOM   2781 HE21 GLN   176      34.227  37.136  26.144  1.00  0.00           H
ATOM   2782 HE22 GLN   176      34.131  35.767  25.022  1.00  0.00           H
ATOM   2783  C   GLN   176      31.375  33.080  27.775  1.00  0.00           C
ATOM   2784  O   GLN   176      30.944  33.912  26.959  1.00  0.00           O
ATOM   2785  N   LYS   177      30.749  31.883  27.957  1.00  0.00           N
ATOM   2786  H   LYS   177      31.215  31.107  28.406  1.00  0.00           H
ATOM   2787  CA  LYS   177      29.555  31.485  27.240  1.00  0.00           C
ATOM   2788  HA  LYS   177      29.677  31.484  26.157  1.00  0.00           H
ATOM   2789  CB  LYS   177      29.206  30.033  27.737  1.00  0.00           C
ATOM   2790  HB2 LYS   177      29.855  29.354  27.184  1.00  0.00           H
ATOM   2791  HB3 LYS   177      29.343  30.070  28.817  1.00  0.00           H
ATOM   2792  CG  LYS   177      27.745  29.568  27.465  1.00  0.00           C
ATOM   2793  HG2 LYS   177      27.616  28.559  27.856  1.00  0.00           H
ATOM   2794  HG3 LYS   177      27.028  30.220  27.962  1.00  0.00           H
ATOM   2795  CD  LYS   177      27.453  29.493  25.932  1.00  0.00           C
ATOM   2796  HD2 LYS   177      27.624  30.522  25.614  1.00  0.00           H
ATOM   2797  HD3 LYS   177      28.070  28.814  25.344  1.00  0.00           H
ATOM   2798  CE  LYS   177      26.004  29.010  25.768  1.00  0.00           C
ATOM   2799  HE2 LYS   177      26.005  28.062  26.306  1.00  0.00           H
ATOM   2800  HE3 LYS   177      25.310  29.697  26.253  1.00  0.00           H
ATOM   2801  NZ  LYS   177      25.585  28.834  24.365  1.00  0.00           N
ATOM   2802  HZ1 LYS   177      24.647  28.459  24.391  1.00  0.00           H
ATOM   2803  HZ2 LYS   177      26.188  28.141  23.946  1.00  0.00           H
ATOM   2804  HZ3 LYS   177      25.626  29.680  23.815  1.00  0.00           H
ATOM   2805  C   LYS   177      28.497  32.510  27.520  1.00  0.00           C
ATOM   2806  O   LYS   177      27.771  32.900  26.593  1.00  0.00           O
ATOM   2807  N   GLN   178      28.348  32.946  28.751  1.00  0.00           N
ATOM   2808  H   GLN   178      28.718  32.432  29.537  1.00  0.00           H
ATOM   2809  CA  GLN   178      27.336  33.950  29.069  1.00  0.00           C
ATOM   2810  HA  GLN   178      26.493  33.661  28.444  1.00  0.00           H
ATOM   2811  CB  GLN   178      26.925  33.863  30.543  1.00  0.00           C
ATOM   2812  HB2 GLN   178      27.789  34.063  31.176  1.00  0.00           H
ATOM   2813  HB3 GLN   178      26.144  34.590  30.767  1.00  0.00           H
ATOM   2814  CG  GLN   178      26.210  32.503  30.976  1.00  0.00           C
ATOM   2815  HG2 GLN   178      26.763  31.646  30.594  1.00  0.00           H
ATOM   2816  HG3 GLN   178      26.132  32.451  32.062  1.00  0.00           H
ATOM   2817  CD  GLN   178      24.892  32.410  30.308  1.00  0.00           C
ATOM   2818  OE1 GLN   178      24.303  33.351  29.863  1.00  0.00           O
ATOM   2819  NE2 GLN   178      24.282  31.248  30.341  1.00  0.00           N
ATOM   2820 HE21 GLN   178      23.272  31.251  30.345  1.00  0.00           H
ATOM   2821 HE22 GLN   178      24.691  30.405  30.718  1.00  0.00           H
ATOM   2822  C   GLN   178      27.633  35.355  28.667  1.00  0.00           C
ATOM   2823  O   GLN   178      26.691  36.124  28.379  1.00  0.00           O
ATOM   2824  N   ILE   179      28.920  35.730  28.368  1.00  0.00           N
ATOM   2825  H   ILE   179      29.650  35.047  28.511  1.00  0.00           H
ATOM   2826  CA  ILE   179      29.345  36.968  27.670  1.00  0.00           C
ATOM   2827  HA  ILE   179      28.744  37.796  28.045  1.00  0.00           H
ATOM   2828  CB  ILE   179      30.820  37.141  27.955  1.00  0.00           C
ATOM   2829  HB  ILE   179      31.298  36.193  27.706  1.00  0.00           H
ATOM   2830  CG2 ILE   179      31.608  38.153  27.090  1.00  0.00           C
ATOM   2831 HG21 ILE   179      31.640  37.841  26.046  1.00  0.00           H
ATOM   2832 HG22 ILE   179      32.627  38.269  27.460  1.00  0.00           H
ATOM   2833 HG23 ILE   179      31.186  39.158  27.079  1.00  0.00           H
ATOM   2834  CG1 ILE   179      31.017  37.567  29.424  1.00  0.00           C
ATOM   2835 HG12 ILE   179      30.584  38.546  29.631  1.00  0.00           H
ATOM   2836 HG13 ILE   179      30.412  36.897  30.035  1.00  0.00           H
ATOM   2837  CD1 ILE   179      32.405  37.353  30.118  1.00  0.00           C
ATOM   2838 HD11 ILE   179      32.682  36.299  30.142  1.00  0.00           H
ATOM   2839 HD12 ILE   179      32.441  37.680  31.157  1.00  0.00           H
ATOM   2840 HD13 ILE   179      33.212  37.947  29.691  1.00  0.00           H
ATOM   2841  C   ILE   179      29.097  36.795  26.149  1.00  0.00           C
ATOM   2842  O   ILE   179      28.707  37.740  25.460  1.00  0.00           O
ATOM   2843  N   THR   180      29.231  35.605  25.610  1.00  0.00           N
ATOM   2844  H   THR   180      29.339  34.853  26.275  1.00  0.00           H
ATOM   2845  CA  THR   180      28.990  35.218  24.232  1.00  0.00           C
ATOM   2846  HA  THR   180      29.413  35.854  23.455  1.00  0.00           H
ATOM   2847  CB  THR   180      29.499  33.842  23.866  1.00  0.00           C
ATOM   2848  HB  THR   180      28.875  33.101  24.363  1.00  0.00           H
ATOM   2849  CG2 THR   180      29.451  33.651  22.440  1.00  0.00           C
ATOM   2850 HG21 THR   180      30.087  34.352  21.899  1.00  0.00           H
ATOM   2851 HG22 THR   180      28.441  33.520  22.052  1.00  0.00           H
ATOM   2852 HG23 THR   180      29.882  32.657  22.315  1.00  0.00           H
ATOM   2853  OG1 THR   180      30.852  33.690  24.280  1.00  0.00           O
ATOM   2854  HG1 THR   180      30.904  33.582  25.232  1.00  0.00           H
ATOM   2855  C   THR   180      27.561  35.420  23.917  1.00  0.00           C
ATOM   2856  O   THR   180      27.315  36.041  22.882  1.00  0.00           O
ATOM   2857  N   LYS   181      26.632  34.976  24.760  1.00  0.00           N
ATOM   2858  H   LYS   181      26.949  34.365  25.500  1.00  0.00           H
ATOM   2859  CA  LYS   181      25.167  35.116  24.601  1.00  0.00           C
ATOM   2860  HA  LYS   181      24.888  34.539  23.719  1.00  0.00           H
ATOM   2861  CB  LYS   181      24.609  34.155  25.722  1.00  0.00           C
ATOM   2862  HB2 LYS   181      25.244  33.270  25.711  1.00  0.00           H
ATOM   2863  HB3 LYS   181      24.614  34.764  26.626  1.00  0.00           H
ATOM   2864  CG  LYS   181      23.253  33.576  25.271  1.00  0.00           C
ATOM   2865  HG2 LYS   181      22.505  34.368  25.275  1.00  0.00           H
ATOM   2866  HG3 LYS   181      23.368  33.337  24.214  1.00  0.00           H
ATOM   2867  CD  LYS   181      22.784  32.368  26.068  1.00  0.00           C
ATOM   2868  HD2 LYS   181      21.735  32.116  25.918  1.00  0.00           H
ATOM   2869  HD3 LYS   181      23.400  31.530  25.741  1.00  0.00           H
ATOM   2870  CE  LYS   181      22.984  32.547  27.600  1.00  0.00           C
ATOM   2871  HE2 LYS   181      23.175  31.597  28.101  1.00  0.00           H
ATOM   2872  HE3 LYS   181      23.856  33.164  27.819  1.00  0.00           H
ATOM   2873  NZ  LYS   181      21.809  33.144  28.224  1.00  0.00           N
ATOM   2874  HZ1 LYS   181      21.056  32.472  28.186  1.00  0.00           H
ATOM   2875  HZ2 LYS   181      21.573  34.041  27.825  1.00  0.00           H
ATOM   2876  HZ3 LYS   181      21.884  33.271  29.223  1.00  0.00           H
ATOM   2877  C   LYS   181      24.594  36.580  24.655  1.00  0.00           C
ATOM   2878  O   LYS   181      23.470  36.794  24.289  1.00  0.00           O
ATOM   2879  N   ARG   182      25.486  37.520  24.943  1.00  0.00           N
ATOM   2880  H   ARG   182      26.449  37.262  25.103  1.00  0.00           H
ATOM   2881  CA  ARG   182      25.207  38.999  25.120  1.00  0.00           C
ATOM   2882  HA  ARG   182      24.190  39.215  24.792  1.00  0.00           H
ATOM   2883  CB  ARG   182      25.413  39.344  26.623  1.00  0.00           C
ATOM   2884  HB2 ARG   182      26.373  38.995  27.005  1.00  0.00           H
ATOM   2885  HB3 ARG   182      25.446  40.431  26.664  1.00  0.00           H
ATOM   2886  CG  ARG   182      24.333  38.758  27.481  1.00  0.00           C
ATOM   2887  HG2 ARG   182      23.467  39.263  27.055  1.00  0.00           H
ATOM   2888  HG3 ARG   182      24.303  37.673  27.381  1.00  0.00           H
ATOM   2889  CD  ARG   182      24.520  38.996  28.964  1.00  0.00           C
ATOM   2890  HD2 ARG   182      25.503  38.675  29.307  1.00  0.00           H
ATOM   2891  HD3 ARG   182      24.414  40.070  29.112  1.00  0.00           H
ATOM   2892  NE  ARG   182      23.361  38.321  29.636  1.00  0.00           N
ATOM   2893  HE  ARG   182      22.707  38.865  30.180  1.00  0.00           H
ATOM   2894  CZ  ARG   182      23.278  37.009  30.003  1.00  0.00           C
ATOM   2895  NH1 ARG   182      22.297  36.625  30.752  1.00  0.00           N
ATOM   2896 HH11 ARG   182      21.579  37.307  30.951  1.00  0.00           H
ATOM   2897 HH12 ARG   182      22.170  35.640  30.939  1.00  0.00           H
ATOM   2898  NH2 ARG   182      24.134  36.139  29.545  1.00  0.00           N
ATOM   2899 HH21 ARG   182      24.816  36.523  28.907  1.00  0.00           H
ATOM   2900 HH22 ARG   182      24.124  35.176  29.850  1.00  0.00           H
ATOM   2901  C   ARG   182      25.975  40.006  24.289  1.00  0.00           C
ATOM   2902  O   ARG   182      25.861  41.162  24.463  1.00  0.00           O
ATOM   2903  N   ASN   183      26.741  39.419  23.404  1.00  0.00           N
ATOM   2904  H   ASN   183      26.648  38.413  23.384  1.00  0.00           H
ATOM   2905  CA  ASN   183      27.616  39.893  22.240  1.00  0.00           C
ATOM   2906  HA  ASN   183      28.256  39.101  21.854  1.00  0.00           H
ATOM   2907  CB  ASN   183      26.703  40.415  21.107  1.00  0.00           C
ATOM   2908  HB2 ASN   183      26.140  41.310  21.373  1.00  0.00           H
ATOM   2909  HB3 ASN   183      27.313  40.498  20.208  1.00  0.00           H
ATOM   2910  CG  ASN   183      25.647  39.362  20.668  1.00  0.00           C
ATOM   2911  OD1 ASN   183      25.509  38.256  21.101  1.00  0.00           O
ATOM   2912  ND2 ASN   183      24.637  39.699  19.792  1.00  0.00           N
ATOM   2913 HD21 ASN   183      24.614  40.627  19.395  1.00  0.00           H
ATOM   2914 HD22 ASN   183      24.033  38.910  19.613  1.00  0.00           H
ATOM   2915  C   ASN   183      28.702  40.964  22.600  1.00  0.00           C
ATOM   2916  O   ASN   183      29.191  41.596  21.658  1.00  0.00           O
ATOM   2917  N   ILE   184      28.790  41.274  23.880  1.00  0.00           N
ATOM   2918  H   ILE   184      28.225  40.818  24.582  1.00  0.00           H
ATOM   2919  CA  ILE   184      29.792  42.278  24.336  1.00  0.00           C
ATOM   2920  HA  ILE   184      29.381  43.095  23.743  1.00  0.00           H
ATOM   2921  CB  ILE   184      29.523  42.602  25.899  1.00  0.00           C
ATOM   2922  HB  ILE   184      30.467  42.852  26.382  1.00  0.00           H
ATOM   2923  CG2 ILE   184      28.626  43.869  25.941  1.00  0.00           C
ATOM   2924 HG21 ILE   184      28.494  44.236  26.959  1.00  0.00           H
ATOM   2925 HG22 ILE   184      27.615  43.697  25.571  1.00  0.00           H
ATOM   2926 HG23 ILE   184      29.192  44.613  25.383  1.00  0.00           H
ATOM   2927  CG1 ILE   184      28.827  41.439  26.715  1.00  0.00           C
ATOM   2928 HG12 ILE   184      27.779  41.341  26.431  1.00  0.00           H
ATOM   2929 HG13 ILE   184      29.285  40.475  26.490  1.00  0.00           H
ATOM   2930  CD1 ILE   184      28.884  41.594  28.235  1.00  0.00           C
ATOM   2931 HD11 ILE   184      29.891  41.770  28.615  1.00  0.00           H
ATOM   2932 HD12 ILE   184      28.454  40.708  28.700  1.00  0.00           H
ATOM   2933 HD13 ILE   184      28.335  42.522  28.400  1.00  0.00           H
ATOM   2934  C   ILE   184      31.351  41.962  24.017  1.00  0.00           C
ATOM   2935  O   ILE   184      31.753  40.821  24.025  1.00  0.00           O
ATOM   2936  N   PRO   185      32.177  42.981  23.906  1.00  0.00           N
ATOM   2937  CD  PRO   185      31.837  44.371  24.085  1.00  0.00           C
ATOM   2938  HD2 PRO   185      31.684  44.637  25.131  1.00  0.00           H
ATOM   2939  HD3 PRO   185      30.987  44.654  23.465  1.00  0.00           H
ATOM   2940  CG  PRO   185      33.000  45.167  23.538  1.00  0.00           C
ATOM   2941  HG2 PRO   185      33.765  45.506  24.237  1.00  0.00           H
ATOM   2942  HG3 PRO   185      32.768  46.008  22.886  1.00  0.00           H
ATOM   2943  CB  PRO   185      33.799  44.147  22.732  1.00  0.00           C
ATOM   2944  HB2 PRO   185      34.869  44.279  22.576  1.00  0.00           H
ATOM   2945  HB3 PRO   185      33.277  44.187  21.776  1.00  0.00           H
ATOM   2946  CA  PRO   185      33.561  42.819  23.494  1.00  0.00           C
ATOM   2947  HA  PRO   185      33.526  42.026  22.747  1.00  0.00           H
ATOM   2948  C   PRO   185      34.595  42.477  24.532  1.00  0.00           C
ATOM   2949  O   PRO   185      35.718  42.933  24.547  1.00  0.00           O
ATOM   2950  N   ILE   186      34.160  41.523  25.352  1.00  0.00           N
ATOM   2951  H   ILE   186      33.357  40.961  25.111  1.00  0.00           H
ATOM   2952  CA  ILE   186      34.722  41.198  26.679  1.00  0.00           C
ATOM   2953  HA  ILE   186      35.628  41.768  26.887  1.00  0.00           H
ATOM   2954  CB  ILE   186      33.703  41.535  27.860  1.00  0.00           C
ATOM   2955  HB  ILE   186      32.885  40.832  27.704  1.00  0.00           H
ATOM   2956  CG2 ILE   186      34.258  41.181  29.233  1.00  0.00           C
ATOM   2957 HG21 ILE   186      34.494  40.117  29.273  1.00  0.00           H
ATOM   2958 HG22 ILE   186      33.424  41.263  29.929  1.00  0.00           H
ATOM   2959 HG23 ILE   186      35.069  41.840  29.540  1.00  0.00           H
ATOM   2960  CG1 ILE   186      33.128  43.000  27.856  1.00  0.00           C
ATOM   2961 HG12 ILE   186      32.564  43.118  26.931  1.00  0.00           H
ATOM   2962 HG13 ILE   186      32.411  43.102  28.671  1.00  0.00           H
ATOM   2963  CD1 ILE   186      34.192  44.066  28.157  1.00  0.00           C
ATOM   2964 HD11 ILE   186      34.689  43.932  29.118  1.00  0.00           H
ATOM   2965 HD12 ILE   186      33.748  45.051  28.013  1.00  0.00           H
ATOM   2966 HD13 ILE   186      35.040  43.989  27.475  1.00  0.00           H
ATOM   2967  C   ILE   186      35.227  39.731  26.837  1.00  0.00           C
ATOM   2968  O   ILE   186      34.557  38.853  26.249  1.00  0.00           O
ATOM   2969  N   GLU   187      36.423  39.553  27.401  1.00  0.00           N
ATOM   2970  H   GLU   187      37.017  40.284  27.765  1.00  0.00           H
ATOM   2971  CA  GLU   187      36.963  38.208  27.466  1.00  0.00           C
ATOM   2972  HA  GLU   187      36.185  37.450  27.379  1.00  0.00           H
ATOM   2973  CB  GLU   187      37.970  38.156  26.321  1.00  0.00           C
ATOM   2974  HB2 GLU   187      37.466  38.395  25.384  1.00  0.00           H
ATOM   2975  HB3 GLU   187      38.638  38.999  26.488  1.00  0.00           H
ATOM   2976  CG  GLU   187      38.679  36.812  26.118  1.00  0.00           C
ATOM   2977  HG2 GLU   187      39.638  36.968  25.623  1.00  0.00           H
ATOM   2978  HG3 GLU   187      38.824  36.354  27.096  1.00  0.00           H
ATOM   2979  CD  GLU   187      37.819  35.677  25.391  1.00  0.00           C
ATOM   2980  OE1 GLU   187      37.137  36.095  24.448  1.00  0.00           O
ATOM   2981  OE2 GLU   187      37.934  34.466  25.712  1.00  0.00           O
ATOM   2982  C   GLU   187      37.572  37.876  28.824  1.00  0.00           C
ATOM   2983  O   GLU   187      38.375  38.737  29.191  1.00  0.00           O
ATOM   2984  N   VAL   188      37.189  36.836  29.560  1.00  0.00           N
ATOM   2985  H   VAL   188      36.463  36.211  29.239  1.00  0.00           H
ATOM   2986  CA  VAL   188      37.861  36.441  30.798  1.00  0.00           C
ATOM   2987  HA  VAL   188      38.063  37.338  31.383  1.00  0.00           H
ATOM   2988  CB  VAL   188      37.003  35.446  31.697  1.00  0.00           C
ATOM   2989  HB  VAL   188      36.887  34.563  31.070  1.00  0.00           H
ATOM   2990  CG1 VAL   188      37.698  35.031  33.004  1.00  0.00           C
ATOM   2991 HG11 VAL   188      38.526  34.330  32.900  1.00  0.00           H
ATOM   2992 HG12 VAL   188      38.003  35.959  33.485  1.00  0.00           H
ATOM   2993 HG13 VAL   188      36.893  34.560  33.568  1.00  0.00           H
ATOM   2994  CG2 VAL   188      35.580  35.984  31.985  1.00  0.00           C
ATOM   2995 HG21 VAL   188      35.731  36.465  32.951  1.00  0.00           H
ATOM   2996 HG22 VAL   188      34.901  35.134  31.999  1.00  0.00           H
ATOM   2997 HG23 VAL   188      35.279  36.561  31.111  1.00  0.00           H
ATOM   2998  C   VAL   188      39.204  35.853  30.602  1.00  0.00           C
ATOM   2999  O   VAL   188      39.299  34.719  30.130  1.00  0.00           O
ATOM   3000  N   VAL   189      40.302  36.604  30.884  1.00  0.00           N
ATOM   3001  H   VAL   189      40.064  37.506  31.273  1.00  0.00           H
ATOM   3002  CA  VAL   189      41.692  36.248  30.537  1.00  0.00           C
ATOM   3003  HA  VAL   189      41.597  35.325  29.966  1.00  0.00           H
ATOM   3004  CB  VAL   189      42.407  37.394  29.678  1.00  0.00           C
ATOM   3005  HB  VAL   189      43.373  37.168  29.225  1.00  0.00           H
ATOM   3006  CG1 VAL   189      41.582  37.793  28.388  1.00  0.00           C
ATOM   3007 HG11 VAL   189      41.306  36.911  27.811  1.00  0.00           H
ATOM   3008 HG12 VAL   189      40.719  38.359  28.738  1.00  0.00           H
ATOM   3009 HG13 VAL   189      42.213  38.396  27.735  1.00  0.00           H
ATOM   3010  CG2 VAL   189      42.561  38.601  30.516  1.00  0.00           C
ATOM   3011 HG21 VAL   189      43.327  38.382  31.261  1.00  0.00           H
ATOM   3012 HG22 VAL   189      41.719  38.811  31.173  1.00  0.00           H
ATOM   3013 HG23 VAL   189      42.777  39.480  29.908  1.00  0.00           H
ATOM   3014  C   VAL   189      42.511  35.799  31.773  1.00  0.00           C
ATOM   3015  O   VAL   189      43.649  35.470  31.617  1.00  0.00           O
ATOM   3016  N   ALA   190      41.933  35.880  33.005  1.00  0.00           N
ATOM   3017  H   ALA   190      41.030  36.333  33.018  1.00  0.00           H
ATOM   3018  CA  ALA   190      42.474  35.362  34.232  1.00  0.00           C
ATOM   3019  HA  ALA   190      42.982  34.434  33.970  1.00  0.00           H
ATOM   3020  CB  ALA   190      43.616  36.244  34.671  1.00  0.00           C
ATOM   3021  HB1 ALA   190      44.509  36.020  34.089  1.00  0.00           H
ATOM   3022  HB2 ALA   190      43.794  36.006  35.719  1.00  0.00           H
ATOM   3023  HB3 ALA   190      43.504  37.325  34.585  1.00  0.00           H
ATOM   3024  C   ALA   190      41.405  35.159  35.304  1.00  0.00           C
ATOM   3025  O   ALA   190      40.348  35.782  35.250  1.00  0.00           O
ATOM   3026  N   LEU   191      41.627  34.283  36.274  1.00  0.00           N
ATOM   3027  H   LEU   191      42.394  33.634  36.172  1.00  0.00           H
ATOM   3028  CA  LEU   191      40.803  34.027  37.366  1.00  0.00           C
ATOM   3029  HA  LEU   191      40.069  34.823  37.488  1.00  0.00           H
ATOM   3030  CB  LEU   191      40.016  32.684  37.300  1.00  0.00           C
ATOM   3031  HB2 LEU   191      39.346  32.685  36.440  1.00  0.00           H
ATOM   3032  HB3 LEU   191      40.730  31.880  37.117  1.00  0.00           H
ATOM   3033  CG  LEU   191      39.195  32.258  38.578  1.00  0.00           C
ATOM   3034  HG  LEU   191      38.695  33.083  39.084  1.00  0.00           H
ATOM   3035  CD1 LEU   191      38.025  31.355  38.151  1.00  0.00           C
ATOM   3036 HD11 LEU   191      37.320  31.122  38.949  1.00  0.00           H
ATOM   3037 HD12 LEU   191      38.372  30.424  37.701  1.00  0.00           H
ATOM   3038 HD13 LEU   191      37.351  31.891  37.485  1.00  0.00           H
ATOM   3039  CD2 LEU   191      39.898  31.390  39.638  1.00  0.00           C
ATOM   3040 HD21 LEU   191      39.269  30.999  40.437  1.00  0.00           H
ATOM   3041 HD22 LEU   191      40.225  30.464  39.164  1.00  0.00           H
ATOM   3042 HD23 LEU   191      40.737  31.983  40.002  1.00  0.00           H
ATOM   3043  C   LEU   191      41.715  34.235  38.640  1.00  0.00           C
ATOM   3044  O   LEU   191      42.887  33.803  38.695  1.00  0.00           O
ATOM   3045  N   ILE   192      41.192  34.859  39.679  1.00  0.00           N
ATOM   3046  H   ILE   192      40.215  35.084  39.796  1.00  0.00           H
ATOM   3047  CA  ILE   192      42.004  35.542  40.727  1.00  0.00           C
ATOM   3048  HA  ILE   192      43.019  35.144  40.752  1.00  0.00           H
ATOM   3049  CB  ILE   192      42.202  37.054  40.381  1.00  0.00           C
ATOM   3050  HB  ILE   192      41.193  37.466  40.354  1.00  0.00           H
ATOM   3051  CG2 ILE   192      43.099  37.795  41.450  1.00  0.00           C
ATOM   3052 HG21 ILE   192      44.058  37.286  41.363  1.00  0.00           H
ATOM   3053 HG22 ILE   192      42.714  37.672  42.463  1.00  0.00           H
ATOM   3054 HG23 ILE   192      43.060  38.856  41.202  1.00  0.00           H
ATOM   3055  CG1 ILE   192      42.701  37.302  38.980  1.00  0.00           C
ATOM   3056 HG12 ILE   192      43.344  38.180  39.030  1.00  0.00           H
ATOM   3057 HG13 ILE   192      43.352  36.470  38.713  1.00  0.00           H
ATOM   3058  CD1 ILE   192      41.711  37.624  37.914  1.00  0.00           C
ATOM   3059 HD11 ILE   192      41.313  38.620  38.105  1.00  0.00           H
ATOM   3060 HD12 ILE   192      40.838  37.011  38.136  1.00  0.00           H
ATOM   3061 HD13 ILE   192      42.072  37.589  36.887  1.00  0.00           H
ATOM   3062  C   ILE   192      41.466  35.262  42.166  1.00  0.00           C
ATOM   3063  O   ILE   192      40.268  35.279  42.316  1.00  0.00           O
ATOM   3064  N   ASN   193      42.318  34.921  43.138  1.00  0.00           N
ATOM   3065  H   ASN   193      43.288  34.835  42.866  1.00  0.00           H
ATOM   3066  CA  ASN   193      42.003  35.072  44.541  1.00  0.00           C
ATOM   3067  HA  ASN   193      40.961  34.872  44.789  1.00  0.00           H
ATOM   3068  CB  ASN   193      42.857  34.022  45.360  1.00  0.00           C
ATOM   3069  HB2 ASN   193      42.829  33.048  44.869  1.00  0.00           H
ATOM   3070  HB3 ASN   193      43.923  34.252  45.346  1.00  0.00           H
ATOM   3071  CG  ASN   193      42.287  33.832  46.765  1.00  0.00           C
ATOM   3072  OD1 ASN   193      42.310  34.717  47.556  1.00  0.00           O
ATOM   3073  ND2 ASN   193      41.669  32.722  47.040  1.00  0.00           N
ATOM   3074 HD21 ASN   193      41.522  31.941  46.417  1.00  0.00           H
ATOM   3075 HD22 ASN   193      41.327  32.533  47.972  1.00  0.00           H
ATOM   3076  C   ASN   193      42.374  36.429  45.174  1.00  0.00           C
ATOM   3077  O   ASN   193      43.449  36.992  44.827  1.00  0.00           O
ATOM   3078  N   ASP   194      41.611  37.111  46.014  1.00  0.00           N
ATOM   3079  H   ASP   194      40.847  36.642  46.480  1.00  0.00           H
ATOM   3080  CA  ASP   194      41.901  38.505  46.422  1.00  0.00           C
ATOM   3081  HA  ASP   194      42.189  39.215  45.647  1.00  0.00           H
ATOM   3082  CB  ASP   194      40.624  39.177  46.984  1.00  0.00           C
ATOM   3083  HB2 ASP   194      40.789  40.174  47.393  1.00  0.00           H
ATOM   3084  HB3 ASP   194      39.872  39.327  46.208  1.00  0.00           H
ATOM   3085  CG  ASP   194      40.029  38.516  48.213  1.00  0.00           C
ATOM   3086  OD1 ASP   194      38.810  38.740  48.488  1.00  0.00           O
ATOM   3087  OD2 ASP   194      40.635  37.605  48.770  1.00  0.00           O
ATOM   3088  C   ASP   194      43.110  38.604  47.391  1.00  0.00           C
ATOM   3089  O   ASP   194      43.677  39.670  47.585  1.00  0.00           O
ATOM   3090  N   THR   195      43.686  37.420  47.786  1.00  0.00           N
ATOM   3091  H   THR   195      43.073  36.621  47.699  1.00  0.00           H
ATOM   3092  CA  THR   195      45.030  37.292  48.436  1.00  0.00           C
ATOM   3093  HA  THR   195      45.036  38.102  49.166  1.00  0.00           H
ATOM   3094  CB  THR   195      45.203  35.902  49.093  1.00  0.00           C
ATOM   3095  HB  THR   195      45.473  35.096  48.411  1.00  0.00           H
ATOM   3096  CG2 THR   195      46.258  35.870  50.182  1.00  0.00           C
ATOM   3097 HG21 THR   195      45.984  36.484  51.041  1.00  0.00           H
ATOM   3098 HG22 THR   195      47.114  36.285  49.650  1.00  0.00           H
ATOM   3099 HG23 THR   195      46.494  34.851  50.489  1.00  0.00           H
ATOM   3100  OG1 THR   195      44.012  35.490  49.759  1.00  0.00           O
ATOM   3101  HG1 THR   195      43.385  35.642  49.049  1.00  0.00           H
ATOM   3102  C   THR   195      46.173  37.557  47.478  1.00  0.00           C
ATOM   3103  O   THR   195      47.071  38.382  47.681  1.00  0.00           O
ATOM   3104  N   THR   196      46.061  36.979  46.243  1.00  0.00           N
ATOM   3105  H   THR   196      45.204  36.475  46.062  1.00  0.00           H
ATOM   3106  CA  THR   196      46.934  37.158  45.094  1.00  0.00           C
ATOM   3107  HA  THR   196      47.962  36.932  45.373  1.00  0.00           H
ATOM   3108  CB  THR   196      46.590  36.234  43.960  1.00  0.00           C
ATOM   3109  HB  THR   196      45.700  36.684  43.522  1.00  0.00           H
ATOM   3110  CG2 THR   196      47.732  36.067  42.923  1.00  0.00           C
ATOM   3111 HG21 THR   196      48.645  35.701  43.391  1.00  0.00           H
ATOM   3112 HG22 THR   196      48.017  36.952  42.354  1.00  0.00           H
ATOM   3113 HG23 THR   196      47.375  35.250  42.297  1.00  0.00           H
ATOM   3114  OG1 THR   196      46.226  35.006  44.509  1.00  0.00           O
ATOM   3115  HG1 THR   196      45.787  34.517  43.809  1.00  0.00           H
ATOM   3116  C   THR   196      46.917  38.572  44.579  1.00  0.00           C
ATOM   3117  O   THR   196      47.891  39.282  44.197  1.00  0.00           O
ATOM   3118  N   GLY   197      45.662  39.049  44.434  1.00  0.00           N
ATOM   3119  H   GLY   197      44.898  38.392  44.363  1.00  0.00           H
ATOM   3120  CA  GLY   197      45.287  40.364  43.975  1.00  0.00           C
ATOM   3121  HA2 GLY   197      45.628  40.668  42.985  1.00  0.00           H
ATOM   3122  HA3 GLY   197      44.200  40.441  43.957  1.00  0.00           H
ATOM   3123  C   GLY   197      45.749  41.542  44.939  1.00  0.00           C
ATOM   3124  O   GLY   197      46.047  42.588  44.472  1.00  0.00           O
ATOM   3125  N   THR   198      45.773  41.226  46.209  1.00  0.00           N
ATOM   3126  H   THR   198      45.390  40.329  46.474  1.00  0.00           H
ATOM   3127  CA  THR   198      46.225  42.209  47.226  1.00  0.00           C
ATOM   3128  HA  THR   198      45.700  43.144  47.023  1.00  0.00           H
ATOM   3129  CB  THR   198      45.966  41.740  48.674  1.00  0.00           C
ATOM   3130  HB  THR   198      46.195  40.676  48.630  1.00  0.00           H
ATOM   3131  CG2 THR   198      46.728  42.289  49.885  1.00  0.00           C
ATOM   3132 HG21 THR   198      46.977  41.378  50.430  1.00  0.00           H
ATOM   3133 HG22 THR   198      46.170  42.973  50.524  1.00  0.00           H
ATOM   3134 HG23 THR   198      47.705  42.695  49.620  1.00  0.00           H
ATOM   3135  OG1 THR   198      44.545  42.048  48.890  1.00  0.00           O
ATOM   3136  HG1 THR   198      44.080  41.298  48.510  1.00  0.00           H
ATOM   3137  C   THR   198      47.709  42.456  47.049  1.00  0.00           C
ATOM   3138  O   THR   198      48.018  43.656  46.974  1.00  0.00           O
ATOM   3139  N   LEU   199      48.525  41.442  46.745  1.00  0.00           N
ATOM   3140  H   LEU   199      48.101  40.526  46.750  1.00  0.00           H
ATOM   3141  CA  LEU   199      49.906  41.604  46.407  1.00  0.00           C
ATOM   3142  HA  LEU   199      50.305  42.135  47.272  1.00  0.00           H
ATOM   3143  CB  LEU   199      50.542  40.154  46.308  1.00  0.00           C
ATOM   3144  HB2 LEU   199      50.727  39.689  47.276  1.00  0.00           H
ATOM   3145  HB3 LEU   199      49.983  39.387  45.771  1.00  0.00           H
ATOM   3146  CG  LEU   199      51.867  40.027  45.619  1.00  0.00           C
ATOM   3147  HG  LEU   199      51.756  40.531  44.659  1.00  0.00           H
ATOM   3148  CD1 LEU   199      53.056  40.786  46.273  1.00  0.00           C
ATOM   3149 HD11 LEU   199      53.426  40.135  47.064  1.00  0.00           H
ATOM   3150 HD12 LEU   199      52.667  41.676  46.767  1.00  0.00           H
ATOM   3151 HD13 LEU   199      53.878  41.112  45.634  1.00  0.00           H
ATOM   3152  CD2 LEU   199      52.184  38.550  45.173  1.00  0.00           C
ATOM   3153 HD21 LEU   199      53.188  38.283  44.844  1.00  0.00           H
ATOM   3154 HD22 LEU   199      51.942  37.832  45.956  1.00  0.00           H
ATOM   3155 HD23 LEU   199      51.591  38.351  44.280  1.00  0.00           H
ATOM   3156  C   LEU   199      50.178  42.435  45.120  1.00  0.00           C
ATOM   3157  O   LEU   199      50.846  43.482  45.215  1.00  0.00           O
ATOM   3158  N   VAL   200      49.585  42.025  43.972  1.00  0.00           N
ATOM   3159  H   VAL   200      49.211  41.088  44.001  1.00  0.00           H
ATOM   3160  CA  VAL   200      49.936  42.639  42.692  1.00  0.00           C
ATOM   3161  HA  VAL   200      51.025  42.693  42.719  1.00  0.00           H
ATOM   3162  CB  VAL   200      49.434  41.766  41.536  1.00  0.00           C
ATOM   3163  HB  VAL   200      48.346  41.729  41.501  1.00  0.00           H
ATOM   3164  CG1 VAL   200      49.839  42.239  40.135  1.00  0.00           C
ATOM   3165 HG11 VAL   200      49.381  41.589  39.390  1.00  0.00           H
ATOM   3166 HG12 VAL   200      49.448  43.247  39.996  1.00  0.00           H
ATOM   3167 HG13 VAL   200      50.928  42.231  40.192  1.00  0.00           H
ATOM   3168  CG2 VAL   200      50.119  40.423  41.693  1.00  0.00           C
ATOM   3169 HG21 VAL   200      49.665  39.937  42.557  1.00  0.00           H
ATOM   3170 HG22 VAL   200      51.186  40.597  41.841  1.00  0.00           H
ATOM   3171 HG23 VAL   200      49.997  39.776  40.825  1.00  0.00           H
ATOM   3172  C   VAL   200      49.421  44.054  42.597  1.00  0.00           C
ATOM   3173  O   VAL   200      50.252  44.827  42.132  1.00  0.00           O
ATOM   3174  N   ALA   201      48.175  44.365  42.999  1.00  0.00           N
ATOM   3175  H   ALA   201      47.614  43.722  43.539  1.00  0.00           H
ATOM   3176  CA  ALA   201      47.744  45.760  43.212  1.00  0.00           C
ATOM   3177  HA  ALA   201      47.682  46.192  42.215  1.00  0.00           H
ATOM   3178  CB  ALA   201      46.363  45.812  44.014  1.00  0.00           C
ATOM   3179  HB1 ALA   201      46.511  45.757  45.093  1.00  0.00           H
ATOM   3180  HB2 ALA   201      45.616  45.210  43.499  1.00  0.00           H
ATOM   3181  HB3 ALA   201      45.934  46.792  43.801  1.00  0.00           H
ATOM   3182  C   ALA   201      48.860  46.498  44.031  1.00  0.00           C
ATOM   3183  O   ALA   201      49.218  47.580  43.627  1.00  0.00           O
ATOM   3184  N   SER   202      49.292  45.886  45.115  1.00  0.00           N
ATOM   3185  H   SER   202      48.942  44.977  45.384  1.00  0.00           H
ATOM   3186  CA  SER   202      50.108  46.711  46.087  1.00  0.00           C
ATOM   3187  HA  SER   202      49.666  47.698  46.222  1.00  0.00           H
ATOM   3188  CB  SER   202      50.073  46.105  47.505  1.00  0.00           C
ATOM   3189  HB2 SER   202      50.306  45.045  47.611  1.00  0.00           H
ATOM   3190  HB3 SER   202      50.686  46.723  48.160  1.00  0.00           H
ATOM   3191  OG  SER   202      48.671  46.200  47.833  1.00  0.00           O
ATOM   3192  HG  SER   202      48.278  45.361  47.581  1.00  0.00           H
ATOM   3193  C   SER   202      51.478  46.898  45.631  1.00  0.00           C
ATOM   3194  O   SER   202      52.001  48.012  45.735  1.00  0.00           O
ATOM   3195  N   TYR   203      52.186  45.958  45.083  1.00  0.00           N
ATOM   3196  H   TYR   203      51.736  45.059  44.982  1.00  0.00           H
ATOM   3197  CA  TYR   203      53.483  46.106  44.427  1.00  0.00           C
ATOM   3198  HA  TYR   203      54.065  46.727  45.106  1.00  0.00           H
ATOM   3199  CB  TYR   203      54.079  44.658  44.329  1.00  0.00           C
ATOM   3200  HB2 TYR   203      54.114  44.230  45.330  1.00  0.00           H
ATOM   3201  HB3 TYR   203      53.331  44.033  43.839  1.00  0.00           H
ATOM   3202  CG  TYR   203      55.441  44.440  43.725  1.00  0.00           C
ATOM   3203  CD1 TYR   203      56.416  45.424  44.039  1.00  0.00           C
ATOM   3204  HD1 TYR   203      56.231  46.347  44.567  1.00  0.00           H
ATOM   3205  CE1 TYR   203      57.717  45.296  43.458  1.00  0.00           C
ATOM   3206  HE1 TYR   203      58.508  45.967  43.756  1.00  0.00           H
ATOM   3207  CZ  TYR   203      57.986  44.205  42.600  1.00  0.00           C
ATOM   3208  OH  TYR   203      59.216  44.053  42.093  1.00  0.00           O
ATOM   3209  HH  TYR   203      59.900  44.318  42.713  1.00  0.00           H
ATOM   3210  CE2 TYR   203      57.028  43.248  42.323  1.00  0.00           C
ATOM   3211  HE2 TYR   203      57.352  42.422  41.707  1.00  0.00           H
ATOM   3212  CD2 TYR   203      55.729  43.360  42.867  1.00  0.00           C
ATOM   3213  HD2 TYR   203      54.989  42.605  42.642  1.00  0.00           H
ATOM   3214  C   TYR   203      53.432  46.824  43.039  1.00  0.00           C
ATOM   3215  O   TYR   203      54.455  47.237  42.521  1.00  0.00           O
ATOM   3216  N   TYR   204      52.295  47.049  42.325  1.00  0.00           N
ATOM   3217  H   TYR   204      51.535  46.445  42.603  1.00  0.00           H
ATOM   3218  CA  TYR   204      52.159  47.813  41.089  1.00  0.00           C
ATOM   3219  HA  TYR   204      52.945  47.573  40.371  1.00  0.00           H
ATOM   3220  CB  TYR   204      50.816  47.602  40.375  1.00  0.00           C
ATOM   3221  HB2 TYR   204      50.961  46.614  39.939  1.00  0.00           H
ATOM   3222  HB3 TYR   204      50.045  47.708  41.137  1.00  0.00           H
ATOM   3223  CG  TYR   204      50.418  48.561  39.200  1.00  0.00           C
ATOM   3224  CD1 TYR   204      51.027  48.340  37.987  1.00  0.00           C
ATOM   3225  HD1 TYR   204      51.682  47.490  37.863  1.00  0.00           H
ATOM   3226  CE1 TYR   204      50.751  49.226  36.924  1.00  0.00           C
ATOM   3227  HE1 TYR   204      51.216  49.012  35.974  1.00  0.00           H
ATOM   3228  CZ  TYR   204      50.032  50.418  37.125  1.00  0.00           C
ATOM   3229  OH  TYR   204      49.920  51.311  36.105  1.00  0.00           O
ATOM   3230  HH  TYR   204      50.386  50.969  35.338  1.00  0.00           H
ATOM   3231  CE2 TYR   204      49.486  50.705  38.376  1.00  0.00           C
ATOM   3232  HE2 TYR   204      49.102  51.697  38.569  1.00  0.00           H
ATOM   3233  CD2 TYR   204      49.688  49.793  39.418  1.00  0.00           C
ATOM   3234  HD2 TYR   204      49.289  49.953  40.408  1.00  0.00           H
ATOM   3235  C   TYR   204      52.211  49.335  41.555  1.00  0.00           C
ATOM   3236  O   TYR   204      52.870  50.148  40.979  1.00  0.00           O
ATOM   3237  N   THR   205      51.520  49.595  42.710  1.00  0.00           N
ATOM   3238  H   THR   205      51.292  48.782  43.265  1.00  0.00           H
ATOM   3239  CA  THR   205      51.269  50.915  43.259  1.00  0.00           C
ATOM   3240  HA  THR   205      51.457  51.657  42.485  1.00  0.00           H
ATOM   3241  CB  THR   205      49.858  51.038  43.884  1.00  0.00           C
ATOM   3242  HB  THR   205      49.872  52.036  44.321  1.00  0.00           H
ATOM   3243  CG2 THR   205      48.764  50.973  42.788  1.00  0.00           C
ATOM   3244 HG21 THR   205      49.095  51.550  41.925  1.00  0.00           H
ATOM   3245 HG22 THR   205      47.811  51.401  43.098  1.00  0.00           H
ATOM   3246 HG23 THR   205      48.599  49.920  42.559  1.00  0.00           H
ATOM   3247  OG1 THR   205      49.594  50.199  44.973  1.00  0.00           O
ATOM   3248  HG1 THR   205      49.364  49.291  44.764  1.00  0.00           H
ATOM   3249  C   THR   205      52.347  51.487  44.228  1.00  0.00           C
ATOM   3250  O   THR   205      52.385  52.711  44.403  1.00  0.00           O
ATOM   3251  N   ASP   206      53.131  50.594  44.812  1.00  0.00           N
ATOM   3252  H   ASP   206      52.916  49.610  44.764  1.00  0.00           H
ATOM   3253  CA  ASP   206      54.229  50.886  45.698  1.00  0.00           C
ATOM   3254  HA  ASP   206      54.632  51.850  45.387  1.00  0.00           H
ATOM   3255  CB  ASP   206      53.749  50.932  47.205  1.00  0.00           C
ATOM   3256  HB2 ASP   206      53.185  51.859  47.300  1.00  0.00           H
ATOM   3257  HB3 ASP   206      53.123  50.043  47.290  1.00  0.00           H
ATOM   3258  CG  ASP   206      54.876  50.990  48.307  1.00  0.00           C
ATOM   3259  OD1 ASP   206      55.997  51.379  47.940  1.00  0.00           O
ATOM   3260  OD2 ASP   206      54.636  50.659  49.465  1.00  0.00           O
ATOM   3261  C   ASP   206      55.389  49.915  45.432  1.00  0.00           C
ATOM   3262  O   ASP   206      55.305  48.709  45.793  1.00  0.00           O
ATOM   3263  N   PRO   207      56.507  50.393  44.817  1.00  0.00           N
ATOM   3264  CD  PRO   207      56.916  51.781  44.607  1.00  0.00           C
ATOM   3265  HD2 PRO   207      56.572  52.513  45.336  1.00  0.00           H
ATOM   3266  HD3 PRO   207      56.543  52.160  43.655  1.00  0.00           H
ATOM   3267  CG  PRO   207      58.439  51.818  44.469  1.00  0.00           C
ATOM   3268  HG2 PRO   207      58.787  51.714  45.496  1.00  0.00           H
ATOM   3269  HG3 PRO   207      58.830  52.670  43.913  1.00  0.00           H
ATOM   3270  CB  PRO   207      58.721  50.478  43.808  1.00  0.00           C
ATOM   3271  HB2 PRO   207      59.769  50.241  43.992  1.00  0.00           H
ATOM   3272  HB3 PRO   207      58.420  50.518  42.761  1.00  0.00           H
ATOM   3273  CA  PRO   207      57.655  49.579  44.443  1.00  0.00           C
ATOM   3274  HA  PRO   207      57.521  48.842  43.651  1.00  0.00           H
ATOM   3275  C   PRO   207      58.279  48.775  45.590  1.00  0.00           C
ATOM   3276  O   PRO   207      58.931  47.738  45.402  1.00  0.00           O
ATOM   3277  N   GLU   208      58.134  49.141  46.850  1.00  0.00           N
ATOM   3278  H   GLU   208      57.564  49.966  46.968  1.00  0.00           H
ATOM   3279  CA  GLU   208      58.704  48.527  48.087  1.00  0.00           C
ATOM   3280  HA  GLU   208      59.586  47.935  47.846  1.00  0.00           H
ATOM   3281  CB  GLU   208      58.999  49.708  49.073  1.00  0.00           C
ATOM   3282  HB2 GLU   208      58.052  50.164  49.363  1.00  0.00           H
ATOM   3283  HB3 GLU   208      59.234  49.305  50.057  1.00  0.00           H
ATOM   3284  CG  GLU   208      59.962  50.814  48.584  1.00  0.00           C
ATOM   3285  HG2 GLU   208      59.402  51.533  47.986  1.00  0.00           H
ATOM   3286  HG3 GLU   208      60.366  51.362  49.436  1.00  0.00           H
ATOM   3287  CD  GLU   208      61.093  50.136  47.877  1.00  0.00           C
ATOM   3288  OE1 GLU   208      61.967  49.444  48.520  1.00  0.00           O
ATOM   3289  OE2 GLU   208      61.242  50.427  46.657  1.00  0.00           O
ATOM   3290  C   GLU   208      57.757  47.458  48.641  1.00  0.00           C
ATOM   3291  O   GLU   208      57.976  46.974  49.719  1.00  0.00           O
ATOM   3292  N   THR   209      56.700  47.046  47.987  1.00  0.00           N
ATOM   3293  H   THR   209      56.477  47.476  47.101  1.00  0.00           H
ATOM   3294  CA  THR   209      55.905  46.001  48.546  1.00  0.00           C
ATOM   3295  HA  THR   209      55.780  46.181  49.614  1.00  0.00           H
ATOM   3296  CB  THR   209      54.468  45.989  47.970  1.00  0.00           C
ATOM   3297  HB  THR   209      54.599  45.839  46.898  1.00  0.00           H
ATOM   3298  CG2 THR   209      53.603  44.753  48.359  1.00  0.00           C
ATOM   3299 HG21 THR   209      53.381  44.681  49.424  1.00  0.00           H
ATOM   3300 HG22 THR   209      54.027  43.751  48.290  1.00  0.00           H
ATOM   3301 HG23 THR   209      52.652  44.790  47.827  1.00  0.00           H
ATOM   3302  OG1 THR   209      53.677  47.177  48.240  1.00  0.00           O
ATOM   3303  HG1 THR   209      53.812  47.699  47.445  1.00  0.00           H
ATOM   3304  C   THR   209      56.559  44.642  48.457  1.00  0.00           C
ATOM   3305  O   THR   209      56.805  44.224  47.364  1.00  0.00           O
ATOM   3306  N   LYS   210      56.696  43.968  49.569  1.00  0.00           N
ATOM   3307  H   LYS   210      56.511  44.506  50.402  1.00  0.00           H
ATOM   3308  CA  LYS   210      57.254  42.592  49.679  1.00  0.00           C
ATOM   3309  HA  LYS   210      57.934  42.288  48.883  1.00  0.00           H
ATOM   3310  CB  LYS   210      58.051  42.473  51.005  1.00  0.00           C
ATOM   3311  HB2 LYS   210      57.345  42.836  51.752  1.00  0.00           H
ATOM   3312  HB3 LYS   210      58.258  41.406  51.090  1.00  0.00           H
ATOM   3313  CG  LYS   210      59.375  43.262  50.968  1.00  0.00           C
ATOM   3314  HG2 LYS   210      59.100  44.288  51.217  1.00  0.00           H
ATOM   3315  HG3 LYS   210      60.009  42.945  51.795  1.00  0.00           H
ATOM   3316  CD  LYS   210      60.280  43.039  49.697  1.00  0.00           C
ATOM   3317  HD2 LYS   210      60.350  41.975  49.471  1.00  0.00           H
ATOM   3318  HD3 LYS   210      59.819  43.577  48.868  1.00  0.00           H
ATOM   3319  CE  LYS   210      61.715  43.589  49.894  1.00  0.00           C
ATOM   3320  HE2 LYS   210      61.652  44.674  49.961  1.00  0.00           H
ATOM   3321  HE3 LYS   210      62.169  43.178  50.796  1.00  0.00           H
ATOM   3322  NZ  LYS   210      62.507  43.362  48.697  1.00  0.00           N
ATOM   3323  HZ1 LYS   210      62.827  42.405  48.757  1.00  0.00           H
ATOM   3324  HZ2 LYS   210      63.406  43.818  48.640  1.00  0.00           H
ATOM   3325  HZ3 LYS   210      62.033  43.561  47.828  1.00  0.00           H
ATOM   3326  C   LYS   210      56.137  41.536  49.632  1.00  0.00           C
ATOM   3327  O   LYS   210      56.410  40.423  49.128  1.00  0.00           O
ATOM   3328  N   MET   211      54.899  41.727  50.156  1.00  0.00           N
ATOM   3329  H   MET   211      54.733  42.590  50.655  1.00  0.00           H
ATOM   3330  CA  MET   211      53.995  40.728  50.444  1.00  0.00           C
ATOM   3331  HA  MET   211      54.091  39.995  49.644  1.00  0.00           H
ATOM   3332  CB  MET   211      54.511  39.968  51.702  1.00  0.00           C
ATOM   3333  HB2 MET   211      55.557  39.671  51.630  1.00  0.00           H
ATOM   3334  HB3 MET   211      54.564  40.739  52.472  1.00  0.00           H
ATOM   3335  CG  MET   211      53.682  38.757  52.072  1.00  0.00           C
ATOM   3336  HG2 MET   211      52.690  39.067  52.400  1.00  0.00           H
ATOM   3337  HG3 MET   211      53.413  38.042  51.295  1.00  0.00           H
ATOM   3338  SD  MET   211      54.210  38.060  53.594  1.00  0.00           S
ATOM   3339  CE  MET   211      53.061  36.621  53.704  1.00  0.00           C
ATOM   3340  HE1 MET   211      53.116  35.967  54.574  1.00  0.00           H
ATOM   3341  HE2 MET   211      52.102  37.133  53.626  1.00  0.00           H
ATOM   3342  HE3 MET   211      53.152  36.013  52.804  1.00  0.00           H
ATOM   3343  C   MET   211      52.570  41.268  50.697  1.00  0.00           C
ATOM   3344  O   MET   211      52.564  42.271  51.431  1.00  0.00           O
ATOM   3345  N   GLY   212      51.531  40.701  50.091  1.00  0.00           N
ATOM   3346  H   GLY   212      51.717  39.818  49.638  1.00  0.00           H
ATOM   3347  CA  GLY   212      50.077  41.024  50.318  1.00  0.00           C
ATOM   3348  HA2 GLY   212      49.796  42.054  50.543  1.00  0.00           H
ATOM   3349  HA3 GLY   212      49.567  40.759  49.392  1.00  0.00           H
ATOM   3350  C   GLY   212      49.389  40.023  51.288  1.00  0.00           C
ATOM   3351  O   GLY   212      49.439  38.803  50.995  1.00  0.00           O
ATOM   3352  N   VAL   213      48.657  40.477  52.345  1.00  0.00           N
ATOM   3353  H   VAL   213      48.675  41.438  52.656  1.00  0.00           H
ATOM   3354  CA  VAL   213      48.257  39.539  53.396  1.00  0.00           C
ATOM   3355  HA  VAL   213      48.049  38.568  52.946  1.00  0.00           H
ATOM   3356  CB  VAL   213      49.365  39.312  54.447  1.00  0.00           C
ATOM   3357  HB  VAL   213      50.147  38.824  53.865  1.00  0.00           H
ATOM   3358  CG1 VAL   213      49.953  40.577  55.089  1.00  0.00           C
ATOM   3359 HG11 VAL   213      51.016  40.474  55.308  1.00  0.00           H
ATOM   3360 HG12 VAL   213      49.891  41.465  54.461  1.00  0.00           H
ATOM   3361 HG13 VAL   213      49.311  40.907  55.905  1.00  0.00           H
ATOM   3362  CG2 VAL   213      48.991  38.419  55.683  1.00  0.00           C
ATOM   3363 HG21 VAL   213      48.190  38.885  56.257  1.00  0.00           H
ATOM   3364 HG22 VAL   213      49.842  38.293  56.350  1.00  0.00           H
ATOM   3365 HG23 VAL   213      48.647  37.419  55.419  1.00  0.00           H
ATOM   3366  C   VAL   213      46.976  40.028  54.156  1.00  0.00           C
ATOM   3367  O   VAL   213      46.826  41.215  54.526  1.00  0.00           O
ATOM   3368  N   ILE   214      46.106  39.055  54.361  1.00  0.00           N
ATOM   3369  H   ILE   214      46.375  38.140  54.029  1.00  0.00           H
ATOM   3370  CA  ILE   214      44.740  39.187  54.903  1.00  0.00           C
ATOM   3371  HA  ILE   214      44.457  40.239  54.948  1.00  0.00           H
ATOM   3372  CB  ILE   214      43.714  38.344  54.114  1.00  0.00           C
ATOM   3373  HB  ILE   214      43.878  37.292  54.342  1.00  0.00           H
ATOM   3374  CG2 ILE   214      42.304  38.847  54.469  1.00  0.00           C
ATOM   3375 HG21 ILE   214      42.190  39.917  54.294  1.00  0.00           H
ATOM   3376 HG22 ILE   214      42.081  38.617  55.511  1.00  0.00           H
ATOM   3377 HG23 ILE   214      41.578  38.375  53.808  1.00  0.00           H
ATOM   3378  CG1 ILE   214      44.030  38.380  52.583  1.00  0.00           C
ATOM   3379 HG12 ILE   214      45.037  38.114  52.259  1.00  0.00           H
ATOM   3380 HG13 ILE   214      43.345  37.757  52.008  1.00  0.00           H
ATOM   3381  CD1 ILE   214      43.980  39.709  51.873  1.00  0.00           C
ATOM   3382 HD11 ILE   214      42.955  40.077  51.849  1.00  0.00           H
ATOM   3383 HD12 ILE   214      44.207  39.509  50.825  1.00  0.00           H
ATOM   3384 HD13 ILE   214      44.554  40.543  52.277  1.00  0.00           H
ATOM   3385  C   ILE   214      44.778  38.729  56.372  1.00  0.00           C
ATOM   3386  O   ILE   214      45.053  37.516  56.674  1.00  0.00           O
ATOM   3387  N   PHE   215      44.247  39.575  57.214  1.00  0.00           N
ATOM   3388  H   PHE   215      43.884  40.434  56.827  1.00  0.00           H
ATOM   3389  CA  PHE   215      43.882  39.335  58.570  1.00  0.00           C
ATOM   3390  HA  PHE   215      44.193  38.322  58.824  1.00  0.00           H
ATOM   3391  CB  PHE   215      44.674  40.190  59.572  1.00  0.00           C
ATOM   3392  HB2 PHE   215      44.310  41.208  59.708  1.00  0.00           H
ATOM   3393  HB3 PHE   215      44.447  39.780  60.556  1.00  0.00           H
ATOM   3394  CG  PHE   215      46.138  40.236  59.376  1.00  0.00           C
ATOM   3395  CD1 PHE   215      47.067  39.564  60.181  1.00  0.00           C
ATOM   3396  HD1 PHE   215      46.673  38.860  60.899  1.00  0.00           H
ATOM   3397  CE1 PHE   215      48.456  39.801  60.029  1.00  0.00           C
ATOM   3398  HE1 PHE   215      49.175  39.223  60.589  1.00  0.00           H
ATOM   3399  CZ  PHE   215      48.904  40.810  59.214  1.00  0.00           C
ATOM   3400  HZ  PHE   215      49.975  40.950  59.199  1.00  0.00           H
ATOM   3401  CE2 PHE   215      48.015  41.469  58.356  1.00  0.00           C
ATOM   3402  HE2 PHE   215      48.362  42.121  57.568  1.00  0.00           H
ATOM   3403  CD2 PHE   215      46.625  41.214  58.455  1.00  0.00           C
ATOM   3404  HD2 PHE   215      45.929  41.756  57.831  1.00  0.00           H
ATOM   3405  C   PHE   215      42.359  39.605  58.854  1.00  0.00           C
ATOM   3406  O   PHE   215      41.967  40.809  58.991  1.00  0.00           O
ATOM   3407  N   GLY   216      41.595  38.513  59.039  1.00  0.00           N
ATOM   3408  H   GLY   216      41.974  37.582  58.940  1.00  0.00           H
ATOM   3409  CA  GLY   216      40.218  38.649  59.368  1.00  0.00           C
ATOM   3410  HA2 GLY   216      40.174  39.295  60.245  1.00  0.00           H
ATOM   3411  HA3 GLY   216      39.682  39.197  58.592  1.00  0.00           H
ATOM   3412  C   GLY   216      39.594  37.419  59.869  1.00  0.00           C
ATOM   3413  O   GLY   216      39.943  36.982  61.013  1.00  0.00           O
ATOM   3414  N   THR   217      38.718  36.779  59.099  1.00  0.00           N
ATOM   3415  H   THR   217      38.533  37.192  58.195  1.00  0.00           H
ATOM   3416  CA  THR   217      38.111  35.472  59.360  1.00  0.00           C
ATOM   3417  HA  THR   217      38.078  35.264  60.429  1.00  0.00           H
ATOM   3418  CB  THR   217      36.661  35.525  58.852  1.00  0.00           C
ATOM   3419  HB  THR   217      36.127  34.583  58.980  1.00  0.00           H
ATOM   3420  CG2 THR   217      35.784  36.556  59.587  1.00  0.00           C
ATOM   3421 HG21 THR   217      34.750  36.613  59.246  1.00  0.00           H
ATOM   3422 HG22 THR   217      36.198  37.550  59.422  1.00  0.00           H
ATOM   3423 HG23 THR   217      35.813  36.165  60.603  1.00  0.00           H
ATOM   3424  OG1 THR   217      36.611  35.757  57.460  1.00  0.00           O
ATOM   3425  HG1 THR   217      37.106  35.082  56.988  1.00  0.00           H
ATOM   3426  C   THR   217      38.954  34.278  58.844  1.00  0.00           C
ATOM   3427  O   THR   217      38.467  33.222  58.457  1.00  0.00           O
ATOM   3428  N   GLY   218      40.300  34.380  58.953  1.00  0.00           N
ATOM   3429  H   GLY   218      40.649  35.284  59.238  1.00  0.00           H
ATOM   3430  CA  GLY   218      41.310  33.388  58.461  1.00  0.00           C
ATOM   3431  HA2 GLY   218      41.106  32.367  58.783  1.00  0.00           H
ATOM   3432  HA3 GLY   218      41.110  33.468  57.393  1.00  0.00           H
ATOM   3433  C   GLY   218      42.694  33.751  58.788  1.00  0.00           C
ATOM   3434  O   GLY   218      42.882  34.533  59.744  1.00  0.00           O
ATOM   3435  N   VAL   219      43.721  33.347  58.051  1.00  0.00           N
ATOM   3436  H   VAL   219      43.389  32.980  57.171  1.00  0.00           H
ATOM   3437  CA  VAL   219      45.131  33.845  58.044  1.00  0.00           C
ATOM   3438  HA  VAL   219      45.038  34.930  58.082  1.00  0.00           H
ATOM   3439  CB  VAL   219      45.760  33.267  59.340  1.00  0.00           C
ATOM   3440  HB  VAL   219      45.114  33.391  60.209  1.00  0.00           H
ATOM   3441  CG1 VAL   219      45.934  31.700  59.366  1.00  0.00           C
ATOM   3442 HG11 VAL   219      45.088  31.172  58.928  1.00  0.00           H
ATOM   3443 HG12 VAL   219      46.829  31.567  58.757  1.00  0.00           H
ATOM   3444 HG13 VAL   219      45.945  31.370  60.404  1.00  0.00           H
ATOM   3445  CG2 VAL   219      47.005  34.066  59.656  1.00  0.00           C
ATOM   3446 HG21 VAL   219      47.777  33.853  58.917  1.00  0.00           H
ATOM   3447 HG22 VAL   219      47.402  33.772  60.628  1.00  0.00           H
ATOM   3448 HG23 VAL   219      46.764  35.129  59.613  1.00  0.00           H
ATOM   3449  C   VAL   219      45.771  33.459  56.712  1.00  0.00           C
ATOM   3450  O   VAL   219      45.970  32.253  56.514  1.00  0.00           O
ATOM   3451  N   ASN   220      46.054  34.370  55.791  1.00  0.00           N
ATOM   3452  H   ASN   220      45.912  35.344  56.021  1.00  0.00           H
ATOM   3453  CA  ASN   220      46.475  33.946  54.401  1.00  0.00           C
ATOM   3454  HA  ASN   220      47.226  33.185  54.616  1.00  0.00           H
ATOM   3455  CB  ASN   220      45.316  33.473  53.478  1.00  0.00           C
ATOM   3456  HB2 ASN   220      44.728  32.737  54.025  1.00  0.00           H
ATOM   3457  HB3 ASN   220      44.625  34.245  53.139  1.00  0.00           H
ATOM   3458  CG  ASN   220      45.771  32.777  52.212  1.00  0.00           C
ATOM   3459  OD1 ASN   220      46.967  32.325  52.087  1.00  0.00           O
ATOM   3460  ND2 ASN   220      44.906  32.695  51.160  1.00  0.00           N
ATOM   3461 HD21 ASN   220      44.050  33.198  51.344  1.00  0.00           H
ATOM   3462 HD22 ASN   220      45.247  32.546  50.221  1.00  0.00           H
ATOM   3463  C   ASN   220      47.247  35.118  53.745  1.00  0.00           C
ATOM   3464  O   ASN   220      46.900  36.288  53.944  1.00  0.00           O
ATOM   3465  N   GLY   221      48.197  34.801  52.829  1.00  0.00           N
ATOM   3466  H   GLY   221      48.306  33.825  52.590  1.00  0.00           H
ATOM   3467  CA  GLY   221      49.113  35.777  52.151  1.00  0.00           C
ATOM   3468  HA2 GLY   221      48.506  36.675  52.038  1.00  0.00           H
ATOM   3469  HA3 GLY   221      49.976  35.934  52.797  1.00  0.00           H
ATOM   3470  C   GLY   221      49.589  35.349  50.745  1.00  0.00           C
ATOM   3471  O   GLY   221      49.427  34.157  50.335  1.00  0.00           O
ATOM   3472  N   ALA   222      50.253  36.331  50.128  1.00  0.00           N
ATOM   3473  H   ALA   222      50.143  37.275  50.472  1.00  0.00           H
ATOM   3474  CA  ALA   222      50.882  36.100  48.788  1.00  0.00           C
ATOM   3475  HA  ALA   222      51.163  35.047  48.788  1.00  0.00           H
ATOM   3476  CB  ALA   222      49.915  36.413  47.666  1.00  0.00           C
ATOM   3477  HB1 ALA   222      49.744  37.486  47.582  1.00  0.00           H
ATOM   3478  HB2 ALA   222      48.919  35.972  47.710  1.00  0.00           H
ATOM   3479  HB3 ALA   222      50.425  36.161  46.735  1.00  0.00           H
ATOM   3480  C   ALA   222      52.153  36.856  48.566  1.00  0.00           C
ATOM   3481  O   ALA   222      52.289  38.039  48.948  1.00  0.00           O
ATOM   3482  N   TYR   223      53.120  36.079  48.037  1.00  0.00           N
ATOM   3483  H   TYR   223      52.988  35.078  47.987  1.00  0.00           H
ATOM   3484  CA  TYR   223      54.508  36.448  47.827  1.00  0.00           C
ATOM   3485  HA  TYR   223      54.545  37.537  47.785  1.00  0.00           H
ATOM   3486  CB  TYR   223      55.341  35.992  49.063  1.00  0.00           C
ATOM   3487  HB2 TYR   223      56.154  36.717  49.123  1.00  0.00           H
ATOM   3488  HB3 TYR   223      54.775  36.053  49.993  1.00  0.00           H
ATOM   3489  CG  TYR   223      55.846  34.535  48.848  1.00  0.00           C
ATOM   3490  CD1 TYR   223      54.924  33.545  49.020  1.00  0.00           C
ATOM   3491  HD1 TYR   223      54.010  33.857  49.505  1.00  0.00           H
ATOM   3492  CE1 TYR   223      55.346  32.187  48.914  1.00  0.00           C
ATOM   3493  HE1 TYR   223      54.711  31.335  49.107  1.00  0.00           H
ATOM   3494  CZ  TYR   223      56.637  31.925  48.440  1.00  0.00           C
ATOM   3495  OH  TYR   223      57.096  30.663  48.469  1.00  0.00           O
ATOM   3496  HH  TYR   223      57.861  30.643  47.891  1.00  0.00           H
ATOM   3497  CE2 TYR   223      57.614  32.961  48.321  1.00  0.00           C
ATOM   3498  HE2 TYR   223      58.658  32.732  48.164  1.00  0.00           H
ATOM   3499  CD2 TYR   223      57.211  34.306  48.505  1.00  0.00           C
ATOM   3500  HD2 TYR   223      57.993  35.037  48.370  1.00  0.00           H
ATOM   3501  C   TYR   223      55.121  35.880  46.544  1.00  0.00           C
ATOM   3502  O   TYR   223      54.729  34.798  46.069  1.00  0.00           O
ATOM   3503  N   TYR   224      56.081  36.574  45.897  1.00  0.00           N
ATOM   3504  H   TYR   224      56.484  37.387  46.341  1.00  0.00           H
ATOM   3505  CA  TYR   224      56.702  36.004  44.712  1.00  0.00           C
ATOM   3506  HA  TYR   224      56.027  35.359  44.151  1.00  0.00           H
ATOM   3507  CB  TYR   224      57.062  37.095  43.743  1.00  0.00           C
ATOM   3508  HB2 TYR   224      57.595  37.913  44.229  1.00  0.00           H
ATOM   3509  HB3 TYR   224      57.861  36.658  43.142  1.00  0.00           H
ATOM   3510  CG  TYR   224      55.905  37.537  42.810  1.00  0.00           C
ATOM   3511  CD1 TYR   224      55.856  37.041  41.531  1.00  0.00           C
ATOM   3512  HD1 TYR   224      56.555  36.259  41.274  1.00  0.00           H
ATOM   3513  CE1 TYR   224      54.905  37.505  40.596  1.00  0.00           C
ATOM   3514  HE1 TYR   224      55.031  37.232  39.559  1.00  0.00           H
ATOM   3515  CZ  TYR   224      54.024  38.582  41.033  1.00  0.00           C
ATOM   3516  OH  TYR   224      53.193  39.132  40.186  1.00  0.00           O
ATOM   3517  HH  TYR   224      53.429  39.046  39.259  1.00  0.00           H
ATOM   3518  CE2 TYR   224      54.181  39.032  42.382  1.00  0.00           C
ATOM   3519  HE2 TYR   224      53.569  39.800  42.831  1.00  0.00           H
ATOM   3520  CD2 TYR   224      55.072  38.506  43.229  1.00  0.00           C
ATOM   3521  HD2 TYR   224      55.235  38.896  44.222  1.00  0.00           H
ATOM   3522  C   TYR   224      57.987  35.189  45.049  1.00  0.00           C
ATOM   3523  O   TYR   224      58.814  35.647  45.811  1.00  0.00           O
ATOM   3524  N   ASP   225      58.132  34.029  44.409  1.00  0.00           N
ATOM   3525  H   ASP   225      57.345  33.742  43.845  1.00  0.00           H
ATOM   3526  CA  ASP   225      59.221  33.062  44.458  1.00  0.00           C
ATOM   3527  HA  ASP   225      60.043  33.537  44.994  1.00  0.00           H
ATOM   3528  CB  ASP   225      58.591  31.867  45.267  1.00  0.00           C
ATOM   3529  HB2 ASP   225      57.874  32.372  45.917  1.00  0.00           H
ATOM   3530  HB3 ASP   225      58.061  31.179  44.609  1.00  0.00           H
ATOM   3531  CG  ASP   225      59.585  31.020  46.019  1.00  0.00           C
ATOM   3532  OD1 ASP   225      60.786  31.051  45.819  1.00  0.00           O
ATOM   3533  OD2 ASP   225      59.068  30.208  46.857  1.00  0.00           O
ATOM   3534  C   ASP   225      59.676  32.548  43.038  1.00  0.00           C
ATOM   3535  O   ASP   225      59.148  33.013  42.020  1.00  0.00           O
ATOM   3536  N   VAL   226      60.716  31.735  43.027  1.00  0.00           N
ATOM   3537  H   VAL   226      61.144  31.513  43.915  1.00  0.00           H
ATOM   3538  CA  VAL   226      61.379  31.519  41.774  1.00  0.00           C
ATOM   3539  HA  VAL   226      60.859  32.064  40.987  1.00  0.00           H
ATOM   3540  CB  VAL   226      62.805  32.142  41.787  1.00  0.00           C
ATOM   3541  HB  VAL   226      63.283  31.863  40.848  1.00  0.00           H
ATOM   3542  CG1 VAL   226      62.756  33.675  41.846  1.00  0.00           C
ATOM   3543 HG11 VAL   226      62.546  34.061  42.845  1.00  0.00           H
ATOM   3544 HG12 VAL   226      63.733  33.998  41.490  1.00  0.00           H
ATOM   3545 HG13 VAL   226      62.004  34.008  41.130  1.00  0.00           H
ATOM   3546  CG2 VAL   226      63.622  31.699  42.950  1.00  0.00           C
ATOM   3547 HG21 VAL   226      63.764  30.623  43.048  1.00  0.00           H
ATOM   3548 HG22 VAL   226      63.001  31.961  43.807  1.00  0.00           H
ATOM   3549 HG23 VAL   226      64.610  32.147  43.047  1.00  0.00           H
ATOM   3550  C   VAL   226      61.490  30.023  41.394  1.00  0.00           C
ATOM   3551  O   VAL   226      61.565  29.116  42.239  1.00  0.00           O
ATOM   3552  N   CYS   227      61.507  29.734  40.082  1.00  0.00           N
ATOM   3553  H   CYS   227      61.403  30.501  39.433  1.00  0.00           H
ATOM   3554  CA  CYS   227      61.510  28.338  39.651  1.00  0.00           C
ATOM   3555  HA  CYS   227      60.705  27.817  40.170  1.00  0.00           H
ATOM   3556  CB  CYS   227      60.918  28.302  38.193  1.00  0.00           C
ATOM   3557  HB2 CYS   227      61.579  28.972  37.645  1.00  0.00           H
ATOM   3558  HB3 CYS   227      60.982  27.316  37.733  1.00  0.00           H
ATOM   3559  SG  CYS   227      59.206  28.840  38.297  1.00  0.00           S
ATOM   3560  HG  CYS   227      59.397  30.152  38.138  1.00  0.00           H
ATOM   3561  C   CYS   227      62.748  27.393  39.939  1.00  0.00           C
ATOM   3562  O   CYS   227      62.666  26.140  39.792  1.00  0.00           O
ATOM   3563  N   SER   228      63.831  27.966  40.416  1.00  0.00           N
ATOM   3564  H   SER   228      63.852  28.964  40.255  1.00  0.00           H
ATOM   3565  CA  SER   228      65.074  27.366  40.941  1.00  0.00           C
ATOM   3566  HA  SER   228      65.332  26.566  40.246  1.00  0.00           H
ATOM   3567  CB  SER   228      66.219  28.409  40.993  1.00  0.00           C
ATOM   3568  HB2 SER   228      67.188  27.966  41.218  1.00  0.00           H
ATOM   3569  HB3 SER   228      66.387  28.755  39.973  1.00  0.00           H
ATOM   3570  OG  SER   228      65.806  29.528  41.822  1.00  0.00           O
ATOM   3571  HG  SER   228      65.886  29.284  42.747  1.00  0.00           H
ATOM   3572  C   SER   228      64.924  26.670  42.274  1.00  0.00           C
ATOM   3573  O   SER   228      65.845  25.965  42.659  1.00  0.00           O
ATOM   3574  N   ASP   229      63.833  26.997  42.912  1.00  0.00           N
ATOM   3575  H   ASP   229      63.302  27.732  42.466  1.00  0.00           H
ATOM   3576  CA  ASP   229      63.686  26.515  44.290  1.00  0.00           C
ATOM   3577  HA  ASP   229      64.427  25.773  44.586  1.00  0.00           H
ATOM   3578  CB  ASP   229      63.678  27.589  45.299  1.00  0.00           C
ATOM   3579  HB2 ASP   229      62.712  28.091  45.357  1.00  0.00           H
ATOM   3580  HB3 ASP   229      63.826  27.038  46.227  1.00  0.00           H
ATOM   3581  CG  ASP   229      64.802  28.675  45.325  1.00  0.00           C
ATOM   3582  OD1 ASP   229      64.942  29.292  46.363  1.00  0.00           O
ATOM   3583  OD2 ASP   229      65.475  28.863  44.338  1.00  0.00           O
ATOM   3584  C   ASP   229      62.345  25.766  44.339  1.00  0.00           C
ATOM   3585  O   ASP   229      62.148  24.894  45.181  1.00  0.00           O
ATOM   3586  N   ILE   230      61.304  26.112  43.513  1.00  0.00           N
ATOM   3587  H   ILE   230      61.420  26.786  42.770  1.00  0.00           H
ATOM   3588  CA  ILE   230      59.921  25.566  43.648  1.00  0.00           C
ATOM   3589  HA  ILE   230      59.683  25.467  44.708  1.00  0.00           H
ATOM   3590  CB  ILE   230      58.908  26.507  42.986  1.00  0.00           C
ATOM   3591  HB  ILE   230      59.300  26.449  41.970  1.00  0.00           H
ATOM   3592  CG2 ILE   230      57.524  25.894  43.167  1.00  0.00           C
ATOM   3593 HG21 ILE   230      56.761  26.657  43.009  1.00  0.00           H
ATOM   3594 HG22 ILE   230      57.467  25.450  44.161  1.00  0.00           H
ATOM   3595 HG23 ILE   230      57.354  25.087  42.455  1.00  0.00           H
ATOM   3596  CG1 ILE   230      58.920  27.893  43.686  1.00  0.00           C
ATOM   3597 HG12 ILE   230      58.295  27.921  44.578  1.00  0.00           H
ATOM   3598 HG13 ILE   230      59.923  28.212  43.966  1.00  0.00           H
ATOM   3599  CD1 ILE   230      58.366  28.915  42.659  1.00  0.00           C
ATOM   3600 HD11 ILE   230      58.793  29.862  42.986  1.00  0.00           H
ATOM   3601 HD12 ILE   230      57.289  28.986  42.801  1.00  0.00           H
ATOM   3602 HD13 ILE   230      58.581  28.825  41.594  1.00  0.00           H
ATOM   3603  C   ILE   230      59.942  24.189  42.995  1.00  0.00           C
ATOM   3604  O   ILE   230      59.635  24.093  41.793  1.00  0.00           O
ATOM   3605  N   GLU   231      60.188  23.161  43.768  1.00  0.00           N
ATOM   3606  H   GLU   231      60.634  23.439  44.630  1.00  0.00           H
ATOM   3607  CA  GLU   231      60.160  21.692  43.393  1.00  0.00           C
ATOM   3608  HA  GLU   231      60.969  21.561  42.675  1.00  0.00           H
ATOM   3609  CB  GLU   231      60.466  20.861  44.597  1.00  0.00           C
ATOM   3610  HB2 GLU   231      61.376  21.253  45.052  1.00  0.00           H
ATOM   3611  HB3 GLU   231      59.604  20.936  45.258  1.00  0.00           H
ATOM   3612  CG  GLU   231      60.760  19.396  44.319  1.00  0.00           C
ATOM   3613  HG2 GLU   231      59.835  18.950  43.954  1.00  0.00           H
ATOM   3614  HG3 GLU   231      61.504  19.306  43.526  1.00  0.00           H
ATOM   3615  CD  GLU   231      61.201  18.552  45.520  1.00  0.00           C
ATOM   3616  OE1 GLU   231      62.369  18.247  45.522  1.00  0.00           O
ATOM   3617  OE2 GLU   231      60.321  18.318  46.367  1.00  0.00           O
ATOM   3618  C   GLU   231      58.872  21.121  42.767  1.00  0.00           C
ATOM   3619  O   GLU   231      58.934  20.370  41.807  1.00  0.00           O
ATOM   3620  N   LYS   232      57.746  21.516  43.262  1.00  0.00           N
ATOM   3621  H   LYS   232      57.773  21.992  44.152  1.00  0.00           H
ATOM   3622  CA  LYS   232      56.434  21.370  42.558  1.00  0.00           C
ATOM   3623  HA  LYS   232      56.422  20.320  42.265  1.00  0.00           H
ATOM   3624  CB  LYS   232      55.263  21.667  43.532  1.00  0.00           C
ATOM   3625  HB2 LYS   232      54.370  21.303  43.023  1.00  0.00           H
ATOM   3626  HB3 LYS   232      55.480  21.140  44.460  1.00  0.00           H
ATOM   3627  CG  LYS   232      54.936  23.114  43.939  1.00  0.00           C
ATOM   3628  HG2 LYS   232      55.905  23.600  44.048  1.00  0.00           H
ATOM   3629  HG3 LYS   232      54.526  23.615  43.063  1.00  0.00           H
ATOM   3630  CD  LYS   232      53.937  23.523  45.034  1.00  0.00           C
ATOM   3631  HD2 LYS   232      54.226  23.078  45.985  1.00  0.00           H
ATOM   3632  HD3 LYS   232      53.980  24.602  45.186  1.00  0.00           H
ATOM   3633  CE  LYS   232      52.559  23.097  44.515  1.00  0.00           C
ATOM   3634  HE2 LYS   232      52.356  23.767  43.680  1.00  0.00           H
ATOM   3635  HE3 LYS   232      52.562  22.078  44.125  1.00  0.00           H
ATOM   3636  NZ  LYS   232      51.505  23.196  45.572  1.00  0.00           N
ATOM   3637  HZ1 LYS   232      50.663  22.887  45.108  1.00  0.00           H
ATOM   3638  HZ2 LYS   232      51.381  24.145  45.895  1.00  0.00           H
ATOM   3639  HZ3 LYS   232      51.644  22.521  46.310  1.00  0.00           H
ATOM   3640  C   LYS   232      56.152  22.038  41.191  1.00  0.00           C
ATOM   3641  O   LYS   232      54.981  22.204  40.874  1.00  0.00           O
ATOM   3642  N   LEU   233      57.175  22.562  40.547  1.00  0.00           N
ATOM   3643  H   LEU   233      58.090  22.423  40.953  1.00  0.00           H
ATOM   3644  CA  LEU   233      57.110  23.164  39.201  1.00  0.00           C
ATOM   3645  HA  LEU   233      56.081  23.040  38.863  1.00  0.00           H
ATOM   3646  CB  LEU   233      57.256  24.653  39.252  1.00  0.00           C
ATOM   3647  HB2 LEU   233      58.127  25.055  39.770  1.00  0.00           H
ATOM   3648  HB3 LEU   233      57.478  25.035  38.255  1.00  0.00           H
ATOM   3649  CG  LEU   233      56.034  25.457  39.776  1.00  0.00           C
ATOM   3650  HG  LEU   233      55.702  24.912  40.660  1.00  0.00           H
ATOM   3651  CD1 LEU   233      56.441  26.956  40.057  1.00  0.00           C
ATOM   3652 HD11 LEU   233      57.474  26.929  40.405  1.00  0.00           H
ATOM   3653 HD12 LEU   233      55.706  27.264  40.801  1.00  0.00           H
ATOM   3654 HD13 LEU   233      56.328  27.657  39.229  1.00  0.00           H
ATOM   3655  CD2 LEU   233      54.833  25.464  38.905  1.00  0.00           C
ATOM   3656 HD21 LEU   233      54.351  24.488  38.854  1.00  0.00           H
ATOM   3657 HD22 LEU   233      54.228  26.178  39.462  1.00  0.00           H
ATOM   3658 HD23 LEU   233      55.173  25.806  37.927  1.00  0.00           H
ATOM   3659  C   LEU   233      58.151  22.638  38.204  1.00  0.00           C
ATOM   3660  O   LEU   233      57.892  22.617  36.994  1.00  0.00           O
ATOM   3661  N   GLN   234      59.312  22.253  38.739  1.00  0.00           N
ATOM   3662  H   GLN   234      59.439  22.249  39.741  1.00  0.00           H
ATOM   3663  CA  GLN   234      60.454  21.739  37.939  1.00  0.00           C
ATOM   3664  HA  GLN   234      60.667  22.578  37.276  1.00  0.00           H
ATOM   3665  CB  GLN   234      61.672  21.503  38.770  1.00  0.00           C
ATOM   3666  HB2 GLN   234      61.469  20.870  39.633  1.00  0.00           H
ATOM   3667  HB3 GLN   234      62.448  21.046  38.154  1.00  0.00           H
ATOM   3668  CG  GLN   234      62.212  22.858  39.378  1.00  0.00           C
ATOM   3669  HG2 GLN   234      62.737  23.381  38.579  1.00  0.00           H
ATOM   3670  HG3 GLN   234      61.406  23.394  39.878  1.00  0.00           H
ATOM   3671  CD  GLN   234      63.253  22.648  40.556  1.00  0.00           C
ATOM   3672  OE1 GLN   234      63.618  21.541  40.929  1.00  0.00           O
ATOM   3673  NE2 GLN   234      63.701  23.713  41.118  1.00  0.00           N
ATOM   3674 HE21 GLN   234      64.275  23.612  41.942  1.00  0.00           H
ATOM   3675 HE22 GLN   234      63.360  24.615  40.819  1.00  0.00           H
ATOM   3676  C   GLN   234      60.147  20.485  37.131  1.00  0.00           C
ATOM   3677  O   GLN   234      59.883  19.393  37.724  1.00  0.00           O
ATOM   3678  N   GLY   235      59.986  20.575  35.790  1.00  0.00           N
ATOM   3679  H   GLY   235      59.764  21.477  35.394  1.00  0.00           H
ATOM   3680  CA  GLY   235      59.553  19.504  34.923  1.00  0.00           C
ATOM   3681  HA2 GLY   235      59.954  19.795  33.953  1.00  0.00           H
ATOM   3682  HA3 GLY   235      59.956  18.534  35.214  1.00  0.00           H
ATOM   3683  C   GLY   235      58.061  19.377  34.697  1.00  0.00           C
ATOM   3684  O   GLY   235      57.628  18.765  33.738  1.00  0.00           O
ATOM   3685  N   LYS   236      57.227  20.146  35.450  1.00  0.00           N
ATOM   3686  H   LYS   236      57.535  20.537  36.329  1.00  0.00           H
ATOM   3687  CA  LYS   236      55.787  20.524  35.175  1.00  0.00           C
ATOM   3688  HA  LYS   236      55.356  19.697  34.610  1.00  0.00           H
ATOM   3689  CB  LYS   236      54.916  20.776  36.450  1.00  0.00           C
ATOM   3690  HB2 LYS   236      55.386  21.591  37.000  1.00  0.00           H
ATOM   3691  HB3 LYS   236      53.859  20.947  36.248  1.00  0.00           H
ATOM   3692  CG  LYS   236      54.932  19.564  37.309  1.00  0.00           C
ATOM   3693  HG2 LYS   236      55.954  19.357  37.621  1.00  0.00           H
ATOM   3694  HG3 LYS   236      54.449  19.893  38.229  1.00  0.00           H
ATOM   3695  CD  LYS   236      54.251  18.279  36.776  1.00  0.00           C
ATOM   3696  HD2 LYS   236      54.574  18.086  35.754  1.00  0.00           H
ATOM   3697  HD3 LYS   236      54.578  17.421  37.363  1.00  0.00           H
ATOM   3698  CE  LYS   236      52.740  18.357  36.784  1.00  0.00           C
ATOM   3699  HE2 LYS   236      52.320  17.875  37.667  1.00  0.00           H
ATOM   3700  HE3 LYS   236      52.533  19.426  36.833  1.00  0.00           H
ATOM   3701  NZ  LYS   236      52.197  17.835  35.507  1.00  0.00           N
ATOM   3702  HZ1 LYS   236      52.691  18.169  34.692  1.00  0.00           H
ATOM   3703  HZ2 LYS   236      51.245  18.125  35.328  1.00  0.00           H
ATOM   3704  HZ3 LYS   236      52.245  16.830  35.429  1.00  0.00           H
ATOM   3705  C   LYS   236      55.757  21.652  34.124  1.00  0.00           C
ATOM   3706  O   LYS   236      55.046  21.573  33.101  1.00  0.00           O
ATOM   3707  N   LEU   237      56.367  22.825  34.390  1.00  0.00           N
ATOM   3708  H   LEU   237      56.914  22.725  35.233  1.00  0.00           H
ATOM   3709  CA  LEU   237      56.642  23.916  33.438  1.00  0.00           C
ATOM   3710  HA  LEU   237      55.758  24.356  32.975  1.00  0.00           H
ATOM   3711  CB  LEU   237      57.374  25.074  34.166  1.00  0.00           C
ATOM   3712  HB2 LEU   237      58.244  24.597  34.616  1.00  0.00           H
ATOM   3713  HB3 LEU   237      57.690  25.821  33.437  1.00  0.00           H
ATOM   3714  CG  LEU   237      56.718  25.756  35.315  1.00  0.00           C
ATOM   3715  HG  LEU   237      56.486  25.014  36.078  1.00  0.00           H
ATOM   3716  CD1 LEU   237      57.741  26.735  35.930  1.00  0.00           C
ATOM   3717 HD11 LEU   237      58.603  26.171  36.283  1.00  0.00           H
ATOM   3718 HD12 LEU   237      57.295  27.197  36.811  1.00  0.00           H
ATOM   3719 HD13 LEU   237      58.009  27.511  35.213  1.00  0.00           H
ATOM   3720  CD2 LEU   237      55.444  26.495  34.908  1.00  0.00           C
ATOM   3721 HD21 LEU   237      55.730  27.282  34.209  1.00  0.00           H
ATOM   3722 HD22 LEU   237      54.726  25.781  34.507  1.00  0.00           H
ATOM   3723 HD23 LEU   237      54.926  26.874  35.788  1.00  0.00           H
ATOM   3724  C   LEU   237      57.555  23.348  32.287  1.00  0.00           C
ATOM   3725  O   LEU   237      58.254  22.275  32.440  1.00  0.00           O
ATOM   3726  N   SER   238      57.507  24.059  31.155  1.00  0.00           N
ATOM   3727  H   SER   238      56.780  24.760  31.149  1.00  0.00           H
ATOM   3728  CA  SER   238      58.445  24.017  29.994  1.00  0.00           C
ATOM   3729  HA  SER   238      58.310  23.073  29.467  1.00  0.00           H
ATOM   3730  CB  SER   238      58.155  25.183  29.032  1.00  0.00           C
ATOM   3731  HB2 SER   238      57.112  25.233  28.717  1.00  0.00           H
ATOM   3732  HB3 SER   238      58.609  26.095  29.420  1.00  0.00           H
ATOM   3733  OG  SER   238      59.003  24.885  27.847  1.00  0.00           O
ATOM   3734  HG  SER   238      59.356  25.720  27.531  1.00  0.00           H
ATOM   3735  C   SER   238      59.916  24.074  30.321  1.00  0.00           C
ATOM   3736  O   SER   238      60.296  24.826  31.246  1.00  0.00           O
ATOM   3737  N   ASP   239      60.736  23.328  29.542  1.00  0.00           N
ATOM   3738  H   ASP   239      60.288  22.853  28.771  1.00  0.00           H
ATOM   3739  CA  ASP   239      62.182  23.237  29.670  1.00  0.00           C
ATOM   3740  HA  ASP   239      62.415  22.993  30.707  1.00  0.00           H
ATOM   3741  CB  ASP   239      62.710  22.102  28.866  1.00  0.00           C
ATOM   3742  HB2 ASP   239      62.575  22.091  27.785  1.00  0.00           H
ATOM   3743  HB3 ASP   239      63.797  22.147  28.939  1.00  0.00           H
ATOM   3744  CG  ASP   239      62.099  20.771  29.271  1.00  0.00           C
ATOM   3745  OD1 ASP   239      62.428  20.076  30.261  1.00  0.00           O
ATOM   3746  OD2 ASP   239      61.158  20.331  28.589  1.00  0.00           O
ATOM   3747  C   ASP   239      62.874  24.517  29.338  1.00  0.00           C
ATOM   3748  O   ASP   239      64.018  24.690  29.790  1.00  0.00           O
ATOM   3749  N   ASP   240      62.179  25.457  28.596  1.00  0.00           N
ATOM   3750  H   ASP   240      61.214  25.269  28.361  1.00  0.00           H
ATOM   3751  CA  ASP   240      62.800  26.709  28.111  1.00  0.00           C
ATOM   3752  HA  ASP   240      63.876  26.596  28.249  1.00  0.00           H
ATOM   3753  CB  ASP   240      62.463  26.989  26.640  1.00  0.00           C
ATOM   3754  HB2 ASP   240      62.967  27.929  26.411  1.00  0.00           H
ATOM   3755  HB3 ASP   240      62.794  26.115  26.079  1.00  0.00           H
ATOM   3756  CG  ASP   240      60.995  27.207  26.257  1.00  0.00           C
ATOM   3757  OD1 ASP   240      60.719  27.553  25.045  1.00  0.00           O
ATOM   3758  OD2 ASP   240      60.088  27.042  27.110  1.00  0.00           O
ATOM   3759  C   ASP   240      62.409  27.945  28.999  1.00  0.00           C
ATOM   3760  O   ASP   240      62.949  29.062  28.798  1.00  0.00           O
ATOM   3761  N   ILE   241      61.485  27.815  29.947  1.00  0.00           N
ATOM   3762  H   ILE   241      60.945  26.977  30.112  1.00  0.00           H
ATOM   3763  CA  ILE   241      61.340  28.781  31.031  1.00  0.00           C
ATOM   3764  HA  ILE   241      61.277  29.759  30.553  1.00  0.00           H
ATOM   3765  CB  ILE   241      60.028  28.346  31.809  1.00  0.00           C
ATOM   3766  HB  ILE   241      60.036  27.280  32.035  1.00  0.00           H
ATOM   3767  CG2 ILE   241      59.983  28.962  33.237  1.00  0.00           C
ATOM   3768 HG21 ILE   241      59.815  30.039  33.195  1.00  0.00           H
ATOM   3769 HG22 ILE   241      60.881  28.784  33.829  1.00  0.00           H
ATOM   3770 HG23 ILE   241      59.158  28.532  33.804  1.00  0.00           H
ATOM   3771  CG1 ILE   241      58.847  28.850  30.902  1.00  0.00           C
ATOM   3772 HG12 ILE   241      58.868  29.939  30.916  1.00  0.00           H
ATOM   3773 HG13 ILE   241      58.905  28.489  29.874  1.00  0.00           H
ATOM   3774  CD1 ILE   241      57.474  28.462  31.549  1.00  0.00           C
ATOM   3775 HD11 ILE   241      57.328  27.383  31.584  1.00  0.00           H
ATOM   3776 HD12 ILE   241      56.573  28.805  31.040  1.00  0.00           H
ATOM   3777 HD13 ILE   241      57.343  28.673  32.611  1.00  0.00           H
ATOM   3778  C   ILE   241      62.618  28.718  31.925  1.00  0.00           C
ATOM   3779  O   ILE   241      63.082  27.634  32.328  1.00  0.00           O
ATOM   3780  N   PRO   242      63.264  29.905  32.296  1.00  0.00           N
ATOM   3781  CD  PRO   242      62.998  31.255  31.909  1.00  0.00           C
ATOM   3782  HD2 PRO   242      61.927  31.337  32.100  1.00  0.00           H
ATOM   3783  HD3 PRO   242      63.232  31.233  30.844  1.00  0.00           H
ATOM   3784  CG  PRO   242      63.917  32.143  32.633  1.00  0.00           C
ATOM   3785  HG2 PRO   242      63.458  32.470  33.567  1.00  0.00           H
ATOM   3786  HG3 PRO   242      64.220  33.008  32.043  1.00  0.00           H
ATOM   3787  CB  PRO   242      65.095  31.244  32.882  1.00  0.00           C
ATOM   3788  HB2 PRO   242      65.600  31.438  33.828  1.00  0.00           H
ATOM   3789  HB3 PRO   242      65.832  31.374  32.090  1.00  0.00           H
ATOM   3790  CA  PRO   242      64.506  29.835  33.024  1.00  0.00           C
ATOM   3791  HA  PRO   242      65.190  29.093  32.612  1.00  0.00           H
ATOM   3792  C   PRO   242      64.196  29.382  34.462  1.00  0.00           C
ATOM   3793  O   PRO   242      63.110  29.595  34.936  1.00  0.00           O
ATOM   3794  N   PRO   243      65.191  28.900  35.196  1.00  0.00           N
ATOM   3795  CD  PRO   243      66.591  28.643  34.803  1.00  0.00           C
ATOM   3796  HD2 PRO   243      67.242  29.515  34.760  1.00  0.00           H
ATOM   3797  HD3 PRO   243      66.608  28.277  33.775  1.00  0.00           H
ATOM   3798  CG  PRO   243      67.150  27.608  35.734  1.00  0.00           C
ATOM   3799  HG2 PRO   243      68.210  27.730  35.957  1.00  0.00           H
ATOM   3800  HG3 PRO   243      66.867  26.635  35.332  1.00  0.00           H
ATOM   3801  CB  PRO   243      66.303  27.987  37.038  1.00  0.00           C
ATOM   3802  HB2 PRO   243      66.917  28.645  37.653  1.00  0.00           H
ATOM   3803  HB3 PRO   243      66.140  27.071  37.605  1.00  0.00           H
ATOM   3804  CA  PRO   243      65.022  28.706  36.569  1.00  0.00           C
ATOM   3805  HA  PRO   243      64.176  28.054  36.786  1.00  0.00           H
ATOM   3806  C   PRO   243      64.839  30.028  37.407  1.00  0.00           C
ATOM   3807  O   PRO   243      64.246  29.928  38.453  1.00  0.00           O
ATOM   3808  N   SER   244      65.320  31.114  36.865  1.00  0.00           N
ATOM   3809  H   SER   244      65.847  31.052  36.006  1.00  0.00           H
ATOM   3810  CA  SER   244      65.150  32.453  37.431  1.00  0.00           C
ATOM   3811  HA  SER   244      65.265  32.326  38.508  1.00  0.00           H
ATOM   3812  CB  SER   244      66.273  33.352  36.960  1.00  0.00           C
ATOM   3813  HB2 SER   244      65.934  34.305  37.364  1.00  0.00           H
ATOM   3814  HB3 SER   244      67.187  33.159  37.523  1.00  0.00           H
ATOM   3815  OG  SER   244      66.600  33.342  35.553  1.00  0.00           O
ATOM   3816  HG  SER   244      66.772  34.251  35.300  1.00  0.00           H
ATOM   3817  C   SER   244      63.747  33.042  37.238  1.00  0.00           C
ATOM   3818  O   SER   244      63.497  34.078  37.849  1.00  0.00           O
ATOM   3819  N   ALA   245      62.891  32.469  36.384  1.00  0.00           N
ATOM   3820  H   ALA   245      63.248  31.678  35.868  1.00  0.00           H
ATOM   3821  CA  ALA   245      61.494  32.814  36.147  1.00  0.00           C
ATOM   3822  HA  ALA   245      61.400  33.590  35.387  1.00  0.00           H
ATOM   3823  CB  ALA   245      60.961  31.626  35.377  1.00  0.00           C
ATOM   3824  HB1 ALA   245      61.516  31.621  34.440  1.00  0.00           H
ATOM   3825  HB2 ALA   245      59.897  31.819  35.227  1.00  0.00           H
ATOM   3826  HB3 ALA   245      61.089  30.673  35.891  1.00  0.00           H
ATOM   3827  C   ALA   245      60.601  33.152  37.430  1.00  0.00           C
ATOM   3828  O   ALA   245      60.520  32.282  38.320  1.00  0.00           O
ATOM   3829  N   PRO   246      59.878  34.285  37.637  1.00  0.00           N
ATOM   3830  CD  PRO   246      60.022  35.603  36.954  1.00  0.00           C
ATOM   3831  HD2 PRO   246      59.289  35.724  36.157  1.00  0.00           H
ATOM   3832  HD3 PRO   246      61.076  35.743  36.713  1.00  0.00           H
ATOM   3833  CG  PRO   246      59.637  36.579  38.053  1.00  0.00           C
ATOM   3834  HG2 PRO   246      59.375  37.579  37.705  1.00  0.00           H
ATOM   3835  HG3 PRO   246      60.484  36.519  38.736  1.00  0.00           H
ATOM   3836  CB  PRO   246      58.397  35.923  38.745  1.00  0.00           C
ATOM   3837  HB2 PRO   246      57.483  36.009  38.156  1.00  0.00           H
ATOM   3838  HB3 PRO   246      58.252  36.392  39.718  1.00  0.00           H
ATOM   3839  CA  PRO   246      58.907  34.470  38.766  1.00  0.00           C
ATOM   3840  HA  PRO   246      59.444  34.371  39.709  1.00  0.00           H
ATOM   3841  C   PRO   246      57.727  33.450  38.800  1.00  0.00           C
ATOM   3842  O   PRO   246      57.302  32.783  37.874  1.00  0.00           O
ATOM   3843  N   MET   247      57.180  33.354  40.014  1.00  0.00           N
ATOM   3844  H   MET   247      57.722  33.678  40.802  1.00  0.00           H
ATOM   3845  CA  MET   247      55.952  32.799  40.283  1.00  0.00           C
ATOM   3846  HA  MET   247      55.402  32.938  39.354  1.00  0.00           H
ATOM   3847  CB  MET   247      56.018  31.300  40.506  1.00  0.00           C
ATOM   3848  HB2 MET   247      56.201  30.761  39.576  1.00  0.00           H
ATOM   3849  HB3 MET   247      56.772  31.176  41.283  1.00  0.00           H
ATOM   3850  CG  MET   247      54.716  30.749  41.038  1.00  0.00           C
ATOM   3851  HG2 MET   247      54.839  29.692  41.273  1.00  0.00           H
ATOM   3852  HG3 MET   247      54.560  31.183  42.025  1.00  0.00           H
ATOM   3853  SD  MET   247      53.207  30.819  39.909  1.00  0.00           S
ATOM   3854  CE  MET   247      53.592  29.480  38.732  1.00  0.00           C
ATOM   3855  HE1 MET   247      53.419  29.935  37.756  1.00  0.00           H
ATOM   3856  HE2 MET   247      54.630  29.171  38.855  1.00  0.00           H
ATOM   3857  HE3 MET   247      52.963  28.589  38.739  1.00  0.00           H
ATOM   3858  C   MET   247      55.373  33.506  41.511  1.00  0.00           C
ATOM   3859  O   MET   247      56.046  33.523  42.558  1.00  0.00           O
ATOM   3860  N   ALA   248      54.069  33.851  41.545  1.00  0.00           N
ATOM   3861  H   ALA   248      53.614  33.732  40.652  1.00  0.00           H
ATOM   3862  CA  ALA   248      53.345  34.242  42.798  1.00  0.00           C
ATOM   3863  HA  ALA   248      54.019  34.742  43.495  1.00  0.00           H
ATOM   3864  CB  ALA   248      52.348  35.354  42.462  1.00  0.00           C
ATOM   3865  HB1 ALA   248      51.403  35.007  42.042  1.00  0.00           H
ATOM   3866  HB2 ALA   248      52.766  36.136  41.828  1.00  0.00           H
ATOM   3867  HB3 ALA   248      51.978  35.883  43.340  1.00  0.00           H
ATOM   3868  C   ALA   248      52.502  33.111  43.462  1.00  0.00           C
ATOM   3869  O   ALA   248      51.714  32.368  42.885  1.00  0.00           O
ATOM   3870  N   ILE   249      52.799  32.809  44.736  1.00  0.00           N
ATOM   3871  H   ILE   249      53.492  33.375  45.205  1.00  0.00           H
ATOM   3872  CA  ILE   249      52.123  31.737  45.456  1.00  0.00           C
ATOM   3873  HA  ILE   249      51.658  30.996  44.806  1.00  0.00           H
ATOM   3874  CB  ILE   249      53.164  30.723  46.032  1.00  0.00           C
ATOM   3875  HB  ILE   249      53.800  31.266  46.731  1.00  0.00           H
ATOM   3876  CG2 ILE   249      52.310  29.586  46.721  1.00  0.00           C
ATOM   3877 HG21 ILE   249      52.896  28.697  46.949  1.00  0.00           H
ATOM   3878 HG22 ILE   249      51.528  29.249  46.040  1.00  0.00           H
ATOM   3879 HG23 ILE   249      51.905  29.930  47.673  1.00  0.00           H
ATOM   3880  CG1 ILE   249      54.136  30.141  44.933  1.00  0.00           C
ATOM   3881 HG12 ILE   249      53.577  29.316  44.493  1.00  0.00           H
ATOM   3882 HG13 ILE   249      54.369  30.898  44.184  1.00  0.00           H
ATOM   3883  CD1 ILE   249      55.366  29.386  45.456  1.00  0.00           C
ATOM   3884 HD11 ILE   249      54.965  28.633  46.135  1.00  0.00           H
ATOM   3885 HD12 ILE   249      56.113  30.077  45.844  1.00  0.00           H
ATOM   3886 HD13 ILE   249      55.759  28.803  44.623  1.00  0.00           H
ATOM   3887  C   ILE   249      51.144  32.326  46.422  1.00  0.00           C
ATOM   3888  O   ILE   249      51.466  33.158  47.316  1.00  0.00           O
ATOM   3889  N   ASN   250      49.883  31.893  46.303  1.00  0.00           N
ATOM   3890  H   ASN   250      49.728  31.108  45.687  1.00  0.00           H
ATOM   3891  CA  ASN   250      48.896  31.963  47.400  1.00  0.00           C
ATOM   3892  HA  ASN   250      49.046  32.915  47.911  1.00  0.00           H
ATOM   3893  CB  ASN   250      47.467  31.982  46.742  1.00  0.00           C
ATOM   3894  HB2 ASN   250      47.286  32.964  46.305  1.00  0.00           H
ATOM   3895  HB3 ASN   250      47.493  31.186  45.998  1.00  0.00           H
ATOM   3896  CG  ASN   250      46.427  31.921  47.801  1.00  0.00           C
ATOM   3897  OD1 ASN   250      46.582  32.361  48.888  1.00  0.00           O
ATOM   3898  ND2 ASN   250      45.231  31.366  47.542  1.00  0.00           N
ATOM   3899 HD21 ASN   250      45.173  30.858  46.671  1.00  0.00           H
ATOM   3900 HD22 ASN   250      44.620  31.184  48.325  1.00  0.00           H
ATOM   3901  C   ASN   250      49.139  30.812  48.444  1.00  0.00           C
ATOM   3902  O   ASN   250      49.344  29.643  48.123  1.00  0.00           O
ATOM   3903  N   CYS   251      49.399  31.296  49.688  1.00  0.00           N
ATOM   3904  H   CYS   251      49.394  32.303  49.768  1.00  0.00           H
ATOM   3905  CA  CYS   251      49.983  30.454  50.691  1.00  0.00           C
ATOM   3906  HA  CYS   251      50.716  29.802  50.217  1.00  0.00           H
ATOM   3907  CB  CYS   251      50.689  31.298  51.798  1.00  0.00           C
ATOM   3908  HB2 CYS   251      49.899  31.914  52.228  1.00  0.00           H
ATOM   3909  HB3 CYS   251      51.031  30.683  52.631  1.00  0.00           H
ATOM   3910  SG  CYS   251      52.017  32.390  51.211  1.00  0.00           S
ATOM   3911  HG  CYS   251      51.314  33.132  50.351  1.00  0.00           H
ATOM   3912  C   CYS   251      49.045  29.469  51.350  1.00  0.00           C
ATOM   3913  O   CYS   251      49.469  28.314  51.485  1.00  0.00           O
ATOM   3914  N   GLU   252      47.839  29.926  51.687  1.00  0.00           N
ATOM   3915  H   GLU   252      47.699  30.913  51.533  1.00  0.00           H
ATOM   3916  CA  GLU   252      46.783  29.093  52.235  1.00  0.00           C
ATOM   3917  HA  GLU   252      46.023  29.852  52.422  1.00  0.00           H
ATOM   3918  CB  GLU   252      46.160  28.066  51.265  1.00  0.00           C
ATOM   3919  HB2 GLU   252      47.027  27.598  50.799  1.00  0.00           H
ATOM   3920  HB3 GLU   252      45.452  27.412  51.775  1.00  0.00           H
ATOM   3921  CG  GLU   252      45.444  28.677  50.033  1.00  0.00           C
ATOM   3922  HG2 GLU   252      46.072  29.397  49.510  1.00  0.00           H
ATOM   3923  HG3 GLU   252      45.129  27.804  49.462  1.00  0.00           H
ATOM   3924  CD  GLU   252      44.131  29.396  50.406  1.00  0.00           C
ATOM   3925  OE1 GLU   252      43.604  29.233  51.546  1.00  0.00           O
ATOM   3926  OE2 GLU   252      43.559  30.082  49.493  1.00  0.00           O
ATOM   3927  C   GLU   252      47.130  28.375  53.528  1.00  0.00           C
ATOM   3928  O   GLU   252      46.632  27.299  53.889  1.00  0.00           O
ATOM   3929  N   TYR   253      48.250  28.858  54.139  1.00  0.00           N
ATOM   3930  H   TYR   253      48.386  29.830  53.901  1.00  0.00           H
ATOM   3931  CA  TYR   253      48.954  28.387  55.248  1.00  0.00           C
ATOM   3932  HA  TYR   253      49.167  27.341  55.031  1.00  0.00           H
ATOM   3933  CB  TYR   253      50.394  28.953  55.252  1.00  0.00           C
ATOM   3934  HB2 TYR   253      51.024  28.295  55.850  1.00  0.00           H
ATOM   3935  HB3 TYR   253      50.789  28.942  54.236  1.00  0.00           H
ATOM   3936  CG  TYR   253      50.575  30.452  55.653  1.00  0.00           C
ATOM   3937  CD1 TYR   253      49.573  31.146  56.367  1.00  0.00           C
ATOM   3938  HD1 TYR   253      48.807  30.568  56.863  1.00  0.00           H
ATOM   3939  CE1 TYR   253      49.710  32.491  56.555  1.00  0.00           C
ATOM   3940  HE1 TYR   253      48.999  33.055  57.140  1.00  0.00           H
ATOM   3941  CZ  TYR   253      50.772  33.221  55.993  1.00  0.00           C
ATOM   3942  OH  TYR   253      50.887  34.627  55.939  1.00  0.00           O
ATOM   3943  HH  TYR   253      50.316  35.015  56.606  1.00  0.00           H
ATOM   3944  CE2 TYR   253      51.678  32.522  55.086  1.00  0.00           C
ATOM   3945  HE2 TYR   253      52.525  33.029  54.646  1.00  0.00           H
ATOM   3946  CD2 TYR   253      51.565  31.140  54.989  1.00  0.00           C
ATOM   3947  HD2 TYR   253      52.362  30.609  54.489  1.00  0.00           H
ATOM   3948  C   TYR   253      48.198  28.189  56.556  1.00  0.00           C
ATOM   3949  O   TYR   253      48.857  27.727  57.493  1.00  0.00           O
ATOM   3950  N   GLY   254      46.906  28.531  56.618  1.00  0.00           N
ATOM   3951  H   GLY   254      46.402  28.702  55.759  1.00  0.00           H
ATOM   3952  CA  GLY   254      46.099  28.348  57.846  1.00  0.00           C
ATOM   3953  HA2 GLY   254      46.536  28.980  58.619  1.00  0.00           H
ATOM   3954  HA3 GLY   254      45.074  28.688  57.704  1.00  0.00           H
ATOM   3955  C   GLY   254      45.890  26.886  58.226  1.00  0.00           C
ATOM   3956  O   GLY   254      45.356  26.624  59.314  1.00  0.00           O
ATOM   3957  N   SER   255      46.452  25.953  57.486  1.00  0.00           N
ATOM   3958  H   SER   255      46.896  26.182  56.609  1.00  0.00           H
ATOM   3959  CA  SER   255      46.655  24.495  57.952  1.00  0.00           C
ATOM   3960  HA  SER   255      45.812  24.167  58.560  1.00  0.00           H
ATOM   3961  CB  SER   255      46.756  23.630  56.680  1.00  0.00           C
ATOM   3962  HB2 SER   255      46.963  22.561  56.738  1.00  0.00           H
ATOM   3963  HB3 SER   255      45.786  23.710  56.190  1.00  0.00           H
ATOM   3964  OG  SER   255      47.788  24.224  55.821  1.00  0.00           O
ATOM   3965  HG  SER   255      47.915  23.643  55.066  1.00  0.00           H
ATOM   3966  C   SER   255      47.837  24.291  58.846  1.00  0.00           C
ATOM   3967  O   SER   255      48.041  23.158  59.245  1.00  0.00           O
ATOM   3968  N   PHE   256      48.698  25.262  59.120  1.00  0.00           N
ATOM   3969  H   PHE   256      48.542  26.116  58.604  1.00  0.00           H
ATOM   3970  CA  PHE   256      49.925  25.129  59.892  1.00  0.00           C
ATOM   3971  HA  PHE   256      50.552  24.431  59.335  1.00  0.00           H
ATOM   3972  CB  PHE   256      50.680  26.453  59.902  1.00  0.00           C
ATOM   3973  HB2 PHE   256      51.034  26.616  58.884  1.00  0.00           H
ATOM   3974  HB3 PHE   256      50.023  27.257  60.235  1.00  0.00           H
ATOM   3975  CG  PHE   256      51.970  26.464  60.762  1.00  0.00           C
ATOM   3976  CD1 PHE   256      53.164  25.923  60.260  1.00  0.00           C
ATOM   3977  HD1 PHE   256      53.200  25.497  59.267  1.00  0.00           H
ATOM   3978  CE1 PHE   256      54.344  25.940  61.047  1.00  0.00           C
ATOM   3979  HE1 PHE   256      55.257  25.490  60.687  1.00  0.00           H
ATOM   3980  CZ  PHE   256      54.356  26.394  62.334  1.00  0.00           C
ATOM   3981  HZ  PHE   256      55.238  26.357  62.957  1.00  0.00           H
ATOM   3982  CE2 PHE   256      53.112  26.845  62.834  1.00  0.00           C
ATOM   3983  HE2 PHE   256      53.121  27.141  63.873  1.00  0.00           H
ATOM   3984  CD2 PHE   256      51.956  26.884  62.086  1.00  0.00           C
ATOM   3985  HD2 PHE   256      51.008  27.144  62.533  1.00  0.00           H
ATOM   3986  C   PHE   256      49.693  24.615  61.369  1.00  0.00           C
ATOM   3987  O   PHE   256      48.728  24.937  62.050  1.00  0.00           O
ATOM   3988  N   ASP   257      50.545  23.703  61.811  1.00  0.00           N
ATOM   3989  H   ASP   257      51.254  23.424  61.148  1.00  0.00           H
ATOM   3990  CA  ASP   257      50.588  22.857  63.048  1.00  0.00           C
ATOM   3991  HA  ASP   257      51.369  22.149  62.767  1.00  0.00           H
ATOM   3992  CB  ASP   257      51.157  23.652  64.218  1.00  0.00           C
ATOM   3993  HB2 ASP   257      51.996  24.288  63.931  1.00  0.00           H
ATOM   3994  HB3 ASP   257      50.472  24.432  64.550  1.00  0.00           H
ATOM   3995  CG  ASP   257      51.563  22.752  65.380  1.00  0.00           C
ATOM   3996  OD1 ASP   257      52.137  21.659  65.118  1.00  0.00           O
ATOM   3997  OD2 ASP   257      51.513  23.242  66.526  1.00  0.00           O
ATOM   3998  C   ASP   257      49.311  22.005  63.416  1.00  0.00           C
ATOM   3999  O   ASP   257      48.845  21.918  64.569  1.00  0.00           O
ATOM   4000  N   ASN   258      48.686  21.500  62.379  1.00  0.00           N
ATOM   4001  H   ASN   258      49.166  21.703  61.514  1.00  0.00           H
ATOM   4002  CA  ASN   258      47.906  20.311  62.325  1.00  0.00           C
ATOM   4003  HA  ASN   258      46.965  20.512  62.837  1.00  0.00           H
ATOM   4004  CB  ASN   258      47.548  19.976  60.888  1.00  0.00           C
ATOM   4005  HB2 ASN   258      48.407  19.952  60.219  1.00  0.00           H
ATOM   4006  HB3 ASN   258      47.048  19.012  60.795  1.00  0.00           H
ATOM   4007  CG  ASN   258      46.542  20.948  60.320  1.00  0.00           C
ATOM   4008  OD1 ASN   258      45.918  21.764  60.974  1.00  0.00           O
ATOM   4009  ND2 ASN   258      46.269  20.795  59.057  1.00  0.00           N
ATOM   4010 HD21 ASN   258      47.089  20.477  58.560  1.00  0.00           H
ATOM   4011 HD22 ASN   258      45.495  21.359  58.740  1.00  0.00           H
ATOM   4012  C   ASN   258      48.538  19.067  63.053  1.00  0.00           C
ATOM   4013  O   ASN   258      47.809  18.206  63.609  1.00  0.00           O
ATOM   4014  N   GLU   259      49.910  18.956  63.100  1.00  0.00           N
ATOM   4015  H   GLU   259      50.446  19.695  62.668  1.00  0.00           H
ATOM   4016  CA  GLU   259      50.547  17.940  63.899  1.00  0.00           C
ATOM   4017  HA  GLU   259      50.137  16.977  63.595  1.00  0.00           H
ATOM   4018  CB  GLU   259      51.977  17.879  63.467  1.00  0.00           C
ATOM   4019  HB2 GLU   259      52.432  18.844  63.690  1.00  0.00           H
ATOM   4020  HB3 GLU   259      52.438  17.078  64.046  1.00  0.00           H
ATOM   4021  CG  GLU   259      52.128  17.478  61.929  1.00  0.00           C
ATOM   4022  HG2 GLU   259      53.112  17.010  61.907  1.00  0.00           H
ATOM   4023  HG3 GLU   259      51.452  16.674  61.635  1.00  0.00           H
ATOM   4024  CD  GLU   259      52.070  18.603  60.944  1.00  0.00           C
ATOM   4025  OE1 GLU   259      51.868  18.263  59.726  1.00  0.00           O
ATOM   4026  OE2 GLU   259      52.237  19.837  61.260  1.00  0.00           O
ATOM   4027  C   GLU   259      50.569  18.232  65.402  1.00  0.00           C
ATOM   4028  O   GLU   259      50.774  17.308  66.193  1.00  0.00           O
ATOM   4029  N   HID   260      50.161  19.419  65.866  1.00  0.00           N
ATOM   4030  H   HID   260      49.932  20.166  65.225  1.00  0.00           H
ATOM   4031  CA  HID   260      49.991  19.799  67.292  1.00  0.00           C
ATOM   4032  HA  HID   260      49.804  20.874  67.277  1.00  0.00           H
ATOM   4033  CB  HID   260      48.714  19.168  67.963  1.00  0.00           C
ATOM   4034  HB2 HID   260      48.959  18.139  68.226  1.00  0.00           H
ATOM   4035  HB3 HID   260      48.400  19.700  68.861  1.00  0.00           H
ATOM   4036  CG  HID   260      47.548  19.058  67.097  1.00  0.00           C
ATOM   4037  ND1 HID   260      47.145  19.964  66.135  1.00  0.00           N
ATOM   4038  HD1 HID   260      47.586  20.784  65.743  1.00  0.00           H
ATOM   4039  CE1 HID   260      45.849  19.634  65.848  1.00  0.00           C
ATOM   4040  HE1 HID   260      45.323  20.148  65.058  1.00  0.00           H
ATOM   4041  NE2 HID   260      45.503  18.462  66.415  1.00  0.00           N
ATOM   4042  CD2 HID   260      46.579  18.141  67.264  1.00  0.00           C
ATOM   4043  HD2 HID   260      46.500  17.577  68.182  1.00  0.00           H
ATOM   4044  C   HID   260      51.325  19.637  68.121  1.00  0.00           C
ATOM   4045  O   HID   260      51.401  18.947  69.133  1.00  0.00           O
ATOM   4046  N   VAL   261      52.426  20.284  67.601  1.00  0.00           N
ATOM   4047  H   VAL   261      52.369  20.796  66.732  1.00  0.00           H
ATOM   4048  CA  VAL   261      53.774  20.188  68.047  1.00  0.00           C
ATOM   4049  HA  VAL   261      53.796  19.492  68.886  1.00  0.00           H
ATOM   4050  CB  VAL   261      54.703  19.610  66.957  1.00  0.00           C
ATOM   4051  HB  VAL   261      54.612  20.238  66.072  1.00  0.00           H
ATOM   4052  CG1 VAL   261      56.141  19.559  67.314  1.00  0.00           C
ATOM   4053 HG11 VAL   261      56.434  20.596  67.482  1.00  0.00           H
ATOM   4054 HG12 VAL   261      56.220  18.886  68.166  1.00  0.00           H
ATOM   4055 HG13 VAL   261      56.769  19.067  66.571  1.00  0.00           H
ATOM   4056  CG2 VAL   261      54.280  18.270  66.548  1.00  0.00           C
ATOM   4057 HG21 VAL   261      53.903  17.611  67.330  1.00  0.00           H
ATOM   4058 HG22 VAL   261      55.044  17.789  65.937  1.00  0.00           H
ATOM   4059 HG23 VAL   261      53.406  18.387  65.906  1.00  0.00           H
ATOM   4060  C   VAL   261      54.249  21.492  68.709  1.00  0.00           C
ATOM   4061  O   VAL   261      54.996  21.375  69.656  1.00  0.00           O
ATOM   4062  N   VAL   262      53.984  22.653  68.074  1.00  0.00           N
ATOM   4063  H   VAL   262      53.266  22.674  67.364  1.00  0.00           H
ATOM   4064  CA  VAL   262      54.665  23.922  68.362  1.00  0.00           C
ATOM   4065  HA  VAL   262      55.482  23.620  69.019  1.00  0.00           H
ATOM   4066  CB  VAL   262      55.449  24.493  67.103  1.00  0.00           C
ATOM   4067  HB  VAL   262      55.987  25.368  67.469  1.00  0.00           H
ATOM   4068  CG1 VAL   262      56.566  23.541  66.546  1.00  0.00           C
ATOM   4069 HG11 VAL   262      57.159  23.958  65.732  1.00  0.00           H
ATOM   4070 HG12 VAL   262      57.244  23.201  67.328  1.00  0.00           H
ATOM   4071 HG13 VAL   262      56.009  22.663  66.217  1.00  0.00           H
ATOM   4072  CG2 VAL   262      54.510  25.028  66.020  1.00  0.00           C
ATOM   4073 HG21 VAL   262      53.954  25.950  66.193  1.00  0.00           H
ATOM   4074 HG22 VAL   262      53.766  24.281  65.741  1.00  0.00           H
ATOM   4075 HG23 VAL   262      55.154  25.206  65.159  1.00  0.00           H
ATOM   4076  C   VAL   262      53.871  24.991  69.002  1.00  0.00           C
ATOM   4077  O   VAL   262      54.380  25.730  69.869  1.00  0.00           O
ATOM   4078  N   LEU   263      52.595  25.197  68.547  1.00  0.00           N
ATOM   4079  H   LEU   263      52.233  24.660  67.773  1.00  0.00           H
ATOM   4080  CA  LEU   263      51.868  26.386  69.062  1.00  0.00           C
ATOM   4081  HA  LEU   263      52.659  27.135  69.074  1.00  0.00           H
ATOM   4082  CB  LEU   263      50.605  26.672  68.169  1.00  0.00           C
ATOM   4083  HB2 LEU   263      50.070  25.723  68.171  1.00  0.00           H
ATOM   4084  HB3 LEU   263      50.159  27.523  68.683  1.00  0.00           H
ATOM   4085  CG  LEU   263      50.893  27.168  66.702  1.00  0.00           C
ATOM   4086  HG  LEU   263      51.603  26.529  66.176  1.00  0.00           H
ATOM   4087  CD1 LEU   263      49.577  27.067  65.936  1.00  0.00           C
ATOM   4088 HD11 LEU   263      49.799  27.011  64.871  1.00  0.00           H
ATOM   4089 HD12 LEU   263      49.032  28.002  66.065  1.00  0.00           H
ATOM   4090 HD13 LEU   263      49.004  26.209  66.289  1.00  0.00           H
ATOM   4091  CD2 LEU   263      51.249  28.641  66.670  1.00  0.00           C
ATOM   4092 HD21 LEU   263      50.477  29.262  67.124  1.00  0.00           H
ATOM   4093 HD22 LEU   263      52.072  28.777  67.373  1.00  0.00           H
ATOM   4094 HD23 LEU   263      51.473  28.926  65.642  1.00  0.00           H
ATOM   4095  C   LEU   263      51.337  26.169  70.478  1.00  0.00           C
ATOM   4096  O   LEU   263      50.771  25.121  70.808  1.00  0.00           O
ATOM   4097  N   PRO   264      51.445  27.243  71.278  1.00  0.00           N
ATOM   4098  CD  PRO   264      51.800  28.622  70.870  1.00  0.00           C
ATOM   4099  HD2 PRO   264      51.091  28.910  70.094  1.00  0.00           H
ATOM   4100  HD3 PRO   264      52.834  28.683  70.532  1.00  0.00           H
ATOM   4101  CG  PRO   264      51.732  29.494  72.099  1.00  0.00           C
ATOM   4102  HG2 PRO   264      50.769  30.003  72.066  1.00  0.00           H
ATOM   4103  HG3 PRO   264      52.484  30.275  72.214  1.00  0.00           H
ATOM   4104  CB  PRO   264      51.783  28.461  73.307  1.00  0.00           C
ATOM   4105  HB2 PRO   264      51.281  28.903  74.169  1.00  0.00           H
ATOM   4106  HB3 PRO   264      52.787  28.232  73.667  1.00  0.00           H
ATOM   4107  CA  PRO   264      51.155  27.164  72.735  1.00  0.00           C
ATOM   4108  HA  PRO   264      51.583  26.307  73.256  1.00  0.00           H
ATOM   4109  C   PRO   264      49.617  27.210  73.030  1.00  0.00           C
ATOM   4110  O   PRO   264      49.076  28.144  73.609  1.00  0.00           O
ATOM   4111  N   ARG   265      48.883  26.199  72.561  1.00  0.00           N
ATOM   4112  H   ARG   265      49.358  25.427  72.117  1.00  0.00           H
ATOM   4113  CA  ARG   265      47.434  26.061  72.629  1.00  0.00           C
ATOM   4114  HA  ARG   265      46.960  26.927  72.168  1.00  0.00           H
ATOM   4115  CB  ARG   265      46.951  24.716  71.936  1.00  0.00           C
ATOM   4116  HB2 ARG   265      47.578  23.932  72.362  1.00  0.00           H
ATOM   4117  HB3 ARG   265      45.915  24.515  72.210  1.00  0.00           H
ATOM   4118  CG  ARG   265      47.174  24.751  70.416  1.00  0.00           C
ATOM   4119  HG2 ARG   265      47.488  25.768  70.180  1.00  0.00           H
ATOM   4120  HG3 ARG   265      47.966  24.080  70.083  1.00  0.00           H
ATOM   4121  CD  ARG   265      45.880  24.373  69.643  1.00  0.00           C
ATOM   4122  HD2 ARG   265      45.047  25.073  69.717  1.00  0.00           H
ATOM   4123  HD3 ARG   265      46.260  24.607  68.649  1.00  0.00           H
ATOM   4124  NE  ARG   265      45.395  23.013  69.879  1.00  0.00           N
ATOM   4125  HE  ARG   265      45.691  22.426  70.646  1.00  0.00           H
ATOM   4126  CZ  ARG   265      44.588  22.367  69.022  1.00  0.00           C
ATOM   4127  NH1 ARG   265      43.925  22.853  68.052  1.00  0.00           N
ATOM   4128 HH11 ARG   265      43.978  23.856  67.940  1.00  0.00           H
ATOM   4129 HH12 ARG   265      43.327  22.247  67.509  1.00  0.00           H
ATOM   4130  NH2 ARG   265      44.393  21.066  69.207  1.00  0.00           N
ATOM   4131 HH21 ARG   265      44.897  20.548  69.914  1.00  0.00           H
ATOM   4132 HH22 ARG   265      43.623  20.670  68.688  1.00  0.00           H
ATOM   4133  C   ARG   265      47.014  26.010  74.142  1.00  0.00           C
ATOM   4134  O   ARG   265      47.569  25.179  74.810  1.00  0.00           O
ATOM   4135  N   THR   266      46.127  26.941  74.594  1.00  0.00           N
ATOM   4136  H   THR   266      45.834  27.701  73.994  1.00  0.00           H
ATOM   4137  CA  THR   266      45.375  26.702  75.778  1.00  0.00           C
ATOM   4138  HA  THR   266      46.103  26.555  76.575  1.00  0.00           H
ATOM   4139  CB  THR   266      44.617  27.988  76.194  1.00  0.00           C
ATOM   4140  HB  THR   266      44.059  27.727  77.094  1.00  0.00           H
ATOM   4141  CG2 THR   266      45.479  29.205  76.394  1.00  0.00           C
ATOM   4142 HG21 THR   266      44.724  29.901  76.759  1.00  0.00           H
ATOM   4143 HG22 THR   266      45.975  29.618  75.516  1.00  0.00           H
ATOM   4144 HG23 THR   266      46.097  29.043  77.278  1.00  0.00           H
ATOM   4145  OG1 THR   266      43.580  28.341  75.288  1.00  0.00           O
ATOM   4146  HG1 THR   266      43.995  28.739  74.519  1.00  0.00           H
ATOM   4147  C   THR   266      44.294  25.545  75.650  1.00  0.00           C
ATOM   4148  O   THR   266      43.752  25.233  74.549  1.00  0.00           O
ATOM   4149  N   LYS   267      43.799  25.041  76.768  1.00  0.00           N
ATOM   4150  H   LYS   267      44.196  25.377  77.635  1.00  0.00           H
ATOM   4151  CA  LYS   267      42.534  24.309  76.894  1.00  0.00           C
ATOM   4152  HA  LYS   267      42.734  23.312  76.504  1.00  0.00           H
ATOM   4153  CB  LYS   267      42.226  24.089  78.381  1.00  0.00           C
ATOM   4154  HB2 LYS   267      42.345  25.040  78.902  1.00  0.00           H
ATOM   4155  HB3 LYS   267      41.182  23.821  78.542  1.00  0.00           H
ATOM   4156  CG  LYS   267      43.157  22.979  78.912  1.00  0.00           C
ATOM   4157  HG2 LYS   267      42.751  22.094  78.421  1.00  0.00           H
ATOM   4158  HG3 LYS   267      44.185  23.086  78.566  1.00  0.00           H
ATOM   4159  CD  LYS   267      43.119  22.901  80.399  1.00  0.00           C
ATOM   4160  HD2 LYS   267      43.725  22.056  80.724  1.00  0.00           H
ATOM   4161  HD3 LYS   267      43.566  23.832  80.744  1.00  0.00           H
ATOM   4162  CE  LYS   267      41.752  22.679  81.018  1.00  0.00           C
ATOM   4163  HE2 LYS   267      40.975  23.366  80.680  1.00  0.00           H
ATOM   4164  HE3 LYS   267      41.593  21.677  80.620  1.00  0.00           H
ATOM   4165  NZ  LYS   267      41.797  22.676  82.511  1.00  0.00           N
ATOM   4166  HZ1 LYS   267      42.530  22.039  82.786  1.00  0.00           H
ATOM   4167  HZ2 LYS   267      40.902  22.492  82.939  1.00  0.00           H
ATOM   4168  HZ3 LYS   267      42.132  23.530  82.934  1.00  0.00           H
ATOM   4169  C   LYS   267      41.351  24.928  76.262  1.00  0.00           C
ATOM   4170  O   LYS   267      40.695  24.183  75.546  1.00  0.00           O
ATOM   4171  N   TYR   268      41.079  26.174  76.327  1.00  0.00           N
ATOM   4172  H   TYR   268      41.627  26.787  76.913  1.00  0.00           H
ATOM   4173  CA  TYR   268      40.032  26.878  75.525  1.00  0.00           C
ATOM   4174  HA  TYR   268      39.064  26.423  75.732  1.00  0.00           H
ATOM   4175  CB  TYR   268      40.174  28.404  75.952  1.00  0.00           C
ATOM   4176  HB2 TYR   268      41.048  28.747  75.399  1.00  0.00           H
ATOM   4177  HB3 TYR   268      39.328  28.967  75.557  1.00  0.00           H
ATOM   4178  CG  TYR   268      40.288  28.702  77.371  1.00  0.00           C
ATOM   4179  CD1 TYR   268      39.402  28.127  78.300  1.00  0.00           C
ATOM   4180  HD1 TYR   268      38.564  27.625  77.840  1.00  0.00           H
ATOM   4181  CE1 TYR   268      39.534  28.353  79.683  1.00  0.00           C
ATOM   4182  HE1 TYR   268      38.718  28.026  80.312  1.00  0.00           H
ATOM   4183  CZ  TYR   268      40.528  29.195  80.125  1.00  0.00           C
ATOM   4184  OH  TYR   268      40.603  29.572  81.404  1.00  0.00           O
ATOM   4185  HH  TYR   268      40.225  28.839  81.895  1.00  0.00           H
ATOM   4186  CE2 TYR   268      41.507  29.725  79.223  1.00  0.00           C
ATOM   4187  HE2 TYR   268      42.335  30.306  79.602  1.00  0.00           H
ATOM   4188  CD2 TYR   268      41.474  29.352  77.868  1.00  0.00           C
ATOM   4189  HD2 TYR   268      42.278  29.712  77.243  1.00  0.00           H
ATOM   4190  C   TYR   268      40.255  26.856  73.997  1.00  0.00           C
ATOM   4191  O   TYR   268      39.304  26.704  73.245  1.00  0.00           O
ATOM   4192  N   ASP   269      41.459  26.817  73.546  1.00  0.00           N
ATOM   4193  H   ASP   269      42.137  26.898  74.290  1.00  0.00           H
ATOM   4194  CA  ASP   269      41.898  26.698  72.165  1.00  0.00           C
ATOM   4195  HA  ASP   269      41.238  27.394  71.650  1.00  0.00           H
ATOM   4196  CB  ASP   269      43.301  27.134  71.843  1.00  0.00           C
ATOM   4197  HB2 ASP   269      44.009  26.338  72.080  1.00  0.00           H
ATOM   4198  HB3 ASP   269      43.557  27.156  70.785  1.00  0.00           H
ATOM   4199  CG  ASP   269      43.806  28.547  72.232  1.00  0.00           C
ATOM   4200  OD1 ASP   269      43.205  29.547  71.761  1.00  0.00           O
ATOM   4201  OD2 ASP   269      44.711  28.787  73.093  1.00  0.00           O
ATOM   4202  C   ASP   269      41.714  25.303  71.580  1.00  0.00           C
ATOM   4203  O   ASP   269      41.123  25.127  70.436  1.00  0.00           O
ATOM   4204  N   ILE   270      42.041  24.245  72.343  1.00  0.00           N
ATOM   4205  H   ILE   270      42.560  24.471  73.179  1.00  0.00           H
ATOM   4206  CA  ILE   270      41.701  22.839  72.231  1.00  0.00           C
ATOM   4207  HA  ILE   270      42.053  22.553  71.241  1.00  0.00           H
ATOM   4208  CB  ILE   270      42.435  21.953  73.242  1.00  0.00           C
ATOM   4209  HB  ILE   270      42.090  22.307  74.214  1.00  0.00           H
ATOM   4210  CG2 ILE   270      41.839  20.474  73.145  1.00  0.00           C
ATOM   4211 HG21 ILE   270      41.978  20.094  72.133  1.00  0.00           H
ATOM   4212 HG22 ILE   270      40.830  20.320  73.524  1.00  0.00           H
ATOM   4213 HG23 ILE   270      42.412  19.925  73.893  1.00  0.00           H
ATOM   4214  CG1 ILE   270      43.965  22.036  73.112  1.00  0.00           C
ATOM   4215 HG12 ILE   270      44.359  21.344  72.366  1.00  0.00           H
ATOM   4216 HG13 ILE   270      44.309  23.038  72.856  1.00  0.00           H
ATOM   4217  CD1 ILE   270      44.533  21.769  74.520  1.00  0.00           C
ATOM   4218 HD11 ILE   270      44.488  22.625  75.193  1.00  0.00           H
ATOM   4219 HD12 ILE   270      45.511  21.288  74.512  1.00  0.00           H
ATOM   4220 HD13 ILE   270      43.924  21.004  75.002  1.00  0.00           H
ATOM   4221  C   ILE   270      40.138  22.736  72.214  1.00  0.00           C
ATOM   4222  O   ILE   270      39.634  21.943  71.434  1.00  0.00           O
ATOM   4223  N   THR   271      39.396  23.509  72.958  1.00  0.00           N
ATOM   4224  H   THR   271      39.923  24.006  73.662  1.00  0.00           H
ATOM   4225  CA  THR   271      37.944  23.476  72.948  1.00  0.00           C
ATOM   4226  HA  THR   271      37.577  22.449  72.947  1.00  0.00           H
ATOM   4227  CB  THR   271      37.359  24.285  74.150  1.00  0.00           C
ATOM   4228  HB  THR   271      37.495  25.337  73.898  1.00  0.00           H
ATOM   4229  CG2 THR   271      35.833  24.022  74.298  1.00  0.00           C
ATOM   4230 HG21 THR   271      35.381  23.894  73.315  1.00  0.00           H
ATOM   4231 HG22 THR   271      35.452  24.948  74.730  1.00  0.00           H
ATOM   4232 HG23 THR   271      35.634  23.107  74.856  1.00  0.00           H
ATOM   4233  OG1 THR   271      37.805  23.944  75.510  1.00  0.00           O
ATOM   4234  HG1 THR   271      38.763  23.889  75.474  1.00  0.00           H
ATOM   4235  C   THR   271      37.464  24.082  71.666  1.00  0.00           C
ATOM   4236  O   THR   271      36.617  23.415  71.033  1.00  0.00           O
ATOM   4237  N   ILE   272      37.923  25.246  71.209  1.00  0.00           N
ATOM   4238  H   ILE   272      38.700  25.689  71.679  1.00  0.00           H
ATOM   4239  CA  ILE   272      37.526  25.825  69.916  1.00  0.00           C
ATOM   4240  HA  ILE   272      36.464  25.929  70.137  1.00  0.00           H
ATOM   4241  CB  ILE   272      38.246  27.170  69.681  1.00  0.00           C
ATOM   4242  HB  ILE   272      39.272  26.874  69.899  1.00  0.00           H
ATOM   4243  CG2 ILE   272      38.136  27.569  68.158  1.00  0.00           C
ATOM   4244 HG21 ILE   272      38.495  28.582  67.986  1.00  0.00           H
ATOM   4245 HG22 ILE   272      37.147  27.488  67.706  1.00  0.00           H
ATOM   4246 HG23 ILE   272      38.929  27.041  67.627  1.00  0.00           H
ATOM   4247  CG1 ILE   272      37.846  28.238  70.734  1.00  0.00           C
ATOM   4248 HG12 ILE   272      37.883  27.846  71.751  1.00  0.00           H
ATOM   4249 HG13 ILE   272      38.555  29.053  70.594  1.00  0.00           H
ATOM   4250  CD1 ILE   272      36.493  28.806  70.402  1.00  0.00           C
ATOM   4251 HD11 ILE   272      36.311  29.410  71.292  1.00  0.00           H
ATOM   4252 HD12 ILE   272      35.667  28.094  70.409  1.00  0.00           H
ATOM   4253 HD13 ILE   272      36.403  29.429  69.512  1.00  0.00           H
ATOM   4254  C   ILE   272      37.646  24.792  68.750  1.00  0.00           C
ATOM   4255  O   ILE   272      36.732  24.559  67.991  1.00  0.00           O
ATOM   4256  N   ASP   273      38.762  24.009  68.867  1.00  0.00           N
ATOM   4257  H   ASP   273      39.512  24.236  69.504  1.00  0.00           H
ATOM   4258  CA  ASP   273      39.033  22.790  67.938  1.00  0.00           C
ATOM   4259  HA  ASP   273      38.925  23.093  66.896  1.00  0.00           H
ATOM   4260  CB  ASP   273      40.492  22.478  68.057  1.00  0.00           C
ATOM   4261  HB2 ASP   273      41.050  23.408  68.162  1.00  0.00           H
ATOM   4262  HB3 ASP   273      40.681  21.911  68.969  1.00  0.00           H
ATOM   4263  CG  ASP   273      41.137  21.676  66.968  1.00  0.00           C
ATOM   4264  OD1 ASP   273      40.514  21.627  65.871  1.00  0.00           O
ATOM   4265  OD2 ASP   273      42.126  20.966  67.221  1.00  0.00           O
ATOM   4266  C   ASP   273      38.123  21.559  68.118  1.00  0.00           C
ATOM   4267  O   ASP   273      37.474  21.175  67.162  1.00  0.00           O
ATOM   4268  N   GLU   274      38.071  21.007  69.366  1.00  0.00           N
ATOM   4269  H   GLU   274      38.570  21.421  70.140  1.00  0.00           H
ATOM   4270  CA  GLU   274      37.058  19.946  69.679  1.00  0.00           C
ATOM   4271  HA  GLU   274      37.491  19.051  69.232  1.00  0.00           H
ATOM   4272  CB  GLU   274      37.112  19.777  71.206  1.00  0.00           C
ATOM   4273  HB2 GLU   274      38.158  19.602  71.455  1.00  0.00           H
ATOM   4274  HB3 GLU   274      36.768  20.677  71.715  1.00  0.00           H
ATOM   4275  CG  GLU   274      36.279  18.543  71.704  1.00  0.00           C
ATOM   4276  HG2 GLU   274      36.640  18.397  72.723  1.00  0.00           H
ATOM   4277  HG3 GLU   274      35.218  18.789  71.666  1.00  0.00           H
ATOM   4278  CD  GLU   274      36.373  17.224  70.921  1.00  0.00           C
ATOM   4279  OE1 GLU   274      35.544  16.318  71.088  1.00  0.00           O
ATOM   4280  OE2 GLU   274      37.431  17.020  70.243  1.00  0.00           O
ATOM   4281  C   GLU   274      35.533  20.164  69.156  1.00  0.00           C
ATOM   4282  O   GLU   274      34.781  19.316  68.702  1.00  0.00           O
ATOM   4283  N   GLU   275      35.089  21.441  69.236  1.00  0.00           N
ATOM   4284  H   GLU   275      35.768  22.172  69.395  1.00  0.00           H
ATOM   4285  CA  GLU   275      33.788  21.860  68.813  1.00  0.00           C
ATOM   4286  HA  GLU   275      33.155  20.975  68.870  1.00  0.00           H
ATOM   4287  CB  GLU   275      33.449  23.065  69.752  1.00  0.00           C
ATOM   4288  HB2 GLU   275      34.150  23.888  69.609  1.00  0.00           H
ATOM   4289  HB3 GLU   275      32.442  23.388  69.487  1.00  0.00           H
ATOM   4290  CG  GLU   275      33.299  22.723  71.224  1.00  0.00           C
ATOM   4291  HG2 GLU   275      34.301  22.445  71.548  1.00  0.00           H
ATOM   4292  HG3 GLU   275      33.054  23.650  71.744  1.00  0.00           H
ATOM   4293  CD  GLU   275      32.325  21.583  71.510  1.00  0.00           C
ATOM   4294  OE1 GLU   275      32.713  20.513  71.998  1.00  0.00           O
ATOM   4295  OE2 GLU   275      31.194  21.599  71.076  1.00  0.00           O
ATOM   4296  C   GLU   275      33.650  22.243  67.331  1.00  0.00           C
ATOM   4297  O   GLU   275      32.558  22.608  66.886  1.00  0.00           O
ATOM   4298  N   SER   276      34.727  22.397  66.591  1.00  0.00           N
ATOM   4299  H   SER   276      35.662  22.324  66.966  1.00  0.00           H
ATOM   4300  CA  SER   276      34.724  22.867  65.173  1.00  0.00           C
ATOM   4301  HA  SER   276      33.939  23.623  65.145  1.00  0.00           H
ATOM   4302  CB  SER   276      36.100  23.504  64.821  1.00  0.00           C
ATOM   4303  HB2 SER   276      35.968  24.092  63.912  1.00  0.00           H
ATOM   4304  HB3 SER   276      36.473  24.215  65.557  1.00  0.00           H
ATOM   4305  OG  SER   276      37.072  22.548  64.596  1.00  0.00           O
ATOM   4306  HG  SER   276      37.207  22.131  65.451  1.00  0.00           H
ATOM   4307  C   SER   276      34.405  21.804  64.102  1.00  0.00           C
ATOM   4308  O   SER   276      34.554  20.660  64.473  1.00  0.00           O
ATOM   4309  N   PRO   277      34.059  22.070  62.841  1.00  0.00           N
ATOM   4310  CD  PRO   277      33.721  23.403  62.316  1.00  0.00           C
ATOM   4311  HD2 PRO   277      34.585  23.979  61.984  1.00  0.00           H
ATOM   4312  HD3 PRO   277      33.275  23.889  63.183  1.00  0.00           H
ATOM   4313  CG  PRO   277      32.654  23.208  61.276  1.00  0.00           C
ATOM   4314  HG2 PRO   277      32.514  24.019  60.561  1.00  0.00           H
ATOM   4315  HG3 PRO   277      31.707  23.104  61.805  1.00  0.00           H
ATOM   4316  CB  PRO   277      33.163  21.857  60.616  1.00  0.00           C
ATOM   4317  HB2 PRO   277      34.091  21.995  60.061  1.00  0.00           H
ATOM   4318  HB3 PRO   277      32.343  21.428  60.038  1.00  0.00           H
ATOM   4319  CA  PRO   277      33.568  21.073  61.874  1.00  0.00           C
ATOM   4320  HA  PRO   277      32.670  20.631  62.306  1.00  0.00           H
ATOM   4321  C   PRO   277      34.598  20.065  61.445  1.00  0.00           C
ATOM   4322  O   PRO   277      34.271  19.025  60.842  1.00  0.00           O
ATOM   4323  N   ARG   278      35.931  20.316  61.680  1.00  0.00           N
ATOM   4324  H   ARG   278      36.147  21.274  61.921  1.00  0.00           H
ATOM   4325  CA  ARG   278      37.094  19.490  61.308  1.00  0.00           C
ATOM   4326  HA  ARG   278      36.932  18.415  61.220  1.00  0.00           H
ATOM   4327  CB  ARG   278      37.669  19.977  59.927  1.00  0.00           C
ATOM   4328  HB2 ARG   278      38.095  20.960  60.126  1.00  0.00           H
ATOM   4329  HB3 ARG   278      38.482  19.378  59.516  1.00  0.00           H
ATOM   4330  CG  ARG   278      36.653  20.122  58.849  1.00  0.00           C
ATOM   4331  HG2 ARG   278      36.156  19.160  58.720  1.00  0.00           H
ATOM   4332  HG3 ARG   278      35.890  20.860  59.095  1.00  0.00           H
ATOM   4333  CD  ARG   278      37.259  20.353  57.434  1.00  0.00           C
ATOM   4334  HD2 ARG   278      38.249  20.797  57.539  1.00  0.00           H
ATOM   4335  HD3 ARG   278      37.619  19.404  57.033  1.00  0.00           H
ATOM   4336  NE  ARG   278      36.344  21.034  56.485  1.00  0.00           N
ATOM   4337  HE  ARG   278      35.866  20.477  55.790  1.00  0.00           H
ATOM   4338  CZ  ARG   278      36.415  22.329  56.156  1.00  0.00           C
ATOM   4339  NH1 ARG   278      37.034  23.154  56.927  1.00  0.00           N
ATOM   4340 HH11 ARG   278      37.496  22.842  57.770  1.00  0.00           H
ATOM   4341 HH12 ARG   278      37.131  24.134  56.700  1.00  0.00           H
ATOM   4342  NH2 ARG   278      35.817  22.686  55.064  1.00  0.00           N
ATOM   4343 HH21 ARG   278      35.206  22.006  54.632  1.00  0.00           H
ATOM   4344 HH22 ARG   278      35.829  23.680  54.884  1.00  0.00           H
ATOM   4345  C   ARG   278      38.124  19.622  62.435  1.00  0.00           C
ATOM   4346  O   ARG   278      39.031  20.434  62.202  1.00  0.00           O
ATOM   4347  N   PRO   279      37.977  18.889  63.539  1.00  0.00           N
ATOM   4348  CD  PRO   279      36.859  18.095  63.882  1.00  0.00           C
ATOM   4349  HD2 PRO   279      36.978  17.144  63.362  1.00  0.00           H
ATOM   4350  HD3 PRO   279      35.915  18.561  63.601  1.00  0.00           H
ATOM   4351  CG  PRO   279      37.014  17.891  65.347  1.00  0.00           C
ATOM   4352  HG2 PRO   279      36.478  16.985  65.630  1.00  0.00           H
ATOM   4353  HG3 PRO   279      36.619  18.690  65.976  1.00  0.00           H
ATOM   4354  CB  PRO   279      38.498  17.804  65.635  1.00  0.00           C
ATOM   4355  HB2 PRO   279      38.915  16.853  65.303  1.00  0.00           H
ATOM   4356  HB3 PRO   279      38.778  18.083  66.650  1.00  0.00           H
ATOM   4357  CA  PRO   279      38.998  18.931  64.674  1.00  0.00           C
ATOM   4358  HA  PRO   279      38.961  19.920  65.131  1.00  0.00           H
ATOM   4359  C   PRO   279      40.375  18.654  64.080  1.00  0.00           C
ATOM   4360  O   PRO   279      40.481  17.782  63.228  1.00  0.00           O
ATOM   4361  N   GLY   280      41.451  19.246  64.629  1.00  0.00           N
ATOM   4362  H   GLY   280      41.296  19.960  65.326  1.00  0.00           H
ATOM   4363  CA  GLY   280      42.863  18.983  64.262  1.00  0.00           C
ATOM   4364  HA2 GLY   280      43.546  19.407  64.999  1.00  0.00           H
ATOM   4365  HA3 GLY   280      43.063  17.911  64.278  1.00  0.00           H
ATOM   4366  C   GLY   280      43.314  19.493  62.910  1.00  0.00           C
ATOM   4367  O   GLY   280      44.507  19.445  62.670  1.00  0.00           O
ATOM   4368  N   GLN   281      42.437  19.943  62.008  1.00  0.00           N
ATOM   4369  H   GLN   281      41.521  20.048  62.420  1.00  0.00           H
ATOM   4370  CA  GLN   281      42.677  20.580  60.697  1.00  0.00           C
ATOM   4371  HA  GLN   281      43.713  20.362  60.441  1.00  0.00           H
ATOM   4372  CB  GLN   281      41.715  19.965  59.681  1.00  0.00           C
ATOM   4373  HB2 GLN   281      40.716  19.832  60.095  1.00  0.00           H
ATOM   4374  HB3 GLN   281      41.634  20.613  58.808  1.00  0.00           H
ATOM   4375  CG  GLN   281      42.424  18.627  59.218  1.00  0.00           C
ATOM   4376  HG2 GLN   281      43.383  18.706  58.707  1.00  0.00           H
ATOM   4377  HG3 GLN   281      42.443  17.983  60.096  1.00  0.00           H
ATOM   4378  CD  GLN   281      41.502  17.849  58.236  1.00  0.00           C
ATOM   4379  OE1 GLN   281      40.667  18.389  57.445  1.00  0.00           O
ATOM   4380  NE2 GLN   281      41.784  16.558  58.085  1.00  0.00           N
ATOM   4381 HE21 GLN   281      41.601  16.199  57.158  1.00  0.00           H
ATOM   4382 HE22 GLN   281      42.454  16.116  58.696  1.00  0.00           H
ATOM   4383  C   GLN   281      42.525  22.097  60.827  1.00  0.00           C
ATOM   4384  O   GLN   281      41.775  22.553  61.727  1.00  0.00           O
ATOM   4385  N   GLN   282      43.158  22.985  60.048  1.00  0.00           N
ATOM   4386  H   GLN   282      43.674  22.587  59.276  1.00  0.00           H
ATOM   4387  CA  GLN   282      43.046  24.476  60.089  1.00  0.00           C
ATOM   4388  HA  GLN   282      43.810  24.787  59.377  1.00  0.00           H
ATOM   4389  CB  GLN   282      41.658  25.013  59.708  1.00  0.00           C
ATOM   4390  HB2 GLN   282      41.031  25.058  60.598  1.00  0.00           H
ATOM   4391  HB3 GLN   282      41.751  26.054  59.396  1.00  0.00           H
ATOM   4392  CG  GLN   282      40.863  24.257  58.562  1.00  0.00           C
ATOM   4393  HG2 GLN   282      41.054  24.662  57.569  1.00  0.00           H
ATOM   4394  HG3 GLN   282      41.154  23.209  58.511  1.00  0.00           H
ATOM   4395  CD  GLN   282      39.370  24.203  58.812  1.00  0.00           C
ATOM   4396  OE1 GLN   282      38.758  23.157  59.077  1.00  0.00           O
ATOM   4397  NE2 GLN   282      38.693  25.335  58.878  1.00  0.00           N
ATOM   4398 HE21 GLN   282      37.701  25.218  59.029  1.00  0.00           H
ATOM   4399 HE22 GLN   282      39.151  26.201  58.633  1.00  0.00           H
ATOM   4400  C   GLN   282      43.485  24.996  61.444  1.00  0.00           C
ATOM   4401  O   GLN   282      42.931  25.988  61.940  1.00  0.00           O
ATOM   4402  N   THR   283      44.437  24.275  62.060  1.00  0.00           N
ATOM   4403  H   THR   283      44.932  23.573  61.531  1.00  0.00           H
ATOM   4404  CA  THR   283      44.818  24.626  63.465  1.00  0.00           C
ATOM   4405  HA  THR   283      43.943  24.546  64.111  1.00  0.00           H
ATOM   4406  CB  THR   283      45.901  23.683  63.961  1.00  0.00           C
ATOM   4407  HB  THR   283      46.780  23.613  63.320  1.00  0.00           H
ATOM   4408  CG2 THR   283      46.413  23.933  65.366  1.00  0.00           C
ATOM   4409 HG21 THR   283      46.828  24.935  65.465  1.00  0.00           H
ATOM   4410 HG22 THR   283      47.190  23.226  65.656  1.00  0.00           H
ATOM   4411 HG23 THR   283      45.571  23.769  66.037  1.00  0.00           H
ATOM   4412  OG1 THR   283      45.297  22.414  63.930  1.00  0.00           O
ATOM   4413  HG1 THR   283      45.462  22.047  63.058  1.00  0.00           H
ATOM   4414  C   THR   283      45.191  26.145  63.659  1.00  0.00           C
ATOM   4415  O   THR   283      44.597  26.782  64.509  1.00  0.00           O
ATOM   4416  N   PHE   284      46.085  26.682  62.806  1.00  0.00           N
ATOM   4417  H   PHE   284      46.365  26.100  62.030  1.00  0.00           H
ATOM   4418  CA  PHE   284      46.595  28.054  62.748  1.00  0.00           C
ATOM   4419  HA  PHE   284      47.042  28.263  63.720  1.00  0.00           H
ATOM   4420  CB  PHE   284      47.794  28.149  61.805  1.00  0.00           C
ATOM   4421  HB2 PHE   284      48.499  27.392  62.151  1.00  0.00           H
ATOM   4422  HB3 PHE   284      47.432  27.941  60.799  1.00  0.00           H
ATOM   4423  CG  PHE   284      48.490  29.475  61.777  1.00  0.00           C
ATOM   4424  CD1 PHE   284      48.797  30.107  63.023  1.00  0.00           C
ATOM   4425  HD1 PHE   284      48.621  29.544  63.928  1.00  0.00           H
ATOM   4426  CE1 PHE   284      49.434  31.320  63.183  1.00  0.00           C
ATOM   4427  HE1 PHE   284      49.909  31.606  64.109  1.00  0.00           H
ATOM   4428  CZ  PHE   284      49.802  31.968  61.988  1.00  0.00           C
ATOM   4429  HZ  PHE   284      50.504  32.788  62.019  1.00  0.00           H
ATOM   4430  CE2 PHE   284      49.360  31.445  60.769  1.00  0.00           C
ATOM   4431  HE2 PHE   284      49.468  32.043  59.876  1.00  0.00           H
ATOM   4432  CD2 PHE   284      48.721  30.236  60.620  1.00  0.00           C
ATOM   4433  HD2 PHE   284      48.617  29.843  59.618  1.00  0.00           H
ATOM   4434  C   PHE   284      45.586  29.098  62.378  1.00  0.00           C
ATOM   4435  O   PHE   284      45.678  30.143  62.979  1.00  0.00           O
ATOM   4436  N   GLU   285      44.640  28.778  61.522  1.00  0.00           N
ATOM   4437  H   GLU   285      44.662  27.851  61.120  1.00  0.00           H
ATOM   4438  CA  GLU   285      43.523  29.604  61.135  1.00  0.00           C
ATOM   4439  HA  GLU   285      43.889  30.590  60.849  1.00  0.00           H
ATOM   4440  CB  GLU   285      42.763  29.111  59.909  1.00  0.00           C
ATOM   4441  HB2 GLU   285      43.276  29.538  59.047  1.00  0.00           H
ATOM   4442  HB3 GLU   285      42.901  28.043  59.745  1.00  0.00           H
ATOM   4443  CG  GLU   285      41.254  29.388  59.929  1.00  0.00           C
ATOM   4444  HG2 GLU   285      40.771  28.791  60.702  1.00  0.00           H
ATOM   4445  HG3 GLU   285      41.063  30.462  59.961  1.00  0.00           H
ATOM   4446  CD  GLU   285      40.594  28.958  58.565  1.00  0.00           C
ATOM   4447  OE1 GLU   285      39.651  28.118  58.587  1.00  0.00           O
ATOM   4448  OE2 GLU   285      41.025  29.566  57.548  1.00  0.00           O
ATOM   4449  C   GLU   285      42.603  29.749  62.354  1.00  0.00           C
ATOM   4450  O   GLU   285      42.437  30.886  62.831  1.00  0.00           O
ATOM   4451  N   LYS   286      42.133  28.663  62.992  1.00  0.00           N
ATOM   4452  H   LYS   286      42.264  27.780  62.519  1.00  0.00           H
ATOM   4453  CA  LYS   286      41.396  28.660  64.261  1.00  0.00           C
ATOM   4454  HA  LYS   286      40.441  29.181  64.188  1.00  0.00           H
ATOM   4455  CB  LYS   286      40.934  27.181  64.654  1.00  0.00           C
ATOM   4456  HB2 LYS   286      41.791  26.513  64.560  1.00  0.00           H
ATOM   4457  HB3 LYS   286      40.603  27.055  65.686  1.00  0.00           H
ATOM   4458  CG  LYS   286      39.661  26.694  63.940  1.00  0.00           C
ATOM   4459  HG2 LYS   286      38.822  27.349  64.178  1.00  0.00           H
ATOM   4460  HG3 LYS   286      39.861  26.868  62.883  1.00  0.00           H
ATOM   4461  CD  LYS   286      39.184  25.322  64.214  1.00  0.00           C
ATOM   4462  HD2 LYS   286      39.182  25.003  65.256  1.00  0.00           H
ATOM   4463  HD3 LYS   286      38.138  25.359  63.907  1.00  0.00           H
ATOM   4464  CE  LYS   286      39.983  24.354  63.294  1.00  0.00           C
ATOM   4465  HE2 LYS   286      39.665  24.673  62.301  1.00  0.00           H
ATOM   4466  HE3 LYS   286      41.068  24.455  63.337  1.00  0.00           H
ATOM   4467  NZ  LYS   286      39.597  22.988  63.524  1.00  0.00           N
ATOM   4468  HZ1 LYS   286      38.588  22.931  63.499  1.00  0.00           H
ATOM   4469  HZ2 LYS   286      39.936  22.560  64.373  1.00  0.00           H
ATOM   4470  HZ3 LYS   286      39.985  22.431  62.777  1.00  0.00           H
ATOM   4471  C   LYS   286      42.043  29.375  65.466  1.00  0.00           C
ATOM   4472  O   LYS   286      41.337  30.063  66.133  1.00  0.00           O
ATOM   4473  N   MET   287      43.379  29.300  65.566  1.00  0.00           N
ATOM   4474  H   MET   287      43.959  28.712  64.986  1.00  0.00           H
ATOM   4475  CA  MET   287      44.194  30.011  66.602  1.00  0.00           C
ATOM   4476  HA  MET   287      43.575  30.123  67.492  1.00  0.00           H
ATOM   4477  CB  MET   287      45.561  29.266  66.979  1.00  0.00           C
ATOM   4478  HB2 MET   287      45.437  28.201  66.779  1.00  0.00           H
ATOM   4479  HB3 MET   287      46.343  29.581  66.287  1.00  0.00           H
ATOM   4480  CG  MET   287      46.056  29.410  68.432  1.00  0.00           C
ATOM   4481  HG2 MET   287      46.043  30.476  68.658  1.00  0.00           H
ATOM   4482  HG3 MET   287      45.424  28.876  69.142  1.00  0.00           H
ATOM   4483  SD  MET   287      47.686  28.730  68.833  1.00  0.00           S
ATOM   4484  CE  MET   287      47.691  29.380  70.533  1.00  0.00           C
ATOM   4485  HE1 MET   287      47.913  30.443  70.448  1.00  0.00           H
ATOM   4486  HE2 MET   287      46.713  29.191  70.977  1.00  0.00           H
ATOM   4487  HE3 MET   287      48.438  28.893  71.160  1.00  0.00           H
ATOM   4488  C   MET   287      44.458  31.473  66.196  1.00  0.00           C
ATOM   4489  O   MET   287      44.715  32.277  67.089  1.00  0.00           O
ATOM   4490  N   SER   288      44.641  31.784  64.971  1.00  0.00           N
ATOM   4491  H   SER   288      44.569  31.000  64.337  1.00  0.00           H
ATOM   4492  CA  SER   288      44.797  33.201  64.473  1.00  0.00           C
ATOM   4493  HA  SER   288      45.495  33.672  65.164  1.00  0.00           H
ATOM   4494  CB  SER   288      45.455  33.172  63.081  1.00  0.00           C
ATOM   4495  HB2 SER   288      45.030  32.415  62.422  1.00  0.00           H
ATOM   4496  HB3 SER   288      45.373  34.163  62.635  1.00  0.00           H
ATOM   4497  OG  SER   288      46.841  32.763  63.193  1.00  0.00           O
ATOM   4498  HG  SER   288      46.815  31.813  63.057  1.00  0.00           H
ATOM   4499  C   SER   288      43.466  33.968  64.259  1.00  0.00           C
ATOM   4500  O   SER   288      43.381  35.167  64.201  1.00  0.00           O
ATOM   4501  N   SER   289      42.320  33.308  63.998  1.00  0.00           N
ATOM   4502  H   SER   289      42.286  32.300  64.053  1.00  0.00           H
ATOM   4503  CA  SER   289      41.169  33.901  63.338  1.00  0.00           C
ATOM   4504  HA  SER   289      41.429  34.499  62.464  1.00  0.00           H
ATOM   4505  CB  SER   289      40.286  32.916  62.575  1.00  0.00           C
ATOM   4506  HB2 SER   289      40.892  32.522  61.759  1.00  0.00           H
ATOM   4507  HB3 SER   289      40.067  32.121  63.289  1.00  0.00           H
ATOM   4508  OG  SER   289      39.089  33.438  62.135  1.00  0.00           O
ATOM   4509  HG  SER   289      38.633  32.842  61.535  1.00  0.00           H
ATOM   4510  C   SER   289      40.366  34.695  64.269  1.00  0.00           C
ATOM   4511  O   SER   289      40.071  34.288  65.400  1.00  0.00           O
ATOM   4512  N   GLY   290      39.987  35.913  63.793  1.00  0.00           N
ATOM   4513  H   GLY   290      40.192  36.065  62.817  1.00  0.00           H
ATOM   4514  CA  GLY   290      39.107  36.876  64.539  1.00  0.00           C
ATOM   4515  HA2 GLY   290      39.606  37.258  65.430  1.00  0.00           H
ATOM   4516  HA3 GLY   290      39.032  37.738  63.877  1.00  0.00           H
ATOM   4517  C   GLY   290      37.751  36.283  64.905  1.00  0.00           C
ATOM   4518  O   GLY   290      37.118  36.879  65.780  1.00  0.00           O
ATOM   4519  N   TYR   291      37.266  35.218  64.297  1.00  0.00           N
ATOM   4520  H   TYR   291      37.802  34.842  63.526  1.00  0.00           H
ATOM   4521  CA  TYR   291      35.926  34.695  64.429  1.00  0.00           C
ATOM   4522  HA  TYR   291      35.173  35.472  64.302  1.00  0.00           H
ATOM   4523  CB  TYR   291      35.728  33.685  63.285  1.00  0.00           C
ATOM   4524  HB2 TYR   291      35.931  34.083  62.291  1.00  0.00           H
ATOM   4525  HB3 TYR   291      36.337  32.787  63.394  1.00  0.00           H
ATOM   4526  CG  TYR   291      34.400  33.105  63.275  1.00  0.00           C
ATOM   4527  CD1 TYR   291      34.276  31.843  63.839  1.00  0.00           C
ATOM   4528  HD1 TYR   291      35.177  31.384  64.218  1.00  0.00           H
ATOM   4529  CE1 TYR   291      32.999  31.253  64.036  1.00  0.00           C
ATOM   4530  HE1 TYR   291      32.835  30.377  64.646  1.00  0.00           H
ATOM   4531  CZ  TYR   291      31.824  31.897  63.497  1.00  0.00           C
ATOM   4532  OH  TYR   291      30.597  31.341  63.675  1.00  0.00           O
ATOM   4533  HH  TYR   291      30.557  30.646  64.334  1.00  0.00           H
ATOM   4534  CE2 TYR   291      31.910  33.200  62.978  1.00  0.00           C
ATOM   4535  HE2 TYR   291      31.058  33.701  62.545  1.00  0.00           H
ATOM   4536  CD2 TYR   291      33.199  33.784  62.901  1.00  0.00           C
ATOM   4537  HD2 TYR   291      33.287  34.831  62.647  1.00  0.00           H
ATOM   4538  C   TYR   291      35.698  34.076  65.839  1.00  0.00           C
ATOM   4539  O   TYR   291      34.555  34.040  66.239  1.00  0.00           O
ATOM   4540  N   TYR   292      36.747  33.688  66.569  1.00  0.00           N
ATOM   4541  H   TYR   292      37.675  33.913  66.240  1.00  0.00           H
ATOM   4542  CA  TYR   292      36.663  32.920  67.783  1.00  0.00           C
ATOM   4543  HA  TYR   292      35.638  32.594  67.962  1.00  0.00           H
ATOM   4544  CB  TYR   292      37.553  31.714  67.591  1.00  0.00           C
ATOM   4545  HB2 TYR   292      38.601  31.994  67.698  1.00  0.00           H
ATOM   4546  HB3 TYR   292      37.325  31.017  68.398  1.00  0.00           H
ATOM   4547  CG  TYR   292      37.294  30.818  66.377  1.00  0.00           C
ATOM   4548  CD1 TYR   292      36.505  29.696  66.467  1.00  0.00           C
ATOM   4549  HD1 TYR   292      35.920  29.377  67.316  1.00  0.00           H
ATOM   4550  CE1 TYR   292      36.171  28.935  65.307  1.00  0.00           C
ATOM   4551  HE1 TYR   292      35.413  28.165  65.336  1.00  0.00           H
ATOM   4552  CZ  TYR   292      36.871  29.185  64.104  1.00  0.00           C
ATOM   4553  OH  TYR   292      36.736  28.347  63.047  1.00  0.00           O
ATOM   4554  HH  TYR   292      37.446  28.263  62.407  1.00  0.00           H
ATOM   4555  CE2 TYR   292      37.726  30.270  64.021  1.00  0.00           C
ATOM   4556  HE2 TYR   292      38.113  30.598  63.068  1.00  0.00           H
ATOM   4557  CD2 TYR   292      37.961  31.079  65.145  1.00  0.00           C
ATOM   4558  HD2 TYR   292      38.620  31.935  65.150  1.00  0.00           H
ATOM   4559  C   TYR   292      36.918  33.636  69.082  1.00  0.00           C
ATOM   4560  O   TYR   292      36.772  33.098  70.176  1.00  0.00           O
ATOM   4561  N   LEU   293      37.402  34.906  69.098  1.00  0.00           N
ATOM   4562  H   LEU   293      37.763  35.169  68.192  1.00  0.00           H
ATOM   4563  CA  LEU   293      37.827  35.670  70.266  1.00  0.00           C
ATOM   4564  HA  LEU   293      38.534  35.047  70.813  1.00  0.00           H
ATOM   4565  CB  LEU   293      38.512  37.039  69.881  1.00  0.00           C
ATOM   4566  HB2 LEU   293      37.760  37.746  69.533  1.00  0.00           H
ATOM   4567  HB3 LEU   293      38.932  37.389  70.824  1.00  0.00           H
ATOM   4568  CG  LEU   293      39.583  36.967  68.719  1.00  0.00           C
ATOM   4569  HG  LEU   293      39.095  36.784  67.761  1.00  0.00           H
ATOM   4570  CD1 LEU   293      40.278  38.268  68.566  1.00  0.00           C
ATOM   4571 HD11 LEU   293      41.170  38.221  67.941  1.00  0.00           H
ATOM   4572 HD12 LEU   293      40.596  38.616  69.547  1.00  0.00           H
ATOM   4573 HD13 LEU   293      39.610  38.992  68.100  1.00  0.00           H
ATOM   4574  CD2 LEU   293      40.635  35.828  68.911  1.00  0.00           C
ATOM   4575 HD21 LEU   293      41.486  35.841  68.229  1.00  0.00           H
ATOM   4576 HD22 LEU   293      40.984  36.021  69.925  1.00  0.00           H
ATOM   4577 HD23 LEU   293      40.253  34.809  68.984  1.00  0.00           H
ATOM   4578  C   LEU   293      36.684  35.972  71.211  1.00  0.00           C
ATOM   4579  O   LEU   293      36.985  36.031  72.464  1.00  0.00           O
ATOM   4580  N   GLY   294      35.428  36.097  70.799  1.00  0.00           N
ATOM   4581  H   GLY   294      35.207  36.081  69.814  1.00  0.00           H
ATOM   4582  CA  GLY   294      34.262  36.314  71.661  1.00  0.00           C
ATOM   4583  HA2 GLY   294      34.452  37.148  72.338  1.00  0.00           H
ATOM   4584  HA3 GLY   294      33.401  36.556  71.040  1.00  0.00           H
ATOM   4585  C   GLY   294      33.914  34.989  72.524  1.00  0.00           C
ATOM   4586  O   GLY   294      33.210  34.955  73.550  1.00  0.00           O
ATOM   4587  N   GLU   295      34.395  33.821  72.039  1.00  0.00           N
ATOM   4588  H   GLU   295      34.910  33.784  71.171  1.00  0.00           H
ATOM   4589  CA  GLU   295      34.172  32.516  72.717  1.00  0.00           C
ATOM   4590  HA  GLU   295      33.412  32.599  73.493  1.00  0.00           H
ATOM   4591  CB  GLU   295      33.849  31.385  71.713  1.00  0.00           C
ATOM   4592  HB2 GLU   295      32.880  31.541  71.239  1.00  0.00           H
ATOM   4593  HB3 GLU   295      34.570  31.360  70.897  1.00  0.00           H
ATOM   4594  CG  GLU   295      33.663  29.967  72.382  1.00  0.00           C
ATOM   4595  HG2 GLU   295      33.603  29.221  71.591  1.00  0.00           H
ATOM   4596  HG3 GLU   295      34.543  29.794  73.003  1.00  0.00           H
ATOM   4597  CD  GLU   295      32.580  29.827  73.391  1.00  0.00           C
ATOM   4598  OE1 GLU   295      31.880  30.840  73.575  1.00  0.00           O
ATOM   4599  OE2 GLU   295      32.380  28.676  73.910  1.00  0.00           O
ATOM   4600  C   GLU   295      35.424  32.069  73.521  1.00  0.00           C
ATOM   4601  O   GLU   295      35.191  31.595  74.653  1.00  0.00           O
ATOM   4602  N   ILE   296      36.659  32.314  73.112  1.00  0.00           N
ATOM   4603  H   ILE   296      36.684  32.663  72.164  1.00  0.00           H
ATOM   4604  CA  ILE   296      37.817  32.141  73.993  1.00  0.00           C
ATOM   4605  HA  ILE   296      37.821  31.118  74.370  1.00  0.00           H
ATOM   4606  CB  ILE   296      39.179  32.383  73.339  1.00  0.00           C
ATOM   4607  HB  ILE   296      39.301  33.442  73.114  1.00  0.00           H
ATOM   4608  CG2 ILE   296      40.208  32.008  74.515  1.00  0.00           C
ATOM   4609 HG21 ILE   296      41.240  31.866  74.192  1.00  0.00           H
ATOM   4610 HG22 ILE   296      39.811  31.074  74.910  1.00  0.00           H
ATOM   4611 HG23 ILE   296      40.152  32.812  75.250  1.00  0.00           H
ATOM   4612  CG1 ILE   296      39.535  31.594  72.108  1.00  0.00           C
ATOM   4613 HG12 ILE   296      39.750  30.563  72.389  1.00  0.00           H
ATOM   4614 HG13 ILE   296      38.739  31.607  71.362  1.00  0.00           H
ATOM   4615  CD1 ILE   296      40.692  32.274  71.390  1.00  0.00           C
ATOM   4616 HD11 ILE   296      40.460  33.307  71.130  1.00  0.00           H
ATOM   4617 HD12 ILE   296      40.916  31.769  70.450  1.00  0.00           H
ATOM   4618 HD13 ILE   296      41.622  32.267  71.958  1.00  0.00           H
ATOM   4619  C   ILE   296      37.630  33.036  75.260  1.00  0.00           C
ATOM   4620  O   ILE   296      37.681  32.526  76.389  1.00  0.00           O
ATOM   4621  N   LEU   297      37.227  34.297  75.112  1.00  0.00           N
ATOM   4622  H   LEU   297      37.236  34.711  74.191  1.00  0.00           H
ATOM   4623  CA  LEU   297      36.968  35.203  76.211  1.00  0.00           C
ATOM   4624  HA  LEU   297      37.789  35.392  76.902  1.00  0.00           H
ATOM   4625  CB  LEU   297      36.550  36.608  75.655  1.00  0.00           C
ATOM   4626  HB2 LEU   297      37.465  37.003  75.211  1.00  0.00           H
ATOM   4627  HB3 LEU   297      35.814  36.418  74.875  1.00  0.00           H
ATOM   4628  CG  LEU   297      36.046  37.735  76.610  1.00  0.00           C
ATOM   4629  HG  LEU   297      35.226  37.327  77.203  1.00  0.00           H
ATOM   4630  CD1 LEU   297      37.120  38.145  77.602  1.00  0.00           C
ATOM   4631 HD11 LEU   297      36.650  38.706  78.410  1.00  0.00           H
ATOM   4632 HD12 LEU   297      37.873  38.729  77.074  1.00  0.00           H
ATOM   4633 HD13 LEU   297      37.541  37.242  78.045  1.00  0.00           H
ATOM   4634  CD2 LEU   297      35.395  38.960  75.891  1.00  0.00           C
ATOM   4635 HD21 LEU   297      34.495  38.647  75.361  1.00  0.00           H
ATOM   4636 HD22 LEU   297      35.236  39.821  76.539  1.00  0.00           H
ATOM   4637 HD23 LEU   297      35.963  39.331  75.038  1.00  0.00           H
ATOM   4638  C   LEU   297      35.779  34.783  77.050  1.00  0.00           C
ATOM   4639  O   LEU   297      35.951  34.718  78.280  1.00  0.00           O
ATOM   4640  N   ARG   298      34.713  34.195  76.481  1.00  0.00           N
ATOM   4641  H   ARG   298      34.630  34.151  75.475  1.00  0.00           H
ATOM   4642  CA  ARG   298      33.717  33.541  77.325  1.00  0.00           C
ATOM   4643  HA  ARG   298      33.356  34.339  77.974  1.00  0.00           H
ATOM   4644  CB  ARG   298      32.537  33.038  76.434  1.00  0.00           C
ATOM   4645  HB2 ARG   298      32.204  33.865  75.807  1.00  0.00           H
ATOM   4646  HB3 ARG   298      32.806  32.199  75.793  1.00  0.00           H
ATOM   4647  CG  ARG   298      31.346  32.684  77.335  1.00  0.00           C
ATOM   4648  HG2 ARG   298      31.663  31.921  78.046  1.00  0.00           H
ATOM   4649  HG3 ARG   298      30.890  33.580  77.756  1.00  0.00           H
ATOM   4650  CD  ARG   298      30.306  31.955  76.523  1.00  0.00           C
ATOM   4651  HD2 ARG   298      29.374  31.975  77.088  1.00  0.00           H
ATOM   4652  HD3 ARG   298      30.073  32.585  75.663  1.00  0.00           H
ATOM   4653  NE  ARG   298      30.630  30.628  76.103  1.00  0.00           N
ATOM   4654  HE  ARG   298      31.104  30.519  75.218  1.00  0.00           H
ATOM   4655  CZ  ARG   298      30.201  29.504  76.627  1.00  0.00           C
ATOM   4656  NH1 ARG   298      29.443  29.413  77.707  1.00  0.00           N
ATOM   4657 HH11 ARG   298      29.018  30.243  78.095  1.00  0.00           H
ATOM   4658 HH12 ARG   298      29.166  28.494  78.019  1.00  0.00           H
ATOM   4659  NH2 ARG   298      30.659  28.354  76.321  1.00  0.00           N
ATOM   4660 HH21 ARG   298      31.402  28.327  75.639  1.00  0.00           H
ATOM   4661 HH22 ARG   298      30.407  27.505  76.805  1.00  0.00           H
ATOM   4662  C   ARG   298      34.306  32.393  78.159  1.00  0.00           C
ATOM   4663  O   ARG   298      33.916  32.293  79.297  1.00  0.00           O
ATOM   4664  N   LEU   299      35.123  31.544  77.464  1.00  0.00           N
ATOM   4665  H   LEU   299      35.430  31.642  76.507  1.00  0.00           H
ATOM   4666  CA  LEU   299      35.402  30.281  78.114  1.00  0.00           C
ATOM   4667  HA  LEU   299      34.476  29.856  78.502  1.00  0.00           H
ATOM   4668  CB  LEU   299      36.186  29.382  77.124  1.00  0.00           C
ATOM   4669  HB2 LEU   299      37.009  29.931  76.663  1.00  0.00           H
ATOM   4670  HB3 LEU   299      36.648  28.656  77.793  1.00  0.00           H
ATOM   4671  CG  LEU   299      35.412  28.782  75.940  1.00  0.00           C
ATOM   4672  HG  LEU   299      34.657  29.431  75.499  1.00  0.00           H
ATOM   4673  CD1 LEU   299      36.281  28.325  74.777  1.00  0.00           C
ATOM   4674 HD11 LEU   299      36.544  29.155  74.121  1.00  0.00           H
ATOM   4675 HD12 LEU   299      35.673  27.618  74.215  1.00  0.00           H
ATOM   4676 HD13 LEU   299      37.218  27.822  75.020  1.00  0.00           H
ATOM   4677  CD2 LEU   299      34.619  27.578  76.527  1.00  0.00           C
ATOM   4678 HD21 LEU   299      34.212  27.906  77.483  1.00  0.00           H
ATOM   4679 HD22 LEU   299      33.796  27.361  75.846  1.00  0.00           H
ATOM   4680 HD23 LEU   299      35.274  26.714  76.636  1.00  0.00           H
ATOM   4681  C   LEU   299      36.329  30.507  79.368  1.00  0.00           C
ATOM   4682  O   LEU   299      36.168  29.796  80.361  1.00  0.00           O
ATOM   4683  N   ALA   300      37.275  31.466  79.316  1.00  0.00           N
ATOM   4684  H   ALA   300      37.379  32.032  78.486  1.00  0.00           H
ATOM   4685  CA  ALA   300      38.083  31.877  80.501  1.00  0.00           C
ATOM   4686  HA  ALA   300      38.541  30.960  80.872  1.00  0.00           H
ATOM   4687  CB  ALA   300      39.163  32.884  79.967  1.00  0.00           C
ATOM   4688  HB1 ALA   300      39.741  33.414  80.723  1.00  0.00           H
ATOM   4689  HB2 ALA   300      38.610  33.630  79.397  1.00  0.00           H
ATOM   4690  HB3 ALA   300      39.855  32.368  79.302  1.00  0.00           H
ATOM   4691  C   ALA   300      37.266  32.521  81.639  1.00  0.00           C
ATOM   4692  O   ALA   300      37.381  32.224  82.834  1.00  0.00           O
ATOM   4693  N   LEU   301      36.191  33.289  81.302  1.00  0.00           N
ATOM   4694  H   LEU   301      35.967  33.316  80.317  1.00  0.00           H
ATOM   4695  CA  LEU   301      35.145  33.651  82.254  1.00  0.00           C
ATOM   4696  HA  LEU   301      35.574  34.080  83.159  1.00  0.00           H
ATOM   4697  CB  LEU   301      34.246  34.771  81.611  1.00  0.00           C
ATOM   4698  HB2 LEU   301      33.859  34.409  80.658  1.00  0.00           H
ATOM   4699  HB3 LEU   301      33.405  35.042  82.248  1.00  0.00           H
ATOM   4700  CG  LEU   301      35.033  36.076  81.276  1.00  0.00           C
ATOM   4701  HG  LEU   301      35.878  35.943  80.600  1.00  0.00           H
ATOM   4702  CD1 LEU   301      34.190  37.143  80.561  1.00  0.00           C
ATOM   4703 HD11 LEU   301      34.760  38.066  80.458  1.00  0.00           H
ATOM   4704 HD12 LEU   301      33.339  37.242  81.235  1.00  0.00           H
ATOM   4705 HD13 LEU   301      33.934  36.668  79.613  1.00  0.00           H
ATOM   4706  CD2 LEU   301      35.476  36.705  82.614  1.00  0.00           C
ATOM   4707 HD21 LEU   301      36.401  36.212  82.917  1.00  0.00           H
ATOM   4708 HD22 LEU   301      35.855  37.685  82.323  1.00  0.00           H
ATOM   4709 HD23 LEU   301      34.660  36.718  83.336  1.00  0.00           H
ATOM   4710  C   LEU   301      34.275  32.544  82.868  1.00  0.00           C
ATOM   4711  O   LEU   301      34.023  32.656  84.077  1.00  0.00           O
ATOM   4712  N   MET   302      33.802  31.677  82.110  1.00  0.00           N
ATOM   4713  H   MET   302      33.863  31.785  81.107  1.00  0.00           H
ATOM   4714  CA  MET   302      33.090  30.467  82.623  1.00  0.00           C
ATOM   4715  HA  MET   302      32.231  30.869  83.161  1.00  0.00           H
ATOM   4716  CB  MET   302      32.596  29.591  81.496  1.00  0.00           C
ATOM   4717  HB2 MET   302      33.370  29.427  80.746  1.00  0.00           H
ATOM   4718  HB3 MET   302      32.326  28.600  81.861  1.00  0.00           H
ATOM   4719  CG  MET   302      31.394  30.181  80.752  1.00  0.00           C
ATOM   4720  HG2 MET   302      31.593  31.156  80.309  1.00  0.00           H
ATOM   4721  HG3 MET   302      31.309  29.373  80.025  1.00  0.00           H
ATOM   4722  SD  MET   302      29.971  30.236  81.767  1.00  0.00           S
ATOM   4723  CE  MET   302      29.513  28.445  82.036  1.00  0.00           C
ATOM   4724  HE1 MET   302      30.179  27.977  82.762  1.00  0.00           H
ATOM   4725  HE2 MET   302      28.504  28.319  82.429  1.00  0.00           H
ATOM   4726  HE3 MET   302      29.742  27.947  81.094  1.00  0.00           H
ATOM   4727  C   MET   302      33.958  29.620  83.590  1.00  0.00           C
ATOM   4728  O   MET   302      33.464  29.155  84.600  1.00  0.00           O
ATOM   4729  N   ASP   303      35.259  29.447  83.281  1.00  0.00           N
ATOM   4730  H   ASP   303      35.657  29.979  82.522  1.00  0.00           H
ATOM   4731  CA  ASP   303      36.276  28.679  84.068  1.00  0.00           C
ATOM   4732  HA  ASP   303      35.833  27.697  84.238  1.00  0.00           H
ATOM   4733  CB  ASP   303      37.556  28.515  83.296  1.00  0.00           C
ATOM   4734  HB2 ASP   303      37.312  27.955  82.392  1.00  0.00           H
ATOM   4735  HB3 ASP   303      37.985  29.437  82.905  1.00  0.00           H
ATOM   4736  CG  ASP   303      38.661  27.538  83.830  1.00  0.00           C
ATOM   4737  OD1 ASP   303      39.743  27.641  83.165  1.00  0.00           O
ATOM   4738  OD2 ASP   303      38.533  26.721  84.732  1.00  0.00           O
ATOM   4739  C   ASP   303      36.539  29.227  85.475  1.00  0.00           C
ATOM   4740  O   ASP   303      36.304  28.656  86.459  1.00  0.00           O
ATOM   4741  N   MET   304      36.540  30.556  85.538  1.00  0.00           N
ATOM   4742  H   MET   304      36.645  30.968  84.622  1.00  0.00           H
ATOM   4743  CA  MET   304      36.539  31.415  86.715  1.00  0.00           C
ATOM   4744  HA  MET   304      37.322  31.015  87.361  1.00  0.00           H
ATOM   4745  CB  MET   304      36.891  32.872  86.316  1.00  0.00           C
ATOM   4746  HB2 MET   304      36.272  33.115  85.452  1.00  0.00           H
ATOM   4747  HB3 MET   304      36.664  33.456  87.207  1.00  0.00           H
ATOM   4748  CG  MET   304      38.402  33.113  86.052  1.00  0.00           C
ATOM   4749  HG2 MET   304      38.711  32.598  85.143  1.00  0.00           H
ATOM   4750  HG3 MET   304      38.545  34.177  85.863  1.00  0.00           H
ATOM   4751  SD  MET   304      39.446  32.784  87.450  1.00  0.00           S
ATOM   4752  CE  MET   304      40.532  31.552  86.778  1.00  0.00           C
ATOM   4753  HE1 MET   304      40.042  30.828  86.127  1.00  0.00           H
ATOM   4754  HE2 MET   304      41.374  31.913  86.186  1.00  0.00           H
ATOM   4755  HE3 MET   304      41.068  30.972  87.530  1.00  0.00           H
ATOM   4756  C   MET   304      35.250  31.324  87.475  1.00  0.00           C
ATOM   4757  O   MET   304      35.376  31.123  88.660  1.00  0.00           O
ATOM   4758  N   TYR   305      34.014  31.303  86.786  1.00  0.00           N
ATOM   4759  H   TYR   305      33.943  31.447  85.789  1.00  0.00           H
ATOM   4760  CA  TYR   305      32.794  30.883  87.509  1.00  0.00           C
ATOM   4761  HA  TYR   305      32.598  31.487  88.395  1.00  0.00           H
ATOM   4762  CB  TYR   305      31.568  31.278  86.537  1.00  0.00           C
ATOM   4763  HB2 TYR   305      31.263  32.314  86.681  1.00  0.00           H
ATOM   4764  HB3 TYR   305      31.847  31.140  85.493  1.00  0.00           H
ATOM   4765  CG  TYR   305      30.315  30.446  86.732  1.00  0.00           C
ATOM   4766  CD1 TYR   305      29.419  30.829  87.687  1.00  0.00           C
ATOM   4767  HD1 TYR   305      29.568  31.701  88.308  1.00  0.00           H
ATOM   4768  CE1 TYR   305      28.279  30.072  88.019  1.00  0.00           C
ATOM   4769  HE1 TYR   305      27.726  30.302  88.917  1.00  0.00           H
ATOM   4770  CZ  TYR   305      28.031  28.886  87.186  1.00  0.00           C
ATOM   4771  OH  TYR   305      26.880  28.147  87.377  1.00  0.00           O
ATOM   4772  HH  TYR   305      26.414  28.601  88.083  1.00  0.00           H
ATOM   4773  CE2 TYR   305      28.889  28.561  86.155  1.00  0.00           C
ATOM   4774  HE2 TYR   305      28.738  27.589  85.710  1.00  0.00           H
ATOM   4775  CD2 TYR   305      30.071  29.320  85.943  1.00  0.00           C
ATOM   4776  HD2 TYR   305      30.802  29.041  85.199  1.00  0.00           H
ATOM   4777  C   TYR   305      32.765  29.473  88.026  1.00  0.00           C
ATOM   4778  O   TYR   305      32.298  29.280  89.142  1.00  0.00           O
ATOM   4779  N   LYS   306      33.370  28.531  87.303  1.00  0.00           N
ATOM   4780  H   LYS   306      33.589  28.721  86.335  1.00  0.00           H
ATOM   4781  CA  LYS   306      33.372  27.060  87.643  1.00  0.00           C
ATOM   4782  HA  LYS   306      32.369  26.765  87.950  1.00  0.00           H
ATOM   4783  CB  LYS   306      33.880  26.276  86.452  1.00  0.00           C
ATOM   4784  HB2 LYS   306      34.774  26.723  86.019  1.00  0.00           H
ATOM   4785  HB3 LYS   306      34.141  25.272  86.787  1.00  0.00           H
ATOM   4786  CG  LYS   306      32.840  26.140  85.357  1.00  0.00           C
ATOM   4787  HG2 LYS   306      32.297  25.240  85.641  1.00  0.00           H
ATOM   4788  HG3 LYS   306      32.279  27.065  85.221  1.00  0.00           H
ATOM   4789  CD  LYS   306      33.529  25.724  84.015  1.00  0.00           C
ATOM   4790  HD2 LYS   306      34.269  26.475  83.738  1.00  0.00           H
ATOM   4791  HD3 LYS   306      33.984  24.740  84.130  1.00  0.00           H
ATOM   4792  CE  LYS   306      32.534  25.549  82.887  1.00  0.00           C
ATOM   4793  HE2 LYS   306      31.849  24.732  83.112  1.00  0.00           H
ATOM   4794  HE3 LYS   306      32.044  26.521  82.821  1.00  0.00           H
ATOM   4795  NZ  LYS   306      33.227  25.276  81.574  1.00  0.00           N
ATOM   4796  HZ1 LYS   306      33.776  24.430  81.538  1.00  0.00           H
ATOM   4797  HZ2 LYS   306      33.801  26.062  81.305  1.00  0.00           H
ATOM   4798  HZ3 LYS   306      32.573  25.221  80.807  1.00  0.00           H
ATOM   4799  C   LYS   306      34.298  26.748  88.839  1.00  0.00           C
ATOM   4800  O   LYS   306      33.999  25.938  89.721  1.00  0.00           O
ATOM   4801  N   GLN   307      35.462  27.378  88.852  1.00  0.00           N
ATOM   4802  H   GLN   307      35.676  27.998  88.084  1.00  0.00           H
ATOM   4803  CA  GLN   307      36.326  27.463  89.948  1.00  0.00           C
ATOM   4804  HA  GLN   307      36.596  26.461  90.279  1.00  0.00           H
ATOM   4805  CB  GLN   307      37.706  27.986  89.469  1.00  0.00           C
ATOM   4806  HB2 GLN   307      37.662  29.029  89.159  1.00  0.00           H
ATOM   4807  HB3 GLN   307      38.326  28.014  90.366  1.00  0.00           H
ATOM   4808  CG  GLN   307      38.296  26.981  88.447  1.00  0.00           C
ATOM   4809  HG2 GLN   307      38.075  25.970  88.789  1.00  0.00           H
ATOM   4810  HG3 GLN   307      37.790  26.918  87.484  1.00  0.00           H
ATOM   4811  CD  GLN   307      39.782  27.103  88.181  1.00  0.00           C
ATOM   4812  OE1 GLN   307      40.525  27.500  89.038  1.00  0.00           O
ATOM   4813  NE2 GLN   307      40.279  26.810  86.998  1.00  0.00           N
ATOM   4814 HE21 GLN   307      41.247  27.062  86.863  1.00  0.00           H
ATOM   4815 HE22 GLN   307      39.725  26.722  86.158  1.00  0.00           H
ATOM   4816  C   GLN   307      35.812  28.252  91.227  1.00  0.00           C
ATOM   4817  O   GLN   307      36.496  28.452  92.191  1.00  0.00           O
ATOM   4818  N   GLY   308      34.572  28.859  91.236  1.00  0.00           N
ATOM   4819  H   GLY   308      33.850  28.550  90.600  1.00  0.00           H
ATOM   4820  CA  GLY   308      34.069  29.550  92.416  1.00  0.00           C
ATOM   4821  HA2 GLY   308      32.986  29.601  92.301  1.00  0.00           H
ATOM   4822  HA3 GLY   308      34.347  29.105  93.371  1.00  0.00           H
ATOM   4823  C   GLY   308      34.439  31.045  92.565  1.00  0.00           C
ATOM   4824  O   GLY   308      34.317  31.548  93.641  1.00  0.00           O
ATOM   4825  N   PHE   309      34.954  31.795  91.564  1.00  0.00           N
ATOM   4826  H   PHE   309      35.051  31.326  90.674  1.00  0.00           H
ATOM   4827  CA  PHE   309      35.560  33.181  91.798  1.00  0.00           C
ATOM   4828  HA  PHE   309      35.791  33.438  92.832  1.00  0.00           H
ATOM   4829  CB  PHE   309      36.820  33.380  90.953  1.00  0.00           C
ATOM   4830  HB2 PHE   309      36.674  33.040  89.927  1.00  0.00           H
ATOM   4831  HB3 PHE   309      37.024  34.451  90.924  1.00  0.00           H
ATOM   4832  CG  PHE   309      38.066  32.622  91.423  1.00  0.00           C
ATOM   4833  CD1 PHE   309      38.679  33.161  92.522  1.00  0.00           C
ATOM   4834  HD1 PHE   309      38.257  34.045  92.975  1.00  0.00           H
ATOM   4835  CE1 PHE   309      39.858  32.591  93.109  1.00  0.00           C
ATOM   4836  HE1 PHE   309      40.273  33.038  94.000  1.00  0.00           H
ATOM   4837  CZ  PHE   309      40.505  31.500  92.497  1.00  0.00           C
ATOM   4838  HZ  PHE   309      41.454  31.155  92.880  1.00  0.00           H
ATOM   4839  CE2 PHE   309      39.883  31.019  91.293  1.00  0.00           C
ATOM   4840  HE2 PHE   309      40.396  30.198  90.815  1.00  0.00           H
ATOM   4841  CD2 PHE   309      38.686  31.512  90.775  1.00  0.00           C
ATOM   4842  HD2 PHE   309      38.239  31.117  89.875  1.00  0.00           H
ATOM   4843  C   PHE   309      34.565  34.223  91.280  1.00  0.00           C
ATOM   4844  O   PHE   309      34.570  35.219  91.953  1.00  0.00           O
ATOM   4845  N   ILE   310      33.840  34.018  90.182  1.00  0.00           N
ATOM   4846  H   ILE   310      33.629  33.051  89.980  1.00  0.00           H
ATOM   4847  CA  ILE   310      33.091  35.150  89.550  1.00  0.00           C
ATOM   4848  HA  ILE   310      33.073  35.968  90.270  1.00  0.00           H
ATOM   4849  CB  ILE   310      33.721  35.668  88.207  1.00  0.00           C
ATOM   4850  HB  ILE   310      33.174  36.596  88.039  1.00  0.00           H
ATOM   4851  CG2 ILE   310      35.189  35.985  88.452  1.00  0.00           C
ATOM   4852 HG21 ILE   310      35.805  35.104  88.275  1.00  0.00           H
ATOM   4853 HG22 ILE   310      35.224  36.334  89.483  1.00  0.00           H
ATOM   4854 HG23 ILE   310      35.499  36.785  87.780  1.00  0.00           H
ATOM   4855  CG1 ILE   310      33.490  34.772  86.988  1.00  0.00           C
ATOM   4856 HG12 ILE   310      34.304  34.066  87.149  1.00  0.00           H
ATOM   4857 HG13 ILE   310      32.528  34.260  87.022  1.00  0.00           H
ATOM   4858  CD1 ILE   310      33.616  35.466  85.612  1.00  0.00           C
ATOM   4859 HD11 ILE   310      34.660  35.616  85.335  1.00  0.00           H
ATOM   4860 HD12 ILE   310      33.168  36.456  85.691  1.00  0.00           H
ATOM   4861 HD13 ILE   310      33.073  34.954  84.817  1.00  0.00           H
ATOM   4862  C   ILE   310      31.656  34.761  89.283  1.00  0.00           C
ATOM   4863  O   ILE   310      31.255  33.622  89.272  1.00  0.00           O
ATOM   4864  N   PHE   311      30.803  35.768  89.016  1.00  0.00           N
ATOM   4865  H   PHE   311      31.210  36.691  89.005  1.00  0.00           H
ATOM   4866  CA  PHE   311      29.352  35.658  88.663  1.00  0.00           C
ATOM   4867  HA  PHE   311      28.952  36.671  88.685  1.00  0.00           H
ATOM   4868  CB  PHE   311      29.203  35.230  87.212  1.00  0.00           C
ATOM   4869  HB2 PHE   311      29.584  34.212  87.143  1.00  0.00           H
ATOM   4870  HB3 PHE   311      28.149  35.075  86.979  1.00  0.00           H
ATOM   4871  CG  PHE   311      29.797  36.131  86.164  1.00  0.00           C
ATOM   4872  CD1 PHE   311      30.274  37.359  86.585  1.00  0.00           C
ATOM   4873  HD1 PHE   311      30.478  37.763  87.566  1.00  0.00           H
ATOM   4874  CE1 PHE   311      30.870  38.153  85.619  1.00  0.00           C
ATOM   4875  HE1 PHE   311      31.345  39.073  85.925  1.00  0.00           H
ATOM   4876  CZ  PHE   311      30.666  37.913  84.237  1.00  0.00           C
ATOM   4877  HZ  PHE   311      31.048  38.664  83.560  1.00  0.00           H
ATOM   4878  CE2 PHE   311      30.141  36.708  83.762  1.00  0.00           C
ATOM   4879  HE2 PHE   311      30.073  36.474  82.710  1.00  0.00           H
ATOM   4880  CD2 PHE   311      29.747  35.766  84.780  1.00  0.00           C
ATOM   4881  HD2 PHE   311      29.357  34.820  84.435  1.00  0.00           H
ATOM   4882  C   PHE   311      28.493  34.987  89.722  1.00  0.00           C
ATOM   4883  O   PHE   311      27.543  34.226  89.384  1.00  0.00           O
ATOM   4884  N   LYS   312      28.795  35.353  90.958  1.00  0.00           N
ATOM   4885  H   LYS   312      29.525  36.033  91.120  1.00  0.00           H
ATOM   4886  CA  LYS   312      28.053  34.828  92.116  1.00  0.00           C
ATOM   4887  HA  LYS   312      28.058  33.754  91.927  1.00  0.00           H
ATOM   4888  CB  LYS   312      28.824  35.161  93.406  1.00  0.00           C
ATOM   4889  HB2 LYS   312      29.832  34.754  93.482  1.00  0.00           H
ATOM   4890  HB3 LYS   312      28.843  36.245  93.522  1.00  0.00           H
ATOM   4891  CG  LYS   312      28.158  34.753  94.704  1.00  0.00           C
ATOM   4892  HG2 LYS   312      27.122  35.088  94.694  1.00  0.00           H
ATOM   4893  HG3 LYS   312      28.043  33.673  94.805  1.00  0.00           H
ATOM   4894  CD  LYS   312      28.941  35.320  95.909  1.00  0.00           C
ATOM   4895  HD2 LYS   312      30.021  35.198  95.819  1.00  0.00           H
ATOM   4896  HD3 LYS   312      28.678  36.375  95.990  1.00  0.00           H
ATOM   4897  CE  LYS   312      28.540  34.650  97.241  1.00  0.00           C
ATOM   4898  HE2 LYS   312      27.451  34.607  97.243  1.00  0.00           H
ATOM   4899  HE3 LYS   312      28.944  33.640  97.325  1.00  0.00           H
ATOM   4900  NZ  LYS   312      28.893  35.519  98.465  1.00  0.00           N
ATOM   4901  HZ1 LYS   312      28.380  36.375  98.619  1.00  0.00           H
ATOM   4902  HZ2 LYS   312      29.878  35.737  98.469  1.00  0.00           H
ATOM   4903  HZ3 LYS   312      28.708  34.990  99.305  1.00  0.00           H
ATOM   4904  C   LYS   312      26.582  35.274  92.167  1.00  0.00           C
ATOM   4905  O   LYS   312      26.304  36.456  91.961  1.00  0.00           O
ATOM   4906  N   ASN   313      25.635  34.371  92.496  1.00  0.00           N
ATOM   4907  H   ASN   313      25.945  33.453  92.780  1.00  0.00           H
ATOM   4908  CA  ASN   313      24.148  34.586  92.556  1.00  0.00           C
ATOM   4909  HA  ASN   313      23.791  33.556  92.573  1.00  0.00           H
ATOM   4910  CB  ASN   313      23.660  35.151  93.933  1.00  0.00           C
ATOM   4911  HB2 ASN   313      24.054  36.161  94.057  1.00  0.00           H
ATOM   4912  HB3 ASN   313      22.576  35.267  93.931  1.00  0.00           H
ATOM   4913  CG  ASN   313      23.915  34.356  95.183  1.00  0.00           C
ATOM   4914  OD1 ASN   313      24.762  34.718  96.034  1.00  0.00           O
ATOM   4915  ND2 ASN   313      23.407  33.108  95.430  1.00  0.00           N
ATOM   4916 HD21 ASN   313      22.667  32.769  94.833  1.00  0.00           H
ATOM   4917 HD22 ASN   313      23.738  32.563  96.213  1.00  0.00           H
ATOM   4918  C   ASN   313      23.534  35.313  91.307  1.00  0.00           C
ATOM   4919  O   ASN   313      22.615  36.135  91.469  1.00  0.00           O
ATOM   4920  N   GLN   314      24.026  35.015  90.127  1.00  0.00           N
ATOM   4921  H   GLN   314      24.797  34.373  90.019  1.00  0.00           H
ATOM   4922  CA  GLN   314      23.594  35.626  88.925  1.00  0.00           C
ATOM   4923  HA  GLN   314      23.287  36.642  89.171  1.00  0.00           H
ATOM   4924  CB  GLN   314      24.740  36.007  87.992  1.00  0.00           C
ATOM   4925  HB2 GLN   314      25.210  35.108  87.593  1.00  0.00           H
ATOM   4926  HB3 GLN   314      24.354  36.634  87.187  1.00  0.00           H
ATOM   4927  CG  GLN   314      25.743  36.957  88.565  1.00  0.00           C
ATOM   4928  HG2 GLN   314      26.217  36.391  89.367  1.00  0.00           H
ATOM   4929  HG3 GLN   314      26.549  37.088  87.843  1.00  0.00           H
ATOM   4930  CD  GLN   314      25.249  38.346  89.054  1.00  0.00           C
ATOM   4931  OE1 GLN   314      24.452  39.033  88.415  1.00  0.00           O
ATOM   4932  NE2 GLN   314      25.704  38.666  90.255  1.00  0.00           N
ATOM   4933 HE21 GLN   314      25.444  39.496  90.769  1.00  0.00           H
ATOM   4934 HE22 GLN   314      26.325  38.037  90.745  1.00  0.00           H
ATOM   4935  C   GLN   314      22.454  34.846  88.109  1.00  0.00           C
ATOM   4936  O   GLN   314      22.072  33.731  88.389  1.00  0.00           O
ATOM   4937  N   ASP   315      21.895  35.440  87.057  1.00  0.00           N
ATOM   4938  H   ASP   315      22.066  36.436  87.035  1.00  0.00           H
ATOM   4939  CA  ASP   315      21.142  34.892  85.985  1.00  0.00           C
ATOM   4940  HA  ASP   315      20.576  33.999  86.251  1.00  0.00           H
ATOM   4941  CB  ASP   315      20.071  35.832  85.502  1.00  0.00           C
ATOM   4942  HB2 ASP   315      19.608  36.168  86.431  1.00  0.00           H
ATOM   4943  HB3 ASP   315      20.564  36.665  85.002  1.00  0.00           H
ATOM   4944  CG  ASP   315      18.961  35.210  84.556  1.00  0.00           C
ATOM   4945  OD1 ASP   315      18.096  35.955  84.058  1.00  0.00           O
ATOM   4946  OD2 ASP   315      18.918  33.981  84.335  1.00  0.00           O
ATOM   4947  C   ASP   315      22.214  34.533  84.928  1.00  0.00           C
ATOM   4948  O   ASP   315      22.627  35.505  84.271  1.00  0.00           O
ATOM   4949  N   LEU   316      22.743  33.283  84.798  1.00  0.00           N
ATOM   4950  H   LEU   316      22.390  32.606  85.460  1.00  0.00           H
ATOM   4951  CA  LEU   316      23.668  32.850  83.776  1.00  0.00           C
ATOM   4952  HA  LEU   316      24.209  33.677  83.317  1.00  0.00           H
ATOM   4953  CB  LEU   316      24.763  31.991  84.298  1.00  0.00           C
ATOM   4954  HB2 LEU   316      24.341  31.106  84.774  1.00  0.00           H
ATOM   4955  HB3 LEU   316      25.389  31.759  83.436  1.00  0.00           H
ATOM   4956  CG  LEU   316      25.655  32.786  85.337  1.00  0.00           C
ATOM   4957  HG  LEU   316      25.534  33.866  85.251  1.00  0.00           H
ATOM   4958  CD1 LEU   316      25.473  32.312  86.774  1.00  0.00           C
ATOM   4959 HD11 LEU   316      24.439  32.311  87.118  1.00  0.00           H
ATOM   4960 HD12 LEU   316      25.943  33.005  87.472  1.00  0.00           H
ATOM   4961 HD13 LEU   316      25.977  31.368  86.982  1.00  0.00           H
ATOM   4962  CD2 LEU   316      27.167  32.383  85.031  1.00  0.00           C
ATOM   4963 HD21 LEU   316      27.488  32.801  84.076  1.00  0.00           H
ATOM   4964 HD22 LEU   316      27.688  32.769  85.907  1.00  0.00           H
ATOM   4965 HD23 LEU   316      27.316  31.305  85.065  1.00  0.00           H
ATOM   4966  C   LEU   316      22.985  32.290  82.478  1.00  0.00           C
ATOM   4967  O   LEU   316      23.660  31.640  81.578  1.00  0.00           O
ATOM   4968  N   SER   317      21.657  32.543  82.377  1.00  0.00           N
ATOM   4969  H   SER   317      21.090  33.021  83.062  1.00  0.00           H
ATOM   4970  CA  SER   317      20.968  31.998  81.164  1.00  0.00           C
ATOM   4971  HA  SER   317      21.227  30.953  80.994  1.00  0.00           H
ATOM   4972  CB  SER   317      19.447  32.031  81.362  1.00  0.00           C
ATOM   4973  HB2 SER   317      19.010  31.720  80.413  1.00  0.00           H
ATOM   4974  HB3 SER   317      19.105  31.345  82.136  1.00  0.00           H
ATOM   4975  OG  SER   317      18.859  33.318  81.708  1.00  0.00           O
ATOM   4976  HG  SER   317      18.869  33.315  82.669  1.00  0.00           H
ATOM   4977  C   SER   317      21.454  32.612  79.843  1.00  0.00           C
ATOM   4978  O   SER   317      21.143  32.008  78.820  1.00  0.00           O
ATOM   4979  N   LYS   318      22.151  33.798  79.813  1.00  0.00           N
ATOM   4980  H   LYS   318      22.382  34.384  80.602  1.00  0.00           H
ATOM   4981  CA  LYS   318      22.642  34.337  78.522  1.00  0.00           C
ATOM   4982  HA  LYS   318      22.098  33.858  77.707  1.00  0.00           H
ATOM   4983  CB  LYS   318      22.187  35.830  78.485  1.00  0.00           C
ATOM   4984  HB2 LYS   318      22.641  36.414  79.287  1.00  0.00           H
ATOM   4985  HB3 LYS   318      22.570  36.301  77.579  1.00  0.00           H
ATOM   4986  CG  LYS   318      20.632  35.968  78.642  1.00  0.00           C
ATOM   4987  HG2 LYS   318      20.173  35.189  78.035  1.00  0.00           H
ATOM   4988  HG3 LYS   318      20.371  35.713  79.670  1.00  0.00           H
ATOM   4989  CD  LYS   318      20.091  37.370  78.310  1.00  0.00           C
ATOM   4990  HD2 LYS   318      19.076  37.463  78.697  1.00  0.00           H
ATOM   4991  HD3 LYS   318      20.641  38.106  78.896  1.00  0.00           H
ATOM   4992  CE  LYS   318      20.103  37.692  76.832  1.00  0.00           C
ATOM   4993  HE2 LYS   318      21.121  37.810  76.457  1.00  0.00           H
ATOM   4994  HE3 LYS   318      19.611  36.888  76.284  1.00  0.00           H
ATOM   4995  NZ  LYS   318      19.343  38.946  76.684  1.00  0.00           N
ATOM   4996  HZ1 LYS   318      19.761  39.695  77.216  1.00  0.00           H
ATOM   4997  HZ2 LYS   318      18.404  38.886  77.054  1.00  0.00           H
ATOM   4998  HZ3 LYS   318      19.305  39.087  75.685  1.00  0.00           H
ATOM   4999  C   LYS   318      24.077  34.111  78.098  1.00  0.00           C
ATOM   5000  O   LYS   318      24.493  34.509  76.993  1.00  0.00           O
ATOM   5001  N   PHE   319      24.804  33.561  79.064  1.00  0.00           N
ATOM   5002  H   PHE   319      24.178  33.303  79.813  1.00  0.00           H
ATOM   5003  CA  PHE   319      26.212  33.336  79.218  1.00  0.00           C
ATOM   5004  HA  PHE   319      26.704  33.833  78.382  1.00  0.00           H
ATOM   5005  CB  PHE   319      26.548  34.194  80.449  1.00  0.00           C
ATOM   5006  HB2 PHE   319      26.048  35.161  80.390  1.00  0.00           H
ATOM   5007  HB3 PHE   319      26.367  33.619  81.356  1.00  0.00           H
ATOM   5008  CG  PHE   319      28.003  34.614  80.437  1.00  0.00           C
ATOM   5009  CD1 PHE   319      28.433  35.734  79.729  1.00  0.00           C
ATOM   5010  HD1 PHE   319      27.732  36.332  79.167  1.00  0.00           H
ATOM   5011  CE1 PHE   319      29.815  35.966  79.621  1.00  0.00           C
ATOM   5012  HE1 PHE   319      30.123  36.777  78.976  1.00  0.00           H
ATOM   5013  CZ  PHE   319      30.756  35.271  80.385  1.00  0.00           C
ATOM   5014  HZ  PHE   319      31.819  35.465  80.352  1.00  0.00           H
ATOM   5015  CE2 PHE   319      30.295  34.301  81.245  1.00  0.00           C
ATOM   5016  HE2 PHE   319      30.964  33.599  81.722  1.00  0.00           H
ATOM   5017  CD2 PHE   319      28.902  34.005  81.321  1.00  0.00           C
ATOM   5018  HD2 PHE   319      28.555  33.184  81.931  1.00  0.00           H
ATOM   5019  C   PHE   319      26.674  31.882  79.308  1.00  0.00           C
ATOM   5020  O   PHE   319      27.811  31.571  78.912  1.00  0.00           O
ATOM   5021  N   ASP   320      25.726  30.988  79.625  1.00  0.00           N
ATOM   5022  H   ASP   320      24.777  31.320  79.720  1.00  0.00           H
ATOM   5023  CA  ASP   320      26.102  29.582  79.715  1.00  0.00           C
ATOM   5024  HA  ASP   320      27.050  29.460  80.238  1.00  0.00           H
ATOM   5025  CB  ASP   320      25.089  28.827  80.615  1.00  0.00           C
ATOM   5026  HB2 ASP   320      25.327  27.766  80.677  1.00  0.00           H
ATOM   5027  HB3 ASP   320      25.086  29.261  81.615  1.00  0.00           H
ATOM   5028  CG  ASP   320      23.595  28.929  80.216  1.00  0.00           C
ATOM   5029  OD1 ASP   320      23.235  29.360  79.135  1.00  0.00           O
ATOM   5030  OD2 ASP   320      22.780  28.386  80.950  1.00  0.00           O
ATOM   5031  C   ASP   320      26.118  29.022  78.280  1.00  0.00           C
ATOM   5032  O   ASP   320      26.644  27.893  78.118  1.00  0.00           O
ATOM   5033  N   LYS   321      25.732  29.674  77.169  1.00  0.00           N
ATOM   5034  H   LYS   321      25.744  30.676  77.288  1.00  0.00           H
ATOM   5035  CA  LYS   321      25.867  29.036  75.790  1.00  0.00           C
ATOM   5036  HA  LYS   321      25.931  27.964  75.974  1.00  0.00           H
ATOM   5037  CB  LYS   321      24.606  29.449  75.037  1.00  0.00           C
ATOM   5038  HB2 LYS   321      24.412  30.484  75.318  1.00  0.00           H
ATOM   5039  HB3 LYS   321      24.759  29.559  73.963  1.00  0.00           H
ATOM   5040  CG  LYS   321      23.427  28.499  75.464  1.00  0.00           C
ATOM   5041  HG2 LYS   321      23.752  27.513  75.131  1.00  0.00           H
ATOM   5042  HG3 LYS   321      23.324  28.486  76.548  1.00  0.00           H
[truncated: 178,861 more chars]
