# Supplementary material for: Worth the Weight: Sub-Pocket EXplorer (SubPEx), a Weighted Ensemble Method to Enhance Binding-Pocket Conformational Sampling
Source: J Chem Theory Comput. 2023 Aug 16;19(17):5677–89. doi: 10.1021/acs.jctc.3c00478 (PMC10500992; doi:10.1021/acs.jctc.3c00478)
Supplement: Supplementary file 2 — ct3c00478_si_002.zip [file ct3c00478_si_002.zip › clustered_structures/HXK2/brute-force/rep.c20.aligned.pdb]

HELIX    1   1 LYS      4  PHE     17  1                                  14
HELIX    2   2 THR     21  LEU     39  1                                  19
HELIX    3   3 MET    101  THR    103  1                                   3
HELIX    4   4 GLU    109  GLU    124  1                                  16
HELIX    5   5 VAL    171  ARG    182  1                                  12
HELIX    6   6 ASP    194  THR    205  1                                  12
HELIX    7   7 CYS    227  ASP    229  1                                   3
HELIX    8   8 TYR    253  SER    255  1                                   3
HELIX    9   9 LYS    267  GLU    275  1                                   9
HELIX   10  10 THR    283  SER    288  1                                   6
HELIX   11  11 LEU    293  LYS    306  1                                  14
HELIX   12  12 SER    328  GLU    334  1                                   7
HELIX   13  13 GLU    342  GLU    351  1                                  10
HELIX   14  14 VAL    358  LEU    378  1                                  21
HELIX   15  15 CYS    381  LYS    389  1                                   9
HELIX   16  16 SER    402  ARG    406  1                                   5
HELIX   17  17 PHE    410  TYR    422  1                                  13
HELIX   18  18 GLY    442  GLU    460  1                                  19
SHEET    1   1 1 SER    62  LEU    70  0
SHEET    2   2 1 ASN    74  GLY    83  0
SHEET    3   3 1 PHE    88  ARG    96  0
SHEET    4   4 1 ILE   134  THR   139  0
SHEET    5   5 1 ILE   186  ILE   192  0
SHEET    6   6 1 THR   209  PHE   215  0
SHEET    7   7 1 VAL   219  VAL   226  0
SHEET    8   8 1 PRO   246  ASN   250  0
SHEET    9   9 1 GLY   395  ASP   400  0
SHEET   10  10 1 ILE   434  PRO   438  0
CRYST1  150.149  145.574  167.866   5.86   4.73   8.32               1
ATOM      1  N   ASP     1      40.165  49.266  93.592  1.00  0.00           N
ATOM      2  H1  ASP     1      39.375  48.911  94.111  1.00  0.00           H
ATOM      3  H2  ASP     1      40.456  50.219  93.756  1.00  0.00           H
ATOM      4  H3  ASP     1      39.763  49.218  92.667  1.00  0.00           H
ATOM      5  CA  ASP     1      41.327  48.348  93.626  1.00  0.00           C
ATOM      6  HA  ASP     1      42.117  48.549  92.903  1.00  0.00           H
ATOM      7  CB  ASP     1      42.039  48.506  94.954  1.00  0.00           C
ATOM      8  HB2 ASP     1      42.962  47.937  94.847  1.00  0.00           H
ATOM      9  HB3 ASP     1      42.356  49.534  95.123  1.00  0.00           H
ATOM     10  CG  ASP     1      41.270  48.008  96.208  1.00  0.00           C
ATOM     11  OD1 ASP     1      40.011  48.099  96.305  1.00  0.00           O
ATOM     12  OD2 ASP     1      41.917  47.648  97.207  1.00  0.00           O
ATOM     13  C   ASP     1      40.838  46.925  93.364  1.00  0.00           C
ATOM     14  O   ASP     1      39.650  46.716  93.261  1.00  0.00           O
ATOM     15  N   VAL     2      41.725  45.954  93.114  1.00  0.00           N
ATOM     16  H   VAL     2      42.671  46.114  93.429  1.00  0.00           H
ATOM     17  CA  VAL     2      41.423  44.528  92.832  1.00  0.00           C
ATOM     18  HA  VAL     2      40.335  44.517  92.898  1.00  0.00           H
ATOM     19  CB  VAL     2      41.797  44.120  91.353  1.00  0.00           C
ATOM     20  HB  VAL     2      42.885  44.128  91.284  1.00  0.00           H
ATOM     21  CG1 VAL     2      41.303  42.762  90.958  1.00  0.00           C
ATOM     22 HG11 VAL     2      41.738  41.989  91.592  1.00  0.00           H
ATOM     23 HG12 VAL     2      40.218  42.691  90.891  1.00  0.00           H
ATOM     24 HG13 VAL     2      41.677  42.521  89.963  1.00  0.00           H
ATOM     25  CG2 VAL     2      41.453  45.061  90.189  1.00  0.00           C
ATOM     26 HG21 VAL     2      41.957  46.018  90.319  1.00  0.00           H
ATOM     27 HG22 VAL     2      40.368  45.094  90.080  1.00  0.00           H
ATOM     28 HG23 VAL     2      41.876  44.610  89.292  1.00  0.00           H
ATOM     29  C   VAL     2      42.035  43.614  93.860  1.00  0.00           C
ATOM     30  O   VAL     2      43.220  43.694  94.224  1.00  0.00           O
ATOM     31  N   PRO     3      41.253  42.718  94.474  1.00  0.00           N
ATOM     32  CD  PRO     3      39.783  42.468  94.182  1.00  0.00           C
ATOM     33  HD2 PRO     3      39.564  42.514  93.115  1.00  0.00           H
ATOM     34  HD3 PRO     3      39.086  43.204  94.582  1.00  0.00           H
ATOM     35  CG  PRO     3      39.573  41.076  94.783  1.00  0.00           C
ATOM     36  HG2 PRO     3      39.907  40.312  94.081  1.00  0.00           H
ATOM     37  HG3 PRO     3      38.527  40.922  95.052  1.00  0.00           H
ATOM     38  CB  PRO     3      40.458  41.074  96.025  1.00  0.00           C
ATOM     39  HB2 PRO     3      40.621  40.042  96.333  1.00  0.00           H
ATOM     40  HB3 PRO     3      39.895  41.565  96.816  1.00  0.00           H
ATOM     41  CA  PRO     3      41.680  41.920  95.569  1.00  0.00           C
ATOM     42  HA  PRO     3      42.034  42.534  96.396  1.00  0.00           H
ATOM     43  C   PRO     3      42.697  40.906  95.180  1.00  0.00           C
ATOM     44  O   PRO     3      42.861  40.577  93.999  1.00  0.00           O
ATOM     45  N   LYS     4      43.428  40.434  96.169  1.00  0.00           N
ATOM     46  H   LYS     4      43.221  40.707  97.118  1.00  0.00           H
ATOM     47  CA  LYS     4      44.567  39.607  95.934  1.00  0.00           C
ATOM     48  HA  LYS     4      45.293  40.196  95.373  1.00  0.00           H
ATOM     49  CB  LYS     4      45.173  39.373  97.291  1.00  0.00           C
ATOM     50  HB2 LYS     4      45.371  40.308  97.817  1.00  0.00           H
ATOM     51  HB3 LYS     4      44.490  38.821  97.935  1.00  0.00           H
ATOM     52  CG  LYS     4      46.444  38.531  97.256  1.00  0.00           C
ATOM     53  HG2 LYS     4      46.342  37.537  96.821  1.00  0.00           H
ATOM     54  HG3 LYS     4      47.220  39.060  96.703  1.00  0.00           H
ATOM     55  CD  LYS     4      46.955  38.378  98.682  1.00  0.00           C
ATOM     56  HD2 LYS     4      46.897  39.348  99.175  1.00  0.00           H
ATOM     57  HD3 LYS     4      46.345  37.585  99.116  1.00  0.00           H
ATOM     58  CE  LYS     4      48.417  37.852  98.727  1.00  0.00           C
ATOM     59  HE2 LYS     4      48.571  37.248  99.621  1.00  0.00           H
ATOM     60  HE3 LYS     4      48.604  37.185  97.884  1.00  0.00           H
ATOM     61  NZ  LYS     4      49.375  38.902  98.674  1.00  0.00           N
ATOM     62  HZ1 LYS     4      49.584  39.348  99.556  1.00  0.00           H
ATOM     63  HZ2 LYS     4      49.118  39.679  98.082  1.00  0.00           H
ATOM     64  HZ3 LYS     4      50.222  38.540  98.257  1.00  0.00           H
ATOM     65  C   LYS     4      44.306  38.294  95.141  1.00  0.00           C
ATOM     66  O   LYS     4      45.042  38.017  94.232  1.00  0.00           O
ATOM     67  N   GLU     5      43.242  37.575  95.534  1.00  0.00           N
ATOM     68  H   GLU     5      42.664  37.945  96.275  1.00  0.00           H
ATOM     69  CA  GLU     5      42.974  36.239  94.982  1.00  0.00           C
ATOM     70  HA  GLU     5      43.855  35.603  95.062  1.00  0.00           H
ATOM     71  CB  GLU     5      41.898  35.561  95.840  1.00  0.00           C
ATOM     72  HB2 GLU     5      41.559  34.667  95.317  1.00  0.00           H
ATOM     73  HB3 GLU     5      42.377  35.225  96.759  1.00  0.00           H
ATOM     74  CG  GLU     5      40.671  36.342  96.243  1.00  0.00           C
ATOM     75  HG2 GLU     5      40.512  37.142  95.521  1.00  0.00           H
ATOM     76  HG3 GLU     5      39.806  35.679  96.223  1.00  0.00           H
ATOM     77  CD  GLU     5      40.619  36.994  97.644  1.00  0.00           C
ATOM     78  OE1 GLU     5      39.556  36.972  98.248  1.00  0.00           O
ATOM     79  OE2 GLU     5      41.554  37.676  98.014  1.00  0.00           O
ATOM     80  C   GLU     5      42.531  36.363  93.474  1.00  0.00           C
ATOM     81  O   GLU     5      42.838  35.474  92.691  1.00  0.00           O
ATOM     82  N   LEU     6      41.878  37.492  93.050  1.00  0.00           N
ATOM     83  H   LEU     6      41.602  38.242  93.670  1.00  0.00           H
ATOM     84  CA  LEU     6      41.691  37.772  91.591  1.00  0.00           C
ATOM     85  HA  LEU     6      41.426  36.842  91.088  1.00  0.00           H
ATOM     86  CB  LEU     6      40.302  38.523  91.422  1.00  0.00           C
ATOM     87  HB2 LEU     6      39.642  37.720  91.749  1.00  0.00           H
ATOM     88  HB3 LEU     6      40.283  39.443  92.005  1.00  0.00           H
ATOM     89  CG  LEU     6      39.955  38.868  89.969  1.00  0.00           C
ATOM     90  HG  LEU     6      40.761  39.476  89.559  1.00  0.00           H
ATOM     91  CD1 LEU     6      39.840  37.708  89.007  1.00  0.00           C
ATOM     92 HD11 LEU     6      39.139  37.018  89.477  1.00  0.00           H
ATOM     93 HD12 LEU     6      40.838  37.279  88.917  1.00  0.00           H
ATOM     94 HD13 LEU     6      39.553  38.044  88.011  1.00  0.00           H
ATOM     95  CD2 LEU     6      38.657  39.638  89.929  1.00  0.00           C
ATOM     96 HD21 LEU     6      38.639  40.261  90.823  1.00  0.00           H
ATOM     97 HD22 LEU     6      38.510  40.276  89.058  1.00  0.00           H
ATOM     98 HD23 LEU     6      37.865  38.897  90.033  1.00  0.00           H
ATOM     99  C   LEU     6      42.887  38.427  90.887  1.00  0.00           C
ATOM    100  O   LEU     6      43.291  38.027  89.779  1.00  0.00           O
ATOM    101  N   MET     7      43.688  39.319  91.633  1.00  0.00           N
ATOM    102  H   MET     7      43.458  39.580  92.581  1.00  0.00           H
ATOM    103  CA  MET     7      44.768  40.074  90.999  1.00  0.00           C
ATOM    104  HA  MET     7      44.396  40.383  90.022  1.00  0.00           H
ATOM    105  CB  MET     7      45.097  41.349  91.734  1.00  0.00           C
ATOM    106  HB2 MET     7      44.259  41.966  92.057  1.00  0.00           H
ATOM    107  HB3 MET     7      45.681  41.084  92.616  1.00  0.00           H
ATOM    108  CG  MET     7      46.001  42.214  90.790  1.00  0.00           C
ATOM    109  HG2 MET     7      46.950  41.685  90.698  1.00  0.00           H
ATOM    110  HG3 MET     7      45.530  42.121  89.811  1.00  0.00           H
ATOM    111  SD  MET     7      46.165  44.026  91.135  1.00  0.00           S
ATOM    112  CE  MET     7      46.675  44.119  92.852  1.00  0.00           C
ATOM    113  HE1 MET     7      47.687  43.759  93.039  1.00  0.00           H
ATOM    114  HE2 MET     7      46.575  45.135  93.235  1.00  0.00           H
ATOM    115  HE3 MET     7      45.965  43.646  93.530  1.00  0.00           H
ATOM    116  C   MET     7      45.848  39.099  90.678  1.00  0.00           C
ATOM    117  O   MET     7      46.593  39.220  89.695  1.00  0.00           O
ATOM    118  N   GLN     8      46.083  38.037  91.496  1.00  0.00           N
ATOM    119  H   GLN     8      45.485  37.981  92.308  1.00  0.00           H
ATOM    120  CA  GLN     8      47.011  36.955  91.248  1.00  0.00           C
ATOM    121  HA  GLN     8      47.937  37.230  90.743  1.00  0.00           H
ATOM    122  CB  GLN     8      47.242  36.178  92.543  1.00  0.00           C
ATOM    123  HB2 GLN     8      46.290  36.069  93.064  1.00  0.00           H
ATOM    124  HB3 GLN     8      47.705  35.197  92.443  1.00  0.00           H
ATOM    125  CG  GLN     8      48.307  37.060  93.338  1.00  0.00           C
ATOM    126  HG2 GLN     8      49.315  36.901  92.957  1.00  0.00           H
ATOM    127  HG3 GLN     8      48.105  38.130  93.346  1.00  0.00           H
ATOM    128  CD  GLN     8      48.414  36.573  94.811  1.00  0.00           C
ATOM    129  OE1 GLN     8      47.598  35.795  95.350  1.00  0.00           O
ATOM    130  NE2 GLN     8      49.447  36.977  95.515  1.00  0.00           N
ATOM    131 HE21 GLN     8      49.696  36.648  96.436  1.00  0.00           H
ATOM    132 HE22 GLN     8      50.090  37.538  94.978  1.00  0.00           H
ATOM    133  C   GLN     8      46.562  36.014  90.143  1.00  0.00           C
ATOM    134  O   GLN     8      47.438  35.402  89.485  1.00  0.00           O
ATOM    135  N   GLN     9      45.273  35.880  89.739  1.00  0.00           N
ATOM    136  H   GLN     9      44.585  36.195  90.408  1.00  0.00           H
ATOM    137  CA  GLN     9      44.787  35.107  88.547  1.00  0.00           C
ATOM    138  HA  GLN     9      45.477  34.265  88.505  1.00  0.00           H
ATOM    139  CB  GLN     9      43.343  34.673  88.730  1.00  0.00           C
ATOM    140  HB2 GLN     9      42.751  35.554  88.975  1.00  0.00           H
ATOM    141  HB3 GLN     9      42.874  34.245  87.842  1.00  0.00           H
ATOM    142  CG  GLN     9      43.169  33.722  89.895  1.00  0.00           C
ATOM    143  HG2 GLN     9      43.962  33.829  90.635  1.00  0.00           H
ATOM    144  HG3 GLN     9      42.220  33.947  90.383  1.00  0.00           H
ATOM    145  CD  GLN     9      43.086  32.233  89.448  1.00  0.00           C
ATOM    146  OE1 GLN     9      43.383  31.824  88.324  1.00  0.00           O
ATOM    147  NE2 GLN     9      42.581  31.450  90.345  1.00  0.00           N
ATOM    148 HE21 GLN     9      42.560  30.490  90.031  1.00  0.00           H
ATOM    149 HE22 GLN     9      42.391  31.724  91.297  1.00  0.00           H
ATOM    150  C   GLN     9      44.749  35.916  87.290  1.00  0.00           C
ATOM    151  O   GLN     9      45.010  35.406  86.224  1.00  0.00           O
ATOM    152  N   ILE    10      44.651  37.270  87.408  1.00  0.00           N
ATOM    153  H   ILE    10      44.432  37.574  88.346  1.00  0.00           H
ATOM    154  CA  ILE    10      44.744  38.239  86.264  1.00  0.00           C
ATOM    155  HA  ILE    10      44.113  37.834  85.474  1.00  0.00           H
ATOM    156  CB  ILE    10      44.292  39.575  86.726  1.00  0.00           C
ATOM    157  HB  ILE    10      44.630  39.738  87.750  1.00  0.00           H
ATOM    158  CG2 ILE    10      44.871  40.644  85.863  1.00  0.00           C
ATOM    159 HG21 ILE    10      45.054  40.344  84.831  1.00  0.00           H
ATOM    160 HG22 ILE    10      45.851  41.014  86.162  1.00  0.00           H
ATOM    161 HG23 ILE    10      44.241  41.517  85.697  1.00  0.00           H
ATOM    162  CG1 ILE    10      42.742  39.499  86.563  1.00  0.00           C
ATOM    163 HG12 ILE    10      42.383  39.309  85.551  1.00  0.00           H
ATOM    164 HG13 ILE    10      42.433  38.703  87.241  1.00  0.00           H
ATOM    165  CD1 ILE    10      42.065  40.753  87.090  1.00  0.00           C
ATOM    166 HD11 ILE    10      42.425  41.128  88.047  1.00  0.00           H
ATOM    167 HD12 ILE    10      41.086  40.366  87.369  1.00  0.00           H
ATOM    168 HD13 ILE    10      42.106  41.559  86.357  1.00  0.00           H
ATOM    169  C   ILE    10      46.197  38.192  85.713  1.00  0.00           C
ATOM    170  O   ILE    10      46.419  38.248  84.509  1.00  0.00           O
ATOM    171  N   GLU    11      47.191  38.126  86.589  1.00  0.00           N
ATOM    172  H   GLU    11      46.987  38.420  87.534  1.00  0.00           H
ATOM    173  CA  GLU    11      48.546  37.891  86.256  1.00  0.00           C
ATOM    174  HA  GLU    11      48.933  38.459  85.410  1.00  0.00           H
ATOM    175  CB  GLU    11      49.424  38.275  87.410  1.00  0.00           C
ATOM    176  HB2 GLU    11      48.953  37.665  88.182  1.00  0.00           H
ATOM    177  HB3 GLU    11      50.400  37.844  87.185  1.00  0.00           H
ATOM    178  CG  GLU    11      49.684  39.770  87.780  1.00  0.00           C
ATOM    179  HG2 GLU    11      48.668  40.163  87.830  1.00  0.00           H
ATOM    180  HG3 GLU    11      50.173  39.778  88.755  1.00  0.00           H
ATOM    181  CD  GLU    11      50.476  40.629  86.743  1.00  0.00           C
ATOM    182  OE1 GLU    11      50.889  41.771  86.975  1.00  0.00           O
ATOM    183  OE2 GLU    11      50.852  40.124  85.600  1.00  0.00           O
ATOM    184  C   GLU    11      48.851  36.478  85.779  1.00  0.00           C
ATOM    185  O   GLU    11      49.606  36.290  84.867  1.00  0.00           O
ATOM    186  N   ASN    12      48.183  35.422  86.255  1.00  0.00           N
ATOM    187  H   ASN    12      47.585  35.636  87.040  1.00  0.00           H
ATOM    188  CA  ASN    12      48.323  34.082  85.820  1.00  0.00           C
ATOM    189  HA  ASN    12      49.398  33.902  85.854  1.00  0.00           H
ATOM    190  CB  ASN    12      47.567  33.139  86.724  1.00  0.00           C
ATOM    191  HB2 ASN    12      47.709  33.335  87.788  1.00  0.00           H
ATOM    192  HB3 ASN    12      46.511  33.277  86.492  1.00  0.00           H
ATOM    193  CG  ASN    12      47.919  31.642  86.542  1.00  0.00           C
ATOM    194  OD1 ASN    12      49.042  31.132  86.738  1.00  0.00           O
ATOM    195  ND2 ASN    12      46.974  30.792  86.161  1.00  0.00           N
ATOM    196 HD21 ASN    12      46.070  31.207  85.988  1.00  0.00           H
ATOM    197 HD22 ASN    12      47.183  29.811  86.037  1.00  0.00           H
ATOM    198  C   ASN    12      47.782  33.947  84.371  1.00  0.00           C
ATOM    199  O   ASN    12      48.439  33.269  83.574  1.00  0.00           O
ATOM    200  N   PHE    13      46.818  34.698  83.983  1.00  0.00           N
ATOM    201  H   PHE    13      46.296  35.231  84.664  1.00  0.00           H
ATOM    202  CA  PHE    13      46.460  34.779  82.596  1.00  0.00           C
ATOM    203  HA  PHE    13      46.510  33.820  82.082  1.00  0.00           H
ATOM    204  CB  PHE    13      44.999  35.247  82.616  1.00  0.00           C
ATOM    205  HB2 PHE    13      44.869  36.149  83.215  1.00  0.00           H
ATOM    206  HB3 PHE    13      44.752  35.585  81.611  1.00  0.00           H
ATOM    207  CG  PHE    13      43.994  34.201  83.027  1.00  0.00           C
ATOM    208  CD1 PHE    13      44.081  32.901  82.553  1.00  0.00           C
ATOM    209  HD1 PHE    13      44.903  32.642  81.903  1.00  0.00           H
ATOM    210  CE1 PHE    13      43.082  31.945  82.827  1.00  0.00           C
ATOM    211  HE1 PHE    13      43.170  30.980  82.349  1.00  0.00           H
ATOM    212  CZ  PHE    13      41.947  32.338  83.471  1.00  0.00           C
ATOM    213  HZ  PHE    13      41.033  31.765  83.458  1.00  0.00           H
ATOM    214  CE2 PHE    13      41.899  33.587  84.014  1.00  0.00           C
ATOM    215  HE2 PHE    13      41.024  33.900  84.563  1.00  0.00           H
ATOM    216  CD2 PHE    13      42.896  34.568  83.806  1.00  0.00           C
ATOM    217  HD2 PHE    13      42.707  35.559  84.190  1.00  0.00           H
ATOM    218  C   PHE    13      47.468  35.615  81.729  1.00  0.00           C
ATOM    219  O   PHE    13      47.667  35.289  80.548  1.00  0.00           O
ATOM    220  N   GLU    14      47.967  36.711  82.260  1.00  0.00           N
ATOM    221  H   GLU    14      47.718  37.005  83.194  1.00  0.00           H
ATOM    222  CA  GLU    14      49.069  37.396  81.578  1.00  0.00           C
ATOM    223  HA  GLU    14      48.675  37.560  80.576  1.00  0.00           H
ATOM    224  CB  GLU    14      49.331  38.764  82.242  1.00  0.00           C
ATOM    225  HB2 GLU    14      48.382  39.299  82.270  1.00  0.00           H
ATOM    226  HB3 GLU    14      49.621  38.554  83.271  1.00  0.00           H
ATOM    227  CG  GLU    14      50.461  39.575  81.542  1.00  0.00           C
ATOM    228  HG2 GLU    14      51.418  39.160  81.859  1.00  0.00           H
ATOM    229  HG3 GLU    14      50.308  39.337  80.489  1.00  0.00           H
ATOM    230  CD  GLU    14      50.354  41.055  81.722  1.00  0.00           C
ATOM    231  OE1 GLU    14      49.450  41.551  82.467  1.00  0.00           O
ATOM    232  OE2 GLU    14      51.123  41.828  81.099  1.00  0.00           O
ATOM    233  C   GLU    14      50.342  36.534  81.323  1.00  0.00           C
ATOM    234  O   GLU    14      50.909  36.569  80.186  1.00  0.00           O
ATOM    235  N   LYS    15      50.647  35.629  82.233  1.00  0.00           N
ATOM    236  H   LYS    15      50.138  35.744  83.098  1.00  0.00           H
ATOM    237  CA  LYS    15      51.615  34.525  82.158  1.00  0.00           C
ATOM    238  HA  LYS    15      52.580  34.914  81.833  1.00  0.00           H
ATOM    239  CB  LYS    15      51.813  33.765  83.482  1.00  0.00           C
ATOM    240  HB2 LYS    15      50.848  33.446  83.874  1.00  0.00           H
ATOM    241  HB3 LYS    15      52.399  32.868  83.283  1.00  0.00           H
ATOM    242  CG  LYS    15      52.533  34.756  84.469  1.00  0.00           C
ATOM    243  HG2 LYS    15      53.410  35.177  83.976  1.00  0.00           H
ATOM    244  HG3 LYS    15      51.788  35.505  84.739  1.00  0.00           H
ATOM    245  CD  LYS    15      52.860  34.086  85.783  1.00  0.00           C
ATOM    246  HD2 LYS    15      53.132  34.822  86.537  1.00  0.00           H
ATOM    247  HD3 LYS    15      51.941  33.719  86.239  1.00  0.00           H
ATOM    248  CE  LYS    15      53.908  32.963  85.718  1.00  0.00           C
ATOM    249  HE2 LYS    15      53.740  32.339  84.842  1.00  0.00           H
ATOM    250  HE3 LYS    15      54.912  33.384  85.679  1.00  0.00           H
ATOM    251  NZ  LYS    15      53.828  32.070  86.860  1.00  0.00           N
ATOM    252  HZ1 LYS    15      52.927  31.633  86.991  1.00  0.00           H
ATOM    253  HZ2 LYS    15      54.033  32.539  87.732  1.00  0.00           H
ATOM    254  HZ3 LYS    15      54.539  31.356  86.800  1.00  0.00           H
ATOM    255  C   LYS    15      51.237  33.480  81.121  1.00  0.00           C
ATOM    256  O   LYS    15      51.987  33.152  80.197  1.00  0.00           O
ATOM    257  N   ILE    16      50.033  32.895  81.134  1.00  0.00           N
ATOM    258  H   ILE    16      49.391  33.115  81.884  1.00  0.00           H
ATOM    259  CA  ILE    16      49.654  31.806  80.213  1.00  0.00           C
ATOM    260  HA  ILE    16      50.356  30.983  80.350  1.00  0.00           H
ATOM    261  CB  ILE    16      48.323  31.200  80.723  1.00  0.00           C
ATOM    262  HB  ILE    16      47.743  32.102  80.921  1.00  0.00           H
ATOM    263  CG2 ILE    16      47.670  30.337  79.588  1.00  0.00           C
ATOM    264 HG21 ILE    16      46.722  29.892  79.894  1.00  0.00           H
ATOM    265 HG22 ILE    16      48.434  29.632  79.262  1.00  0.00           H
ATOM    266 HG23 ILE    16      47.295  31.010  78.816  1.00  0.00           H
ATOM    267  CG1 ILE    16      48.617  30.451  82.032  1.00  0.00           C
ATOM    268 HG12 ILE    16      49.263  29.589  81.865  1.00  0.00           H
ATOM    269 HG13 ILE    16      49.182  31.030  82.762  1.00  0.00           H
ATOM    270  CD1 ILE    16      47.403  30.082  82.851  1.00  0.00           C
ATOM    271 HD11 ILE    16      46.914  29.329  82.232  1.00  0.00           H
ATOM    272 HD12 ILE    16      46.694  30.886  83.051  1.00  0.00           H
ATOM    273 HD13 ILE    16      47.745  29.514  83.716  1.00  0.00           H
ATOM    274  C   ILE    16      49.668  32.261  78.741  1.00  0.00           C
ATOM    275  O   ILE    16      50.201  31.600  77.926  1.00  0.00           O
ATOM    276  N   PHE    17      48.921  33.397  78.449  1.00  0.00           N
ATOM    277  H   PHE    17      48.413  33.824  79.210  1.00  0.00           H
ATOM    278  CA  PHE    17      48.723  33.835  77.038  1.00  0.00           C
ATOM    279  HA  PHE    17      48.570  32.925  76.458  1.00  0.00           H
ATOM    280  CB  PHE    17      47.354  34.688  76.894  1.00  0.00           C
ATOM    281  HB2 PHE    17      47.579  35.589  77.465  1.00  0.00           H
ATOM    282  HB3 PHE    17      47.104  35.011  75.884  1.00  0.00           H
ATOM    283  CG  PHE    17      46.112  34.036  77.423  1.00  0.00           C
ATOM    284  CD1 PHE    17      45.561  32.924  76.780  1.00  0.00           C
ATOM    285  HD1 PHE    17      46.090  32.474  75.952  1.00  0.00           H
ATOM    286  CE1 PHE    17      44.275  32.408  77.153  1.00  0.00           C
ATOM    287  HE1 PHE    17      43.898  31.486  76.732  1.00  0.00           H
ATOM    288  CZ  PHE    17      43.647  32.874  78.321  1.00  0.00           C
ATOM    289  HZ  PHE    17      42.714  32.409  78.604  1.00  0.00           H
ATOM    290  CE2 PHE    17      44.199  33.968  79.024  1.00  0.00           C
ATOM    291  HE2 PHE    17      43.572  34.399  79.791  1.00  0.00           H
ATOM    292  CD2 PHE    17      45.399  34.576  78.540  1.00  0.00           C
ATOM    293  HD2 PHE    17      45.799  35.475  78.982  1.00  0.00           H
ATOM    294  C   PHE    17      49.967  34.497  76.507  1.00  0.00           C
ATOM    295  O   PHE    17      49.928  34.847  75.364  1.00  0.00           O
ATOM    296  N   THR    18      51.058  34.772  77.220  1.00  0.00           N
ATOM    297  H   THR    18      51.047  34.593  78.214  1.00  0.00           H
ATOM    298  CA  THR    18      52.405  35.333  76.733  1.00  0.00           C
ATOM    299  HA  THR    18      52.231  36.332  76.332  1.00  0.00           H
ATOM    300  CB  THR    18      53.327  35.368  77.929  1.00  0.00           C
ATOM    301  HB  THR    18      53.185  34.421  78.450  1.00  0.00           H
ATOM    302  CG2 THR    18      54.857  35.344  77.752  1.00  0.00           C
ATOM    303 HG21 THR    18      55.141  35.916  76.868  1.00  0.00           H
ATOM    304 HG22 THR    18      55.257  34.334  77.659  1.00  0.00           H
ATOM    305 HG23 THR    18      55.319  35.905  78.564  1.00  0.00           H
ATOM    306  OG1 THR    18      53.012  36.528  78.752  1.00  0.00           O
ATOM    307  HG1 THR    18      52.153  36.504  79.181  1.00  0.00           H
ATOM    308  C   THR    18      52.930  34.429  75.487  1.00  0.00           C
ATOM    309  O   THR    18      52.683  33.223  75.455  1.00  0.00           O
ATOM    310  N   VAL    19      53.633  35.099  74.561  1.00  0.00           N
ATOM    311  H   VAL    19      53.917  36.032  74.826  1.00  0.00           H
ATOM    312  CA  VAL    19      54.341  34.549  73.396  1.00  0.00           C
ATOM    313  HA  VAL    19      54.373  33.459  73.411  1.00  0.00           H
ATOM    314  CB  VAL    19      53.543  34.739  72.058  1.00  0.00           C
ATOM    315  HB  VAL    19      53.596  35.784  71.754  1.00  0.00           H
ATOM    316  CG1 VAL    19      54.090  33.762  71.058  1.00  0.00           C
ATOM    317 HG11 VAL    19      53.534  33.954  70.141  1.00  0.00           H
ATOM    318 HG12 VAL    19      55.149  33.888  70.832  1.00  0.00           H
ATOM    319 HG13 VAL    19      53.960  32.713  71.328  1.00  0.00           H
ATOM    320  CG2 VAL    19      52.066  34.499  72.201  1.00  0.00           C
ATOM    321 HG21 VAL    19      51.827  33.569  72.717  1.00  0.00           H
ATOM    322 HG22 VAL    19      51.526  34.492  71.254  1.00  0.00           H
ATOM    323 HG23 VAL    19      51.632  35.324  72.765  1.00  0.00           H
ATOM    324  C   VAL    19      55.765  35.004  73.223  1.00  0.00           C
ATOM    325  O   VAL    19      55.911  36.044  72.670  1.00  0.00           O
ATOM    326  N   PRO    20      56.740  34.481  73.932  1.00  0.00           N
ATOM    327  CD  PRO    20      56.640  33.362  74.926  1.00  0.00           C
ATOM    328  HD2 PRO    20      56.826  32.375  74.502  1.00  0.00           H
ATOM    329  HD3 PRO    20      55.649  33.262  75.363  1.00  0.00           H
ATOM    330  CG  PRO    20      57.643  33.593  75.947  1.00  0.00           C
ATOM    331  HG2 PRO    20      57.844  32.629  76.416  1.00  0.00           H
ATOM    332  HG3 PRO    20      57.322  34.384  76.624  1.00  0.00           H
ATOM    333  CB  PRO    20      58.719  34.098  75.078  1.00  0.00           C
ATOM    334  HB2 PRO    20      59.218  33.289  74.546  1.00  0.00           H
ATOM    335  HB3 PRO    20      59.511  34.583  75.648  1.00  0.00           H
ATOM    336  CA  PRO    20      58.040  35.053  74.113  1.00  0.00           C
ATOM    337  HA  PRO    20      57.936  35.997  74.648  1.00  0.00           H
ATOM    338  C   PRO    20      58.914  35.080  72.839  1.00  0.00           C
ATOM    339  O   PRO    20      58.583  34.480  71.847  1.00  0.00           O
ATOM    340  N   THR    21      60.020  35.793  72.821  1.00  0.00           N
ATOM    341  H   THR    21      60.194  36.281  73.687  1.00  0.00           H
ATOM    342  CA  THR    21      60.947  36.002  71.732  1.00  0.00           C
ATOM    343  HA  THR    21      60.400  36.255  70.823  1.00  0.00           H
ATOM    344  CB  THR    21      62.012  37.041  72.124  1.00  0.00           C
ATOM    345  HB  THR    21      62.620  36.644  72.938  1.00  0.00           H
ATOM    346  CG2 THR    21      62.981  37.183  70.924  1.00  0.00           C
ATOM    347 HG21 THR    21      63.761  36.423  70.927  1.00  0.00           H
ATOM    348 HG22 THR    21      63.408  38.181  71.024  1.00  0.00           H
ATOM    349 HG23 THR    21      62.384  37.215  70.012  1.00  0.00           H
ATOM    350  OG1 THR    21      61.487  38.309  72.437  1.00  0.00           O
ATOM    351  HG1 THR    21      60.892  38.132  73.169  1.00  0.00           H
ATOM    352  C   THR    21      61.567  34.641  71.284  1.00  0.00           C
ATOM    353  O   THR    21      61.568  34.383  70.096  1.00  0.00           O
ATOM    354  N   GLU    22      62.003  33.746  72.170  1.00  0.00           N
ATOM    355  H   GLU    22      61.841  34.105  73.100  1.00  0.00           H
ATOM    356  CA  GLU    22      62.624  32.444  71.799  1.00  0.00           C
ATOM    357  HA  GLU    22      63.368  32.670  71.036  1.00  0.00           H
ATOM    358  CB  GLU    22      63.372  31.740  72.968  1.00  0.00           C
ATOM    359  HB2 GLU    22      62.930  31.899  73.951  1.00  0.00           H
ATOM    360  HB3 GLU    22      63.325  30.660  72.826  1.00  0.00           H
ATOM    361  CG  GLU    22      64.783  32.285  73.014  1.00  0.00           C
ATOM    362  HG2 GLU    22      64.830  33.341  72.749  1.00  0.00           H
ATOM    363  HG3 GLU    22      65.136  32.209  74.043  1.00  0.00           H
ATOM    364  CD  GLU    22      65.588  31.323  72.173  1.00  0.00           C
ATOM    365  OE1 GLU    22      66.512  30.696  72.751  1.00  0.00           O
ATOM    366  OE2 GLU    22      65.539  31.277  70.922  1.00  0.00           O
ATOM    367  C   GLU    22      61.558  31.575  71.187  1.00  0.00           C
ATOM    368  O   GLU    22      61.853  30.795  70.234  1.00  0.00           O
ATOM    369  N   THR    23      60.301  31.636  71.662  1.00  0.00           N
ATOM    370  H   THR    23      60.109  32.296  72.402  1.00  0.00           H
ATOM    371  CA  THR    23      59.115  30.932  71.151  1.00  0.00           C
ATOM    372  HA  THR    23      59.359  29.872  71.215  1.00  0.00           H
ATOM    373  CB  THR    23      57.914  31.166  72.041  1.00  0.00           C
ATOM    374  HB  THR    23      58.059  32.170  72.440  1.00  0.00           H
ATOM    375  CG2 THR    23      56.546  30.826  71.353  1.00  0.00           C
ATOM    376 HG21 THR    23      55.716  30.665  72.040  1.00  0.00           H
ATOM    377 HG22 THR    23      56.627  29.927  70.744  1.00  0.00           H
ATOM    378 HG23 THR    23      56.233  31.655  70.717  1.00  0.00           H
ATOM    379  OG1 THR    23      57.936  30.226  73.099  1.00  0.00           O
ATOM    380  HG1 THR    23      58.820  30.192  73.470  1.00  0.00           H
ATOM    381  C   THR    23      58.780  31.398  69.733  1.00  0.00           C
ATOM    382  O   THR    23      58.631  30.647  68.820  1.00  0.00           O
ATOM    383  N   LEU    24      58.677  32.756  69.524  1.00  0.00           N
ATOM    384  H   LEU    24      58.851  33.375  70.303  1.00  0.00           H
ATOM    385  CA  LEU    24      58.360  33.339  68.185  1.00  0.00           C
ATOM    386  HA  LEU    24      57.369  33.009  67.873  1.00  0.00           H
ATOM    387  CB  LEU    24      58.233  34.881  68.286  1.00  0.00           C
ATOM    388  HB2 LEU    24      59.092  35.297  68.813  1.00  0.00           H
ATOM    389  HB3 LEU    24      58.322  35.316  67.290  1.00  0.00           H
ATOM    390  CG  LEU    24      56.977  35.379  69.151  1.00  0.00           C
ATOM    391  HG  LEU    24      56.798  34.764  70.032  1.00  0.00           H
ATOM    392  CD1 LEU    24      57.209  36.780  69.567  1.00  0.00           C
ATOM    393 HD11 LEU    24      56.293  37.243  69.934  1.00  0.00           H
ATOM    394 HD12 LEU    24      57.510  37.379  68.706  1.00  0.00           H
ATOM    395 HD13 LEU    24      57.998  36.872  70.314  1.00  0.00           H
ATOM    396  CD2 LEU    24      55.697  35.327  68.314  1.00  0.00           C
ATOM    397 HD21 LEU    24      54.751  35.523  68.819  1.00  0.00           H
ATOM    398 HD22 LEU    24      55.800  36.056  67.510  1.00  0.00           H
ATOM    399 HD23 LEU    24      55.620  34.373  67.794  1.00  0.00           H
ATOM    400  C   LEU    24      59.564  32.967  67.172  1.00  0.00           C
ATOM    401  O   LEU    24      59.301  32.490  66.043  1.00  0.00           O
ATOM    402  N   GLN    25      60.814  32.998  67.579  1.00  0.00           N
ATOM    403  H   GLN    25      60.978  33.246  68.546  1.00  0.00           H
ATOM    404  CA  GLN    25      61.918  32.573  66.696  1.00  0.00           C
ATOM    405  HA  GLN    25      61.876  33.043  65.713  1.00  0.00           H
ATOM    406  CB  GLN    25      63.314  32.788  67.383  1.00  0.00           C
ATOM    407  HB2 GLN    25      63.352  32.557  68.449  1.00  0.00           H
ATOM    408  HB3 GLN    25      63.952  32.143  66.781  1.00  0.00           H
ATOM    409  CG  GLN    25      63.686  34.280  67.179  1.00  0.00           C
ATOM    410  HG2 GLN    25      64.447  34.271  66.398  1.00  0.00           H
ATOM    411  HG3 GLN    25      62.828  34.843  66.812  1.00  0.00           H
ATOM    412  CD  GLN    25      64.269  34.963  68.413  1.00  0.00           C
ATOM    413  OE1 GLN    25      64.553  34.483  69.474  1.00  0.00           O
ATOM    414  NE2 GLN    25      64.509  36.232  68.345  1.00  0.00           N
ATOM    415 HE21 GLN    25      64.875  36.769  69.119  1.00  0.00           H
ATOM    416 HE22 GLN    25      64.226  36.649  67.470  1.00  0.00           H
ATOM    417  C   GLN    25      61.777  31.035  66.463  1.00  0.00           C
ATOM    418  O   GLN    25      61.811  30.577  65.349  1.00  0.00           O
ATOM    419  N   ALA    26      61.416  30.208  67.488  1.00  0.00           N
ATOM    420  H   ALA    26      61.085  30.612  68.352  1.00  0.00           H
ATOM    421  CA  ALA    26      61.224  28.762  67.234  1.00  0.00           C
ATOM    422  HA  ALA    26      62.141  28.369  66.795  1.00  0.00           H
ATOM    423  CB  ALA    26      61.033  28.057  68.710  1.00  0.00           C
ATOM    424  HB1 ALA    26      60.833  26.993  68.577  1.00  0.00           H
ATOM    425  HB2 ALA    26      60.134  28.430  69.200  1.00  0.00           H
ATOM    426  HB3 ALA    26      61.813  28.342  69.415  1.00  0.00           H
ATOM    427  C   ALA    26      60.083  28.299  66.394  1.00  0.00           C
ATOM    428  O   ALA    26      60.258  27.372  65.576  1.00  0.00           O
ATOM    429  N   VAL    27      58.945  28.958  66.468  1.00  0.00           N
ATOM    430  H   VAL    27      58.884  29.744  67.099  1.00  0.00           H
ATOM    431  CA  VAL    27      57.806  28.762  65.495  1.00  0.00           C
ATOM    432  HA  VAL    27      57.672  27.694  65.327  1.00  0.00           H
ATOM    433  CB  VAL    27      56.526  29.472  65.995  1.00  0.00           C
ATOM    434  HB  VAL    27      56.776  30.506  66.231  1.00  0.00           H
ATOM    435  CG1 VAL    27      55.359  29.374  64.970  1.00  0.00           C
ATOM    436 HG11 VAL    27      55.596  30.091  64.184  1.00  0.00           H
ATOM    437 HG12 VAL    27      55.236  28.333  64.669  1.00  0.00           H
ATOM    438 HG13 VAL    27      54.460  29.688  65.500  1.00  0.00           H
ATOM    439  CG2 VAL    27      56.071  28.816  67.277  1.00  0.00           C
ATOM    440 HG21 VAL    27      55.126  29.302  67.520  1.00  0.00           H
ATOM    441 HG22 VAL    27      56.723  28.997  68.130  1.00  0.00           H
ATOM    442 HG23 VAL    27      55.796  27.775  67.110  1.00  0.00           H
ATOM    443  C   VAL    27      58.294  29.225  64.087  1.00  0.00           C
ATOM    444  O   VAL    27      58.175  28.403  63.117  1.00  0.00           O
ATOM    445  N   THR    28      58.743  30.527  63.901  1.00  0.00           N
ATOM    446  H   THR    28      58.896  31.044  64.756  1.00  0.00           H
ATOM    447  CA  THR    28      59.246  30.983  62.540  1.00  0.00           C
ATOM    448  HA  THR    28      58.403  31.093  61.859  1.00  0.00           H
ATOM    449  CB  THR    28      59.889  32.378  62.751  1.00  0.00           C
ATOM    450  HB  THR    28      60.730  32.330  63.441  1.00  0.00           H
ATOM    451  CG2 THR    28      60.390  33.045  61.439  1.00  0.00           C
ATOM    452 HG21 THR    28      61.206  33.766  61.488  1.00  0.00           H
ATOM    453 HG22 THR    28      59.498  33.529  61.041  1.00  0.00           H
ATOM    454 HG23 THR    28      60.667  32.208  60.798  1.00  0.00           H
ATOM    455  OG1 THR    28      58.975  33.297  63.301  1.00  0.00           O
ATOM    456  HG1 THR    28      58.985  33.124  64.244  1.00  0.00           H
ATOM    457  C   THR    28      60.240  30.005  61.925  1.00  0.00           C
ATOM    458  O   THR    28      60.077  29.631  60.806  1.00  0.00           O
ATOM    459  N   LYS    29      61.284  29.646  62.701  1.00  0.00           N
ATOM    460  H   LYS    29      61.387  30.065  63.615  1.00  0.00           H
ATOM    461  CA  LYS    29      62.194  28.526  62.426  1.00  0.00           C
ATOM    462  HA  LYS    29      62.712  28.838  61.518  1.00  0.00           H
ATOM    463  CB  LYS    29      63.282  28.188  63.406  1.00  0.00           C
ATOM    464  HB2 LYS    29      63.870  29.085  63.604  1.00  0.00           H
ATOM    465  HB3 LYS    29      62.816  27.913  64.351  1.00  0.00           H
ATOM    466  CG  LYS    29      64.315  27.073  62.969  1.00  0.00           C
ATOM    467  HG2 LYS    29      63.791  26.121  63.063  1.00  0.00           H
ATOM    468  HG3 LYS    29      64.621  27.199  61.931  1.00  0.00           H
ATOM    469  CD  LYS    29      65.540  27.052  63.909  1.00  0.00           C
ATOM    470  HD2 LYS    29      66.084  27.979  63.731  1.00  0.00           H
ATOM    471  HD3 LYS    29      65.265  26.877  64.950  1.00  0.00           H
ATOM    472  CE  LYS    29      66.441  25.860  63.580  1.00  0.00           C
ATOM    473  HE2 LYS    29      67.213  25.863  64.350  1.00  0.00           H
ATOM    474  HE3 LYS    29      65.880  24.968  63.861  1.00  0.00           H
ATOM    475  NZ  LYS    29      67.169  25.924  62.321  1.00  0.00           N
ATOM    476  HZ1 LYS    29      67.633  25.030  62.243  1.00  0.00           H
ATOM    477  HZ2 LYS    29      67.794  26.715  62.377  1.00  0.00           H
ATOM    478  HZ3 LYS    29      66.545  26.052  61.538  1.00  0.00           H
ATOM    479  C   LYS    29      61.459  27.275  61.907  1.00  0.00           C
ATOM    480  O   LYS    29      61.891  26.756  60.860  1.00  0.00           O
ATOM    481  N   HIE    30      60.365  26.752  62.517  1.00  0.00           N
ATOM    482  H   HIE    30      59.836  27.261  63.210  1.00  0.00           H
ATOM    483  CA  HIE    30      59.643  25.597  61.999  1.00  0.00           C
ATOM    484  HA  HIE    30      60.381  24.828  61.769  1.00  0.00           H
ATOM    485  CB  HIE    30      58.771  24.966  63.127  1.00  0.00           C
ATOM    486  HB2 HIE    30      59.420  24.768  63.980  1.00  0.00           H
ATOM    487  HB3 HIE    30      57.978  25.662  63.399  1.00  0.00           H
ATOM    488  CG  HIE    30      58.013  23.720  62.754  1.00  0.00           C
ATOM    489  ND1 HIE    30      58.552  22.456  62.674  1.00  0.00           N
ATOM    490  CE1 HIE    30      57.521  21.599  62.321  1.00  0.00           C
ATOM    491  HE1 HIE    30      57.609  20.533  62.170  1.00  0.00           H
ATOM    492  NE2 HIE    30      56.406  22.280  62.316  1.00  0.00           N
ATOM    493  HE2 HIE    30      55.479  21.910  62.164  1.00  0.00           H
ATOM    494  CD2 HIE    30      56.667  23.583  62.613  1.00  0.00           C
ATOM    495  HD2 HIE    30      55.939  24.361  62.797  1.00  0.00           H
ATOM    496  C   HIE    30      58.847  26.004  60.783  1.00  0.00           C
ATOM    497  O   HIE    30      58.755  25.105  59.872  1.00  0.00           O
ATOM    498  N   PHE    31      58.247  27.148  60.719  1.00  0.00           N
ATOM    499  H   PHE    31      58.403  27.782  61.489  1.00  0.00           H
ATOM    500  CA  PHE    31      57.502  27.720  59.582  1.00  0.00           C
ATOM    501  HA  PHE    31      56.691  27.030  59.350  1.00  0.00           H
ATOM    502  CB  PHE    31      56.920  29.139  59.662  1.00  0.00           C
ATOM    503  HB2 PHE    31      57.654  29.700  60.242  1.00  0.00           H
ATOM    504  HB3 PHE    31      57.037  29.585  58.675  1.00  0.00           H
ATOM    505  CG  PHE    31      55.482  29.325  60.171  1.00  0.00           C
ATOM    506  CD1 PHE    31      54.421  28.990  59.222  1.00  0.00           C
ATOM    507  HD1 PHE    31      54.640  28.571  58.251  1.00  0.00           H
ATOM    508  CE1 PHE    31      53.110  29.346  59.574  1.00  0.00           C
ATOM    509  HE1 PHE    31      52.251  29.127  58.958  1.00  0.00           H
ATOM    510  CZ  PHE    31      52.861  29.937  60.844  1.00  0.00           C
ATOM    511  HZ  PHE    31      51.880  30.311  61.098  1.00  0.00           H
ATOM    512  CE2 PHE    31      53.848  29.995  61.834  1.00  0.00           C
ATOM    513  HE2 PHE    31      53.639  30.196  62.874  1.00  0.00           H
ATOM    514  CD2 PHE    31      55.175  29.712  61.393  1.00  0.00           C
ATOM    515  HD2 PHE    31      55.986  29.768  62.104  1.00  0.00           H
ATOM    516  C   PHE    31      58.314  27.659  58.255  1.00  0.00           C
ATOM    517  O   PHE    31      57.789  27.494  57.173  1.00  0.00           O
ATOM    518  N   ILE    32      59.715  27.816  58.268  1.00  0.00           N
ATOM    519  H   ILE    32      60.125  28.267  59.074  1.00  0.00           H
ATOM    520  CA  ILE    32      60.658  27.556  57.127  1.00  0.00           C
ATOM    521  HA  ILE    32      60.481  28.267  56.319  1.00  0.00           H
ATOM    522  CB  ILE    32      62.152  27.798  57.546  1.00  0.00           C
ATOM    523  HB  ILE    32      62.270  27.034  58.314  1.00  0.00           H
ATOM    524  CG2 ILE    32      63.231  27.552  56.446  1.00  0.00           C
ATOM    525 HG21 ILE    32      62.997  28.215  55.613  1.00  0.00           H
ATOM    526 HG22 ILE    32      63.346  26.506  56.163  1.00  0.00           H
ATOM    527 HG23 ILE    32      64.201  27.685  56.924  1.00  0.00           H
ATOM    528  CG1 ILE    32      62.477  29.183  58.160  1.00  0.00           C
ATOM    529 HG12 ILE    32      61.794  29.422  58.976  1.00  0.00           H
ATOM    530 HG13 ILE    32      63.427  29.151  58.694  1.00  0.00           H
ATOM    531  CD1 ILE    32      62.580  30.329  57.164  1.00  0.00           C
ATOM    532 HD11 ILE    32      61.638  30.438  56.627  1.00  0.00           H
ATOM    533 HD12 ILE    32      63.401  30.155  56.466  1.00  0.00           H
ATOM    534 HD13 ILE    32      62.966  31.192  57.708  1.00  0.00           H
ATOM    535  C   ILE    32      60.428  26.221  56.451  1.00  0.00           C
ATOM    536  O   ILE    32      60.318  26.196  55.222  1.00  0.00           O
ATOM    537  N   SER    33      60.440  25.144  57.306  1.00  0.00           N
ATOM    538  H   SER    33      60.352  25.126  58.311  1.00  0.00           H
ATOM    539  CA  SER    33      60.316  23.776  56.765  1.00  0.00           C
ATOM    540  HA  SER    33      61.033  23.632  55.956  1.00  0.00           H
ATOM    541  CB  SER    33      60.456  22.727  57.850  1.00  0.00           C
ATOM    542  HB2 SER    33      61.490  22.453  58.056  1.00  0.00           H
ATOM    543  HB3 SER    33      60.050  23.135  58.776  1.00  0.00           H
ATOM    544  OG  SER    33      59.781  21.492  57.701  1.00  0.00           O
ATOM    545  HG  SER    33      60.428  20.853  57.396  1.00  0.00           H
ATOM    546  C   SER    33      58.901  23.679  56.176  1.00  0.00           C
ATOM    547  O   SER    33      58.755  23.314  54.998  1.00  0.00           O
ATOM    548  N   GLU    34      57.894  24.014  56.919  1.00  0.00           N
ATOM    549  H   GLU    34      58.115  24.315  57.857  1.00  0.00           H
ATOM    550  CA  GLU    34      56.460  23.926  56.648  1.00  0.00           C
ATOM    551  HA  GLU    34      56.198  22.874  56.534  1.00  0.00           H
ATOM    552  CB  GLU    34      55.690  24.372  57.890  1.00  0.00           C
ATOM    553  HB2 GLU    34      55.984  25.388  58.154  1.00  0.00           H
ATOM    554  HB3 GLU    34      54.652  24.300  57.569  1.00  0.00           H
ATOM    555  CG  GLU    34      55.996  23.344  59.005  1.00  0.00           C
ATOM    556  HG2 GLU    34      57.062  23.163  59.142  1.00  0.00           H
ATOM    557  HG3 GLU    34      55.553  23.680  59.943  1.00  0.00           H
ATOM    558  CD  GLU    34      55.415  21.954  58.752  1.00  0.00           C
ATOM    559  OE1 GLU    34      55.984  20.980  59.310  1.00  0.00           O
ATOM    560  OE2 GLU    34      54.349  21.712  58.100  1.00  0.00           O
ATOM    561  C   GLU    34      56.041  24.658  55.366  1.00  0.00           C
ATOM    562  O   GLU    34      55.050  24.257  54.709  1.00  0.00           O
ATOM    563  N   LEU    35      56.797  25.672  54.997  1.00  0.00           N
ATOM    564  H   LEU    35      57.490  26.101  55.595  1.00  0.00           H
ATOM    565  CA  LEU    35      56.513  26.306  53.720  1.00  0.00           C
ATOM    566  HA  LEU    35      55.445  26.377  53.515  1.00  0.00           H
ATOM    567  CB  LEU    35      57.031  27.820  53.795  1.00  0.00           C
ATOM    568  HB2 LEU    35      58.077  27.889  54.095  1.00  0.00           H
ATOM    569  HB3 LEU    35      56.996  28.245  52.792  1.00  0.00           H
ATOM    570  CG  LEU    35      56.183  28.764  54.701  1.00  0.00           C
ATOM    571  HG  LEU    35      55.743  28.178  55.507  1.00  0.00           H
ATOM    572  CD1 LEU    35      56.970  29.961  55.094  1.00  0.00           C
ATOM    573 HD11 LEU    35      57.406  30.439  54.216  1.00  0.00           H
ATOM    574 HD12 LEU    35      57.727  29.637  55.807  1.00  0.00           H
ATOM    575 HD13 LEU    35      56.308  30.633  55.641  1.00  0.00           H
ATOM    576  CD2 LEU    35      54.963  29.328  54.044  1.00  0.00           C
ATOM    577 HD21 LEU    35      55.256  30.005  53.242  1.00  0.00           H
ATOM    578 HD22 LEU    35      54.336  28.585  53.550  1.00  0.00           H
ATOM    579 HD23 LEU    35      54.300  29.890  54.702  1.00  0.00           H
ATOM    580  C   LEU    35      57.189  25.476  52.646  1.00  0.00           C
ATOM    581  O   LEU    35      56.513  25.266  51.643  1.00  0.00           O
ATOM    582  N   GLU    36      58.484  25.042  52.660  1.00  0.00           N
ATOM    583  H   GLU    36      58.981  25.138  53.535  1.00  0.00           H
ATOM    584  CA  GLU    36      59.100  24.195  51.616  1.00  0.00           C
ATOM    585  HA  GLU    36      59.126  24.729  50.668  1.00  0.00           H
ATOM    586  CB  GLU    36      60.528  23.866  51.954  1.00  0.00           C
ATOM    587  HB2 GLU    36      61.226  24.697  51.857  1.00  0.00           H
ATOM    588  HB3 GLU    36      60.521  23.603  53.012  1.00  0.00           H
ATOM    589  CG  GLU    36      61.163  22.693  51.157  1.00  0.00           C
ATOM    590  HG2 GLU    36      62.112  22.360  51.576  1.00  0.00           H
ATOM    591  HG3 GLU    36      60.472  21.853  51.232  1.00  0.00           H
ATOM    592  CD  GLU    36      61.350  23.043  49.707  1.00  0.00           C
ATOM    593  OE1 GLU    36      61.853  22.218  48.916  1.00  0.00           O
ATOM    594  OE2 GLU    36      61.076  24.183  49.350  1.00  0.00           O
ATOM    595  C   GLU    36      58.251  22.949  51.448  1.00  0.00           C
ATOM    596  O   GLU    36      57.930  22.564  50.343  1.00  0.00           O
ATOM    597  N   LYS    37      57.696  22.370  52.565  1.00  0.00           N
ATOM    598  H   LYS    37      58.022  22.832  53.402  1.00  0.00           H
ATOM    599  CA  LYS    37      56.766  21.247  52.617  1.00  0.00           C
ATOM    600  HA  LYS    37      57.270  20.412  52.128  1.00  0.00           H
ATOM    601  CB  LYS    37      56.425  20.856  54.042  1.00  0.00           C
ATOM    602  HB2 LYS    37      56.176  21.732  54.641  1.00  0.00           H
ATOM    603  HB3 LYS    37      55.597  20.147  54.034  1.00  0.00           H
ATOM    604  CG  LYS    37      57.494  20.104  54.834  1.00  0.00           C
ATOM    605  HG2 LYS    37      57.560  19.150  54.309  1.00  0.00           H
ATOM    606  HG3 LYS    37      58.459  20.609  54.842  1.00  0.00           H
ATOM    607  CD  LYS    37      57.057  19.873  56.351  1.00  0.00           C
ATOM    608  HD2 LYS    37      57.856  19.425  56.941  1.00  0.00           H
ATOM    609  HD3 LYS    37      56.934  20.861  56.795  1.00  0.00           H
ATOM    610  CE  LYS    37      55.701  19.162  56.490  1.00  0.00           C
ATOM    611  HE2 LYS    37      54.944  19.931  56.340  1.00  0.00           H
ATOM    612  HE3 LYS    37      55.489  18.344  55.801  1.00  0.00           H
ATOM    613  NZ  LYS    37      55.631  18.700  57.905  1.00  0.00           N
ATOM    614  HZ1 LYS    37      56.360  18.032  58.117  1.00  0.00           H
ATOM    615  HZ2 LYS    37      54.755  18.275  58.172  1.00  0.00           H
ATOM    616  HZ3 LYS    37      55.664  19.499  58.521  1.00  0.00           H
ATOM    617  C   LYS    37      55.544  21.557  51.782  1.00  0.00           C
ATOM    618  O   LYS    37      55.130  20.622  51.119  1.00  0.00           O
ATOM    619  N   GLY    38      54.997  22.829  51.715  1.00  0.00           N
ATOM    620  H   GLY    38      55.439  23.562  52.252  1.00  0.00           H
ATOM    621  CA  GLY    38      53.868  23.051  50.836  1.00  0.00           C
ATOM    622  HA2 GLY    38      53.184  22.205  50.765  1.00  0.00           H
ATOM    623  HA3 GLY    38      53.348  23.933  51.207  1.00  0.00           H
ATOM    624  C   GLY    38      54.240  23.334  49.333  1.00  0.00           C
ATOM    625  O   GLY    38      53.346  23.399  48.478  1.00  0.00           O
ATOM    626  N   LEU    39      55.593  23.578  49.038  1.00  0.00           N
ATOM    627  H   LEU    39      56.224  23.535  49.825  1.00  0.00           H
ATOM    628  CA  LEU    39      56.162  23.819  47.676  1.00  0.00           C
ATOM    629  HA  LEU    39      55.392  24.247  47.034  1.00  0.00           H
ATOM    630  CB  LEU    39      57.217  24.983  47.779  1.00  0.00           C
ATOM    631  HB2 LEU    39      57.950  24.626  48.503  1.00  0.00           H
ATOM    632  HB3 LEU    39      57.657  25.055  46.784  1.00  0.00           H
ATOM    633  CG  LEU    39      56.775  26.305  48.211  1.00  0.00           C
ATOM    634  HG  LEU    39      56.598  26.173  49.278  1.00  0.00           H
ATOM    635  CD1 LEU    39      58.013  27.153  48.334  1.00  0.00           C
ATOM    636 HD11 LEU    39      58.227  27.581  47.355  1.00  0.00           H
ATOM    637 HD12 LEU    39      58.858  26.750  48.892  1.00  0.00           H
ATOM    638 HD13 LEU    39      57.646  28.052  48.830  1.00  0.00           H
ATOM    639  CD2 LEU    39      55.662  26.975  47.433  1.00  0.00           C
ATOM    640 HD21 LEU    39      54.659  26.599  47.637  1.00  0.00           H
ATOM    641 HD22 LEU    39      55.666  28.039  47.668  1.00  0.00           H
ATOM    642 HD23 LEU    39      55.985  26.792  46.408  1.00  0.00           H
ATOM    643  C   LEU    39      56.665  22.486  46.952  1.00  0.00           C
ATOM    644  O   LEU    39      56.722  22.517  45.689  1.00  0.00           O
ATOM    645  N   SER    40      57.022  21.454  47.719  1.00  0.00           N
ATOM    646  H   SER    40      56.831  21.617  48.697  1.00  0.00           H
ATOM    647  CA  SER    40      57.759  20.261  47.313  1.00  0.00           C
ATOM    648  HA  SER    40      58.192  20.352  46.318  1.00  0.00           H
ATOM    649  CB  SER    40      58.870  20.022  48.286  1.00  0.00           C
ATOM    650  HB2 SER    40      59.636  20.772  48.090  1.00  0.00           H
ATOM    651  HB3 SER    40      58.479  20.189  49.290  1.00  0.00           H
ATOM    652  OG  SER    40      59.431  18.752  48.316  1.00  0.00           O
ATOM    653  HG  SER    40      60.319  18.781  47.954  1.00  0.00           H
ATOM    654  C   SER    40      56.779  19.157  47.179  1.00  0.00           C
ATOM    655  O   SER    40      55.624  19.265  47.620  1.00  0.00           O
ATOM    656  N   LYS    41      57.190  18.069  46.543  1.00  0.00           N
ATOM    657  H   LYS    41      58.155  17.917  46.285  1.00  0.00           H
ATOM    658  CA  LYS    41      56.349  16.834  46.389  1.00  0.00           C
ATOM    659  HA  LYS    41      55.338  17.119  46.098  1.00  0.00           H
ATOM    660  CB  LYS    41      56.879  15.797  45.299  1.00  0.00           C
ATOM    661  HB2 LYS    41      57.868  15.489  45.638  1.00  0.00           H
ATOM    662  HB3 LYS    41      56.228  14.955  45.066  1.00  0.00           H
ATOM    663  CG  LYS    41      57.121  16.560  43.940  1.00  0.00           C
ATOM    664  HG2 LYS    41      56.183  16.729  43.412  1.00  0.00           H
ATOM    665  HG3 LYS    41      57.637  17.481  44.213  1.00  0.00           H
ATOM    666  CD  LYS    41      58.064  15.570  43.181  1.00  0.00           C
ATOM    667  HD2 LYS    41      59.010  15.515  43.718  1.00  0.00           H
ATOM    668  HD3 LYS    41      57.545  14.615  43.092  1.00  0.00           H
ATOM    669  CE  LYS    41      58.308  16.092  41.759  1.00  0.00           C
ATOM    670  HE2 LYS    41      57.305  16.045  41.335  1.00  0.00           H
ATOM    671  HE3 LYS    41      58.638  17.126  41.856  1.00  0.00           H
ATOM    672  NZ  LYS    41      59.291  15.282  40.989  1.00  0.00           N
ATOM    673  HZ1 LYS    41      60.121  15.063  41.519  1.00  0.00           H
ATOM    674  HZ2 LYS    41      59.568  15.668  40.098  1.00  0.00           H
ATOM    675  HZ3 LYS    41      58.923  14.382  40.718  1.00  0.00           H
ATOM    676  C   LYS    41      56.235  16.101  47.779  1.00  0.00           C
ATOM    677  O   LYS    41      55.404  15.191  47.861  1.00  0.00           O
ATOM    678  N   LYS    42      57.048  16.388  48.814  1.00  0.00           N
ATOM    679  H   LYS    42      57.756  17.073  48.591  1.00  0.00           H
ATOM    680  CA  LYS    42      57.261  15.465  49.930  1.00  0.00           C
ATOM    681  HA  LYS    42      57.588  14.579  49.388  1.00  0.00           H
ATOM    682  CB  LYS    42      58.451  16.014  50.677  1.00  0.00           C
ATOM    683  HB2 LYS    42      58.657  15.273  51.448  1.00  0.00           H
ATOM    684  HB3 LYS    42      59.273  16.155  49.974  1.00  0.00           H
ATOM    685  CG  LYS    42      58.256  17.371  51.375  1.00  0.00           C
ATOM    686  HG2 LYS    42      58.038  18.161  50.656  1.00  0.00           H
ATOM    687  HG3 LYS    42      57.394  17.275  52.035  1.00  0.00           H
ATOM    688  CD  LYS    42      59.428  17.810  52.224  1.00  0.00           C
ATOM    689  HD2 LYS    42      59.321  18.881  52.394  1.00  0.00           H
ATOM    690  HD3 LYS    42      59.475  17.283  53.177  1.00  0.00           H
ATOM    691  CE  LYS    42      60.749  17.659  51.526  1.00  0.00           C
ATOM    692  HE2 LYS    42      61.001  16.622  51.302  1.00  0.00           H
ATOM    693  HE3 LYS    42      60.571  18.156  50.572  1.00  0.00           H
ATOM    694  NZ  LYS    42      61.846  18.366  52.291  1.00  0.00           N
ATOM    695  HZ1 LYS    42      62.173  17.786  53.051  1.00  0.00           H
ATOM    696  HZ2 LYS    42      61.468  19.165  52.778  1.00  0.00           H
ATOM    697  HZ3 LYS    42      62.638  18.597  51.709  1.00  0.00           H
ATOM    698  C   LYS    42      56.020  15.278  50.769  1.00  0.00           C
ATOM    699  O   LYS    42      55.869  14.245  51.396  1.00  0.00           O
ATOM    700  N   GLY    43      55.218  16.300  51.053  1.00  0.00           N
ATOM    701  H   GLY    43      55.479  17.183  50.638  1.00  0.00           H
ATOM    702  CA  GLY    43      54.018  16.365  51.959  1.00  0.00           C
ATOM    703  HA2 GLY    43      53.165  16.443  51.286  1.00  0.00           H
ATOM    704  HA3 GLY    43      53.970  15.433  52.521  1.00  0.00           H
ATOM    705  C   GLY    43      53.961  17.641  52.912  1.00  0.00           C
ATOM    706  O   GLY    43      54.993  18.008  53.465  1.00  0.00           O
ATOM    707  N   GLY    44      52.713  18.069  53.175  1.00  0.00           N
ATOM    708  H   GLY    44      52.005  17.502  52.732  1.00  0.00           H
ATOM    709  CA  GLY    44      52.353  18.843  54.399  1.00  0.00           C
ATOM    710  HA2 GLY    44      52.129  18.152  55.213  1.00  0.00           H
ATOM    711  HA3 GLY    44      53.242  19.373  54.738  1.00  0.00           H
ATOM    712  C   GLY    44      51.186  19.853  54.311  1.00  0.00           C
ATOM    713  O   GLY    44      50.520  20.030  53.271  1.00  0.00           O
ATOM    714  N   ASN    45      50.733  20.330  55.512  1.00  0.00           N
ATOM    715  H   ASN    45      51.369  20.154  56.277  1.00  0.00           H
ATOM    716  CA  ASN    45      49.455  20.944  55.830  1.00  0.00           C
ATOM    717  HA  ASN    45      48.649  20.280  55.517  1.00  0.00           H
ATOM    718  CB  ASN    45      49.388  21.046  57.385  1.00  0.00           C
ATOM    719  HB2 ASN    45      49.948  21.917  57.729  1.00  0.00           H
ATOM    720  HB3 ASN    45      48.359  21.190  57.715  1.00  0.00           H
ATOM    721  CG  ASN    45      49.922  19.842  58.084  1.00  0.00           C
ATOM    722  OD1 ASN    45      51.055  19.664  58.482  1.00  0.00           O
ATOM    723  ND2 ASN    45      48.984  18.920  58.178  1.00  0.00           N
ATOM    724 HD21 ASN    45      48.039  19.091  57.864  1.00  0.00           H
ATOM    725 HD22 ASN    45      49.204  18.019  58.576  1.00  0.00           H
ATOM    726  C   ASN    45      49.225  22.337  55.197  1.00  0.00           C
ATOM    727  O   ASN    45      48.125  22.480  54.644  1.00  0.00           O
ATOM    728  N   ILE    46      50.240  23.211  55.190  1.00  0.00           N
ATOM    729  H   ILE    46      51.186  22.983  55.457  1.00  0.00           H
ATOM    730  CA  ILE    46      50.100  24.529  54.445  1.00  0.00           C
ATOM    731  HA  ILE    46      49.217  25.055  54.807  1.00  0.00           H
ATOM    732  CB  ILE    46      51.279  25.433  54.689  1.00  0.00           C
ATOM    733  HB  ILE    46      52.039  24.741  54.325  1.00  0.00           H
ATOM    734  CG2 ILE    46      51.273  26.687  53.749  1.00  0.00           C
ATOM    735 HG21 ILE    46      51.238  26.357  52.711  1.00  0.00           H
ATOM    736 HG22 ILE    46      52.170  27.294  53.866  1.00  0.00           H
ATOM    737 HG23 ILE    46      50.426  27.348  53.935  1.00  0.00           H
ATOM    738  CG1 ILE    46      51.403  25.772  56.184  1.00  0.00           C
ATOM    739 HG12 ILE    46      50.582  26.432  56.463  1.00  0.00           H
ATOM    740 HG13 ILE    46      51.393  24.908  56.851  1.00  0.00           H
ATOM    741  CD1 ILE    46      52.660  26.584  56.501  1.00  0.00           C
ATOM    742 HD11 ILE    46      52.476  27.574  56.085  1.00  0.00           H
ATOM    743 HD12 ILE    46      53.421  26.043  55.938  1.00  0.00           H
ATOM    744 HD13 ILE    46      52.973  26.648  57.542  1.00  0.00           H
ATOM    745  C   ILE    46      49.866  24.276  52.927  1.00  0.00           C
ATOM    746  O   ILE    46      50.726  23.695  52.285  1.00  0.00           O
ATOM    747  N   PRO    47      48.739  24.622  52.283  1.00  0.00           N
ATOM    748  CD  PRO    47      47.651  25.363  52.794  1.00  0.00           C
ATOM    749  HD2 PRO    47      47.759  26.408  52.504  1.00  0.00           H
ATOM    750  HD3 PRO    47      47.478  25.355  53.871  1.00  0.00           H
ATOM    751  CG  PRO    47      46.422  24.759  52.086  1.00  0.00           C
ATOM    752  HG2 PRO    47      45.599  25.474  52.077  1.00  0.00           H
ATOM    753  HG3 PRO    47      46.045  23.849  52.552  1.00  0.00           H
ATOM    754  CB  PRO    47      46.867  24.378  50.683  1.00  0.00           C
ATOM    755  HB2 PRO    47      46.677  25.193  49.985  1.00  0.00           H
ATOM    756  HB3 PRO    47      46.426  23.489  50.230  1.00  0.00           H
ATOM    757  CA  PRO    47      48.392  24.167  50.859  1.00  0.00           C
ATOM    758  HA  PRO    47      48.532  23.087  50.795  1.00  0.00           H
ATOM    759  C   PRO    47      49.261  24.725  49.644  1.00  0.00           C
ATOM    760  O   PRO    47      49.538  24.027  48.711  1.00  0.00           O
ATOM    761  N   MET    48      49.716  26.028  49.785  1.00  0.00           N
ATOM    762  H   MET    48      49.447  26.515  50.628  1.00  0.00           H
ATOM    763  CA  MET    48      50.537  26.863  48.826  1.00  0.00           C
ATOM    764  HA  MET    48      50.389  27.886  49.173  1.00  0.00           H
ATOM    765  CB  MET    48      52.070  26.483  48.986  1.00  0.00           C
ATOM    766  HB2 MET    48      52.234  25.454  48.666  1.00  0.00           H
ATOM    767  HB3 MET    48      52.708  27.088  48.342  1.00  0.00           H
ATOM    768  CG  MET    48      52.647  26.595  50.384  1.00  0.00           C
ATOM    769  HG2 MET    48      52.108  25.917  51.047  1.00  0.00           H
ATOM    770  HG3 MET    48      53.660  26.198  50.447  1.00  0.00           H
ATOM    771  SD  MET    48      52.836  28.305  51.016  1.00  0.00           S
ATOM    772  CE  MET    48      54.548  28.668  50.690  1.00  0.00           C
ATOM    773  HE1 MET    48      54.673  29.736  50.870  1.00  0.00           H
ATOM    774  HE2 MET    48      55.247  28.158  51.353  1.00  0.00           H
ATOM    775  HE3 MET    48      54.844  28.445  49.665  1.00  0.00           H
ATOM    776  C   MET    48      50.063  26.706  47.367  1.00  0.00           C
ATOM    777  O   MET    48      50.737  26.140  46.539  1.00  0.00           O
ATOM    778  N   ILE    49      48.893  27.304  47.060  1.00  0.00           N
ATOM    779  H   ILE    49      48.535  27.911  47.785  1.00  0.00           H
ATOM    780  CA  ILE    49      48.198  27.259  45.727  1.00  0.00           C
ATOM    781  HA  ILE    49      48.221  26.202  45.464  1.00  0.00           H
ATOM    782  CB  ILE    49      46.700  27.695  45.904  1.00  0.00           C
ATOM    783  HB  ILE    49      46.713  28.770  46.086  1.00  0.00           H
ATOM    784  CG2 ILE    49      46.000  27.344  44.564  1.00  0.00           C
ATOM    785 HG21 ILE    49      46.510  27.696  43.667  1.00  0.00           H
ATOM    786 HG22 ILE    49      44.989  27.752  44.563  1.00  0.00           H
ATOM    787 HG23 ILE    49      45.897  26.260  44.542  1.00  0.00           H
ATOM    788  CG1 ILE    49      46.040  26.955  47.139  1.00  0.00           C
ATOM    789 HG12 ILE    49      46.118  25.886  46.941  1.00  0.00           H
ATOM    790 HG13 ILE    49      46.655  27.188  48.007  1.00  0.00           H
ATOM    791  CD1 ILE    49      44.569  27.276  47.405  1.00  0.00           C
ATOM    792 HD11 ILE    49      44.077  26.530  48.030  1.00  0.00           H
ATOM    793 HD12 ILE    49      44.031  27.414  46.467  1.00  0.00           H
ATOM    794 HD13 ILE    49      44.526  28.289  47.805  1.00  0.00           H
ATOM    795  C   ILE    49      49.036  28.126  44.791  1.00  0.00           C
ATOM    796  O   ILE    49      49.424  29.248  45.162  1.00  0.00           O
ATOM    797  N   PRO    50      49.542  27.560  43.671  1.00  0.00           N
ATOM    798  CD  PRO    50      49.400  26.178  43.242  1.00  0.00           C
ATOM    799  HD2 PRO    50      48.394  25.777  43.357  1.00  0.00           H
ATOM    800  HD3 PRO    50      50.072  25.463  43.717  1.00  0.00           H
ATOM    801  CG  PRO    50      49.787  26.042  41.788  1.00  0.00           C
ATOM    802  HG2 PRO    50      48.901  26.136  41.162  1.00  0.00           H
ATOM    803  HG3 PRO    50      50.288  25.087  41.635  1.00  0.00           H
ATOM    804  CB  PRO    50      50.750  27.214  41.595  1.00  0.00           C
ATOM    805  HB2 PRO    50      50.671  27.509  40.549  1.00  0.00           H
ATOM    806  HB3 PRO    50      51.736  26.824  41.851  1.00  0.00           H
ATOM    807  CA  PRO    50      50.316  28.217  42.664  1.00  0.00           C
ATOM    808  HA  PRO    50      51.160  28.683  43.172  1.00  0.00           H
ATOM    809  C   PRO    50      49.521  29.397  41.999  1.00  0.00           C
ATOM    810  O   PRO    50      48.570  29.185  41.275  1.00  0.00           O
ATOM    811  N   GLY    51      49.802  30.681  42.314  1.00  0.00           N
ATOM    812  H   GLY    51      50.640  30.807  42.864  1.00  0.00           H
ATOM    813  CA  GLY    51      49.010  31.771  41.891  1.00  0.00           C
ATOM    814  HA2 GLY    51      48.085  31.863  42.458  1.00  0.00           H
ATOM    815  HA3 GLY    51      49.574  32.633  42.251  1.00  0.00           H
ATOM    816  C   GLY    51      48.809  32.021  40.394  1.00  0.00           C
ATOM    817  O   GLY    51      48.010  32.875  40.036  1.00  0.00           O
ATOM    818  N   TRP    52      49.695  31.427  39.529  1.00  0.00           N
ATOM    819  H   TRP    52      50.267  30.648  39.825  1.00  0.00           H
ATOM    820  CA  TRP    52      49.839  31.734  38.069  1.00  0.00           C
ATOM    821  HA  TRP    52      50.750  31.228  37.750  1.00  0.00           H
ATOM    822  CB  TRP    52      48.770  31.009  37.293  1.00  0.00           C
ATOM    823  HB2 TRP    52      47.773  31.371  37.544  1.00  0.00           H
ATOM    824  HB3 TRP    52      48.953  31.007  36.219  1.00  0.00           H
ATOM    825  CG  TRP    52      48.695  29.516  37.664  1.00  0.00           C
ATOM    826  CD1 TRP    52      47.731  28.874  38.375  1.00  0.00           C
ATOM    827  HD1 TRP    52      46.800  29.353  38.642  1.00  0.00           H
ATOM    828  NE1 TRP    52      48.095  27.564  38.574  1.00  0.00           N
ATOM    829  HE1 TRP    52      47.638  26.910  39.193  1.00  0.00           H
ATOM    830  CE2 TRP    52      49.280  27.305  37.958  1.00  0.00           C
ATOM    831  CZ2 TRP    52      49.941  26.070  37.977  1.00  0.00           C
ATOM    832  HZ2 TRP    52      49.457  25.192  38.381  1.00  0.00           H
ATOM    833  CH2 TRP    52      51.272  26.120  37.429  1.00  0.00           C
ATOM    834  HH2 TRP    52      51.949  25.279  37.414  1.00  0.00           H
ATOM    835  CZ3 TRP    52      51.793  27.317  36.904  1.00  0.00           C
ATOM    836  HZ3 TRP    52      52.803  27.381  36.528  1.00  0.00           H
ATOM    837  CE3 TRP    52      50.996  28.526  36.939  1.00  0.00           C
ATOM    838  HE3 TRP    52      51.326  29.478  36.551  1.00  0.00           H
ATOM    839  CD2 TRP    52      49.712  28.516  37.484  1.00  0.00           C
ATOM    840  C   TRP    52      50.059  33.182  37.660  1.00  0.00           C
ATOM    841  O   TRP    52      50.174  33.396  36.496  1.00  0.00           O
ATOM    842  N   VAL    53      50.298  34.124  38.561  1.00  0.00           N
ATOM    843  H   VAL    53      50.304  33.833  39.528  1.00  0.00           H
ATOM    844  CA  VAL    53      51.020  35.345  38.184  1.00  0.00           C
ATOM    845  HA  VAL    53      50.711  35.668  37.190  1.00  0.00           H
ATOM    846  CB  VAL    53      50.804  36.578  39.170  1.00  0.00           C
ATOM    847  HB  VAL    53      51.528  36.496  39.981  1.00  0.00           H
ATOM    848  CG1 VAL    53      51.068  37.868  38.310  1.00  0.00           C
ATOM    849 HG11 VAL    53      50.312  38.073  37.553  1.00  0.00           H
ATOM    850 HG12 VAL    53      51.040  38.813  38.852  1.00  0.00           H
ATOM    851 HG13 VAL    53      52.083  37.740  37.937  1.00  0.00           H
ATOM    852  CG2 VAL    53      49.485  36.683  39.861  1.00  0.00           C
ATOM    853 HG21 VAL    53      49.505  37.663  40.339  1.00  0.00           H
ATOM    854 HG22 VAL    53      49.364  35.874  40.581  1.00  0.00           H
ATOM    855 HG23 VAL    53      48.701  36.457  39.138  1.00  0.00           H
ATOM    856  C   VAL    53      52.464  35.025  38.062  1.00  0.00           C
ATOM    857  O   VAL    53      53.119  34.432  38.910  1.00  0.00           O
ATOM    858  N   MET    54      53.048  35.268  36.896  1.00  0.00           N
ATOM    859  H   MET    54      52.432  35.532  36.140  1.00  0.00           H
ATOM    860  CA  MET    54      54.446  34.933  36.553  1.00  0.00           C
ATOM    861  HA  MET    54      54.931  34.416  37.382  1.00  0.00           H
ATOM    862  CB  MET    54      54.367  33.878  35.442  1.00  0.00           C
ATOM    863  HB2 MET    54      54.030  34.378  34.534  1.00  0.00           H
ATOM    864  HB3 MET    54      55.346  33.435  35.255  1.00  0.00           H
ATOM    865  CG  MET    54      53.398  32.754  35.636  1.00  0.00           C
ATOM    866  HG2 MET    54      53.566  32.403  36.655  1.00  0.00           H
ATOM    867  HG3 MET    54      52.400  33.192  35.619  1.00  0.00           H
ATOM    868  SD  MET    54      53.369  31.335  34.468  1.00  0.00           S
ATOM    869  CE  MET    54      55.110  30.871  34.392  1.00  0.00           C
ATOM    870  HE1 MET    54      55.528  30.907  35.397  1.00  0.00           H
ATOM    871  HE2 MET    54      55.216  29.860  33.999  1.00  0.00           H
ATOM    872  HE3 MET    54      55.675  31.536  33.739  1.00  0.00           H
ATOM    873  C   MET    54      55.309  36.148  36.182  1.00  0.00           C
ATOM    874  O   MET    54      56.545  35.903  35.998  1.00  0.00           O
ATOM    875  N   ASP    55      54.795  37.413  36.075  1.00  0.00           N
ATOM    876  H   ASP    55      53.808  37.593  36.192  1.00  0.00           H
ATOM    877  CA  ASP    55      55.634  38.579  35.895  1.00  0.00           C
ATOM    878  HA  ASP    55      56.688  38.306  35.839  1.00  0.00           H
ATOM    879  CB  ASP    55      55.259  39.403  34.600  1.00  0.00           C
ATOM    880  HB2 ASP    55      54.359  39.990  34.789  1.00  0.00           H
ATOM    881  HB3 ASP    55      56.084  40.047  34.297  1.00  0.00           H
ATOM    882  CG  ASP    55      55.047  38.500  33.376  1.00  0.00           C
ATOM    883  OD1 ASP    55      55.970  37.907  32.801  1.00  0.00           O
ATOM    884  OD2 ASP    55      53.836  38.309  33.085  1.00  0.00           O
ATOM    885  C   ASP    55      55.450  39.393  37.152  1.00  0.00           C
ATOM    886  O   ASP    55      54.361  39.347  37.823  1.00  0.00           O
ATOM    887  N   PHE    56      56.403  40.312  37.529  1.00  0.00           N
ATOM    888  H   PHE    56      57.335  40.272  37.140  1.00  0.00           H
ATOM    889  CA  PHE    56      56.131  41.425  38.441  1.00  0.00           C
ATOM    890  HA  PHE    56      55.490  41.070  39.248  1.00  0.00           H
ATOM    891  CB  PHE    56      57.353  41.942  39.206  1.00  0.00           C
ATOM    892  HB2 PHE    56      57.918  42.458  38.430  1.00  0.00           H
ATOM    893  HB3 PHE    56      56.941  42.645  39.932  1.00  0.00           H
ATOM    894  CG  PHE    56      58.344  40.928  39.769  1.00  0.00           C
ATOM    895  CD1 PHE    56      57.813  39.792  40.473  1.00  0.00           C
ATOM    896  HD1 PHE    56      56.752  39.673  40.638  1.00  0.00           H
ATOM    897  CE1 PHE    56      58.786  38.902  41.055  1.00  0.00           C
ATOM    898  HE1 PHE    56      58.381  38.014  41.518  1.00  0.00           H
ATOM    899  CZ  PHE    56      60.139  38.975  40.867  1.00  0.00           C
ATOM    900  HZ  PHE    56      60.855  38.329  41.354  1.00  0.00           H
ATOM    901  CE2 PHE    56      60.642  40.116  40.147  1.00  0.00           C
ATOM    902  HE2 PHE    56      61.714  40.224  40.070  1.00  0.00           H
ATOM    903  CD2 PHE    56      59.730  41.071  39.610  1.00  0.00           C
ATOM    904  HD2 PHE    56      60.104  41.991  39.187  1.00  0.00           H
ATOM    905  C   PHE    56      55.321  42.492  37.575  1.00  0.00           C
ATOM    906  O   PHE    56      55.755  42.785  36.474  1.00  0.00           O
ATOM    907  N   PRO    57      54.370  43.195  38.201  1.00  0.00           N
ATOM    908  CD  PRO    57      53.669  43.099  39.479  1.00  0.00           C
ATOM    909  HD2 PRO    57      54.237  42.523  40.209  1.00  0.00           H
ATOM    910  HD3 PRO    57      52.696  42.625  39.354  1.00  0.00           H
ATOM    911  CG  PRO    57      53.388  44.462  40.008  1.00  0.00           C
ATOM    912  HG2 PRO    57      54.252  44.664  40.642  1.00  0.00           H
ATOM    913  HG3 PRO    57      52.553  44.532  40.705  1.00  0.00           H
ATOM    914  CB  PRO    57      53.237  45.256  38.777  1.00  0.00           C
ATOM    915  HB2 PRO    57      53.471  46.308  38.938  1.00  0.00           H
ATOM    916  HB3 PRO    57      52.191  45.234  38.472  1.00  0.00           H
ATOM    917  CA  PRO    57      54.210  44.622  37.805  1.00  0.00           C
ATOM    918  HA  PRO    57      53.693  44.695  36.848  1.00  0.00           H
ATOM    919  C   PRO    57      55.554  45.373  37.787  1.00  0.00           C
ATOM    920  O   PRO    57      56.361  45.270  38.746  1.00  0.00           O
ATOM    921  N   THR    58      55.734  46.157  36.730  1.00  0.00           N
ATOM    922  H   THR    58      55.016  46.138  36.021  1.00  0.00           H
ATOM    923  CA  THR    58      56.814  47.037  36.508  1.00  0.00           C
ATOM    924  HA  THR    58      57.600  46.645  37.152  1.00  0.00           H
ATOM    925  CB  THR    58      57.277  46.993  35.040  1.00  0.00           C
ATOM    926  HB  THR    58      58.149  47.628  34.881  1.00  0.00           H
ATOM    927  CG2 THR    58      57.655  45.540  34.560  1.00  0.00           C
ATOM    928 HG21 THR    58      57.529  45.379  33.489  1.00  0.00           H
ATOM    929 HG22 THR    58      57.084  44.772  35.082  1.00  0.00           H
ATOM    930 HG23 THR    58      58.655  45.240  34.873  1.00  0.00           H
ATOM    931  OG1 THR    58      56.247  47.299  34.148  1.00  0.00           O
ATOM    932  HG1 THR    58      55.617  46.577  34.089  1.00  0.00           H
ATOM    933  C   THR    58      56.463  48.461  36.785  1.00  0.00           C
ATOM    934  O   THR    58      57.312  49.300  36.671  1.00  0.00           O
ATOM    935  N   GLY    59      55.211  48.854  37.051  1.00  0.00           N
ATOM    936  H   GLY    59      54.492  48.143  37.039  1.00  0.00           H
ATOM    937  CA  GLY    59      54.615  50.168  36.836  1.00  0.00           C
ATOM    938  HA2 GLY    59      53.625  50.264  37.283  1.00  0.00           H
ATOM    939  HA3 GLY    59      55.225  50.918  37.340  1.00  0.00           H
ATOM    940  C   GLY    59      54.390  50.692  35.421  1.00  0.00           C
ATOM    941  O   GLY    59      53.652  51.655  35.235  1.00  0.00           O
ATOM    942  N   LYS    60      54.910  50.076  34.301  1.00  0.00           N
ATOM    943  H   LYS    60      55.462  49.252  34.492  1.00  0.00           H
ATOM    944  CA  LYS    60      54.548  50.295  32.885  1.00  0.00           C
ATOM    945  HA  LYS    60      54.465  51.368  32.703  1.00  0.00           H
ATOM    946  CB  LYS    60      55.722  49.815  31.968  1.00  0.00           C
ATOM    947  HB2 LYS    60      55.690  48.727  31.918  1.00  0.00           H
ATOM    948  HB3 LYS    60      55.651  50.313  31.001  1.00  0.00           H
ATOM    949  CG  LYS    60      57.080  50.275  32.466  1.00  0.00           C
ATOM    950  HG2 LYS    60      57.365  49.728  33.365  1.00  0.00           H
ATOM    951  HG3 LYS    60      57.851  49.972  31.758  1.00  0.00           H
ATOM    952  CD  LYS    60      57.191  51.771  32.792  1.00  0.00           C
ATOM    953  HD2 LYS    60      56.717  51.940  33.758  1.00  0.00           H
ATOM    954  HD3 LYS    60      58.240  52.028  32.936  1.00  0.00           H
ATOM    955  CE  LYS    60      56.639  52.725  31.714  1.00  0.00           C
ATOM    956  HE2 LYS    60      57.268  52.581  30.835  1.00  0.00           H
ATOM    957  HE3 LYS    60      55.700  52.240  31.447  1.00  0.00           H
ATOM    958  NZ  LYS    60      56.590  54.108  32.159  1.00  0.00           N
ATOM    959  HZ1 LYS    60      56.368  54.665  31.346  1.00  0.00           H
ATOM    960  HZ2 LYS    60      57.492  54.465  32.440  1.00  0.00           H
ATOM    961  HZ3 LYS    60      55.868  54.207  32.859  1.00  0.00           H
ATOM    962  C   LYS    60      53.267  49.661  32.353  1.00  0.00           C
ATOM    963  O   LYS    60      52.948  49.971  31.178  1.00  0.00           O
ATOM    964  N   GLU    61      52.574  48.847  33.090  1.00  0.00           N
ATOM    965  H   GLU    61      52.761  48.667  34.065  1.00  0.00           H
ATOM    966  CA  GLU    61      51.240  48.329  32.755  1.00  0.00           C
ATOM    967  HA  GLU    61      51.394  47.867  31.780  1.00  0.00           H
ATOM    968  CB  GLU    61      50.711  47.269  33.813  1.00  0.00           C
ATOM    969  HB2 GLU    61      50.545  47.656  34.818  1.00  0.00           H
ATOM    970  HB3 GLU    61      49.800  46.801  33.439  1.00  0.00           H
ATOM    971  CG  GLU    61      51.712  46.119  33.891  1.00  0.00           C
ATOM    972  HG2 GLU    61      51.272  45.316  34.485  1.00  0.00           H
ATOM    973  HG3 GLU    61      51.820  45.706  32.888  1.00  0.00           H
ATOM    974  CD  GLU    61      53.050  46.279  34.583  1.00  0.00           C
ATOM    975  OE1 GLU    61      53.080  46.835  35.706  1.00  0.00           O
ATOM    976  OE2 GLU    61      54.100  45.727  34.080  1.00  0.00           O
ATOM    977  C   GLU    61      50.190  49.402  32.533  1.00  0.00           C
ATOM    978  O   GLU    61      50.042  50.260  33.374  1.00  0.00           O
ATOM    979  N   SER    62      49.502  49.366  31.391  1.00  0.00           N
ATOM    980  H   SER    62      49.551  48.488  30.894  1.00  0.00           H
ATOM    981  CA  SER    62      48.543  50.405  30.884  1.00  0.00           C
ATOM    982  HA  SER    62      48.199  51.065  31.681  1.00  0.00           H
ATOM    983  CB  SER    62      49.314  51.374  29.956  1.00  0.00           C
ATOM    984  HB2 SER    62      48.877  52.370  30.040  1.00  0.00           H
ATOM    985  HB3 SER    62      50.319  51.521  30.352  1.00  0.00           H
ATOM    986  OG  SER    62      49.415  50.889  28.622  1.00  0.00           O
ATOM    987  HG  SER    62      49.970  50.107  28.658  1.00  0.00           H
ATOM    988  C   SER    62      47.255  49.852  30.174  1.00  0.00           C
ATOM    989  O   SER    62      47.293  48.750  29.623  1.00  0.00           O
ATOM    990  N   GLY    63      46.197  50.641  30.218  1.00  0.00           N
ATOM    991  H   GLY    63      46.293  51.440  30.829  1.00  0.00           H
ATOM    992  CA  GLY    63      44.908  50.290  29.538  1.00  0.00           C
ATOM    993  HA2 GLY    63      44.712  51.045  28.776  1.00  0.00           H
ATOM    994  HA3 GLY    63      45.057  49.273  29.176  1.00  0.00           H
ATOM    995  C   GLY    63      43.671  50.344  30.395  1.00  0.00           C
ATOM    996  O   GLY    63      43.706  50.439  31.633  1.00  0.00           O
ATOM    997  N   ASP    64      42.518  50.109  29.717  1.00  0.00           N
ATOM    998  H   ASP    64      42.608  49.940  28.725  1.00  0.00           H
ATOM    999  CA  ASP    64      41.137  50.077  30.388  1.00  0.00           C
ATOM   1000  HA  ASP    64      41.142  50.550  31.369  1.00  0.00           H
ATOM   1001  CB  ASP    64      40.014  50.722  29.503  1.00  0.00           C
ATOM   1002  HB2 ASP    64      39.617  50.095  28.703  1.00  0.00           H
ATOM   1003  HB3 ASP    64      39.182  50.968  30.164  1.00  0.00           H
ATOM   1004  CG  ASP    64      40.491  52.073  28.936  1.00  0.00           C
ATOM   1005  OD1 ASP    64      41.016  52.961  29.646  1.00  0.00           O
ATOM   1006  OD2 ASP    64      40.257  52.372  27.703  1.00  0.00           O
ATOM   1007  C   ASP    64      40.723  48.687  30.682  1.00  0.00           C
ATOM   1008  O   ASP    64      40.629  47.862  29.789  1.00  0.00           O
ATOM   1009  N   PHE    65      40.649  48.342  31.942  1.00  0.00           N
ATOM   1010  H   PHE    65      40.926  49.008  32.649  1.00  0.00           H
ATOM   1011  CA  PHE    65      40.522  46.957  32.404  1.00  0.00           C
ATOM   1012  HA  PHE    65      40.500  46.241  31.583  1.00  0.00           H
ATOM   1013  CB  PHE    65      41.698  46.475  33.231  1.00  0.00           C
ATOM   1014  HB2 PHE    65      41.804  47.131  34.095  1.00  0.00           H
ATOM   1015  HB3 PHE    65      41.463  45.460  33.550  1.00  0.00           H
ATOM   1016  CG  PHE    65      43.071  46.399  32.624  1.00  0.00           C
ATOM   1017  CD1 PHE    65      43.483  45.277  31.899  1.00  0.00           C
ATOM   1018  HD1 PHE    65      42.917  44.357  31.916  1.00  0.00           H
ATOM   1019  CE1 PHE    65      44.676  45.366  31.151  1.00  0.00           C
ATOM   1020  HE1 PHE    65      44.956  44.560  30.489  1.00  0.00           H
ATOM   1021  CZ  PHE    65      45.467  46.520  31.182  1.00  0.00           C
ATOM   1022  HZ  PHE    65      46.403  46.648  30.656  1.00  0.00           H
ATOM   1023  CE2 PHE    65      45.008  47.632  31.894  1.00  0.00           C
ATOM   1024  HE2 PHE    65      45.543  48.568  31.942  1.00  0.00           H
ATOM   1025  CD2 PHE    65      43.823  47.572  32.571  1.00  0.00           C
ATOM   1026  HD2 PHE    65      43.524  48.429  33.157  1.00  0.00           H
ATOM   1027  C   PHE    65      39.167  46.784  33.141  1.00  0.00           C
ATOM   1028  O   PHE    65      38.688  47.704  33.846  1.00  0.00           O
ATOM   1029  N   LEU    66      38.577  45.616  33.032  1.00  0.00           N
ATOM   1030  H   LEU    66      38.923  44.844  32.480  1.00  0.00           H
ATOM   1031  CA  LEU    66      37.425  45.173  33.872  1.00  0.00           C
ATOM   1032  HA  LEU    66      36.923  46.054  34.272  1.00  0.00           H
ATOM   1033  CB  LEU    66      36.441  44.408  32.961  1.00  0.00           C
ATOM   1034  HB2 LEU    66      36.954  43.657  32.361  1.00  0.00           H
ATOM   1035  HB3 LEU    66      35.700  43.887  33.566  1.00  0.00           H
ATOM   1036  CG  LEU    66      35.644  45.466  32.167  1.00  0.00           C
ATOM   1037  HG  LEU    66      36.292  46.277  31.834  1.00  0.00           H
ATOM   1038  CD1 LEU    66      34.963  44.932  30.931  1.00  0.00           C
ATOM   1039 HD11 LEU    66      33.916  44.647  31.041  1.00  0.00           H
ATOM   1040 HD12 LEU    66      35.536  44.080  30.565  1.00  0.00           H
ATOM   1041 HD13 LEU    66      34.896  45.746  30.210  1.00  0.00           H
ATOM   1042  CD2 LEU    66      34.467  46.178  32.941  1.00  0.00           C
ATOM   1043 HD21 LEU    66      34.040  47.021  32.397  1.00  0.00           H
ATOM   1044 HD22 LEU    66      33.715  45.400  33.065  1.00  0.00           H
ATOM   1045 HD23 LEU    66      34.755  46.502  33.941  1.00  0.00           H
ATOM   1046  C   LEU    66      37.804  44.245  35.026  1.00  0.00           C
ATOM   1047  O   LEU    66      38.670  43.401  34.901  1.00  0.00           O
ATOM   1048  N   ALA    67      37.184  44.429  36.219  1.00  0.00           N
ATOM   1049  H   ALA    67      36.402  45.059  36.324  1.00  0.00           H
ATOM   1050  CA  ALA    67      37.276  43.469  37.392  1.00  0.00           C
ATOM   1051  HA  ALA    67      37.750  42.566  37.007  1.00  0.00           H
ATOM   1052  CB  ALA    67      38.220  44.063  38.422  1.00  0.00           C
ATOM   1053  HB1 ALA    67      38.064  45.071  38.808  1.00  0.00           H
ATOM   1054  HB2 ALA    67      39.167  44.105  37.882  1.00  0.00           H
ATOM   1055  HB3 ALA    67      38.392  43.372  39.247  1.00  0.00           H
ATOM   1056  C   ALA    67      35.820  43.161  37.874  1.00  0.00           C
ATOM   1057  O   ALA    67      34.953  44.031  37.903  1.00  0.00           O
ATOM   1058  N   ILE    68      35.529  41.958  38.250  1.00  0.00           N
ATOM   1059  H   ILE    68      36.267  41.274  38.344  1.00  0.00           H
ATOM   1060  CA  ILE    68      34.263  41.465  38.884  1.00  0.00           C
ATOM   1061  HA  ILE    68      33.704  42.376  39.106  1.00  0.00           H
ATOM   1062  CB  ILE    68      33.509  40.588  38.010  1.00  0.00           C
ATOM   1063  HB  ILE    68      34.120  39.720  37.758  1.00  0.00           H
ATOM   1064  CG2 ILE    68      32.142  40.102  38.730  1.00  0.00           C
ATOM   1065 HG21 ILE    68      31.417  39.805  37.970  1.00  0.00           H
ATOM   1066 HG22 ILE    68      31.764  40.826  39.451  1.00  0.00           H
ATOM   1067 HG23 ILE    68      32.369  39.196  39.292  1.00  0.00           H
ATOM   1068  CG1 ILE    68      33.075  41.269  36.675  1.00  0.00           C
ATOM   1069 HG12 ILE    68      32.447  42.154  36.790  1.00  0.00           H
ATOM   1070 HG13 ILE    68      34.030  41.593  36.263  1.00  0.00           H
ATOM   1071  CD1 ILE    68      32.512  40.285  35.691  1.00  0.00           C
ATOM   1072 HD11 ILE    68      31.564  39.806  35.940  1.00  0.00           H
ATOM   1073 HD12 ILE    68      33.242  39.482  35.586  1.00  0.00           H
ATOM   1074 HD13 ILE    68      32.310  40.812  34.758  1.00  0.00           H
ATOM   1075  C   ILE    68      34.588  40.731  40.241  1.00  0.00           C
ATOM   1076  O   ILE    68      35.520  40.008  40.294  1.00  0.00           O
ATOM   1077  N   ASP    69      33.739  40.889  41.289  1.00  0.00           N
ATOM   1078  H   ASP    69      33.056  41.627  41.196  1.00  0.00           H
ATOM   1079  CA  ASP    69      33.954  40.211  42.584  1.00  0.00           C
ATOM   1080  HA  ASP    69      34.535  39.305  42.416  1.00  0.00           H
ATOM   1081  CB  ASP    69      34.747  41.219  43.468  1.00  0.00           C
ATOM   1082  HB2 ASP    69      35.775  41.173  43.108  1.00  0.00           H
ATOM   1083  HB3 ASP    69      34.268  42.190  43.338  1.00  0.00           H
ATOM   1084  CG  ASP    69      34.677  40.689  44.860  1.00  0.00           C
ATOM   1085  OD1 ASP    69      34.445  41.570  45.654  1.00  0.00           O
ATOM   1086  OD2 ASP    69      34.912  39.479  45.141  1.00  0.00           O
ATOM   1087  C   ASP    69      32.586  39.847  43.132  1.00  0.00           C
ATOM   1088  O   ASP    69      31.638  40.585  43.376  1.00  0.00           O
ATOM   1089  N   LEU    70      32.399  38.513  43.285  1.00  0.00           N
ATOM   1090  H   LEU    70      33.183  37.903  43.104  1.00  0.00           H
ATOM   1091  CA  LEU    70      31.180  37.884  43.821  1.00  0.00           C
ATOM   1092  HA  LEU    70      30.442  38.675  43.956  1.00  0.00           H
ATOM   1093  CB  LEU    70      30.646  36.852  42.699  1.00  0.00           C
ATOM   1094  HB2 LEU    70      30.391  37.357  41.767  1.00  0.00           H
ATOM   1095  HB3 LEU    70      31.352  36.061  42.445  1.00  0.00           H
ATOM   1096  CG  LEU    70      29.257  36.182  43.167  1.00  0.00           C
ATOM   1097  HG  LEU    70      29.471  35.637  44.085  1.00  0.00           H
ATOM   1098  CD1 LEU    70      28.056  37.150  43.395  1.00  0.00           C
ATOM   1099 HD11 LEU    70      27.208  36.535  43.697  1.00  0.00           H
ATOM   1100 HD12 LEU    70      27.741  37.638  42.472  1.00  0.00           H
ATOM   1101 HD13 LEU    70      28.362  37.852  44.170  1.00  0.00           H
ATOM   1102  CD2 LEU    70      28.734  35.273  42.026  1.00  0.00           C
ATOM   1103 HD21 LEU    70      29.621  34.723  41.714  1.00  0.00           H
ATOM   1104 HD22 LEU    70      28.021  34.537  42.395  1.00  0.00           H
ATOM   1105 HD23 LEU    70      28.411  35.973  41.255  1.00  0.00           H
ATOM   1106  C   LEU    70      31.582  37.254  45.184  1.00  0.00           C
ATOM   1107  O   LEU    70      32.585  36.532  45.266  1.00  0.00           O
ATOM   1108  N   GLY    71      30.740  37.414  46.139  1.00  0.00           N
ATOM   1109  H   GLY    71      29.906  37.948  45.940  1.00  0.00           H
ATOM   1110  CA  GLY    71      30.806  36.897  47.533  1.00  0.00           C
ATOM   1111  HA2 GLY    71      31.560  36.123  47.674  1.00  0.00           H
ATOM   1112  HA3 GLY    71      31.138  37.627  48.272  1.00  0.00           H
ATOM   1113  C   GLY    71      29.465  36.323  47.928  1.00  0.00           C
ATOM   1114  O   GLY    71      28.789  35.759  47.098  1.00  0.00           O
ATOM   1115  N   GLY    72      29.178  36.344  49.200  1.00  0.00           N
ATOM   1116  H   GLY    72      29.760  36.948  49.763  1.00  0.00           H
ATOM   1117  CA  GLY    72      28.045  35.639  49.791  1.00  0.00           C
ATOM   1118  HA2 GLY    72      28.259  34.576  49.675  1.00  0.00           H
ATOM   1119  HA3 GLY    72      28.004  36.028  50.810  1.00  0.00           H
ATOM   1120  C   GLY    72      26.676  35.960  49.292  1.00  0.00           C
ATOM   1121  O   GLY    72      25.857  35.050  49.284  1.00  0.00           O
ATOM   1122  N   THR    73      26.422  37.256  48.958  1.00  0.00           N
ATOM   1123  H   THR    73      27.147  37.943  49.102  1.00  0.00           H
ATOM   1124  CA  THR    73      25.099  37.749  48.579  1.00  0.00           C
ATOM   1125  HA  THR    73      24.643  36.988  47.946  1.00  0.00           H
ATOM   1126  CB  THR    73      24.175  37.951  49.810  1.00  0.00           C
ATOM   1127  HB  THR    73      24.119  37.064  50.442  1.00  0.00           H
ATOM   1128  CG2 THR    73      24.672  39.030  50.722  1.00  0.00           C
ATOM   1129 HG21 THR    73      25.673  38.843  51.112  1.00  0.00           H
ATOM   1130 HG22 THR    73      24.052  38.978  51.616  1.00  0.00           H
ATOM   1131 HG23 THR    73      24.459  39.999  50.269  1.00  0.00           H
ATOM   1132  OG1 THR    73      23.004  38.460  49.376  1.00  0.00           O
ATOM   1133  HG1 THR    73      22.442  37.709  49.174  1.00  0.00           H
ATOM   1134  C   THR    73      25.359  39.049  47.785  1.00  0.00           C
ATOM   1135  O   THR    73      24.506  39.400  46.947  1.00  0.00           O
ATOM   1136  N   ASN    74      26.478  39.773  47.920  1.00  0.00           N
ATOM   1137  H   ASN    74      27.291  39.304  48.293  1.00  0.00           H
ATOM   1138  CA  ASN    74      26.655  41.046  47.175  1.00  0.00           C
ATOM   1139  HA  ASN    74      25.705  41.425  46.799  1.00  0.00           H
ATOM   1140  CB  ASN    74      27.422  42.016  48.095  1.00  0.00           C
ATOM   1141  HB2 ASN    74      28.428  41.696  48.369  1.00  0.00           H
ATOM   1142  HB3 ASN    74      27.538  42.903  47.474  1.00  0.00           H
ATOM   1143  CG  ASN    74      26.758  42.424  49.369  1.00  0.00           C
ATOM   1144  OD1 ASN    74      26.847  41.768  50.390  1.00  0.00           O
ATOM   1145  ND2 ASN    74      26.043  43.557  49.497  1.00  0.00           N
ATOM   1146 HD21 ASN    74      26.169  44.320  48.846  1.00  0.00           H
ATOM   1147 HD22 ASN    74      25.509  43.767  50.326  1.00  0.00           H
ATOM   1148  C   ASN    74      27.443  40.694  45.864  1.00  0.00           C
ATOM   1149  O   ASN    74      28.394  39.907  45.916  1.00  0.00           O
ATOM   1150  N   LEU    75      27.154  41.392  44.762  1.00  0.00           N
ATOM   1151  H   LEU    75      26.411  42.067  44.873  1.00  0.00           H
ATOM   1152  CA  LEU    75      28.031  41.585  43.612  1.00  0.00           C
ATOM   1153  HA  LEU    75      28.953  41.018  43.742  1.00  0.00           H
ATOM   1154  CB  LEU    75      27.269  40.950  42.326  1.00  0.00           C
ATOM   1155  HB2 LEU    75      26.936  39.925  42.487  1.00  0.00           H
ATOM   1156  HB3 LEU    75      26.378  41.568  42.207  1.00  0.00           H
ATOM   1157  CG  LEU    75      27.975  41.005  40.943  1.00  0.00           C
ATOM   1158  HG  LEU    75      28.355  42.003  40.724  1.00  0.00           H
ATOM   1159  CD1 LEU    75      29.131  40.103  40.875  1.00  0.00           C
ATOM   1160 HD11 LEU    75      29.977  40.457  41.466  1.00  0.00           H
ATOM   1161 HD12 LEU    75      29.455  40.032  39.837  1.00  0.00           H
ATOM   1162 HD13 LEU    75      28.830  39.146  41.299  1.00  0.00           H
ATOM   1163  CD2 LEU    75      27.085  40.618  39.844  1.00  0.00           C
ATOM   1164 HD21 LEU    75      26.776  39.578  39.949  1.00  0.00           H
ATOM   1165 HD22 LEU    75      26.260  41.321  39.953  1.00  0.00           H
ATOM   1166 HD23 LEU    75      27.552  40.758  38.869  1.00  0.00           H
ATOM   1167  C   LEU    75      28.531  42.961  43.323  1.00  0.00           C
ATOM   1168  O   LEU    75      27.833  44.007  43.418  1.00  0.00           O
ATOM   1169  N   ARG    76      29.765  42.967  42.899  1.00  0.00           N
ATOM   1170  H   ARG    76      30.250  42.088  42.788  1.00  0.00           H
ATOM   1171  CA  ARG    76      30.541  44.144  42.501  1.00  0.00           C
ATOM   1172  HA  ARG    76      29.942  45.053  42.447  1.00  0.00           H
ATOM   1173  CB  ARG    76      31.774  44.474  43.512  1.00  0.00           C
ATOM   1174  HB2 ARG    76      31.479  44.741  44.527  1.00  0.00           H
ATOM   1175  HB3 ARG    76      32.317  43.546  43.691  1.00  0.00           H
ATOM   1176  CG  ARG    76      32.597  45.726  43.252  1.00  0.00           C
ATOM   1177  HG2 ARG    76      32.901  45.589  42.214  1.00  0.00           H
ATOM   1178  HG3 ARG    76      32.028  46.653  43.185  1.00  0.00           H
ATOM   1179  CD  ARG    76      33.814  45.694  44.181  1.00  0.00           C
ATOM   1180  HD2 ARG    76      33.487  45.543  45.209  1.00  0.00           H
ATOM   1181  HD3 ARG    76      34.410  44.800  43.994  1.00  0.00           H
ATOM   1182  NE  ARG    76      34.593  46.894  44.008  1.00  0.00           N
ATOM   1183  HE  ARG    76      34.115  47.734  43.716  1.00  0.00           H
ATOM   1184  CZ  ARG    76      35.904  47.103  44.099  1.00  0.00           C
ATOM   1185  NH1 ARG    76      36.775  46.335  44.639  1.00  0.00           N
ATOM   1186 HH11 ARG    76      36.323  45.540  45.066  1.00  0.00           H
ATOM   1187 HH12 ARG    76      37.729  46.611  44.823  1.00  0.00           H
ATOM   1188  NH2 ARG    76      36.358  48.227  43.767  1.00  0.00           N
ATOM   1189 HH21 ARG    76      35.842  48.880  43.194  1.00  0.00           H
ATOM   1190 HH22 ARG    76      37.331  48.341  44.015  1.00  0.00           H
ATOM   1191  C   ARG    76      31.020  44.061  41.025  1.00  0.00           C
ATOM   1192  O   ARG    76      31.544  43.024  40.597  1.00  0.00           O
ATOM   1193  N   VAL    77      30.888  45.162  40.267  1.00  0.00           N
ATOM   1194  H   VAL    77      30.567  46.076  40.552  1.00  0.00           H
ATOM   1195  CA  VAL    77      31.315  45.166  38.843  1.00  0.00           C
ATOM   1196  HA  VAL    77      31.840  44.252  38.567  1.00  0.00           H
ATOM   1197  CB  VAL    77      30.122  45.118  37.874  1.00  0.00           C
ATOM   1198  HB  VAL    77      29.324  45.793  38.185  1.00  0.00           H
ATOM   1199  CG1 VAL    77      30.590  45.461  36.484  1.00  0.00           C
ATOM   1200 HG11 VAL    77      31.434  44.867  36.136  1.00  0.00           H
ATOM   1201 HG12 VAL    77      29.760  45.361  35.785  1.00  0.00           H
ATOM   1202 HG13 VAL    77      30.912  46.497  36.379  1.00  0.00           H
ATOM   1203  CG2 VAL    77      29.483  43.655  37.706  1.00  0.00           C
ATOM   1204 HG21 VAL    77      30.304  42.961  37.531  1.00  0.00           H
ATOM   1205 HG22 VAL    77      28.714  43.613  36.935  1.00  0.00           H
ATOM   1206 HG23 VAL    77      28.924  43.515  38.631  1.00  0.00           H
ATOM   1207  C   VAL    77      32.115  46.505  38.613  1.00  0.00           C
ATOM   1208  O   VAL    77      31.614  47.632  38.946  1.00  0.00           O
ATOM   1209  N   VAL    78      33.350  46.346  38.152  1.00  0.00           N
ATOM   1210  H   VAL    78      33.707  45.431  37.913  1.00  0.00           H
ATOM   1211  CA  VAL    78      34.389  47.313  38.245  1.00  0.00           C
ATOM   1212  HA  VAL    78      34.092  48.249  38.719  1.00  0.00           H
ATOM   1213  CB  VAL    78      35.458  46.752  39.216  1.00  0.00           C
ATOM   1214  HB  VAL    78      36.072  46.149  38.546  1.00  0.00           H
ATOM   1215  CG1 VAL    78      36.386  47.815  39.716  1.00  0.00           C
ATOM   1216 HG11 VAL    78      37.074  47.449  40.477  1.00  0.00           H
ATOM   1217 HG12 VAL    78      36.915  48.175  38.834  1.00  0.00           H
ATOM   1218 HG13 VAL    78      35.808  48.615  40.179  1.00  0.00           H
ATOM   1219  CG2 VAL    78      35.063  46.081  40.483  1.00  0.00           C
ATOM   1220 HG21 VAL    78      34.392  46.715  41.062  1.00  0.00           H
ATOM   1221 HG22 VAL    78      35.868  45.627  41.060  1.00  0.00           H
ATOM   1222 HG23 VAL    78      34.461  45.226  40.177  1.00  0.00           H
ATOM   1223  C   VAL    78      35.006  47.626  36.944  1.00  0.00           C
ATOM   1224  O   VAL    78      35.427  46.745  36.202  1.00  0.00           O
ATOM   1225  N   LEU    79      35.354  48.916  36.678  1.00  0.00           N
ATOM   1226  H   LEU    79      34.993  49.624  37.303  1.00  0.00           H
ATOM   1227  CA  LEU    79      36.235  49.373  35.576  1.00  0.00           C
ATOM   1228  HA  LEU    79      36.713  48.487  35.155  1.00  0.00           H
ATOM   1229  CB  LEU    79      35.419  49.964  34.422  1.00  0.00           C
ATOM   1230  HB2 LEU    79      34.640  49.249  34.158  1.00  0.00           H
ATOM   1231  HB3 LEU    79      34.885  50.820  34.836  1.00  0.00           H
ATOM   1232  CG  LEU    79      36.104  50.374  33.102  1.00  0.00           C
ATOM   1233  HG  LEU    79      36.782  49.604  32.733  1.00  0.00           H
ATOM   1234  CD1 LEU    79      34.934  50.485  32.126  1.00  0.00           C
ATOM   1235 HD11 LEU    79      34.267  51.261  32.501  1.00  0.00           H
ATOM   1236 HD12 LEU    79      34.380  49.547  32.142  1.00  0.00           H
ATOM   1237 HD13 LEU    79      35.438  50.863  31.236  1.00  0.00           H
ATOM   1238  CD2 LEU    79      36.756  51.738  33.102  1.00  0.00           C
ATOM   1239 HD21 LEU    79      37.045  52.038  32.095  1.00  0.00           H
ATOM   1240 HD22 LEU    79      36.065  52.505  33.453  1.00  0.00           H
ATOM   1241 HD23 LEU    79      37.566  51.606  33.820  1.00  0.00           H
ATOM   1242  C   LEU    79      37.450  50.198  36.189  1.00  0.00           C
ATOM   1243  O   LEU    79      37.250  51.255  36.818  1.00  0.00           O
ATOM   1244  N   VAL    80      38.671  49.721  35.892  1.00  0.00           N
ATOM   1245  H   VAL    80      38.668  48.860  35.364  1.00  0.00           H
ATOM   1246  CA  VAL    80      39.970  50.272  36.302  1.00  0.00           C
ATOM   1247  HA  VAL    80      39.847  51.147  36.942  1.00  0.00           H
ATOM   1248  CB  VAL    80      40.756  49.239  37.129  1.00  0.00           C
ATOM   1249  HB  VAL    80      40.997  48.429  36.439  1.00  0.00           H
ATOM   1250  CG1 VAL    80      42.027  49.814  37.642  1.00  0.00           C
ATOM   1251 HG11 VAL    80      41.931  50.866  37.909  1.00  0.00           H
ATOM   1252 HG12 VAL    80      42.353  49.236  38.507  1.00  0.00           H
ATOM   1253 HG13 VAL    80      42.785  49.653  36.875  1.00  0.00           H
ATOM   1254  CG2 VAL    80      39.965  48.756  38.251  1.00  0.00           C
ATOM   1255 HG21 VAL    80      40.563  48.106  38.890  1.00  0.00           H
ATOM   1256 HG22 VAL    80      39.045  48.310  37.871  1.00  0.00           H
ATOM   1257 HG23 VAL    80      39.643  49.596  38.867  1.00  0.00           H
ATOM   1258  C   VAL    80      40.822  50.623  35.152  1.00  0.00           C
ATOM   1259  O   VAL    80      41.044  49.891  34.206  1.00  0.00           O
ATOM   1260  N   LYS    81      41.470  51.787  35.087  1.00  0.00           N
ATOM   1261  H   LYS    81      41.298  52.347  35.909  1.00  0.00           H
ATOM   1262  CA  LYS    81      42.286  52.355  33.986  1.00  0.00           C
ATOM   1263  HA  LYS    81      42.137  51.571  33.243  1.00  0.00           H
ATOM   1264  CB  LYS    81      41.647  53.648  33.482  1.00  0.00           C
ATOM   1265  HB2 LYS    81      41.545  54.358  34.303  1.00  0.00           H
ATOM   1266  HB3 LYS    81      42.314  54.131  32.768  1.00  0.00           H
ATOM   1267  CG  LYS    81      40.282  53.356  32.863  1.00  0.00           C
ATOM   1268  HG2 LYS    81      40.439  52.484  32.231  1.00  0.00           H
ATOM   1269  HG3 LYS    81      39.449  53.166  33.540  1.00  0.00           H
ATOM   1270  CD  LYS    81      39.787  54.475  31.983  1.00  0.00           C
ATOM   1271  HD2 LYS    81      40.395  54.886  31.176  1.00  0.00           H
ATOM   1272  HD3 LYS    81      38.931  54.125  31.405  1.00  0.00           H
ATOM   1273  CE  LYS    81      39.451  55.719  32.659  1.00  0.00           C
ATOM   1274  HE2 LYS    81      38.720  56.124  31.959  1.00  0.00           H
ATOM   1275  HE3 LYS    81      38.854  55.633  33.567  1.00  0.00           H
ATOM   1276  NZ  LYS    81      40.589  56.730  32.742  1.00  0.00           N
ATOM   1277  HZ1 LYS    81      41.152  56.685  33.580  1.00  0.00           H
ATOM   1278  HZ2 LYS    81      40.260  57.677  32.624  1.00  0.00           H
ATOM   1279  HZ3 LYS    81      41.276  56.571  32.019  1.00  0.00           H
ATOM   1280  C   LYS    81      43.757  52.575  34.380  1.00  0.00           C
ATOM   1281  O   LYS    81      44.110  53.497  35.088  1.00  0.00           O
ATOM   1282  N   LEU    82      44.691  51.646  34.060  1.00  0.00           N
ATOM   1283  H   LEU    82      44.466  51.085  33.251  1.00  0.00           H
ATOM   1284  CA  LEU    82      46.085  51.634  34.476  1.00  0.00           C
ATOM   1285  HA  LEU    82      46.088  51.909  35.531  1.00  0.00           H
ATOM   1286  CB  LEU    82      46.848  50.297  34.425  1.00  0.00           C
ATOM   1287  HB2 LEU    82      47.117  49.965  33.422  1.00  0.00           H
ATOM   1288  HB3 LEU    82      47.727  50.448  35.052  1.00  0.00           H
ATOM   1289  CG  LEU    82      46.079  49.137  35.038  1.00  0.00           C
ATOM   1290  HG  LEU    82      45.105  48.962  34.583  1.00  0.00           H
ATOM   1291  CD1 LEU    82      46.910  47.821  34.677  1.00  0.00           C
ATOM   1292 HD11 LEU    82      46.293  46.990  35.017  1.00  0.00           H
ATOM   1293 HD12 LEU    82      47.877  47.884  35.177  1.00  0.00           H
ATOM   1294 HD13 LEU    82      47.136  47.774  33.612  1.00  0.00           H
ATOM   1295  CD2 LEU    82      45.836  49.239  36.573  1.00  0.00           C
ATOM   1296 HD21 LEU    82      46.827  49.227  37.026  1.00  0.00           H
ATOM   1297 HD22 LEU    82      45.250  50.111  36.862  1.00  0.00           H
ATOM   1298 HD23 LEU    82      45.459  48.266  36.892  1.00  0.00           H
ATOM   1299  C   LEU    82      46.778  52.669  33.611  1.00  0.00           C
ATOM   1300  O   LEU    82      46.520  52.745  32.420  1.00  0.00           O
ATOM   1301  N   GLY    83      47.700  53.429  34.225  1.00  0.00           N
ATOM   1302  H   GLY    83      47.860  53.270  35.210  1.00  0.00           H
ATOM   1303  CA  GLY    83      48.256  54.585  33.603  1.00  0.00           C
ATOM   1304  HA2 GLY    83      47.516  55.131  33.017  1.00  0.00           H
ATOM   1305  HA3 GLY    83      48.478  55.133  34.519  1.00  0.00           H
ATOM   1306  C   GLY    83      49.615  54.449  32.874  1.00  0.00           C
ATOM   1307  O   GLY    83      49.964  55.376  32.112  1.00  0.00           O
ATOM   1308  N   GLY    84      50.326  53.427  33.155  1.00  0.00           N
ATOM   1309  H   GLY    84      50.082  52.767  33.881  1.00  0.00           H
ATOM   1310  CA  GLY    84      51.667  53.326  32.691  1.00  0.00           C
ATOM   1311  HA2 GLY    84      51.988  52.285  32.727  1.00  0.00           H
ATOM   1312  HA3 GLY    84      51.816  53.765  31.705  1.00  0.00           H
ATOM   1313  C   GLY    84      52.674  54.104  33.441  1.00  0.00           C
ATOM   1314  O   GLY    84      53.799  54.329  32.971  1.00  0.00           O
ATOM   1315  N   ASP    85      52.310  54.535  34.619  1.00  0.00           N
ATOM   1316  H   ASP    85      51.370  54.224  34.818  1.00  0.00           H
ATOM   1317  CA  ASP    85      52.998  55.562  35.412  1.00  0.00           C
ATOM   1318  HA  ASP    85      54.066  55.524  35.197  1.00  0.00           H
ATOM   1319  CB  ASP    85      52.395  56.922  35.012  1.00  0.00           C
ATOM   1320  HB2 ASP    85      52.974  57.728  35.463  1.00  0.00           H
ATOM   1321  HB3 ASP    85      52.206  56.957  33.941  1.00  0.00           H
ATOM   1322  CG  ASP    85      51.027  57.233  35.545  1.00  0.00           C
ATOM   1323  OD1 ASP    85      50.728  58.424  35.632  1.00  0.00           O
ATOM   1324  OD2 ASP    85      50.293  56.257  35.894  1.00  0.00           O
ATOM   1325  C   ASP    85      52.807  55.345  36.951  1.00  0.00           C
ATOM   1326  O   ASP    85      52.890  56.319  37.725  1.00  0.00           O
ATOM   1327  N   ARG    86      52.510  54.100  37.320  1.00  0.00           N
ATOM   1328  H   ARG    86      52.409  53.457  36.549  1.00  0.00           H
ATOM   1329  CA  ARG    86      52.069  53.568  38.648  1.00  0.00           C
ATOM   1330  HA  ARG    86      51.961  52.486  38.590  1.00  0.00           H
ATOM   1331  CB  ARG    86      53.222  53.592  39.615  1.00  0.00           C
ATOM   1332  HB2 ARG    86      53.495  54.641  39.732  1.00  0.00           H
ATOM   1333  HB3 ARG    86      52.795  53.253  40.559  1.00  0.00           H
ATOM   1334  CG  ARG    86      54.313  52.639  39.245  1.00  0.00           C
ATOM   1335  HG2 ARG    86      53.770  51.701  39.137  1.00  0.00           H
ATOM   1336  HG3 ARG    86      54.746  52.926  38.287  1.00  0.00           H
ATOM   1337  CD  ARG    86      55.431  52.509  40.271  1.00  0.00           C
ATOM   1338  HD2 ARG    86      55.906  53.480  40.416  1.00  0.00           H
ATOM   1339  HD3 ARG    86      54.970  52.173  41.200  1.00  0.00           H
ATOM   1340  NE  ARG    86      56.425  51.474  39.709  1.00  0.00           N
ATOM   1341  HE  ARG    86      57.012  51.796  38.953  1.00  0.00           H
ATOM   1342  CZ  ARG    86      56.754  50.249  39.989  1.00  0.00           C
ATOM   1343  NH1 ARG    86      55.961  49.500  40.740  1.00  0.00           N
ATOM   1344 HH11 ARG    86      55.048  49.861  40.977  1.00  0.00           H
ATOM   1345 HH12 ARG    86      56.137  48.549  41.033  1.00  0.00           H
ATOM   1346  NH2 ARG    86      57.825  49.611  39.589  1.00  0.00           N
ATOM   1347 HH21 ARG    86      58.403  50.117  38.933  1.00  0.00           H
ATOM   1348 HH22 ARG    86      57.808  48.616  39.763  1.00  0.00           H
ATOM   1349  C   ARG    86      50.700  54.022  39.241  1.00  0.00           C
ATOM   1350  O   ARG    86      50.297  53.587  40.290  1.00  0.00           O
ATOM   1351  N   THR    87      49.956  54.900  38.531  1.00  0.00           N
ATOM   1352  H   THR    87      50.305  55.197  37.631  1.00  0.00           H
ATOM   1353  CA  THR    87      48.647  55.363  38.968  1.00  0.00           C
ATOM   1354  HA  THR    87      48.558  55.115  40.025  1.00  0.00           H
ATOM   1355  CB  THR    87      48.332  56.957  38.910  1.00  0.00           C
ATOM   1356  HB  THR    87      47.438  57.271  39.449  1.00  0.00           H
ATOM   1357  CG2 THR    87      49.453  57.707  39.610  1.00  0.00           C
ATOM   1358 HG21 THR    87      50.369  57.705  39.020  1.00  0.00           H
ATOM   1359 HG22 THR    87      49.835  57.152  40.467  1.00  0.00           H
ATOM   1360 HG23 THR    87      49.281  58.749  39.881  1.00  0.00           H
ATOM   1361  OG1 THR    87      48.319  57.457  37.521  1.00  0.00           O
ATOM   1362  HG1 THR    87      48.942  56.966  36.980  1.00  0.00           H
ATOM   1363  C   THR    87      47.535  54.625  38.257  1.00  0.00           C
ATOM   1364  O   THR    87      47.708  54.281  37.144  1.00  0.00           O
ATOM   1365  N   PHE    88      46.313  54.498  38.870  1.00  0.00           N
ATOM   1366  H   PHE    88      46.294  54.971  39.763  1.00  0.00           H
ATOM   1367  CA  PHE    88      45.101  54.035  38.276  1.00  0.00           C
ATOM   1368  HA  PHE    88      45.207  54.280  37.219  1.00  0.00           H
ATOM   1369  CB  PHE    88      44.951  52.510  38.580  1.00  0.00           C
ATOM   1370  HB2 PHE    88      44.021  52.194  38.109  1.00  0.00           H
ATOM   1371  HB3 PHE    88      45.715  51.906  38.091  1.00  0.00           H
ATOM   1372  CG  PHE    88      44.743  51.970  40.038  1.00  0.00           C
ATOM   1373  CD1 PHE    88      43.489  51.944  40.658  1.00  0.00           C
ATOM   1374  HD1 PHE    88      42.682  52.383  40.089  1.00  0.00           H
ATOM   1375  CE1 PHE    88      43.357  51.588  41.981  1.00  0.00           C
ATOM   1376  HE1 PHE    88      42.373  51.789  42.379  1.00  0.00           H
ATOM   1377  CZ  PHE    88      44.421  50.989  42.677  1.00  0.00           C
ATOM   1378  HZ  PHE    88      44.332  50.632  43.692  1.00  0.00           H
ATOM   1379  CE2 PHE    88      45.648  50.892  42.024  1.00  0.00           C
ATOM   1380  HE2 PHE    88      46.545  50.586  42.539  1.00  0.00           H
ATOM   1381  CD2 PHE    88      45.829  51.358  40.724  1.00  0.00           C
ATOM   1382  HD2 PHE    88      46.850  51.422  40.375  1.00  0.00           H
ATOM   1383  C   PHE    88      43.937  54.820  38.733  1.00  0.00           C
ATOM   1384  O   PHE    88      43.981  55.434  39.773  1.00  0.00           O
ATOM   1385  N   ASP    89      42.826  54.809  37.988  1.00  0.00           N
ATOM   1386  H   ASP    89      42.765  54.294  37.121  1.00  0.00           H
ATOM   1387  CA  ASP    89      41.534  55.448  38.368  1.00  0.00           C
ATOM   1388  HA  ASP    89      41.633  55.569  39.446  1.00  0.00           H
ATOM   1389  CB  ASP    89      41.269  56.739  37.544  1.00  0.00           C
ATOM   1390  HB2 ASP    89      40.403  57.208  38.011  1.00  0.00           H
ATOM   1391  HB3 ASP    89      42.189  57.323  37.538  1.00  0.00           H
ATOM   1392  CG  ASP    89      40.881  56.661  36.078  1.00  0.00           C
ATOM   1393  OD1 ASP    89      41.762  57.057  35.274  1.00  0.00           O
ATOM   1394  OD2 ASP    89      39.755  56.287  35.633  1.00  0.00           O
ATOM   1395  C   ASP    89      40.357  54.415  38.255  1.00  0.00           C
ATOM   1396  O   ASP    89      40.412  53.470  37.466  1.00  0.00           O
ATOM   1397  N   THR    90      39.265  54.628  38.972  1.00  0.00           N
ATOM   1398  H   THR    90      39.232  55.508  39.467  1.00  0.00           H
ATOM   1399  CA  THR    90      38.232  53.637  39.290  1.00  0.00           C
ATOM   1400  HA  THR    90      38.380  52.717  38.723  1.00  0.00           H
ATOM   1401  CB  THR    90      38.259  53.257  40.819  1.00  0.00           C
ATOM   1402  HB  THR    90      37.935  54.113  41.410  1.00  0.00           H
ATOM   1403  CG2 THR    90      37.346  52.072  41.067  1.00  0.00           C
ATOM   1404 HG21 THR    90      37.275  51.508  40.137  1.00  0.00           H
ATOM   1405 HG22 THR    90      36.364  52.446  41.358  1.00  0.00           H
ATOM   1406 HG23 THR    90      37.689  51.450  41.893  1.00  0.00           H
ATOM   1407  OG1 THR    90      39.484  52.950  41.367  1.00  0.00           O
ATOM   1408  HG1 THR    90      39.391  52.871  42.319  1.00  0.00           H
ATOM   1409  C   THR    90      36.814  54.077  39.022  1.00  0.00           C
ATOM   1410  O   THR    90      36.386  55.149  39.497  1.00  0.00           O
ATOM   1411  N   THR    91      35.956  53.256  38.427  1.00  0.00           N
ATOM   1412  H   THR    91      36.435  52.491  37.973  1.00  0.00           H
ATOM   1413  CA  THR    91      34.575  53.527  38.028  1.00  0.00           C
ATOM   1414  HA  THR    91      34.175  54.299  38.685  1.00  0.00           H
ATOM   1415  CB  THR    91      34.571  54.093  36.560  1.00  0.00           C
ATOM   1416  HB  THR    91      34.821  53.278  35.881  1.00  0.00           H
ATOM   1417  CG2 THR    91      33.220  54.645  36.240  1.00  0.00           C
ATOM   1418 HG21 THR    91      33.089  55.570  36.802  1.00  0.00           H
ATOM   1419 HG22 THR    91      32.391  53.964  36.434  1.00  0.00           H
ATOM   1420 HG23 THR    91      33.185  54.834  35.168  1.00  0.00           H
ATOM   1421  OG1 THR    91      35.582  55.100  36.431  1.00  0.00           O
ATOM   1422  HG1 THR    91      36.457  54.738  36.271  1.00  0.00           H
ATOM   1423  C   THR    91      33.804  52.204  38.109  1.00  0.00           C
ATOM   1424  O   THR    91      34.306  51.147  37.646  1.00  0.00           O
ATOM   1425  N   GLN    92      32.627  52.149  38.730  1.00  0.00           N
ATOM   1426  H   GLN    92      32.248  53.019  39.076  1.00  0.00           H
ATOM   1427  CA  GLN    92      32.016  50.859  39.198  1.00  0.00           C
ATOM   1428  HA  GLN    92      32.066  50.141  38.379  1.00  0.00           H
ATOM   1429  CB  GLN    92      32.847  50.260  40.335  1.00  0.00           C
ATOM   1430  HB2 GLN    92      32.396  49.311  40.625  1.00  0.00           H
ATOM   1431  HB3 GLN    92      33.836  50.098  39.906  1.00  0.00           H
ATOM   1432  CG  GLN    92      32.890  51.167  41.598  1.00  0.00           C
ATOM   1433  HG2 GLN    92      33.565  51.976  41.319  1.00  0.00           H
ATOM   1434  HG3 GLN    92      31.891  51.483  41.905  1.00  0.00           H
ATOM   1435  CD  GLN    92      33.562  50.515  42.780  1.00  0.00           C
ATOM   1436  OE1 GLN    92      33.986  49.354  42.727  1.00  0.00           O
ATOM   1437  NE2 GLN    92      33.687  51.117  43.868  1.00  0.00           N
ATOM   1438 HE21 GLN    92      34.217  50.722  44.632  1.00  0.00           H
ATOM   1439 HE22 GLN    92      33.553  52.118  43.893  1.00  0.00           H
ATOM   1440  C   GLN    92      30.531  51.042  39.674  1.00  0.00           C
ATOM   1441  O   GLN    92      30.019  52.150  39.955  1.00  0.00           O
ATOM   1442  N   SER    93      29.834  49.922  39.720  1.00  0.00           N
ATOM   1443  H   SER    93      30.374  49.104  39.477  1.00  0.00           H
ATOM   1444  CA  SER    93      28.521  49.663  40.224  1.00  0.00           C
ATOM   1445  HA  SER    93      28.335  50.565  40.806  1.00  0.00           H
ATOM   1446  CB  SER    93      27.455  49.497  39.058  1.00  0.00           C
ATOM   1447  HB2 SER    93      26.512  49.167  39.497  1.00  0.00           H
ATOM   1448  HB3 SER    93      27.456  50.462  38.551  1.00  0.00           H
ATOM   1449  OG  SER    93      27.899  48.553  38.173  1.00  0.00           O
ATOM   1450  HG  SER    93      28.528  49.031  37.628  1.00  0.00           H
ATOM   1451  C   SER    93      28.406  48.447  41.127  1.00  0.00           C
ATOM   1452  O   SER    93      29.335  47.628  41.148  1.00  0.00           O
ATOM   1453  N   LYS    94      27.361  48.332  41.981  1.00  0.00           N
ATOM   1454  H   LYS    94      26.660  49.060  41.977  1.00  0.00           H
ATOM   1455  CA  LYS    94      27.134  47.208  42.923  1.00  0.00           C
ATOM   1456  HA  LYS    94      27.831  46.440  42.590  1.00  0.00           H
ATOM   1457  CB  LYS    94      27.648  47.717  44.318  1.00  0.00           C
ATOM   1458  HB2 LYS    94      26.986  48.582  44.342  1.00  0.00           H
ATOM   1459  HB3 LYS    94      27.337  46.998  45.076  1.00  0.00           H
ATOM   1460  CG  LYS    94      29.132  48.042  44.399  1.00  0.00           C
ATOM   1461  HG2 LYS    94      29.805  47.212  44.184  1.00  0.00           H
ATOM   1462  HG3 LYS    94      29.521  48.817  43.737  1.00  0.00           H
ATOM   1463  CD  LYS    94      29.513  48.574  45.773  1.00  0.00           C
ATOM   1464  HD2 LYS    94      29.063  47.849  46.452  1.00  0.00           H
ATOM   1465  HD3 LYS    94      30.575  48.456  45.986  1.00  0.00           H
ATOM   1466  CE  LYS    94      29.010  50.038  45.912  1.00  0.00           C
ATOM   1467  HE2 LYS    94      29.428  50.613  45.086  1.00  0.00           H
ATOM   1468  HE3 LYS    94      27.931  50.162  45.826  1.00  0.00           H
ATOM   1469  NZ  LYS    94      29.530  50.776  47.071  1.00  0.00           N
ATOM   1470  HZ1 LYS    94      30.524  50.741  47.243  1.00  0.00           H
ATOM   1471  HZ2 LYS    94      29.019  50.594  47.924  1.00  0.00           H
ATOM   1472  HZ3 LYS    94      29.372  51.730  46.780  1.00  0.00           H
ATOM   1473  C   LYS    94      25.673  46.709  42.869  1.00  0.00           C
ATOM   1474  O   LYS    94      24.726  47.497  42.735  1.00  0.00           O
ATOM   1475  N   TYR    95      25.486  45.388  43.103  1.00  0.00           N
ATOM   1476  H   TYR    95      26.327  44.830  43.160  1.00  0.00           H
ATOM   1477  CA  TYR    95      24.296  44.615  42.897  1.00  0.00           C
ATOM   1478  HA  TYR    95      23.452  45.291  43.035  1.00  0.00           H
ATOM   1479  CB  TYR    95      24.150  43.857  41.560  1.00  0.00           C
ATOM   1480  HB2 TYR    95      24.906  43.075  41.523  1.00  0.00           H
ATOM   1481  HB3 TYR    95      23.125  43.487  41.581  1.00  0.00           H
ATOM   1482  CG  TYR    95      24.388  44.781  40.346  1.00  0.00           C
ATOM   1483  CD1 TYR    95      23.272  45.380  39.761  1.00  0.00           C
ATOM   1484  HD1 TYR    95      22.273  45.207  40.133  1.00  0.00           H
ATOM   1485  CE1 TYR    95      23.575  46.124  38.601  1.00  0.00           C
ATOM   1486  HE1 TYR    95      22.683  46.621  38.249  1.00  0.00           H
ATOM   1487  CZ  TYR    95      24.831  46.361  38.082  1.00  0.00           C
ATOM   1488  OH  TYR    95      25.085  47.241  37.066  1.00  0.00           O
ATOM   1489  HH  TYR    95      26.020  47.199  36.854  1.00  0.00           H
ATOM   1490  CE2 TYR    95      25.928  45.731  38.714  1.00  0.00           C
ATOM   1491  HE2 TYR    95      26.921  45.979  38.368  1.00  0.00           H
ATOM   1492  CD2 TYR    95      25.657  44.890  39.860  1.00  0.00           C
ATOM   1493  HD2 TYR    95      26.438  44.269  40.272  1.00  0.00           H
ATOM   1494  C   TYR    95      24.164  43.552  43.943  1.00  0.00           C
ATOM   1495  O   TYR    95      25.083  43.359  44.789  1.00  0.00           O
ATOM   1496  N   ARG    96      23.026  42.830  44.028  1.00  0.00           N
ATOM   1497  H   ARG    96      22.250  42.993  43.402  1.00  0.00           H
ATOM   1498  CA  ARG    96      22.825  41.628  44.807  1.00  0.00           C
ATOM   1499  HA  ARG    96      23.746  41.058  44.927  1.00  0.00           H
ATOM   1500  CB  ARG    96      22.333  41.987  46.272  1.00  0.00           C
ATOM   1501  HB2 ARG    96      22.408  41.099  46.898  1.00  0.00           H
ATOM   1502  HB3 ARG    96      23.063  42.664  46.717  1.00  0.00           H
ATOM   1503  CG  ARG    96      20.989  42.613  46.438  1.00  0.00           C
ATOM   1504  HG2 ARG    96      20.903  43.595  45.972  1.00  0.00           H
ATOM   1505  HG3 ARG    96      20.165  42.086  45.958  1.00  0.00           H
ATOM   1506  CD  ARG    96      20.648  42.993  47.854  1.00  0.00           C
ATOM   1507  HD2 ARG    96      19.664  43.461  47.891  1.00  0.00           H
ATOM   1508  HD3 ARG    96      20.605  42.023  48.349  1.00  0.00           H
ATOM   1509  NE  ARG    96      21.403  44.062  48.481  1.00  0.00           N
ATOM   1510  HE  ARG    96      21.476  44.963  48.030  1.00  0.00           H
ATOM   1511  CZ  ARG    96      21.883  44.096  49.663  1.00  0.00           C
ATOM   1512  NH1 ARG    96      22.006  43.164  50.512  1.00  0.00           N
ATOM   1513 HH11 ARG    96      21.589  42.262  50.329  1.00  0.00           H
ATOM   1514 HH12 ARG    96      22.602  43.266  51.321  1.00  0.00           H
ATOM   1515  NH2 ARG    96      22.314  45.254  50.017  1.00  0.00           N
ATOM   1516 HH21 ARG    96      21.904  46.013  49.494  1.00  0.00           H
ATOM   1517 HH22 ARG    96      22.382  45.333  51.022  1.00  0.00           H
ATOM   1518  C   ARG    96      21.823  40.679  44.177  1.00  0.00           C
ATOM   1519  O   ARG    96      20.889  41.053  43.451  1.00  0.00           O
ATOM   1520  N   LEU    97      21.969  39.372  44.498  1.00  0.00           N
ATOM   1521  H   LEU    97      22.700  39.183  45.168  1.00  0.00           H
ATOM   1522  CA  LEU    97      21.202  38.233  44.018  1.00  0.00           C
ATOM   1523  HA  LEU    97      20.643  38.522  43.129  1.00  0.00           H
ATOM   1524  CB  LEU    97      22.160  37.191  43.370  1.00  0.00           C
ATOM   1525  HB2 LEU    97      21.726  36.820  42.441  1.00  0.00           H
ATOM   1526  HB3 LEU    97      23.015  37.756  43.000  1.00  0.00           H
ATOM   1527  CG  LEU    97      22.667  36.017  44.315  1.00  0.00           C
ATOM   1528  HG  LEU    97      21.788  35.527  44.738  1.00  0.00           H
ATOM   1529  CD1 LEU    97      23.376  34.900  43.480  1.00  0.00           C
ATOM   1530 HD11 LEU    97      23.830  34.201  44.183  1.00  0.00           H
ATOM   1531 HD12 LEU    97      24.145  35.287  42.811  1.00  0.00           H
ATOM   1532 HD13 LEU    97      22.681  34.271  42.924  1.00  0.00           H
ATOM   1533  CD2 LEU    97      23.568  36.388  45.512  1.00  0.00           C
ATOM   1534 HD21 LEU    97      23.775  35.441  46.012  1.00  0.00           H
ATOM   1535 HD22 LEU    97      24.418  36.999  45.211  1.00  0.00           H
ATOM   1536 HD23 LEU    97      23.042  37.132  46.110  1.00  0.00           H
ATOM   1537  C   LEU    97      20.230  37.575  44.984  1.00  0.00           C
ATOM   1538  O   LEU    97      20.592  37.301  46.155  1.00  0.00           O
ATOM   1539  N   PRO    98      18.995  37.313  44.576  1.00  0.00           N
ATOM   1540  CD  PRO    98      18.305  37.542  43.262  1.00  0.00           C
ATOM   1541  HD2 PRO    98      19.035  37.204  42.527  1.00  0.00           H
ATOM   1542  HD3 PRO    98      17.960  38.576  43.260  1.00  0.00           H
ATOM   1543  CG  PRO    98      17.161  36.549  43.285  1.00  0.00           C
ATOM   1544  HG2 PRO    98      17.551  35.578  42.978  1.00  0.00           H
ATOM   1545  HG3 PRO    98      16.387  36.817  42.566  1.00  0.00           H
ATOM   1546  CB  PRO    98      16.730  36.621  44.695  1.00  0.00           C
ATOM   1547  HB2 PRO    98      16.178  35.703  44.894  1.00  0.00           H
ATOM   1548  HB3 PRO    98      16.092  37.454  44.991  1.00  0.00           H
ATOM   1549  CA  PRO    98      17.992  36.693  45.450  1.00  0.00           C
ATOM   1550  HA  PRO    98      18.058  37.278  46.368  1.00  0.00           H
ATOM   1551  C   PRO    98      18.416  35.271  45.935  1.00  0.00           C
ATOM   1552  O   PRO    98      19.004  34.500  45.273  1.00  0.00           O
ATOM   1553  N   ASP    99      18.060  34.791  47.163  1.00  0.00           N
ATOM   1554  H   ASP    99      17.447  35.415  47.668  1.00  0.00           H
ATOM   1555  CA  ASP    99      18.404  33.543  47.823  1.00  0.00           C
ATOM   1556  HA  ASP    99      19.487  33.438  47.874  1.00  0.00           H
ATOM   1557  CB  ASP    99      17.773  33.525  49.213  1.00  0.00           C
ATOM   1558  HB2 ASP    99      16.719  33.802  49.183  1.00  0.00           H
ATOM   1559  HB3 ASP    99      17.809  32.467  49.478  1.00  0.00           H
ATOM   1560  CG  ASP    99      18.393  34.505  50.220  1.00  0.00           C
ATOM   1561  OD1 ASP    99      17.668  34.760  51.182  1.00  0.00           O
ATOM   1562  OD2 ASP    99      19.558  34.900  50.104  1.00  0.00           O
ATOM   1563  C   ASP    99      17.922  32.381  46.917  1.00  0.00           C
ATOM   1564  O   ASP    99      18.681  31.394  46.801  1.00  0.00           O
ATOM   1565  N   ALA   100      16.709  32.536  46.244  1.00  0.00           N
ATOM   1566  H   ALA   100      16.093  33.314  46.433  1.00  0.00           H
ATOM   1567  CA  ALA   100      16.244  31.462  45.397  1.00  0.00           C
ATOM   1568  HA  ALA   100      16.101  30.521  45.928  1.00  0.00           H
ATOM   1569  CB  ALA   100      14.868  31.820  44.758  1.00  0.00           C
ATOM   1570  HB1 ALA   100      14.856  32.773  44.227  1.00  0.00           H
ATOM   1571  HB2 ALA   100      14.030  31.902  45.451  1.00  0.00           H
ATOM   1572  HB3 ALA   100      14.562  31.060  44.039  1.00  0.00           H
ATOM   1573  C   ALA   100      17.273  31.113  44.256  1.00  0.00           C
ATOM   1574  O   ALA   100      17.569  29.904  44.006  1.00  0.00           O
ATOM   1575  N   MET   101      17.892  32.141  43.677  1.00  0.00           N
ATOM   1576  H   MET   101      17.656  33.093  43.918  1.00  0.00           H
ATOM   1577  CA  MET   101      18.777  32.040  42.561  1.00  0.00           C
ATOM   1578  HA  MET   101      18.285  31.476  41.769  1.00  0.00           H
ATOM   1579  CB  MET   101      19.228  33.478  42.079  1.00  0.00           C
ATOM   1580  HB2 MET   101      18.315  34.020  41.833  1.00  0.00           H
ATOM   1581  HB3 MET   101      19.712  34.044  42.875  1.00  0.00           H
ATOM   1582  CG  MET   101      20.046  33.374  40.883  1.00  0.00           C
ATOM   1583  HG2 MET   101      20.875  32.710  41.124  1.00  0.00           H
ATOM   1584  HG3 MET   101      19.522  32.996  40.004  1.00  0.00           H
ATOM   1585  SD  MET   101      20.645  35.029  40.460  1.00  0.00           S
ATOM   1586  CE  MET   101      19.206  36.002  40.110  1.00  0.00           C
ATOM   1587  HE1 MET   101      18.838  35.916  39.088  1.00  0.00           H
ATOM   1588  HE2 MET   101      18.364  35.707  40.738  1.00  0.00           H
ATOM   1589  HE3 MET   101      19.342  37.031  40.442  1.00  0.00           H
ATOM   1590  C   MET   101      19.947  31.099  42.970  1.00  0.00           C
ATOM   1591  O   MET   101      20.351  30.143  42.220  1.00  0.00           O
ATOM   1592  N   ARG   102      20.473  31.381  44.151  1.00  0.00           N
ATOM   1593  H   ARG   102      19.977  32.068  44.701  1.00  0.00           H
ATOM   1594  CA  ARG   102      21.654  30.702  44.693  1.00  0.00           C
ATOM   1595  HA  ARG   102      22.372  30.563  43.884  1.00  0.00           H
ATOM   1596  CB  ARG   102      22.488  31.568  45.658  1.00  0.00           C
ATOM   1597  HB2 ARG   102      23.383  30.989  45.878  1.00  0.00           H
ATOM   1598  HB3 ARG   102      22.767  32.481  45.133  1.00  0.00           H
ATOM   1599  CG  ARG   102      21.954  32.049  47.001  1.00  0.00           C
ATOM   1600  HG2 ARG   102      21.004  32.562  46.856  1.00  0.00           H
ATOM   1601  HG3 ARG   102      21.707  31.131  47.536  1.00  0.00           H
ATOM   1602  CD  ARG   102      22.901  32.871  47.896  1.00  0.00           C
ATOM   1603  HD2 ARG   102      23.720  32.215  48.193  1.00  0.00           H
ATOM   1604  HD3 ARG   102      23.349  33.574  47.195  1.00  0.00           H
ATOM   1605  NE  ARG   102      22.198  33.511  49.033  1.00  0.00           N
ATOM   1606  HE  ARG   102      21.577  34.282  48.836  1.00  0.00           H
ATOM   1607  CZ  ARG   102      22.594  33.415  50.286  1.00  0.00           C
ATOM   1608  NH1 ARG   102      23.755  32.959  50.539  1.00  0.00           N
ATOM   1609 HH11 ARG   102      24.317  32.775  49.722  1.00  0.00           H
ATOM   1610 HH12 ARG   102      24.093  33.014  51.489  1.00  0.00           H
ATOM   1611  NH2 ARG   102      21.866  33.961  51.153  1.00  0.00           N
ATOM   1612 HH21 ARG   102      20.942  34.233  50.851  1.00  0.00           H
ATOM   1613 HH22 ARG   102      22.063  33.715  52.112  1.00  0.00           H
ATOM   1614  C   ARG   102      21.456  29.246  45.206  1.00  0.00           C
ATOM   1615  O   ARG   102      22.304  28.595  45.870  1.00  0.00           O
ATOM   1616  N   THR   103      20.341  28.618  44.779  1.00  0.00           N
ATOM   1617  H   THR   103      19.714  29.035  44.107  1.00  0.00           H
ATOM   1618  CA  THR   103      19.972  27.207  45.054  1.00  0.00           C
ATOM   1619  HA  THR   103      20.840  26.590  45.291  1.00  0.00           H
ATOM   1620  CB  THR   103      19.165  27.053  46.413  1.00  0.00           C
ATOM   1621  HB  THR   103      19.053  26.009  46.708  1.00  0.00           H
ATOM   1622  CG2 THR   103      19.776  27.937  47.485  1.00  0.00           C
ATOM   1623 HG21 THR   103      19.203  27.810  48.404  1.00  0.00           H
ATOM   1624 HG22 THR   103      19.674  29.013  47.349  1.00  0.00           H
ATOM   1625 HG23 THR   103      20.807  27.681  47.726  1.00  0.00           H
ATOM   1626  OG1 THR   103      17.857  27.519  46.249  1.00  0.00           O
ATOM   1627  HG1 THR   103      17.970  28.439  46.498  1.00  0.00           H
ATOM   1628  C   THR   103      19.233  26.614  43.905  1.00  0.00           C
ATOM   1629  O   THR   103      18.746  25.521  44.007  1.00  0.00           O
ATOM   1630  N   THR   104      19.122  27.214  42.724  1.00  0.00           N
ATOM   1631  H   THR   104      19.673  28.016  42.453  1.00  0.00           H
ATOM   1632  CA  THR   104      18.110  26.812  41.689  1.00  0.00           C
ATOM   1633  HA  THR   104      17.229  26.542  42.273  1.00  0.00           H
ATOM   1634  CB  THR   104      17.775  28.033  40.764  1.00  0.00           C
ATOM   1635  HB  THR   104      17.529  28.903  41.375  1.00  0.00           H
ATOM   1636  CG2 THR   104      18.781  28.536  39.847  1.00  0.00           C
ATOM   1637 HG21 THR   104      18.531  28.156  38.857  1.00  0.00           H
ATOM   1638 HG22 THR   104      19.817  28.389  40.148  1.00  0.00           H
ATOM   1639 HG23 THR   104      18.637  29.616  39.781  1.00  0.00           H
ATOM   1640  OG1 THR   104      16.588  27.620  40.080  1.00  0.00           O
ATOM   1641  HG1 THR   104      15.807  27.634  40.638  1.00  0.00           H
ATOM   1642  C   THR   104      18.636  25.703  40.846  1.00  0.00           C
ATOM   1643  O   THR   104      19.722  25.215  41.014  1.00  0.00           O
ATOM   1644  N   GLN   105      17.855  25.195  39.877  1.00  0.00           N
ATOM   1645  H   GLN   105      16.923  25.565  39.756  1.00  0.00           H
ATOM   1646  CA  GLN   105      18.252  24.054  39.070  1.00  0.00           C
ATOM   1647  HA  GLN   105      18.861  23.348  39.632  1.00  0.00           H
ATOM   1648  CB  GLN   105      16.922  23.330  38.737  1.00  0.00           C
ATOM   1649  HB2 GLN   105      16.427  23.010  39.654  1.00  0.00           H
ATOM   1650  HB3 GLN   105      16.265  24.020  38.208  1.00  0.00           H
ATOM   1651  CG  GLN   105      17.146  22.079  37.871  1.00  0.00           C
ATOM   1652  HG2 GLN   105      16.139  21.683  37.738  1.00  0.00           H
ATOM   1653  HG3 GLN   105      17.640  22.398  36.953  1.00  0.00           H
ATOM   1654  CD  GLN   105      17.986  20.953  38.518  1.00  0.00           C
ATOM   1655  OE1 GLN   105      17.486  20.234  39.322  1.00  0.00           O
ATOM   1656  NE2 GLN   105      19.284  21.014  38.385  1.00  0.00           N
ATOM   1657 HE21 GLN   105      19.977  20.450  38.856  1.00  0.00           H
ATOM   1658 HE22 GLN   105      19.608  21.691  37.710  1.00  0.00           H
ATOM   1659  C   GLN   105      19.114  24.504  37.847  1.00  0.00           C
ATOM   1660  O   GLN   105      19.935  23.668  37.406  1.00  0.00           O
ATOM   1661  N   ASN   106      18.898  25.739  37.246  1.00  0.00           N
ATOM   1662  H   ASN   106      18.233  26.381  37.652  1.00  0.00           H
ATOM   1663  CA  ASN   106      19.567  26.121  35.990  1.00  0.00           C
ATOM   1664  HA  ASN   106      19.445  25.211  35.403  1.00  0.00           H
ATOM   1665  CB  ASN   106      18.711  27.189  35.410  1.00  0.00           C
ATOM   1666  HB2 ASN   106      17.775  26.796  35.014  1.00  0.00           H
ATOM   1667  HB3 ASN   106      18.467  27.904  36.195  1.00  0.00           H
ATOM   1668  CG  ASN   106      19.304  27.891  34.168  1.00  0.00           C
ATOM   1669  OD1 ASN   106      20.402  27.559  33.610  1.00  0.00           O
ATOM   1670  ND2 ASN   106      18.727  29.024  33.880  1.00  0.00           N
ATOM   1671 HD21 ASN   106      17.938  29.507  34.287  1.00  0.00           H
ATOM   1672 HD22 ASN   106      19.141  29.592  33.155  1.00  0.00           H
ATOM   1673  C   ASN   106      21.084  26.391  36.249  1.00  0.00           C
ATOM   1674  O   ASN   106      21.304  27.279  37.147  1.00  0.00           O
ATOM   1675  N   PRO   107      21.973  25.656  35.576  1.00  0.00           N
ATOM   1676  CD  PRO   107      21.708  24.598  34.574  1.00  0.00           C
ATOM   1677  HD2 PRO   107      20.961  24.833  33.816  1.00  0.00           H
ATOM   1678  HD3 PRO   107      21.521  23.683  35.136  1.00  0.00           H
ATOM   1679  CG  PRO   107      23.093  24.286  33.966  1.00  0.00           C
ATOM   1680  HG2 PRO   107      23.344  24.930  33.123  1.00  0.00           H
ATOM   1681  HG3 PRO   107      23.140  23.231  33.697  1.00  0.00           H
ATOM   1682  CB  PRO   107      24.040  24.629  35.119  1.00  0.00           C
ATOM   1683  HB2 PRO   107      25.055  24.776  34.746  1.00  0.00           H
ATOM   1684  HB3 PRO   107      24.097  23.819  35.848  1.00  0.00           H
ATOM   1685  CA  PRO   107      23.373  25.841  35.706  1.00  0.00           C
ATOM   1686  HA  PRO   107      23.516  25.867  36.787  1.00  0.00           H
ATOM   1687  C   PRO   107      23.883  27.243  35.148  1.00  0.00           C
ATOM   1688  O   PRO   107      24.800  27.811  35.703  1.00  0.00           O
ATOM   1689  N   ASP   108      23.216  27.824  34.119  1.00  0.00           N
ATOM   1690  H   ASP   108      22.457  27.248  33.784  1.00  0.00           H
ATOM   1691  CA  ASP   108      23.587  29.007  33.403  1.00  0.00           C
ATOM   1692  HA  ASP   108      24.670  28.978  33.282  1.00  0.00           H
ATOM   1693  CB  ASP   108      22.965  29.174  32.033  1.00  0.00           C
ATOM   1694  HB2 ASP   108      21.915  29.312  32.289  1.00  0.00           H
ATOM   1695  HB3 ASP   108      23.379  30.101  31.635  1.00  0.00           H
ATOM   1696  CG  ASP   108      23.401  28.167  30.981  1.00  0.00           C
ATOM   1697  OD1 ASP   108      22.746  28.164  29.879  1.00  0.00           O
ATOM   1698  OD2 ASP   108      24.466  27.480  31.175  1.00  0.00           O
ATOM   1699  C   ASP   108      23.201  30.228  34.178  1.00  0.00           C
ATOM   1700  O   ASP   108      23.914  31.245  34.116  1.00  0.00           O
ATOM   1701  N   GLU   109      22.088  30.213  34.948  1.00  0.00           N
ATOM   1702  H   GLU   109      21.576  29.348  35.039  1.00  0.00           H
ATOM   1703  CA  GLU   109      21.377  31.368  35.523  1.00  0.00           C
ATOM   1704  HA  GLU   109      20.801  31.856  34.736  1.00  0.00           H
ATOM   1705  CB  GLU   109      20.251  30.802  36.514  1.00  0.00           C
ATOM   1706  HB2 GLU   109      19.658  30.075  35.958  1.00  0.00           H
ATOM   1707  HB3 GLU   109      20.680  30.149  37.273  1.00  0.00           H
ATOM   1708  CG  GLU   109      19.390  31.832  37.258  1.00  0.00           C
ATOM   1709  HG2 GLU   109      18.927  31.314  38.098  1.00  0.00           H
ATOM   1710  HG3 GLU   109      20.002  32.573  37.772  1.00  0.00           H
ATOM   1711  CD  GLU   109      18.316  32.386  36.347  1.00  0.00           C
ATOM   1712  OE1 GLU   109      18.579  33.217  35.426  1.00  0.00           O
ATOM   1713  OE2 GLU   109      17.135  32.160  36.627  1.00  0.00           O
ATOM   1714  C   GLU   109      22.250  32.311  36.376  1.00  0.00           C
ATOM   1715  O   GLU   109      22.100  33.528  36.226  1.00  0.00           O
ATOM   1716  N   LEU   110      23.150  31.755  37.207  1.00  0.00           N
ATOM   1717  H   LEU   110      23.230  30.766  37.394  1.00  0.00           H
ATOM   1718  CA  LEU   110      24.024  32.607  37.978  1.00  0.00           C
ATOM   1719  HA  LEU   110      23.278  33.303  38.364  1.00  0.00           H
ATOM   1720  CB  LEU   110      24.591  31.830  39.203  1.00  0.00           C
ATOM   1721  HB2 LEU   110      23.718  31.466  39.745  1.00  0.00           H
ATOM   1722  HB3 LEU   110      25.104  30.986  38.741  1.00  0.00           H
ATOM   1723  CG  LEU   110      25.516  32.552  40.151  1.00  0.00           C
ATOM   1724  HG  LEU   110      26.308  33.047  39.587  1.00  0.00           H
ATOM   1725  CD1 LEU   110      24.884  33.696  40.935  1.00  0.00           C
ATOM   1726 HD11 LEU   110      24.008  33.247  41.402  1.00  0.00           H
ATOM   1727 HD12 LEU   110      24.637  34.505  40.248  1.00  0.00           H
ATOM   1728 HD13 LEU   110      25.655  34.023  41.633  1.00  0.00           H
ATOM   1729  CD2 LEU   110      26.047  31.553  41.113  1.00  0.00           C
ATOM   1730 HD21 LEU   110      27.067  31.744  41.444  1.00  0.00           H
ATOM   1731 HD22 LEU   110      25.401  31.609  41.990  1.00  0.00           H
ATOM   1732 HD23 LEU   110      25.975  30.532  40.737  1.00  0.00           H
ATOM   1733  C   LEU   110      25.170  33.313  37.219  1.00  0.00           C
ATOM   1734  O   LEU   110      25.463  34.546  37.403  1.00  0.00           O
ATOM   1735  N   TRP   111      25.699  32.702  36.165  1.00  0.00           N
ATOM   1736  H   TRP   111      25.192  31.902  35.812  1.00  0.00           H
ATOM   1737  CA  TRP   111      26.692  33.345  35.274  1.00  0.00           C
ATOM   1738  HA  TRP   111      27.343  33.952  35.903  1.00  0.00           H
ATOM   1739  CB  TRP   111      27.525  32.258  34.586  1.00  0.00           C
ATOM   1740  HB2 TRP   111      27.039  32.029  33.638  1.00  0.00           H
ATOM   1741  HB3 TRP   111      28.521  32.680  34.447  1.00  0.00           H
ATOM   1742  CG  TRP   111      27.789  31.016  35.365  1.00  0.00           C
ATOM   1743  CD1 TRP   111      27.197  29.849  35.224  1.00  0.00           C
ATOM   1744  HD1 TRP   111      26.435  29.710  34.471  1.00  0.00           H
ATOM   1745  NE1 TRP   111      27.494  29.026  36.211  1.00  0.00           N
ATOM   1746  HE1 TRP   111      26.999  28.152  36.314  1.00  0.00           H
ATOM   1747  CE2 TRP   111      28.395  29.514  37.119  1.00  0.00           C
ATOM   1748  CZ2 TRP   111      29.110  29.052  38.220  1.00  0.00           C
ATOM   1749  HZ2 TRP   111      29.037  28.002  38.461  1.00  0.00           H
ATOM   1750  CH2 TRP   111      29.768  29.986  39.082  1.00  0.00           C
ATOM   1751  HH2 TRP   111      30.249  29.609  39.973  1.00  0.00           H
ATOM   1752  CZ3 TRP   111      29.809  31.359  38.695  1.00  0.00           C
ATOM   1753  HZ3 TRP   111      30.388  32.041  39.300  1.00  0.00           H
ATOM   1754  CE3 TRP   111      29.401  31.747  37.417  1.00  0.00           C
ATOM   1755  HE3 TRP   111      29.589  32.686  36.919  1.00  0.00           H
ATOM   1756  CD2 TRP   111      28.634  30.846  36.629  1.00  0.00           C
ATOM   1757  C   TRP   111      26.023  34.367  34.277  1.00  0.00           C
ATOM   1758  O   TRP   111      26.502  35.465  34.009  1.00  0.00           O
ATOM   1759  N   GLU   112      24.713  34.118  34.044  1.00  0.00           N
ATOM   1760  H   GLU   112      24.431  33.188  34.319  1.00  0.00           H
ATOM   1761  CA  GLU   112      23.795  34.978  33.268  1.00  0.00           C
ATOM   1762  HA  GLU   112      24.316  35.132  32.323  1.00  0.00           H
ATOM   1763  CB  GLU   112      22.564  34.099  32.971  1.00  0.00           C
ATOM   1764  HB2 GLU   112      22.119  33.681  33.875  1.00  0.00           H
ATOM   1765  HB3 GLU   112      21.875  34.837  32.559  1.00  0.00           H
ATOM   1766  CG  GLU   112      22.768  32.971  31.920  1.00  0.00           C
ATOM   1767  HG2 GLU   112      23.804  32.660  31.788  1.00  0.00           H
ATOM   1768  HG3 GLU   112      22.207  32.082  32.208  1.00  0.00           H
ATOM   1769  CD  GLU   112      22.088  33.376  30.619  1.00  0.00           C
ATOM   1770  OE1 GLU   112      22.516  34.374  29.966  1.00  0.00           O
ATOM   1771  OE2 GLU   112      21.058  32.679  30.288  1.00  0.00           O
ATOM   1772  C   GLU   112      23.485  36.212  34.110  1.00  0.00           C
ATOM   1773  O   GLU   112      23.389  37.367  33.600  1.00  0.00           O
ATOM   1774  N   PHE   113      23.368  36.052  35.455  1.00  0.00           N
ATOM   1775  H   PHE   113      23.516  35.170  35.924  1.00  0.00           H
ATOM   1776  CA  PHE   113      23.061  37.226  36.331  1.00  0.00           C
ATOM   1777  HA  PHE   113      22.414  37.903  35.773  1.00  0.00           H
ATOM   1778  CB  PHE   113      22.398  36.846  37.715  1.00  0.00           C
ATOM   1779  HB2 PHE   113      21.365  36.584  37.486  1.00  0.00           H
ATOM   1780  HB3 PHE   113      22.920  35.966  38.092  1.00  0.00           H
ATOM   1781  CG  PHE   113      22.379  37.926  38.805  1.00  0.00           C
ATOM   1782  CD1 PHE   113      21.233  38.695  39.101  1.00  0.00           C
ATOM   1783  HD1 PHE   113      20.299  38.535  38.582  1.00  0.00           H
ATOM   1784  CE1 PHE   113      21.291  39.763  40.086  1.00  0.00           C
ATOM   1785  HE1 PHE   113      20.418  40.353  40.324  1.00  0.00           H
ATOM   1786  CZ  PHE   113      22.570  40.017  40.692  1.00  0.00           C
ATOM   1787  HZ  PHE   113      22.707  40.812  41.411  1.00  0.00           H
ATOM   1788  CE2 PHE   113      23.695  39.271  40.272  1.00  0.00           C
ATOM   1789  HE2 PHE   113      24.656  39.615  40.626  1.00  0.00           H
ATOM   1790  CD2 PHE   113      23.591  38.216  39.409  1.00  0.00           C
ATOM   1791  HD2 PHE   113      24.496  37.682  39.163  1.00  0.00           H
ATOM   1792  C   PHE   113      24.310  38.126  36.551  1.00  0.00           C
ATOM   1793  O   PHE   113      24.223  39.311  36.692  1.00  0.00           O
ATOM   1794  N   ILE   114      25.476  37.527  36.565  1.00  0.00           N
ATOM   1795  H   ILE   114      25.447  36.560  36.276  1.00  0.00           H
ATOM   1796  CA  ILE   114      26.701  38.260  36.490  1.00  0.00           C
ATOM   1797  HA  ILE   114      26.737  39.071  37.218  1.00  0.00           H
ATOM   1798  CB  ILE   114      27.963  37.352  36.757  1.00  0.00           C
ATOM   1799  HB  ILE   114      27.862  36.566  36.009  1.00  0.00           H
ATOM   1800  CG2 ILE   114      29.224  38.090  36.408  1.00  0.00           C
ATOM   1801 HG21 ILE   114      30.109  37.582  36.794  1.00  0.00           H
ATOM   1802 HG22 ILE   114      29.232  39.033  36.955  1.00  0.00           H
ATOM   1803 HG23 ILE   114      29.386  38.189  35.335  1.00  0.00           H
ATOM   1804  CG1 ILE   114      28.137  36.857  38.247  1.00  0.00           C
ATOM   1805 HG12 ILE   114      28.557  37.640  38.876  1.00  0.00           H
ATOM   1806 HG13 ILE   114      27.180  36.470  38.599  1.00  0.00           H
ATOM   1807  CD1 ILE   114      29.006  35.598  38.360  1.00  0.00           C
ATOM   1808 HD11 ILE   114      28.919  35.350  39.417  1.00  0.00           H
ATOM   1809 HD12 ILE   114      30.011  35.773  37.973  1.00  0.00           H
ATOM   1810 HD13 ILE   114      28.562  34.808  37.756  1.00  0.00           H
ATOM   1811  C   ILE   114      26.824  38.941  35.166  1.00  0.00           C
ATOM   1812  O   ILE   114      27.040  40.141  35.136  1.00  0.00           O
ATOM   1813  N   ALA   115      26.498  38.318  34.036  1.00  0.00           N
ATOM   1814  H   ALA   115      26.229  37.353  34.161  1.00  0.00           H
ATOM   1815  CA  ALA   115      26.657  38.832  32.692  1.00  0.00           C
ATOM   1816  HA  ALA   115      27.701  39.148  32.667  1.00  0.00           H
ATOM   1817  CB  ALA   115      26.396  37.772  31.665  1.00  0.00           C
ATOM   1818  HB1 ALA   115      26.848  37.906  30.682  1.00  0.00           H
ATOM   1819  HB2 ALA   115      25.327  37.583  31.563  1.00  0.00           H
ATOM   1820  HB3 ALA   115      26.905  36.900  32.075  1.00  0.00           H
ATOM   1821  C   ALA   115      25.758  40.052  32.296  1.00  0.00           C
ATOM   1822  O   ALA   115      26.220  40.945  31.648  1.00  0.00           O
ATOM   1823  N   ASP   116      24.490  39.901  32.710  1.00  0.00           N
ATOM   1824  H   ASP   116      24.243  39.085  33.253  1.00  0.00           H
ATOM   1825  CA  ASP   116      23.420  40.897  32.739  1.00  0.00           C
ATOM   1826  HA  ASP   116      23.361  41.433  31.792  1.00  0.00           H
ATOM   1827  CB  ASP   116      22.106  40.217  33.135  1.00  0.00           C
ATOM   1828  HB2 ASP   116      22.413  39.534  33.927  1.00  0.00           H
ATOM   1829  HB3 ASP   116      21.428  40.943  33.585  1.00  0.00           H
ATOM   1830  CG  ASP   116      21.336  39.448  32.056  1.00  0.00           C
ATOM   1831  OD1 ASP   116      21.451  39.896  30.890  1.00  0.00           O
ATOM   1832  OD2 ASP   116      20.672  38.388  32.342  1.00  0.00           O
ATOM   1833  C   ASP   116      23.667  42.042  33.785  1.00  0.00           C
ATOM   1834  O   ASP   116      23.475  43.211  33.467  1.00  0.00           O
ATOM   1835  N   SER   117      24.244  41.760  34.999  1.00  0.00           N
ATOM   1836  H   SER   117      24.086  40.839  35.384  1.00  0.00           H
ATOM   1837  CA  SER   117      24.845  42.764  35.837  1.00  0.00           C
ATOM   1838  HA  SER   117      24.110  43.548  36.018  1.00  0.00           H
ATOM   1839  CB  SER   117      25.138  42.247  37.285  1.00  0.00           C
ATOM   1840  HB2 SER   117      25.921  41.489  37.243  1.00  0.00           H
ATOM   1841  HB3 SER   117      25.462  43.115  37.858  1.00  0.00           H
ATOM   1842  OG  SER   117      23.985  41.697  37.925  1.00  0.00           O
ATOM   1843  HG  SER   117      24.071  40.755  37.769  1.00  0.00           H
ATOM   1844  C   SER   117      26.023  43.603  35.299  1.00  0.00           C
ATOM   1845  O   SER   117      26.144  44.782  35.586  1.00  0.00           O
ATOM   1846  N   LEU   118      26.835  43.004  34.460  1.00  0.00           N
ATOM   1847  H   LEU   118      26.729  42.019  34.265  1.00  0.00           H
ATOM   1848  CA  LEU   118      27.914  43.598  33.723  1.00  0.00           C
ATOM   1849  HA  LEU   118      28.445  44.301  34.365  1.00  0.00           H
ATOM   1850  CB  LEU   118      28.886  42.478  33.256  1.00  0.00           C
ATOM   1851  HB2 LEU   118      29.531  42.040  34.018  1.00  0.00           H
ATOM   1852  HB3 LEU   118      28.344  41.604  32.895  1.00  0.00           H
ATOM   1853  CG  LEU   118      29.933  42.736  32.082  1.00  0.00           C
ATOM   1854  HG  LEU   118      29.427  43.132  31.201  1.00  0.00           H
ATOM   1855  CD1 LEU   118      30.891  43.853  32.641  1.00  0.00           C
ATOM   1856 HD11 LEU   118      31.705  44.063  31.946  1.00  0.00           H
ATOM   1857 HD12 LEU   118      31.386  43.343  33.467  1.00  0.00           H
ATOM   1858 HD13 LEU   118      30.304  44.748  32.854  1.00  0.00           H
ATOM   1859  CD2 LEU   118      30.657  41.406  31.682  1.00  0.00           C
ATOM   1860 HD21 LEU   118      31.259  41.018  32.503  1.00  0.00           H
ATOM   1861 HD22 LEU   118      29.838  40.728  31.438  1.00  0.00           H
ATOM   1862 HD23 LEU   118      31.309  41.632  30.840  1.00  0.00           H
ATOM   1863  C   LEU   118      27.397  44.368  32.475  1.00  0.00           C
ATOM   1864  O   LEU   118      27.830  45.501  32.269  1.00  0.00           O
ATOM   1865  N   LYS   119      26.594  43.755  31.650  1.00  0.00           N
ATOM   1866  H   LYS   119      26.380  42.771  31.739  1.00  0.00           H
ATOM   1867  CA  LYS   119      25.930  44.402  30.475  1.00  0.00           C
ATOM   1868  HA  LYS   119      26.682  44.532  29.698  1.00  0.00           H
ATOM   1869  CB  LYS   119      24.736  43.563  30.068  1.00  0.00           C
ATOM   1870  HB2 LYS   119      25.132  42.562  29.891  1.00  0.00           H
ATOM   1871  HB3 LYS   119      24.005  43.598  30.876  1.00  0.00           H
ATOM   1872  CG  LYS   119      24.150  44.272  28.842  1.00  0.00           C
ATOM   1873  HG2 LYS   119      23.494  45.115  29.062  1.00  0.00           H
ATOM   1874  HG3 LYS   119      24.929  44.642  28.177  1.00  0.00           H
ATOM   1875  CD  LYS   119      23.216  43.362  28.005  1.00  0.00           C
ATOM   1876  HD2 LYS   119      23.739  42.834  27.208  1.00  0.00           H
ATOM   1877  HD3 LYS   119      22.808  42.568  28.630  1.00  0.00           H
ATOM   1878  CE  LYS   119      22.155  44.244  27.295  1.00  0.00           C
ATOM   1879  HE2 LYS   119      21.471  43.596  26.748  1.00  0.00           H
ATOM   1880  HE3 LYS   119      21.616  44.866  28.012  1.00  0.00           H
ATOM   1881  NZ  LYS   119      22.786  44.988  26.220  1.00  0.00           N
ATOM   1882  HZ1 LYS   119      23.518  44.436  25.795  1.00  0.00           H
ATOM   1883  HZ2 LYS   119      23.271  45.815  26.538  1.00  0.00           H
ATOM   1884  HZ3 LYS   119      22.120  45.265  25.514  1.00  0.00           H
ATOM   1885  C   LYS   119      25.299  45.769  30.978  1.00  0.00           C
ATOM   1886  O   LYS   119      25.602  46.788  30.323  1.00  0.00           O
ATOM   1887  N   ALA   120      24.665  45.797  32.149  1.00  0.00           N
ATOM   1888  H   ALA   120      24.689  44.991  32.755  1.00  0.00           H
ATOM   1889  CA  ALA   120      23.943  46.853  32.787  1.00  0.00           C
ATOM   1890  HA  ALA   120      23.176  47.220  32.105  1.00  0.00           H
ATOM   1891  CB  ALA   120      23.238  46.265  33.980  1.00  0.00           C
ATOM   1892  HB1 ALA   120      23.964  45.968  34.736  1.00  0.00           H
ATOM   1893  HB2 ALA   120      22.629  45.408  33.697  1.00  0.00           H
ATOM   1894  HB3 ALA   120      22.594  47.067  34.342  1.00  0.00           H
ATOM   1895  C   ALA   120      24.840  47.977  33.280  1.00  0.00           C
ATOM   1896  O   ALA   120      24.378  49.039  33.582  1.00  0.00           O
ATOM   1897  N   PHE   121      26.141  47.804  33.363  1.00  0.00           N
ATOM   1898  H   PHE   121      26.494  46.923  33.016  1.00  0.00           H
ATOM   1899  CA  PHE   121      27.131  48.866  33.581  1.00  0.00           C
ATOM   1900  HA  PHE   121      26.733  49.817  33.935  1.00  0.00           H
ATOM   1901  CB  PHE   121      28.029  48.237  34.680  1.00  0.00           C
ATOM   1902  HB2 PHE   121      27.594  48.339  35.674  1.00  0.00           H
ATOM   1903  HB3 PHE   121      28.264  47.177  34.590  1.00  0.00           H
ATOM   1904  CG  PHE   121      29.377  48.922  34.850  1.00  0.00           C
ATOM   1905  CD1 PHE   121      29.497  50.086  35.615  1.00  0.00           C
ATOM   1906  HD1 PHE   121      28.594  50.545  35.988  1.00  0.00           H
ATOM   1907  CE1 PHE   121      30.773  50.613  35.939  1.00  0.00           C
ATOM   1908  HE1 PHE   121      30.858  51.431  36.638  1.00  0.00           H
ATOM   1909  CZ  PHE   121      31.863  50.113  35.258  1.00  0.00           C
ATOM   1910  HZ  PHE   121      32.778  50.619  35.527  1.00  0.00           H
ATOM   1911  CE2 PHE   121      31.761  49.020  34.388  1.00  0.00           C
ATOM   1912  HE2 PHE   121      32.631  48.734  33.818  1.00  0.00           H
ATOM   1913  CD2 PHE   121      30.504  48.375  34.245  1.00  0.00           C
ATOM   1914  HD2 PHE   121      30.582  47.536  33.570  1.00  0.00           H
ATOM   1915  C   PHE   121      28.016  49.255  32.346  1.00  0.00           C
ATOM   1916  O   PHE   121      28.240  50.420  32.050  1.00  0.00           O
ATOM   1917  N   ILE   122      28.383  48.286  31.577  1.00  0.00           N
ATOM   1918  H   ILE   122      28.183  47.331  31.839  1.00  0.00           H
ATOM   1919  CA  ILE   122      29.281  48.466  30.399  1.00  0.00           C
ATOM   1920  HA  ILE   122      30.155  49.049  30.689  1.00  0.00           H
ATOM   1921  CB  ILE   122      29.837  47.121  29.966  1.00  0.00           C
ATOM   1922  HB  ILE   122      30.081  46.595  30.890  1.00  0.00           H
ATOM   1923  CG2 ILE   122      28.761  46.273  29.244  1.00  0.00           C
ATOM   1924 HG21 ILE   122      28.441  46.710  28.297  1.00  0.00           H
ATOM   1925 HG22 ILE   122      27.874  46.281  29.880  1.00  0.00           H
ATOM   1926 HG23 ILE   122      29.076  45.230  29.235  1.00  0.00           H
ATOM   1927  CG1 ILE   122      31.017  47.163  29.038  1.00  0.00           C
ATOM   1928 HG12 ILE   122      31.206  46.276  28.435  1.00  0.00           H
ATOM   1929 HG13 ILE   122      30.902  48.075  28.450  1.00  0.00           H
ATOM   1930  CD1 ILE   122      32.311  47.258  29.774  1.00  0.00           C
ATOM   1931 HD11 ILE   122      32.493  46.219  30.048  1.00  0.00           H
ATOM   1932 HD12 ILE   122      32.279  47.966  30.602  1.00  0.00           H
ATOM   1933 HD13 ILE   122      33.189  47.530  29.186  1.00  0.00           H
ATOM   1934  C   ILE   122      28.603  49.203  29.279  1.00  0.00           C
ATOM   1935  O   ILE   122      29.263  49.977  28.565  1.00  0.00           O
ATOM   1936  N   ASP   123      27.270  49.012  29.065  1.00  0.00           N
ATOM   1937  H   ASP   123      26.805  48.302  29.612  1.00  0.00           H
ATOM   1938  CA  ASP   123      26.474  49.921  28.244  1.00  0.00           C
ATOM   1939  HA  ASP   123      26.771  49.998  27.198  1.00  0.00           H
ATOM   1940  CB  ASP   123      25.067  49.298  28.119  1.00  0.00           C
ATOM   1941  HB2 ASP   123      24.693  48.928  29.074  1.00  0.00           H
ATOM   1942  HB3 ASP   123      24.382  50.070  27.769  1.00  0.00           H
ATOM   1943  CG  ASP   123      24.989  48.111  27.139  1.00  0.00           C
ATOM   1944  OD1 ASP   123      23.839  47.552  26.957  1.00  0.00           O
ATOM   1945  OD2 ASP   123      26.001  47.792  26.449  1.00  0.00           O
ATOM   1946  C   ASP   123      26.492  51.370  28.716  1.00  0.00           C
ATOM   1947  O   ASP   123      26.152  52.274  27.977  1.00  0.00           O
ATOM   1948  N   GLU   124      26.770  51.644  29.994  1.00  0.00           N
ATOM   1949  H   GLU   124      26.970  50.841  30.572  1.00  0.00           H
ATOM   1950  CA  GLU   124      26.884  52.987  30.612  1.00  0.00           C
ATOM   1951  HA  GLU   124      26.319  53.648  29.956  1.00  0.00           H
ATOM   1952  CB  GLU   124      26.221  53.062  32.005  1.00  0.00           C
ATOM   1953  HB2 GLU   124      26.838  52.520  32.722  1.00  0.00           H
ATOM   1954  HB3 GLU   124      26.109  54.106  32.298  1.00  0.00           H
ATOM   1955  CG  GLU   124      24.915  52.340  32.272  1.00  0.00           C
ATOM   1956  HG2 GLU   124      25.093  51.268  32.187  1.00  0.00           H
ATOM   1957  HG3 GLU   124      24.621  52.602  33.288  1.00  0.00           H
ATOM   1958  CD  GLU   124      23.793  52.908  31.374  1.00  0.00           C
ATOM   1959  OE1 GLU   124      23.502  54.138  31.361  1.00  0.00           O
ATOM   1960  OE2 GLU   124      23.149  52.126  30.690  1.00  0.00           O
ATOM   1961  C   GLU   124      28.342  53.554  30.648  1.00  0.00           C
ATOM   1962  O   GLU   124      28.540  54.719  31.089  1.00  0.00           O
ATOM   1963  N   GLN   125      29.332  52.750  30.246  1.00  0.00           N
ATOM   1964  H   GLN   125      29.154  51.800  29.957  1.00  0.00           H
ATOM   1965  CA  GLN   125      30.754  53.172  29.977  1.00  0.00           C
ATOM   1966  HA  GLN   125      30.951  54.184  30.330  1.00  0.00           H
ATOM   1967  CB  GLN   125      31.673  52.203  30.819  1.00  0.00           C
ATOM   1968  HB2 GLN   125      31.494  51.235  30.350  1.00  0.00           H
ATOM   1969  HB3 GLN   125      32.720  52.498  30.873  1.00  0.00           H
ATOM   1970  CG  GLN   125      31.343  52.127  32.300  1.00  0.00           C
ATOM   1971  HG2 GLN   125      30.285  52.115  32.561  1.00  0.00           H
ATOM   1972  HG3 GLN   125      31.787  51.239  32.750  1.00  0.00           H
ATOM   1973  CD  GLN   125      31.749  53.397  32.954  1.00  0.00           C
ATOM   1974  OE1 GLN   125      32.898  53.828  32.929  1.00  0.00           O
ATOM   1975  NE2 GLN   125      30.857  54.160  33.518  1.00  0.00           N
ATOM   1976 HE21 GLN   125      31.144  54.895  34.150  1.00  0.00           H
ATOM   1977 HE22 GLN   125      29.916  53.821  33.656  1.00  0.00           H
ATOM   1978  C   GLN   125      31.197  53.264  28.490  1.00  0.00           C
ATOM   1979  O   GLN   125      32.151  53.940  28.220  1.00  0.00           O
ATOM   1980  N   PHE   126      30.516  52.469  27.670  1.00  0.00           N
ATOM   1981  H   PHE   126      29.680  52.010  28.002  1.00  0.00           H
ATOM   1982  CA  PHE   126      30.621  52.432  26.221  1.00  0.00           C
ATOM   1983  HA  PHE   126      31.297  53.256  25.989  1.00  0.00           H
ATOM   1984  CB  PHE   126      31.504  51.229  25.862  1.00  0.00           C
ATOM   1985  HB2 PHE   126      31.018  50.337  26.257  1.00  0.00           H
ATOM   1986  HB3 PHE   126      31.639  51.177  24.781  1.00  0.00           H
ATOM   1987  CG  PHE   126      32.883  51.274  26.540  1.00  0.00           C
ATOM   1988  CD1 PHE   126      33.069  50.604  27.765  1.00  0.00           C
ATOM   1989  HD1 PHE   126      32.199  50.065  28.108  1.00  0.00           H
ATOM   1990  CE1 PHE   126      34.245  50.585  28.492  1.00  0.00           C
ATOM   1991  HE1 PHE   126      34.427  49.935  29.335  1.00  0.00           H
ATOM   1992  CZ  PHE   126      35.299  51.362  27.992  1.00  0.00           C
ATOM   1993  HZ  PHE   126      36.294  51.285  28.403  1.00  0.00           H
ATOM   1994  CE2 PHE   126      35.173  52.059  26.757  1.00  0.00           C
ATOM   1995  HE2 PHE   126      36.034  52.556  26.333  1.00  0.00           H
ATOM   1996  CD2 PHE   126      33.989  51.932  25.992  1.00  0.00           C
ATOM   1997  HD2 PHE   126      33.966  52.366  25.002  1.00  0.00           H
ATOM   1998  C   PHE   126      29.256  52.453  25.489  1.00  0.00           C
ATOM   1999  O   PHE   126      28.763  51.428  24.958  1.00  0.00           O
ATOM   2000  N   PRO   127      28.546  53.576  25.635  1.00  0.00           N
ATOM   2001  CD  PRO   127      28.958  54.840  26.303  1.00  0.00           C
ATOM   2002  HD2 PRO   127      29.969  55.111  25.997  1.00  0.00           H
ATOM   2003  HD3 PRO   127      28.788  54.770  27.377  1.00  0.00           H
ATOM   2004  CG  PRO   127      27.911  55.937  25.882  1.00  0.00           C
ATOM   2005  HG2 PRO   127      28.290  56.548  25.064  1.00  0.00           H
ATOM   2006  HG3 PRO   127      27.747  56.672  26.669  1.00  0.00           H
ATOM   2007  CB  PRO   127      26.684  55.069  25.544  1.00  0.00           C
ATOM   2008  HB2 PRO   127      26.113  55.580  24.768  1.00  0.00           H
ATOM   2009  HB3 PRO   127      26.033  54.970  26.412  1.00  0.00           H
ATOM   2010  CA  PRO   127      27.200  53.732  25.041  1.00  0.00           C
ATOM   2011  HA  PRO   127      26.573  52.923  25.419  1.00  0.00           H
ATOM   2012  C   PRO   127      27.306  53.648  23.523  1.00  0.00           C
ATOM   2013  O   PRO   127      26.311  53.255  22.830  1.00  0.00           O
ATOM   2014  N   GLN   128      28.500  53.954  22.896  1.00  0.00           N
ATOM   2015  H   GLN   128      29.277  54.244  23.474  1.00  0.00           H
ATOM   2016  CA  GLN   128      28.809  53.654  21.494  1.00  0.00           C
ATOM   2017  HA  GLN   128      27.849  53.763  20.990  1.00  0.00           H
ATOM   2018  CB  GLN   128      29.744  54.799  20.902  1.00  0.00           C
ATOM   2019  HB2 GLN   128      29.626  54.696  19.823  1.00  0.00           H
ATOM   2020  HB3 GLN   128      29.352  55.734  21.299  1.00  0.00           H
ATOM   2021  CG  GLN   128      31.279  54.670  21.199  1.00  0.00           C
ATOM   2022  HG2 GLN   128      31.629  53.714  20.810  1.00  0.00           H
ATOM   2023  HG3 GLN   128      31.765  55.418  20.573  1.00  0.00           H
ATOM   2024  CD  GLN   128      31.836  54.754  22.684  1.00  0.00           C
ATOM   2025  OE1 GLN   128      31.105  54.698  23.601  1.00  0.00           O
ATOM   2026  NE2 GLN   128      33.120  54.776  22.858  1.00  0.00           N
ATOM   2027 HE21 GLN   128      33.536  54.825  23.777  1.00  0.00           H
ATOM   2028 HE22 GLN   128      33.779  54.413  22.185  1.00  0.00           H
ATOM   2029  C   GLN   128      29.327  52.311  21.195  1.00  0.00           C
ATOM   2030  O   GLN   128      29.584  52.047  20.013  1.00  0.00           O
ATOM   2031  N   GLY   129      29.287  51.400  22.149  1.00  0.00           N
ATOM   2032  H   GLY   129      29.065  51.713  23.083  1.00  0.00           H
ATOM   2033  CA  GLY   129      29.979  50.107  22.041  1.00  0.00           C
ATOM   2034  HA2 GLY   129      29.627  49.532  22.896  1.00  0.00           H
ATOM   2035  HA3 GLY   129      29.643  49.588  21.144  1.00  0.00           H
ATOM   2036  C   GLY   129      31.465  50.132  22.157  1.00  0.00           C
ATOM   2037  O   GLY   129      32.114  51.086  21.729  1.00  0.00           O
ATOM   2038  N   ILE   130      32.008  49.052  22.686  1.00  0.00           N
ATOM   2039  H   ILE   130      31.336  48.313  22.832  1.00  0.00           H
ATOM   2040  CA  ILE   130      33.507  48.797  22.842  1.00  0.00           C
ATOM   2041  HA  ILE   130      33.996  49.667  23.278  1.00  0.00           H
ATOM   2042  CB  ILE   130      33.750  47.625  23.762  1.00  0.00           C
ATOM   2043  HB  ILE   130      33.174  46.807  23.331  1.00  0.00           H
ATOM   2044  CG2 ILE   130      35.222  47.295  23.789  1.00  0.00           C
ATOM   2045 HG21 ILE   130      35.787  48.168  24.117  1.00  0.00           H
ATOM   2046 HG22 ILE   130      35.447  46.986  22.768  1.00  0.00           H
ATOM   2047 HG23 ILE   130      35.366  46.477  24.496  1.00  0.00           H
ATOM   2048  CG1 ILE   130      33.181  47.909  25.170  1.00  0.00           C
ATOM   2049 HG12 ILE   130      33.788  48.661  25.672  1.00  0.00           H
ATOM   2050 HG13 ILE   130      32.158  48.288  25.164  1.00  0.00           H
ATOM   2051  CD1 ILE   130      33.180  46.611  26.030  1.00  0.00           C
ATOM   2052 HD11 ILE   130      33.151  45.672  25.476  1.00  0.00           H
ATOM   2053 HD12 ILE   130      32.339  46.513  26.718  1.00  0.00           H
ATOM   2054 HD13 ILE   130      34.111  46.491  26.584  1.00  0.00           H
ATOM   2055  C   ILE   130      34.153  48.666  21.423  1.00  0.00           C
ATOM   2056  O   ILE   130      33.767  47.780  20.633  1.00  0.00           O
ATOM   2057  N   SER   131      35.300  49.320  21.158  1.00  0.00           N
ATOM   2058  H   SER   131      35.629  49.930  21.892  1.00  0.00           H
ATOM   2059  CA  SER   131      35.913  49.396  19.804  1.00  0.00           C
ATOM   2060  HA  SER   131      35.026  49.429  19.173  1.00  0.00           H
ATOM   2061  CB  SER   131      36.732  50.671  19.555  1.00  0.00           C
ATOM   2062  HB2 SER   131      36.069  51.535  19.600  1.00  0.00           H
ATOM   2063  HB3 SER   131      37.360  50.656  20.447  1.00  0.00           H
ATOM   2064  OG  SER   131      37.625  50.688  18.470  1.00  0.00           O
ATOM   2065  HG  SER   131      38.432  50.425  18.918  1.00  0.00           H
ATOM   2066  C   SER   131      36.735  48.135  19.494  1.00  0.00           C
ATOM   2067  O   SER   131      36.657  47.631  18.373  1.00  0.00           O
ATOM   2068  N   GLU   132      37.306  47.529  20.569  1.00  0.00           N
ATOM   2069  H   GLU   132      37.149  47.968  21.465  1.00  0.00           H
ATOM   2070  CA  GLU   132      38.027  46.237  20.548  1.00  0.00           C
ATOM   2071  HA  GLU   132      37.460  45.523  19.950  1.00  0.00           H
ATOM   2072  CB  GLU   132      39.415  46.490  19.871  1.00  0.00           C
ATOM   2073  HB2 GLU   132      39.968  45.557  19.761  1.00  0.00           H
ATOM   2074  HB3 GLU   132      39.288  46.899  18.869  1.00  0.00           H
ATOM   2075  CG  GLU   132      40.421  47.399  20.609  1.00  0.00           C
ATOM   2076  HG2 GLU   132      40.342  47.066  21.644  1.00  0.00           H
ATOM   2077  HG3 GLU   132      41.387  47.151  20.168  1.00  0.00           H
ATOM   2078  CD  GLU   132      40.085  48.890  20.460  1.00  0.00           C
ATOM   2079  OE1 GLU   132      40.023  49.517  21.538  1.00  0.00           O
ATOM   2080  OE2 GLU   132      39.933  49.480  19.368  1.00  0.00           O
ATOM   2081  C   GLU   132      38.166  45.534  21.939  1.00  0.00           C
ATOM   2082  O   GLU   132      37.852  46.156  22.923  1.00  0.00           O
ATOM   2083  N   PRO   133      38.533  44.247  22.080  1.00  0.00           N
ATOM   2084  CD  PRO   133      38.945  43.355  21.047  1.00  0.00           C
ATOM   2085  HD2 PRO   133      40.013  43.547  20.950  1.00  0.00           H
ATOM   2086  HD3 PRO   133      38.448  43.571  20.103  1.00  0.00           H
ATOM   2087  CG  PRO   133      38.739  41.967  21.537  1.00  0.00           C
ATOM   2088  HG2 PRO   133      39.575  41.376  21.164  1.00  0.00           H
ATOM   2089  HG3 PRO   133      37.864  41.506  21.077  1.00  0.00           H
ATOM   2090  CB  PRO   133      38.605  42.122  23.061  1.00  0.00           C
ATOM   2091  HB2 PRO   133      39.581  41.822  23.442  1.00  0.00           H
ATOM   2092  HB3 PRO   133      37.841  41.417  23.387  1.00  0.00           H
ATOM   2093  CA  PRO   133      38.186  43.552  23.350  1.00  0.00           C
ATOM   2094  HA  PRO   133      37.106  43.625  23.469  1.00  0.00           H
ATOM   2095  C   PRO   133      38.886  44.076  24.623  1.00  0.00           C
ATOM   2096  O   PRO   133      40.126  44.287  24.604  1.00  0.00           O
ATOM   2097  N   ILE   134      38.085  44.205  25.647  1.00  0.00           N
ATOM   2098  H   ILE   134      37.149  43.827  25.622  1.00  0.00           H
ATOM   2099  CA  ILE   134      38.537  44.601  27.043  1.00  0.00           C
ATOM   2100  HA  ILE   134      39.464  45.175  27.022  1.00  0.00           H
ATOM   2101  CB  ILE   134      37.501  45.448  27.713  1.00  0.00           C
ATOM   2102  HB  ILE   134      36.622  44.809  27.631  1.00  0.00           H
ATOM   2103  CG2 ILE   134      37.841  45.729  29.193  1.00  0.00           C
ATOM   2104 HG21 ILE   134      36.984  46.162  29.709  1.00  0.00           H
ATOM   2105 HG22 ILE   134      38.654  46.416  29.427  1.00  0.00           H
ATOM   2106 HG23 ILE   134      38.030  44.785  29.705  1.00  0.00           H
ATOM   2107  CG1 ILE   134      37.289  46.798  26.957  1.00  0.00           C
ATOM   2108 HG12 ILE   134      36.740  46.743  26.016  1.00  0.00           H
ATOM   2109 HG13 ILE   134      36.664  47.456  27.559  1.00  0.00           H
ATOM   2110  CD1 ILE   134      38.475  47.711  26.598  1.00  0.00           C
ATOM   2111 HD11 ILE   134      39.280  47.272  27.187  1.00  0.00           H
ATOM   2112 HD12 ILE   134      38.306  48.769  26.803  1.00  0.00           H
ATOM   2113 HD13 ILE   134      38.746  47.555  25.554  1.00  0.00           H
ATOM   2114  C   ILE   134      38.792  43.324  27.835  1.00  0.00           C
ATOM   2115  O   ILE   134      37.924  42.457  27.927  1.00  0.00           O
ATOM   2116  N   PRO   135      40.000  43.097  28.388  1.00  0.00           N
ATOM   2117  CD  PRO   135      41.093  43.993  28.298  1.00  0.00           C
ATOM   2118  HD2 PRO   135      40.968  44.785  29.034  1.00  0.00           H
ATOM   2119  HD3 PRO   135      41.209  44.440  27.310  1.00  0.00           H
ATOM   2120  CG  PRO   135      42.363  43.135  28.568  1.00  0.00           C
ATOM   2121  HG2 PRO   135      43.066  43.796  29.074  1.00  0.00           H
ATOM   2122  HG3 PRO   135      42.802  42.673  27.682  1.00  0.00           H
ATOM   2123  CB  PRO   135      41.874  42.047  29.430  1.00  0.00           C
ATOM   2124  HB2 PRO   135      42.147  42.191  30.475  1.00  0.00           H
ATOM   2125  HB3 PRO   135      42.229  41.041  29.203  1.00  0.00           H
ATOM   2126  CA  PRO   135      40.383  41.997  29.261  1.00  0.00           C
ATOM   2127  HA  PRO   135      40.138  41.041  28.799  1.00  0.00           H
ATOM   2128  C   PRO   135      39.561  42.011  30.619  1.00  0.00           C
ATOM   2129  O   PRO   135      39.343  43.126  31.179  1.00  0.00           O
ATOM   2130  N   LEU   136      39.144  40.850  31.170  1.00  0.00           N
ATOM   2131  H   LEU   136      39.083  40.018  30.600  1.00  0.00           H
ATOM   2132  CA  LEU   136      38.385  40.789  32.451  1.00  0.00           C
ATOM   2133  HA  LEU   136      38.393  41.827  32.783  1.00  0.00           H
ATOM   2134  CB  LEU   136      36.907  40.405  32.072  1.00  0.00           C
ATOM   2135  HB2 LEU   136      36.414  41.224  31.547  1.00  0.00           H
ATOM   2136  HB3 LEU   136      36.967  39.576  31.367  1.00  0.00           H
ATOM   2137  CG  LEU   136      36.041  39.945  33.182  1.00  0.00           C
ATOM   2138  HG  LEU   136      36.323  38.933  33.468  1.00  0.00           H
ATOM   2139  CD1 LEU   136      36.007  40.735  34.465  1.00  0.00           C
ATOM   2140 HD11 LEU   136      35.356  41.593  34.296  1.00  0.00           H
ATOM   2141 HD12 LEU   136      36.946  41.136  34.846  1.00  0.00           H
ATOM   2142 HD13 LEU   136      35.640  40.097  35.269  1.00  0.00           H
ATOM   2143  CD2 LEU   136      34.605  39.575  32.708  1.00  0.00           C
ATOM   2144 HD21 LEU   136      34.638  38.858  31.886  1.00  0.00           H
ATOM   2145 HD22 LEU   136      34.238  38.951  33.524  1.00  0.00           H
ATOM   2146 HD23 LEU   136      33.994  40.403  32.347  1.00  0.00           H
ATOM   2147  C   LEU   136      39.028  39.849  33.458  1.00  0.00           C
ATOM   2148  O   LEU   136      39.026  38.617  33.389  1.00  0.00           O
ATOM   2149  N   GLY   137      39.575  40.411  34.554  1.00  0.00           N
ATOM   2150  H   GLY   137      39.435  41.400  34.706  1.00  0.00           H
ATOM   2151  CA  GLY   137      39.750  39.599  35.785  1.00  0.00           C
ATOM   2152  HA2 GLY   137      40.375  38.722  35.617  1.00  0.00           H
ATOM   2153  HA3 GLY   137      40.252  40.225  36.521  1.00  0.00           H
ATOM   2154  C   GLY   137      38.473  39.135  36.466  1.00  0.00           C
ATOM   2155  O   GLY   137      37.911  39.978  37.218  1.00  0.00           O
ATOM   2156  N   PHE   138      38.147  37.807  36.434  1.00  0.00           N
ATOM   2157  H   PHE   138      38.711  37.183  35.877  1.00  0.00           H
ATOM   2158  CA  PHE   138      36.912  37.295  37.137  1.00  0.00           C
ATOM   2159  HA  PHE   138      36.142  38.066  37.145  1.00  0.00           H
ATOM   2160  CB  PHE   138      36.374  36.170  36.283  1.00  0.00           C
ATOM   2161  HB2 PHE   138      36.226  36.511  35.259  1.00  0.00           H
ATOM   2162  HB3 PHE   138      37.238  35.509  36.203  1.00  0.00           H
ATOM   2163  CG  PHE   138      35.178  35.398  36.815  1.00  0.00           C
ATOM   2164  CD1 PHE   138      34.341  35.937  37.799  1.00  0.00           C
ATOM   2165  HD1 PHE   138      34.496  36.908  38.245  1.00  0.00           H
ATOM   2166  CE1 PHE   138      33.362  35.144  38.228  1.00  0.00           C
ATOM   2167  HE1 PHE   138      32.747  35.472  39.053  1.00  0.00           H
ATOM   2168  CZ  PHE   138      33.045  33.951  37.643  1.00  0.00           C
ATOM   2169  HZ  PHE   138      32.204  33.429  38.077  1.00  0.00           H
ATOM   2170  CE2 PHE   138      33.756  33.454  36.575  1.00  0.00           C
ATOM   2171  HE2 PHE   138      33.433  32.533  36.112  1.00  0.00           H
ATOM   2172  CD2 PHE   138      34.893  34.219  36.199  1.00  0.00           C
ATOM   2173  HD2 PHE   138      35.516  33.850  35.399  1.00  0.00           H
ATOM   2174  C   PHE   138      37.206  36.779  38.612  1.00  0.00           C
ATOM   2175  O   PHE   138      37.524  35.609  38.730  1.00  0.00           O
ATOM   2176  N   THR   139      37.076  37.653  39.645  1.00  0.00           N
ATOM   2177  H   THR   139      36.778  38.595  39.439  1.00  0.00           H
ATOM   2178  CA  THR   139      37.309  37.265  41.033  1.00  0.00           C
ATOM   2179  HA  THR   139      38.221  36.680  41.154  1.00  0.00           H
ATOM   2180  CB  THR   139      37.474  38.488  41.990  1.00  0.00           C
ATOM   2181  HB  THR   139      36.548  38.769  42.492  1.00  0.00           H
ATOM   2182  CG2 THR   139      38.283  37.882  43.115  1.00  0.00           C
ATOM   2183 HG21 THR   139      37.969  36.883  43.418  1.00  0.00           H
ATOM   2184 HG22 THR   139      38.263  38.520  43.999  1.00  0.00           H
ATOM   2185 HG23 THR   139      39.293  37.842  42.706  1.00  0.00           H
ATOM   2186  OG1 THR   139      38.179  39.633  41.503  1.00  0.00           O
ATOM   2187  HG1 THR   139      37.542  40.087  40.947  1.00  0.00           H
ATOM   2188  C   THR   139      36.259  36.270  41.441  1.00  0.00           C
ATOM   2189  O   THR   139      35.057  36.530  41.450  1.00  0.00           O
ATOM   2190  N   PHE   140      36.748  35.142  41.966  1.00  0.00           N
ATOM   2191  H   PHE   140      37.736  34.952  41.863  1.00  0.00           H
ATOM   2192  CA  PHE   140      35.955  33.997  42.482  1.00  0.00           C
ATOM   2193  HA  PHE   140      34.927  34.306  42.671  1.00  0.00           H
ATOM   2194  CB  PHE   140      35.813  33.100  41.266  1.00  0.00           C
ATOM   2195  HB2 PHE   140      35.648  33.586  40.305  1.00  0.00           H
ATOM   2196  HB3 PHE   140      36.763  32.567  41.316  1.00  0.00           H
ATOM   2197  CG  PHE   140      34.646  32.120  41.309  1.00  0.00           C
ATOM   2198  CD1 PHE   140      33.293  32.486  41.133  1.00  0.00           C
ATOM   2199  HD1 PHE   140      32.980  33.511  40.987  1.00  0.00           H
ATOM   2200  CE1 PHE   140      32.288  31.567  41.228  1.00  0.00           C
ATOM   2201  HE1 PHE   140      31.253  31.873  41.173  1.00  0.00           H
ATOM   2202  CZ  PHE   140      32.601  30.241  41.470  1.00  0.00           C
ATOM   2203  HZ  PHE   140      31.839  29.475  41.482  1.00  0.00           H
ATOM   2204  CE2 PHE   140      33.908  29.878  41.713  1.00  0.00           C
ATOM   2205  HE2 PHE   140      34.139  28.840  41.903  1.00  0.00           H
ATOM   2206  CD2 PHE   140      34.942  30.807  41.632  1.00  0.00           C
ATOM   2207  HD2 PHE   140      35.984  30.530  41.701  1.00  0.00           H
ATOM   2208  C   PHE   140      36.452  33.305  43.717  1.00  0.00           C
ATOM   2209  O   PHE   140      37.089  32.264  43.613  1.00  0.00           O
ATOM   2210  N   SER   141      36.269  33.888  44.894  1.00  0.00           N
ATOM   2211  H   SER   141      35.967  34.850  44.831  1.00  0.00           H
ATOM   2212  CA  SER   141      36.930  33.321  46.143  1.00  0.00           C
ATOM   2213  HA  SER   141      37.946  32.964  45.967  1.00  0.00           H
ATOM   2214  CB  SER   141      36.977  34.445  47.205  1.00  0.00           C
ATOM   2215  HB2 SER   141      35.953  34.726  47.450  1.00  0.00           H
ATOM   2216  HB3 SER   141      37.564  34.156  48.077  1.00  0.00           H
ATOM   2217  OG  SER   141      37.730  35.492  46.730  1.00  0.00           O
ATOM   2218  HG  SER   141      37.134  36.135  46.339  1.00  0.00           H
ATOM   2219  C   SER   141      36.212  32.070  46.715  1.00  0.00           C
ATOM   2220  O   SER   141      36.478  31.735  47.831  1.00  0.00           O
ATOM   2221  N   PHE   142      35.296  31.488  45.964  1.00  0.00           N
ATOM   2222  H   PHE   142      35.119  31.865  45.044  1.00  0.00           H
ATOM   2223  CA  PHE   142      34.768  30.199  46.364  1.00  0.00           C
ATOM   2224  HA  PHE   142      34.693  30.116  47.449  1.00  0.00           H
ATOM   2225  CB  PHE   142      33.397  29.997  45.751  1.00  0.00           C
ATOM   2226  HB2 PHE   142      33.573  29.794  44.694  1.00  0.00           H
ATOM   2227  HB3 PHE   142      32.949  29.125  46.225  1.00  0.00           H
ATOM   2228  CG  PHE   142      32.466  31.161  45.743  1.00  0.00           C
ATOM   2229  CD1 PHE   142      32.519  32.117  44.797  1.00  0.00           C
ATOM   2230  HD1 PHE   142      33.283  32.164  44.035  1.00  0.00           H
ATOM   2231  CE1 PHE   142      31.567  33.210  44.853  1.00  0.00           C
ATOM   2232  HE1 PHE   142      31.504  33.877  44.006  1.00  0.00           H
ATOM   2233  CZ  PHE   142      30.532  33.194  45.784  1.00  0.00           C
ATOM   2234  HZ  PHE   142      29.758  33.937  45.658  1.00  0.00           H
ATOM   2235  CE2 PHE   142      30.352  32.111  46.636  1.00  0.00           C
ATOM   2236  HE2 PHE   142      29.478  31.999  47.260  1.00  0.00           H
ATOM   2237  CD2 PHE   142      31.396  31.185  46.665  1.00  0.00           C
ATOM   2238  HD2 PHE   142      31.335  30.389  47.392  1.00  0.00           H
ATOM   2239  C   PHE   142      35.832  29.122  45.891  1.00  0.00           C
ATOM   2240  O   PHE   142      36.431  29.290  44.837  1.00  0.00           O
ATOM   2241  N   PRO   143      36.154  28.052  46.640  1.00  0.00           N
ATOM   2242  CD  PRO   143      35.417  27.518  47.807  1.00  0.00           C
ATOM   2243  HD2 PRO   143      34.361  27.608  47.555  1.00  0.00           H
ATOM   2244  HD3 PRO   143      35.741  27.957  48.750  1.00  0.00           H
ATOM   2245  CG  PRO   143      35.677  26.042  47.847  1.00  0.00           C
ATOM   2246  HG2 PRO   143      35.090  25.554  47.069  1.00  0.00           H
ATOM   2247  HG3 PRO   143      35.560  25.698  48.875  1.00  0.00           H
ATOM   2248  CB  PRO   143      37.128  25.994  47.489  1.00  0.00           C
ATOM   2249  HB2 PRO   143      37.439  25.001  47.166  1.00  0.00           H
ATOM   2250  HB3 PRO   143      37.754  26.437  48.263  1.00  0.00           H
ATOM   2251  CA  PRO   143      37.224  27.124  46.386  1.00  0.00           C
ATOM   2252  HA  PRO   143      38.189  27.626  46.456  1.00  0.00           H
ATOM   2253  C   PRO   143      37.175  26.570  44.911  1.00  0.00           C
ATOM   2254  O   PRO   143      36.386  25.741  44.549  1.00  0.00           O
ATOM   2255  N   ALA   144      38.180  26.951  44.088  1.00  0.00           N
ATOM   2256  H   ALA   144      38.874  27.573  44.476  1.00  0.00           H
ATOM   2257  CA  ALA   144      38.385  26.610  42.663  1.00  0.00           C
ATOM   2258  HA  ALA   144      37.696  25.842  42.309  1.00  0.00           H
ATOM   2259  CB  ALA   144      38.124  27.892  41.881  1.00  0.00           C
ATOM   2260  HB1 ALA   144      38.875  28.625  42.176  1.00  0.00           H
ATOM   2261  HB2 ALA   144      37.128  28.178  42.219  1.00  0.00           H
ATOM   2262  HB3 ALA   144      38.149  27.790  40.797  1.00  0.00           H
ATOM   2263  C   ALA   144      39.815  26.076  42.406  1.00  0.00           C
ATOM   2264  O   ALA   144      40.726  26.827  42.591  1.00  0.00           O
ATOM   2265  N   SER   145      40.000  24.875  41.875  1.00  0.00           N
ATOM   2266  H   SER   145      39.119  24.450  41.625  1.00  0.00           H
ATOM   2267  CA  SER   145      41.233  24.333  41.285  1.00  0.00           C
ATOM   2268  HA  SER   145      41.991  24.506  42.049  1.00  0.00           H
ATOM   2269  CB  SER   145      41.253  22.831  41.151  1.00  0.00           C
ATOM   2270  HB2 SER   145      40.760  22.624  40.201  1.00  0.00           H
ATOM   2271  HB3 SER   145      42.286  22.507  41.015  1.00  0.00           H
ATOM   2272  OG  SER   145      40.634  22.191  42.206  1.00  0.00           O
ATOM   2273  HG  SER   145      40.680  21.233  42.210  1.00  0.00           H
ATOM   2274  C   SER   145      41.722  25.058  40.026  1.00  0.00           C
ATOM   2275  O   SER   145      40.941  25.243  39.120  1.00  0.00           O
ATOM   2276  N   GLN   146      43.053  25.268  40.014  1.00  0.00           N
ATOM   2277  H   GLN   146      43.668  24.906  40.729  1.00  0.00           H
ATOM   2278  CA  GLN   146      43.862  26.000  38.958  1.00  0.00           C
ATOM   2279  HA  GLN   146      43.226  25.975  38.073  1.00  0.00           H
ATOM   2280  CB  GLN   146      44.153  27.450  39.428  1.00  0.00           C
ATOM   2281  HB2 GLN   146      44.434  27.457  40.481  1.00  0.00           H
ATOM   2282  HB3 GLN   146      44.888  27.907  38.767  1.00  0.00           H
ATOM   2283  CG  GLN   146      42.895  28.369  39.391  1.00  0.00           C
ATOM   2284  HG2 GLN   146      42.337  28.007  38.528  1.00  0.00           H
ATOM   2285  HG3 GLN   146      42.186  28.142  40.187  1.00  0.00           H
ATOM   2286  CD  GLN   146      43.230  29.846  39.355  1.00  0.00           C
ATOM   2287  OE1 GLN   146      44.114  30.319  40.084  1.00  0.00           O
ATOM   2288  NE2 GLN   146      42.598  30.627  38.503  1.00  0.00           N
ATOM   2289 HE21 GLN   146      42.691  31.631  38.506  1.00  0.00           H
ATOM   2290 HE22 GLN   146      41.922  30.285  37.834  1.00  0.00           H
ATOM   2291  C   GLN   146      45.165  25.412  38.546  1.00  0.00           C
ATOM   2292  O   GLN   146      46.167  25.464  39.240  1.00  0.00           O
ATOM   2293  N   ASN   147      45.234  25.022  37.315  1.00  0.00           N
ATOM   2294  H   ASN   147      44.343  24.910  36.853  1.00  0.00           H
ATOM   2295  CA  ASN   147      46.379  24.555  36.503  1.00  0.00           C
ATOM   2296  HA  ASN   147      47.188  24.373  37.210  1.00  0.00           H
ATOM   2297  CB  ASN   147      46.065  23.277  35.665  1.00  0.00           C
ATOM   2298  HB2 ASN   147      45.416  23.631  34.863  1.00  0.00           H
ATOM   2299  HB3 ASN   147      47.006  22.896  35.269  1.00  0.00           H
ATOM   2300  CG  ASN   147      45.348  22.124  36.300  1.00  0.00           C
ATOM   2301  OD1 ASN   147      45.579  21.714  37.416  1.00  0.00           O
ATOM   2302  ND2 ASN   147      44.368  21.591  35.635  1.00  0.00           N
ATOM   2303 HD21 ASN   147      44.139  21.843  34.685  1.00  0.00           H
ATOM   2304 HD22 ASN   147      43.911  20.770  36.005  1.00  0.00           H
ATOM   2305  C   ASN   147      46.969  25.628  35.583  1.00  0.00           C
ATOM   2306  O   ASN   147      47.955  25.266  34.844  1.00  0.00           O
ATOM   2307  N   LYS   148      46.295  26.740  35.509  1.00  0.00           N
ATOM   2308  H   LYS   148      45.504  26.665  36.133  1.00  0.00           H
ATOM   2309  CA  LYS   148      46.618  27.961  34.750  1.00  0.00           C
ATOM   2310  HA  LYS   148      47.663  28.268  34.804  1.00  0.00           H
ATOM   2311  CB  LYS   148      46.341  27.628  33.287  1.00  0.00           C
ATOM   2312  HB2 LYS   148      46.818  28.471  32.788  1.00  0.00           H
ATOM   2313  HB3 LYS   148      46.918  26.732  33.059  1.00  0.00           H
ATOM   2314  CG  LYS   148      44.934  27.414  32.818  1.00  0.00           C
ATOM   2315  HG2 LYS   148      44.460  26.676  33.466  1.00  0.00           H
ATOM   2316  HG3 LYS   148      44.489  28.396  32.984  1.00  0.00           H
ATOM   2317  CD  LYS   148      44.898  26.896  31.378  1.00  0.00           C
ATOM   2318  HD2 LYS   148      45.548  27.588  30.845  1.00  0.00           H
ATOM   2319  HD3 LYS   148      45.364  25.913  31.458  1.00  0.00           H
ATOM   2320  CE  LYS   148      43.491  26.767  30.674  1.00  0.00           C
ATOM   2321  HE2 LYS   148      42.895  27.624  30.989  1.00  0.00           H
ATOM   2322  HE3 LYS   148      43.668  26.948  29.615  1.00  0.00           H
ATOM   2323  NZ  LYS   148      42.839  25.468  30.870  1.00  0.00           N
ATOM   2324  HZ1 LYS   148      42.253  25.419  31.690  1.00  0.00           H
ATOM   2325  HZ2 LYS   148      43.459  24.674  30.792  1.00  0.00           H
ATOM   2326  HZ3 LYS   148      42.123  25.359  30.165  1.00  0.00           H
ATOM   2327  C   LYS   148      45.749  29.141  35.236  1.00  0.00           C
ATOM   2328  O   LYS   148      44.868  28.935  36.020  1.00  0.00           O
ATOM   2329  N   ILE   149      46.149  30.337  34.855  1.00  0.00           N
ATOM   2330  H   ILE   149      47.034  30.393  34.373  1.00  0.00           H
ATOM   2331  CA  ILE   149      45.515  31.603  35.243  1.00  0.00           C
ATOM   2332  HA  ILE   149      45.682  31.586  36.320  1.00  0.00           H
ATOM   2333  CB  ILE   149      46.366  32.771  34.659  1.00  0.00           C
ATOM   2334  HB  ILE   149      47.424  32.541  34.782  1.00  0.00           H
ATOM   2335  CG2 ILE   149      46.161  33.084  33.200  1.00  0.00           C
ATOM   2336 HG21 ILE   149      45.146  33.476  33.140  1.00  0.00           H
ATOM   2337 HG22 ILE   149      46.103  32.166  32.616  1.00  0.00           H
ATOM   2338 HG23 ILE   149      46.863  33.854  32.879  1.00  0.00           H
ATOM   2339  CG1 ILE   149      46.123  34.159  35.372  1.00  0.00           C
ATOM   2340 HG12 ILE   149      46.430  35.009  34.762  1.00  0.00           H
ATOM   2341 HG13 ILE   149      45.042  34.290  35.442  1.00  0.00           H
ATOM   2342  CD1 ILE   149      46.759  34.407  36.769  1.00  0.00           C
ATOM   2343 HD11 ILE   149      46.131  35.077  37.357  1.00  0.00           H
ATOM   2344 HD12 ILE   149      47.717  34.902  36.607  1.00  0.00           H
ATOM   2345 HD13 ILE   149      46.830  33.481  37.341  1.00  0.00           H
ATOM   2346  C   ILE   149      44.072  31.753  34.886  1.00  0.00           C
ATOM   2347  O   ILE   149      43.296  32.347  35.601  1.00  0.00           O
ATOM   2348  N   ASN   150      43.551  31.094  33.783  1.00  0.00           N
ATOM   2349  H   ASN   150      44.158  30.581  33.161  1.00  0.00           H
ATOM   2350  CA  ASN   150      42.289  31.365  33.106  1.00  0.00           C
ATOM   2351  HA  ASN   150      41.786  32.189  33.612  1.00  0.00           H
ATOM   2352  CB  ASN   150      42.499  31.940  31.693  1.00  0.00           C
ATOM   2353  HB2 ASN   150      41.550  32.242  31.252  1.00  0.00           H
ATOM   2354  HB3 ASN   150      43.230  32.749  31.689  1.00  0.00           H
ATOM   2355  CG  ASN   150      43.146  30.858  30.808  1.00  0.00           C
ATOM   2356  OD1 ASN   150      44.076  30.192  31.276  1.00  0.00           O
ATOM   2357  ND2 ASN   150      42.776  30.721  29.559  1.00  0.00           N
ATOM   2358 HD21 ASN   150      42.004  31.245  29.172  1.00  0.00           H
ATOM   2359 HD22 ASN   150      43.129  30.003  28.943  1.00  0.00           H
ATOM   2360  C   ASN   150      41.352  30.170  33.259  1.00  0.00           C
ATOM   2361  O   ASN   150      40.655  29.829  32.304  1.00  0.00           O
ATOM   2362  N   GLU   151      41.316  29.490  34.392  1.00  0.00           N
ATOM   2363  H   GLU   151      41.938  29.754  35.142  1.00  0.00           H
ATOM   2364  CA  GLU   151      40.350  28.456  34.691  1.00  0.00           C
ATOM   2365  HA  GLU   151      39.445  28.732  34.149  1.00  0.00           H
ATOM   2366  CB  GLU   151      40.899  27.094  34.311  1.00  0.00           C
ATOM   2367  HB2 GLU   151      40.021  26.458  34.418  1.00  0.00           H
ATOM   2368  HB3 GLU   151      41.218  27.012  33.273  1.00  0.00           H
ATOM   2369  CG  GLU   151      42.080  26.521  35.123  1.00  0.00           C
ATOM   2370  HG2 GLU   151      42.870  27.266  35.216  1.00  0.00           H
ATOM   2371  HG3 GLU   151      41.699  26.502  36.143  1.00  0.00           H
ATOM   2372  CD  GLU   151      42.470  25.057  34.736  1.00  0.00           C
ATOM   2373  OE1 GLU   151      42.307  24.788  33.552  1.00  0.00           O
ATOM   2374  OE2 GLU   151      42.944  24.280  35.616  1.00  0.00           O
ATOM   2375  C   GLU   151      39.978  28.564  36.180  1.00  0.00           C
ATOM   2376  O   GLU   151      40.590  29.281  36.937  1.00  0.00           O
ATOM   2377  N   GLY   152      38.894  27.862  36.590  1.00  0.00           N
ATOM   2378  H   GLY   152      38.393  27.365  35.867  1.00  0.00           H
ATOM   2379  CA  GLY   152      38.435  27.641  38.010  1.00  0.00           C
ATOM   2380  HA2 GLY   152      39.306  27.670  38.664  1.00  0.00           H
ATOM   2381  HA3 GLY   152      37.917  28.555  38.300  1.00  0.00           H
ATOM   2382  C   GLY   152      37.496  26.422  38.014  1.00  0.00           C
ATOM   2383  O   GLY   152      36.291  26.492  37.687  1.00  0.00           O
ATOM   2384  N   ILE   153      37.946  25.230  38.287  1.00  0.00           N
ATOM   2385  H   ILE   153      38.908  25.283  38.593  1.00  0.00           H
ATOM   2386  CA  ILE   153      37.118  24.070  38.411  1.00  0.00           C
ATOM   2387  HA  ILE   153      36.228  24.053  37.783  1.00  0.00           H
ATOM   2388  CB  ILE   153      37.945  22.777  38.080  1.00  0.00           C
ATOM   2389  HB  ILE   153      38.885  22.849  38.625  1.00  0.00           H
ATOM   2390  CG2 ILE   153      37.114  21.559  38.481  1.00  0.00           C
ATOM   2391 HG21 ILE   153      37.682  20.711  38.096  1.00  0.00           H
ATOM   2392 HG22 ILE   153      36.058  21.607  38.218  1.00  0.00           H
ATOM   2393 HG23 ILE   153      37.165  21.497  39.568  1.00  0.00           H
ATOM   2394  CG1 ILE   153      38.181  22.667  36.589  1.00  0.00           C
ATOM   2395 HG12 ILE   153      38.646  21.693  36.426  1.00  0.00           H
ATOM   2396 HG13 ILE   153      37.211  22.728  36.097  1.00  0.00           H
ATOM   2397  CD1 ILE   153      39.113  23.715  35.984  1.00  0.00           C
ATOM   2398 HD11 ILE   153      39.919  24.057  36.633  1.00  0.00           H
ATOM   2399 HD12 ILE   153      38.530  24.593  35.706  1.00  0.00           H
ATOM   2400 HD13 ILE   153      39.542  23.325  35.062  1.00  0.00           H
ATOM   2401  C   ILE   153      36.614  24.130  39.854  1.00  0.00           C
ATOM   2402  O   ILE   153      37.411  24.035  40.779  1.00  0.00           O
ATOM   2403  N   LEU   154      35.289  24.131  40.024  1.00  0.00           N
ATOM   2404  H   LEU   154      34.674  24.070  39.226  1.00  0.00           H
ATOM   2405  CA  LEU   154      34.740  24.236  41.367  1.00  0.00           C
ATOM   2406  HA  LEU   154      35.246  25.050  41.886  1.00  0.00           H
ATOM   2407  CB  LEU   154      33.237  24.531  41.332  1.00  0.00           C
ATOM   2408  HB2 LEU   154      33.170  25.412  40.694  1.00  0.00           H
ATOM   2409  HB3 LEU   154      32.808  23.679  40.804  1.00  0.00           H
ATOM   2410  CG  LEU   154      32.443  24.941  42.677  1.00  0.00           C
ATOM   2411  HG  LEU   154      32.630  24.171  43.426  1.00  0.00           H
ATOM   2412  CD1 LEU   154      32.920  26.264  43.227  1.00  0.00           C
ATOM   2413 HD11 LEU   154      32.392  27.089  42.748  1.00  0.00           H
ATOM   2414 HD12 LEU   154      34.004  26.382  43.217  1.00  0.00           H
ATOM   2415 HD13 LEU   154      32.588  26.455  44.248  1.00  0.00           H
ATOM   2416  CD2 LEU   154      30.903  24.943  42.595  1.00  0.00           C
ATOM   2417 HD21 LEU   154      30.529  24.037  42.118  1.00  0.00           H
ATOM   2418 HD22 LEU   154      30.544  25.057  43.617  1.00  0.00           H
ATOM   2419 HD23 LEU   154      30.588  25.858  42.092  1.00  0.00           H
ATOM   2420  C   LEU   154      35.002  23.001  42.195  1.00  0.00           C
ATOM   2421  O   LEU   154      34.691  21.848  41.803  1.00  0.00           O
ATOM   2422  N   GLN   155      35.561  23.180  43.381  1.00  0.00           N
ATOM   2423  H   GLN   155      35.772  24.133  43.639  1.00  0.00           H
ATOM   2424  CA  GLN   155      35.804  22.082  44.300  1.00  0.00           C
ATOM   2425  HA  GLN   155      36.243  21.211  43.814  1.00  0.00           H
ATOM   2426  CB  GLN   155      36.848  22.325  45.394  1.00  0.00           C
ATOM   2427  HB2 GLN   155      36.601  23.200  45.995  1.00  0.00           H
ATOM   2428  HB3 GLN   155      37.074  21.442  45.992  1.00  0.00           H
ATOM   2429  CG  GLN   155      38.151  22.851  44.658  1.00  0.00           C
ATOM   2430  HG2 GLN   155      38.419  22.152  43.866  1.00  0.00           H
ATOM   2431  HG3 GLN   155      37.898  23.816  44.221  1.00  0.00           H
ATOM   2432  CD  GLN   155      39.306  22.993  45.592  1.00  0.00           C
ATOM   2433  OE1 GLN   155      39.280  22.672  46.793  1.00  0.00           O
ATOM   2434  NE2 GLN   155      40.381  23.521  45.088  1.00  0.00           N
ATOM   2435 HE21 GLN   155      40.925  23.994  45.794  1.00  0.00           H
ATOM   2436 HE22 GLN   155      40.317  23.630  44.085  1.00  0.00           H
ATOM   2437  C   GLN   155      34.471  21.624  44.993  1.00  0.00           C
ATOM   2438  O   GLN   155      34.275  20.385  45.107  1.00  0.00           O
ATOM   2439  N   ARG   156      33.700  22.594  45.504  1.00  0.00           N
ATOM   2440  H   ARG   156      33.982  23.551  45.344  1.00  0.00           H
ATOM   2441  CA  ARG   156      32.385  22.590  46.185  1.00  0.00           C
ATOM   2442  HA  ARG   156      31.681  22.116  45.502  1.00  0.00           H
ATOM   2443  CB  ARG   156      32.588  22.021  47.590  1.00  0.00           C
ATOM   2444  HB2 ARG   156      31.676  22.123  48.177  1.00  0.00           H
ATOM   2445  HB3 ARG   156      32.829  20.962  47.496  1.00  0.00           H
ATOM   2446  CG  ARG   156      33.641  22.714  48.396  1.00  0.00           C
ATOM   2447  HG2 ARG   156      34.601  22.742  47.883  1.00  0.00           H
ATOM   2448  HG3 ARG   156      33.311  23.688  48.756  1.00  0.00           H
ATOM   2449  CD  ARG   156      33.832  21.877  49.674  1.00  0.00           C
ATOM   2450  HD2 ARG   156      32.861  21.830  50.166  1.00  0.00           H
ATOM   2451  HD3 ARG   156      34.100  20.880  49.325  1.00  0.00           H
ATOM   2452  NE  ARG   156      34.909  22.539  50.491  1.00  0.00           N
ATOM   2453  HE  ARG   156      35.849  22.576  50.123  1.00  0.00           H
ATOM   2454  CZ  ARG   156      34.736  23.181  51.630  1.00  0.00           C
ATOM   2455  NH1 ARG   156      33.734  23.541  52.396  1.00  0.00           N
ATOM   2456 HH11 ARG   156      32.820  23.201  52.132  1.00  0.00           H
ATOM   2457 HH12 ARG   156      33.917  23.946  53.303  1.00  0.00           H
ATOM   2458  NH2 ARG   156      35.824  23.725  52.211  1.00  0.00           N
ATOM   2459 HH21 ARG   156      36.709  23.683  51.725  1.00  0.00           H
ATOM   2460 HH22 ARG   156      35.762  24.110  53.143  1.00  0.00           H
ATOM   2461  C   ARG   156      32.020  24.105  46.314  1.00  0.00           C
ATOM   2462  O   ARG   156      32.817  24.997  45.905  1.00  0.00           O
ATOM   2463  N   TRP   157      30.824  24.320  46.838  1.00  0.00           N
ATOM   2464  H   TRP   157      30.346  23.485  47.146  1.00  0.00           H
ATOM   2465  CA  TRP   157      30.222  25.537  47.103  1.00  0.00           C
ATOM   2466  HA  TRP   157      30.723  26.331  46.548  1.00  0.00           H
ATOM   2467  CB  TRP   157      28.743  25.488  46.684  1.00  0.00           C
ATOM   2468  HB2 TRP   157      28.292  24.540  46.977  1.00  0.00           H
ATOM   2469  HB3 TRP   157      28.241  26.240  47.295  1.00  0.00           H
ATOM   2470  CG  TRP   157      28.344  25.759  45.274  1.00  0.00           C
ATOM   2471  CD1 TRP   157      27.680  24.914  44.431  1.00  0.00           C
ATOM   2472  HD1 TRP   157      27.374  23.914  44.699  1.00  0.00           H
ATOM   2473  NE1 TRP   157      27.394  25.583  43.256  1.00  0.00           N
ATOM   2474  HE1 TRP   157      26.744  25.216  42.576  1.00  0.00           H
ATOM   2475  CE2 TRP   157      27.858  26.857  43.173  1.00  0.00           C
ATOM   2476  CZ2 TRP   157      27.874  27.893  42.203  1.00  0.00           C
ATOM   2477  HZ2 TRP   157      27.405  27.861  41.231  1.00  0.00           H
ATOM   2478  CH2 TRP   157      28.369  29.182  42.600  1.00  0.00           C
ATOM   2479  HH2 TRP   157      28.320  30.051  41.961  1.00  0.00           H
ATOM   2480  CZ3 TRP   157      29.082  29.275  43.796  1.00  0.00           C
ATOM   2481  HZ3 TRP   157      29.464  30.257  44.030  1.00  0.00           H
ATOM   2482  CE3 TRP   157      29.029  28.249  44.782  1.00  0.00           C
ATOM   2483  HE3 TRP   157      29.463  28.407  45.758  1.00  0.00           H
ATOM   2484  CD2 TRP   157      28.517  26.965  44.424  1.00  0.00           C
ATOM   2485  C   TRP   157      30.416  25.965  48.602  1.00  0.00           C
ATOM   2486  O   TRP   157      30.634  25.102  49.497  1.00  0.00           O
ATOM   2487  N   THR   158      30.251  27.217  48.876  1.00  0.00           N
ATOM   2488  H   THR   158      29.758  27.794  48.212  1.00  0.00           H
ATOM   2489  CA  THR   158      30.482  27.897  50.133  1.00  0.00           C
ATOM   2490  HA  THR   158      30.268  27.229  50.967  1.00  0.00           H
ATOM   2491  CB  THR   158      31.943  28.439  50.226  1.00  0.00           C
ATOM   2492  HB  THR   158      31.986  28.897  51.214  1.00  0.00           H
ATOM   2493  CG2 THR   158      32.985  27.327  50.208  1.00  0.00           C
ATOM   2494 HG21 THR   158      32.652  26.454  50.769  1.00  0.00           H
ATOM   2495 HG22 THR   158      33.882  27.619  50.755  1.00  0.00           H
ATOM   2496 HG23 THR   158      33.123  27.036  49.167  1.00  0.00           H
ATOM   2497  OG1 THR   158      32.374  29.341  49.252  1.00  0.00           O
ATOM   2498  HG1 THR   158      33.205  29.564  49.678  1.00  0.00           H
ATOM   2499  C   THR   158      29.482  29.042  50.285  1.00  0.00           C
ATOM   2500  O   THR   158      28.741  29.366  49.390  1.00  0.00           O
ATOM   2501  N   LYS   159      29.502  29.755  51.394  1.00  0.00           N
ATOM   2502  H   LYS   159      29.994  29.467  52.227  1.00  0.00           H
ATOM   2503  CA  LYS   159      28.858  31.074  51.473  1.00  0.00           C
ATOM   2504  HA  LYS   159      29.091  31.262  52.522  1.00  0.00           H
ATOM   2505  CB  LYS   159      29.572  32.180  50.689  1.00  0.00           C
ATOM   2506  HB2 LYS   159      29.363  32.035  49.629  1.00  0.00           H
ATOM   2507  HB3 LYS   159      29.125  33.143  50.939  1.00  0.00           H
ATOM   2508  CG  LYS   159      31.067  32.180  51.069  1.00  0.00           C
ATOM   2509  HG2 LYS   159      31.172  32.222  52.154  1.00  0.00           H
ATOM   2510  HG3 LYS   159      31.547  31.261  50.735  1.00  0.00           H
ATOM   2511  CD  LYS   159      31.809  33.347  50.566  1.00  0.00           C
ATOM   2512  HD2 LYS   159      31.785  33.341  49.475  1.00  0.00           H
ATOM   2513  HD3 LYS   159      31.300  34.243  50.920  1.00  0.00           H
ATOM   2514  CE  LYS   159      33.236  33.462  51.028  1.00  0.00           C
ATOM   2515  HE2 LYS   159      33.315  33.773  52.070  1.00  0.00           H
ATOM   2516  HE3 LYS   159      33.793  32.528  50.932  1.00  0.00           H
ATOM   2517  NZ  LYS   159      34.030  34.526  50.314  1.00  0.00           N
ATOM   2518  HZ1 LYS   159      33.533  35.394  50.459  1.00  0.00           H
ATOM   2519  HZ2 LYS   159      34.120  34.312  49.332  1.00  0.00           H
ATOM   2520  HZ3 LYS   159      34.970  34.657  50.658  1.00  0.00           H
ATOM   2521  C   LYS   159      27.346  31.062  51.345  1.00  0.00           C
ATOM   2522  O   LYS   159      26.658  31.983  50.794  1.00  0.00           O
ATOM   2523  N   GLY   160      26.698  29.968  51.716  1.00  0.00           N
ATOM   2524  H   GLY   160      27.210  29.157  52.033  1.00  0.00           H
ATOM   2525  CA  GLY   160      25.285  29.754  51.578  1.00  0.00           C
ATOM   2526  HA2 GLY   160      24.873  28.977  52.221  1.00  0.00           H
ATOM   2527  HA3 GLY   160      24.751  30.647  51.902  1.00  0.00           H
ATOM   2528  C   GLY   160      24.779  29.479  50.130  1.00  0.00           C
ATOM   2529  O   GLY   160      23.556  29.454  49.983  1.00  0.00           O
ATOM   2530  N   PHE   161      25.649  29.186  49.128  1.00  0.00           N
ATOM   2531  H   PHE   161      26.639  29.128  49.324  1.00  0.00           H
ATOM   2532  CA  PHE   161      25.147  28.738  47.833  1.00  0.00           C
ATOM   2533  HA  PHE   161      24.140  29.084  47.600  1.00  0.00           H
ATOM   2534  CB  PHE   161      26.179  29.204  46.843  1.00  0.00           C
ATOM   2535  HB2 PHE   161      27.138  28.862  47.234  1.00  0.00           H
ATOM   2536  HB3 PHE   161      26.147  28.580  45.951  1.00  0.00           H
ATOM   2537  CG  PHE   161      26.273  30.687  46.471  1.00  0.00           C
ATOM   2538  CD1 PHE   161      26.731  31.674  47.404  1.00  0.00           C
ATOM   2539  HD1 PHE   161      27.119  31.443  48.385  1.00  0.00           H
ATOM   2540  CE1 PHE   161      26.727  33.062  47.080  1.00  0.00           C
ATOM   2541  HE1 PHE   161      27.114  33.732  47.834  1.00  0.00           H
ATOM   2542  CZ  PHE   161      26.341  33.436  45.793  1.00  0.00           C
ATOM   2543  HZ  PHE   161      26.388  34.458  45.449  1.00  0.00           H
ATOM   2544  CE2 PHE   161      25.947  32.451  44.874  1.00  0.00           C
ATOM   2545  HE2 PHE   161      25.562  32.771  43.916  1.00  0.00           H
ATOM   2546  CD2 PHE   161      25.931  31.087  45.183  1.00  0.00           C
ATOM   2547  HD2 PHE   161      25.449  30.411  44.493  1.00  0.00           H
ATOM   2548  C   PHE   161      24.967  27.134  47.821  1.00  0.00           C
ATOM   2549  O   PHE   161      25.591  26.417  48.573  1.00  0.00           O
ATOM   2550  N   ASP   162      24.096  26.642  46.911  1.00  0.00           N
ATOM   2551  H   ASP   162      23.470  27.311  46.486  1.00  0.00           H
ATOM   2552  CA  ASP   162      23.690  25.222  46.688  1.00  0.00           C
ATOM   2553  HA  ASP   162      24.569  24.630  46.947  1.00  0.00           H
ATOM   2554  CB  ASP   162      22.659  24.808  47.730  1.00  0.00           C
ATOM   2555  HB2 ASP   162      22.899  25.102  48.753  1.00  0.00           H
ATOM   2556  HB3 ASP   162      21.708  25.283  47.491  1.00  0.00           H
ATOM   2557  CG  ASP   162      22.487  23.288  47.739  1.00  0.00           C
ATOM   2558  OD1 ASP   162      23.529  22.562  47.567  1.00  0.00           O
ATOM   2559  OD2 ASP   162      21.377  22.786  48.039  1.00  0.00           O
ATOM   2560  C   ASP   162      23.253  24.957  45.255  1.00  0.00           C
ATOM   2561  O   ASP   162      22.241  24.282  45.047  1.00  0.00           O
ATOM   2562  N   ILE   163      23.874  25.511  44.187  1.00  0.00           N
ATOM   2563  H   ILE   163      24.650  26.141  44.331  1.00  0.00           H
ATOM   2564  CA  ILE   163      23.487  25.190  42.796  1.00  0.00           C
ATOM   2565  HA  ILE   163      22.402  25.085  42.806  1.00  0.00           H
ATOM   2566  CB  ILE   163      23.818  26.354  41.846  1.00  0.00           C
ATOM   2567  HB  ILE   163      24.868  26.609  41.988  1.00  0.00           H
ATOM   2568  CG2 ILE   163      23.438  26.053  40.406  1.00  0.00           C
ATOM   2569 HG21 ILE   163      23.912  25.194  39.929  1.00  0.00           H
ATOM   2570 HG22 ILE   163      23.549  26.910  39.741  1.00  0.00           H
ATOM   2571 HG23 ILE   163      22.363  25.883  40.462  1.00  0.00           H
ATOM   2572  CG1 ILE   163      23.019  27.659  42.227  1.00  0.00           C
ATOM   2573 HG12 ILE   163      22.015  27.655  41.803  1.00  0.00           H
ATOM   2574 HG13 ILE   163      22.881  27.702  43.307  1.00  0.00           H
ATOM   2575  CD1 ILE   163      23.743  28.952  41.809  1.00  0.00           C
ATOM   2576 HD11 ILE   163      24.271  28.725  40.883  1.00  0.00           H
ATOM   2577 HD12 ILE   163      24.490  29.232  42.553  1.00  0.00           H
ATOM   2578 HD13 ILE   163      23.102  29.796  41.556  1.00  0.00           H
ATOM   2579  C   ILE   163      24.164  23.853  42.417  1.00  0.00           C
ATOM   2580  O   ILE   163      25.401  23.736  42.285  1.00  0.00           O
ATOM   2581  N   PRO   164      23.342  22.837  42.012  1.00  0.00           N
ATOM   2582  CD  PRO   164      21.950  22.837  41.995  1.00  0.00           C
ATOM   2583  HD2 PRO   164      21.620  23.796  41.594  1.00  0.00           H
ATOM   2584  HD3 PRO   164      21.516  22.669  42.981  1.00  0.00           H
ATOM   2585  CG  PRO   164      21.525  21.634  41.113  1.00  0.00           C
ATOM   2586  HG2 PRO   164      21.609  21.842  40.047  1.00  0.00           H
ATOM   2587  HG3 PRO   164      20.557  21.182  41.326  1.00  0.00           H
ATOM   2588  CB  PRO   164      22.598  20.659  41.384  1.00  0.00           C
ATOM   2589  HB2 PRO   164      22.684  19.977  40.538  1.00  0.00           H
ATOM   2590  HB3 PRO   164      22.452  20.144  42.333  1.00  0.00           H
ATOM   2591  CA  PRO   164      23.851  21.508  41.556  1.00  0.00           C
ATOM   2592  HA  PRO   164      24.558  21.090  42.274  1.00  0.00           H
ATOM   2593  C   PRO   164      24.514  21.562  40.152  1.00  0.00           C
ATOM   2594  O   PRO   164      24.299  22.428  39.292  1.00  0.00           O
ATOM   2595  N   ASN   165      25.345  20.541  39.913  1.00  0.00           N
ATOM   2596  H   ASN   165      25.626  19.947  40.680  1.00  0.00           H
ATOM   2597  CA  ASN   165      26.153  20.201  38.785  1.00  0.00           C
ATOM   2598  HA  ASN   165      26.645  19.268  39.062  1.00  0.00           H
ATOM   2599  CB  ASN   165      25.289  19.843  37.513  1.00  0.00           C
ATOM   2600  HB2 ASN   165      25.129  20.804  37.022  1.00  0.00           H
ATOM   2601  HB3 ASN   165      25.952  19.289  36.851  1.00  0.00           H
ATOM   2602  CG  ASN   165      23.999  18.964  37.676  1.00  0.00           C
ATOM   2603  OD1 ASN   165      24.033  17.724  37.913  1.00  0.00           O
ATOM   2604  ND2 ASN   165      22.822  19.628  37.807  1.00  0.00           N
ATOM   2605 HD21 ASN   165      22.850  20.621  37.622  1.00  0.00           H
ATOM   2606 HD22 ASN   165      22.006  19.118  38.111  1.00  0.00           H
ATOM   2607  C   ASN   165      27.293  21.187  38.396  1.00  0.00           C
ATOM   2608  O   ASN   165      27.938  20.963  37.382  1.00  0.00           O
ATOM   2609  N   ILE   166      27.557  22.242  39.284  1.00  0.00           N
ATOM   2610  H   ILE   166      27.060  22.202  40.162  1.00  0.00           H
ATOM   2611  CA  ILE   166      28.657  23.197  39.083  1.00  0.00           C
ATOM   2612  HA  ILE   166      28.866  23.272  38.016  1.00  0.00           H
ATOM   2613  CB  ILE   166      28.353  24.611  39.759  1.00  0.00           C
ATOM   2614  HB  ILE   166      28.316  24.448  40.836  1.00  0.00           H
ATOM   2615  CG2 ILE   166      29.580  25.586  39.527  1.00  0.00           C
ATOM   2616 HG21 ILE   166      29.268  26.526  39.982  1.00  0.00           H
ATOM   2617 HG22 ILE   166      29.898  25.674  38.488  1.00  0.00           H
ATOM   2618 HG23 ILE   166      30.338  25.227  40.223  1.00  0.00           H
ATOM   2619  CG1 ILE   166      26.968  25.172  39.286  1.00  0.00           C
ATOM   2620 HG12 ILE   166      26.226  24.373  39.312  1.00  0.00           H
ATOM   2621 HG13 ILE   166      26.655  26.007  39.914  1.00  0.00           H
ATOM   2622  CD1 ILE   166      26.837  25.527  37.814  1.00  0.00           C
ATOM   2623 HD11 ILE   166      27.143  24.700  37.173  1.00  0.00           H
ATOM   2624 HD12 ILE   166      27.442  26.421  37.658  1.00  0.00           H
ATOM   2625 HD13 ILE   166      25.788  25.791  37.680  1.00  0.00           H
ATOM   2626  C   ILE   166      30.003  22.531  39.548  1.00  0.00           C
ATOM   2627  O   ILE   166      31.084  22.831  39.093  1.00  0.00           O
ATOM   2628  N   GLU   167      29.878  21.592  40.473  1.00  0.00           N
ATOM   2629  H   GLU   167      28.947  21.566  40.864  1.00  0.00           H
ATOM   2630  CA  GLU   167      30.988  20.779  41.013  1.00  0.00           C
ATOM   2631  HA  GLU   167      31.694  21.475  41.467  1.00  0.00           H
ATOM   2632  CB  GLU   167      30.567  19.791  42.073  1.00  0.00           C
ATOM   2633  HB2 GLU   167      29.848  20.359  42.665  1.00  0.00           H
ATOM   2634  HB3 GLU   167      30.111  18.914  41.614  1.00  0.00           H
ATOM   2635  CG  GLU   167      31.694  19.320  43.015  1.00  0.00           C
ATOM   2636  HG2 GLU   167      32.453  18.764  42.464  1.00  0.00           H
ATOM   2637  HG3 GLU   167      32.115  20.228  43.447  1.00  0.00           H
ATOM   2638  CD  GLU   167      31.255  18.349  44.110  1.00  0.00           C
ATOM   2639  OE1 GLU   167      31.839  17.205  44.101  1.00  0.00           O
ATOM   2640  OE2 GLU   167      30.270  18.638  44.886  1.00  0.00           O
ATOM   2641  C   GLU   167      31.763  20.006  39.942  1.00  0.00           C
ATOM   2642  O   GLU   167      31.087  19.399  39.043  1.00  0.00           O
ATOM   2643  N   ASN   168      33.143  19.991  39.963  1.00  0.00           N
ATOM   2644  H   ASN   168      33.615  20.446  40.731  1.00  0.00           H
ATOM   2645  CA  ASN   168      33.968  19.375  38.937  1.00  0.00           C
ATOM   2646  HA  ASN   168      35.030  19.478  39.161  1.00  0.00           H
ATOM   2647  CB  ASN   168      33.697  17.829  38.810  1.00  0.00           C
ATOM   2648  HB2 ASN   168      32.703  17.748  38.370  1.00  0.00           H
ATOM   2649  HB3 ASN   168      34.458  17.395  38.160  1.00  0.00           H
ATOM   2650  CG  ASN   168      33.757  17.065  40.130  1.00  0.00           C
ATOM   2651  OD1 ASN   168      34.645  17.238  40.915  1.00  0.00           O
ATOM   2652  ND2 ASN   168      32.819  16.204  40.426  1.00  0.00           N
ATOM   2653 HD21 ASN   168      32.017  15.928  39.877  1.00  0.00           H
ATOM   2654 HD22 ASN   168      32.930  15.979  41.405  1.00  0.00           H
ATOM   2655  C   ASN   168      33.900  20.051  37.523  1.00  0.00           C
ATOM   2656  O   ASN   168      34.220  19.329  36.597  1.00  0.00           O
ATOM   2657  N   HID   169      33.605  21.317  37.391  1.00  0.00           N
ATOM   2658  H   HID   169      33.453  21.864  38.227  1.00  0.00           H
ATOM   2659  CA  HID   169      33.496  22.031  36.090  1.00  0.00           C
ATOM   2660  HA  HID   169      34.000  21.435  35.329  1.00  0.00           H
ATOM   2661  CB  HID   169      32.034  22.103  35.567  1.00  0.00           C
ATOM   2662  HB2 HID   169      31.415  22.574  36.332  1.00  0.00           H
ATOM   2663  HB3 HID   169      32.054  22.734  34.678  1.00  0.00           H
ATOM   2664  CG  HID   169      31.465  20.713  35.234  1.00  0.00           C
ATOM   2665  ND1 HID   169      31.015  19.751  36.109  1.00  0.00           N
ATOM   2666  HD1 HID   169      30.660  19.914  37.040  1.00  0.00           H
ATOM   2667  CE1 HID   169      30.722  18.621  35.456  1.00  0.00           C
ATOM   2668  HE1 HID   169      30.281  17.770  35.955  1.00  0.00           H
ATOM   2669  NE2 HID   169      31.098  18.761  34.163  1.00  0.00           N
ATOM   2670  CD2 HID   169      31.489  20.110  34.029  1.00  0.00           C
ATOM   2671  HD2 HID   169      31.842  20.617  33.143  1.00  0.00           H
ATOM   2672  C   HID   169      34.131  23.424  36.085  1.00  0.00           C
ATOM   2673  O   HID   169      34.174  24.067  37.093  1.00  0.00           O
ATOM   2674  N   ASP   170      34.656  23.849  34.946  1.00  0.00           N
ATOM   2675  H   ASP   170      34.668  23.157  34.211  1.00  0.00           H
ATOM   2676  CA  ASP   170      35.425  25.103  34.677  1.00  0.00           C
ATOM   2677  HA  ASP   170      36.070  25.196  35.552  1.00  0.00           H
ATOM   2678  CB  ASP   170      36.271  25.176  33.376  1.00  0.00           C
ATOM   2679  HB2 ASP   170      36.798  24.223  33.341  1.00  0.00           H
ATOM   2680  HB3 ASP   170      35.636  25.266  32.494  1.00  0.00           H
ATOM   2681  CG  ASP   170      37.194  26.457  33.435  1.00  0.00           C
ATOM   2682  OD1 ASP   170      37.113  27.195  34.441  1.00  0.00           O
ATOM   2683  OD2 ASP   170      37.924  26.765  32.485  1.00  0.00           O
ATOM   2684  C   ASP   170      34.477  26.237  34.567  1.00  0.00           C
ATOM   2685  O   ASP   170      33.734  26.382  33.581  1.00  0.00           O
ATOM   2686  N   VAL   171      34.386  26.987  35.638  1.00  0.00           N
ATOM   2687  H   VAL   171      34.951  26.718  36.432  1.00  0.00           H
ATOM   2688  CA  VAL   171      33.446  28.146  35.735  1.00  0.00           C
ATOM   2689  HA  VAL   171      32.425  27.863  35.479  1.00  0.00           H
ATOM   2690  CB  VAL   171      33.323  28.769  37.166  1.00  0.00           C
ATOM   2691  HB  VAL   171      32.542  29.524  37.076  1.00  0.00           H
ATOM   2692  CG1 VAL   171      32.860  27.701  38.186  1.00  0.00           C
ATOM   2693 HG11 VAL   171      32.422  28.220  39.039  1.00  0.00           H
ATOM   2694 HG12 VAL   171      32.006  27.114  37.851  1.00  0.00           H
ATOM   2695 HG13 VAL   171      33.595  26.954  38.487  1.00  0.00           H
ATOM   2696  CG2 VAL   171      34.614  29.536  37.598  1.00  0.00           C
ATOM   2697 HG21 VAL   171      35.495  28.902  37.495  1.00  0.00           H
ATOM   2698 HG22 VAL   171      34.553  29.567  38.687  1.00  0.00           H
ATOM   2699 HG23 VAL   171      34.632  30.490  37.075  1.00  0.00           H
ATOM   2700  C   VAL   171      33.806  29.134  34.579  1.00  0.00           C
ATOM   2701  O   VAL   171      32.970  29.853  34.103  1.00  0.00           O
ATOM   2702  N   VAL   172      35.090  29.228  34.108  1.00  0.00           N
ATOM   2703  H   VAL   172      35.767  28.538  34.400  1.00  0.00           H
ATOM   2704  CA  VAL   172      35.431  30.291  33.034  1.00  0.00           C
ATOM   2705  HA  VAL   172      35.049  31.192  33.514  1.00  0.00           H
ATOM   2706  CB  VAL   172      36.946  30.306  32.877  1.00  0.00           C
ATOM   2707  HB  VAL   172      37.283  29.271  32.824  1.00  0.00           H
ATOM   2708  CG1 VAL   172      37.332  31.089  31.650  1.00  0.00           C
ATOM   2709 HG11 VAL   172      36.795  32.036  31.691  1.00  0.00           H
ATOM   2710 HG12 VAL   172      38.415  31.164  31.547  1.00  0.00           H
ATOM   2711 HG13 VAL   172      36.957  30.572  30.768  1.00  0.00           H
ATOM   2712  CG2 VAL   172      37.485  31.130  34.107  1.00  0.00           C
ATOM   2713 HG21 VAL   172      36.913  32.052  34.206  1.00  0.00           H
ATOM   2714 HG22 VAL   172      38.463  31.607  34.045  1.00  0.00           H
ATOM   2715 HG23 VAL   172      37.368  30.547  35.020  1.00  0.00           H
ATOM   2716  C   VAL   172      34.560  30.214  31.695  1.00  0.00           C
ATOM   2717  O   VAL   172      33.906  31.245  31.295  1.00  0.00           O
ATOM   2718  N   PRO   173      34.661  29.111  30.959  1.00  0.00           N
ATOM   2719  CD  PRO   173      35.493  27.985  31.216  1.00  0.00           C
ATOM   2720  HD2 PRO   173      35.405  27.607  32.234  1.00  0.00           H
ATOM   2721  HD3 PRO   173      36.490  28.107  30.791  1.00  0.00           H
ATOM   2722  CG  PRO   173      34.913  26.880  30.417  1.00  0.00           C
ATOM   2723  HG2 PRO   173      33.994  26.436  30.801  1.00  0.00           H
ATOM   2724  HG3 PRO   173      35.459  25.972  30.165  1.00  0.00           H
ATOM   2725  CB  PRO   173      34.371  27.485  29.141  1.00  0.00           C
ATOM   2726  HB2 PRO   173      33.636  26.856  28.639  1.00  0.00           H
ATOM   2727  HB3 PRO   173      35.313  27.715  28.644  1.00  0.00           H
ATOM   2728  CA  PRO   173      33.872  28.813  29.770  1.00  0.00           C
ATOM   2729  HA  PRO   173      34.070  29.591  29.031  1.00  0.00           H
ATOM   2730  C   PRO   173      32.378  28.907  30.019  1.00  0.00           C
ATOM   2731  O   PRO   173      31.586  29.312  29.121  1.00  0.00           O
ATOM   2732  N   MET   174      31.892  28.703  31.268  1.00  0.00           N
ATOM   2733  H   MET   174      32.441  28.231  31.974  1.00  0.00           H
ATOM   2734  CA  MET   174      30.459  28.821  31.581  1.00  0.00           C
ATOM   2735  HA  MET   174      29.864  28.250  30.867  1.00  0.00           H
ATOM   2736  CB  MET   174      30.106  28.401  33.030  1.00  0.00           C
ATOM   2737  HB2 MET   174      30.584  29.092  33.723  1.00  0.00           H
ATOM   2738  HB3 MET   174      29.071  28.672  33.238  1.00  0.00           H
ATOM   2739  CG  MET   174      30.484  26.958  33.400  1.00  0.00           C
ATOM   2740  HG2 MET   174      30.067  26.390  32.568  1.00  0.00           H
ATOM   2741  HG3 MET   174      31.572  26.965  33.335  1.00  0.00           H
ATOM   2742  SD  MET   174      29.863  26.361  34.992  1.00  0.00           S
ATOM   2743  CE  MET   174      28.109  26.274  34.515  1.00  0.00           C
ATOM   2744  HE1 MET   174      27.515  26.169  35.423  1.00  0.00           H
ATOM   2745  HE2 MET   174      27.786  27.128  33.920  1.00  0.00           H
ATOM   2746  HE3 MET   174      27.869  25.414  33.889  1.00  0.00           H
ATOM   2747  C   MET   174      30.161  30.337  31.424  1.00  0.00           C
ATOM   2748  O   MET   174      29.314  30.737  30.592  1.00  0.00           O
ATOM   2749  N   LEU   175      30.867  31.315  32.033  1.00  0.00           N
ATOM   2750  H   LEU   175      31.491  31.105  32.800  1.00  0.00           H
ATOM   2751  CA  LEU   175      30.648  32.765  31.934  1.00  0.00           C
ATOM   2752  HA  LEU   175      29.566  32.790  32.064  1.00  0.00           H
ATOM   2753  CB  LEU   175      31.591  33.493  33.021  1.00  0.00           C
ATOM   2754  HB2 LEU   175      31.591  32.896  33.933  1.00  0.00           H
ATOM   2755  HB3 LEU   175      32.628  33.465  32.686  1.00  0.00           H
ATOM   2756  CG  LEU   175      31.412  35.010  33.272  1.00  0.00           C
ATOM   2757  HG  LEU   175      31.561  35.501  32.311  1.00  0.00           H
ATOM   2758  CD1 LEU   175      29.990  35.264  33.851  1.00  0.00           C
ATOM   2759 HD11 LEU   175      29.893  34.581  34.695  1.00  0.00           H
ATOM   2760 HD12 LEU   175      29.321  34.957  33.047  1.00  0.00           H
ATOM   2761 HD13 LEU   175      29.726  36.308  34.018  1.00  0.00           H
ATOM   2762  CD2 LEU   175      32.400  35.647  34.224  1.00  0.00           C
ATOM   2763 HD21 LEU   175      32.422  36.735  34.166  1.00  0.00           H
ATOM   2764 HD22 LEU   175      32.189  35.328  35.245  1.00  0.00           H
ATOM   2765 HD23 LEU   175      33.407  35.319  33.966  1.00  0.00           H
ATOM   2766  C   LEU   175      31.009  33.343  30.484  1.00  0.00           C
ATOM   2767  O   LEU   175      30.384  34.263  30.084  1.00  0.00           O
ATOM   2768  N   GLN   176      32.031  32.809  29.761  1.00  0.00           N
ATOM   2769  H   GLN   176      32.572  32.076  30.196  1.00  0.00           H
ATOM   2770  CA  GLN   176      32.527  33.220  28.496  1.00  0.00           C
ATOM   2771  HA  GLN   176      32.694  34.296  28.534  1.00  0.00           H
ATOM   2772  CB  GLN   176      33.810  32.471  28.089  1.00  0.00           C
ATOM   2773  HB2 GLN   176      33.608  31.411  28.254  1.00  0.00           H
ATOM   2774  HB3 GLN   176      33.906  32.687  27.026  1.00  0.00           H
ATOM   2775  CG  GLN   176      35.116  32.842  28.814  1.00  0.00           C
ATOM   2776  HG2 GLN   176      34.972  33.060  29.872  1.00  0.00           H
ATOM   2777  HG3 GLN   176      35.855  32.040  28.831  1.00  0.00           H
ATOM   2778  CD  GLN   176      35.685  34.142  28.123  1.00  0.00           C
ATOM   2779  OE1 GLN   176      35.108  35.212  27.990  1.00  0.00           O
ATOM   2780  NE2 GLN   176      36.864  34.085  27.612  1.00  0.00           N
ATOM   2781 HE21 GLN   176      37.327  34.841  27.128  1.00  0.00           H
ATOM   2782 HE22 GLN   176      37.383  33.220  27.626  1.00  0.00           H
ATOM   2783  C   GLN   176      31.403  33.150  27.483  1.00  0.00           C
ATOM   2784  O   GLN   176      31.189  34.114  26.767  1.00  0.00           O
ATOM   2785  N   LYS   177      30.631  32.059  27.391  1.00  0.00           N
ATOM   2786  H   LYS   177      30.746  31.297  28.044  1.00  0.00           H
ATOM   2787  CA  LYS   177      29.498  31.897  26.545  1.00  0.00           C
ATOM   2788  HA  LYS   177      29.797  32.385  25.618  1.00  0.00           H
ATOM   2789  CB  LYS   177      29.101  30.481  26.285  1.00  0.00           C
ATOM   2790  HB2 LYS   177      28.548  30.038  27.113  1.00  0.00           H
ATOM   2791  HB3 LYS   177      28.221  30.658  25.666  1.00  0.00           H
ATOM   2792  CG  LYS   177      30.280  29.637  25.764  1.00  0.00           C
ATOM   2793  HG2 LYS   177      30.563  30.196  24.871  1.00  0.00           H
ATOM   2794  HG3 LYS   177      31.150  29.655  26.422  1.00  0.00           H
ATOM   2795  CD  LYS   177      30.027  28.143  25.400  1.00  0.00           C
ATOM   2796  HD2 LYS   177      29.278  28.152  24.607  1.00  0.00           H
ATOM   2797  HD3 LYS   177      30.955  27.723  25.014  1.00  0.00           H
ATOM   2798  CE  LYS   177      29.438  27.307  26.575  1.00  0.00           C
ATOM   2799  HE2 LYS   177      28.512  27.810  26.852  1.00  0.00           H
ATOM   2800  HE3 LYS   177      29.204  26.307  26.210  1.00  0.00           H
ATOM   2801  NZ  LYS   177      30.466  27.196  27.651  1.00  0.00           N
ATOM   2802  HZ1 LYS   177      30.631  28.070  28.131  1.00  0.00           H
ATOM   2803  HZ2 LYS   177      31.351  26.973  27.218  1.00  0.00           H
ATOM   2804  HZ3 LYS   177      30.324  26.460  28.328  1.00  0.00           H
ATOM   2805  C   LYS   177      28.259  32.790  26.987  1.00  0.00           C
ATOM   2806  O   LYS   177      27.344  33.015  26.195  1.00  0.00           O
ATOM   2807  N   GLN   178      28.205  33.278  28.267  1.00  0.00           N
ATOM   2808  H   GLN   178      29.040  33.093  28.808  1.00  0.00           H
ATOM   2809  CA  GLN   178      27.288  34.329  28.732  1.00  0.00           C
ATOM   2810  HA  GLN   178      26.335  34.028  28.296  1.00  0.00           H
ATOM   2811  CB  GLN   178      27.094  34.336  30.291  1.00  0.00           C
ATOM   2812  HB2 GLN   178      28.016  34.671  30.766  1.00  0.00           H
ATOM   2813  HB3 GLN   178      26.329  35.079  30.509  1.00  0.00           H
ATOM   2814  CG  GLN   178      26.579  33.062  30.998  1.00  0.00           C
ATOM   2815  HG2 GLN   178      27.430  32.526  31.417  1.00  0.00           H
ATOM   2816  HG3 GLN   178      25.892  33.270  31.818  1.00  0.00           H
ATOM   2817  CD  GLN   178      25.963  32.012  30.042  1.00  0.00           C
ATOM   2818  OE1 GLN   178      24.858  32.174  29.525  1.00  0.00           O
ATOM   2819  NE2 GLN   178      26.597  30.923  29.651  1.00  0.00           N
ATOM   2820 HE21 GLN   178      26.046  30.325  29.052  1.00  0.00           H
ATOM   2821 HE22 GLN   178      27.486  30.733  30.092  1.00  0.00           H
ATOM   2822  C   GLN   178      27.630  35.718  28.234  1.00  0.00           C
ATOM   2823  O   GLN   178      26.736  36.485  27.838  1.00  0.00           O
ATOM   2824  N   ILE   179      28.920  36.101  28.211  1.00  0.00           N
ATOM   2825  H   ILE   179      29.580  35.497  28.679  1.00  0.00           H
ATOM   2826  CA  ILE   179      29.359  37.266  27.434  1.00  0.00           C
ATOM   2827  HA  ILE   179      28.769  38.077  27.861  1.00  0.00           H
ATOM   2828  CB  ILE   179      30.827  37.558  27.737  1.00  0.00           C
ATOM   2829  HB  ILE   179      31.436  36.786  27.265  1.00  0.00           H
ATOM   2830  CG2 ILE   179      31.221  38.909  27.061  1.00  0.00           C
ATOM   2831 HG21 ILE   179      30.951  38.957  26.006  1.00  0.00           H
ATOM   2832 HG22 ILE   179      32.293  39.059  27.188  1.00  0.00           H
ATOM   2833 HG23 ILE   179      30.787  39.739  27.620  1.00  0.00           H
ATOM   2834  CG1 ILE   179      31.109  37.612  29.284  1.00  0.00           C
ATOM   2835 HG12 ILE   179      30.292  38.164  29.750  1.00  0.00           H
ATOM   2836 HG13 ILE   179      31.049  36.687  29.855  1.00  0.00           H
ATOM   2837  CD1 ILE   179      32.398  38.253  29.847  1.00  0.00           C
ATOM   2838 HD11 ILE   179      32.385  38.260  30.937  1.00  0.00           H
ATOM   2839 HD12 ILE   179      32.510  39.255  29.430  1.00  0.00           H
ATOM   2840 HD13 ILE   179      33.282  37.717  29.501  1.00  0.00           H
ATOM   2841  C   ILE   179      29.008  37.198  25.880  1.00  0.00           C
ATOM   2842  O   ILE   179      28.470  38.098  25.310  1.00  0.00           O
ATOM   2843  N   THR   180      29.245  36.073  25.269  1.00  0.00           N
ATOM   2844  H   THR   180      29.768  35.429  25.845  1.00  0.00           H
ATOM   2845  CA  THR   180      29.181  35.896  23.800  1.00  0.00           C
ATOM   2846  HA  THR   180      29.796  36.716  23.428  1.00  0.00           H
ATOM   2847  CB  THR   180      29.854  34.544  23.392  1.00  0.00           C
ATOM   2848  HB  THR   180      29.284  33.722  23.822  1.00  0.00           H
ATOM   2849  CG2 THR   180      29.882  34.344  21.891  1.00  0.00           C
ATOM   2850 HG21 THR   180      30.170  35.267  21.387  1.00  0.00           H
ATOM   2851 HG22 THR   180      28.917  33.985  21.534  1.00  0.00           H
ATOM   2852 HG23 THR   180      30.646  33.571  21.803  1.00  0.00           H
ATOM   2853  OG1 THR   180      31.162  34.555  23.859  1.00  0.00           O
ATOM   2854  HG1 THR   180      31.223  34.433  24.809  1.00  0.00           H
ATOM   2855  C   THR   180      27.726  36.132  23.305  1.00  0.00           C
ATOM   2856  O   THR   180      27.532  36.872  22.348  1.00  0.00           O
ATOM   2857  N   LYS   181      26.678  35.553  24.010  1.00  0.00           N
ATOM   2858  H   LYS   181      26.849  34.919  24.776  1.00  0.00           H
ATOM   2859  CA  LYS   181      25.268  35.669  23.606  1.00  0.00           C
ATOM   2860  HA  LYS   181      25.174  35.447  22.543  1.00  0.00           H
ATOM   2861  CB  LYS   181      24.390  34.726  24.536  1.00  0.00           C
ATOM   2862  HB2 LYS   181      23.343  34.872  24.270  1.00  0.00           H
ATOM   2863  HB3 LYS   181      24.704  33.730  24.223  1.00  0.00           H
ATOM   2864  CG  LYS   181      24.494  34.875  26.084  1.00  0.00           C
ATOM   2865  HG2 LYS   181      25.545  34.799  26.361  1.00  0.00           H
ATOM   2866  HG3 LYS   181      24.006  35.807  26.372  1.00  0.00           H
ATOM   2867  CD  LYS   181      23.824  33.798  26.864  1.00  0.00           C
ATOM   2868  HD2 LYS   181      24.300  33.708  27.841  1.00  0.00           H
ATOM   2869  HD3 LYS   181      22.773  34.036  27.034  1.00  0.00           H
ATOM   2870  CE  LYS   181      23.929  32.401  26.334  1.00  0.00           C
ATOM   2871  HE2 LYS   181      23.558  32.331  25.312  1.00  0.00           H
ATOM   2872  HE3 LYS   181      24.982  32.133  26.418  1.00  0.00           H
ATOM   2873  NZ  LYS   181      23.234  31.515  27.252  1.00  0.00           N
ATOM   2874  HZ1 LYS   181      23.528  31.567  28.216  1.00  0.00           H
ATOM   2875  HZ2 LYS   181      23.458  30.564  26.996  1.00  0.00           H
ATOM   2876  HZ3 LYS   181      22.226  31.582  27.221  1.00  0.00           H
ATOM   2877  C   LYS   181      24.770  37.105  23.745  1.00  0.00           C
ATOM   2878  O   LYS   181      23.768  37.534  23.217  1.00  0.00           O
ATOM   2879  N   ARG   182      25.484  37.867  24.576  1.00  0.00           N
ATOM   2880  H   ARG   182      26.270  37.474  25.075  1.00  0.00           H
ATOM   2881  CA  ARG   182      25.210  39.266  24.842  1.00  0.00           C
ATOM   2882  HA  ARG   182      24.158  39.496  24.666  1.00  0.00           H
ATOM   2883  CB  ARG   182      25.459  39.602  26.296  1.00  0.00           C
ATOM   2884  HB2 ARG   182      26.304  39.034  26.684  1.00  0.00           H
ATOM   2885  HB3 ARG   182      25.667  40.671  26.347  1.00  0.00           H
ATOM   2886  CG  ARG   182      24.225  39.289  27.063  1.00  0.00           C
ATOM   2887  HG2 ARG   182      23.311  39.828  26.815  1.00  0.00           H
ATOM   2888  HG3 ARG   182      23.985  38.245  26.857  1.00  0.00           H
ATOM   2889  CD  ARG   182      24.337  39.473  28.597  1.00  0.00           C
ATOM   2890  HD2 ARG   182      25.303  39.157  28.991  1.00  0.00           H
ATOM   2891  HD3 ARG   182      24.141  40.542  28.681  1.00  0.00           H
ATOM   2892  NE  ARG   182      23.249  38.796  29.364  1.00  0.00           N
ATOM   2893  HE  ARG   182      22.415  39.294  29.644  1.00  0.00           H
ATOM   2894  CZ  ARG   182      23.144  37.512  29.589  1.00  0.00           C
ATOM   2895  NH1 ARG   182      22.229  37.002  30.404  1.00  0.00           N
ATOM   2896 HH11 ARG   182      21.622  37.615  30.930  1.00  0.00           H
ATOM   2897 HH12 ARG   182      22.225  35.997  30.305  1.00  0.00           H
ATOM   2898  NH2 ARG   182      23.979  36.663  29.057  1.00  0.00           N
ATOM   2899 HH21 ARG   182      24.709  36.996  28.442  1.00  0.00           H
ATOM   2900 HH22 ARG   182      23.786  35.676  29.155  1.00  0.00           H
ATOM   2901  C   ARG   182      26.012  40.290  23.947  1.00  0.00           C
ATOM   2902  O   ARG   182      25.798  41.548  24.014  1.00  0.00           O
ATOM   2903  N   ASN   183      26.864  39.736  23.096  1.00  0.00           N
ATOM   2904  H   ASN   183      27.062  38.757  23.245  1.00  0.00           H
ATOM   2905  CA  ASN   183      27.584  40.367  22.025  1.00  0.00           C
ATOM   2906  HA  ASN   183      28.386  39.711  21.687  1.00  0.00           H
ATOM   2907  CB  ASN   183      26.674  40.768  20.898  1.00  0.00           C
ATOM   2908  HB2 ASN   183      25.841  41.341  21.303  1.00  0.00           H
ATOM   2909  HB3 ASN   183      27.256  41.406  20.233  1.00  0.00           H
ATOM   2910  CG  ASN   183      26.256  39.617  20.041  1.00  0.00           C
ATOM   2911  OD1 ASN   183      27.075  38.946  19.525  1.00  0.00           O
ATOM   2912  ND2 ASN   183      24.971  39.366  20.027  1.00  0.00           N
ATOM   2913 HD21 ASN   183      24.344  40.044  20.438  1.00  0.00           H
ATOM   2914 HD22 ASN   183      24.710  38.408  19.841  1.00  0.00           H
ATOM   2915  C   ASN   183      28.333  41.597  22.681  1.00  0.00           C
ATOM   2916  O   ASN   183      28.190  42.733  22.228  1.00  0.00           O
ATOM   2917  N   ILE   184      29.229  41.317  23.618  1.00  0.00           N
ATOM   2918  H   ILE   184      29.472  40.365  23.848  1.00  0.00           H
ATOM   2919  CA  ILE   184      30.153  42.235  24.368  1.00  0.00           C
ATOM   2920  HA  ILE   184      29.937  43.245  24.016  1.00  0.00           H
ATOM   2921  CB  ILE   184      29.852  42.212  25.901  1.00  0.00           C
ATOM   2922  HB  ILE   184      30.612  41.601  26.388  1.00  0.00           H
ATOM   2923  CG2 ILE   184      30.201  43.644  26.267  1.00  0.00           C
ATOM   2924 HG21 ILE   184      29.360  44.246  25.923  1.00  0.00           H
ATOM   2925 HG22 ILE   184      31.180  43.976  25.922  1.00  0.00           H
ATOM   2926 HG23 ILE   184      30.226  43.648  27.358  1.00  0.00           H
ATOM   2927  CG1 ILE   184      28.485  41.679  26.285  1.00  0.00           C
ATOM   2928 HG12 ILE   184      27.815  42.247  25.638  1.00  0.00           H
ATOM   2929 HG13 ILE   184      28.399  40.618  26.050  1.00  0.00           H
ATOM   2930  CD1 ILE   184      28.171  41.864  27.759  1.00  0.00           C
ATOM   2931 HD11 ILE   184      27.215  41.367  27.925  1.00  0.00           H
ATOM   2932 HD12 ILE   184      28.086  42.914  28.032  1.00  0.00           H
ATOM   2933 HD13 ILE   184      28.963  41.430  28.369  1.00  0.00           H
ATOM   2934  C   ILE   184      31.620  41.830  24.026  1.00  0.00           C
ATOM   2935  O   ILE   184      31.997  40.675  24.236  1.00  0.00           O
ATOM   2936  N   PRO   185      32.420  42.732  23.496  1.00  0.00           N
ATOM   2937  CD  PRO   185      31.920  43.929  22.741  1.00  0.00           C
ATOM   2938  HD2 PRO   185      31.683  44.706  23.468  1.00  0.00           H
ATOM   2939  HD3 PRO   185      31.102  43.673  22.069  1.00  0.00           H
ATOM   2940  CG  PRO   185      33.134  44.327  21.806  1.00  0.00           C
ATOM   2941  HG2 PRO   185      33.098  45.404  21.643  1.00  0.00           H
ATOM   2942  HG3 PRO   185      33.225  43.768  20.875  1.00  0.00           H
ATOM   2943  CB  PRO   185      34.356  43.911  22.624  1.00  0.00           C
ATOM   2944  HB2 PRO   185      34.546  44.772  23.265  1.00  0.00           H
ATOM   2945  HB3 PRO   185      35.224  43.672  22.010  1.00  0.00           H
ATOM   2946  CA  PRO   185      33.935  42.658  23.412  1.00  0.00           C
ATOM   2947  HA  PRO   185      34.240  41.882  22.710  1.00  0.00           H
ATOM   2948  C   PRO   185      34.602  42.652  24.792  1.00  0.00           C
ATOM   2949  O   PRO   185      35.342  43.608  25.147  1.00  0.00           O
ATOM   2950  N   ILE   186      34.444  41.562  25.519  1.00  0.00           N
ATOM   2951  H   ILE   186      33.854  40.801  25.214  1.00  0.00           H
ATOM   2952  CA  ILE   186      35.097  41.281  26.768  1.00  0.00           C
ATOM   2953  HA  ILE   186      36.052  41.805  26.801  1.00  0.00           H
ATOM   2954  CB  ILE   186      34.124  41.749  27.929  1.00  0.00           C
ATOM   2955  HB  ILE   186      33.285  41.073  27.765  1.00  0.00           H
ATOM   2956  CG2 ILE   186      34.699  41.390  29.342  1.00  0.00           C
ATOM   2957 HG21 ILE   186      35.023  40.351  29.391  1.00  0.00           H
ATOM   2958 HG22 ILE   186      33.906  41.364  30.088  1.00  0.00           H
ATOM   2959 HG23 ILE   186      35.541  42.042  29.580  1.00  0.00           H
ATOM   2960  CG1 ILE   186      33.642  43.222  27.896  1.00  0.00           C
ATOM   2961 HG12 ILE   186      34.519  43.864  27.986  1.00  0.00           H
ATOM   2962 HG13 ILE   186      33.218  43.454  26.919  1.00  0.00           H
ATOM   2963  CD1 ILE   186      32.505  43.434  28.943  1.00  0.00           C
ATOM   2964 HD11 ILE   186      32.934  43.318  29.938  1.00  0.00           H
ATOM   2965 HD12 ILE   186      31.767  42.649  28.776  1.00  0.00           H
ATOM   2966 HD13 ILE   186      32.007  44.395  28.813  1.00  0.00           H
ATOM   2967  C   ILE   186      35.421  39.768  26.817  1.00  0.00           C
ATOM   2968  O   ILE   186      34.615  38.893  26.655  1.00  0.00           O
ATOM   2969  N   GLU   187      36.680  39.507  27.025  1.00  0.00           N
ATOM   2970  H   GLU   187      37.241  40.346  26.980  1.00  0.00           H
ATOM   2971  CA  GLU   187      37.454  38.230  27.193  1.00  0.00           C
ATOM   2972  HA  GLU   187      36.806  37.406  26.893  1.00  0.00           H
ATOM   2973  CB  GLU   187      38.695  38.267  26.252  1.00  0.00           C
ATOM   2974  HB2 GLU   187      38.509  38.586  25.226  1.00  0.00           H
ATOM   2975  HB3 GLU   187      39.343  39.094  26.547  1.00  0.00           H
ATOM   2976  CG  GLU   187      39.522  36.966  26.218  1.00  0.00           C
ATOM   2977  HG2 GLU   187      40.455  37.196  25.704  1.00  0.00           H
ATOM   2978  HG3 GLU   187      39.744  36.644  27.235  1.00  0.00           H
ATOM   2979  CD  GLU   187      38.893  35.880  25.494  1.00  0.00           C
ATOM   2980  OE1 GLU   187      39.678  35.072  24.946  1.00  0.00           O
ATOM   2981  OE2 GLU   187      37.674  35.748  25.362  1.00  0.00           O
ATOM   2982  C   GLU   187      37.925  38.011  28.663  1.00  0.00           C
ATOM   2983  O   GLU   187      38.702  38.747  29.170  1.00  0.00           O
ATOM   2984  N   VAL   188      37.520  36.845  29.292  1.00  0.00           N
ATOM   2985  H   VAL   188      36.975  36.160  28.788  1.00  0.00           H
ATOM   2986  CA  VAL   188      38.051  36.470  30.518  1.00  0.00           C
ATOM   2987  HA  VAL   188      38.098  37.332  31.184  1.00  0.00           H
ATOM   2988  CB  VAL   188      37.191  35.420  31.230  1.00  0.00           C
ATOM   2989  HB  VAL   188      36.985  34.623  30.516  1.00  0.00           H
ATOM   2990  CG1 VAL   188      37.802  34.977  32.581  1.00  0.00           C
ATOM   2991 HG11 VAL   188      38.096  35.861  33.146  1.00  0.00           H
ATOM   2992 HG12 VAL   188      37.182  34.217  33.056  1.00  0.00           H
ATOM   2993 HG13 VAL   188      38.762  34.504  32.374  1.00  0.00           H
ATOM   2994  CG2 VAL   188      35.772  35.862  31.590  1.00  0.00           C
ATOM   2995 HG21 VAL   188      35.185  36.283  30.773  1.00  0.00           H
ATOM   2996 HG22 VAL   188      35.743  36.611  32.382  1.00  0.00           H
ATOM   2997 HG23 VAL   188      35.271  34.975  31.978  1.00  0.00           H
ATOM   2998  C   VAL   188      39.488  35.962  30.289  1.00  0.00           C
ATOM   2999  O   VAL   188      39.692  35.111  29.422  1.00  0.00           O
ATOM   3000  N   VAL   189      40.427  36.606  30.929  1.00  0.00           N
ATOM   3001  H   VAL   189      40.160  37.368  31.536  1.00  0.00           H
ATOM   3002  CA  VAL   189      41.851  36.240  30.884  1.00  0.00           C
ATOM   3003  HA  VAL   189      41.928  35.474  30.112  1.00  0.00           H
ATOM   3004  CB  VAL   189      42.689  37.424  30.275  1.00  0.00           C
ATOM   3005  HB  VAL   189      43.751  37.187  30.331  1.00  0.00           H
ATOM   3006  CG1 VAL   189      42.328  37.824  28.860  1.00  0.00           C
ATOM   3007 HG11 VAL   189      42.809  38.795  28.744  1.00  0.00           H
ATOM   3008 HG12 VAL   189      42.610  37.096  28.100  1.00  0.00           H
ATOM   3009 HG13 VAL   189      41.258  38.010  28.769  1.00  0.00           H
ATOM   3010  CG2 VAL   189      42.362  38.646  31.129  1.00  0.00           C
ATOM   3011 HG21 VAL   189      41.347  39.029  31.023  1.00  0.00           H
ATOM   3012 HG22 VAL   189      43.002  39.389  30.655  1.00  0.00           H
ATOM   3013 HG23 VAL   189      42.683  38.518  32.162  1.00  0.00           H
ATOM   3014  C   VAL   189      42.384  35.733  32.177  1.00  0.00           C
ATOM   3015  O   VAL   189      43.582  35.259  32.182  1.00  0.00           O
ATOM   3016  N   ALA   190      41.620  35.836  33.266  1.00  0.00           N
ATOM   3017  H   ALA   190      40.729  36.306  33.195  1.00  0.00           H
ATOM   3018  CA  ALA   190      42.114  35.364  34.533  1.00  0.00           C
ATOM   3019  HA  ALA   190      42.781  34.522  34.338  1.00  0.00           H
ATOM   3020  CB  ALA   190      43.090  36.456  35.033  1.00  0.00           C
ATOM   3021  HB1 ALA   190      43.962  36.573  34.389  1.00  0.00           H
ATOM   3022  HB2 ALA   190      43.571  36.087  35.939  1.00  0.00           H
ATOM   3023  HB3 ALA   190      42.573  37.401  35.199  1.00  0.00           H
ATOM   3024  C   ALA   190      40.987  35.078  35.529  1.00  0.00           C
ATOM   3025  O   ALA   190      39.980  35.793  35.404  1.00  0.00           O
ATOM   3026  N   LEU   191      41.134  34.126  36.427  1.00  0.00           N
ATOM   3027  H   LEU   191      41.916  33.492  36.334  1.00  0.00           H
ATOM   3028  CA  LEU   191      40.277  33.958  37.598  1.00  0.00           C
ATOM   3029  HA  LEU   191      39.528  34.729  37.418  1.00  0.00           H
ATOM   3030  CB  LEU   191      39.604  32.542  37.587  1.00  0.00           C
ATOM   3031  HB2 LEU   191      39.165  32.529  36.590  1.00  0.00           H
ATOM   3032  HB3 LEU   191      40.344  31.743  37.549  1.00  0.00           H
ATOM   3033  CG  LEU   191      38.644  32.213  38.734  1.00  0.00           C
ATOM   3034  HG  LEU   191      38.383  33.158  39.212  1.00  0.00           H
ATOM   3035  CD1 LEU   191      37.412  31.633  38.094  1.00  0.00           C
ATOM   3036 HD11 LEU   191      37.658  30.761  37.488  1.00  0.00           H
ATOM   3037 HD12 LEU   191      36.925  32.317  37.399  1.00  0.00           H
ATOM   3038 HD13 LEU   191      36.687  31.503  38.897  1.00  0.00           H
ATOM   3039  CD2 LEU   191      39.297  31.214  39.729  1.00  0.00           C
ATOM   3040 HD21 LEU   191      38.651  31.079  40.596  1.00  0.00           H
ATOM   3041 HD22 LEU   191      39.374  30.283  39.168  1.00  0.00           H
ATOM   3042 HD23 LEU   191      40.269  31.571  40.066  1.00  0.00           H
ATOM   3043  C   LEU   191      41.045  34.181  38.862  1.00  0.00           C
ATOM   3044  O   LEU   191      42.111  33.619  39.046  1.00  0.00           O
ATOM   3045  N   ILE   192      40.427  34.893  39.819  1.00  0.00           N
ATOM   3046  H   ILE   192      39.439  35.102  39.781  1.00  0.00           H
ATOM   3047  CA  ILE   192      41.130  35.667  40.838  1.00  0.00           C
ATOM   3048  HA  ILE   192      42.138  35.267  40.745  1.00  0.00           H
ATOM   3049  CB  ILE   192      40.929  37.191  40.510  1.00  0.00           C
ATOM   3050  HB  ILE   192      39.904  37.520  40.676  1.00  0.00           H
ATOM   3051  CG2 ILE   192      41.961  37.972  41.484  1.00  0.00           C
ATOM   3052 HG21 ILE   192      41.539  37.899  42.486  1.00  0.00           H
ATOM   3053 HG22 ILE   192      42.137  38.987  41.124  1.00  0.00           H
ATOM   3054 HG23 ILE   192      42.875  37.380  41.480  1.00  0.00           H
ATOM   3055  CG1 ILE   192      41.281  37.632  39.055  1.00  0.00           C
ATOM   3056 HG12 ILE   192      40.507  37.234  38.397  1.00  0.00           H
ATOM   3057 HG13 ILE   192      41.122  38.697  38.881  1.00  0.00           H
ATOM   3058  CD1 ILE   192      42.708  37.150  38.695  1.00  0.00           C
ATOM   3059 HD11 ILE   192      43.440  37.730  39.256  1.00  0.00           H
ATOM   3060 HD12 ILE   192      42.880  37.444  37.659  1.00  0.00           H
ATOM   3061 HD13 ILE   192      42.949  36.088  38.759  1.00  0.00           H
ATOM   3062  C   ILE   192      40.723  35.249  42.261  1.00  0.00           C
ATOM   3063  O   ILE   192      39.600  34.769  42.428  1.00  0.00           O
ATOM   3064  N   ASN   193      41.671  35.476  43.171  1.00  0.00           N
ATOM   3065  H   ASN   193      42.604  35.665  42.831  1.00  0.00           H
ATOM   3066  CA  ASN   193      41.582  35.569  44.640  1.00  0.00           C
ATOM   3067  HA  ASN   193      40.551  35.342  44.912  1.00  0.00           H
ATOM   3068  CB  ASN   193      42.467  34.403  45.049  1.00  0.00           C
ATOM   3069  HB2 ASN   193      42.002  33.462  44.755  1.00  0.00           H
ATOM   3070  HB3 ASN   193      43.465  34.573  44.647  1.00  0.00           H
ATOM   3071  CG  ASN   193      42.519  34.249  46.558  1.00  0.00           C
ATOM   3072  OD1 ASN   193      43.503  34.650  47.159  1.00  0.00           O
ATOM   3073  ND2 ASN   193      41.408  34.072  47.173  1.00  0.00           N
ATOM   3074 HD21 ASN   193      40.542  33.743  46.770  1.00  0.00           H
ATOM   3075 HD22 ASN   193      41.387  34.294  48.157  1.00  0.00           H
ATOM   3076  C   ASN   193      42.027  36.846  45.285  1.00  0.00           C
ATOM   3077  O   ASN   193      42.908  37.567  44.796  1.00  0.00           O
ATOM   3078  N   ASP   194      41.330  37.310  46.341  1.00  0.00           N
ATOM   3079  H   ASP   194      40.644  36.763  46.841  1.00  0.00           H
ATOM   3080  CA  ASP   194      41.646  38.666  46.892  1.00  0.00           C
ATOM   3081  HA  ASP   194      41.404  39.395  46.119  1.00  0.00           H
ATOM   3082  CB  ASP   194      40.653  38.898  48.028  1.00  0.00           C
ATOM   3083  HB2 ASP   194      40.858  39.868  48.482  1.00  0.00           H
ATOM   3084  HB3 ASP   194      39.625  39.017  47.686  1.00  0.00           H
ATOM   3085  CG  ASP   194      40.633  37.927  49.205  1.00  0.00           C
ATOM   3086  OD1 ASP   194      39.801  38.297  50.091  1.00  0.00           O
ATOM   3087  OD2 ASP   194      41.258  36.881  49.172  1.00  0.00           O
ATOM   3088  C   ASP   194      43.049  38.813  47.510  1.00  0.00           C
ATOM   3089  O   ASP   194      43.507  39.914  47.664  1.00  0.00           O
ATOM   3090  N   THR   195      43.766  37.702  47.785  1.00  0.00           N
ATOM   3091  H   THR   195      43.391  36.782  47.605  1.00  0.00           H
ATOM   3092  CA  THR   195      45.032  37.719  48.413  1.00  0.00           C
ATOM   3093  HA  THR   195      45.069  38.551  49.115  1.00  0.00           H
ATOM   3094  CB  THR   195      45.186  36.541  49.334  1.00  0.00           C
ATOM   3095  HB  THR   195      45.217  35.591  48.798  1.00  0.00           H
ATOM   3096  CG2 THR   195      46.381  36.680  50.270  1.00  0.00           C
ATOM   3097 HG21 THR   195      46.314  37.530  50.948  1.00  0.00           H
ATOM   3098 HG22 THR   195      47.331  36.660  49.736  1.00  0.00           H
ATOM   3099 HG23 THR   195      46.298  35.854  50.976  1.00  0.00           H
ATOM   3100  OG1 THR   195      44.058  36.546  50.180  1.00  0.00           O
ATOM   3101  HG1 THR   195      43.290  36.591  49.605  1.00  0.00           H
ATOM   3102  C   THR   195      46.231  37.903  47.470  1.00  0.00           C
ATOM   3103  O   THR   195      47.176  38.666  47.656  1.00  0.00           O
ATOM   3104  N   THR   196      46.126  37.179  46.291  1.00  0.00           N
ATOM   3105  H   THR   196      45.385  36.496  46.226  1.00  0.00           H
ATOM   3106  CA  THR   196      46.988  37.547  45.093  1.00  0.00           C
ATOM   3107  HA  THR   196      48.020  37.467  45.435  1.00  0.00           H
ATOM   3108  CB  THR   196      46.849  36.501  43.995  1.00  0.00           C
ATOM   3109  HB  THR   196      47.289  36.950  43.104  1.00  0.00           H
ATOM   3110  CG2 THR   196      47.461  35.118  44.228  1.00  0.00           C
ATOM   3111 HG21 THR   196      46.799  34.565  44.894  1.00  0.00           H
ATOM   3112 HG22 THR   196      48.442  35.107  44.704  1.00  0.00           H
ATOM   3113 HG23 THR   196      47.585  34.657  43.248  1.00  0.00           H
ATOM   3114  OG1 THR   196      45.454  36.368  43.672  1.00  0.00           O
ATOM   3115  HG1 THR   196      45.482  35.921  42.823  1.00  0.00           H
ATOM   3116  C   THR   196      46.748  38.967  44.555  1.00  0.00           C
ATOM   3117  O   THR   196      47.695  39.726  44.340  1.00  0.00           O
ATOM   3118  N   GLY   197      45.481  39.438  44.500  1.00  0.00           N
ATOM   3119  H   GLY   197      44.722  38.796  44.681  1.00  0.00           H
ATOM   3120  CA  GLY   197      45.140  40.811  44.179  1.00  0.00           C
ATOM   3121  HA2 GLY   197      45.429  40.993  43.143  1.00  0.00           H
ATOM   3122  HA3 GLY   197      44.061  40.885  44.315  1.00  0.00           H
ATOM   3123  C   GLY   197      45.904  41.737  45.184  1.00  0.00           C
ATOM   3124  O   GLY   197      46.421  42.751  44.770  1.00  0.00           O
ATOM   3125  N   THR   198      45.987  41.422  46.500  1.00  0.00           N
ATOM   3126  H   THR   198      45.520  40.593  46.840  1.00  0.00           H
ATOM   3127  CA  THR   198      46.517  42.258  47.569  1.00  0.00           C
ATOM   3128  HA  THR   198      45.971  43.196  47.468  1.00  0.00           H
ATOM   3129  CB  THR   198      46.376  41.666  49.017  1.00  0.00           C
ATOM   3130  HB  THR   198      47.097  40.890  49.277  1.00  0.00           H
ATOM   3131  CG2 THR   198      46.679  42.676  50.047  1.00  0.00           C
ATOM   3132 HG21 THR   198      45.793  43.292  50.196  1.00  0.00           H
ATOM   3133 HG22 THR   198      47.559  43.304  49.907  1.00  0.00           H
ATOM   3134 HG23 THR   198      46.884  42.187  50.999  1.00  0.00           H
ATOM   3135  OG1 THR   198      45.013  41.336  49.230  1.00  0.00           O
ATOM   3136  HG1 THR   198      44.549  40.854  48.542  1.00  0.00           H
ATOM   3137  C   THR   198      48.017  42.445  47.307  1.00  0.00           C
ATOM   3138  O   THR   198      48.516  43.580  47.375  1.00  0.00           O
ATOM   3139  N   LEU   199      48.635  41.358  46.848  1.00  0.00           N
ATOM   3140  H   LEU   199      48.158  40.470  46.801  1.00  0.00           H
ATOM   3141  CA  LEU   199      50.048  41.374  46.533  1.00  0.00           C
ATOM   3142  HA  LEU   199      50.595  41.802  47.373  1.00  0.00           H
ATOM   3143  CB  LEU   199      50.406  39.849  46.352  1.00  0.00           C
ATOM   3144  HB2 LEU   199      50.613  39.410  47.328  1.00  0.00           H
ATOM   3145  HB3 LEU   199      49.496  39.393  45.963  1.00  0.00           H
ATOM   3146  CG  LEU   199      51.663  39.605  45.480  1.00  0.00           C
ATOM   3147  HG  LEU   199      51.481  40.150  44.554  1.00  0.00           H
ATOM   3148  CD1 LEU   199      52.994  40.092  46.076  1.00  0.00           C
ATOM   3149 HD11 LEU   199      53.001  41.154  46.316  1.00  0.00           H
ATOM   3150 HD12 LEU   199      53.778  39.947  45.332  1.00  0.00           H
ATOM   3151 HD13 LEU   199      53.240  39.609  47.022  1.00  0.00           H
ATOM   3152  CD2 LEU   199      51.714  38.089  45.172  1.00  0.00           C
ATOM   3153 HD21 LEU   199      52.546  37.871  44.503  1.00  0.00           H
ATOM   3154 HD22 LEU   199      51.697  37.394  46.012  1.00  0.00           H
ATOM   3155 HD23 LEU   199      50.755  37.852  44.711  1.00  0.00           H
ATOM   3156  C   LEU   199      50.326  42.285  45.304  1.00  0.00           C
ATOM   3157  O   LEU   199      51.249  43.090  45.303  1.00  0.00           O
ATOM   3158  N   VAL   200      49.498  42.268  44.205  1.00  0.00           N
ATOM   3159  H   VAL   200      48.754  41.597  44.336  1.00  0.00           H
ATOM   3160  CA  VAL   200      49.775  42.903  42.898  1.00  0.00           C
ATOM   3161  HA  VAL   200      50.854  42.851  42.754  1.00  0.00           H
ATOM   3162  CB  VAL   200      49.309  41.934  41.764  1.00  0.00           C
ATOM   3163  HB  VAL   200      48.290  41.627  42.001  1.00  0.00           H
ATOM   3164  CG1 VAL   200      49.274  42.620  40.364  1.00  0.00           C
ATOM   3165 HG11 VAL   200      48.395  43.263  40.417  1.00  0.00           H
ATOM   3166 HG12 VAL   200      50.213  43.083  40.060  1.00  0.00           H
ATOM   3167 HG13 VAL   200      49.106  41.873  39.589  1.00  0.00           H
ATOM   3168  CG2 VAL   200      50.151  40.643  41.791  1.00  0.00           C
ATOM   3169 HG21 VAL   200      49.929  39.958  40.973  1.00  0.00           H
ATOM   3170 HG22 VAL   200      49.938  40.025  42.664  1.00  0.00           H
ATOM   3171 HG23 VAL   200      51.225  40.830  41.783  1.00  0.00           H
ATOM   3172  C   VAL   200      49.298  44.317  42.766  1.00  0.00           C
ATOM   3173  O   VAL   200      50.059  45.150  42.430  1.00  0.00           O
ATOM   3174  N   ALA   201      48.091  44.610  43.293  1.00  0.00           N
ATOM   3175  H   ALA   201      47.529  43.895  43.732  1.00  0.00           H
ATOM   3176  CA  ALA   201      47.492  45.956  43.361  1.00  0.00           C
ATOM   3177  HA  ALA   201      47.245  46.277  42.350  1.00  0.00           H
ATOM   3178  CB  ALA   201      46.244  45.862  44.262  1.00  0.00           C
ATOM   3179  HB1 ALA   201      46.530  45.573  45.274  1.00  0.00           H
ATOM   3180  HB2 ALA   201      45.471  45.139  44.005  1.00  0.00           H
ATOM   3181  HB3 ALA   201      45.792  46.846  44.384  1.00  0.00           H
ATOM   3182  C   ALA   201      48.570  46.864  44.044  1.00  0.00           C
ATOM   3183  O   ALA   201      48.918  47.945  43.541  1.00  0.00           O
ATOM   3184  N   SER   202      49.116  46.400  45.176  1.00  0.00           N
ATOM   3185  H   SER   202      48.813  45.487  45.484  1.00  0.00           H
ATOM   3186  CA  SER   202      50.180  47.006  45.985  1.00  0.00           C
ATOM   3187  HA  SER   202      49.762  47.984  46.226  1.00  0.00           H
ATOM   3188  CB  SER   202      50.334  46.254  47.304  1.00  0.00           C
ATOM   3189  HB2 SER   202      50.502  45.216  47.021  1.00  0.00           H
ATOM   3190  HB3 SER   202      51.233  46.622  47.797  1.00  0.00           H
ATOM   3191  OG  SER   202      49.154  46.274  48.178  1.00  0.00           O
ATOM   3192  HG  SER   202      48.895  45.386  47.924  1.00  0.00           H
ATOM   3193  C   SER   202      51.485  47.161  45.275  1.00  0.00           C
ATOM   3194  O   SER   202      51.913  48.243  44.911  1.00  0.00           O
ATOM   3195  N   TYR   203      52.105  46.081  44.873  1.00  0.00           N
ATOM   3196  H   TYR   203      51.717  45.223  45.238  1.00  0.00           H
ATOM   3197  CA  TYR   203      53.363  46.045  44.153  1.00  0.00           C
ATOM   3198  HA  TYR   203      54.233  46.347  44.737  1.00  0.00           H
ATOM   3199  CB  TYR   203      53.631  44.580  43.707  1.00  0.00           C
ATOM   3200  HB2 TYR   203      53.465  44.001  44.615  1.00  0.00           H
ATOM   3201  HB3 TYR   203      52.942  44.221  42.944  1.00  0.00           H
ATOM   3202  CG  TYR   203      55.110  44.222  43.359  1.00  0.00           C
ATOM   3203  CD1 TYR   203      56.156  45.103  43.657  1.00  0.00           C
ATOM   3204  HD1 TYR   203      56.013  46.040  44.175  1.00  0.00           H
ATOM   3205  CE1 TYR   203      57.445  44.651  43.594  1.00  0.00           C
ATOM   3206  HE1 TYR   203      58.230  45.350  43.842  1.00  0.00           H
ATOM   3207  CZ  TYR   203      57.736  43.352  43.140  1.00  0.00           C
ATOM   3208  OH  TYR   203      58.981  42.839  43.103  1.00  0.00           O
ATOM   3209  HH  TYR   203      59.080  41.914  43.338  1.00  0.00           H
ATOM   3210  CE2 TYR   203      56.700  42.476  42.726  1.00  0.00           C
ATOM   3211  HE2 TYR   203      56.878  41.476  42.359  1.00  0.00           H
ATOM   3212  CD2 TYR   203      55.349  43.004  42.816  1.00  0.00           C
ATOM   3213  HD2 TYR   203      54.487  42.375  42.651  1.00  0.00           H
ATOM   3214  C   TYR   203      53.438  46.863  42.873  1.00  0.00           C
ATOM   3215  O   TYR   203      54.514  47.314  42.471  1.00  0.00           O
ATOM   3216  N   TYR   204      52.309  47.068  42.156  1.00  0.00           N
ATOM   3217  H   TYR   204      51.418  46.690  42.447  1.00  0.00           H
ATOM   3218  CA  TYR   204      52.211  48.082  41.084  1.00  0.00           C
ATOM   3219  HA  TYR   204      53.086  47.928  40.452  1.00  0.00           H
ATOM   3220  CB  TYR   204      50.871  47.882  40.269  1.00  0.00           C
ATOM   3221  HB2 TYR   204      50.839  46.891  39.815  1.00  0.00           H
ATOM   3222  HB3 TYR   204      50.008  47.957  40.932  1.00  0.00           H
ATOM   3223  CG  TYR   204      50.748  48.800  39.123  1.00  0.00           C
ATOM   3224  CD1 TYR   204      51.488  48.630  37.968  1.00  0.00           C
ATOM   3225  HD1 TYR   204      52.095  47.737  37.940  1.00  0.00           H
ATOM   3226  CE1 TYR   204      51.249  49.454  36.782  1.00  0.00           C
ATOM   3227  HE1 TYR   204      51.893  49.290  35.931  1.00  0.00           H
ATOM   3228  CZ  TYR   204      50.272  50.470  36.801  1.00  0.00           C
ATOM   3229  OH  TYR   204      49.957  51.206  35.752  1.00  0.00           O
ATOM   3230  HH  TYR   204      50.110  50.670  34.970  1.00  0.00           H
ATOM   3231  CE2 TYR   204      49.602  50.693  38.048  1.00  0.00           C
ATOM   3232  HE2 TYR   204      49.008  51.581  38.206  1.00  0.00           H
ATOM   3233  CD2 TYR   204      49.910  49.940  39.170  1.00  0.00           C
ATOM   3234  HD2 TYR   204      49.446  50.265  40.090  1.00  0.00           H
ATOM   3235  C   TYR   204      52.347  49.482  41.590  1.00  0.00           C
ATOM   3236  O   TYR   204      53.279  50.174  41.201  1.00  0.00           O
ATOM   3237  N   THR   205      51.500  49.900  42.583  1.00  0.00           N
ATOM   3238  H   THR   205      50.817  49.224  42.894  1.00  0.00           H
ATOM   3239  CA  THR   205      51.758  51.177  43.230  1.00  0.00           C
ATOM   3240  HA  THR   205      51.824  51.975  42.490  1.00  0.00           H
ATOM   3241  CB  THR   205      50.630  51.466  44.187  1.00  0.00           C
ATOM   3242  HB  THR   205      50.639  52.517  44.477  1.00  0.00           H
ATOM   3243  CG2 THR   205      49.311  51.503  43.410  1.00  0.00           C
ATOM   3244 HG21 THR   205      49.374  52.241  42.610  1.00  0.00           H
ATOM   3245 HG22 THR   205      48.431  51.698  44.023  1.00  0.00           H
ATOM   3246 HG23 THR   205      49.030  50.525  43.021  1.00  0.00           H
ATOM   3247  OG1 THR   205      50.577  50.609  45.383  1.00  0.00           O
ATOM   3248  HG1 THR   205      50.771  49.755  44.991  1.00  0.00           H
ATOM   3249  C   THR   205      53.036  51.328  44.008  1.00  0.00           C
ATOM   3250  O   THR   205      53.380  52.523  44.317  1.00  0.00           O
ATOM   3251  N   ASP   206      53.857  50.265  44.234  1.00  0.00           N
ATOM   3252  H   ASP   206      53.557  49.326  44.010  1.00  0.00           H
ATOM   3253  CA  ASP   206      54.824  50.477  45.347  1.00  0.00           C
ATOM   3254  HA  ASP   206      55.266  51.470  45.261  1.00  0.00           H
ATOM   3255  CB  ASP   206      54.064  50.439  46.638  1.00  0.00           C
ATOM   3256  HB2 ASP   206      53.262  51.174  46.707  1.00  0.00           H
ATOM   3257  HB3 ASP   206      53.634  49.447  46.770  1.00  0.00           H
ATOM   3258  CG  ASP   206      54.937  50.712  47.867  1.00  0.00           C
ATOM   3259  OD1 ASP   206      54.404  50.493  48.985  1.00  0.00           O
ATOM   3260  OD2 ASP   206      56.128  51.066  47.691  1.00  0.00           O
ATOM   3261  C   ASP   206      55.888  49.417  45.371  1.00  0.00           C
ATOM   3262  O   ASP   206      55.683  48.298  45.898  1.00  0.00           O
ATOM   3263  N   PRO   207      57.127  49.723  44.791  1.00  0.00           N
ATOM   3264  CD  PRO   207      57.400  50.918  44.005  1.00  0.00           C
ATOM   3265  HD2 PRO   207      57.789  51.671  44.690  1.00  0.00           H
ATOM   3266  HD3 PRO   207      56.516  51.341  43.529  1.00  0.00           H
ATOM   3267  CG  PRO   207      58.530  50.505  43.038  1.00  0.00           C
ATOM   3268  HG2 PRO   207      59.022  51.455  42.829  1.00  0.00           H
ATOM   3269  HG3 PRO   207      58.098  49.983  42.184  1.00  0.00           H
ATOM   3270  CB  PRO   207      59.310  49.433  43.830  1.00  0.00           C
ATOM   3271  HB2 PRO   207      59.809  49.991  44.623  1.00  0.00           H
ATOM   3272  HB3 PRO   207      59.993  48.822  43.240  1.00  0.00           H
ATOM   3273  CA  PRO   207      58.159  48.667  44.535  1.00  0.00           C
ATOM   3274  HA  PRO   207      57.777  47.902  43.859  1.00  0.00           H
ATOM   3275  C   PRO   207      58.741  47.959  45.785  1.00  0.00           C
ATOM   3276  O   PRO   207      59.386  46.883  45.657  1.00  0.00           O
ATOM   3277  N   GLU   208      58.561  48.533  47.039  1.00  0.00           N
ATOM   3278  H   GLU   208      57.959  49.336  47.148  1.00  0.00           H
ATOM   3279  CA  GLU   208      59.024  47.925  48.322  1.00  0.00           C
ATOM   3280  HA  GLU   208      59.987  47.466  48.098  1.00  0.00           H
ATOM   3281  CB  GLU   208      59.265  48.875  49.429  1.00  0.00           C
ATOM   3282  HB2 GLU   208      58.332  49.231  49.867  1.00  0.00           H
ATOM   3283  HB3 GLU   208      59.737  48.283  50.213  1.00  0.00           H
ATOM   3284  CG  GLU   208      60.131  50.112  49.150  1.00  0.00           C
ATOM   3285  HG2 GLU   208      59.482  50.854  48.684  1.00  0.00           H
ATOM   3286  HG3 GLU   208      60.447  50.496  50.120  1.00  0.00           H
ATOM   3287  CD  GLU   208      61.362  49.898  48.275  1.00  0.00           C
ATOM   3288  OE1 GLU   208      61.973  48.802  48.527  1.00  0.00           O
ATOM   3289  OE2 GLU   208      61.640  50.743  47.387  1.00  0.00           O
ATOM   3290  C   GLU   208      58.181  46.722  48.801  1.00  0.00           C
ATOM   3291  O   GLU   208      58.487  46.064  49.828  1.00  0.00           O
ATOM   3292  N   THR   209      57.100  46.432  48.044  1.00  0.00           N
ATOM   3293  H   THR   209      56.907  46.981  47.219  1.00  0.00           H
ATOM   3294  CA  THR   209      56.091  45.392  48.419  1.00  0.00           C
ATOM   3295  HA  THR   209      55.711  45.608  49.417  1.00  0.00           H
ATOM   3296  CB  THR   209      54.870  45.408  47.462  1.00  0.00           C
ATOM   3297  HB  THR   209      55.076  45.205  46.412  1.00  0.00           H
ATOM   3298  CG2 THR   209      53.848  44.351  48.008  1.00  0.00           C
ATOM   3299 HG21 THR   209      54.069  44.080  49.039  1.00  0.00           H
ATOM   3300 HG22 THR   209      53.897  43.469  47.371  1.00  0.00           H
ATOM   3301 HG23 THR   209      52.805  44.666  48.045  1.00  0.00           H
ATOM   3302  OG1 THR   209      54.284  46.640  47.636  1.00  0.00           O
ATOM   3303  HG1 THR   209      54.871  47.196  47.118  1.00  0.00           H
ATOM   3304  C   THR   209      56.718  43.974  48.390  1.00  0.00           C
ATOM   3305  O   THR   209      57.229  43.545  47.370  1.00  0.00           O
ATOM   3306  N   LYS   210      56.774  43.304  49.557  1.00  0.00           N
ATOM   3307  H   LYS   210      56.351  43.681  50.393  1.00  0.00           H
ATOM   3308  CA  LYS   210      57.348  42.001  49.811  1.00  0.00           C
ATOM   3309  HA  LYS   210      58.009  41.683  49.004  1.00  0.00           H
ATOM   3310  CB  LYS   210      58.180  42.031  51.045  1.00  0.00           C
ATOM   3311  HB2 LYS   210      57.570  42.361  51.886  1.00  0.00           H
ATOM   3312  HB3 LYS   210      58.450  41.008  51.308  1.00  0.00           H
ATOM   3313  CG  LYS   210      59.459  42.897  51.016  1.00  0.00           C
ATOM   3314  HG2 LYS   210      59.085  43.859  51.367  1.00  0.00           H
ATOM   3315  HG3 LYS   210      60.091  42.471  51.796  1.00  0.00           H
ATOM   3316  CD  LYS   210      60.145  43.056  49.689  1.00  0.00           C
ATOM   3317  HD2 LYS   210      60.314  42.111  49.172  1.00  0.00           H
ATOM   3318  HD3 LYS   210      59.538  43.665  49.019  1.00  0.00           H
ATOM   3319  CE  LYS   210      61.538  43.593  49.817  1.00  0.00           C
ATOM   3320  HE2 LYS   210      61.511  44.508  50.409  1.00  0.00           H
ATOM   3321  HE3 LYS   210      62.162  42.908  50.392  1.00  0.00           H
ATOM   3322  NZ  LYS   210      61.989  44.035  48.519  1.00  0.00           N
ATOM   3323  HZ1 LYS   210      62.669  44.772  48.641  1.00  0.00           H
ATOM   3324  HZ2 LYS   210      61.290  44.418  47.897  1.00  0.00           H
ATOM   3325  HZ3 LYS   210      62.346  43.252  47.992  1.00  0.00           H
ATOM   3326  C   LYS   210      56.275  40.911  49.873  1.00  0.00           C
ATOM   3327  O   LYS   210      56.432  39.796  49.255  1.00  0.00           O
ATOM   3328  N   MET   211      55.100  41.257  50.441  1.00  0.00           N
ATOM   3329  H   MET   211      55.042  42.196  50.810  1.00  0.00           H
ATOM   3330  CA  MET   211      53.973  40.419  50.538  1.00  0.00           C
ATOM   3331  HA  MET   211      53.982  39.618  49.798  1.00  0.00           H
ATOM   3332  CB  MET   211      53.930  39.792  51.950  1.00  0.00           C
ATOM   3333  HB2 MET   211      54.066  40.533  52.737  1.00  0.00           H
ATOM   3334  HB3 MET   211      52.941  39.347  52.063  1.00  0.00           H
ATOM   3335  CG  MET   211      54.950  38.716  52.156  1.00  0.00           C
ATOM   3336  HG2 MET   211      54.997  38.146  51.227  1.00  0.00           H
ATOM   3337  HG3 MET   211      55.958  39.124  52.228  1.00  0.00           H
ATOM   3338  SD  MET   211      54.615  37.617  53.546  1.00  0.00           S
ATOM   3339  CE  MET   211      53.377  36.519  52.770  1.00  0.00           C
ATOM   3340  HE1 MET   211      52.541  37.155  52.475  1.00  0.00           H
ATOM   3341  HE2 MET   211      53.669  36.050  51.831  1.00  0.00           H
ATOM   3342  HE3 MET   211      52.994  35.787  53.480  1.00  0.00           H
ATOM   3343  C   MET   211      52.756  41.272  50.479  1.00  0.00           C
ATOM   3344  O   MET   211      52.719  42.371  51.013  1.00  0.00           O
ATOM   3345  N   GLY   212      51.668  40.665  49.970  1.00  0.00           N
ATOM   3346  H   GLY   212      51.729  39.693  49.699  1.00  0.00           H
ATOM   3347  CA  GLY   212      50.305  41.134  50.298  1.00  0.00           C
ATOM   3348  HA2 GLY   212      50.380  42.009  50.944  1.00  0.00           H
ATOM   3349  HA3 GLY   212      49.605  41.215  49.467  1.00  0.00           H
ATOM   3350  C   GLY   212      49.572  40.077  51.197  1.00  0.00           C
ATOM   3351  O   GLY   212      49.696  38.866  50.985  1.00  0.00           O
ATOM   3352  N   VAL   213      48.740  40.471  52.197  1.00  0.00           N
ATOM   3353  H   VAL   213      48.511  41.452  52.272  1.00  0.00           H
ATOM   3354  CA  VAL   213      48.201  39.610  53.317  1.00  0.00           C
ATOM   3355  HA  VAL   213      48.258  38.624  52.858  1.00  0.00           H
ATOM   3356  CB  VAL   213      49.186  39.622  54.511  1.00  0.00           C
ATOM   3357  HB  VAL   213      48.829  39.000  55.333  1.00  0.00           H
ATOM   3358  CG1 VAL   213      50.615  39.204  54.085  1.00  0.00           C
ATOM   3359 HG11 VAL   213      50.529  38.367  53.392  1.00  0.00           H
ATOM   3360 HG12 VAL   213      51.045  40.114  53.665  1.00  0.00           H
ATOM   3361 HG13 VAL   213      51.253  38.815  54.877  1.00  0.00           H
ATOM   3362  CG2 VAL   213      49.400  40.985  55.218  1.00  0.00           C
ATOM   3363 HG21 VAL   213      49.956  41.645  54.553  1.00  0.00           H
ATOM   3364 HG22 VAL   213      49.968  40.718  56.109  1.00  0.00           H
ATOM   3365 HG23 VAL   213      48.443  41.461  55.433  1.00  0.00           H
ATOM   3366  C   VAL   213      46.807  40.095  53.768  1.00  0.00           C
ATOM   3367  O   VAL   213      46.491  41.233  53.601  1.00  0.00           O
ATOM   3368  N   ILE   214      46.013  39.233  54.358  1.00  0.00           N
ATOM   3369  H   ILE   214      46.265  38.257  54.308  1.00  0.00           H
ATOM   3370  CA  ILE   214      44.688  39.603  54.932  1.00  0.00           C
ATOM   3371  HA  ILE   214      44.699  40.679  55.103  1.00  0.00           H
ATOM   3372  CB  ILE   214      43.552  39.200  53.911  1.00  0.00           C
ATOM   3373  HB  ILE   214      43.445  38.115  53.899  1.00  0.00           H
ATOM   3374  CG2 ILE   214      42.150  39.790  54.251  1.00  0.00           C
ATOM   3375 HG21 ILE   214      42.168  40.872  54.124  1.00  0.00           H
ATOM   3376 HG22 ILE   214      42.052  39.600  55.320  1.00  0.00           H
ATOM   3377 HG23 ILE   214      41.317  39.289  53.758  1.00  0.00           H
ATOM   3378  CG1 ILE   214      43.845  39.505  52.423  1.00  0.00           C
ATOM   3379 HG12 ILE   214      44.197  40.531  52.315  1.00  0.00           H
ATOM   3380 HG13 ILE   214      44.667  38.825  52.197  1.00  0.00           H
ATOM   3381  CD1 ILE   214      42.653  39.322  51.437  1.00  0.00           C
ATOM   3382 HD11 ILE   214      42.154  40.291  51.462  1.00  0.00           H
ATOM   3383 HD12 ILE   214      41.996  38.556  51.847  1.00  0.00           H
ATOM   3384 HD13 ILE   214      43.098  39.104  50.466  1.00  0.00           H
ATOM   3385  C   ILE   214      44.441  39.008  56.316  1.00  0.00           C
ATOM   3386  O   ILE   214      44.820  37.846  56.551  1.00  0.00           O
ATOM   3387  N   PHE   215      43.923  39.803  57.283  1.00  0.00           N
ATOM   3388  H   PHE   215      43.678  40.769  57.127  1.00  0.00           H
ATOM   3389  CA  PHE   215      43.619  39.295  58.648  1.00  0.00           C
ATOM   3390  HA  PHE   215      43.746  38.213  58.609  1.00  0.00           H
ATOM   3391  CB  PHE   215      44.465  39.892  59.715  1.00  0.00           C
ATOM   3392  HB2 PHE   215      44.390  40.977  59.642  1.00  0.00           H
ATOM   3393  HB3 PHE   215      44.155  39.635  60.728  1.00  0.00           H
ATOM   3394  CG  PHE   215      45.960  39.618  59.569  1.00  0.00           C
ATOM   3395  CD1 PHE   215      46.495  38.448  60.110  1.00  0.00           C
ATOM   3396  HD1 PHE   215      45.870  37.743  60.637  1.00  0.00           H
ATOM   3397  CE1 PHE   215      47.891  38.150  59.976  1.00  0.00           C
ATOM   3398  HE1 PHE   215      48.394  37.288  60.388  1.00  0.00           H
ATOM   3399  CZ  PHE   215      48.672  39.144  59.341  1.00  0.00           C
ATOM   3400  HZ  PHE   215      49.720  38.947  59.171  1.00  0.00           H
ATOM   3401  CE2 PHE   215      48.154  40.384  58.883  1.00  0.00           C
ATOM   3402  HE2 PHE   215      48.715  41.034  58.227  1.00  0.00           H
ATOM   3403  CD2 PHE   215      46.758  40.549  58.981  1.00  0.00           C
ATOM   3404  HD2 PHE   215      46.346  41.425  58.501  1.00  0.00           H
ATOM   3405  C   PHE   215      42.147  39.527  58.982  1.00  0.00           C
ATOM   3406  O   PHE   215      41.712  40.725  58.989  1.00  0.00           O
ATOM   3407  N   GLY   216      41.429  38.444  59.323  1.00  0.00           N
ATOM   3408  H   GLY   216      41.821  37.519  59.416  1.00  0.00           H
ATOM   3409  CA  GLY   216      39.992  38.526  59.519  1.00  0.00           C
ATOM   3410  HA2 GLY   216      39.691  39.407  60.088  1.00  0.00           H
ATOM   3411  HA3 GLY   216      39.378  38.604  58.621  1.00  0.00           H
ATOM   3412  C   GLY   216      39.605  37.319  60.356  1.00  0.00           C
ATOM   3413  O   GLY   216      40.382  36.790  61.163  1.00  0.00           O
ATOM   3414  N   THR   217      38.414  36.757  60.042  1.00  0.00           N
ATOM   3415  H   THR   217      37.793  37.105  59.324  1.00  0.00           H
ATOM   3416  CA  THR   217      37.984  35.439  60.523  1.00  0.00           C
ATOM   3417  HA  THR   217      38.027  35.509  61.609  1.00  0.00           H
ATOM   3418  CB  THR   217      36.514  35.350  60.158  1.00  0.00           C
ATOM   3419  HB  THR   217      36.239  35.843  59.226  1.00  0.00           H
ATOM   3420  CG2 THR   217      35.882  34.036  60.116  1.00  0.00           C
ATOM   3421 HG21 THR   217      34.832  34.146  60.390  1.00  0.00           H
ATOM   3422 HG22 THR   217      36.387  33.343  60.789  1.00  0.00           H
ATOM   3423 HG23 THR   217      35.997  33.584  59.131  1.00  0.00           H
ATOM   3424  OG1 THR   217      35.751  36.056  61.135  1.00  0.00           O
ATOM   3425  HG1 THR   217      36.164  36.895  61.349  1.00  0.00           H
ATOM   3426  C   THR   217      38.888  34.267  60.061  1.00  0.00           C
ATOM   3427  O   THR   217      38.911  33.178  60.662  1.00  0.00           O
ATOM   3428  N   GLY   218      39.767  34.511  59.086  1.00  0.00           N
ATOM   3429  H   GLY   218      39.767  35.327  58.490  1.00  0.00           H
ATOM   3430  CA  GLY   218      40.868  33.562  58.657  1.00  0.00           C
ATOM   3431  HA2 GLY   218      40.896  32.778  59.415  1.00  0.00           H
ATOM   3432  HA3 GLY   218      40.674  33.133  57.674  1.00  0.00           H
ATOM   3433  C   GLY   218      42.205  34.410  58.653  1.00  0.00           C
ATOM   3434  O   GLY   218      42.142  35.657  58.712  1.00  0.00           O
ATOM   3435  N   VAL   219      43.344  33.783  58.464  1.00  0.00           N
ATOM   3436  H   VAL   219      43.276  32.795  58.268  1.00  0.00           H
ATOM   3437  CA  VAL   219      44.668  34.379  58.281  1.00  0.00           C
ATOM   3438  HA  VAL   219      44.501  35.435  58.071  1.00  0.00           H
ATOM   3439  CB  VAL   219      45.476  34.265  59.653  1.00  0.00           C
ATOM   3440  HB  VAL   219      46.464  34.670  59.436  1.00  0.00           H
ATOM   3441  CG1 VAL   219      44.882  35.250  60.659  1.00  0.00           C
ATOM   3442 HG11 VAL   219      44.774  36.131  60.025  1.00  0.00           H
ATOM   3443 HG12 VAL   219      43.921  34.853  60.987  1.00  0.00           H
ATOM   3444 HG13 VAL   219      45.533  35.505  61.495  1.00  0.00           H
ATOM   3445  CG2 VAL   219      45.523  32.892  60.268  1.00  0.00           C
ATOM   3446 HG21 VAL   219      44.600  32.638  60.788  1.00  0.00           H
ATOM   3447 HG22 VAL   219      46.354  32.900  60.974  1.00  0.00           H
ATOM   3448 HG23 VAL   219      45.770  32.125  59.535  1.00  0.00           H
ATOM   3449  C   VAL   219      45.511  33.861  57.091  1.00  0.00           C
ATOM   3450  O   VAL   219      45.834  32.684  56.975  1.00  0.00           O
ATOM   3451  N   ASN   220      45.852  34.740  56.081  1.00  0.00           N
ATOM   3452  H   ASN   220      45.597  35.708  56.217  1.00  0.00           H
ATOM   3453  CA  ASN   220      46.516  34.381  54.788  1.00  0.00           C
ATOM   3454  HA  ASN   220      47.187  33.532  54.913  1.00  0.00           H
ATOM   3455  CB  ASN   220      45.367  33.818  53.859  1.00  0.00           C
ATOM   3456  HB2 ASN   220      44.928  33.012  54.447  1.00  0.00           H
ATOM   3457  HB3 ASN   220      44.783  34.708  53.629  1.00  0.00           H
ATOM   3458  CG  ASN   220      45.900  33.154  52.673  1.00  0.00           C
ATOM   3459  OD1 ASN   220      46.947  32.590  52.792  1.00  0.00           O
ATOM   3460  ND2 ASN   220      45.254  33.297  51.527  1.00  0.00           N
ATOM   3461 HD21 ASN   220      44.438  33.891  51.524  1.00  0.00           H
ATOM   3462 HD22 ASN   220      45.598  32.973  50.635  1.00  0.00           H
ATOM   3463  C   ASN   220      47.302  35.481  54.065  1.00  0.00           C
ATOM   3464  O   ASN   220      47.201  36.681  54.354  1.00  0.00           O
ATOM   3465  N   GLY   221      48.170  35.050  53.203  1.00  0.00           N
ATOM   3466  H   GLY   221      48.097  34.070  52.972  1.00  0.00           H
ATOM   3467  CA  GLY   221      49.108  35.866  52.483  1.00  0.00           C
ATOM   3468  HA2 GLY   221      48.588  36.753  52.118  1.00  0.00           H
ATOM   3469  HA3 GLY   221      49.956  36.213  53.073  1.00  0.00           H
ATOM   3470  C   GLY   221      49.745  35.236  51.225  1.00  0.00           C
ATOM   3471  O   GLY   221      49.491  34.073  50.864  1.00  0.00           O
ATOM   3472  N   ALA   222      50.433  36.088  50.478  1.00  0.00           N
ATOM   3473  H   ALA   222      50.656  37.029  50.770  1.00  0.00           H
ATOM   3474  CA  ALA   222      50.949  35.839  49.148  1.00  0.00           C
ATOM   3475  HA  ALA   222      51.202  34.787  49.013  1.00  0.00           H
ATOM   3476  CB  ALA   222      49.728  36.178  48.333  1.00  0.00           C
ATOM   3477  HB1 ALA   222      49.092  35.293  48.361  1.00  0.00           H
ATOM   3478  HB2 ALA   222      50.028  36.103  47.288  1.00  0.00           H
ATOM   3479  HB3 ALA   222      49.203  37.117  48.507  1.00  0.00           H
ATOM   3480  C   ALA   222      52.200  36.752  48.789  1.00  0.00           C
ATOM   3481  O   ALA   222      52.459  37.826  49.310  1.00  0.00           O
ATOM   3482  N   TYR   223      53.130  36.045  48.052  1.00  0.00           N
ATOM   3483  H   TYR   223      52.788  35.166  47.691  1.00  0.00           H
ATOM   3484  CA  TYR   223      54.450  36.546  47.726  1.00  0.00           C
ATOM   3485  HA  TYR   223      54.437  37.620  47.543  1.00  0.00           H
ATOM   3486  CB  TYR   223      55.475  36.266  48.895  1.00  0.00           C
ATOM   3487  HB2 TYR   223      56.386  36.840  48.727  1.00  0.00           H
ATOM   3488  HB3 TYR   223      55.029  36.428  49.877  1.00  0.00           H
ATOM   3489  CG  TYR   223      55.903  34.826  48.944  1.00  0.00           C
ATOM   3490  CD1 TYR   223      55.041  33.808  49.353  1.00  0.00           C
ATOM   3491  HD1 TYR   223      54.032  34.100  49.603  1.00  0.00           H
ATOM   3492  CE1 TYR   223      55.434  32.464  49.479  1.00  0.00           C
ATOM   3493  HE1 TYR   223      54.732  31.663  49.657  1.00  0.00           H
ATOM   3494  CZ  TYR   223      56.720  32.072  49.177  1.00  0.00           C
ATOM   3495  OH  TYR   223      57.004  30.766  49.360  1.00  0.00           O
ATOM   3496  HH  TYR   223      57.743  30.531  48.796  1.00  0.00           H
ATOM   3497  CE2 TYR   223      57.665  33.046  48.763  1.00  0.00           C
ATOM   3498  HE2 TYR   223      58.661  32.806  48.423  1.00  0.00           H
ATOM   3499  CD2 TYR   223      57.248  34.397  48.722  1.00  0.00           C
ATOM   3500  HD2 TYR   223      58.012  35.118  48.469  1.00  0.00           H
ATOM   3501  C   TYR   223      54.920  35.902  46.429  1.00  0.00           C
ATOM   3502  O   TYR   223      54.240  34.983  45.893  1.00  0.00           O
ATOM   3503  N   TYR   224      55.992  36.460  45.910  1.00  0.00           N
ATOM   3504  H   TYR   224      56.472  37.222  46.368  1.00  0.00           H
ATOM   3505  CA  TYR   224      56.601  35.823  44.735  1.00  0.00           C
ATOM   3506  HA  TYR   224      55.855  35.255  44.182  1.00  0.00           H
ATOM   3507  CB  TYR   224      57.092  36.889  43.806  1.00  0.00           C
ATOM   3508  HB2 TYR   224      57.469  37.735  44.380  1.00  0.00           H
ATOM   3509  HB3 TYR   224      57.956  36.493  43.273  1.00  0.00           H
ATOM   3510  CG  TYR   224      56.015  37.513  42.837  1.00  0.00           C
ATOM   3511  CD1 TYR   224      55.715  36.795  41.668  1.00  0.00           C
ATOM   3512  HD1 TYR   224      56.125  35.814  41.482  1.00  0.00           H
ATOM   3513  CE1 TYR   224      54.790  37.341  40.766  1.00  0.00           C
ATOM   3514  HE1 TYR   224      54.476  36.736  39.928  1.00  0.00           H
ATOM   3515  CZ  TYR   224      54.134  38.522  41.150  1.00  0.00           C
ATOM   3516  OH  TYR   224      53.227  39.059  40.295  1.00  0.00           O
ATOM   3517  HH  TYR   224      53.560  39.023  39.395  1.00  0.00           H
ATOM   3518  CE2 TYR   224      54.512  39.295  42.262  1.00  0.00           C
ATOM   3519  HE2 TYR   224      54.001  40.196  42.570  1.00  0.00           H
ATOM   3520  CD2 TYR   224      55.446  38.736  43.153  1.00  0.00           C
ATOM   3521  HD2 TYR   224      55.710  39.169  44.107  1.00  0.00           H
ATOM   3522  C   TYR   224      57.682  34.841  45.206  1.00  0.00           C
ATOM   3523  O   TYR   224      58.521  35.260  46.037  1.00  0.00           O
ATOM   3524  N   ASP   225      57.956  33.791  44.437  1.00  0.00           N
ATOM   3525  H   ASP   225      57.260  33.499  43.766  1.00  0.00           H
ATOM   3526  CA  ASP   225      59.034  32.758  44.754  1.00  0.00           C
ATOM   3527  HA  ASP   225      59.884  33.191  45.281  1.00  0.00           H
ATOM   3528  CB  ASP   225      58.478  31.567  45.590  1.00  0.00           C
ATOM   3529  HB2 ASP   225      57.558  31.894  46.074  1.00  0.00           H
ATOM   3530  HB3 ASP   225      58.191  30.783  44.890  1.00  0.00           H
ATOM   3531  CG  ASP   225      59.482  30.941  46.481  1.00  0.00           C
ATOM   3532  OD1 ASP   225      60.667  30.997  46.292  1.00  0.00           O
ATOM   3533  OD2 ASP   225      59.083  30.443  47.568  1.00  0.00           O
ATOM   3534  C   ASP   225      59.636  32.257  43.389  1.00  0.00           C
ATOM   3535  O   ASP   225      59.218  32.716  42.323  1.00  0.00           O
ATOM   3536  N   VAL   226      60.577  31.326  43.382  1.00  0.00           N
ATOM   3537  H   VAL   226      60.808  30.895  44.265  1.00  0.00           H
ATOM   3538  CA  VAL   226      61.502  31.007  42.282  1.00  0.00           C
ATOM   3539  HA  VAL   226      61.199  31.660  41.463  1.00  0.00           H
ATOM   3540  CB  VAL   226      62.996  31.240  42.620  1.00  0.00           C
ATOM   3541  HB  VAL   226      63.295  30.524  43.385  1.00  0.00           H
ATOM   3542  CG1 VAL   226      64.056  31.292  41.510  1.00  0.00           C
ATOM   3543 HG11 VAL   226      64.085  30.318  41.021  1.00  0.00           H
ATOM   3544 HG12 VAL   226      63.700  32.049  40.811  1.00  0.00           H
ATOM   3545 HG13 VAL   226      65.018  31.456  41.996  1.00  0.00           H
ATOM   3546  CG2 VAL   226      63.211  32.642  43.322  1.00  0.00           C
ATOM   3547 HG21 VAL   226      62.621  32.566  44.235  1.00  0.00           H
ATOM   3548 HG22 VAL   226      62.779  33.427  42.701  1.00  0.00           H
ATOM   3549 HG23 VAL   226      64.239  32.877  43.599  1.00  0.00           H
ATOM   3550  C   VAL   226      61.144  29.596  41.806  1.00  0.00           C
ATOM   3551  O   VAL   226      61.058  28.680  42.607  1.00  0.00           O
ATOM   3552  N   CYS   227      61.013  29.468  40.501  1.00  0.00           N
ATOM   3553  H   CYS   227      61.119  30.274  39.903  1.00  0.00           H
ATOM   3554  CA  CYS   227      60.439  28.293  39.812  1.00  0.00           C
ATOM   3555  HA  CYS   227      59.424  28.141  40.180  1.00  0.00           H
ATOM   3556  CB  CYS   227      60.448  28.520  38.294  1.00  0.00           C
ATOM   3557  HB2 CYS   227      61.340  29.059  37.971  1.00  0.00           H
ATOM   3558  HB3 CYS   227      60.521  27.551  37.800  1.00  0.00           H
ATOM   3559  SG  CYS   227      58.882  29.479  37.922  1.00  0.00           S
ATOM   3560  HG  CYS   227      59.292  30.710  38.239  1.00  0.00           H
ATOM   3561  C   CYS   227      61.230  27.009  40.160  1.00  0.00           C
ATOM   3562  O   CYS   227      60.598  26.005  40.422  1.00  0.00           O
ATOM   3563  N   SER   228      62.573  27.006  40.240  1.00  0.00           N
ATOM   3564  H   SER   228      63.045  27.870  40.011  1.00  0.00           H
ATOM   3565  CA  SER   228      63.460  25.843  40.597  1.00  0.00           C
ATOM   3566  HA  SER   228      63.420  25.180  39.732  1.00  0.00           H
ATOM   3567  CB  SER   228      64.904  26.435  40.856  1.00  0.00           C
ATOM   3568  HB2 SER   228      65.446  25.620  41.337  1.00  0.00           H
ATOM   3569  HB3 SER   228      65.354  26.593  39.876  1.00  0.00           H
ATOM   3570  OG  SER   228      64.946  27.677  41.574  1.00  0.00           O
ATOM   3571  HG  SER   228      64.869  28.375  40.919  1.00  0.00           H
ATOM   3572  C   SER   228      63.055  25.173  41.938  1.00  0.00           C
ATOM   3573  O   SER   228      63.479  24.061  42.245  1.00  0.00           O
ATOM   3574  N   ASP   229      62.300  25.939  42.771  1.00  0.00           N
ATOM   3575  H   ASP   229      61.909  26.836  42.519  1.00  0.00           H
ATOM   3576  CA  ASP   229      61.977  25.617  44.188  1.00  0.00           C
ATOM   3577  HA  ASP   229      62.616  24.787  44.491  1.00  0.00           H
ATOM   3578  CB  ASP   229      62.280  26.835  45.003  1.00  0.00           C
ATOM   3579  HB2 ASP   229      63.190  27.336  44.673  1.00  0.00           H
ATOM   3580  HB3 ASP   229      61.580  27.665  44.904  1.00  0.00           H
ATOM   3581  CG  ASP   229      62.546  26.677  46.511  1.00  0.00           C
ATOM   3582  OD1 ASP   229      62.697  27.739  47.201  1.00  0.00           O
ATOM   3583  OD2 ASP   229      62.682  25.562  46.989  1.00  0.00           O
ATOM   3584  C   ASP   229      60.577  25.139  44.452  1.00  0.00           C
ATOM   3585  O   ASP   229      60.079  25.106  45.626  1.00  0.00           O
ATOM   3586  N   ILE   230      59.821  25.100  43.394  1.00  0.00           N
ATOM   3587  H   ILE   230      60.273  25.194  42.495  1.00  0.00           H
ATOM   3588  CA  ILE   230      58.447  24.624  43.397  1.00  0.00           C
ATOM   3589  HA  ILE   230      58.283  24.401  44.451  1.00  0.00           H
ATOM   3590  CB  ILE   230      57.456  25.746  42.833  1.00  0.00           C
ATOM   3591  HB  ILE   230      57.693  25.963  41.791  1.00  0.00           H
ATOM   3592  CG2 ILE   230      56.004  25.368  42.833  1.00  0.00           C
ATOM   3593 HG21 ILE   230      55.416  26.180  42.406  1.00  0.00           H
ATOM   3594 HG22 ILE   230      55.647  25.094  43.824  1.00  0.00           H
ATOM   3595 HG23 ILE   230      55.824  24.445  42.281  1.00  0.00           H
ATOM   3596  CG1 ILE   230      57.629  27.011  43.633  1.00  0.00           C
ATOM   3597 HG12 ILE   230      57.182  26.856  44.614  1.00  0.00           H
ATOM   3598 HG13 ILE   230      58.667  27.226  43.887  1.00  0.00           H
ATOM   3599  CD1 ILE   230      57.028  28.360  43.070  1.00  0.00           C
ATOM   3600 HD11 ILE   230      57.188  29.127  43.828  1.00  0.00           H
ATOM   3601 HD12 ILE   230      55.979  28.201  42.823  1.00  0.00           H
ATOM   3602 HD13 ILE   230      57.509  28.642  42.132  1.00  0.00           H
ATOM   3603  C   ILE   230      58.537  23.277  42.635  1.00  0.00           C
ATOM   3604  O   ILE   230      58.005  23.142  41.538  1.00  0.00           O
ATOM   3605  N   GLU   231      59.079  22.211  43.302  1.00  0.00           N
ATOM   3606  H   GLU   231      59.340  22.474  44.242  1.00  0.00           H
ATOM   3607  CA  GLU   231      59.304  20.827  42.868  1.00  0.00           C
ATOM   3608  HA  GLU   231      59.866  20.649  41.951  1.00  0.00           H
ATOM   3609  CB  GLU   231      60.168  20.161  43.935  1.00  0.00           C
ATOM   3610  HB2 GLU   231      59.552  20.089  44.831  1.00  0.00           H
ATOM   3611  HB3 GLU   231      60.228  19.139  43.562  1.00  0.00           H
ATOM   3612  CG  GLU   231      61.572  20.762  44.234  1.00  0.00           C
ATOM   3613  HG2 GLU   231      62.193  19.972  44.657  1.00  0.00           H
ATOM   3614  HG3 GLU   231      62.015  21.174  43.327  1.00  0.00           H
ATOM   3615  CD  GLU   231      61.476  21.890  45.244  1.00  0.00           C
ATOM   3616  OE1 GLU   231      60.390  22.088  45.832  1.00  0.00           O
ATOM   3617  OE2 GLU   231      62.478  22.515  45.596  1.00  0.00           O
ATOM   3618  C   GLU   231      57.953  20.142  42.515  1.00  0.00           C
ATOM   3619  O   GLU   231      57.979  19.360  41.588  1.00  0.00           O
ATOM   3620  N   LYS   232      56.837  20.479  43.071  1.00  0.00           N
ATOM   3621  H   LYS   232      56.817  21.200  43.777  1.00  0.00           H
ATOM   3622  CA  LYS   232      55.567  19.992  42.731  1.00  0.00           C
ATOM   3623  HA  LYS   232      55.590  18.926  42.499  1.00  0.00           H
ATOM   3624  CB  LYS   232      54.664  20.169  43.969  1.00  0.00           C
ATOM   3625  HB2 LYS   232      53.810  19.497  43.881  1.00  0.00           H
ATOM   3626  HB3 LYS   232      55.151  19.845  44.888  1.00  0.00           H
ATOM   3627  CG  LYS   232      54.094  21.563  44.089  1.00  0.00           C
ATOM   3628  HG2 LYS   232      54.899  22.296  44.153  1.00  0.00           H
ATOM   3629  HG3 LYS   232      53.598  21.867  43.167  1.00  0.00           H
ATOM   3630  CD  LYS   232      53.174  21.741  45.254  1.00  0.00           C
ATOM   3631  HD2 LYS   232      52.597  20.831  45.418  1.00  0.00           H
ATOM   3632  HD3 LYS   232      53.779  21.673  46.158  1.00  0.00           H
ATOM   3633  CE  LYS   232      52.346  23.088  45.202  1.00  0.00           C
ATOM   3634  HE2 LYS   232      53.042  23.921  45.105  1.00  0.00           H
ATOM   3635  HE3 LYS   232      51.697  23.149  44.329  1.00  0.00           H
ATOM   3636  NZ  LYS   232      51.578  23.271  46.443  1.00  0.00           N
ATOM   3637  HZ1 LYS   232      51.282  24.237  46.471  1.00  0.00           H
ATOM   3638  HZ2 LYS   232      52.158  23.204  47.268  1.00  0.00           H
ATOM   3639  HZ3 LYS   232      50.727  22.728  46.464  1.00  0.00           H
ATOM   3640  C   LYS   232      55.044  20.505  41.358  1.00  0.00           C
ATOM   3641  O   LYS   232      54.027  19.891  40.914  1.00  0.00           O
ATOM   3642  N   LEU   233      55.682  21.521  40.745  1.00  0.00           N
ATOM   3643  H   LEU   233      56.594  21.751  41.113  1.00  0.00           H
ATOM   3644  CA  LEU   233      55.425  21.867  39.343  1.00  0.00           C
ATOM   3645  HA  LEU   233      54.566  21.251  39.077  1.00  0.00           H
ATOM   3646  CB  LEU   233      55.046  23.369  39.284  1.00  0.00           C
ATOM   3647  HB2 LEU   233      55.884  24.014  39.547  1.00  0.00           H
ATOM   3648  HB3 LEU   233      54.772  23.542  38.243  1.00  0.00           H
ATOM   3649  CG  LEU   233      53.884  23.784  40.265  1.00  0.00           C
ATOM   3650  HG  LEU   233      54.160  23.550  41.293  1.00  0.00           H
ATOM   3651  CD1 LEU   233      53.575  25.264  40.173  1.00  0.00           C
ATOM   3652 HD11 LEU   233      52.909  25.478  41.011  1.00  0.00           H
ATOM   3653 HD12 LEU   233      52.902  25.477  39.341  1.00  0.00           H
ATOM   3654 HD13 LEU   233      54.408  25.966  40.148  1.00  0.00           H
ATOM   3655  CD2 LEU   233      52.638  22.937  39.950  1.00  0.00           C
ATOM   3656 HD21 LEU   233      52.859  21.908  40.234  1.00  0.00           H
ATOM   3657 HD22 LEU   233      51.806  23.361  40.512  1.00  0.00           H
ATOM   3658 HD23 LEU   233      52.346  23.126  38.917  1.00  0.00           H
ATOM   3659  C   LEU   233      56.612  21.480  38.416  1.00  0.00           C
ATOM   3660  O   LEU   233      56.441  21.247  37.242  1.00  0.00           O
ATOM   3661  N   GLN   234      57.840  21.665  38.925  1.00  0.00           N
ATOM   3662  H   GLN   234      57.971  22.038  39.855  1.00  0.00           H
ATOM   3663  CA  GLN   234      59.010  21.234  38.093  1.00  0.00           C
ATOM   3664  HA  GLN   234      59.073  21.879  37.217  1.00  0.00           H
ATOM   3665  CB  GLN   234      60.348  21.528  38.879  1.00  0.00           C
ATOM   3666  HB2 GLN   234      60.141  21.162  39.885  1.00  0.00           H
ATOM   3667  HB3 GLN   234      61.199  20.990  38.462  1.00  0.00           H
ATOM   3668  CG  GLN   234      60.795  22.988  39.108  1.00  0.00           C
ATOM   3669  HG2 GLN   234      59.935  23.629  39.295  1.00  0.00           H
ATOM   3670  HG3 GLN   234      61.323  23.027  40.062  1.00  0.00           H
ATOM   3671  CD  GLN   234      61.689  23.538  37.996  1.00  0.00           C
ATOM   3672  OE1 GLN   234      62.357  22.819  37.219  1.00  0.00           O
ATOM   3673  NE2 GLN   234      61.655  24.812  37.880  1.00  0.00           N
ATOM   3674 HE21 GLN   234      62.037  25.222  37.040  1.00  0.00           H
ATOM   3675 HE22 GLN   234      61.167  25.370  38.565  1.00  0.00           H
ATOM   3676  C   GLN   234      58.910  19.791  37.470  1.00  0.00           C
ATOM   3677  O   GLN   234      58.259  18.921  38.065  1.00  0.00           O
ATOM   3678  N   GLY   235      59.465  19.543  36.365  1.00  0.00           N
ATOM   3679  H   GLY   235      60.168  20.195  36.047  1.00  0.00           H
ATOM   3680  CA  GLY   235      59.148  18.426  35.473  1.00  0.00           C
ATOM   3681  HA2 GLY   235      60.033  18.307  34.850  1.00  0.00           H
ATOM   3682  HA3 GLY   235      59.000  17.544  36.096  1.00  0.00           H
ATOM   3683  C   GLY   235      57.906  18.637  34.566  1.00  0.00           C
ATOM   3684  O   GLY   235      57.659  17.814  33.639  1.00  0.00           O
ATOM   3685  N   LYS   236      57.088  19.670  34.878  1.00  0.00           N
ATOM   3686  H   LYS   236      57.258  20.342  35.612  1.00  0.00           H
ATOM   3687  CA  LYS   236      55.696  19.845  34.296  1.00  0.00           C
ATOM   3688  HA  LYS   236      55.539  19.242  33.402  1.00  0.00           H
ATOM   3689  CB  LYS   236      54.748  19.196  35.383  1.00  0.00           C
ATOM   3690  HB2 LYS   236      55.057  18.156  35.499  1.00  0.00           H
ATOM   3691  HB3 LYS   236      54.895  19.611  36.380  1.00  0.00           H
ATOM   3692  CG  LYS   236      53.174  19.169  35.190  1.00  0.00           C
ATOM   3693  HG2 LYS   236      52.687  18.892  36.125  1.00  0.00           H
ATOM   3694  HG3 LYS   236      52.801  20.176  35.007  1.00  0.00           H
ATOM   3695  CD  LYS   236      52.819  18.274  33.993  1.00  0.00           C
ATOM   3696  HD2 LYS   236      53.370  18.607  33.114  1.00  0.00           H
ATOM   3697  HD3 LYS   236      53.060  17.236  34.215  1.00  0.00           H
ATOM   3698  CE  LYS   236      51.250  18.253  33.823  1.00  0.00           C
ATOM   3699  HE2 LYS   236      50.663  18.168  34.737  1.00  0.00           H
ATOM   3700  HE3 LYS   236      50.944  19.201  33.380  1.00  0.00           H
ATOM   3701  NZ  LYS   236      50.828  17.217  32.861  1.00  0.00           N
ATOM   3702  HZ1 LYS   236      49.989  17.455  32.352  1.00  0.00           H
ATOM   3703  HZ2 LYS   236      50.618  16.329  33.296  1.00  0.00           H
ATOM   3704  HZ3 LYS   236      51.525  17.052  32.149  1.00  0.00           H
ATOM   3705  C   LYS   236      55.218  21.323  34.065  1.00  0.00           C
ATOM   3706  O   LYS   236      54.131  21.567  33.531  1.00  0.00           O
ATOM   3707  N   LEU   237      56.063  22.304  34.448  1.00  0.00           N
ATOM   3708  H   LEU   237      56.901  22.015  34.934  1.00  0.00           H
ATOM   3709  CA  LEU   237      56.379  23.652  33.902  1.00  0.00           C
ATOM   3710  HA  LEU   237      55.498  24.282  33.778  1.00  0.00           H
ATOM   3711  CB  LEU   237      57.459  24.304  34.795  1.00  0.00           C
ATOM   3712  HB2 LEU   237      58.345  23.676  34.893  1.00  0.00           H
ATOM   3713  HB3 LEU   237      57.812  25.260  34.409  1.00  0.00           H
ATOM   3714  CG  LEU   237      56.716  24.747  36.148  1.00  0.00           C
ATOM   3715  HG  LEU   237      56.368  23.810  36.583  1.00  0.00           H
ATOM   3716  CD1 LEU   237      57.678  25.370  37.132  1.00  0.00           C
ATOM   3717 HD11 LEU   237      58.407  24.654  37.515  1.00  0.00           H
ATOM   3718 HD12 LEU   237      57.306  25.835  38.045  1.00  0.00           H
ATOM   3719 HD13 LEU   237      58.218  26.159  36.610  1.00  0.00           H
ATOM   3720  CD2 LEU   237      55.550  25.777  35.998  1.00  0.00           C
ATOM   3721 HD21 LEU   237      54.822  25.280  35.355  1.00  0.00           H
ATOM   3722 HD22 LEU   237      55.026  26.118  36.892  1.00  0.00           H
ATOM   3723 HD23 LEU   237      55.988  26.656  35.526  1.00  0.00           H
ATOM   3724  C   LEU   237      57.031  23.381  32.505  1.00  0.00           C
ATOM   3725  O   LEU   237      57.591  22.337  32.224  1.00  0.00           O
ATOM   3726  N   SER   238      56.770  24.354  31.617  1.00  0.00           N
ATOM   3727  H   SER   238      55.952  24.918  31.799  1.00  0.00           H
ATOM   3728  CA  SER   238      57.403  24.334  30.253  1.00  0.00           C
ATOM   3729  HA  SER   238      56.957  23.497  29.716  1.00  0.00           H
ATOM   3730  CB  SER   238      56.930  25.540  29.418  1.00  0.00           C
ATOM   3731  HB2 SER   238      55.988  25.171  29.010  1.00  0.00           H
ATOM   3732  HB3 SER   238      56.729  26.389  30.072  1.00  0.00           H
ATOM   3733  OG  SER   238      57.791  25.933  28.397  1.00  0.00           O
ATOM   3734  HG  SER   238      57.343  26.607  27.880  1.00  0.00           H
ATOM   3735  C   SER   238      58.945  24.158  30.272  1.00  0.00           C
ATOM   3736  O   SER   238      59.579  24.857  31.074  1.00  0.00           O
ATOM   3737  N   ASP   239      59.574  23.605  29.230  1.00  0.00           N
ATOM   3738  H   ASP   239      59.054  23.334  28.408  1.00  0.00           H
ATOM   3739  CA  ASP   239      61.038  23.584  28.961  1.00  0.00           C
ATOM   3740  HA  ASP   239      61.608  23.196  29.806  1.00  0.00           H
ATOM   3741  CB  ASP   239      61.263  22.757  27.707  1.00  0.00           C
ATOM   3742  HB2 ASP   239      60.910  23.167  26.761  1.00  0.00           H
ATOM   3743  HB3 ASP   239      62.325  22.621  27.505  1.00  0.00           H
ATOM   3744  CG  ASP   239      60.744  21.304  27.739  1.00  0.00           C
ATOM   3745  OD1 ASP   239      60.347  20.758  26.666  1.00  0.00           O
ATOM   3746  OD2 ASP   239      60.505  20.768  28.830  1.00  0.00           O
ATOM   3747  C   ASP   239      61.630  24.971  28.565  1.00  0.00           C
ATOM   3748  O   ASP   239      62.861  25.125  28.567  1.00  0.00           O
ATOM   3749  N   ASP   240      60.809  25.991  28.193  1.00  0.00           N
ATOM   3750  H   ASP   240      59.803  25.935  28.250  1.00  0.00           H
ATOM   3751  CA  ASP   240      61.299  27.343  28.063  1.00  0.00           C
ATOM   3752  HA  ASP   240      62.355  27.280  27.803  1.00  0.00           H
ATOM   3753  CB  ASP   240      60.507  27.935  26.896  1.00  0.00           C
ATOM   3754  HB2 ASP   240      59.457  28.046  27.166  1.00  0.00           H
ATOM   3755  HB3 ASP   240      60.920  28.913  26.648  1.00  0.00           H
ATOM   3756  CG  ASP   240      60.464  27.161  25.647  1.00  0.00           C
ATOM   3757  OD1 ASP   240      59.347  27.040  25.100  1.00  0.00           O
ATOM   3758  OD2 ASP   240      61.556  26.779  25.064  1.00  0.00           O
ATOM   3759  C   ASP   240      61.259  28.175  29.362  1.00  0.00           C
ATOM   3760  O   ASP   240      61.808  29.261  29.379  1.00  0.00           O
ATOM   3761  N   ILE   241      60.624  27.799  30.488  1.00  0.00           N
ATOM   3762  H   ILE   241      60.203  26.885  30.565  1.00  0.00           H
ATOM   3763  CA  ILE   241      60.629  28.603  31.694  1.00  0.00           C
ATOM   3764  HA  ILE   241      60.566  29.682  31.551  1.00  0.00           H
ATOM   3765  CB  ILE   241      59.526  28.139  32.703  1.00  0.00           C
ATOM   3766  HB  ILE   241      59.662  27.059  32.651  1.00  0.00           H
ATOM   3767  CG2 ILE   241      59.538  28.839  34.086  1.00  0.00           C
ATOM   3768 HG21 ILE   241      59.250  29.875  33.911  1.00  0.00           H
ATOM   3769 HG22 ILE   241      60.573  28.770  34.424  1.00  0.00           H
ATOM   3770 HG23 ILE   241      58.883  28.347  34.806  1.00  0.00           H
ATOM   3771  CG1 ILE   241      58.105  28.415  32.096  1.00  0.00           C
ATOM   3772 HG12 ILE   241      57.832  29.460  32.242  1.00  0.00           H
ATOM   3773 HG13 ILE   241      58.174  28.244  31.021  1.00  0.00           H
ATOM   3774  CD1 ILE   241      56.987  27.588  32.767  1.00  0.00           C
ATOM   3775 HD11 ILE   241      55.995  27.727  32.335  1.00  0.00           H
ATOM   3776 HD12 ILE   241      56.925  27.868  33.818  1.00  0.00           H
ATOM   3777 HD13 ILE   241      57.203  26.520  32.797  1.00  0.00           H
ATOM   3778  C   ILE   241      62.057  28.487  32.415  1.00  0.00           C
ATOM   3779  O   ILE   241      62.449  27.336  32.683  1.00  0.00           O
ATOM   3780  N   PRO   242      62.838  29.594  32.662  1.00  0.00           N
ATOM   3781  CD  PRO   242      62.563  30.996  32.398  1.00  0.00           C
ATOM   3782  HD2 PRO   242      61.926  31.229  33.251  1.00  0.00           H
ATOM   3783  HD3 PRO   242      62.003  31.028  31.463  1.00  0.00           H
ATOM   3784  CG  PRO   242      63.974  31.575  32.270  1.00  0.00           C
ATOM   3785  HG2 PRO   242      63.989  32.651  32.440  1.00  0.00           H
ATOM   3786  HG3 PRO   242      64.470  31.298  31.340  1.00  0.00           H
ATOM   3787  CB  PRO   242      64.661  30.971  33.426  1.00  0.00           C
ATOM   3788  HB2 PRO   242      64.432  31.575  34.304  1.00  0.00           H
ATOM   3789  HB3 PRO   242      65.748  30.941  33.350  1.00  0.00           H
ATOM   3790  CA  PRO   242      64.115  29.555  33.468  1.00  0.00           C
ATOM   3791  HA  PRO   242      64.808  28.833  33.038  1.00  0.00           H
ATOM   3792  C   PRO   242      63.923  29.111  34.988  1.00  0.00           C
ATOM   3793  O   PRO   242      62.882  29.502  35.556  1.00  0.00           O
ATOM   3794  N   PRO   243      64.887  28.308  35.526  1.00  0.00           N
ATOM   3795  CD  PRO   243      65.707  27.303  34.774  1.00  0.00           C
ATOM   3796  HD2 PRO   243      66.606  27.804  34.413  1.00  0.00           H
ATOM   3797  HD3 PRO   243      65.153  26.788  33.989  1.00  0.00           H
ATOM   3798  CG  PRO   243      66.222  26.364  35.860  1.00  0.00           C
ATOM   3799  HG2 PRO   243      67.166  25.885  35.602  1.00  0.00           H
ATOM   3800  HG3 PRO   243      65.577  25.486  35.894  1.00  0.00           H
ATOM   3801  CB  PRO   243      66.169  27.112  37.197  1.00  0.00           C
ATOM   3802  HB2 PRO   243      67.004  27.796  37.348  1.00  0.00           H
ATOM   3803  HB3 PRO   243      66.112  26.321  37.946  1.00  0.00           H
ATOM   3804  CA  PRO   243      64.874  27.909  36.981  1.00  0.00           C
ATOM   3805  HA  PRO   243      64.025  27.231  37.070  1.00  0.00           H
ATOM   3806  C   PRO   243      64.730  29.039  37.964  1.00  0.00           C
ATOM   3807  O   PRO   243      64.302  28.897  39.074  1.00  0.00           O
ATOM   3808  N   SER   244      65.288  30.183  37.553  1.00  0.00           N
ATOM   3809  H   SER   244      65.719  30.217  36.640  1.00  0.00           H
ATOM   3810  CA  SER   244      65.334  31.471  38.320  1.00  0.00           C
ATOM   3811  HA  SER   244      65.470  31.284  39.385  1.00  0.00           H
ATOM   3812  CB  SER   244      66.612  32.162  37.792  1.00  0.00           C
ATOM   3813  HB2 SER   244      66.537  33.193  38.138  1.00  0.00           H
ATOM   3814  HB3 SER   244      67.487  31.649  38.189  1.00  0.00           H
ATOM   3815  OG  SER   244      66.737  32.097  36.400  1.00  0.00           O
ATOM   3816  HG  SER   244      67.116  31.245  36.166  1.00  0.00           H
ATOM   3817  C   SER   244      64.130  32.429  38.113  1.00  0.00           C
ATOM   3818  O   SER   244      64.159  33.553  38.634  1.00  0.00           O
ATOM   3819  N   ALA   245      63.136  32.021  37.296  1.00  0.00           N
ATOM   3820  H   ALA   245      63.200  31.099  36.888  1.00  0.00           H
ATOM   3821  CA  ALA   245      62.063  32.884  36.919  1.00  0.00           C
ATOM   3822  HA  ALA   245      62.532  33.865  36.845  1.00  0.00           H
ATOM   3823  CB  ALA   245      61.463  32.373  35.658  1.00  0.00           C
ATOM   3824  HB1 ALA   245      60.957  31.425  35.840  1.00  0.00           H
ATOM   3825  HB2 ALA   245      62.341  32.188  35.040  1.00  0.00           H
ATOM   3826  HB3 ALA   245      60.789  33.102  35.207  1.00  0.00           H
ATOM   3827  C   ALA   245      60.969  32.918  38.023  1.00  0.00           C
ATOM   3828  O   ALA   245      60.952  32.042  38.917  1.00  0.00           O
ATOM   3829  N   PRO   246      60.045  33.943  38.087  1.00  0.00           N
ATOM   3830  CD  PRO   246      60.114  35.148  37.286  1.00  0.00           C
ATOM   3831  HD2 PRO   246      59.463  34.990  36.426  1.00  0.00           H
ATOM   3832  HD3 PRO   246      61.117  35.399  36.942  1.00  0.00           H
ATOM   3833  CG  PRO   246      59.647  36.278  38.231  1.00  0.00           C
ATOM   3834  HG2 PRO   246      59.348  37.166  37.673  1.00  0.00           H
ATOM   3835  HG3 PRO   246      60.319  36.578  39.035  1.00  0.00           H
ATOM   3836  CB  PRO   246      58.432  35.566  38.821  1.00  0.00           C
ATOM   3837  HB2 PRO   246      57.772  35.489  37.957  1.00  0.00           H
ATOM   3838  HB3 PRO   246      58.066  36.042  39.732  1.00  0.00           H
ATOM   3839  CA  PRO   246      59.000  34.159  39.139  1.00  0.00           C
ATOM   3840  HA  PRO   246      59.442  34.138  40.135  1.00  0.00           H
ATOM   3841  C   PRO   246      57.739  33.228  39.080  1.00  0.00           C
ATOM   3842  O   PRO   246      57.293  32.722  38.033  1.00  0.00           O
ATOM   3843  N   MET   247      57.029  33.217  40.189  1.00  0.00           N
ATOM   3844  H   MET   247      57.444  33.763  40.930  1.00  0.00           H
ATOM   3845  CA  MET   247      55.681  32.570  40.402  1.00  0.00           C
ATOM   3846  HA  MET   247      55.003  32.799  39.579  1.00  0.00           H
ATOM   3847  CB  MET   247      55.789  31.035  40.516  1.00  0.00           C
ATOM   3848  HB2 MET   247      56.151  30.674  39.554  1.00  0.00           H
ATOM   3849  HB3 MET   247      56.443  30.835  41.365  1.00  0.00           H
ATOM   3850  CG  MET   247      54.352  30.510  40.616  1.00  0.00           C
ATOM   3851  HG2 MET   247      54.367  29.549  41.130  1.00  0.00           H
ATOM   3852  HG3 MET   247      53.746  31.072  41.327  1.00  0.00           H
ATOM   3853  SD  MET   247      53.304  30.370  39.169  1.00  0.00           S
ATOM   3854  CE  MET   247      54.504  29.608  38.025  1.00  0.00           C
ATOM   3855  HE1 MET   247      55.020  28.712  38.369  1.00  0.00           H
ATOM   3856  HE2 MET   247      53.952  29.419  37.104  1.00  0.00           H
ATOM   3857  HE3 MET   247      55.205  30.415  37.808  1.00  0.00           H
ATOM   3858  C   MET   247      55.040  33.126  41.734  1.00  0.00           C
ATOM   3859  O   MET   247      55.653  33.162  42.802  1.00  0.00           O
ATOM   3860  N   ALA   248      53.848  33.680  41.619  1.00  0.00           N
ATOM   3861  H   ALA   248      53.480  33.758  40.681  1.00  0.00           H
ATOM   3862  CA  ALA   248      53.112  34.128  42.889  1.00  0.00           C
ATOM   3863  HA  ALA   248      53.757  34.707  43.550  1.00  0.00           H
ATOM   3864  CB  ALA   248      51.812  34.865  42.506  1.00  0.00           C
ATOM   3865  HB1 ALA   248      51.139  34.293  41.868  1.00  0.00           H
ATOM   3866  HB2 ALA   248      52.050  35.861  42.129  1.00  0.00           H
ATOM   3867  HB3 ALA   248      51.147  34.982  43.361  1.00  0.00           H
ATOM   3868  C   ALA   248      52.707  32.864  43.664  1.00  0.00           C
ATOM   3869  O   ALA   248      52.109  31.960  43.088  1.00  0.00           O
ATOM   3870  N   ILE   249      52.915  32.817  44.964  1.00  0.00           N
ATOM   3871  H   ILE   249      53.358  33.624  45.379  1.00  0.00           H
ATOM   3872  CA  ILE   249      52.286  31.787  45.804  1.00  0.00           C
ATOM   3873  HA  ILE   249      51.871  30.929  45.275  1.00  0.00           H
ATOM   3874  CB  ILE   249      53.377  31.184  46.757  1.00  0.00           C
ATOM   3875  HB  ILE   249      53.850  32.028  47.257  1.00  0.00           H
ATOM   3876  CG2 ILE   249      52.746  30.192  47.745  1.00  0.00           C
ATOM   3877 HG21 ILE   249      53.474  29.707  48.396  1.00  0.00           H
ATOM   3878 HG22 ILE   249      52.104  29.450  47.270  1.00  0.00           H
ATOM   3879 HG23 ILE   249      52.072  30.747  48.396  1.00  0.00           H
ATOM   3880  CG1 ILE   249      54.533  30.712  45.917  1.00  0.00           C
ATOM   3881 HG12 ILE   249      55.028  31.635  45.614  1.00  0.00           H
ATOM   3882 HG13 ILE   249      55.191  30.151  46.579  1.00  0.00           H
ATOM   3883  CD1 ILE   249      54.235  29.731  44.759  1.00  0.00           C
ATOM   3884 HD11 ILE   249      54.015  30.250  43.825  1.00  0.00           H
ATOM   3885 HD12 ILE   249      53.347  29.138  44.975  1.00  0.00           H
ATOM   3886 HD13 ILE   249      55.062  29.023  44.698  1.00  0.00           H
ATOM   3887  C   ILE   249      51.088  32.372  46.551  1.00  0.00           C
ATOM   3888  O   ILE   249      51.143  33.520  46.951  1.00  0.00           O
ATOM   3889  N   ASN   250      49.981  31.678  46.688  1.00  0.00           N
ATOM   3890  H   ASN   250      49.928  30.773  46.244  1.00  0.00           H
ATOM   3891  CA  ASN   250      48.816  31.928  47.604  1.00  0.00           C
ATOM   3892  HA  ASN   250      48.877  32.921  48.052  1.00  0.00           H
ATOM   3893  CB  ASN   250      47.469  31.893  46.893  1.00  0.00           C
ATOM   3894  HB2 ASN   250      47.464  32.410  45.932  1.00  0.00           H
ATOM   3895  HB3 ASN   250      47.193  30.874  46.626  1.00  0.00           H
ATOM   3896  CG  ASN   250      46.331  32.355  47.734  1.00  0.00           C
ATOM   3897  OD1 ASN   250      46.541  32.639  48.895  1.00  0.00           O
ATOM   3898  ND2 ASN   250      45.144  32.435  47.136  1.00  0.00           N
ATOM   3899 HD21 ASN   250      45.025  32.179  46.167  1.00  0.00           H
ATOM   3900 HD22 ASN   250      44.487  32.998  47.657  1.00  0.00           H
ATOM   3901  C   ASN   250      48.911  30.882  48.683  1.00  0.00           C
ATOM   3902  O   ASN   250      48.942  29.703  48.299  1.00  0.00           O
ATOM   3903  N   CYS   251      49.045  31.296  49.956  1.00  0.00           N
ATOM   3904  H   CYS   251      48.901  32.237  50.294  1.00  0.00           H
ATOM   3905  CA  CYS   251      49.817  30.411  50.869  1.00  0.00           C
ATOM   3906  HA  CYS   251      50.451  29.812  50.213  1.00  0.00           H
ATOM   3907  CB  CYS   251      50.686  31.171  51.844  1.00  0.00           C
ATOM   3908  HB2 CYS   251      49.940  31.745  52.394  1.00  0.00           H
ATOM   3909  HB3 CYS   251      51.223  30.492  52.506  1.00  0.00           H
ATOM   3910  SG  CYS   251      51.913  32.088  50.982  1.00  0.00           S
ATOM   3911  HG  CYS   251      51.002  32.959  50.540  1.00  0.00           H
ATOM   3912  C   CYS   251      48.921  29.459  51.629  1.00  0.00           C
ATOM   3913  O   CYS   251      49.183  28.278  51.641  1.00  0.00           O
ATOM   3914  N   GLU   252      47.769  29.944  52.086  1.00  0.00           N
ATOM   3915  H   GLU   252      47.554  30.902  51.846  1.00  0.00           H
ATOM   3916  CA  GLU   252      46.713  29.325  52.903  1.00  0.00           C
ATOM   3917  HA  GLU   252      46.103  30.184  53.184  1.00  0.00           H
ATOM   3918  CB  GLU   252      45.877  28.369  52.025  1.00  0.00           C
ATOM   3919  HB2 GLU   252      46.502  27.718  51.415  1.00  0.00           H
ATOM   3920  HB3 GLU   252      45.290  27.749  52.701  1.00  0.00           H
ATOM   3921  CG  GLU   252      44.852  29.136  51.152  1.00  0.00           C
ATOM   3922  HG2 GLU   252      45.341  29.969  50.647  1.00  0.00           H
ATOM   3923  HG3 GLU   252      44.523  28.459  50.364  1.00  0.00           H
ATOM   3924  CD  GLU   252      43.669  29.688  51.971  1.00  0.00           C
ATOM   3925  OE1 GLU   252      43.613  29.756  53.237  1.00  0.00           O
ATOM   3926  OE2 GLU   252      42.622  30.029  51.320  1.00  0.00           O
ATOM   3927  C   GLU   252      47.151  28.701  54.242  1.00  0.00           C
ATOM   3928  O   GLU   252      46.698  27.648  54.647  1.00  0.00           O
ATOM   3929  N   TYR   253      48.033  29.427  54.945  1.00  0.00           N
ATOM   3930  H   TYR   253      48.265  30.335  54.567  1.00  0.00           H
ATOM   3931  CA  TYR   253      48.773  28.873  56.138  1.00  0.00           C
ATOM   3932  HA  TYR   253      49.037  27.889  55.749  1.00  0.00           H
ATOM   3933  CB  TYR   253      50.119  29.630  56.348  1.00  0.00           C
ATOM   3934  HB2 TYR   253      50.606  29.187  57.216  1.00  0.00           H
ATOM   3935  HB3 TYR   253      50.794  29.326  55.547  1.00  0.00           H
ATOM   3936  CG  TYR   253      50.169  31.193  56.423  1.00  0.00           C
ATOM   3937  CD1 TYR   253      49.069  31.943  56.793  1.00  0.00           C
ATOM   3938  HD1 TYR   253      48.226  31.433  57.237  1.00  0.00           H
ATOM   3939  CE1 TYR   253      49.129  33.383  56.792  1.00  0.00           C
ATOM   3940  HE1 TYR   253      48.255  33.965  57.043  1.00  0.00           H
ATOM   3941  CZ  TYR   253      50.277  34.055  56.211  1.00  0.00           C
ATOM   3942  OH  TYR   253      50.365  35.379  56.031  1.00  0.00           O
ATOM   3943  HH  TYR   253      49.604  35.852  56.377  1.00  0.00           H
ATOM   3944  CE2 TYR   253      51.359  33.193  55.789  1.00  0.00           C
ATOM   3945  HE2 TYR   253      52.164  33.748  55.331  1.00  0.00           H
ATOM   3946  CD2 TYR   253      51.347  31.851  56.028  1.00  0.00           C
ATOM   3947  HD2 TYR   253      52.187  31.219  55.781  1.00  0.00           H
ATOM   3948  C   TYR   253      47.924  28.776  57.436  1.00  0.00           C
ATOM   3949  O   TYR   253      48.407  28.200  58.366  1.00  0.00           O
ATOM   3950  N   GLY   254      46.702  29.250  57.499  1.00  0.00           N
ATOM   3951  H   GLY   254      46.371  29.783  56.706  1.00  0.00           H
ATOM   3952  CA  GLY   254      45.717  28.839  58.493  1.00  0.00           C
ATOM   3953  HA2 GLY   254      45.775  29.398  59.427  1.00  0.00           H
ATOM   3954  HA3 GLY   254      44.776  29.219  58.096  1.00  0.00           H
ATOM   3955  C   GLY   254      45.626  27.297  58.981  1.00  0.00           C
ATOM   3956  O   GLY   254      45.370  26.941  60.161  1.00  0.00           O
ATOM   3957  N   SER   255      46.006  26.410  58.095  1.00  0.00           N
ATOM   3958  H   SER   255      46.179  26.733  57.154  1.00  0.00           H
ATOM   3959  CA  SER   255      46.078  24.987  58.313  1.00  0.00           C
ATOM   3960  HA  SER   255      45.268  24.689  58.978  1.00  0.00           H
ATOM   3961  CB  SER   255      45.939  24.169  56.986  1.00  0.00           C
ATOM   3962  HB2 SER   255      46.336  23.154  56.987  1.00  0.00           H
ATOM   3963  HB3 SER   255      44.890  24.142  56.687  1.00  0.00           H
ATOM   3964  OG  SER   255      46.644  24.826  55.933  1.00  0.00           O
ATOM   3965  HG  SER   255      47.248  24.225  55.490  1.00  0.00           H
ATOM   3966  C   SER   255      47.443  24.600  58.953  1.00  0.00           C
ATOM   3967  O   SER   255      47.674  23.429  59.232  1.00  0.00           O
ATOM   3968  N   PHE   256      48.316  25.618  59.291  1.00  0.00           N
ATOM   3969  H   PHE   256      48.090  26.577  59.067  1.00  0.00           H
ATOM   3970  CA  PHE   256      49.578  25.281  60.032  1.00  0.00           C
ATOM   3971  HA  PHE   256      50.263  24.682  59.430  1.00  0.00           H
ATOM   3972  CB  PHE   256      50.396  26.555  60.217  1.00  0.00           C
ATOM   3973  HB2 PHE   256      50.802  26.797  59.235  1.00  0.00           H
ATOM   3974  HB3 PHE   256      49.832  27.442  60.505  1.00  0.00           H
ATOM   3975  CG  PHE   256      51.670  26.442  60.999  1.00  0.00           C
ATOM   3976  CD1 PHE   256      52.741  25.686  60.542  1.00  0.00           C
ATOM   3977  HD1 PHE   256      52.698  25.109  59.631  1.00  0.00           H
ATOM   3978  CE1 PHE   256      53.969  25.811  61.132  1.00  0.00           C
ATOM   3979  HE1 PHE   256      54.868  25.362  60.739  1.00  0.00           H
ATOM   3980  CZ  PHE   256      54.245  26.560  62.265  1.00  0.00           C
ATOM   3981  HZ  PHE   256      55.236  26.798  62.621  1.00  0.00           H
ATOM   3982  CE2 PHE   256      53.132  27.206  62.805  1.00  0.00           C
ATOM   3983  HE2 PHE   256      53.300  27.778  63.706  1.00  0.00           H
ATOM   3984  CD2 PHE   256      51.869  27.217  62.140  1.00  0.00           C
ATOM   3985  HD2 PHE   256      51.029  27.807  62.474  1.00  0.00           H
ATOM   3986  C   PHE   256      49.440  24.576  61.417  1.00  0.00           C
ATOM   3987  O   PHE   256      48.492  24.896  62.151  1.00  0.00           O
ATOM   3988  N   ASP   257      50.394  23.659  61.710  1.00  0.00           N
ATOM   3989  H   ASP   257      51.125  23.512  61.028  1.00  0.00           H
ATOM   3990  CA  ASP   257      50.498  22.837  62.829  1.00  0.00           C
ATOM   3991  HA  ASP   257      51.276  22.108  62.601  1.00  0.00           H
ATOM   3992  CB  ASP   257      51.046  23.653  64.039  1.00  0.00           C
ATOM   3993  HB2 ASP   257      51.842  24.352  63.785  1.00  0.00           H
ATOM   3994  HB3 ASP   257      50.249  24.199  64.545  1.00  0.00           H
ATOM   3995  CG  ASP   257      51.763  22.705  65.022  1.00  0.00           C
ATOM   3996  OD1 ASP   257      52.372  21.706  64.617  1.00  0.00           O
ATOM   3997  OD2 ASP   257      51.829  23.016  66.223  1.00  0.00           O
ATOM   3998  C   ASP   257      49.226  21.944  63.160  1.00  0.00           C
ATOM   3999  O   ASP   257      48.882  21.758  64.305  1.00  0.00           O
ATOM   4000  N   ASN   258      48.565  21.425  62.137  1.00  0.00           N
ATOM   4001  H   ASN   258      48.913  21.631  61.212  1.00  0.00           H
ATOM   4002  CA  ASN   258      47.568  20.317  62.229  1.00  0.00           C
ATOM   4003  HA  ASN   258      46.758  20.619  62.894  1.00  0.00           H
ATOM   4004  CB  ASN   258      47.059  20.138  60.772  1.00  0.00           C
ATOM   4005  HB2 ASN   258      47.876  20.161  60.051  1.00  0.00           H
ATOM   4006  HB3 ASN   258      46.507  19.221  60.566  1.00  0.00           H
ATOM   4007  CG  ASN   258      45.992  21.109  60.396  1.00  0.00           C
ATOM   4008  OD1 ASN   258      45.446  21.898  61.124  1.00  0.00           O
ATOM   4009  ND2 ASN   258      45.505  20.947  59.204  1.00  0.00           N
ATOM   4010 HD21 ASN   258      45.814  20.126  58.703  1.00  0.00           H
ATOM   4011 HD22 ASN   258      44.775  21.526  58.814  1.00  0.00           H
ATOM   4012  C   ASN   258      48.233  19.061  62.720  1.00  0.00           C
ATOM   4013  O   ASN   258      47.561  18.153  63.185  1.00  0.00           O
ATOM   4014  N   GLU   259      49.586  18.941  62.804  1.00  0.00           N
ATOM   4015  H   GLU   259      50.085  19.794  62.597  1.00  0.00           H
ATOM   4016  CA  GLU   259      50.252  17.766  63.370  1.00  0.00           C
ATOM   4017  HA  GLU   259      49.509  16.969  63.415  1.00  0.00           H
ATOM   4018  CB  GLU   259      51.457  17.395  62.551  1.00  0.00           C
ATOM   4019  HB2 GLU   259      52.201  18.192  62.560  1.00  0.00           H
ATOM   4020  HB3 GLU   259      51.804  16.420  62.896  1.00  0.00           H
ATOM   4021  CG  GLU   259      51.220  17.091  61.028  1.00  0.00           C
ATOM   4022  HG2 GLU   259      50.992  18.070  60.608  1.00  0.00           H
ATOM   4023  HG3 GLU   259      52.104  16.688  60.534  1.00  0.00           H
ATOM   4024  CD  GLU   259      49.970  16.237  60.680  1.00  0.00           C
ATOM   4025  OE1 GLU   259      49.600  15.166  61.246  1.00  0.00           O
ATOM   4026  OE2 GLU   259      49.231  16.662  59.701  1.00  0.00           O
ATOM   4027  C   GLU   259      50.708  17.967  64.828  1.00  0.00           C
ATOM   4028  O   GLU   259      51.164  17.041  65.534  1.00  0.00           O
ATOM   4029  N   HID   260      50.561  19.211  65.333  1.00  0.00           N
ATOM   4030  H   HID   260      50.226  19.932  64.708  1.00  0.00           H
ATOM   4031  CA  HID   260      50.545  19.628  66.732  1.00  0.00           C
ATOM   4032  HA  HID   260      50.235  20.663  66.875  1.00  0.00           H
ATOM   4033  CB  HID   260      49.424  18.947  67.485  1.00  0.00           C
ATOM   4034  HB2 HID   260      49.637  17.912  67.749  1.00  0.00           H
ATOM   4035  HB3 HID   260      49.381  19.541  68.399  1.00  0.00           H
ATOM   4036  CG  HID   260      48.022  19.053  66.898  1.00  0.00           C
ATOM   4037  ND1 HID   260      47.428  19.866  65.940  1.00  0.00           N
ATOM   4038  HD1 HID   260      47.898  20.553  65.367  1.00  0.00           H
ATOM   4039  CE1 HID   260      46.206  19.421  65.763  1.00  0.00           C
ATOM   4040  HE1 HID   260      45.726  19.699  64.836  1.00  0.00           H
ATOM   4041  NE2 HID   260      45.953  18.369  66.547  1.00  0.00           N
ATOM   4042  CD2 HID   260      47.109  18.119  67.303  1.00  0.00           C
ATOM   4043  HD2 HID   260      47.312  17.392  68.075  1.00  0.00           H
ATOM   4044  C   HID   260      51.927  19.496  67.462  1.00  0.00           C
ATOM   4045  O   HID   260      52.002  18.896  68.522  1.00  0.00           O
ATOM   4046  N   VAL   261      52.913  20.014  66.726  1.00  0.00           N
ATOM   4047  H   VAL   261      52.608  20.471  65.879  1.00  0.00           H
ATOM   4048  CA  VAL   261      54.389  19.753  66.941  1.00  0.00           C
ATOM   4049  HA  VAL   261      54.506  18.943  67.662  1.00  0.00           H
ATOM   4050  CB  VAL   261      55.062  19.109  65.692  1.00  0.00           C
ATOM   4051  HB  VAL   261      55.736  18.311  66.002  1.00  0.00           H
ATOM   4052  CG1 VAL   261      54.146  18.314  64.795  1.00  0.00           C
ATOM   4053 HG11 VAL   261      54.700  18.067  63.890  1.00  0.00           H
ATOM   4054 HG12 VAL   261      53.919  17.350  65.251  1.00  0.00           H
ATOM   4055 HG13 VAL   261      53.295  18.851  64.373  1.00  0.00           H
ATOM   4056  CG2 VAL   261      55.811  20.129  64.800  1.00  0.00           C
ATOM   4057 HG21 VAL   261      56.572  20.610  65.413  1.00  0.00           H
ATOM   4058 HG22 VAL   261      55.099  20.865  64.431  1.00  0.00           H
ATOM   4059 HG23 VAL   261      56.255  19.603  63.955  1.00  0.00           H
ATOM   4060  C   VAL   261      55.101  20.925  67.537  1.00  0.00           C
ATOM   4061  O   VAL   261      56.217  20.607  67.996  1.00  0.00           O
ATOM   4062  N   VAL   262      54.591  22.123  67.402  1.00  0.00           N
ATOM   4063  H   VAL   262      53.600  22.186  67.216  1.00  0.00           H
ATOM   4064  CA  VAL   262      55.368  23.378  67.650  1.00  0.00           C
ATOM   4065  HA  VAL   262      56.234  23.220  68.292  1.00  0.00           H
ATOM   4066  CB  VAL   262      55.830  23.933  66.273  1.00  0.00           C
ATOM   4067  HB  VAL   262      56.323  23.155  65.691  1.00  0.00           H
ATOM   4068  CG1 VAL   262      54.719  24.559  65.470  1.00  0.00           C
ATOM   4069 HG11 VAL   262      54.245  25.286  66.130  1.00  0.00           H
ATOM   4070 HG12 VAL   262      55.209  25.090  64.654  1.00  0.00           H
ATOM   4071 HG13 VAL   262      54.049  23.827  65.017  1.00  0.00           H
ATOM   4072  CG2 VAL   262      56.896  25.046  66.542  1.00  0.00           C
ATOM   4073 HG21 VAL   262      57.829  24.601  66.892  1.00  0.00           H
ATOM   4074 HG22 VAL   262      56.566  25.860  67.187  1.00  0.00           H
ATOM   4075 HG23 VAL   262      57.098  25.623  65.640  1.00  0.00           H
ATOM   4076  C   VAL   262      54.599  24.440  68.432  1.00  0.00           C
ATOM   4077  O   VAL   262      55.004  25.005  69.441  1.00  0.00           O
ATOM   4078  N   LEU   263      53.235  24.570  68.204  1.00  0.00           N
ATOM   4079  H   LEU   263      52.826  23.962  67.509  1.00  0.00           H
ATOM   4080  CA  LEU   263      52.474  25.692  68.831  1.00  0.00           C
ATOM   4081  HA  LEU   263      52.961  26.652  68.666  1.00  0.00           H
ATOM   4082  CB  LEU   263      51.131  25.861  67.995  1.00  0.00           C
ATOM   4083  HB2 LEU   263      50.445  25.014  68.011  1.00  0.00           H
ATOM   4084  HB3 LEU   263      50.572  26.657  68.486  1.00  0.00           H
ATOM   4085  CG  LEU   263      51.328  26.371  66.527  1.00  0.00           C
ATOM   4086  HG  LEU   263      51.827  25.639  65.892  1.00  0.00           H
ATOM   4087  CD1 LEU   263      49.896  26.679  65.906  1.00  0.00           C
ATOM   4088 HD11 LEU   263      49.569  27.635  66.317  1.00  0.00           H
ATOM   4089 HD12 LEU   263      49.194  25.908  66.222  1.00  0.00           H
ATOM   4090 HD13 LEU   263      49.973  26.663  64.820  1.00  0.00           H
ATOM   4091  CD2 LEU   263      51.970  27.809  66.434  1.00  0.00           C
ATOM   4092 HD21 LEU   263      51.893  28.332  65.482  1.00  0.00           H
ATOM   4093 HD22 LEU   263      51.307  28.411  67.057  1.00  0.00           H
ATOM   4094 HD23 LEU   263      53.037  27.747  66.647  1.00  0.00           H
ATOM   4095  C   LEU   263      52.220  25.483  70.370  1.00  0.00           C
ATOM   4096  O   LEU   263      51.624  24.417  70.709  1.00  0.00           O
ATOM   4097  N   PRO   264      52.623  26.426  71.254  1.00  0.00           N
ATOM   4098  CD  PRO   264      53.432  27.572  70.908  1.00  0.00           C
ATOM   4099  HD2 PRO   264      53.062  28.162  70.070  1.00  0.00           H
ATOM   4100  HD3 PRO   264      54.452  27.303  70.634  1.00  0.00           H
ATOM   4101  CG  PRO   264      53.521  28.431  72.213  1.00  0.00           C
ATOM   4102  HG2 PRO   264      52.752  29.203  72.253  1.00  0.00           H
ATOM   4103  HG3 PRO   264      54.546  28.781  72.337  1.00  0.00           H
ATOM   4104  CB  PRO   264      53.249  27.411  73.307  1.00  0.00           C
ATOM   4105  HB2 PRO   264      52.969  27.860  74.261  1.00  0.00           H
ATOM   4106  HB3 PRO   264      54.171  26.837  73.400  1.00  0.00           H
ATOM   4107  CA  PRO   264      52.282  26.352  72.730  1.00  0.00           C
ATOM   4108  HA  PRO   264      52.660  25.398  73.098  1.00  0.00           H
ATOM   4109  C   PRO   264      50.827  26.562  73.101  1.00  0.00           C
ATOM   4110  O   PRO   264      50.451  27.658  73.513  1.00  0.00           O
ATOM   4111  N   ARG   265      50.008  25.474  72.796  1.00  0.00           N
ATOM   4112  H   ARG   265      50.475  24.641  72.470  1.00  0.00           H
ATOM   4113  CA  ARG   265      48.543  25.487  72.889  1.00  0.00           C
ATOM   4114  HA  ARG   265      48.256  26.463  72.495  1.00  0.00           H
ATOM   4115  CB  ARG   265      47.865  24.444  71.972  1.00  0.00           C
ATOM   4116  HB2 ARG   265      48.139  23.431  72.262  1.00  0.00           H
ATOM   4117  HB3 ARG   265      46.788  24.581  72.070  1.00  0.00           H
ATOM   4118  CG  ARG   265      48.385  24.485  70.500  1.00  0.00           C
ATOM   4119  HG2 ARG   265      48.729  25.515  70.420  1.00  0.00           H
ATOM   4120  HG3 ARG   265      49.145  23.719  70.348  1.00  0.00           H
ATOM   4121  CD  ARG   265      47.320  24.114  69.467  1.00  0.00           C
ATOM   4122  HD2 ARG   265      46.399  24.662  69.672  1.00  0.00           H
ATOM   4123  HD3 ARG   265      47.734  24.583  68.576  1.00  0.00           H
ATOM   4124  NE  ARG   265      47.061  22.629  69.307  1.00  0.00           N
ATOM   4125  HE  ARG   265      47.621  22.058  69.923  1.00  0.00           H
ATOM   4126  CZ  ARG   265      46.091  21.941  68.733  1.00  0.00           C
ATOM   4127  NH1 ARG   265      45.190  22.554  67.970  1.00  0.00           N
ATOM   4128 HH11 ARG   265      45.178  23.530  67.710  1.00  0.00           H
ATOM   4129 HH12 ARG   265      44.470  21.976  67.560  1.00  0.00           H
ATOM   4130  NH2 ARG   265      45.958  20.658  68.867  1.00  0.00           N
ATOM   4131 HH21 ARG   265      46.590  20.082  69.404  1.00  0.00           H
ATOM   4132 HH22 ARG   265      45.099  20.299  68.474  1.00  0.00           H
ATOM   4133  C   ARG   265      48.139  25.370  74.390  1.00  0.00           C
ATOM   4134  O   ARG   265      48.625  24.508  75.124  1.00  0.00           O
ATOM   4135  N   THR   266      47.214  26.248  74.885  1.00  0.00           N
ATOM   4136  H   THR   266      46.767  26.830  74.191  1.00  0.00           H
ATOM   4137  CA  THR   266      46.583  26.182  76.219  1.00  0.00           C
ATOM   4138  HA  THR   266      47.331  25.862  76.945  1.00  0.00           H
ATOM   4139  CB  THR   266      45.980  27.561  76.430  1.00  0.00           C
ATOM   4140  HB  THR   266      45.487  27.569  77.402  1.00  0.00           H
ATOM   4141  CG2 THR   266      46.989  28.714  76.393  1.00  0.00           C
ATOM   4142 HG21 THR   266      46.525  29.698  76.454  1.00  0.00           H
ATOM   4143 HG22 THR   266      47.567  28.643  75.472  1.00  0.00           H
ATOM   4144 HG23 THR   266      47.748  28.571  77.163  1.00  0.00           H
ATOM   4145  OG1 THR   266      44.903  27.832  75.503  1.00  0.00           O
ATOM   4146  HG1 THR   266      45.261  28.226  74.704  1.00  0.00           H
ATOM   4147  C   THR   266      45.474  25.092  76.253  1.00  0.00           C
ATOM   4148  O   THR   266      44.971  24.633  75.187  1.00  0.00           O
ATOM   4149  N   LYS   267      44.945  24.807  77.482  1.00  0.00           N
ATOM   4150  H   LYS   267      45.391  25.217  78.290  1.00  0.00           H
ATOM   4151  CA  LYS   267      43.749  23.960  77.579  1.00  0.00           C
ATOM   4152  HA  LYS   267      44.183  23.057  77.150  1.00  0.00           H
ATOM   4153  CB  LYS   267      43.401  23.653  79.037  1.00  0.00           C
ATOM   4154  HB2 LYS   267      42.497  23.047  79.093  1.00  0.00           H
ATOM   4155  HB3 LYS   267      44.232  23.116  79.493  1.00  0.00           H
ATOM   4156  CG  LYS   267      43.009  24.871  79.897  1.00  0.00           C
ATOM   4157  HG2 LYS   267      43.588  25.775  79.712  1.00  0.00           H
ATOM   4158  HG3 LYS   267      41.961  25.089  79.692  1.00  0.00           H
ATOM   4159  CD  LYS   267      43.028  24.574  81.391  1.00  0.00           C
ATOM   4160  HD2 LYS   267      42.533  23.634  81.638  1.00  0.00           H
ATOM   4161  HD3 LYS   267      44.069  24.487  81.703  1.00  0.00           H
ATOM   4162  CE  LYS   267      42.175  25.552  82.293  1.00  0.00           C
ATOM   4163  HE2 LYS   267      42.482  26.598  82.284  1.00  0.00           H
ATOM   4164  HE3 LYS   267      41.193  25.511  81.821  1.00  0.00           H
ATOM   4165  NZ  LYS   267      42.181  25.105  83.696  1.00  0.00           N
ATOM   4166  HZ1 LYS   267      43.091  25.177  84.131  1.00  0.00           H
ATOM   4167  HZ2 LYS   267      41.906  24.134  83.744  1.00  0.00           H
ATOM   4168  HZ3 LYS   267      41.527  25.574  84.306  1.00  0.00           H
ATOM   4169  C   LYS   267      42.629  24.512  76.805  1.00  0.00           C
ATOM   4170  O   LYS   267      41.854  23.742  76.269  1.00  0.00           O
ATOM   4171  N   TYR   268      42.423  25.831  76.832  1.00  0.00           N
ATOM   4172  H   TYR   268      43.110  26.407  77.297  1.00  0.00           H
ATOM   4173  CA  TYR   268      41.411  26.543  76.137  1.00  0.00           C
ATOM   4174  HA  TYR   268      40.421  26.189  76.427  1.00  0.00           H
ATOM   4175  CB  TYR   268      41.454  27.971  76.533  1.00  0.00           C
ATOM   4176  HB2 TYR   268      42.317  28.477  76.102  1.00  0.00           H
ATOM   4177  HB3 TYR   268      40.609  28.531  76.134  1.00  0.00           H
ATOM   4178  CG  TYR   268      41.430  28.248  78.019  1.00  0.00           C
ATOM   4179  CD1 TYR   268      40.429  27.781  78.886  1.00  0.00           C
ATOM   4180  HD1 TYR   268      39.551  27.245  78.558  1.00  0.00           H
ATOM   4181  CE1 TYR   268      40.574  27.935  80.282  1.00  0.00           C
ATOM   4182  HE1 TYR   268      39.766  27.615  80.923  1.00  0.00           H
ATOM   4183  CZ  TYR   268      41.538  28.737  80.795  1.00  0.00           C
ATOM   4184  OH  TYR   268      41.530  29.045  82.100  1.00  0.00           O
ATOM   4185  HH  TYR   268      40.897  28.536  82.611  1.00  0.00           H
ATOM   4186  CE2 TYR   268      42.505  29.264  79.910  1.00  0.00           C
ATOM   4187  HE2 TYR   268      43.218  29.880  80.438  1.00  0.00           H
ATOM   4188  CD2 TYR   268      42.544  28.972  78.562  1.00  0.00           C
ATOM   4189  HD2 TYR   268      43.334  29.333  77.920  1.00  0.00           H
ATOM   4190  C   TYR   268      41.492  26.301  74.625  1.00  0.00           C
ATOM   4191  O   TYR   268      40.437  26.019  73.999  1.00  0.00           O
ATOM   4192  N   ASP   269      42.666  26.316  74.020  1.00  0.00           N
ATOM   4193  H   ASP   269      43.503  26.573  74.525  1.00  0.00           H
ATOM   4194  CA  ASP   269      42.871  25.944  72.604  1.00  0.00           C
ATOM   4195  HA  ASP   269      42.229  26.516  71.933  1.00  0.00           H
ATOM   4196  CB  ASP   269      44.265  26.172  72.085  1.00  0.00           C
ATOM   4197  HB2 ASP   269      44.924  25.423  72.523  1.00  0.00           H
ATOM   4198  HB3 ASP   269      44.132  25.984  71.020  1.00  0.00           H
ATOM   4199  CG  ASP   269      44.778  27.544  72.416  1.00  0.00           C
ATOM   4200  OD1 ASP   269      44.104  28.569  72.039  1.00  0.00           O
ATOM   4201  OD2 ASP   269      45.971  27.767  72.771  1.00  0.00           O
ATOM   4202  C   ASP   269      42.393  24.576  72.304  1.00  0.00           C
ATOM   4203  O   ASP   269      41.673  24.348  71.316  1.00  0.00           O
ATOM   4204  N   ILE   270      42.781  23.662  73.136  1.00  0.00           N
ATOM   4205  H   ILE   270      43.367  23.911  73.921  1.00  0.00           H
ATOM   4206  CA  ILE   270      42.385  22.244  73.025  1.00  0.00           C
ATOM   4207  HA  ILE   270      42.694  21.813  72.073  1.00  0.00           H
ATOM   4208  CB  ILE   270      43.296  21.413  74.056  1.00  0.00           C
ATOM   4209  HB  ILE   270      43.518  22.050  74.912  1.00  0.00           H
ATOM   4210  CG2 ILE   270      42.524  20.175  74.546  1.00  0.00           C
ATOM   4211 HG21 ILE   270      43.164  19.599  75.213  1.00  0.00           H
ATOM   4212 HG22 ILE   270      42.217  19.511  73.738  1.00  0.00           H
ATOM   4213 HG23 ILE   270      41.740  20.575  75.189  1.00  0.00           H
ATOM   4214  CG1 ILE   270      44.655  20.884  73.499  1.00  0.00           C
ATOM   4215 HG12 ILE   270      45.145  20.276  74.259  1.00  0.00           H
ATOM   4216 HG13 ILE   270      44.356  20.314  72.619  1.00  0.00           H
ATOM   4217  CD1 ILE   270      45.616  22.037  73.142  1.00  0.00           C
ATOM   4218 HD11 ILE   270      46.487  21.747  72.557  1.00  0.00           H
ATOM   4219 HD12 ILE   270      45.939  22.539  74.054  1.00  0.00           H
ATOM   4220 HD13 ILE   270      45.189  22.781  72.471  1.00  0.00           H
ATOM   4221  C   ILE   270      40.892  22.019  73.153  1.00  0.00           C
ATOM   4222  O   ILE   270      40.257  21.124  72.604  1.00  0.00           O
ATOM   4223  N   THR   271      40.183  22.921  73.870  1.00  0.00           N
ATOM   4224  H   THR   271      40.737  23.617  74.351  1.00  0.00           H
ATOM   4225  CA  THR   271      38.736  22.922  74.115  1.00  0.00           C
ATOM   4226  HA  THR   271      38.228  21.970  74.265  1.00  0.00           H
ATOM   4227  CB  THR   271      38.354  23.847  75.297  1.00  0.00           C
ATOM   4228  HB  THR   271      38.558  24.907  75.149  1.00  0.00           H
ATOM   4229  CG2 THR   271      36.856  23.686  75.613  1.00  0.00           C
ATOM   4230 HG21 THR   271      36.248  23.607  74.712  1.00  0.00           H
ATOM   4231 HG22 THR   271      36.519  24.531  76.213  1.00  0.00           H
ATOM   4232 HG23 THR   271      36.937  22.787  76.223  1.00  0.00           H
ATOM   4233  OG1 THR   271      39.123  23.415  76.422  1.00  0.00           O
ATOM   4234  HG1 THR   271      40.063  23.601  76.353  1.00  0.00           H
ATOM   4235  C   THR   271      38.052  23.531  72.846  1.00  0.00           C
ATOM   4236  O   THR   271      37.105  22.850  72.398  1.00  0.00           O
ATOM   4237  N   ILE   272      38.492  24.606  72.225  1.00  0.00           N
ATOM   4238  H   ILE   272      39.239  25.161  72.618  1.00  0.00           H
ATOM   4239  CA  ILE   272      38.078  25.007  70.983  1.00  0.00           C
ATOM   4240  HA  ILE   272      37.029  25.306  70.991  1.00  0.00           H
ATOM   4241  CB  ILE   272      38.905  26.267  70.618  1.00  0.00           C
ATOM   4242  HB  ILE   272      39.959  26.037  70.766  1.00  0.00           H
ATOM   4243  CG2 ILE   272      38.614  26.744  69.192  1.00  0.00           C
ATOM   4244 HG21 ILE   272      39.064  27.717  68.995  1.00  0.00           H
ATOM   4245 HG22 ILE   272      37.545  26.855  69.010  1.00  0.00           H
ATOM   4246 HG23 ILE   272      39.051  25.998  68.528  1.00  0.00           H
ATOM   4247  CG1 ILE   272      38.535  27.441  71.467  1.00  0.00           C
ATOM   4248 HG12 ILE   272      38.808  27.312  72.515  1.00  0.00           H
ATOM   4249 HG13 ILE   272      39.066  28.314  71.087  1.00  0.00           H
ATOM   4250  CD1 ILE   272      37.086  27.959  71.534  1.00  0.00           C
ATOM   4251 HD11 ILE   272      36.904  28.349  70.533  1.00  0.00           H
ATOM   4252 HD12 ILE   272      36.932  28.748  72.271  1.00  0.00           H
ATOM   4253 HD13 ILE   272      36.439  27.114  71.765  1.00  0.00           H
ATOM   4254  C   ILE   272      38.310  23.852  69.965  1.00  0.00           C
ATOM   4255  O   ILE   272      37.366  23.586  69.224  1.00  0.00           O
ATOM   4256  N   ASP   273      39.440  23.107  69.959  1.00  0.00           N
ATOM   4257  H   ASP   273      40.111  23.487  70.612  1.00  0.00           H
ATOM   4258  CA  ASP   273      39.788  22.288  68.821  1.00  0.00           C
ATOM   4259  HA  ASP   273      39.547  22.834  67.908  1.00  0.00           H
ATOM   4260  CB  ASP   273      41.301  22.037  68.799  1.00  0.00           C
ATOM   4261  HB2 ASP   273      41.945  22.878  69.056  1.00  0.00           H
ATOM   4262  HB3 ASP   273      41.474  21.299  69.583  1.00  0.00           H
ATOM   4263  CG  ASP   273      41.799  21.502  67.410  1.00  0.00           C
ATOM   4264  OD1 ASP   273      41.012  21.626  66.454  1.00  0.00           O
ATOM   4265  OD2 ASP   273      42.973  21.002  67.403  1.00  0.00           O
ATOM   4266  C   ASP   273      38.895  20.965  68.858  1.00  0.00           C
ATOM   4267  O   ASP   273      38.429  20.539  67.824  1.00  0.00           O
ATOM   4268  N   GLU   274      38.652  20.287  69.993  1.00  0.00           N
ATOM   4269  H   GLU   274      39.147  20.489  70.850  1.00  0.00           H
ATOM   4270  CA  GLU   274      37.829  19.123  70.060  1.00  0.00           C
ATOM   4271  HA  GLU   274      37.946  18.619  69.101  1.00  0.00           H
ATOM   4272  CB  GLU   274      38.201  18.175  71.181  1.00  0.00           C
ATOM   4273  HB2 GLU   274      38.077  18.677  72.142  1.00  0.00           H
ATOM   4274  HB3 GLU   274      37.490  17.350  71.162  1.00  0.00           H
ATOM   4275  CG  GLU   274      39.535  17.467  71.157  1.00  0.00           C
ATOM   4276  HG2 GLU   274      40.282  18.244  70.995  1.00  0.00           H
ATOM   4277  HG3 GLU   274      39.592  17.062  72.168  1.00  0.00           H
ATOM   4278  CD  GLU   274      39.557  16.409  70.069  1.00  0.00           C
ATOM   4279  OE1 GLU   274      38.514  15.846  69.743  1.00  0.00           O
ATOM   4280  OE2 GLU   274      40.616  15.908  69.687  1.00  0.00           O
ATOM   4281  C   GLU   274      36.329  19.329  70.093  1.00  0.00           C
ATOM   4282  O   GLU   274      35.535  18.403  69.877  1.00  0.00           O
ATOM   4283  N   GLU   275      35.867  20.576  70.321  1.00  0.00           N
ATOM   4284  H   GLU   275      36.553  21.264  70.598  1.00  0.00           H
ATOM   4285  CA  GLU   275      34.466  21.001  70.051  1.00  0.00           C
ATOM   4286  HA  GLU   275      33.704  20.227  70.138  1.00  0.00           H
ATOM   4287  CB  GLU   275      34.035  22.054  71.157  1.00  0.00           C
ATOM   4288  HB2 GLU   275      34.818  22.801  71.023  1.00  0.00           H
ATOM   4289  HB3 GLU   275      32.996  22.361  71.038  1.00  0.00           H
ATOM   4290  CG  GLU   275      34.247  21.585  72.659  1.00  0.00           C
ATOM   4291  HG2 GLU   275      35.300  21.321  72.759  1.00  0.00           H
ATOM   4292  HG3 GLU   275      33.963  22.394  73.333  1.00  0.00           H
ATOM   4293  CD  GLU   275      33.429  20.370  73.101  1.00  0.00           C
ATOM   4294  OE1 GLU   275      33.956  19.614  73.934  1.00  0.00           O
ATOM   4295  OE2 GLU   275      32.189  20.339  72.898  1.00  0.00           O
ATOM   4296  C   GLU   275      34.264  21.681  68.685  1.00  0.00           C
ATOM   4297  O   GLU   275      33.120  21.812  68.247  1.00  0.00           O
ATOM   4298  N   SER   276      35.294  21.840  67.809  1.00  0.00           N
ATOM   4299  H   SER   276      36.219  21.707  68.192  1.00  0.00           H
ATOM   4300  CA  SER   276      35.140  22.321  66.452  1.00  0.00           C
ATOM   4301  HA  SER   276      34.593  23.254  66.588  1.00  0.00           H
ATOM   4302  CB  SER   276      36.528  22.689  65.946  1.00  0.00           C
ATOM   4303  HB2 SER   276      36.391  23.301  65.054  1.00  0.00           H
ATOM   4304  HB3 SER   276      36.964  23.322  66.719  1.00  0.00           H
ATOM   4305  OG  SER   276      37.316  21.620  65.667  1.00  0.00           O
ATOM   4306  HG  SER   276      37.732  21.255  66.452  1.00  0.00           H
ATOM   4307  C   SER   276      34.436  21.382  65.462  1.00  0.00           C
ATOM   4308  O   SER   276      34.354  20.222  65.849  1.00  0.00           O
ATOM   4309  N   PRO   277      34.088  21.784  64.243  1.00  0.00           N
ATOM   4310  CD  PRO   277      33.706  23.208  64.013  1.00  0.00           C
ATOM   4311  HD2 PRO   277      34.563  23.745  63.607  1.00  0.00           H
ATOM   4312  HD3 PRO   277      33.137  23.723  64.787  1.00  0.00           H
ATOM   4313  CG  PRO   277      32.643  22.962  62.811  1.00  0.00           C
ATOM   4314  HG2 PRO   277      32.516  23.888  62.250  1.00  0.00           H
ATOM   4315  HG3 PRO   277      31.708  22.586  63.225  1.00  0.00           H
ATOM   4316  CB  PRO   277      33.150  21.771  62.085  1.00  0.00           C
ATOM   4317  HB2 PRO   277      33.926  22.055  61.374  1.00  0.00           H
ATOM   4318  HB3 PRO   277      32.334  21.298  61.539  1.00  0.00           H
ATOM   4319  CA  PRO   277      33.579  20.832  63.273  1.00  0.00           C
ATOM   4320  HA  PRO   277      32.733  20.325  63.737  1.00  0.00           H
ATOM   4321  C   PRO   277      34.579  19.772  62.820  1.00  0.00           C
ATOM   4322  O   PRO   277      34.245  18.579  62.681  1.00  0.00           O
ATOM   4323  N   ARG   278      35.872  20.030  62.760  1.00  0.00           N
ATOM   4324  H   ARG   278      36.150  20.951  63.067  1.00  0.00           H
ATOM   4325  CA  ARG   278      36.919  19.061  62.376  1.00  0.00           C
ATOM   4326  HA  ARG   278      36.588  18.022  62.375  1.00  0.00           H
ATOM   4327  CB  ARG   278      37.251  19.372  60.908  1.00  0.00           C
ATOM   4328  HB2 ARG   278      37.618  20.398  60.894  1.00  0.00           H
ATOM   4329  HB3 ARG   278      37.934  18.580  60.599  1.00  0.00           H
ATOM   4330  CG  ARG   278      36.061  19.148  59.894  1.00  0.00           C
ATOM   4331  HG2 ARG   278      35.659  18.140  59.808  1.00  0.00           H
ATOM   4332  HG3 ARG   278      35.220  19.797  60.136  1.00  0.00           H
ATOM   4333  CD  ARG   278      36.496  19.586  58.429  1.00  0.00           C
ATOM   4334  HD2 ARG   278      35.663  19.763  57.748  1.00  0.00           H
ATOM   4335  HD3 ARG   278      37.118  20.481  58.450  1.00  0.00           H
ATOM   4336  NE  ARG   278      37.101  18.404  57.748  1.00  0.00           N
ATOM   4337  HE  ARG   278      36.941  17.533  58.233  1.00  0.00           H
ATOM   4338  CZ  ARG   278      37.823  18.358  56.662  1.00  0.00           C
ATOM   4339  NH1 ARG   278      38.179  19.460  56.040  1.00  0.00           N
ATOM   4340 HH11 ARG   278      37.960  20.365  56.432  1.00  0.00           H
ATOM   4341 HH12 ARG   278      38.598  19.464  55.122  1.00  0.00           H
ATOM   4342  NH2 ARG   278      38.119  17.236  56.122  1.00  0.00           N
ATOM   4343 HH21 ARG   278      37.988  16.382  56.644  1.00  0.00           H
ATOM   4344 HH22 ARG   278      38.569  17.335  55.223  1.00  0.00           H
ATOM   4345  C   ARG   278      38.135  19.233  63.322  1.00  0.00           C
ATOM   4346  O   ARG   278      38.987  20.085  63.051  1.00  0.00           O
ATOM   4347  N   PRO   279      38.210  18.315  64.351  1.00  0.00           N
ATOM   4348  CD  PRO   279      37.117  17.492  64.887  1.00  0.00           C
ATOM   4349  HD2 PRO   279      37.161  16.523  64.388  1.00  0.00           H
ATOM   4350  HD3 PRO   279      36.125  17.943  64.840  1.00  0.00           H
ATOM   4351  CG  PRO   279      37.427  17.379  66.385  1.00  0.00           C
ATOM   4352  HG2 PRO   279      37.063  16.486  66.893  1.00  0.00           H
ATOM   4353  HG3 PRO   279      37.053  18.265  66.898  1.00  0.00           H
ATOM   4354  CB  PRO   279      38.967  17.476  66.533  1.00  0.00           C
ATOM   4355  HB2 PRO   279      39.327  16.463  66.356  1.00  0.00           H
ATOM   4356  HB3 PRO   279      39.313  18.100  67.357  1.00  0.00           H
ATOM   4357  CA  PRO   279      39.284  18.493  65.387  1.00  0.00           C
ATOM   4358  HA  PRO   279      39.355  19.503  65.794  1.00  0.00           H
ATOM   4359  C   PRO   279      40.674  18.192  64.866  1.00  0.00           C
ATOM   4360  O   PRO   279      40.935  17.076  64.371  1.00  0.00           O
ATOM   4361  N   GLY   280      41.550  19.156  65.030  1.00  0.00           N
ATOM   4362  H   GLY   280      41.354  19.944  65.631  1.00  0.00           H
ATOM   4363  CA  GLY   280      42.921  19.115  64.532  1.00  0.00           C
ATOM   4364  HA2 GLY   280      43.481  19.825  65.139  1.00  0.00           H
ATOM   4365  HA3 GLY   280      43.457  18.167  64.510  1.00  0.00           H
ATOM   4366  C   GLY   280      43.040  19.765  63.162  1.00  0.00           C
ATOM   4367  O   GLY   280      44.208  19.868  62.849  1.00  0.00           O
ATOM   4368  N   GLN   281      41.950  20.187  62.486  1.00  0.00           N
ATOM   4369  H   GLN   281      41.031  20.116  62.897  1.00  0.00           H
ATOM   4370  CA  GLN   281      42.089  20.915  61.223  1.00  0.00           C
ATOM   4371  HA  GLN   281      42.995  20.682  60.662  1.00  0.00           H
ATOM   4372  CB  GLN   281      40.880  20.661  60.284  1.00  0.00           C
ATOM   4373  HB2 GLN   281      39.987  20.688  60.909  1.00  0.00           H
ATOM   4374  HB3 GLN   281      40.704  21.401  59.502  1.00  0.00           H
ATOM   4375  CG  GLN   281      41.057  19.256  59.656  1.00  0.00           C
ATOM   4376  HG2 GLN   281      41.638  18.584  60.287  1.00  0.00           H
ATOM   4377  HG3 GLN   281      40.081  18.773  59.613  1.00  0.00           H
ATOM   4378  CD  GLN   281      41.655  19.157  58.235  1.00  0.00           C
ATOM   4379  OE1 GLN   281      42.003  20.139  57.612  1.00  0.00           O
ATOM   4380  NE2 GLN   281      41.645  18.004  57.703  1.00  0.00           N
ATOM   4381 HE21 GLN   281      41.938  17.804  56.757  1.00  0.00           H
ATOM   4382 HE22 GLN   281      41.284  17.197  58.191  1.00  0.00           H
ATOM   4383  C   GLN   281      42.197  22.450  61.527  1.00  0.00           C
ATOM   4384  O   GLN   281      41.609  22.825  62.524  1.00  0.00           O
ATOM   4385  N   GLN   282      42.785  23.259  60.662  1.00  0.00           N
ATOM   4386  H   GLN   282      43.157  22.890  59.798  1.00  0.00           H
ATOM   4387  CA  GLN   282      42.978  24.675  60.852  1.00  0.00           C
ATOM   4388  HA  GLN   282      43.788  24.877  60.150  1.00  0.00           H
ATOM   4389  CB  GLN   282      41.668  25.448  60.435  1.00  0.00           C
ATOM   4390  HB2 GLN   282      40.893  25.146  61.139  1.00  0.00           H
ATOM   4391  HB3 GLN   282      41.964  26.497  60.381  1.00  0.00           H
ATOM   4392  CG  GLN   282      41.130  25.072  59.042  1.00  0.00           C
ATOM   4393  HG2 GLN   282      40.931  24.000  59.052  1.00  0.00           H
ATOM   4394  HG3 GLN   282      40.126  25.494  59.000  1.00  0.00           H
ATOM   4395  CD  GLN   282      42.054  25.350  57.895  1.00  0.00           C
ATOM   4396  OE1 GLN   282      42.246  24.641  56.942  1.00  0.00           O
ATOM   4397  NE2 GLN   282      42.725  26.444  57.886  1.00  0.00           N
ATOM   4398 HE21 GLN   282      43.193  26.759  57.048  1.00  0.00           H
ATOM   4399 HE22 GLN   282      42.406  27.231  58.432  1.00  0.00           H
ATOM   4400  C   GLN   282      43.548  25.123  62.214  1.00  0.00           C
ATOM   4401  O   GLN   282      43.280  26.209  62.701  1.00  0.00           O
ATOM   4402  N   THR   283      44.515  24.344  62.787  1.00  0.00           N
ATOM   4403  H   THR   283      44.791  23.556  62.219  1.00  0.00           H
ATOM   4404  CA  THR   283      45.151  24.590  64.121  1.00  0.00           C
ATOM   4405  HA  THR   283      44.419  24.474  64.920  1.00  0.00           H
ATOM   4406  CB  THR   283      46.167  23.491  64.445  1.00  0.00           C
ATOM   4407  HB  THR   283      46.767  23.281  63.559  1.00  0.00           H
ATOM   4408  CG2 THR   283      47.018  23.894  65.671  1.00  0.00           C
ATOM   4409 HG21 THR   283      47.326  22.943  66.103  1.00  0.00           H
ATOM   4410 HG22 THR   283      46.523  24.490  66.438  1.00  0.00           H
ATOM   4411 HG23 THR   283      47.910  24.329  65.220  1.00  0.00           H
ATOM   4412  OG1 THR   283      45.372  22.368  64.932  1.00  0.00           O
ATOM   4413  HG1 THR   283      45.046  21.939  64.137  1.00  0.00           H
ATOM   4414  C   THR   283      45.716  25.941  64.445  1.00  0.00           C
ATOM   4415  O   THR   283      45.442  26.520  65.512  1.00  0.00           O
ATOM   4416  N   PHE   284      46.420  26.505  63.482  1.00  0.00           N
ATOM   4417  H   PHE   284      46.739  25.931  62.715  1.00  0.00           H
ATOM   4418  CA  PHE   284      46.975  27.917  63.584  1.00  0.00           C
ATOM   4419  HA  PHE   284      47.438  28.041  64.563  1.00  0.00           H
ATOM   4420  CB  PHE   284      48.015  28.176  62.518  1.00  0.00           C
ATOM   4421  HB2 PHE   284      48.859  27.558  62.824  1.00  0.00           H
ATOM   4422  HB3 PHE   284      47.718  27.782  61.547  1.00  0.00           H
ATOM   4423  CG  PHE   284      48.535  29.603  62.434  1.00  0.00           C
ATOM   4424  CD1 PHE   284      49.263  30.023  63.548  1.00  0.00           C
ATOM   4425  HD1 PHE   284      49.375  29.321  64.360  1.00  0.00           H
ATOM   4426  CE1 PHE   284      49.847  31.317  63.575  1.00  0.00           C
ATOM   4427  HE1 PHE   284      50.530  31.605  64.361  1.00  0.00           H
ATOM   4428  CZ  PHE   284      49.849  32.136  62.391  1.00  0.00           C
ATOM   4429  HZ  PHE   284      50.440  33.035  62.297  1.00  0.00           H
ATOM   4430  CE2 PHE   284      49.046  31.787  61.312  1.00  0.00           C
ATOM   4431  HE2 PHE   284      48.976  32.494  60.498  1.00  0.00           H
ATOM   4432  CD2 PHE   284      48.494  30.432  61.229  1.00  0.00           C
ATOM   4433  HD2 PHE   284      47.935  30.010  60.406  1.00  0.00           H
ATOM   4434  C   PHE   284      45.928  29.034  63.402  1.00  0.00           C
ATOM   4435  O   PHE   284      46.072  30.109  64.043  1.00  0.00           O
ATOM   4436  N   GLU   285      45.017  28.840  62.462  1.00  0.00           N
ATOM   4437  H   GLU   285      45.069  28.060  61.822  1.00  0.00           H
ATOM   4438  CA  GLU   285      43.901  29.735  62.355  1.00  0.00           C
ATOM   4439  HA  GLU   285      44.257  30.746  62.154  1.00  0.00           H
ATOM   4440  CB  GLU   285      43.066  29.291  61.124  1.00  0.00           C
ATOM   4441  HB2 GLU   285      43.745  28.956  60.341  1.00  0.00           H
ATOM   4442  HB3 GLU   285      42.464  28.421  61.383  1.00  0.00           H
ATOM   4443  CG  GLU   285      42.108  30.280  60.603  1.00  0.00           C
ATOM   4444  HG2 GLU   285      41.506  30.719  61.400  1.00  0.00           H
ATOM   4445  HG3 GLU   285      42.716  31.056  60.136  1.00  0.00           H
ATOM   4446  CD  GLU   285      41.139  29.550  59.576  1.00  0.00           C
ATOM   4447  OE1 GLU   285      39.913  29.855  59.574  1.00  0.00           O
ATOM   4448  OE2 GLU   285      41.599  28.731  58.704  1.00  0.00           O
ATOM   4449  C   GLU   285      43.058  29.772  63.603  1.00  0.00           C
ATOM   4450  O   GLU   285      42.578  30.811  64.040  1.00  0.00           O
ATOM   4451  N   LYS   286      42.774  28.601  64.232  1.00  0.00           N
ATOM   4452  H   LYS   286      43.111  27.751  63.804  1.00  0.00           H
ATOM   4453  CA  LYS   286      42.005  28.530  65.500  1.00  0.00           C
ATOM   4454  HA  LYS   286      41.050  29.008  65.282  1.00  0.00           H
ATOM   4455  CB  LYS   286      41.801  27.031  65.812  1.00  0.00           C
ATOM   4456  HB2 LYS   286      42.682  26.438  65.564  1.00  0.00           H
ATOM   4457  HB3 LYS   286      41.598  26.909  66.876  1.00  0.00           H
ATOM   4458  CG  LYS   286      40.654  26.359  64.990  1.00  0.00           C
ATOM   4459  HG2 LYS   286      39.723  26.705  65.438  1.00  0.00           H
ATOM   4460  HG3 LYS   286      40.614  26.707  63.958  1.00  0.00           H
ATOM   4461  CD  LYS   286      40.665  24.878  65.138  1.00  0.00           C
ATOM   4462  HD2 LYS   286      41.486  24.481  64.541  1.00  0.00           H
ATOM   4463  HD3 LYS   286      41.011  24.572  66.126  1.00  0.00           H
ATOM   4464  CE  LYS   286      39.352  24.160  64.767  1.00  0.00           C
ATOM   4465  HE2 LYS   286      38.658  24.153  65.606  1.00  0.00           H
ATOM   4466  HE3 LYS   286      38.938  24.663  63.893  1.00  0.00           H
ATOM   4467  NZ  LYS   286      39.704  22.761  64.493  1.00  0.00           N
ATOM   4468  HZ1 LYS   286      38.850  22.226  64.440  1.00  0.00           H
ATOM   4469  HZ2 LYS   286      40.227  22.364  65.261  1.00  0.00           H
ATOM   4470  HZ3 LYS   286      40.289  22.732  63.670  1.00  0.00           H
ATOM   4471  C   LYS   286      42.672  29.358  66.612  1.00  0.00           C
ATOM   4472  O   LYS   286      41.950  30.143  67.287  1.00  0.00           O
ATOM   4473  N   MET   287      44.033  29.230  66.775  1.00  0.00           N
ATOM   4474  H   MET   287      44.447  28.506  66.206  1.00  0.00           H
ATOM   4475  CA  MET   287      44.830  29.918  67.719  1.00  0.00           C
ATOM   4476  HA  MET   287      44.344  29.789  68.686  1.00  0.00           H
ATOM   4477  CB  MET   287      46.154  29.189  67.740  1.00  0.00           C
ATOM   4478  HB2 MET   287      45.996  28.144  67.478  1.00  0.00           H
ATOM   4479  HB3 MET   287      46.752  29.585  66.919  1.00  0.00           H
ATOM   4480  CG  MET   287      46.858  29.280  69.074  1.00  0.00           C
ATOM   4481  HG2 MET   287      47.142  30.326  69.190  1.00  0.00           H
ATOM   4482  HG3 MET   287      46.208  28.859  69.840  1.00  0.00           H
ATOM   4483  SD  MET   287      48.397  28.331  69.094  1.00  0.00           S
ATOM   4484  CE  MET   287      48.998  28.905  70.672  1.00  0.00           C
ATOM   4485  HE1 MET   287      49.000  29.993  70.595  1.00  0.00           H
ATOM   4486  HE2 MET   287      48.213  28.639  71.379  1.00  0.00           H
ATOM   4487  HE3 MET   287      49.990  28.534  70.932  1.00  0.00           H
ATOM   4488  C   MET   287      45.040  31.472  67.530  1.00  0.00           C
ATOM   4489  O   MET   287      45.516  32.168  68.411  1.00  0.00           O
ATOM   4490  N   SER   288      44.936  31.926  66.247  1.00  0.00           N
ATOM   4491  H   SER   288      44.548  31.351  65.513  1.00  0.00           H
ATOM   4492  CA  SER   288      45.454  33.286  65.818  1.00  0.00           C
ATOM   4493  HA  SER   288      45.526  33.894  66.719  1.00  0.00           H
ATOM   4494  CB  SER   288      46.841  33.139  65.113  1.00  0.00           C
ATOM   4495  HB2 SER   288      47.355  34.099  65.166  1.00  0.00           H
ATOM   4496  HB3 SER   288      47.403  32.362  65.631  1.00  0.00           H
ATOM   4497  OG  SER   288      46.630  32.674  63.763  1.00  0.00           O
ATOM   4498  HG  SER   288      46.389  31.748  63.836  1.00  0.00           H
ATOM   4499  C   SER   288      44.521  34.175  64.952  1.00  0.00           C
ATOM   4500  O   SER   288      44.902  35.323  64.632  1.00  0.00           O
ATOM   4501  N   SER   289      43.410  33.697  64.486  1.00  0.00           N
ATOM   4502  H   SER   289      43.119  32.773  64.777  1.00  0.00           H
ATOM   4503  CA  SER   289      42.402  34.545  63.708  1.00  0.00           C
ATOM   4504  HA  SER   289      42.910  35.377  63.220  1.00  0.00           H
ATOM   4505  CB  SER   289      41.710  33.678  62.645  1.00  0.00           C
ATOM   4506  HB2 SER   289      41.015  34.248  62.027  1.00  0.00           H
ATOM   4507  HB3 SER   289      42.421  33.354  61.884  1.00  0.00           H
ATOM   4508  OG  SER   289      40.976  32.681  63.157  1.00  0.00           O
ATOM   4509  HG  SER   289      41.603  32.029  63.479  1.00  0.00           H
ATOM   4510  C   SER   289      41.310  35.179  64.546  1.00  0.00           C
ATOM   4511  O   SER   289      41.103  34.818  65.739  1.00  0.00           O
ATOM   4512  N   GLY   290      40.572  36.150  64.022  1.00  0.00           N
ATOM   4513  H   GLY   290      40.819  36.400  63.076  1.00  0.00           H
ATOM   4514  CA  GLY   290      39.584  36.998  64.757  1.00  0.00           C
ATOM   4515  HA2 GLY   290      40.122  37.202  65.682  1.00  0.00           H
ATOM   4516  HA3 GLY   290      39.426  37.949  64.247  1.00  0.00           H
ATOM   4517  C   GLY   290      38.230  36.453  65.076  1.00  0.00           C
ATOM   4518  O   GLY   290      37.381  37.131  65.651  1.00  0.00           O
ATOM   4519  N   TYR   291      38.014  35.173  64.783  1.00  0.00           N
ATOM   4520  H   TYR   291      38.776  34.659  64.363  1.00  0.00           H
ATOM   4521  CA  TYR   291      36.698  34.588  64.828  1.00  0.00           C
ATOM   4522  HA  TYR   291      35.969  35.365  64.599  1.00  0.00           H
ATOM   4523  CB  TYR   291      36.737  33.399  63.859  1.00  0.00           C
ATOM   4524  HB2 TYR   291      37.060  33.783  62.892  1.00  0.00           H
ATOM   4525  HB3 TYR   291      37.435  32.585  64.061  1.00  0.00           H
ATOM   4526  CG  TYR   291      35.349  32.682  63.710  1.00  0.00           C
ATOM   4527  CD1 TYR   291      34.274  33.426  63.102  1.00  0.00           C
ATOM   4528  HD1 TYR   291      34.328  34.478  62.863  1.00  0.00           H
ATOM   4529  CE1 TYR   291      33.085  32.704  62.844  1.00  0.00           C
ATOM   4530  HE1 TYR   291      32.246  33.150  62.331  1.00  0.00           H
ATOM   4531  CZ  TYR   291      32.903  31.434  63.451  1.00  0.00           C
ATOM   4532  OH  TYR   291      31.767  30.747  63.283  1.00  0.00           O
ATOM   4533  HH  TYR   291      31.190  31.306  62.757  1.00  0.00           H
ATOM   4534  CE2 TYR   291      33.934  30.781  64.164  1.00  0.00           C
ATOM   4535  HE2 TYR   291      33.795  29.790  64.570  1.00  0.00           H
ATOM   4536  CD2 TYR   291      35.168  31.432  64.259  1.00  0.00           C
ATOM   4537  HD2 TYR   291      35.913  30.817  64.742  1.00  0.00           H
ATOM   4538  C   TYR   291      36.394  34.004  66.163  1.00  0.00           C
ATOM   4539  O   TYR   291      35.243  33.824  66.644  1.00  0.00           O
ATOM   4540  N   TYR   292      37.434  33.513  66.870  1.00  0.00           N
ATOM   4541  H   TYR   292      38.317  33.461  66.383  1.00  0.00           H
ATOM   4542  CA  TYR   292      37.256  32.752  68.093  1.00  0.00           C
ATOM   4543  HA  TYR   292      36.269  32.303  68.208  1.00  0.00           H
ATOM   4544  CB  TYR   292      38.165  31.527  68.149  1.00  0.00           C
ATOM   4545  HB2 TYR   292      39.143  32.005  68.138  1.00  0.00           H
ATOM   4546  HB3 TYR   292      37.984  30.867  68.998  1.00  0.00           H
ATOM   4547  CG  TYR   292      38.120  30.626  66.947  1.00  0.00           C
ATOM   4548  CD1 TYR   292      37.352  29.412  66.876  1.00  0.00           C
ATOM   4549  HD1 TYR   292      36.879  29.045  67.775  1.00  0.00           H
ATOM   4550  CE1 TYR   292      37.329  28.620  65.663  1.00  0.00           C
ATOM   4551  HE1 TYR   292      36.827  27.665  65.632  1.00  0.00           H
ATOM   4552  CZ  TYR   292      38.097  29.042  64.526  1.00  0.00           C
ATOM   4553  OH  TYR   292      37.998  28.324  63.357  1.00  0.00           O
ATOM   4554  HH  TYR   292      38.314  28.797  62.583  1.00  0.00           H
ATOM   4555  CE2 TYR   292      38.852  30.251  64.664  1.00  0.00           C
ATOM   4556  HE2 TYR   292      39.315  30.542  63.733  1.00  0.00           H
ATOM   4557  CD2 TYR   292      38.821  31.020  65.800  1.00  0.00           C
ATOM   4558  HD2 TYR   292      39.316  31.975  65.892  1.00  0.00           H
ATOM   4559  C   TYR   292      37.516  33.631  69.374  1.00  0.00           C
ATOM   4560  O   TYR   292      37.263  33.176  70.456  1.00  0.00           O
ATOM   4561  N   LEU   293      38.010  34.883  69.258  1.00  0.00           N
ATOM   4562  H   LEU   293      38.018  35.229  68.309  1.00  0.00           H
ATOM   4563  CA  LEU   293      38.492  35.682  70.393  1.00  0.00           C
ATOM   4564  HA  LEU   293      39.349  35.217  70.880  1.00  0.00           H
ATOM   4565  CB  LEU   293      38.912  36.991  69.826  1.00  0.00           C
ATOM   4566  HB2 LEU   293      38.131  37.623  69.403  1.00  0.00           H
ATOM   4567  HB3 LEU   293      39.236  37.635  70.644  1.00  0.00           H
ATOM   4568  CG  LEU   293      40.085  37.014  68.742  1.00  0.00           C
ATOM   4569  HG  LEU   293      39.804  36.515  67.815  1.00  0.00           H
ATOM   4570  CD1 LEU   293      40.317  38.471  68.354  1.00  0.00           C
ATOM   4571 HD11 LEU   293      40.953  38.524  67.470  1.00  0.00           H
ATOM   4572 HD12 LEU   293      40.719  38.971  69.235  1.00  0.00           H
ATOM   4573 HD13 LEU   293      39.356  38.961  68.193  1.00  0.00           H
ATOM   4574  CD2 LEU   293      41.442  36.551  69.138  1.00  0.00           C
ATOM   4575 HD21 LEU   293      41.858  37.145  69.952  1.00  0.00           H
ATOM   4576 HD22 LEU   293      41.226  35.511  69.383  1.00  0.00           H
ATOM   4577 HD23 LEU   293      42.057  36.496  68.240  1.00  0.00           H
ATOM   4578  C   LEU   293      37.496  35.960  71.496  1.00  0.00           C
ATOM   4579  O   LEU   293      37.911  35.895  72.672  1.00  0.00           O
ATOM   4580  N   GLY   294      36.240  36.287  71.126  1.00  0.00           N
ATOM   4581  H   GLY   294      36.047  36.576  70.178  1.00  0.00           H
ATOM   4582  CA  GLY   294      35.121  36.421  71.994  1.00  0.00           C
ATOM   4583  HA2 GLY   294      35.223  37.334  72.580  1.00  0.00           H
ATOM   4584  HA3 GLY   294      34.250  36.443  71.340  1.00  0.00           H
ATOM   4585  C   GLY   294      34.856  35.153  72.799  1.00  0.00           C
ATOM   4586  O   GLY   294      34.542  35.229  73.960  1.00  0.00           O
ATOM   4587  N   GLU   295      34.901  34.051  72.222  1.00  0.00           N
ATOM   4588  H   GLU   295      35.118  34.077  71.236  1.00  0.00           H
ATOM   4589  CA  GLU   295      34.759  32.652  72.895  1.00  0.00           C
ATOM   4590  HA  GLU   295      33.907  32.683  73.574  1.00  0.00           H
ATOM   4591  CB  GLU   295      34.307  31.612  71.902  1.00  0.00           C
ATOM   4592  HB2 GLU   295      33.343  31.978  71.547  1.00  0.00           H
ATOM   4593  HB3 GLU   295      35.008  31.549  71.069  1.00  0.00           H
ATOM   4594  CG  GLU   295      34.174  30.176  72.451  1.00  0.00           C
ATOM   4595  HG2 GLU   295      33.896  29.514  71.632  1.00  0.00           H
ATOM   4596  HG3 GLU   295      35.146  29.980  72.902  1.00  0.00           H
ATOM   4597  CD  GLU   295      33.064  30.042  73.522  1.00  0.00           C
ATOM   4598  OE1 GLU   295      32.110  30.827  73.569  1.00  0.00           O
ATOM   4599  OE2 GLU   295      33.134  29.075  74.296  1.00  0.00           O
ATOM   4600  C   GLU   295      35.955  32.171  73.662  1.00  0.00           C
ATOM   4601  O   GLU   295      35.725  31.608  74.734  1.00  0.00           O
ATOM   4602  N   ILE   296      37.223  32.318  73.279  1.00  0.00           N
ATOM   4603  H   ILE   296      37.424  32.494  72.306  1.00  0.00           H
ATOM   4604  CA  ILE   296      38.415  32.133  74.256  1.00  0.00           C
ATOM   4605  HA  ILE   296      38.343  31.127  74.670  1.00  0.00           H
ATOM   4606  CB  ILE   296      39.744  32.092  73.411  1.00  0.00           C
ATOM   4607  HB  ILE   296      39.900  33.037  72.891  1.00  0.00           H
ATOM   4608  CG2 ILE   296      40.953  31.884  74.287  1.00  0.00           C
ATOM   4609 HG21 ILE   296      41.818  32.016  73.636  1.00  0.00           H
ATOM   4610 HG22 ILE   296      40.871  30.884  74.712  1.00  0.00           H
ATOM   4611 HG23 ILE   296      40.994  32.605  75.103  1.00  0.00           H
ATOM   4612  CG1 ILE   296      39.741  31.056  72.311  1.00  0.00           C
ATOM   4613 HG12 ILE   296      39.588  30.064  72.738  1.00  0.00           H
ATOM   4614 HG13 ILE   296      38.852  31.256  71.713  1.00  0.00           H
ATOM   4615  CD1 ILE   296      40.905  31.113  71.342  1.00  0.00           C
ATOM   4616 HD11 ILE   296      41.149  32.174  71.294  1.00  0.00           H
ATOM   4617 HD12 ILE   296      40.717  30.747  70.331  1.00  0.00           H
ATOM   4618 HD13 ILE   296      41.695  30.508  71.787  1.00  0.00           H
ATOM   4619  C   ILE   296      38.407  33.030  75.456  1.00  0.00           C
ATOM   4620  O   ILE   296      38.788  32.609  76.525  1.00  0.00           O
ATOM   4621  N   LEU   297      37.913  34.291  75.335  1.00  0.00           N
ATOM   4622  H   LEU   297      37.702  34.598  74.396  1.00  0.00           H
ATOM   4623  CA  LEU   297      37.553  35.198  76.427  1.00  0.00           C
ATOM   4624  HA  LEU   297      38.391  35.370  77.101  1.00  0.00           H
ATOM   4625  CB  LEU   297      37.020  36.510  75.786  1.00  0.00           C
ATOM   4626  HB2 LEU   297      37.876  37.061  75.395  1.00  0.00           H
ATOM   4627  HB3 LEU   297      36.360  36.275  74.951  1.00  0.00           H
ATOM   4628  CG  LEU   297      36.213  37.442  76.732  1.00  0.00           C
ATOM   4629  HG  LEU   297      35.468  36.757  77.136  1.00  0.00           H
ATOM   4630  CD1 LEU   297      37.058  37.983  77.850  1.00  0.00           C
ATOM   4631 HD11 LEU   297      37.979  38.460  77.516  1.00  0.00           H
ATOM   4632 HD12 LEU   297      37.267  37.154  78.526  1.00  0.00           H
ATOM   4633 HD13 LEU   297      36.481  38.634  78.507  1.00  0.00           H
ATOM   4634  CD2 LEU   297      35.521  38.527  75.944  1.00  0.00           C
ATOM   4635 HD21 LEU   297      36.282  39.207  75.562  1.00  0.00           H
ATOM   4636 HD22 LEU   297      35.090  38.176  75.006  1.00  0.00           H
ATOM   4637 HD23 LEU   297      34.867  39.215  76.479  1.00  0.00           H
ATOM   4638  C   LEU   297      36.460  34.410  77.267  1.00  0.00           C
ATOM   4639  O   LEU   297      36.522  34.426  78.543  1.00  0.00           O
ATOM   4640  N   ARG   298      35.446  33.808  76.621  1.00  0.00           N
ATOM   4641  H   ARG   298      35.538  33.823  75.616  1.00  0.00           H
ATOM   4642  CA  ARG   298      34.261  33.165  77.229  1.00  0.00           C
ATOM   4643  HA  ARG   298      33.826  33.933  77.869  1.00  0.00           H
ATOM   4644  CB  ARG   298      33.156  32.858  76.180  1.00  0.00           C
ATOM   4645  HB2 ARG   298      33.067  33.775  75.599  1.00  0.00           H
ATOM   4646  HB3 ARG   298      33.472  31.974  75.627  1.00  0.00           H
ATOM   4647  CG  ARG   298      31.788  32.798  76.901  1.00  0.00           C
ATOM   4648  HG2 ARG   298      31.847  32.550  77.961  1.00  0.00           H
ATOM   4649  HG3 ARG   298      31.392  33.813  76.880  1.00  0.00           H
ATOM   4650  CD  ARG   298      30.684  31.920  76.306  1.00  0.00           C
ATOM   4651  HD2 ARG   298      29.775  31.969  76.906  1.00  0.00           H
ATOM   4652  HD3 ARG   298      30.468  32.262  75.294  1.00  0.00           H
ATOM   4653  NE  ARG   298      31.043  30.523  76.182  1.00  0.00           N
ATOM   4654  HE  ARG   298      31.684  30.399  75.412  1.00  0.00           H
ATOM   4655  CZ  ARG   298      30.725  29.412  76.780  1.00  0.00           C
ATOM   4656  NH1 ARG   298      29.979  29.354  77.889  1.00  0.00           N
ATOM   4657 HH11 ARG   298      29.421  30.151  78.161  1.00  0.00           H
ATOM   4658 HH12 ARG   298      29.540  28.455  78.033  1.00  0.00           H
ATOM   4659  NH2 ARG   298      31.200  28.250  76.440  1.00  0.00           N
ATOM   4660 HH21 ARG   298      31.927  28.236  75.739  1.00  0.00           H
ATOM   4661 HH22 ARG   298      31.210  27.494  77.109  1.00  0.00           H
ATOM   4662  C   ARG   298      34.623  31.933  78.049  1.00  0.00           C
ATOM   4663  O   ARG   298      34.078  31.653  79.110  1.00  0.00           O
ATOM   4664  N   LEU   299      35.670  31.232  77.675  1.00  0.00           N
ATOM   4665  H   LEU   299      36.212  31.501  76.867  1.00  0.00           H
ATOM   4666  CA  LEU   299      36.057  29.948  78.260  1.00  0.00           C
ATOM   4667  HA  LEU   299      35.154  29.387  78.502  1.00  0.00           H
ATOM   4668  CB  LEU   299      36.939  29.193  77.230  1.00  0.00           C
ATOM   4669  HB2 LEU   299      37.764  29.840  76.932  1.00  0.00           H
ATOM   4670  HB3 LEU   299      37.382  28.396  77.826  1.00  0.00           H
ATOM   4671  CG  LEU   299      36.049  28.501  76.054  1.00  0.00           C
ATOM   4672  HG  LEU   299      35.359  29.193  75.572  1.00  0.00           H
ATOM   4673  CD1 LEU   299      37.018  27.946  74.971  1.00  0.00           C
ATOM   4674 HD11 LEU   299      37.717  27.243  75.424  1.00  0.00           H
ATOM   4675 HD12 LEU   299      37.638  28.773  74.621  1.00  0.00           H
ATOM   4676 HD13 LEU   299      36.524  27.521  74.097  1.00  0.00           H
ATOM   4677  CD2 LEU   299      35.295  27.333  76.571  1.00  0.00           C
ATOM   4678 HD21 LEU   299      35.586  26.962  77.553  1.00  0.00           H
ATOM   4679 HD22 LEU   299      34.258  27.660  76.652  1.00  0.00           H
ATOM   4680 HD23 LEU   299      35.217  26.521  75.847  1.00  0.00           H
ATOM   4681  C   LEU   299      36.801  30.234  79.516  1.00  0.00           C
ATOM   4682  O   LEU   299      36.539  29.593  80.544  1.00  0.00           O
ATOM   4683  N   ALA   300      37.664  31.270  79.497  1.00  0.00           N
ATOM   4684  H   ALA   300      37.856  31.664  78.587  1.00  0.00           H
ATOM   4685  CA  ALA   300      38.581  31.617  80.675  1.00  0.00           C
ATOM   4686  HA  ALA   300      38.952  30.715  81.161  1.00  0.00           H
ATOM   4687  CB  ALA   300      39.705  32.678  80.265  1.00  0.00           C
ATOM   4688  HB1 ALA   300      40.363  32.340  79.466  1.00  0.00           H
ATOM   4689  HB2 ALA   300      40.361  32.991  81.078  1.00  0.00           H
ATOM   4690  HB3 ALA   300      39.244  33.605  79.924  1.00  0.00           H
ATOM   4691  C   ALA   300      37.661  32.304  81.704  1.00  0.00           C
ATOM   4692  O   ALA   300      37.823  31.917  82.830  1.00  0.00           O
ATOM   4693  N   LEU   301      36.665  33.119  81.256  1.00  0.00           N
ATOM   4694  H   LEU   301      36.706  33.373  80.279  1.00  0.00           H
ATOM   4695  CA  LEU   301      35.622  33.652  82.196  1.00  0.00           C
ATOM   4696  HA  LEU   301      36.044  34.259  82.998  1.00  0.00           H
ATOM   4697  CB  LEU   301      34.707  34.519  81.352  1.00  0.00           C
ATOM   4698  HB2 LEU   301      34.511  34.035  80.394  1.00  0.00           H
ATOM   4699  HB3 LEU   301      33.758  34.474  81.886  1.00  0.00           H
ATOM   4700  CG  LEU   301      35.291  35.985  81.339  1.00  0.00           C
ATOM   4701  HG  LEU   301      36.290  35.835  80.928  1.00  0.00           H
ATOM   4702  CD1 LEU   301      34.398  36.881  80.372  1.00  0.00           C
ATOM   4703 HD11 LEU   301      34.340  36.490  79.355  1.00  0.00           H
ATOM   4704 HD12 LEU   301      34.881  37.853  80.263  1.00  0.00           H
ATOM   4705 HD13 LEU   301      33.376  36.933  80.745  1.00  0.00           H
ATOM   4706  CD2 LEU   301      35.376  36.767  82.696  1.00  0.00           C
ATOM   4707 HD21 LEU   301      34.505  36.541  83.311  1.00  0.00           H
ATOM   4708 HD22 LEU   301      36.211  36.311  83.228  1.00  0.00           H
ATOM   4709 HD23 LEU   301      35.717  37.791  82.549  1.00  0.00           H
ATOM   4710  C   LEU   301      34.743  32.475  82.866  1.00  0.00           C
ATOM   4711  O   LEU   301      34.571  32.544  84.071  1.00  0.00           O
ATOM   4712  N   MET   302      34.290  31.529  82.028  1.00  0.00           N
ATOM   4713  H   MET   302      34.421  31.662  81.036  1.00  0.00           H
ATOM   4714  CA  MET   302      33.541  30.400  82.561  1.00  0.00           C
ATOM   4715  HA  MET   302      32.643  30.777  83.051  1.00  0.00           H
ATOM   4716  CB  MET   302      33.077  29.583  81.338  1.00  0.00           C
ATOM   4717  HB2 MET   302      32.507  30.252  80.694  1.00  0.00           H
ATOM   4718  HB3 MET   302      33.969  29.206  80.839  1.00  0.00           H
ATOM   4719  CG  MET   302      32.166  28.397  81.566  1.00  0.00           C
ATOM   4720  HG2 MET   302      31.802  28.037  80.605  1.00  0.00           H
ATOM   4721  HG3 MET   302      32.842  27.627  81.940  1.00  0.00           H
ATOM   4722  SD  MET   302      30.762  28.968  82.615  1.00  0.00           S
ATOM   4723  CE  MET   302      29.442  29.238  81.417  1.00  0.00           C
ATOM   4724  HE1 MET   302      28.658  29.899  81.782  1.00  0.00           H
ATOM   4725  HE2 MET   302      29.831  29.747  80.535  1.00  0.00           H
ATOM   4726  HE3 MET   302      29.006  28.340  80.977  1.00  0.00           H
ATOM   4727  C   MET   302      34.383  29.594  83.586  1.00  0.00           C
ATOM   4728  O   MET   302      33.825  29.129  84.627  1.00  0.00           O
ATOM   4729  N   ASP   303      35.675  29.355  83.301  1.00  0.00           N
ATOM   4730  H   ASP   303      36.085  29.906  82.561  1.00  0.00           H
ATOM   4731  CA  ASP   303      36.600  28.568  84.096  1.00  0.00           C
ATOM   4732  HA  ASP   303      36.159  27.571  84.105  1.00  0.00           H
ATOM   4733  CB  ASP   303      37.970  28.421  83.485  1.00  0.00           C
ATOM   4734  HB2 ASP   303      37.959  28.103  82.443  1.00  0.00           H
ATOM   4735  HB3 ASP   303      38.416  29.412  83.405  1.00  0.00           H
ATOM   4736  CG  ASP   303      38.981  27.531  84.202  1.00  0.00           C
ATOM   4737  OD1 ASP   303      40.141  27.522  83.702  1.00  0.00           O
ATOM   4738  OD2 ASP   303      38.673  26.905  85.215  1.00  0.00           O
ATOM   4739  C   ASP   303      36.675  29.173  85.516  1.00  0.00           C
ATOM   4740  O   ASP   303      36.529  28.557  86.508  1.00  0.00           O
ATOM   4741  N   MET   304      36.697  30.510  85.590  1.00  0.00           N
ATOM   4742  H   MET   304      36.544  30.944  84.691  1.00  0.00           H
ATOM   4743  CA  MET   304      36.560  31.414  86.696  1.00  0.00           C
ATOM   4744  HA  MET   304      37.105  30.994  87.542  1.00  0.00           H
ATOM   4745  CB  MET   304      37.159  32.781  86.316  1.00  0.00           C
ATOM   4746  HB2 MET   304      36.801  33.001  85.310  1.00  0.00           H
ATOM   4747  HB3 MET   304      36.916  33.550  87.050  1.00  0.00           H
ATOM   4748  CG  MET   304      38.631  32.600  86.016  1.00  0.00           C
ATOM   4749  HG2 MET   304      38.781  31.663  85.479  1.00  0.00           H
ATOM   4750  HG3 MET   304      38.955  33.490  85.477  1.00  0.00           H
ATOM   4751  SD  MET   304      39.708  32.385  87.560  1.00  0.00           S
ATOM   4752  CE  MET   304      39.395  33.992  88.430  1.00  0.00           C
ATOM   4753  HE1 MET   304      38.441  34.047  88.955  1.00  0.00           H
ATOM   4754  HE2 MET   304      40.151  34.196  89.188  1.00  0.00           H
ATOM   4755  HE3 MET   304      39.456  34.779  87.676  1.00  0.00           H
ATOM   4756  C   MET   304      35.175  31.502  87.325  1.00  0.00           C
ATOM   4757  O   MET   304      35.111  31.650  88.564  1.00  0.00           O
ATOM   4758  N   TYR   305      34.105  31.481  86.544  1.00  0.00           N
ATOM   4759  H   TYR   305      34.155  31.639  85.547  1.00  0.00           H
ATOM   4760  CA  TYR   305      32.724  31.287  87.127  1.00  0.00           C
ATOM   4761  HA  TYR   305      32.659  32.069  87.884  1.00  0.00           H
ATOM   4762  CB  TYR   305      31.746  31.435  86.029  1.00  0.00           C
ATOM   4763  HB2 TYR   305      31.699  32.479  85.717  1.00  0.00           H
ATOM   4764  HB3 TYR   305      32.054  30.809  85.191  1.00  0.00           H
ATOM   4765  CG  TYR   305      30.340  31.011  86.482  1.00  0.00           C
ATOM   4766  CD1 TYR   305      29.752  31.669  87.629  1.00  0.00           C
ATOM   4767  HD1 TYR   305      30.177  32.604  87.960  1.00  0.00           H
ATOM   4768  CE1 TYR   305      28.677  31.040  88.235  1.00  0.00           C
ATOM   4769  HE1 TYR   305      28.291  31.462  89.150  1.00  0.00           H
ATOM   4770  CZ  TYR   305      28.170  29.803  87.764  1.00  0.00           C
ATOM   4771  OH  TYR   305      27.153  29.185  88.343  1.00  0.00           O
ATOM   4772  HH  TYR   305      26.993  29.539  89.220  1.00  0.00           H
ATOM   4773  CE2 TYR   305      28.708  29.213  86.608  1.00  0.00           C
ATOM   4774  HE2 TYR   305      28.154  28.360  86.245  1.00  0.00           H
ATOM   4775  CD2 TYR   305      29.809  29.776  85.988  1.00  0.00           C
ATOM   4776  HD2 TYR   305      30.158  29.304  85.082  1.00  0.00           H
ATOM   4777  C   TYR   305      32.689  30.021  87.885  1.00  0.00           C
ATOM   4778  O   TYR   305      32.194  29.999  89.033  1.00  0.00           O
ATOM   4779  N   LYS   306      33.135  28.887  87.406  1.00  0.00           N
ATOM   4780  H   LYS   306      33.513  28.960  86.472  1.00  0.00           H
ATOM   4781  CA  LYS   306      33.118  27.605  88.118  1.00  0.00           C
ATOM   4782  HA  LYS   306      32.129  27.495  88.561  1.00  0.00           H
ATOM   4783  CB  LYS   306      33.405  26.565  87.080  1.00  0.00           C
ATOM   4784  HB2 LYS   306      34.286  26.884  86.523  1.00  0.00           H
ATOM   4785  HB3 LYS   306      33.652  25.590  87.499  1.00  0.00           H
ATOM   4786  CG  LYS   306      32.224  26.431  86.035  1.00  0.00           C
ATOM   4787  HG2 LYS   306      31.354  25.985  86.515  1.00  0.00           H
ATOM   4788  HG3 LYS   306      31.874  27.367  85.601  1.00  0.00           H
ATOM   4789  CD  LYS   306      32.574  25.490  84.877  1.00  0.00           C
ATOM   4790  HD2 LYS   306      33.537  25.855  84.520  1.00  0.00           H
ATOM   4791  HD3 LYS   306      32.798  24.541  85.365  1.00  0.00           H
ATOM   4792  CE  LYS   306      31.367  25.354  84.004  1.00  0.00           C
ATOM   4793  HE2 LYS   306      30.564  24.904  84.589  1.00  0.00           H
ATOM   4794  HE3 LYS   306      30.991  26.347  83.753  1.00  0.00           H
ATOM   4795  NZ  LYS   306      31.543  24.522  82.805  1.00  0.00           N
ATOM   4796  HZ1 LYS   306      32.269  24.902  82.214  1.00  0.00           H
ATOM   4797  HZ2 LYS   306      30.721  24.581  82.223  1.00  0.00           H
ATOM   4798  HZ3 LYS   306      31.823  23.568  82.983  1.00  0.00           H
ATOM   4799  C   LYS   306      34.167  27.399  89.282  1.00  0.00           C
ATOM   4800  O   LYS   306      33.966  26.568  90.182  1.00  0.00           O
ATOM   4801  N   GLN   307      35.211  28.256  89.362  1.00  0.00           N
ATOM   4802  H   GLN   307      35.301  28.935  88.620  1.00  0.00           H
ATOM   4803  CA  GLN   307      36.002  28.434  90.579  1.00  0.00           C
ATOM   4804  HA  GLN   307      36.249  27.451  90.979  1.00  0.00           H
ATOM   4805  CB  GLN   307      37.330  29.095  90.379  1.00  0.00           C
ATOM   4806  HB2 GLN   307      37.326  30.018  89.798  1.00  0.00           H
ATOM   4807  HB3 GLN   307      37.735  29.546  91.286  1.00  0.00           H
ATOM   4808  CG  GLN   307      38.249  28.053  89.751  1.00  0.00           C
ATOM   4809  HG2 GLN   307      38.713  27.539  90.594  1.00  0.00           H
ATOM   4810  HG3 GLN   307      37.684  27.295  89.211  1.00  0.00           H
ATOM   4811  CD  GLN   307      39.373  28.558  88.911  1.00  0.00           C
ATOM   4812  OE1 GLN   307      40.451  28.750  89.376  1.00  0.00           O
ATOM   4813  NE2 GLN   307      39.148  28.768  87.659  1.00  0.00           N
ATOM   4814 HE21 GLN   307      39.881  29.160  87.085  1.00  0.00           H
ATOM   4815 HE22 GLN   307      38.255  28.565  87.234  1.00  0.00           H
ATOM   4816  C   GLN   307      35.282  29.292  91.719  1.00  0.00           C
ATOM   4817  O   GLN   307      35.723  29.361  92.887  1.00  0.00           O
ATOM   4818  N   GLY   308      34.151  29.965  91.416  1.00  0.00           N
ATOM   4819  H   GLY   308      33.832  29.857  90.464  1.00  0.00           H
ATOM   4820  CA  GLY   308      33.345  30.693  92.440  1.00  0.00           C
ATOM   4821  HA2 GLY   308      32.288  30.591  92.198  1.00  0.00           H
ATOM   4822  HA3 GLY   308      33.702  30.285  93.387  1.00  0.00           H
ATOM   4823  C   GLY   308      33.682  32.191  92.653  1.00  0.00           C
ATOM   4824  O   GLY   308      32.939  32.884  93.326  1.00  0.00           O
ATOM   4825  N   PHE   309      34.627  32.725  91.900  1.00  0.00           N
ATOM   4826  H   PHE   309      34.966  32.137  91.152  1.00  0.00           H
ATOM   4827  CA  PHE   309      35.039  34.139  92.050  1.00  0.00           C
ATOM   4828  HA  PHE   309      35.046  34.236  93.136  1.00  0.00           H
ATOM   4829  CB  PHE   309      36.460  34.392  91.547  1.00  0.00           C
ATOM   4830  HB2 PHE   309      36.564  34.499  90.467  1.00  0.00           H
ATOM   4831  HB3 PHE   309      36.546  35.413  91.921  1.00  0.00           H
ATOM   4832  CG  PHE   309      37.619  33.641  92.123  1.00  0.00           C
ATOM   4833  CD1 PHE   309      38.083  32.470  91.516  1.00  0.00           C
ATOM   4834  HD1 PHE   309      37.749  32.236  90.516  1.00  0.00           H
ATOM   4835  CE1 PHE   309      39.184  31.783  92.055  1.00  0.00           C
ATOM   4836  HE1 PHE   309      39.545  30.908  91.535  1.00  0.00           H
ATOM   4837  CZ  PHE   309      39.684  32.119  93.312  1.00  0.00           C
ATOM   4838  HZ  PHE   309      40.334  31.437  93.840  1.00  0.00           H
ATOM   4839  CE2 PHE   309      39.263  33.348  93.892  1.00  0.00           C
ATOM   4840  HE2 PHE   309      39.767  33.677  94.789  1.00  0.00           H
ATOM   4841  CD2 PHE   309      38.265  34.120  93.287  1.00  0.00           C
ATOM   4842  HD2 PHE   309      38.025  35.080  93.718  1.00  0.00           H
ATOM   4843  C   PHE   309      34.179  35.200  91.396  1.00  0.00           C
ATOM   4844  O   PHE   309      34.008  36.321  91.894  1.00  0.00           O
ATOM   4845  N   ILE   310      33.480  34.933  90.326  1.00  0.00           N
ATOM   4846  H   ILE   310      33.505  33.980  89.993  1.00  0.00           H
ATOM   4847  CA  ILE   310      32.779  35.868  89.486  1.00  0.00           C
ATOM   4848  HA  ILE   310      32.726  36.728  90.153  1.00  0.00           H
ATOM   4849  CB  ILE   310      33.625  36.320  88.294  1.00  0.00           C
ATOM   4850  HB  ILE   310      33.051  37.124  87.832  1.00  0.00           H
ATOM   4851  CG2 ILE   310      35.029  36.978  88.476  1.00  0.00           C
ATOM   4852 HG21 ILE   310      35.196  37.573  87.578  1.00  0.00           H
ATOM   4853 HG22 ILE   310      35.819  36.249  88.656  1.00  0.00           H
ATOM   4854 HG23 ILE   310      35.053  37.592  89.376  1.00  0.00           H
ATOM   4855  CG1 ILE   310      33.688  35.217  87.139  1.00  0.00           C
ATOM   4856 HG12 ILE   310      34.435  34.467  87.400  1.00  0.00           H
ATOM   4857 HG13 ILE   310      32.695  34.771  87.078  1.00  0.00           H
ATOM   4858  CD1 ILE   310      33.987  35.602  85.729  1.00  0.00           C
ATOM   4859 HD11 ILE   310      33.201  36.320  85.496  1.00  0.00           H
ATOM   4860 HD12 ILE   310      33.859  34.767  85.040  1.00  0.00           H
ATOM   4861 HD13 ILE   310      34.991  36.020  85.657  1.00  0.00           H
ATOM   4862  C   ILE   310      31.375  35.401  89.159  1.00  0.00           C
ATOM   4863  O   ILE   310      31.076  34.195  89.322  1.00  0.00           O
ATOM   4864  N   PHE   311      30.529  36.271  88.780  1.00  0.00           N
ATOM   4865  H   PHE   311      30.817  37.221  88.966  1.00  0.00           H
ATOM   4866  CA  PHE   311      29.076  36.091  88.362  1.00  0.00           C
ATOM   4867  HA  PHE   311      28.647  37.083  88.219  1.00  0.00           H
ATOM   4868  CB  PHE   311      28.985  35.349  86.984  1.00  0.00           C
ATOM   4869  HB2 PHE   311      29.338  34.322  87.069  1.00  0.00           H
ATOM   4870  HB3 PHE   311      27.934  35.299  86.700  1.00  0.00           H
ATOM   4871  CG  PHE   311      29.766  35.878  85.767  1.00  0.00           C
ATOM   4872  CD1 PHE   311      30.114  37.250  85.627  1.00  0.00           C
ATOM   4873  HD1 PHE   311      29.687  37.996  86.281  1.00  0.00           H
ATOM   4874  CE1 PHE   311      30.950  37.769  84.632  1.00  0.00           C
ATOM   4875  HE1 PHE   311      31.266  38.785  84.450  1.00  0.00           H
ATOM   4876  CZ  PHE   311      31.274  36.813  83.634  1.00  0.00           C
ATOM   4877  HZ  PHE   311      31.892  37.193  82.834  1.00  0.00           H
ATOM   4878  CE2 PHE   311      30.938  35.449  83.691  1.00  0.00           C
ATOM   4879  HE2 PHE   311      31.264  34.754  82.930  1.00  0.00           H
ATOM   4880  CD2 PHE   311      30.162  34.963  84.726  1.00  0.00           C
ATOM   4881  HD2 PHE   311      29.833  33.935  84.747  1.00  0.00           H
ATOM   4882  C   PHE   311      28.237  35.389  89.497  1.00  0.00           C
ATOM   4883  O   PHE   311      27.376  34.522  89.280  1.00  0.00           O
ATOM   4884  N   LYS   312      28.471  35.816  90.704  1.00  0.00           N
ATOM   4885  H   LYS   312      28.997  36.674  90.781  1.00  0.00           H
ATOM   4886  CA  LYS   312      27.976  35.210  91.966  1.00  0.00           C
ATOM   4887  HA  LYS   312      28.157  34.144  91.829  1.00  0.00           H
ATOM   4888  CB  LYS   312      28.874  35.588  93.098  1.00  0.00           C
ATOM   4889  HB2 LYS   312      28.809  36.660  93.288  1.00  0.00           H
ATOM   4890  HB3 LYS   312      28.490  35.113  94.000  1.00  0.00           H
ATOM   4891  CG  LYS   312      30.343  35.255  92.886  1.00  0.00           C
ATOM   4892  HG2 LYS   312      30.392  34.182  92.701  1.00  0.00           H
ATOM   4893  HG3 LYS   312      30.704  35.898  92.083  1.00  0.00           H
ATOM   4894  CD  LYS   312      31.258  35.481  94.105  1.00  0.00           C
ATOM   4895  HD2 LYS   312      32.301  35.177  94.017  1.00  0.00           H
ATOM   4896  HD3 LYS   312      31.170  36.549  94.304  1.00  0.00           H
ATOM   4897  CE  LYS   312      30.656  34.767  95.253  1.00  0.00           C
ATOM   4898  HE2 LYS   312      29.788  35.393  95.461  1.00  0.00           H
ATOM   4899  HE3 LYS   312      30.331  33.746  95.055  1.00  0.00           H
ATOM   4900  NZ  LYS   312      31.527  34.841  96.446  1.00  0.00           N
ATOM   4901  HZ1 LYS   312      31.884  35.774  96.595  1.00  0.00           H
ATOM   4902  HZ2 LYS   312      32.345  34.257  96.338  1.00  0.00           H
ATOM   4903  HZ3 LYS   312      31.119  34.556  97.325  1.00  0.00           H
ATOM   4904  C   LYS   312      26.514  35.578  92.166  1.00  0.00           C
ATOM   4905  O   LYS   312      26.073  36.754  92.208  1.00  0.00           O
ATOM   4906  N   ASN   313      25.699  34.490  92.383  1.00  0.00           N
ATOM   4907  H   ASN   313      26.108  33.575  92.505  1.00  0.00           H
ATOM   4908  CA  ASN   313      24.244  34.627  92.352  1.00  0.00           C
ATOM   4909  HA  ASN   313      23.975  33.570  92.337  1.00  0.00           H
ATOM   4910  CB  ASN   313      23.798  35.151  93.689  1.00  0.00           C
ATOM   4911  HB2 ASN   313      24.342  36.035  94.026  1.00  0.00           H
ATOM   4912  HB3 ASN   313      22.719  35.301  93.645  1.00  0.00           H
ATOM   4913  CG  ASN   313      23.999  34.231  94.806  1.00  0.00           C
ATOM   4914  OD1 ASN   313      23.180  33.366  95.107  1.00  0.00           O
ATOM   4915  ND2 ASN   313      25.018  34.462  95.575  1.00  0.00           N
ATOM   4916 HD21 ASN   313      25.774  35.058  95.269  1.00  0.00           H
ATOM   4917 HD22 ASN   313      25.164  33.764  96.291  1.00  0.00           H
ATOM   4918  C   ASN   313      23.575  35.336  91.133  1.00  0.00           C
ATOM   4919  O   ASN   313      22.387  35.607  91.202  1.00  0.00           O
ATOM   4920  N   GLN   314      24.253  35.561  90.041  1.00  0.00           N
ATOM   4921  H   GLN   314      25.222  35.276  90.020  1.00  0.00           H
ATOM   4922  CA  GLN   314      23.717  36.008  88.700  1.00  0.00           C
ATOM   4923  HA  GLN   314      22.812  36.597  88.842  1.00  0.00           H
ATOM   4924  CB  GLN   314      24.818  36.715  87.918  1.00  0.00           C
ATOM   4925  HB2 GLN   314      25.684  36.135  87.601  1.00  0.00           H
ATOM   4926  HB3 GLN   314      24.440  36.921  86.917  1.00  0.00           H
ATOM   4927  CG  GLN   314      25.454  38.040  88.584  1.00  0.00           C
ATOM   4928  HG2 GLN   314      25.974  37.868  89.527  1.00  0.00           H
ATOM   4929  HG3 GLN   314      26.190  38.466  87.901  1.00  0.00           H
ATOM   4930  CD  GLN   314      24.303  38.998  88.814  1.00  0.00           C
ATOM   4931  OE1 GLN   314      23.456  39.194  87.972  1.00  0.00           O
ATOM   4932  NE2 GLN   314      24.205  39.751  89.862  1.00  0.00           N
ATOM   4933 HE21 GLN   314      23.456  40.429  89.905  1.00  0.00           H
ATOM   4934 HE22 GLN   314      24.822  39.627  90.651  1.00  0.00           H
ATOM   4935  C   GLN   314      23.167  34.717  87.963  1.00  0.00           C
ATOM   4936  O   GLN   314      23.504  33.595  88.262  1.00  0.00           O
ATOM   4937  N   ASP   315      22.335  34.979  86.898  1.00  0.00           N
ATOM   4938  H   ASP   315      22.173  35.953  86.686  1.00  0.00           H
ATOM   4939  CA  ASP   315      21.967  34.029  85.830  1.00  0.00           C
ATOM   4940  HA  ASP   315      21.870  33.060  86.319  1.00  0.00           H
ATOM   4941  CB  ASP   315      20.574  34.522  85.343  1.00  0.00           C
ATOM   4942  HB2 ASP   315      19.932  34.699  86.205  1.00  0.00           H
ATOM   4943  HB3 ASP   315      20.690  35.461  84.801  1.00  0.00           H
ATOM   4944  CG  ASP   315      19.880  33.529  84.346  1.00  0.00           C
ATOM   4945  OD1 ASP   315      20.363  32.438  83.886  1.00  0.00           O
ATOM   4946  OD2 ASP   315      18.673  33.743  84.193  1.00  0.00           O
ATOM   4947  C   ASP   315      22.960  33.810  84.660  1.00  0.00           C
ATOM   4948  O   ASP   315      23.332  34.764  84.033  1.00  0.00           O
ATOM   4949  N   LEU   316      23.356  32.566  84.354  1.00  0.00           N
ATOM   4950  H   LEU   316      23.039  31.871  85.013  1.00  0.00           H
ATOM   4951  CA  LEU   316      24.330  32.170  83.303  1.00  0.00           C
ATOM   4952  HA  LEU   316      24.953  33.008  82.991  1.00  0.00           H
ATOM   4953  CB  LEU   316      25.228  31.103  83.907  1.00  0.00           C
ATOM   4954  HB2 LEU   316      24.576  30.453  84.490  1.00  0.00           H
ATOM   4955  HB3 LEU   316      25.627  30.462  83.121  1.00  0.00           H
ATOM   4956  CG  LEU   316      26.499  31.367  84.773  1.00  0.00           C
ATOM   4957  HG  LEU   316      26.946  30.384  84.926  1.00  0.00           H
ATOM   4958  CD1 LEU   316      27.526  32.186  84.040  1.00  0.00           C
ATOM   4959 HD11 LEU   316      27.611  31.708  83.064  1.00  0.00           H
ATOM   4960 HD12 LEU   316      28.505  32.247  84.518  1.00  0.00           H
ATOM   4961 HD13 LEU   316      27.135  33.203  83.997  1.00  0.00           H
ATOM   4962  CD2 LEU   316      26.075  31.984  86.087  1.00  0.00           C
ATOM   4963 HD21 LEU   316      25.287  32.719  85.924  1.00  0.00           H
ATOM   4964 HD22 LEU   316      25.650  31.198  86.712  1.00  0.00           H
ATOM   4965 HD23 LEU   316      26.874  32.455  86.659  1.00  0.00           H
ATOM   4966  C   LEU   316      23.630  31.568  82.065  1.00  0.00           C
ATOM   4967  O   LEU   316      24.356  31.144  81.165  1.00  0.00           O
ATOM   4968  N   SER   317      22.281  31.483  82.061  1.00  0.00           N
ATOM   4969  H   SER   317      21.718  31.862  82.809  1.00  0.00           H
ATOM   4970  CA  SER   317      21.506  30.880  81.049  1.00  0.00           C
ATOM   4971  HA  SER   317      21.763  29.826  80.934  1.00  0.00           H
ATOM   4972  CB  SER   317      20.012  30.892  81.362  1.00  0.00           C
ATOM   4973  HB2 SER   317      19.433  30.325  80.633  1.00  0.00           H
ATOM   4974  HB3 SER   317      19.967  30.381  82.323  1.00  0.00           H
ATOM   4975  OG  SER   317      19.474  32.183  81.484  1.00  0.00           O
ATOM   4976  HG  SER   317      19.787  32.523  82.325  1.00  0.00           H
ATOM   4977  C   SER   317      21.762  31.380  79.614  1.00  0.00           C
ATOM   4978  O   SER   317      21.532  30.668  78.638  1.00  0.00           O
ATOM   4979  N   LYS   318      22.372  32.595  79.364  1.00  0.00           N
ATOM   4980  H   LYS   318      22.522  33.233  80.132  1.00  0.00           H
ATOM   4981  CA  LYS   318      22.774  33.091  78.018  1.00  0.00           C
ATOM   4982  HA  LYS   318      22.268  32.508  77.249  1.00  0.00           H
ATOM   4983  CB  LYS   318      22.290  34.588  77.743  1.00  0.00           C
ATOM   4984  HB2 LYS   318      22.382  35.199  78.642  1.00  0.00           H
ATOM   4985  HB3 LYS   318      22.998  34.956  77.003  1.00  0.00           H
ATOM   4986  CG  LYS   318      20.837  34.773  77.245  1.00  0.00           C
ATOM   4987  HG2 LYS   318      20.640  35.790  76.904  1.00  0.00           H
ATOM   4988  HG3 LYS   318      20.695  34.097  76.402  1.00  0.00           H
ATOM   4989  CD  LYS   318      19.807  34.381  78.303  1.00  0.00           C
ATOM   4990  HD2 LYS   318      18.807  34.457  77.875  1.00  0.00           H
ATOM   4991  HD3 LYS   318      20.023  33.380  78.677  1.00  0.00           H
ATOM   4992  CE  LYS   318      19.886  35.187  79.632  1.00  0.00           C
ATOM   4993  HE2 LYS   318      20.871  35.111  80.094  1.00  0.00           H
ATOM   4994  HE3 LYS   318      19.657  36.205  79.318  1.00  0.00           H
ATOM   4995  NZ  LYS   318      18.856  34.737  80.598  1.00  0.00           N
ATOM   4996  HZ1 LYS   318      17.897  34.868  80.308  1.00  0.00           H
ATOM   4997  HZ2 LYS   318      18.861  35.293  81.440  1.00  0.00           H
ATOM   4998  HZ3 LYS   318      18.939  33.801  80.971  1.00  0.00           H
ATOM   4999  C   LYS   318      24.274  32.855  77.788  1.00  0.00           C
ATOM   5000  O   LYS   318      24.633  32.462  76.698  1.00  0.00           O
ATOM   5001  N   PHE   319      25.090  33.173  78.841  1.00  0.00           N
ATOM   5002  H   PHE   319      24.598  33.429  79.685  1.00  0.00           H
ATOM   5003  CA  PHE   319      26.551  32.905  78.877  1.00  0.00           C
ATOM   5004  HA  PHE   319      26.977  33.400  78.005  1.00  0.00           H
ATOM   5005  CB  PHE   319      27.128  33.599  80.081  1.00  0.00           C
ATOM   5006  HB2 PHE   319      26.541  34.444  80.441  1.00  0.00           H
ATOM   5007  HB3 PHE   319      27.191  32.965  80.966  1.00  0.00           H
ATOM   5008  CG  PHE   319      28.543  34.161  79.983  1.00  0.00           C
ATOM   5009  CD1 PHE   319      28.794  35.284  79.158  1.00  0.00           C
ATOM   5010  HD1 PHE   319      27.968  35.773  78.662  1.00  0.00           H
ATOM   5011  CE1 PHE   319      30.079  35.864  79.001  1.00  0.00           C
ATOM   5012  HE1 PHE   319      30.241  36.680  78.313  1.00  0.00           H
ATOM   5013  CZ  PHE   319      31.148  35.242  79.665  1.00  0.00           C
ATOM   5014  HZ  PHE   319      32.147  35.487  79.339  1.00  0.00           H
ATOM   5015  CE2 PHE   319      30.955  34.074  80.395  1.00  0.00           C
ATOM   5016  HE2 PHE   319      31.729  33.472  80.848  1.00  0.00           H
ATOM   5017  CD2 PHE   319      29.661  33.543  80.592  1.00  0.00           C
ATOM   5018  HD2 PHE   319      29.566  32.592  81.096  1.00  0.00           H
ATOM   5019  C   PHE   319      26.991  31.456  78.766  1.00  0.00           C
ATOM   5020  O   PHE   319      28.122  31.188  78.391  1.00  0.00           O
ATOM   5021  N   ASP   320      26.166  30.562  79.254  1.00  0.00           N
ATOM   5022  H   ASP   320      25.510  30.862  79.961  1.00  0.00           H
ATOM   5023  CA  ASP   320      26.302  29.174  78.977  1.00  0.00           C
ATOM   5024  HA  ASP   320      27.135  28.703  79.499  1.00  0.00           H
ATOM   5025  CB  ASP   320      25.101  28.437  79.612  1.00  0.00           C
ATOM   5026  HB2 ASP   320      24.977  28.779  80.640  1.00  0.00           H
ATOM   5027  HB3 ASP   320      24.225  28.640  78.996  1.00  0.00           H
ATOM   5028  CG  ASP   320      25.353  26.889  79.723  1.00  0.00           C
ATOM   5029  OD1 ASP   320      26.490  26.380  79.364  1.00  0.00           O
ATOM   5030  OD2 ASP   320      24.386  26.169  80.063  1.00  0.00           O
ATOM   5031  C   ASP   320      26.335  28.904  77.457  1.00  0.00           C
ATOM   5032  O   ASP   320      26.778  27.795  77.049  1.00  0.00           O
ATOM   5033  N   LYS   321      25.902  29.817  76.520  1.00  0.00           N
ATOM   5034  H   LYS   321      25.558  30.734  76.770  1.00  0.00           H
ATOM   5035  CA  LYS   321      25.874  29.459  75.051  1.00  0.00           C
ATOM   5036  HA  LYS   321      25.757  28.376  75.020  1.00  0.00           H
ATOM   5037  CB  LYS   321      24.687  30.070  74.217  1.00  0.00           C
ATOM   5038  HB2 LYS   321      24.582  31.128  74.456  1.00  0.00           H
ATOM   5039  HB3 LYS   321      24.920  29.943  73.159  1.00  0.00           H
[truncated: 179,098 more chars]
