# Supplementary material for: Worth the Weight: Sub-Pocket EXplorer (SubPEx), a Weighted Ensemble Method to Enhance Binding-Pocket Conformational Sampling
Source: J Chem Theory Comput. 2023 Aug 16;19(17):5677–89. doi: 10.1021/acs.jctc.3c00478 (PMC10500992; doi:10.1021/acs.jctc.3c00478)
Supplement: Supplementary file 2 — ct3c00478_si_002.zip [file ct3c00478_si_002.zip › clustered_structures/HXK2/brute-force/rep.c5.aligned.pdb]

HELIX    1   1 LYS      4  PHE     17  1                                  14
HELIX    2   2 THR     21  GLY     38  1                                  18
HELIX    3   3 ALA    100  THR    103  1                                   4
HELIX    4   4 GLU    109  GLN    125  1                                  17
HELIX    5   5 VAL    172  ARG    182  1                                  11
HELIX    6   6 ASP    194  THR    205  1                                  12
HELIX    7   7 GLU    231  LEU    233  1                                   3
HELIX    8   8 TYR    253  SER    255  1                                   3
HELIX    9   9 LYS    267  GLU    274  1                                   8
HELIX   10  10 THR    283  SER    288  1                                   6
HELIX   11  11 LEU    293  GLN    307  1                                  15
HELIX   12  12 SER    328  GLU    334  1                                   7
HELIX   13  13 GLU    342  GLU    351  1                                  10
HELIX   14  14 VAL    358  SER    379  1                                  22
HELIX   15  15 CYS    381  ARG    390  1                                  10
HELIX   16  16 PHE    410  TYR    422  1                                  13
HELIX   17  17 GLY    442  ALA    459  1                                  18
SHEET    1   1 1 SER    62  LEU    70  0
SHEET    2   2 1 ASN    74  GLY    83  0
SHEET    3   3 1 PHE    88  ARG    96  0
SHEET    4   4 1 LEU   136  THR   139  0
SHEET    5   5 1 ALA   190  ILE   192  0
SHEET    6   6 1 THR   209  ILE   214  0
SHEET    7   7 1 ASN   220  VAL   226  0
SHEET    8   8 1 PRO   246  ASN   250  0
SHEET    9   9 1 GLY   395  ASP   400  0
SHEET   10  10 1 ILE   434  PRO   438  0
CRYST1  150.180  145.599  167.919   5.86   4.74   8.29               1
ATOM      1  N   ASP     1      41.843  49.758  93.822  1.00  0.00           N
ATOM      2  H1  ASP     1      42.332  50.634  93.703  1.00  0.00           H
ATOM      3  H2  ASP     1      41.251  49.533  93.035  1.00  0.00           H
ATOM      4  H3  ASP     1      41.316  49.727  94.683  1.00  0.00           H
ATOM      5  CA  ASP     1      42.927  48.738  93.851  1.00  0.00           C
ATOM      6  HA  ASP     1      43.637  48.915  93.042  1.00  0.00           H
ATOM      7  CB  ASP     1      43.783  48.856  95.163  1.00  0.00           C
ATOM      8  HB2 ASP     1      43.085  48.620  95.966  1.00  0.00           H
ATOM      9  HB3 ASP     1      44.530  48.064  95.211  1.00  0.00           H
ATOM     10  CG  ASP     1      44.467  50.210  95.407  1.00  0.00           C
ATOM     11  OD1 ASP     1      44.655  50.912  94.381  1.00  0.00           O
ATOM     12  OD2 ASP     1      45.007  50.437  96.508  1.00  0.00           O
ATOM     13  C   ASP     1      42.312  47.364  93.761  1.00  0.00           C
ATOM     14  O   ASP     1      41.193  47.128  94.236  1.00  0.00           O
ATOM     15  N   VAL     2      42.965  46.485  92.967  1.00  0.00           N
ATOM     16  H   VAL     2      43.676  46.963  92.432  1.00  0.00           H
ATOM     17  CA  VAL     2      42.774  45.020  92.871  1.00  0.00           C
ATOM     18  HA  VAL     2      41.713  44.802  92.997  1.00  0.00           H
ATOM     19  CB  VAL     2      43.297  44.380  91.525  1.00  0.00           C
ATOM     20  HB  VAL     2      44.386  44.407  91.547  1.00  0.00           H
ATOM     21  CG1 VAL     2      42.870  42.910  91.567  1.00  0.00           C
ATOM     22 HG11 VAL     2      43.332  42.334  92.369  1.00  0.00           H
ATOM     23 HG12 VAL     2      41.800  42.889  91.776  1.00  0.00           H
ATOM     24 HG13 VAL     2      43.027  42.463  90.586  1.00  0.00           H
ATOM     25  CG2 VAL     2      42.767  45.037  90.208  1.00  0.00           C
ATOM     26 HG21 VAL     2      41.677  45.032  90.208  1.00  0.00           H
ATOM     27 HG22 VAL     2      43.030  44.467  89.317  1.00  0.00           H
ATOM     28 HG23 VAL     2      43.243  46.017  90.230  1.00  0.00           H
ATOM     29  C   VAL     2      43.374  44.483  94.162  1.00  0.00           C
ATOM     30  O   VAL     2      44.574  44.759  94.391  1.00  0.00           O
ATOM     31  N   PRO     3      42.735  43.626  94.946  1.00  0.00           N
ATOM     32  CD  PRO     3      41.309  43.265  94.935  1.00  0.00           C
ATOM     33  HD2 PRO     3      41.001  42.583  94.142  1.00  0.00           H
ATOM     34  HD3 PRO     3      40.592  44.085  94.901  1.00  0.00           H
ATOM     35  CG  PRO     3      41.140  42.616  96.336  1.00  0.00           C
ATOM     36  HG2 PRO     3      40.233  42.014  96.286  1.00  0.00           H
ATOM     37  HG3 PRO     3      41.028  43.427  97.055  1.00  0.00           H
ATOM     38  CB  PRO     3      42.395  41.937  96.551  1.00  0.00           C
ATOM     39  HB2 PRO     3      42.450  41.016  95.971  1.00  0.00           H
ATOM     40  HB3 PRO     3      42.612  41.698  97.592  1.00  0.00           H
ATOM     41  CA  PRO     3      43.451  42.857  96.014  1.00  0.00           C
ATOM     42  HA  PRO     3      43.738  43.569  96.788  1.00  0.00           H
ATOM     43  C   PRO     3      44.625  42.028  95.401  1.00  0.00           C
ATOM     44  O   PRO     3      44.629  41.411  94.344  1.00  0.00           O
ATOM     45  N   LYS     4      45.680  41.828  96.202  1.00  0.00           N
ATOM     46  H   LYS     4      45.549  42.033  97.182  1.00  0.00           H
ATOM     47  CA  LYS     4      46.829  40.988  95.793  1.00  0.00           C
ATOM     48  HA  LYS     4      47.195  41.535  94.925  1.00  0.00           H
ATOM     49  CB  LYS     4      47.992  40.946  96.794  1.00  0.00           C
ATOM     50  HB2 LYS     4      48.838  40.332  96.486  1.00  0.00           H
ATOM     51  HB3 LYS     4      48.277  41.991  96.918  1.00  0.00           H
ATOM     52  CG  LYS     4      47.566  40.393  98.167  1.00  0.00           C
ATOM     53  HG2 LYS     4      46.749  40.972  98.598  1.00  0.00           H
ATOM     54  HG3 LYS     4      47.321  39.340  98.028  1.00  0.00           H
ATOM     55  CD  LYS     4      48.707  40.499  99.154  1.00  0.00           C
ATOM     56  HD2 LYS     4      49.563  39.895  98.851  1.00  0.00           H
ATOM     57  HD3 LYS     4      49.089  41.519  99.119  1.00  0.00           H
ATOM     58  CE  LYS     4      48.324  40.306 100.579  1.00  0.00           C
ATOM     59  HE2 LYS     4      47.340  40.724 100.796  1.00  0.00           H
ATOM     60  HE3 LYS     4      48.046  39.252 100.603  1.00  0.00           H
ATOM     61  NZ  LYS     4      49.374  40.765 101.501  1.00  0.00           N
ATOM     62  HZ1 LYS     4      49.820  41.617 101.193  1.00  0.00           H
ATOM     63  HZ2 LYS     4      50.102  40.069 101.579  1.00  0.00           H
ATOM     64  HZ3 LYS     4      49.032  40.809 102.450  1.00  0.00           H
ATOM     65  C   LYS     4      46.610  39.566  95.262  1.00  0.00           C
ATOM     66  O   LYS     4      47.309  39.184  94.278  1.00  0.00           O
ATOM     67  N   GLU     5      45.788  38.716  95.887  1.00  0.00           N
ATOM     68  H   GLU     5      45.417  38.977  96.789  1.00  0.00           H
ATOM     69  CA  GLU     5      45.425  37.431  95.395  1.00  0.00           C
ATOM     70  HA  GLU     5      46.295  36.857  95.079  1.00  0.00           H
ATOM     71  CB  GLU     5      44.630  36.671  96.507  1.00  0.00           C
ATOM     72  HB2 GLU     5      44.101  37.407  97.113  1.00  0.00           H
ATOM     73  HB3 GLU     5      43.969  35.883  96.147  1.00  0.00           H
ATOM     74  CG  GLU     5      45.703  36.052  97.462  1.00  0.00           C
ATOM     75  HG2 GLU     5      46.490  36.737  97.776  1.00  0.00           H
ATOM     76  HG3 GLU     5      45.179  35.853  98.397  1.00  0.00           H
ATOM     77  CD  GLU     5      46.222  34.708  96.886  1.00  0.00           C
ATOM     78  OE1 GLU     5      45.814  33.658  97.443  1.00  0.00           O
ATOM     79  OE2 GLU     5      47.228  34.708  96.145  1.00  0.00           O
ATOM     80  C   GLU     5      44.507  37.484  94.160  1.00  0.00           C
ATOM     81  O   GLU     5      44.723  36.719  93.220  1.00  0.00           O
ATOM     82  N   LEU     6      43.505  38.438  93.963  1.00  0.00           N
ATOM     83  H   LEU     6      43.289  39.038  94.746  1.00  0.00           H
ATOM     84  CA  LEU     6      42.838  38.606  92.669  1.00  0.00           C
ATOM     85  HA  LEU     6      42.511  37.631  92.305  1.00  0.00           H
ATOM     86  CB  LEU     6      41.641  39.543  92.972  1.00  0.00           C
ATOM     87  HB2 LEU     6      41.108  39.096  93.812  1.00  0.00           H
ATOM     88  HB3 LEU     6      42.059  40.501  93.279  1.00  0.00           H
ATOM     89  CG  LEU     6      40.626  39.674  91.743  1.00  0.00           C
ATOM     90  HG  LEU     6      41.189  39.991  90.865  1.00  0.00           H
ATOM     91  CD1 LEU     6      40.001  38.425  91.171  1.00  0.00           C
ATOM     92 HD11 LEU     6      39.437  37.926  91.959  1.00  0.00           H
ATOM     93 HD12 LEU     6      40.819  37.811  90.795  1.00  0.00           H
ATOM     94 HD13 LEU     6      39.339  38.641  90.332  1.00  0.00           H
ATOM     95  CD2 LEU     6      39.525  40.727  91.970  1.00  0.00           C
ATOM     96 HD21 LEU     6      38.578  40.329  92.336  1.00  0.00           H
ATOM     97 HD22 LEU     6      40.011  41.489  92.580  1.00  0.00           H
ATOM     98 HD23 LEU     6      39.159  41.189  91.053  1.00  0.00           H
ATOM     99  C   LEU     6      43.802  39.100  91.578  1.00  0.00           C
ATOM    100  O   LEU     6      43.730  38.624  90.421  1.00  0.00           O
ATOM    101  N   MET     7      44.765  39.985  91.901  1.00  0.00           N
ATOM    102  H   MET     7      44.746  40.236  92.879  1.00  0.00           H
ATOM    103  CA  MET     7      45.855  40.336  90.974  1.00  0.00           C
ATOM    104  HA  MET     7      45.286  40.677  90.109  1.00  0.00           H
ATOM    105  CB  MET     7      46.691  41.476  91.620  1.00  0.00           C
ATOM    106  HB2 MET     7      45.967  42.226  91.938  1.00  0.00           H
ATOM    107  HB3 MET     7      47.174  41.109  92.527  1.00  0.00           H
ATOM    108  CG  MET     7      47.544  42.256  90.682  1.00  0.00           C
ATOM    109  HG2 MET     7      48.228  41.523  90.254  1.00  0.00           H
ATOM    110  HG3 MET     7      46.907  42.677  89.904  1.00  0.00           H
ATOM    111  SD  MET     7      48.663  43.551  91.446  1.00  0.00           S
ATOM    112  CE  MET     7      47.293  44.759  91.581  1.00  0.00           C
ATOM    113  HE1 MET     7      46.806  44.463  92.511  1.00  0.00           H
ATOM    114  HE2 MET     7      47.681  45.766  91.733  1.00  0.00           H
ATOM    115  HE3 MET     7      46.710  44.785  90.661  1.00  0.00           H
ATOM    116  C   MET     7      46.790  39.166  90.557  1.00  0.00           C
ATOM    117  O   MET     7      47.078  38.976  89.361  1.00  0.00           O
ATOM    118  N   GLN     8      47.129  38.284  91.402  1.00  0.00           N
ATOM    119  H   GLN     8      46.822  38.494  92.341  1.00  0.00           H
ATOM    120  CA  GLN     8      47.831  36.999  91.144  1.00  0.00           C
ATOM    121  HA  GLN     8      48.755  37.241  90.618  1.00  0.00           H
ATOM    122  CB  GLN     8      48.121  36.302  92.518  1.00  0.00           C
ATOM    123  HB2 GLN     8      48.916  36.914  92.941  1.00  0.00           H
ATOM    124  HB3 GLN     8      47.202  36.324  93.105  1.00  0.00           H
ATOM    125  CG  GLN     8      48.728  34.881  92.523  1.00  0.00           C
ATOM    126  HG2 GLN     8      48.803  34.474  93.532  1.00  0.00           H
ATOM    127  HG3 GLN     8      48.238  34.232  91.798  1.00  0.00           H
ATOM    128  CD  GLN     8      50.199  34.945  92.017  1.00  0.00           C
ATOM    129  OE1 GLN     8      51.072  35.670  92.571  1.00  0.00           O
ATOM    130  NE2 GLN     8      50.576  34.198  90.964  1.00  0.00           N
ATOM    131 HE21 GLN     8      51.494  34.272  90.551  1.00  0.00           H
ATOM    132 HE22 GLN     8      49.899  33.702  90.403  1.00  0.00           H
ATOM    133  C   GLN     8      47.084  36.063  90.254  1.00  0.00           C
ATOM    134  O   GLN     8      47.678  35.406  89.465  1.00  0.00           O
ATOM    135  N   GLN     9      45.716  36.119  90.183  1.00  0.00           N
ATOM    136  H   GLN     9      45.250  36.678  90.883  1.00  0.00           H
ATOM    137  CA  GLN     9      45.017  35.433  89.091  1.00  0.00           C
ATOM    138  HA  GLN     9      45.531  34.472  89.080  1.00  0.00           H
ATOM    139  CB  GLN     9      43.573  35.144  89.444  1.00  0.00           C
ATOM    140  HB2 GLN     9      43.008  36.071  89.356  1.00  0.00           H
ATOM    141  HB3 GLN     9      43.181  34.494  88.661  1.00  0.00           H
ATOM    142  CG  GLN     9      43.344  34.609  90.898  1.00  0.00           C
ATOM    143  HG2 GLN     9      43.517  35.471  91.542  1.00  0.00           H
ATOM    144  HG3 GLN     9      42.297  34.367  91.079  1.00  0.00           H
ATOM    145  CD  GLN     9      44.359  33.544  91.255  1.00  0.00           C
ATOM    146  OE1 GLN     9      44.648  32.578  90.605  1.00  0.00           O
ATOM    147  NE2 GLN     9      45.067  33.827  92.319  1.00  0.00           N
ATOM    148 HE21 GLN     9      45.933  33.323  92.442  1.00  0.00           H
ATOM    149 HE22 GLN     9      44.765  34.569  92.934  1.00  0.00           H
ATOM    150  C   GLN     9      45.328  36.053  87.762  1.00  0.00           C
ATOM    151  O   GLN     9      45.547  35.407  86.783  1.00  0.00           O
ATOM    152  N   ILE    10      45.541  37.371  87.640  1.00  0.00           N
ATOM    153  H   ILE    10      45.384  37.935  88.463  1.00  0.00           H
ATOM    154  CA  ILE    10      45.790  37.998  86.380  1.00  0.00           C
ATOM    155  HA  ILE    10      45.336  37.560  85.492  1.00  0.00           H
ATOM    156  CB  ILE    10      45.367  39.482  86.388  1.00  0.00           C
ATOM    157  HB  ILE    10      45.858  40.076  87.159  1.00  0.00           H
ATOM    158  CG2 ILE    10      45.846  40.242  85.137  1.00  0.00           C
ATOM    159 HG21 ILE    10      45.382  41.227  85.082  1.00  0.00           H
ATOM    160 HG22 ILE    10      45.523  39.722  84.235  1.00  0.00           H
ATOM    161 HG23 ILE    10      46.936  40.254  85.146  1.00  0.00           H
ATOM    162  CG1 ILE    10      43.853  39.652  86.676  1.00  0.00           C
ATOM    163 HG12 ILE    10      43.298  39.497  85.750  1.00  0.00           H
ATOM    164 HG13 ILE    10      43.541  38.878  87.377  1.00  0.00           H
ATOM    165  CD1 ILE    10      43.431  40.995  87.346  1.00  0.00           C
ATOM    166 HD11 ILE    10      43.634  40.929  88.414  1.00  0.00           H
ATOM    167 HD12 ILE    10      42.371  41.229  87.243  1.00  0.00           H
ATOM    168 HD13 ILE    10      43.968  41.868  86.973  1.00  0.00           H
ATOM    169  C   ILE    10      47.369  37.789  86.094  1.00  0.00           C
ATOM    170  O   ILE    10      47.752  37.750  84.928  1.00  0.00           O
ATOM    171  N   GLU    11      48.139  37.511  87.078  1.00  0.00           N
ATOM    172  H   GLU    11      47.763  37.751  87.984  1.00  0.00           H
ATOM    173  CA  GLU    11      49.583  36.989  86.947  1.00  0.00           C
ATOM    174  HA  GLU    11      50.141  37.577  86.218  1.00  0.00           H
ATOM    175  CB  GLU    11      50.323  36.971  88.316  1.00  0.00           C
ATOM    176  HB2 GLU    11      50.252  37.922  88.846  1.00  0.00           H
ATOM    177  HB3 GLU    11      49.886  36.240  88.995  1.00  0.00           H
ATOM    178  CG  GLU    11      51.830  36.604  88.258  1.00  0.00           C
ATOM    179  HG2 GLU    11      52.127  36.290  89.258  1.00  0.00           H
ATOM    180  HG3 GLU    11      52.015  35.685  87.700  1.00  0.00           H
ATOM    181  CD  GLU    11      52.688  37.731  87.748  1.00  0.00           C
ATOM    182  OE1 GLU    11      53.531  38.252  88.490  1.00  0.00           O
ATOM    183  OE2 GLU    11      52.510  38.123  86.575  1.00  0.00           O
ATOM    184  C   GLU    11      49.412  35.592  86.344  1.00  0.00           C
ATOM    185  O   GLU    11      50.033  35.290  85.284  1.00  0.00           O
ATOM    186  N   ASN    12      48.658  34.692  86.956  1.00  0.00           N
ATOM    187  H   ASN    12      48.176  34.881  87.823  1.00  0.00           H
ATOM    188  CA  ASN    12      48.536  33.306  86.560  1.00  0.00           C
ATOM    189  HA  ASN    12      49.486  32.769  86.532  1.00  0.00           H
ATOM    190  CB  ASN    12      47.664  32.614  87.531  1.00  0.00           C
ATOM    191  HB2 ASN    12      46.685  33.093  87.561  1.00  0.00           H
ATOM    192  HB3 ASN    12      47.439  31.601  87.200  1.00  0.00           H
ATOM    193  CG  ASN    12      48.145  32.454  88.889  1.00  0.00           C
ATOM    194  OD1 ASN    12      49.302  32.265  89.178  1.00  0.00           O
ATOM    195  ND2 ASN    12      47.264  32.477  89.872  1.00  0.00           N
ATOM    196 HD21 ASN    12      46.270  32.624  89.764  1.00  0.00           H
ATOM    197 HD22 ASN    12      47.603  32.204  90.783  1.00  0.00           H
ATOM    198  C   ASN    12      47.995  33.247  85.143  1.00  0.00           C
ATOM    199  O   ASN    12      48.402  32.481  84.266  1.00  0.00           O
ATOM    200  N   PHE    13      47.161  34.258  84.753  1.00  0.00           N
ATOM    201  H   PHE    13      46.611  34.809  85.396  1.00  0.00           H
ATOM    202  CA  PHE    13      46.667  34.238  83.360  1.00  0.00           C
ATOM    203  HA  PHE    13      46.395  33.236  83.029  1.00  0.00           H
ATOM    204  CB  PHE    13      45.502  35.183  83.204  1.00  0.00           C
ATOM    205  HB2 PHE    13      45.568  36.037  83.879  1.00  0.00           H
ATOM    206  HB3 PHE    13      45.362  35.692  82.251  1.00  0.00           H
ATOM    207  CG  PHE    13      44.246  34.541  83.474  1.00  0.00           C
ATOM    208  CD1 PHE    13      43.879  33.315  82.879  1.00  0.00           C
ATOM    209  HD1 PHE    13      44.622  32.923  82.200  1.00  0.00           H
ATOM    210  CE1 PHE    13      42.590  32.810  83.107  1.00  0.00           C
ATOM    211  HE1 PHE    13      42.279  31.905  82.607  1.00  0.00           H
ATOM    212  CZ  PHE    13      41.628  33.522  83.839  1.00  0.00           C
ATOM    213  HZ  PHE    13      40.587  33.230  83.831  1.00  0.00           H
ATOM    214  CE2 PHE    13      42.064  34.694  84.533  1.00  0.00           C
ATOM    215  HE2 PHE    13      41.289  35.314  84.958  1.00  0.00           H
ATOM    216  CD2 PHE    13      43.338  35.231  84.320  1.00  0.00           C
ATOM    217  HD2 PHE    13      43.677  36.154  84.766  1.00  0.00           H
ATOM    218  C   PHE    13      47.760  34.669  82.417  1.00  0.00           C
ATOM    219  O   PHE    13      47.801  34.047  81.310  1.00  0.00           O
ATOM    220  N   GLU    14      48.512  35.706  82.652  1.00  0.00           N
ATOM    221  H   GLU    14      48.316  36.201  83.511  1.00  0.00           H
ATOM    222  CA  GLU    14      49.666  36.096  81.874  1.00  0.00           C
ATOM    223  HA  GLU    14      49.238  36.482  80.948  1.00  0.00           H
ATOM    224  CB  GLU    14      50.338  37.406  82.451  1.00  0.00           C
ATOM    225  HB2 GLU    14      49.543  38.151  82.513  1.00  0.00           H
ATOM    226  HB3 GLU    14      50.728  37.163  83.440  1.00  0.00           H
ATOM    227  CG  GLU    14      51.469  37.918  81.577  1.00  0.00           C
ATOM    228  HG2 GLU    14      52.233  37.167  81.378  1.00  0.00           H
ATOM    229  HG3 GLU    14      51.089  38.364  80.659  1.00  0.00           H
ATOM    230  CD  GLU    14      52.320  38.971  82.334  1.00  0.00           C
ATOM    231  OE1 GLU    14      51.981  40.209  82.274  1.00  0.00           O
ATOM    232  OE2 GLU    14      53.251  38.459  82.967  1.00  0.00           O
ATOM    233  C   GLU    14      50.675  35.007  81.637  1.00  0.00           C
ATOM    234  O   GLU    14      51.225  34.935  80.583  1.00  0.00           O
ATOM    235  N   LYS    15      50.975  34.071  82.579  1.00  0.00           N
ATOM    236  H   LYS    15      50.428  34.123  83.426  1.00  0.00           H
ATOM    237  CA  LYS    15      51.980  33.020  82.515  1.00  0.00           C
ATOM    238  HA  LYS    15      52.942  33.427  82.203  1.00  0.00           H
ATOM    239  CB  LYS    15      52.114  32.413  83.981  1.00  0.00           C
ATOM    240  HB2 LYS    15      52.601  33.216  84.533  1.00  0.00           H
ATOM    241  HB3 LYS    15      51.125  32.118  84.333  1.00  0.00           H
ATOM    242  CG  LYS    15      52.987  31.148  83.891  1.00  0.00           C
ATOM    243  HG2 LYS    15      52.997  30.703  84.886  1.00  0.00           H
ATOM    244  HG3 LYS    15      52.552  30.360  83.276  1.00  0.00           H
ATOM    245  CD  LYS    15      54.434  31.351  83.307  1.00  0.00           C
ATOM    246  HD2 LYS    15      54.385  31.695  82.274  1.00  0.00           H
ATOM    247  HD3 LYS    15      55.024  32.119  83.811  1.00  0.00           H
ATOM    248  CE  LYS    15      55.302  30.118  83.251  1.00  0.00           C
ATOM    249  HE2 LYS    15      56.279  30.550  83.039  1.00  0.00           H
ATOM    250  HE3 LYS    15      55.494  29.605  84.193  1.00  0.00           H
ATOM    251  NZ  LYS    15      54.922  29.140  82.209  1.00  0.00           N
ATOM    252  HZ1 LYS    15      54.916  29.517  81.272  1.00  0.00           H
ATOM    253  HZ2 LYS    15      53.953  28.865  82.278  1.00  0.00           H
ATOM    254  HZ3 LYS    15      55.574  28.370  82.213  1.00  0.00           H
ATOM    255  C   LYS    15      51.554  32.026  81.500  1.00  0.00           C
ATOM    256  O   LYS    15      52.338  31.527  80.707  1.00  0.00           O
ATOM    257  N   ILE    16      50.219  31.775  81.403  1.00  0.00           N
ATOM    258  H   ILE    16      49.657  32.429  81.928  1.00  0.00           H
ATOM    259  CA  ILE    16      49.576  30.898  80.394  1.00  0.00           C
ATOM    260  HA  ILE    16      50.108  29.950  80.308  1.00  0.00           H
ATOM    261  CB  ILE    16      48.162  30.632  80.806  1.00  0.00           C
ATOM    262  HB  ILE    16      47.635  31.579  80.913  1.00  0.00           H
ATOM    263  CG2 ILE    16      47.485  29.716  79.700  1.00  0.00           C
ATOM    264 HG21 ILE    16      46.477  29.499  80.055  1.00  0.00           H
ATOM    265 HG22 ILE    16      48.015  28.764  79.664  1.00  0.00           H
ATOM    266 HG23 ILE    16      47.498  30.214  78.732  1.00  0.00           H
ATOM    267  CG1 ILE    16      48.067  29.860  82.114  1.00  0.00           C
ATOM    268 HG12 ILE    16      48.246  28.796  81.959  1.00  0.00           H
ATOM    269 HG13 ILE    16      48.772  30.214  82.867  1.00  0.00           H
ATOM    270  CD1 ILE    16      46.647  29.867  82.745  1.00  0.00           C
ATOM    271 HD11 ILE    16      46.002  29.435  81.978  1.00  0.00           H
ATOM    272 HD12 ILE    16      46.347  30.842  83.128  1.00  0.00           H
ATOM    273 HD13 ILE    16      46.600  29.251  83.643  1.00  0.00           H
ATOM    274  C   ILE    16      49.627  31.503  78.994  1.00  0.00           C
ATOM    275  O   ILE    16      49.994  30.838  77.990  1.00  0.00           O
ATOM    276  N   PHE    17      49.128  32.717  78.773  1.00  0.00           N
ATOM    277  H   PHE    17      48.786  33.223  79.578  1.00  0.00           H
ATOM    278  CA  PHE    17      48.901  33.361  77.499  1.00  0.00           C
ATOM    279  HA  PHE    17      48.516  32.696  76.726  1.00  0.00           H
ATOM    280  CB  PHE    17      47.799  34.443  77.733  1.00  0.00           C
ATOM    281  HB2 PHE    17      47.969  35.015  78.645  1.00  0.00           H
ATOM    282  HB3 PHE    17      47.715  35.222  76.974  1.00  0.00           H
ATOM    283  CG  PHE    17      46.384  33.745  77.836  1.00  0.00           C
ATOM    284  CD1 PHE    17      45.817  33.058  76.720  1.00  0.00           C
ATOM    285  HD1 PHE    17      46.383  32.864  75.822  1.00  0.00           H
ATOM    286  CE1 PHE    17      44.493  32.669  76.815  1.00  0.00           C
ATOM    287  HE1 PHE    17      44.008  32.145  76.004  1.00  0.00           H
ATOM    288  CZ  PHE    17      43.737  32.889  77.913  1.00  0.00           C
ATOM    289  HZ  PHE    17      42.674  32.704  77.853  1.00  0.00           H
ATOM    290  CE2 PHE    17      44.306  33.475  79.056  1.00  0.00           C
ATOM    291  HE2 PHE    17      43.590  33.738  79.821  1.00  0.00           H
ATOM    292  CD2 PHE    17      45.678  33.892  78.995  1.00  0.00           C
ATOM    293  HD2 PHE    17      46.096  34.351  79.879  1.00  0.00           H
ATOM    294  C   PHE    17      50.120  33.976  76.862  1.00  0.00           C
ATOM    295  O   PHE    17      50.156  34.241  75.633  1.00  0.00           O
ATOM    296  N   THR    18      51.063  34.507  77.677  1.00  0.00           N
ATOM    297  H   THR    18      50.887  34.540  78.672  1.00  0.00           H
ATOM    298  CA  THR    18      52.270  35.097  77.133  1.00  0.00           C
ATOM    299  HA  THR    18      51.969  35.981  76.571  1.00  0.00           H
ATOM    300  CB  THR    18      53.025  35.701  78.340  1.00  0.00           C
ATOM    301  HB  THR    18      53.147  34.950  79.121  1.00  0.00           H
ATOM    302  CG2 THR    18      54.404  36.054  77.897  1.00  0.00           C
ATOM    303 HG21 THR    18      54.889  36.629  78.687  1.00  0.00           H
ATOM    304 HG22 THR    18      54.423  36.632  76.973  1.00  0.00           H
ATOM    305 HG23 THR    18      55.005  35.143  77.894  1.00  0.00           H
ATOM    306  OG1 THR    18      52.354  36.862  78.880  1.00  0.00           O
ATOM    307  HG1 THR    18      51.847  36.568  79.642  1.00  0.00           H
ATOM    308  C   THR    18      53.075  34.142  76.221  1.00  0.00           C
ATOM    309  O   THR    18      53.500  33.029  76.624  1.00  0.00           O
ATOM    310  N   VAL    19      53.213  34.541  74.944  1.00  0.00           N
ATOM    311  H   VAL    19      52.777  35.421  74.708  1.00  0.00           H
ATOM    312  CA  VAL    19      54.143  33.981  73.926  1.00  0.00           C
ATOM    313  HA  VAL    19      54.493  32.991  74.215  1.00  0.00           H
ATOM    314  CB  VAL    19      53.533  33.769  72.525  1.00  0.00           C
ATOM    315  HB  VAL    19      54.341  33.633  71.808  1.00  0.00           H
ATOM    316  CG1 VAL    19      52.551  32.615  72.539  1.00  0.00           C
ATOM    317 HG11 VAL    19      51.898  32.652  71.666  1.00  0.00           H
ATOM    318 HG12 VAL    19      53.116  31.688  72.437  1.00  0.00           H
ATOM    319 HG13 VAL    19      52.060  32.570  73.510  1.00  0.00           H
ATOM    320  CG2 VAL    19      52.728  34.971  72.147  1.00  0.00           C
ATOM    321 HG21 VAL    19      53.437  35.798  72.173  1.00  0.00           H
ATOM    322 HG22 VAL    19      51.822  35.075  72.745  1.00  0.00           H
ATOM    323 HG23 VAL    19      52.544  34.770  71.092  1.00  0.00           H
ATOM    324  C   VAL    19      55.366  34.882  73.859  1.00  0.00           C
ATOM    325  O   VAL    19      55.342  36.004  73.363  1.00  0.00           O
ATOM    326  N   PRO    20      56.465  34.479  74.610  1.00  0.00           N
ATOM    327  CD  PRO    20      56.619  33.214  75.339  1.00  0.00           C
ATOM    328  HD2 PRO    20      56.368  32.354  74.718  1.00  0.00           H
ATOM    329  HD3 PRO    20      56.024  33.039  76.234  1.00  0.00           H
ATOM    330  CG  PRO    20      58.101  33.198  75.675  1.00  0.00           C
ATOM    331  HG2 PRO    20      58.650  32.671  74.895  1.00  0.00           H
ATOM    332  HG3 PRO    20      58.231  32.594  76.572  1.00  0.00           H
ATOM    333  CB  PRO    20      58.456  34.675  75.767  1.00  0.00           C
ATOM    334  HB2 PRO    20      59.524  34.893  75.759  1.00  0.00           H
ATOM    335  HB3 PRO    20      58.088  35.050  76.722  1.00  0.00           H
ATOM    336  CA  PRO    20      57.649  35.213  74.644  1.00  0.00           C
ATOM    337  HA  PRO    20      57.366  36.230  74.918  1.00  0.00           H
ATOM    338  C   PRO    20      58.457  35.284  73.335  1.00  0.00           C
ATOM    339  O   PRO    20      58.165  34.615  72.376  1.00  0.00           O
ATOM    340  N   THR    21      59.493  36.129  73.377  1.00  0.00           N
ATOM    341  H   THR    21      59.618  36.752  74.162  1.00  0.00           H
ATOM    342  CA  THR    21      60.458  36.213  72.267  1.00  0.00           C
ATOM    343  HA  THR    21      59.891  36.778  71.527  1.00  0.00           H
ATOM    344  CB  THR    21      61.576  37.084  72.674  1.00  0.00           C
ATOM    345  HB  THR    21      62.234  37.001  71.809  1.00  0.00           H
ATOM    346  CG2 THR    21      61.456  38.655  72.744  1.00  0.00           C
ATOM    347 HG21 THR    21      61.120  39.015  71.772  1.00  0.00           H
ATOM    348 HG22 THR    21      62.475  38.922  73.025  1.00  0.00           H
ATOM    349 HG23 THR    21      60.718  38.937  73.495  1.00  0.00           H
ATOM    350  OG1 THR    21      62.112  36.583  73.873  1.00  0.00           O
ATOM    351  HG1 THR    21      62.575  37.270  74.360  1.00  0.00           H
ATOM    352  C   THR    21      60.975  34.914  71.734  1.00  0.00           C
ATOM    353  O   THR    21      60.915  34.621  70.526  1.00  0.00           O
ATOM    354  N   GLU    22      61.294  33.978  72.617  1.00  0.00           N
ATOM    355  H   GLU    22      61.365  34.302  73.571  1.00  0.00           H
ATOM    356  CA  GLU    22      61.886  32.712  72.217  1.00  0.00           C
ATOM    357  HA  GLU    22      62.641  32.973  71.476  1.00  0.00           H
ATOM    358  CB  GLU    22      62.480  32.030  73.426  1.00  0.00           C
ATOM    359  HB2 GLU    22      61.655  31.900  74.125  1.00  0.00           H
ATOM    360  HB3 GLU    22      62.938  31.091  73.115  1.00  0.00           H
ATOM    361  CG  GLU    22      63.656  32.719  74.156  1.00  0.00           C
ATOM    362  HG2 GLU    22      63.355  33.760  74.271  1.00  0.00           H
ATOM    363  HG3 GLU    22      63.713  32.306  75.164  1.00  0.00           H
ATOM    364  CD  GLU    22      64.993  32.614  73.410  1.00  0.00           C
ATOM    365  OE1 GLU    22      66.011  32.056  73.898  1.00  0.00           O
ATOM    366  OE2 GLU    22      65.003  32.820  72.117  1.00  0.00           O
ATOM    367  C   GLU    22      60.919  31.701  71.601  1.00  0.00           C
ATOM    368  O   GLU    22      61.221  31.156  70.545  1.00  0.00           O
ATOM    369  N   THR    23      59.676  31.652  72.105  1.00  0.00           N
ATOM    370  H   THR    23      59.516  32.016  73.034  1.00  0.00           H
ATOM    371  CA  THR    23      58.534  31.013  71.419  1.00  0.00           C
ATOM    372  HA  THR    23      58.683  29.934  71.459  1.00  0.00           H
ATOM    373  CB  THR    23      57.213  31.262  72.231  1.00  0.00           C
ATOM    374  HB  THR    23      57.071  32.318  72.463  1.00  0.00           H
ATOM    375  CG2 THR    23      56.010  30.536  71.638  1.00  0.00           C
ATOM    376 HG21 THR    23      56.421  29.618  71.215  1.00  0.00           H
ATOM    377 HG22 THR    23      55.551  31.063  70.801  1.00  0.00           H
ATOM    378 HG23 THR    23      55.307  30.175  72.388  1.00  0.00           H
ATOM    379  OG1 THR    23      57.525  30.600  73.491  1.00  0.00           O
ATOM    380  HG1 THR    23      57.632  29.664  73.306  1.00  0.00           H
ATOM    381  C   THR    23      58.298  31.532  69.992  1.00  0.00           C
ATOM    382  O   THR    23      58.254  30.684  69.104  1.00  0.00           O
ATOM    383  N   LEU    24      58.194  32.841  69.764  1.00  0.00           N
ATOM    384  H   LEU    24      58.395  33.463  70.533  1.00  0.00           H
ATOM    385  CA  LEU    24      57.724  33.401  68.489  1.00  0.00           C
ATOM    386  HA  LEU    24      56.873  32.849  68.090  1.00  0.00           H
ATOM    387  CB  LEU    24      57.466  34.912  68.700  1.00  0.00           C
ATOM    388  HB2 LEU    24      58.260  35.473  69.192  1.00  0.00           H
ATOM    389  HB3 LEU    24      57.342  35.314  67.694  1.00  0.00           H
ATOM    390  CG  LEU    24      56.134  35.222  69.429  1.00  0.00           C
ATOM    391  HG  LEU    24      56.299  35.035  70.491  1.00  0.00           H
ATOM    392  CD1 LEU    24      55.807  36.709  69.234  1.00  0.00           C
ATOM    393 HD11 LEU    24      56.614  37.397  69.481  1.00  0.00           H
ATOM    394 HD12 LEU    24      54.905  36.960  69.793  1.00  0.00           H
ATOM    395 HD13 LEU    24      55.479  36.897  68.212  1.00  0.00           H
ATOM    396  CD2 LEU    24      54.852  34.451  69.080  1.00  0.00           C
ATOM    397 HD21 LEU    24      54.040  35.043  69.503  1.00  0.00           H
ATOM    398 HD22 LEU    24      54.675  34.338  68.011  1.00  0.00           H
ATOM    399 HD23 LEU    24      54.844  33.493  69.598  1.00  0.00           H
ATOM    400  C   LEU    24      58.851  33.214  67.513  1.00  0.00           C
ATOM    401  O   LEU    24      58.614  32.863  66.352  1.00  0.00           O
ATOM    402  N   GLN    25      60.079  33.202  67.974  1.00  0.00           N
ATOM    403  H   GLN    25      60.262  33.471  68.930  1.00  0.00           H
ATOM    404  CA  GLN    25      61.240  32.810  67.154  1.00  0.00           C
ATOM    405  HA  GLN    25      61.316  33.399  66.240  1.00  0.00           H
ATOM    406  CB  GLN    25      62.511  33.226  67.865  1.00  0.00           C
ATOM    407  HB2 GLN    25      62.505  32.778  68.859  1.00  0.00           H
ATOM    408  HB3 GLN    25      63.415  32.727  67.515  1.00  0.00           H
ATOM    409  CG  GLN    25      62.714  34.753  67.978  1.00  0.00           C
ATOM    410  HG2 GLN    25      63.270  35.129  67.120  1.00  0.00           H
ATOM    411  HG3 GLN    25      61.735  35.206  68.143  1.00  0.00           H
ATOM    412  CD  GLN    25      63.660  35.110  69.085  1.00  0.00           C
ATOM    413  OE1 GLN    25      64.614  34.445  69.476  1.00  0.00           O
ATOM    414  NE2 GLN    25      63.474  36.284  69.517  1.00  0.00           N
ATOM    415 HE21 GLN    25      63.945  36.543  70.371  1.00  0.00           H
ATOM    416 HE22 GLN    25      62.691  36.809  69.149  1.00  0.00           H
ATOM    417  C   GLN    25      61.273  31.309  66.876  1.00  0.00           C
ATOM    418  O   GLN    25      61.435  30.925  65.684  1.00  0.00           O
ATOM    419  N   ALA    26      60.976  30.413  67.817  1.00  0.00           N
ATOM    420  H   ALA    26      60.782  30.758  68.747  1.00  0.00           H
ATOM    421  CA  ALA    26      61.032  28.928  67.608  1.00  0.00           C
ATOM    422  HA  ALA    26      61.971  28.659  67.125  1.00  0.00           H
ATOM    423  CB  ALA    26      60.956  28.300  68.944  1.00  0.00           C
ATOM    424  HB1 ALA    26      61.904  28.419  69.468  1.00  0.00           H
ATOM    425  HB2 ALA    26      60.708  27.242  68.855  1.00  0.00           H
ATOM    426  HB3 ALA    26      60.128  28.663  69.552  1.00  0.00           H
ATOM    427  C   ALA    26      59.827  28.403  66.816  1.00  0.00           C
ATOM    428  O   ALA    26      59.881  27.448  66.022  1.00  0.00           O
ATOM    429  N   VAL    27      58.708  29.123  66.829  1.00  0.00           N
ATOM    430  H   VAL    27      58.784  29.877  67.498  1.00  0.00           H
ATOM    431  CA  VAL    27      57.638  28.936  65.992  1.00  0.00           C
ATOM    432  HA  VAL    27      57.416  27.870  65.934  1.00  0.00           H
ATOM    433  CB  VAL    27      56.347  29.691  66.341  1.00  0.00           C
ATOM    434  HB  VAL    27      56.599  30.744  66.467  1.00  0.00           H
ATOM    435  CG1 VAL    27      55.220  29.554  65.316  1.00  0.00           C
ATOM    436 HG11 VAL    27      54.321  30.024  65.716  1.00  0.00           H
ATOM    437 HG12 VAL    27      55.515  30.064  64.399  1.00  0.00           H
ATOM    438 HG13 VAL    27      54.964  28.519  65.088  1.00  0.00           H
ATOM    439  CG2 VAL    27      55.779  29.088  67.649  1.00  0.00           C
ATOM    440 HG21 VAL    27      55.582  28.027  67.503  1.00  0.00           H
ATOM    441 HG22 VAL    27      54.859  29.573  67.974  1.00  0.00           H
ATOM    442 HG23 VAL    27      56.479  29.149  68.482  1.00  0.00           H
ATOM    443  C   VAL    27      58.072  29.329  64.582  1.00  0.00           C
ATOM    444  O   VAL    27      57.837  28.631  63.637  1.00  0.00           O
ATOM    445  N   THR    28      58.499  30.587  64.405  1.00  0.00           N
ATOM    446  H   THR    28      58.422  31.229  65.181  1.00  0.00           H
ATOM    447  CA  THR    28      58.983  31.052  63.064  1.00  0.00           C
ATOM    448  HA  THR    28      58.085  31.189  62.461  1.00  0.00           H
ATOM    449  CB  THR    28      59.399  32.560  63.213  1.00  0.00           C
ATOM    450  HB  THR    28      60.131  32.685  64.012  1.00  0.00           H
ATOM    451  CG2 THR    28      59.927  33.128  61.859  1.00  0.00           C
ATOM    452 HG21 THR    28      60.898  32.725  61.575  1.00  0.00           H
ATOM    453 HG22 THR    28      59.860  34.199  62.054  1.00  0.00           H
ATOM    454 HG23 THR    28      59.209  32.837  61.092  1.00  0.00           H
ATOM    455  OG1 THR    28      58.280  33.355  63.579  1.00  0.00           O
ATOM    456  HG1 THR    28      58.134  33.350  64.527  1.00  0.00           H
ATOM    457  C   THR    28      60.062  30.141  62.432  1.00  0.00           C
ATOM    458  O   THR    28      60.042  29.958  61.246  1.00  0.00           O
ATOM    459  N   LYS    29      60.992  29.624  63.247  1.00  0.00           N
ATOM    460  H   LYS    29      60.943  29.842  64.231  1.00  0.00           H
ATOM    461  CA  LYS    29      61.993  28.646  62.800  1.00  0.00           C
ATOM    462  HA  LYS    29      62.420  28.983  61.855  1.00  0.00           H
ATOM    463  CB  LYS    29      62.989  28.447  63.989  1.00  0.00           C
ATOM    464  HB2 LYS    29      63.291  29.403  64.416  1.00  0.00           H
ATOM    465  HB3 LYS    29      62.555  27.790  64.742  1.00  0.00           H
ATOM    466  CG  LYS    29      64.230  27.783  63.393  1.00  0.00           C
ATOM    467  HG2 LYS    29      64.072  26.780  62.998  1.00  0.00           H
ATOM    468  HG3 LYS    29      64.421  28.253  62.429  1.00  0.00           H
ATOM    469  CD  LYS    29      65.388  27.722  64.348  1.00  0.00           C
ATOM    470  HD2 LYS    29      65.549  28.717  64.762  1.00  0.00           H
ATOM    471  HD3 LYS    29      64.959  27.209  65.209  1.00  0.00           H
ATOM    472  CE  LYS    29      66.649  27.115  63.886  1.00  0.00           C
ATOM    473  HE2 LYS    29      67.044  26.303  64.497  1.00  0.00           H
ATOM    474  HE3 LYS    29      66.383  26.750  62.893  1.00  0.00           H
ATOM    475  NZ  LYS    29      67.662  28.204  63.671  1.00  0.00           N
ATOM    476  HZ1 LYS    29      68.563  27.949  63.290  1.00  0.00           H
ATOM    477  HZ2 LYS    29      67.718  28.763  64.511  1.00  0.00           H
ATOM    478  HZ3 LYS    29      67.279  28.760  62.920  1.00  0.00           H
ATOM    479  C   LYS    29      61.404  27.308  62.327  1.00  0.00           C
ATOM    480  O   LYS    29      62.020  26.730  61.429  1.00  0.00           O
ATOM    481  N   HIE    30      60.124  27.002  62.788  1.00  0.00           N
ATOM    482  H   HIE    30      59.692  27.643  63.439  1.00  0.00           H
ATOM    483  CA  HIE    30      59.516  25.804  62.233  1.00  0.00           C
ATOM    484  HA  HIE    30      60.379  25.278  61.824  1.00  0.00           H
ATOM    485  CB  HIE    30      58.697  25.012  63.286  1.00  0.00           C
ATOM    486  HB2 HIE    30      59.470  24.827  64.032  1.00  0.00           H
ATOM    487  HB3 HIE    30      57.771  25.501  63.588  1.00  0.00           H
ATOM    488  CG  HIE    30      58.315  23.622  62.770  1.00  0.00           C
ATOM    489  ND1 HIE    30      59.143  22.619  62.377  1.00  0.00           N
ATOM    490  CE1 HIE    30      58.390  21.650  61.880  1.00  0.00           C
ATOM    491  HE1 HIE    30      58.700  20.646  61.628  1.00  0.00           H
ATOM    492  NE2 HIE    30      57.067  21.937  62.003  1.00  0.00           N
ATOM    493  HE2 HIE    30      56.302  21.296  61.847  1.00  0.00           H
ATOM    494  CD2 HIE    30      57.007  23.191  62.615  1.00  0.00           C
ATOM    495  HD2 HIE    30      56.098  23.701  62.899  1.00  0.00           H
ATOM    496  C   HIE    30      58.639  26.116  60.999  1.00  0.00           C
ATOM    497  O   HIE    30      58.605  25.469  59.976  1.00  0.00           O
ATOM    498  N   PHE    31      57.974  27.339  61.133  1.00  0.00           N
ATOM    499  H   PHE    31      57.867  27.709  62.067  1.00  0.00           H
ATOM    500  CA  PHE    31      56.962  27.706  60.097  1.00  0.00           C
ATOM    501  HA  PHE    31      56.163  26.967  60.036  1.00  0.00           H
ATOM    502  CB  PHE    31      56.481  29.099  60.482  1.00  0.00           C
ATOM    503  HB2 PHE    31      56.378  29.121  61.566  1.00  0.00           H
ATOM    504  HB3 PHE    31      57.146  29.921  60.216  1.00  0.00           H
ATOM    505  CG  PHE    31      55.184  29.563  59.905  1.00  0.00           C
ATOM    506  CD1 PHE    31      55.056  29.676  58.486  1.00  0.00           C
ATOM    507  HD1 PHE    31      55.941  29.583  57.875  1.00  0.00           H
ATOM    508  CE1 PHE    31      53.798  29.928  57.985  1.00  0.00           C
ATOM    509  HE1 PHE    31      53.655  29.994  56.916  1.00  0.00           H
ATOM    510  CZ  PHE    31      52.691  30.183  58.799  1.00  0.00           C
ATOM    511  HZ  PHE    31      51.737  30.462  58.374  1.00  0.00           H
ATOM    512  CE2 PHE    31      52.914  30.282  60.206  1.00  0.00           C
ATOM    513  HE2 PHE    31      52.037  30.536  60.783  1.00  0.00           H
ATOM    514  CD2 PHE    31      54.139  29.901  60.751  1.00  0.00           C
ATOM    515  HD2 PHE    31      54.223  29.993  61.824  1.00  0.00           H
ATOM    516  C   PHE    31      57.579  27.798  58.643  1.00  0.00           C
ATOM    517  O   PHE    31      56.979  27.324  57.751  1.00  0.00           O
ATOM    518  N   ILE    32      58.792  28.301  58.487  1.00  0.00           N
ATOM    519  H   ILE    32      59.184  28.893  59.205  1.00  0.00           H
ATOM    520  CA  ILE    32      59.667  28.311  57.251  1.00  0.00           C
ATOM    521  HA  ILE    32      59.133  28.864  56.477  1.00  0.00           H
ATOM    522  CB  ILE    32      60.941  29.167  57.543  1.00  0.00           C
ATOM    523  HB  ILE    32      60.609  30.125  57.942  1.00  0.00           H
ATOM    524  CG2 ILE    32      61.841  28.455  58.503  1.00  0.00           C
ATOM    525 HG21 ILE    32      61.372  27.925  59.331  1.00  0.00           H
ATOM    526 HG22 ILE    32      62.403  29.306  58.890  1.00  0.00           H
ATOM    527 HG23 ILE    32      62.485  27.805  57.909  1.00  0.00           H
ATOM    528  CG1 ILE    32      61.780  29.677  56.390  1.00  0.00           C
ATOM    529 HG12 ILE    32      62.155  28.790  55.881  1.00  0.00           H
ATOM    530 HG13 ILE    32      61.073  30.177  55.728  1.00  0.00           H
ATOM    531  CD1 ILE    32      62.910  30.717  56.613  1.00  0.00           C
ATOM    532 HD11 ILE    32      63.456  31.058  55.734  1.00  0.00           H
ATOM    533 HD12 ILE    32      63.657  30.195  57.211  1.00  0.00           H
ATOM    534 HD13 ILE    32      62.591  31.588  57.184  1.00  0.00           H
ATOM    535  C   ILE    32      60.057  26.904  56.626  1.00  0.00           C
ATOM    536  O   ILE    32      60.228  26.626  55.453  1.00  0.00           O
ATOM    537  N   SER    33      60.283  25.878  57.523  1.00  0.00           N
ATOM    538  H   SER    33      60.323  26.151  58.495  1.00  0.00           H
ATOM    539  CA  SER    33      60.520  24.467  57.176  1.00  0.00           C
ATOM    540  HA  SER    33      61.258  24.413  56.375  1.00  0.00           H
ATOM    541  CB  SER    33      61.014  23.592  58.437  1.00  0.00           C
ATOM    542  HB2 SER    33      61.363  22.631  58.061  1.00  0.00           H
ATOM    543  HB3 SER    33      61.823  24.112  58.951  1.00  0.00           H
ATOM    544  OG  SER    33      60.025  23.104  59.320  1.00  0.00           O
ATOM    545  HG  SER    33      59.652  23.829  59.827  1.00  0.00           H
ATOM    546  C   SER    33      59.160  23.820  56.615  1.00  0.00           C
ATOM    547  O   SER    33      59.101  23.057  55.662  1.00  0.00           O
ATOM    548  N   GLU    34      58.038  24.293  57.239  1.00  0.00           N
ATOM    549  H   GLU    34      58.079  24.970  57.987  1.00  0.00           H
ATOM    550  CA  GLU    34      56.704  23.900  56.745  1.00  0.00           C
ATOM    551  HA  GLU    34      56.743  22.818  56.622  1.00  0.00           H
ATOM    552  CB  GLU    34      55.547  24.140  57.728  1.00  0.00           C
ATOM    553  HB2 GLU    34      55.629  25.125  58.186  1.00  0.00           H
ATOM    554  HB3 GLU    34      54.588  23.980  57.236  1.00  0.00           H
ATOM    555  CG  GLU    34      55.472  23.130  58.888  1.00  0.00           C
ATOM    556  HG2 GLU    34      56.291  23.255  59.598  1.00  0.00           H
ATOM    557  HG3 GLU    34      54.609  23.330  59.524  1.00  0.00           H
ATOM    558  CD  GLU    34      55.355  21.765  58.346  1.00  0.00           C
ATOM    559  OE1 GLU    34      56.224  20.912  58.617  1.00  0.00           O
ATOM    560  OE2 GLU    34      54.366  21.402  57.658  1.00  0.00           O
ATOM    561  C   GLU    34      56.386  24.499  55.392  1.00  0.00           C
ATOM    562  O   GLU    34      55.574  23.849  54.659  1.00  0.00           O
ATOM    563  N   LEU    35      56.863  25.699  54.868  1.00  0.00           N
ATOM    564  H   LEU    35      57.533  26.156  55.468  1.00  0.00           H
ATOM    565  CA  LEU    35      56.775  26.223  53.552  1.00  0.00           C
ATOM    566  HA  LEU    35      55.721  26.279  53.276  1.00  0.00           H
ATOM    567  CB  LEU    35      57.277  27.645  53.527  1.00  0.00           C
ATOM    568  HB2 LEU    35      58.340  27.653  53.766  1.00  0.00           H
ATOM    569  HB3 LEU    35      57.187  27.861  52.463  1.00  0.00           H
ATOM    570  CG  LEU    35      56.666  28.722  54.362  1.00  0.00           C
ATOM    571  HG  LEU    35      56.667  28.398  55.402  1.00  0.00           H
ATOM    572  CD1 LEU    35      57.500  30.014  54.320  1.00  0.00           C
ATOM    573 HD11 LEU    35      57.177  30.940  54.795  1.00  0.00           H
ATOM    574 HD12 LEU    35      57.561  30.283  53.265  1.00  0.00           H
ATOM    575 HD13 LEU    35      58.539  29.856  54.610  1.00  0.00           H
ATOM    576  CD2 LEU    35      55.241  29.250  54.155  1.00  0.00           C
ATOM    577 HD21 LEU    35      55.208  29.932  53.305  1.00  0.00           H
ATOM    578 HD22 LEU    35      54.557  28.417  53.992  1.00  0.00           H
ATOM    579 HD23 LEU    35      54.899  29.849  54.999  1.00  0.00           H
ATOM    580  C   LEU    35      57.539  25.351  52.589  1.00  0.00           C
ATOM    581  O   LEU    35      56.921  24.942  51.609  1.00  0.00           O
ATOM    582  N   GLU    36      58.802  25.023  52.855  1.00  0.00           N
ATOM    583  H   GLU    36      59.198  25.199  53.767  1.00  0.00           H
ATOM    584  CA  GLU    36      59.574  24.210  51.962  1.00  0.00           C
ATOM    585  HA  GLU    36      59.348  24.569  50.959  1.00  0.00           H
ATOM    586  CB  GLU    36      61.049  24.216  52.158  1.00  0.00           C
ATOM    587  HB2 GLU    36      61.219  23.803  53.152  1.00  0.00           H
ATOM    588  HB3 GLU    36      61.487  23.648  51.338  1.00  0.00           H
ATOM    589  CG  GLU    36      61.774  25.558  52.157  1.00  0.00           C
ATOM    590  HG2 GLU    36      61.207  26.370  52.613  1.00  0.00           H
ATOM    591  HG3 GLU    36      62.606  25.486  52.858  1.00  0.00           H
ATOM    592  CD  GLU    36      62.113  26.033  50.671  1.00  0.00           C
ATOM    593  OE1 GLU    36      63.200  26.610  50.409  1.00  0.00           O
ATOM    594  OE2 GLU    36      61.158  26.018  49.834  1.00  0.00           O
ATOM    595  C   GLU    36      59.008  22.794  51.912  1.00  0.00           C
ATOM    596  O   GLU    36      59.120  22.210  50.872  1.00  0.00           O
ATOM    597  N   LYS    37      58.336  22.347  52.950  1.00  0.00           N
ATOM    598  H   LYS    37      58.233  23.032  53.685  1.00  0.00           H
ATOM    599  CA  LYS    37      57.515  21.041  52.912  1.00  0.00           C
ATOM    600  HA  LYS    37      58.156  20.247  52.528  1.00  0.00           H
ATOM    601  CB  LYS    37      57.117  20.646  54.372  1.00  0.00           C
ATOM    602  HB2 LYS    37      58.020  20.562  54.976  1.00  0.00           H
ATOM    603  HB3 LYS    37      56.431  21.369  54.814  1.00  0.00           H
ATOM    604  CG  LYS    37      56.344  19.286  54.369  1.00  0.00           C
ATOM    605  HG2 LYS    37      55.330  19.417  53.988  1.00  0.00           H
ATOM    606  HG3 LYS    37      56.903  18.576  53.760  1.00  0.00           H
ATOM    607  CD  LYS    37      56.195  18.799  55.824  1.00  0.00           C
ATOM    608  HD2 LYS    37      55.539  19.532  56.294  1.00  0.00           H
ATOM    609  HD3 LYS    37      55.620  17.872  55.807  1.00  0.00           H
ATOM    610  CE  LYS    37      57.401  18.569  56.616  1.00  0.00           C
ATOM    611  HE2 LYS    37      57.964  17.773  56.127  1.00  0.00           H
ATOM    612  HE3 LYS    37      57.984  19.486  56.528  1.00  0.00           H
ATOM    613  NZ  LYS    37      57.275  18.166  58.034  1.00  0.00           N
ATOM    614  HZ1 LYS    37      56.638  18.758  58.548  1.00  0.00           H
ATOM    615  HZ2 LYS    37      58.108  18.158  58.607  1.00  0.00           H
ATOM    616  HZ3 LYS    37      56.815  17.270  58.108  1.00  0.00           H
ATOM    617  C   LYS    37      56.295  21.251  51.975  1.00  0.00           C
ATOM    618  O   LYS    37      56.122  20.365  51.136  1.00  0.00           O
ATOM    619  N   GLY    38      55.542  22.305  52.160  1.00  0.00           N
ATOM    620  H   GLY    38      55.628  22.879  52.987  1.00  0.00           H
ATOM    621  CA  GLY    38      54.389  22.517  51.182  1.00  0.00           C
ATOM    622  HA2 GLY    38      53.743  21.640  51.168  1.00  0.00           H
ATOM    623  HA3 GLY    38      53.761  23.352  51.495  1.00  0.00           H
ATOM    624  C   GLY    38      54.802  22.795  49.723  1.00  0.00           C
ATOM    625  O   GLY    38      54.013  22.543  48.873  1.00  0.00           O
ATOM    626  N   LEU    39      56.045  23.187  49.510  1.00  0.00           N
ATOM    627  H   LEU    39      56.701  23.340  50.263  1.00  0.00           H
ATOM    628  CA  LEU    39      56.638  23.260  48.154  1.00  0.00           C
ATOM    629  HA  LEU    39      55.777  23.402  47.501  1.00  0.00           H
ATOM    630  CB  LEU    39      57.559  24.458  48.049  1.00  0.00           C
ATOM    631  HB2 LEU    39      58.358  24.365  48.785  1.00  0.00           H
ATOM    632  HB3 LEU    39      57.941  24.478  47.028  1.00  0.00           H
ATOM    633  CG  LEU    39      56.918  25.822  48.205  1.00  0.00           C
ATOM    634  HG  LEU    39      56.290  25.803  49.095  1.00  0.00           H
ATOM    635  CD1 LEU    39      58.119  26.796  48.188  1.00  0.00           C
ATOM    636 HD11 LEU    39      58.857  26.440  48.906  1.00  0.00           H
ATOM    637 HD12 LEU    39      57.779  27.807  48.415  1.00  0.00           H
ATOM    638 HD13 LEU    39      58.562  26.860  47.194  1.00  0.00           H
ATOM    639  CD2 LEU    39      55.908  26.148  47.090  1.00  0.00           C
ATOM    640 HD21 LEU    39      56.396  25.931  46.140  1.00  0.00           H
ATOM    641 HD22 LEU    39      55.063  25.467  47.186  1.00  0.00           H
ATOM    642 HD23 LEU    39      55.713  27.208  47.253  1.00  0.00           H
ATOM    643  C   LEU    39      57.322  21.911  47.618  1.00  0.00           C
ATOM    644  O   LEU    39      57.730  21.786  46.486  1.00  0.00           O
ATOM    645  N   SER    40      57.446  20.933  48.530  1.00  0.00           N
ATOM    646  H   SER    40      57.078  21.200  49.431  1.00  0.00           H
ATOM    647  CA  SER    40      58.125  19.557  48.343  1.00  0.00           C
ATOM    648  HA  SER    40      59.110  19.599  47.877  1.00  0.00           H
ATOM    649  CB  SER    40      58.423  18.885  49.718  1.00  0.00           C
ATOM    650  HB2 SER    40      59.219  18.158  49.563  1.00  0.00           H
ATOM    651  HB3 SER    40      58.713  19.705  50.377  1.00  0.00           H
ATOM    652  OG  SER    40      57.372  18.161  50.239  1.00  0.00           O
ATOM    653  HG  SER    40      56.804  18.844  50.603  1.00  0.00           H
ATOM    654  C   SER    40      57.191  18.689  47.546  1.00  0.00           C
ATOM    655  O   SER    40      55.991  18.848  47.463  1.00  0.00           O
ATOM    656  N   LYS    41      57.765  17.640  46.903  1.00  0.00           N
ATOM    657  H   LYS    41      58.754  17.443  46.844  1.00  0.00           H
ATOM    658  CA  LYS    41      56.923  16.863  45.978  1.00  0.00           C
ATOM    659  HA  LYS    41      56.227  17.540  45.485  1.00  0.00           H
ATOM    660  CB  LYS    41      57.801  16.061  44.995  1.00  0.00           C
ATOM    661  HB2 LYS    41      58.556  15.469  45.511  1.00  0.00           H
ATOM    662  HB3 LYS    41      57.128  15.495  44.352  1.00  0.00           H
ATOM    663  CG  LYS    41      58.638  17.060  44.159  1.00  0.00           C
ATOM    664  HG2 LYS    41      58.026  17.822  43.676  1.00  0.00           H
ATOM    665  HG3 LYS    41      59.396  17.533  44.785  1.00  0.00           H
ATOM    666  CD  LYS    41      59.343  16.407  42.942  1.00  0.00           C
ATOM    667  HD2 LYS    41      58.698  15.674  42.459  1.00  0.00           H
ATOM    668  HD3 LYS    41      59.483  17.153  42.161  1.00  0.00           H
ATOM    669  CE  LYS    41      60.693  15.763  43.299  1.00  0.00           C
ATOM    670  HE2 LYS    41      60.551  15.230  44.240  1.00  0.00           H
ATOM    671  HE3 LYS    41      60.825  14.916  42.627  1.00  0.00           H
ATOM    672  NZ  LYS    41      61.862  16.623  43.269  1.00  0.00           N
ATOM    673  HZ1 LYS    41      61.932  17.242  44.064  1.00  0.00           H
ATOM    674  HZ2 LYS    41      61.862  17.248  42.477  1.00  0.00           H
ATOM    675  HZ3 LYS    41      62.705  16.066  43.257  1.00  0.00           H
ATOM    676  C   LYS    41      55.997  15.967  46.789  1.00  0.00           C
ATOM    677  O   LYS    41      55.195  15.268  46.224  1.00  0.00           O
ATOM    678  N   LYS    42      56.129  15.959  48.124  1.00  0.00           N
ATOM    679  H   LYS    42      56.717  16.672  48.530  1.00  0.00           H
ATOM    680  CA  LYS    42      55.277  15.101  48.983  1.00  0.00           C
ATOM    681  HA  LYS    42      54.628  14.504  48.343  1.00  0.00           H
ATOM    682  CB  LYS    42      56.161  14.202  49.921  1.00  0.00           C
ATOM    683  HB2 LYS    42      56.585  14.829  50.704  1.00  0.00           H
ATOM    684  HB3 LYS    42      55.523  13.367  50.213  1.00  0.00           H
ATOM    685  CG  LYS    42      57.356  13.491  49.235  1.00  0.00           C
ATOM    686  HG2 LYS    42      56.934  12.772  48.532  1.00  0.00           H
ATOM    687  HG3 LYS    42      58.047  14.160  48.721  1.00  0.00           H
ATOM    688  CD  LYS    42      58.184  12.737  50.179  1.00  0.00           C
ATOM    689  HD2 LYS    42      59.111  12.418  49.702  1.00  0.00           H
ATOM    690  HD3 LYS    42      58.317  13.381  51.049  1.00  0.00           H
ATOM    691  CE  LYS    42      57.566  11.426  50.639  1.00  0.00           C
ATOM    692  HE2 LYS    42      56.631  11.609  51.166  1.00  0.00           H
ATOM    693  HE3 LYS    42      57.304  10.838  49.759  1.00  0.00           H
ATOM    694  NZ  LYS    42      58.423  10.565  51.482  1.00  0.00           N
ATOM    695  HZ1 LYS    42      59.390  10.678  51.214  1.00  0.00           H
ATOM    696  HZ2 LYS    42      58.179   9.603  51.297  1.00  0.00           H
ATOM    697  HZ3 LYS    42      58.203  10.784  52.442  1.00  0.00           H
ATOM    698  C   LYS    42      54.208  15.933  49.689  1.00  0.00           C
ATOM    699  O   LYS    42      53.249  15.447  50.135  1.00  0.00           O
ATOM    700  N   GLY    43      54.351  17.255  49.727  1.00  0.00           N
ATOM    701  H   GLY    43      55.284  17.588  49.530  1.00  0.00           H
ATOM    702  CA  GLY    43      53.451  18.201  50.414  1.00  0.00           C
ATOM    703  HA2 GLY    43      53.837  19.213  50.292  1.00  0.00           H
ATOM    704  HA3 GLY    43      52.434  18.006  50.074  1.00  0.00           H
ATOM    705  C   GLY    43      53.259  17.945  51.975  1.00  0.00           C
ATOM    706  O   GLY    43      53.874  17.113  52.555  1.00  0.00           O
ATOM    707  N   GLY    44      52.416  18.747  52.666  1.00  0.00           N
ATOM    708  H   GLY    44      51.893  19.440  52.151  1.00  0.00           H
ATOM    709  CA  GLY    44      52.355  18.721  54.154  1.00  0.00           C
ATOM    710  HA2 GLY    44      52.458  17.692  54.497  1.00  0.00           H
ATOM    711  HA3 GLY    44      53.163  19.363  54.501  1.00  0.00           H
ATOM    712  C   GLY    44      51.075  19.370  54.606  1.00  0.00           C
ATOM    713  O   GLY    44      50.051  19.109  54.001  1.00  0.00           O
ATOM    714  N   ASN    45      51.138  20.073  55.791  1.00  0.00           N
ATOM    715  H   ASN    45      52.020  20.012  56.280  1.00  0.00           H
ATOM    716  CA  ASN    45      49.987  20.764  56.335  1.00  0.00           C
ATOM    717  HA  ASN    45      49.128  20.216  55.947  1.00  0.00           H
ATOM    718  CB  ASN    45      50.018  20.660  57.883  1.00  0.00           C
ATOM    719  HB2 ASN    45      51.050  20.804  58.203  1.00  0.00           H
ATOM    720  HB3 ASN    45      49.365  21.354  58.412  1.00  0.00           H
ATOM    721  CG  ASN    45      49.607  19.210  58.357  1.00  0.00           C
ATOM    722  OD1 ASN    45      49.056  18.388  57.576  1.00  0.00           O
ATOM    723  ND2 ASN    45      49.800  18.831  59.630  1.00  0.00           N
ATOM    724 HD21 ASN    45      50.187  19.500  60.280  1.00  0.00           H
ATOM    725 HD22 ASN    45      49.474  17.897  59.839  1.00  0.00           H
ATOM    726  C   ASN    45      49.822  22.253  55.834  1.00  0.00           C
ATOM    727  O   ASN    45      48.628  22.709  55.876  1.00  0.00           O
ATOM    728  N   ILE    46      50.800  22.901  55.202  1.00  0.00           N
ATOM    729  H   ILE    46      51.626  22.359  54.987  1.00  0.00           H
ATOM    730  CA  ILE    46      50.662  24.219  54.503  1.00  0.00           C
ATOM    731  HA  ILE    46      49.777  24.660  54.962  1.00  0.00           H
ATOM    732  CB  ILE    46      51.902  25.223  54.735  1.00  0.00           C
ATOM    733  HB  ILE    46      52.741  24.883  54.128  1.00  0.00           H
ATOM    734  CG2 ILE    46      51.424  26.534  54.070  1.00  0.00           C
ATOM    735 HG21 ILE    46      52.047  27.375  54.374  1.00  0.00           H
ATOM    736 HG22 ILE    46      50.432  26.880  54.358  1.00  0.00           H
ATOM    737 HG23 ILE    46      51.448  26.509  52.982  1.00  0.00           H
ATOM    738  CG1 ILE    46      52.145  25.315  56.323  1.00  0.00           C
ATOM    739 HG12 ILE    46      51.136  25.497  56.695  1.00  0.00           H
ATOM    740 HG13 ILE    46      52.558  24.394  56.733  1.00  0.00           H
ATOM    741  CD1 ILE    46      53.076  26.466  56.595  1.00  0.00           C
ATOM    742 HD11 ILE    46      53.436  26.521  57.621  1.00  0.00           H
ATOM    743 HD12 ILE    46      52.596  27.439  56.490  1.00  0.00           H
ATOM    744 HD13 ILE    46      53.902  26.400  55.887  1.00  0.00           H
ATOM    745  C   ILE    46      50.396  23.880  53.023  1.00  0.00           C
ATOM    746  O   ILE    46      51.322  23.390  52.326  1.00  0.00           O
ATOM    747  N   PRO    47      49.231  24.213  52.448  1.00  0.00           N
ATOM    748  CD  PRO    47      48.037  24.686  53.126  1.00  0.00           C
ATOM    749  HD2 PRO    47      48.134  25.763  53.268  1.00  0.00           H
ATOM    750  HD3 PRO    47      47.933  24.095  54.035  1.00  0.00           H
ATOM    751  CG  PRO    47      46.805  24.460  52.252  1.00  0.00           C
ATOM    752  HG2 PRO    47      46.111  25.293  52.361  1.00  0.00           H
ATOM    753  HG3 PRO    47      46.468  23.424  52.299  1.00  0.00           H
ATOM    754  CB  PRO    47      47.602  24.540  50.921  1.00  0.00           C
ATOM    755  HB2 PRO    47      47.657  25.612  50.732  1.00  0.00           H
ATOM    756  HB3 PRO    47      47.002  23.935  50.241  1.00  0.00           H
ATOM    757  CA  PRO    47      48.916  23.910  51.080  1.00  0.00           C
ATOM    758  HA  PRO    47      49.004  22.824  51.113  1.00  0.00           H
ATOM    759  C   PRO    47      49.927  24.471  50.046  1.00  0.00           C
ATOM    760  O   PRO    47      50.198  23.793  49.074  1.00  0.00           O
ATOM    761  N   MET    48      50.476  25.734  50.214  1.00  0.00           N
ATOM    762  H   MET    48      50.274  26.255  51.055  1.00  0.00           H
ATOM    763  CA  MET    48      51.305  26.506  49.318  1.00  0.00           C
ATOM    764  HA  MET    48      51.302  27.505  49.754  1.00  0.00           H
ATOM    765  CB  MET    48      52.742  25.916  49.328  1.00  0.00           C
ATOM    766  HB2 MET    48      52.787  24.850  49.104  1.00  0.00           H
ATOM    767  HB3 MET    48      53.338  26.517  48.640  1.00  0.00           H
ATOM    768  CG  MET    48      53.271  25.981  50.764  1.00  0.00           C
ATOM    769  HG2 MET    48      52.644  25.372  51.416  1.00  0.00           H
ATOM    770  HG3 MET    48      54.268  25.544  50.731  1.00  0.00           H
ATOM    771  SD  MET    48      53.356  27.639  51.580  1.00  0.00           S
ATOM    772  CE  MET    48      54.274  28.470  50.230  1.00  0.00           C
ATOM    773  HE1 MET    48      55.311  28.145  50.134  1.00  0.00           H
ATOM    774  HE2 MET    48      53.712  28.323  49.308  1.00  0.00           H
ATOM    775  HE3 MET    48      54.409  29.506  50.541  1.00  0.00           H
ATOM    776  C   MET    48      50.753  26.506  47.889  1.00  0.00           C
ATOM    777  O   MET    48      51.358  25.837  46.999  1.00  0.00           O
ATOM    778  N   ILE    49      49.624  27.093  47.612  1.00  0.00           N
ATOM    779  H   ILE    49      49.226  27.710  48.306  1.00  0.00           H
ATOM    780  CA  ILE    49      48.859  26.881  46.360  1.00  0.00           C
ATOM    781  HA  ILE    49      49.142  25.944  45.881  1.00  0.00           H
ATOM    782  CB  ILE    49      47.347  26.794  46.611  1.00  0.00           C
ATOM    783  HB  ILE    49      47.044  27.583  47.298  1.00  0.00           H
ATOM    784  CG2 ILE    49      46.528  26.996  45.371  1.00  0.00           C
ATOM    785 HG21 ILE    49      45.475  26.882  45.625  1.00  0.00           H
ATOM    786 HG22 ILE    49      46.776  26.189  44.681  1.00  0.00           H
ATOM    787 HG23 ILE    49      46.715  27.889  44.775  1.00  0.00           H
ATOM    788  CG1 ILE    49      47.000  25.509  47.243  1.00  0.00           C
ATOM    789 HG12 ILE    49      46.947  24.778  46.436  1.00  0.00           H
ATOM    790 HG13 ILE    49      47.831  25.089  47.809  1.00  0.00           H
ATOM    791  CD1 ILE    49      45.799  25.643  48.146  1.00  0.00           C
ATOM    792 HD11 ILE    49      45.654  24.667  48.611  1.00  0.00           H
ATOM    793 HD12 ILE    49      44.896  26.014  47.662  1.00  0.00           H
ATOM    794 HD13 ILE    49      46.119  26.363  48.899  1.00  0.00           H
ATOM    795  C   ILE    49      49.218  27.973  45.374  1.00  0.00           C
ATOM    796  O   ILE    49      49.265  29.139  45.727  1.00  0.00           O
ATOM    797  N   PRO    50      49.546  27.754  44.100  1.00  0.00           N
ATOM    798  CD  PRO    50      49.853  26.490  43.562  1.00  0.00           C
ATOM    799  HD2 PRO    50      48.970  25.957  43.209  1.00  0.00           H
ATOM    800  HD3 PRO    50      50.461  25.923  44.266  1.00  0.00           H
ATOM    801  CG  PRO    50      50.785  26.796  42.298  1.00  0.00           C
ATOM    802  HG2 PRO    50      50.577  25.988  41.597  1.00  0.00           H
ATOM    803  HG3 PRO    50      51.828  26.931  42.579  1.00  0.00           H
ATOM    804  CB  PRO    50      50.182  28.109  41.840  1.00  0.00           C
ATOM    805  HB2 PRO    50      49.267  27.879  41.296  1.00  0.00           H
ATOM    806  HB3 PRO    50      50.890  28.698  41.258  1.00  0.00           H
ATOM    807  CA  PRO    50      49.737  28.812  43.086  1.00  0.00           C
ATOM    808  HA  PRO    50      50.541  29.425  43.492  1.00  0.00           H
ATOM    809  C   PRO    50      48.537  29.763  42.898  1.00  0.00           C
ATOM    810  O   PRO    50      47.372  29.321  42.769  1.00  0.00           O
ATOM    811  N   GLY    51      48.913  31.025  42.886  1.00  0.00           N
ATOM    812  H   GLY    51      49.891  31.277  42.902  1.00  0.00           H
ATOM    813  CA  GLY    51      48.121  32.123  42.476  1.00  0.00           C
ATOM    814  HA2 GLY    51      47.094  31.764  42.561  1.00  0.00           H
ATOM    815  HA3 GLY    51      48.423  33.029  43.000  1.00  0.00           H
ATOM    816  C   GLY    51      48.315  32.559  41.029  1.00  0.00           C
ATOM    817  O   GLY    51      47.870  33.681  40.627  1.00  0.00           O
ATOM    818  N   TRP    52      48.982  31.683  40.273  1.00  0.00           N
ATOM    819  H   TRP    52      49.194  30.842  40.791  1.00  0.00           H
ATOM    820  CA  TRP    52      49.337  31.646  38.809  1.00  0.00           C
ATOM    821  HA  TRP    52      50.242  31.046  38.711  1.00  0.00           H
ATOM    822  CB  TRP    52      48.201  30.971  38.019  1.00  0.00           C
ATOM    823  HB2 TRP    52      47.295  31.560  38.155  1.00  0.00           H
ATOM    824  HB3 TRP    52      48.343  30.784  36.954  1.00  0.00           H
ATOM    825  CG  TRP    52      47.995  29.589  38.451  1.00  0.00           C
ATOM    826  CD1 TRP    52      46.988  29.065  39.227  1.00  0.00           C
ATOM    827  HD1 TRP    52      46.246  29.745  39.620  1.00  0.00           H
ATOM    828  NE1 TRP    52      47.156  27.681  39.400  1.00  0.00           N
ATOM    829  HE1 TRP    52      46.526  27.164  39.996  1.00  0.00           H
ATOM    830  CE2 TRP    52      48.321  27.212  38.694  1.00  0.00           C
ATOM    831  CZ2 TRP    52      49.015  25.991  38.657  1.00  0.00           C
ATOM    832  HZ2 TRP    52      48.665  25.132  39.211  1.00  0.00           H
ATOM    833  CH2 TRP    52      50.245  25.914  37.874  1.00  0.00           C
ATOM    834  HH2 TRP    52      50.710  24.951  37.724  1.00  0.00           H
ATOM    835  CZ3 TRP    52      50.795  27.103  37.308  1.00  0.00           C
ATOM    836  HZ3 TRP    52      51.686  27.026  36.703  1.00  0.00           H
ATOM    837  CE3 TRP    52      50.043  28.313  37.338  1.00  0.00           C
ATOM    838  HE3 TRP    52      50.623  29.155  36.989  1.00  0.00           H
ATOM    839  CD2 TRP    52      48.810  28.399  38.032  1.00  0.00           C
ATOM    840  C   TRP    52      49.834  32.937  38.089  1.00  0.00           C
ATOM    841  O   TRP    52      49.952  32.948  36.916  1.00  0.00           O
ATOM    842  N   VAL    53      50.124  33.992  38.844  1.00  0.00           N
ATOM    843  H   VAL    53      49.772  33.967  39.790  1.00  0.00           H
ATOM    844  CA  VAL    53      50.792  35.178  38.295  1.00  0.00           C
ATOM    845  HA  VAL    53      50.402  35.291  37.284  1.00  0.00           H
ATOM    846  CB  VAL    53      50.406  36.450  39.091  1.00  0.00           C
ATOM    847  HB  VAL    53      50.866  36.437  40.079  1.00  0.00           H
ATOM    848  CG1 VAL    53      50.996  37.743  38.674  1.00  0.00           C
ATOM    849 HG11 VAL    53      52.077  37.624  38.603  1.00  0.00           H
ATOM    850 HG12 VAL    53      50.638  38.136  37.724  1.00  0.00           H
ATOM    851 HG13 VAL    53      50.841  38.482  39.462  1.00  0.00           H
ATOM    852  CG2 VAL    53      48.874  36.668  39.276  1.00  0.00           C
ATOM    853 HG21 VAL    53      48.461  37.159  38.395  1.00  0.00           H
ATOM    854 HG22 VAL    53      48.683  37.270  40.165  1.00  0.00           H
ATOM    855 HG23 VAL    53      48.373  35.703  39.351  1.00  0.00           H
ATOM    856  C   VAL    53      52.288  34.905  38.121  1.00  0.00           C
ATOM    857  O   VAL    53      52.919  34.616  39.175  1.00  0.00           O
ATOM    858  N   MET    54      52.926  34.994  36.911  1.00  0.00           N
ATOM    859  H   MET    54      52.429  35.321  36.094  1.00  0.00           H
ATOM    860  CA  MET    54      54.280  34.574  36.587  1.00  0.00           C
ATOM    861  HA  MET    54      54.714  34.149  37.491  1.00  0.00           H
ATOM    862  CB  MET    54      54.322  33.559  35.390  1.00  0.00           C
ATOM    863  HB2 MET    54      53.626  34.039  34.702  1.00  0.00           H
ATOM    864  HB3 MET    54      55.332  33.297  35.073  1.00  0.00           H
ATOM    865  CG  MET    54      53.755  32.277  35.931  1.00  0.00           C
ATOM    866  HG2 MET    54      54.537  31.819  36.535  1.00  0.00           H
ATOM    867  HG3 MET    54      52.984  32.486  36.673  1.00  0.00           H
ATOM    868  SD  MET    54      53.250  30.938  34.790  1.00  0.00           S
ATOM    869  CE  MET    54      54.748  29.976  34.668  1.00  0.00           C
ATOM    870  HE1 MET    54      54.922  29.198  35.410  1.00  0.00           H
ATOM    871  HE2 MET    54      54.658  29.424  33.732  1.00  0.00           H
ATOM    872  HE3 MET    54      55.654  30.582  34.676  1.00  0.00           H
ATOM    873  C   MET    54      55.241  35.793  36.231  1.00  0.00           C
ATOM    874  O   MET    54      56.372  35.644  35.824  1.00  0.00           O
ATOM    875  N   ASP    55      54.808  37.018  36.491  1.00  0.00           N
ATOM    876  H   ASP    55      53.857  37.113  36.818  1.00  0.00           H
ATOM    877  CA  ASP    55      55.579  38.257  36.398  1.00  0.00           C
ATOM    878  HA  ASP    55      56.621  38.044  36.156  1.00  0.00           H
ATOM    879  CB  ASP    55      54.995  39.060  35.187  1.00  0.00           C
ATOM    880  HB2 ASP    55      53.946  39.306  35.355  1.00  0.00           H
ATOM    881  HB3 ASP    55      55.610  39.960  35.199  1.00  0.00           H
ATOM    882  CG  ASP    55      55.095  38.437  33.833  1.00  0.00           C
ATOM    883  OD1 ASP    55      56.222  37.911  33.455  1.00  0.00           O
ATOM    884  OD2 ASP    55      54.100  38.365  33.134  1.00  0.00           O
ATOM    885  C   ASP    55      55.315  39.143  37.575  1.00  0.00           C
ATOM    886  O   ASP    55      54.208  39.071  38.133  1.00  0.00           O
ATOM    887  N   PHE    56      56.241  40.055  37.773  1.00  0.00           N
ATOM    888  H   PHE    56      57.143  40.004  37.320  1.00  0.00           H
ATOM    889  CA  PHE    56      55.823  41.291  38.588  1.00  0.00           C
ATOM    890  HA  PHE    56      55.202  41.060  39.454  1.00  0.00           H
ATOM    891  CB  PHE    56      57.133  41.991  39.096  1.00  0.00           C
ATOM    892  HB2 PHE    56      57.535  42.386  38.163  1.00  0.00           H
ATOM    893  HB3 PHE    56      56.963  42.844  39.750  1.00  0.00           H
ATOM    894  CG  PHE    56      58.165  41.148  39.817  1.00  0.00           C
ATOM    895  CD1 PHE    56      57.772  40.077  40.574  1.00  0.00           C
ATOM    896  HD1 PHE    56      56.715  39.873  40.668  1.00  0.00           H
ATOM    897  CE1 PHE    56      58.760  39.284  41.246  1.00  0.00           C
ATOM    898  HE1 PHE    56      58.536  38.412  41.845  1.00  0.00           H
ATOM    899  CZ  PHE    56      60.122  39.756  41.260  1.00  0.00           C
ATOM    900  HZ  PHE    56      60.936  39.266  41.771  1.00  0.00           H
ATOM    901  CE2 PHE    56      60.435  40.904  40.533  1.00  0.00           C
ATOM    902  HE2 PHE    56      61.436  41.303  40.594  1.00  0.00           H
ATOM    903  CD2 PHE    56      59.485  41.600  39.788  1.00  0.00           C
ATOM    904  HD2 PHE    56      59.734  42.361  39.064  1.00  0.00           H
ATOM    905  C   PHE    56      55.077  42.420  37.793  1.00  0.00           C
ATOM    906  O   PHE    56      55.442  42.692  36.613  1.00  0.00           O
ATOM    907  N   PRO    57      54.153  43.193  38.328  1.00  0.00           N
ATOM    908  CD  PRO    57      53.544  43.170  39.674  1.00  0.00           C
ATOM    909  HD2 PRO    57      54.049  42.817  40.574  1.00  0.00           H
ATOM    910  HD3 PRO    57      52.641  42.599  39.459  1.00  0.00           H
ATOM    911  CG  PRO    57      53.134  44.643  40.054  1.00  0.00           C
ATOM    912  HG2 PRO    57      53.925  45.250  40.494  1.00  0.00           H
ATOM    913  HG3 PRO    57      52.321  44.646  40.781  1.00  0.00           H
ATOM    914  CB  PRO    57      52.772  45.076  38.620  1.00  0.00           C
ATOM    915  HB2 PRO    57      52.894  46.155  38.516  1.00  0.00           H
ATOM    916  HB3 PRO    57      51.800  44.634  38.403  1.00  0.00           H
ATOM    917  CA  PRO    57      53.840  44.477  37.754  1.00  0.00           C
ATOM    918  HA  PRO    57      53.378  44.359  36.773  1.00  0.00           H
ATOM    919  C   PRO    57      55.026  45.424  37.614  1.00  0.00           C
ATOM    920  O   PRO    57      55.856  45.514  38.526  1.00  0.00           O
ATOM    921  N   THR    58      55.168  46.066  36.427  1.00  0.00           N
ATOM    922  H   THR    58      54.424  45.989  35.748  1.00  0.00           H
ATOM    923  CA  THR    58      56.197  47.144  36.164  1.00  0.00           C
ATOM    924  HA  THR    58      57.136  46.854  36.634  1.00  0.00           H
ATOM    925  CB  THR    58      56.405  47.328  34.622  1.00  0.00           C
ATOM    926  HB  THR    58      57.088  48.178  34.597  1.00  0.00           H
ATOM    927  CG2 THR    58      57.073  46.100  33.997  1.00  0.00           C
ATOM    928 HG21 THR    58      57.032  46.086  32.908  1.00  0.00           H
ATOM    929 HG22 THR    58      56.405  45.308  34.335  1.00  0.00           H
ATOM    930 HG23 THR    58      58.096  45.995  34.357  1.00  0.00           H
ATOM    931  OG1 THR    58      55.259  47.668  33.806  1.00  0.00           O
ATOM    932  HG1 THR    58      54.566  47.039  34.020  1.00  0.00           H
ATOM    933  C   THR    58      55.865  48.533  36.741  1.00  0.00           C
ATOM    934  O   THR    58      56.710  49.448  36.806  1.00  0.00           O
ATOM    935  N   GLY    59      54.559  48.854  36.913  1.00  0.00           N
ATOM    936  H   GLY    59      53.908  48.174  36.550  1.00  0.00           H
ATOM    937  CA  GLY    59      54.068  50.184  37.049  1.00  0.00           C
ATOM    938  HA2 GLY    59      53.198  50.210  37.704  1.00  0.00           H
ATOM    939  HA3 GLY    59      54.793  50.861  37.501  1.00  0.00           H
ATOM    940  C   GLY    59      53.620  50.772  35.711  1.00  0.00           C
ATOM    941  O   GLY    59      52.983  51.856  35.759  1.00  0.00           O
ATOM    942  N   LYS    60      53.870  50.175  34.519  1.00  0.00           N
ATOM    943  H   LYS    60      54.552  49.433  34.588  1.00  0.00           H
ATOM    944  CA  LYS    60      53.591  50.753  33.219  1.00  0.00           C
ATOM    945  HA  LYS    60      53.367  51.800  33.423  1.00  0.00           H
ATOM    946  CB  LYS    60      54.904  50.706  32.387  1.00  0.00           C
ATOM    947  HB2 LYS    60      55.177  49.680  32.140  1.00  0.00           H
ATOM    948  HB3 LYS    60      54.679  51.223  31.453  1.00  0.00           H
ATOM    949  CG  LYS    60      56.120  51.332  33.013  1.00  0.00           C
ATOM    950  HG2 LYS    60      56.327  50.785  33.933  1.00  0.00           H
ATOM    951  HG3 LYS    60      56.847  51.078  32.241  1.00  0.00           H
ATOM    952  CD  LYS    60      56.121  52.850  33.217  1.00  0.00           C
ATOM    953  HD2 LYS    60      55.348  53.051  33.958  1.00  0.00           H
ATOM    954  HD3 LYS    60      57.074  53.157  33.646  1.00  0.00           H
ATOM    955  CE  LYS    60      55.861  53.618  31.894  1.00  0.00           C
ATOM    956  HE2 LYS    60      56.601  53.237  31.190  1.00  0.00           H
ATOM    957  HE3 LYS    60      54.881  53.418  31.462  1.00  0.00           H
ATOM    958  NZ  LYS    60      56.131  55.074  32.175  1.00  0.00           N
ATOM    959  HZ1 LYS    60      55.429  55.401  32.823  1.00  0.00           H
ATOM    960  HZ2 LYS    60      55.827  55.627  31.385  1.00  0.00           H
ATOM    961  HZ3 LYS    60      57.028  55.301  32.577  1.00  0.00           H
ATOM    962  C   LYS    60      52.358  50.113  32.578  1.00  0.00           C
ATOM    963  O   LYS    60      52.016  50.569  31.501  1.00  0.00           O
ATOM    964  N   GLU    61      51.749  49.159  33.269  1.00  0.00           N
ATOM    965  H   GLU    61      52.214  48.889  34.125  1.00  0.00           H
ATOM    966  CA  GLU    61      50.458  48.532  32.945  1.00  0.00           C
ATOM    967  HA  GLU    61      50.552  47.960  32.022  1.00  0.00           H
ATOM    968  CB  GLU    61      50.018  47.559  34.013  1.00  0.00           C
ATOM    969  HB2 GLU    61      49.944  47.856  35.060  1.00  0.00           H
ATOM    970  HB3 GLU    61      49.015  47.256  33.714  1.00  0.00           H
ATOM    971  CG  GLU    61      50.883  46.263  34.103  1.00  0.00           C
ATOM    972  HG2 GLU    61      50.466  45.606  34.867  1.00  0.00           H
ATOM    973  HG3 GLU    61      50.788  45.647  33.210  1.00  0.00           H
ATOM    974  CD  GLU    61      52.382  46.505  34.459  1.00  0.00           C
ATOM    975  OE1 GLU    61      52.625  47.346  35.402  1.00  0.00           O
ATOM    976  OE2 GLU    61      53.329  46.000  33.846  1.00  0.00           O
ATOM    977  C   GLU    61      49.443  49.665  32.791  1.00  0.00           C
ATOM    978  O   GLU    61      49.484  50.646  33.519  1.00  0.00           O
ATOM    979  N   SER    62      48.565  49.585  31.765  1.00  0.00           N
ATOM    980  H   SER    62      48.656  48.847  31.082  1.00  0.00           H
ATOM    981  CA  SER    62      47.958  50.833  31.333  1.00  0.00           C
ATOM    982  HA  SER    62      47.644  51.462  32.166  1.00  0.00           H
ATOM    983  CB  SER    62      49.010  51.592  30.509  1.00  0.00           C
ATOM    984  HB2 SER    62      49.942  51.779  31.044  1.00  0.00           H
ATOM    985  HB3 SER    62      49.236  51.045  29.594  1.00  0.00           H
ATOM    986  OG  SER    62      48.556  52.856  30.265  1.00  0.00           O
ATOM    987  HG  SER    62      49.317  53.364  29.972  1.00  0.00           H
ATOM    988  C   SER    62      46.798  50.589  30.460  1.00  0.00           C
ATOM    989  O   SER    62      46.741  49.590  29.715  1.00  0.00           O
ATOM    990  N   GLY    63      45.828  51.531  30.572  1.00  0.00           N
ATOM    991  H   GLY    63      46.156  52.329  31.096  1.00  0.00           H
ATOM    992  CA  GLY    63      44.653  51.503  29.721  1.00  0.00           C
ATOM    993  HA2 GLY    63      44.387  52.523  29.443  1.00  0.00           H
ATOM    994  HA3 GLY    63      44.773  50.936  28.798  1.00  0.00           H
ATOM    995  C   GLY    63      43.458  50.890  30.490  1.00  0.00           C
ATOM    996  O   GLY    63      43.588  50.419  31.698  1.00  0.00           O
ATOM    997  N   ASP    64      42.291  50.795  29.757  1.00  0.00           N
ATOM    998  H   ASP    64      42.291  51.011  28.770  1.00  0.00           H
ATOM    999  CA  ASP    64      41.031  50.132  30.246  1.00  0.00           C
ATOM   1000  HA  ASP    64      40.905  50.600  31.222  1.00  0.00           H
ATOM   1001  CB  ASP    64      39.813  50.435  29.339  1.00  0.00           C
ATOM   1002  HB2 ASP    64      39.919  50.125  28.300  1.00  0.00           H
ATOM   1003  HB3 ASP    64      38.946  49.818  29.572  1.00  0.00           H
ATOM   1004  CG  ASP    64      39.273  51.936  29.232  1.00  0.00           C
ATOM   1005  OD1 ASP    64      38.224  52.283  29.764  1.00  0.00           O
ATOM   1006  OD2 ASP    64      40.027  52.789  28.600  1.00  0.00           O
ATOM   1007  C   ASP    64      41.222  48.648  30.440  1.00  0.00           C
ATOM   1008  O   ASP    64      41.642  47.919  29.556  1.00  0.00           O
ATOM   1009  N   PHE    65      40.984  48.135  31.628  1.00  0.00           N
ATOM   1010  H   PHE    65      40.739  48.789  32.358  1.00  0.00           H
ATOM   1011  CA  PHE    65      40.720  46.718  31.912  1.00  0.00           C
ATOM   1012  HA  PHE    65      40.571  46.122  31.011  1.00  0.00           H
ATOM   1013  CB  PHE    65      41.931  46.130  32.718  1.00  0.00           C
ATOM   1014  HB2 PHE    65      42.068  46.673  33.654  1.00  0.00           H
ATOM   1015  HB3 PHE    65      41.588  45.114  32.917  1.00  0.00           H
ATOM   1016  CG  PHE    65      43.264  46.147  32.062  1.00  0.00           C
ATOM   1017  CD1 PHE    65      43.654  44.987  31.382  1.00  0.00           C
ATOM   1018  HD1 PHE    65      43.058  44.093  31.495  1.00  0.00           H
ATOM   1019  CE1 PHE    65      44.738  45.027  30.486  1.00  0.00           C
ATOM   1020  HE1 PHE    65      44.961  44.174  29.862  1.00  0.00           H
ATOM   1021  CZ  PHE    65      45.523  46.150  30.452  1.00  0.00           C
ATOM   1022  HZ  PHE    65      46.376  46.140  29.789  1.00  0.00           H
ATOM   1023  CE2 PHE    65      45.242  47.279  31.240  1.00  0.00           C
ATOM   1024  HE2 PHE    65      45.958  48.084  31.151  1.00  0.00           H
ATOM   1025  CD2 PHE    65      44.062  47.312  31.983  1.00  0.00           C
ATOM   1026  HD2 PHE    65      43.797  48.199  32.539  1.00  0.00           H
ATOM   1027  C   PHE    65      39.516  46.683  32.804  1.00  0.00           C
ATOM   1028  O   PHE    65      39.207  47.497  33.637  1.00  0.00           O
ATOM   1029  N   LEU    66      38.693  45.618  32.642  1.00  0.00           N
ATOM   1030  H   LEU    66      38.909  44.882  31.985  1.00  0.00           H
ATOM   1031  CA  LEU    66      37.533  45.306  33.509  1.00  0.00           C
ATOM   1032  HA  LEU    66      37.090  46.226  33.892  1.00  0.00           H
ATOM   1033  CB  LEU    66      36.456  44.509  32.699  1.00  0.00           C
ATOM   1034  HB2 LEU    66      36.974  43.695  32.193  1.00  0.00           H
ATOM   1035  HB3 LEU    66      35.772  44.057  33.417  1.00  0.00           H
ATOM   1036  CG  LEU    66      35.667  45.449  31.720  1.00  0.00           C
ATOM   1037  HG  LEU    66      36.237  46.299  31.347  1.00  0.00           H
ATOM   1038  CD1 LEU    66      35.034  44.739  30.540  1.00  0.00           C
ATOM   1039 HD11 LEU    66      34.161  44.149  30.822  1.00  0.00           H
ATOM   1040 HD12 LEU    66      35.763  44.131  30.004  1.00  0.00           H
ATOM   1041 HD13 LEU    66      34.651  45.513  29.876  1.00  0.00           H
ATOM   1042  CD2 LEU    66      34.436  46.005  32.455  1.00  0.00           C
ATOM   1043 HD21 LEU    66      33.869  45.208  32.938  1.00  0.00           H
ATOM   1044 HD22 LEU    66      34.714  46.749  33.202  1.00  0.00           H
ATOM   1045 HD23 LEU    66      33.669  46.370  31.773  1.00  0.00           H
ATOM   1046  C   LEU    66      37.925  44.382  34.718  1.00  0.00           C
ATOM   1047  O   LEU    66      38.738  43.493  34.511  1.00  0.00           O
ATOM   1048  N   ALA    67      37.262  44.439  35.870  1.00  0.00           N
ATOM   1049  H   ALA    67      36.428  45.008  35.900  1.00  0.00           H
ATOM   1050  CA  ALA    67      37.349  43.491  36.975  1.00  0.00           C
ATOM   1051  HA  ALA    67      37.824  42.589  36.587  1.00  0.00           H
ATOM   1052  CB  ALA    67      38.224  44.193  38.127  1.00  0.00           C
ATOM   1053  HB1 ALA    67      38.275  43.685  39.090  1.00  0.00           H
ATOM   1054  HB2 ALA    67      37.692  45.105  38.394  1.00  0.00           H
ATOM   1055  HB3 ALA    67      39.198  44.506  37.750  1.00  0.00           H
ATOM   1056  C   ALA    67      35.927  43.172  37.493  1.00  0.00           C
ATOM   1057  O   ALA    67      34.993  43.936  37.434  1.00  0.00           O
ATOM   1058  N   ILE    68      35.848  42.046  38.192  1.00  0.00           N
ATOM   1059  H   ILE    68      36.602  41.374  38.158  1.00  0.00           H
ATOM   1060  CA  ILE    68      34.673  41.536  38.876  1.00  0.00           C
ATOM   1061  HA  ILE    68      33.996  42.353  39.127  1.00  0.00           H
ATOM   1062  CB  ILE    68      33.968  40.482  37.885  1.00  0.00           C
ATOM   1063  HB  ILE    68      34.656  39.762  37.441  1.00  0.00           H
ATOM   1064  CG2 ILE    68      32.962  39.672  38.749  1.00  0.00           C
ATOM   1065 HG21 ILE    68      32.217  40.305  39.232  1.00  0.00           H
ATOM   1066 HG22 ILE    68      33.482  39.161  39.559  1.00  0.00           H
ATOM   1067 HG23 ILE    68      32.377  38.910  38.232  1.00  0.00           H
ATOM   1068  CG1 ILE    68      33.240  41.178  36.713  1.00  0.00           C
ATOM   1069 HG12 ILE    68      32.555  41.970  37.016  1.00  0.00           H
ATOM   1070 HG13 ILE    68      34.099  41.632  36.217  1.00  0.00           H
ATOM   1071  CD1 ILE    68      32.569  40.263  35.711  1.00  0.00           C
ATOM   1072 HD11 ILE    68      32.347  40.947  34.891  1.00  0.00           H
ATOM   1073 HD12 ILE    68      31.633  39.997  36.203  1.00  0.00           H
ATOM   1074 HD13 ILE    68      33.137  39.368  35.462  1.00  0.00           H
ATOM   1075  C   ILE    68      35.120  40.924  40.197  1.00  0.00           C
ATOM   1076  O   ILE    68      36.141  40.282  40.226  1.00  0.00           O
ATOM   1077  N   ASP    69      34.302  41.077  41.234  1.00  0.00           N
ATOM   1078  H   ASP    69      33.541  41.719  41.063  1.00  0.00           H
ATOM   1079  CA  ASP    69      34.347  40.195  42.373  1.00  0.00           C
ATOM   1080  HA  ASP    69      34.959  39.321  42.150  1.00  0.00           H
ATOM   1081  CB  ASP    69      35.046  40.905  43.551  1.00  0.00           C
ATOM   1082  HB2 ASP    69      36.043  41.084  43.148  1.00  0.00           H
ATOM   1083  HB3 ASP    69      34.678  41.932  43.568  1.00  0.00           H
ATOM   1084  CG  ASP    69      34.916  40.202  44.900  1.00  0.00           C
ATOM   1085  OD1 ASP    69      34.563  40.983  45.817  1.00  0.00           O
ATOM   1086  OD2 ASP    69      35.091  38.965  45.108  1.00  0.00           O
ATOM   1087  C   ASP    69      32.955  39.663  42.679  1.00  0.00           C
ATOM   1088  O   ASP    69      32.078  40.443  43.103  1.00  0.00           O
ATOM   1089  N   LEU    70      32.679  38.334  42.436  1.00  0.00           N
ATOM   1090  H   LEU    70      33.385  37.758  41.999  1.00  0.00           H
ATOM   1091  CA  LEU    70      31.465  37.682  42.818  1.00  0.00           C
ATOM   1092  HA  LEU    70      30.638  38.355  42.596  1.00  0.00           H
ATOM   1093  CB  LEU    70      31.230  36.443  41.845  1.00  0.00           C
ATOM   1094  HB2 LEU    70      31.281  36.837  40.830  1.00  0.00           H
ATOM   1095  HB3 LEU    70      32.047  35.743  42.022  1.00  0.00           H
ATOM   1096  CG  LEU    70      29.809  35.774  41.948  1.00  0.00           C
ATOM   1097  HG  LEU    70      29.661  35.503  42.994  1.00  0.00           H
ATOM   1098  CD1 LEU    70      28.756  36.738  41.604  1.00  0.00           C
ATOM   1099 HD11 LEU    70      28.963  37.095  40.595  1.00  0.00           H
ATOM   1100 HD12 LEU    70      28.550  37.544  42.308  1.00  0.00           H
ATOM   1101 HD13 LEU    70      27.804  36.208  41.559  1.00  0.00           H
ATOM   1102  CD2 LEU    70      29.810  34.479  41.258  1.00  0.00           C
ATOM   1103 HD21 LEU    70      30.049  34.579  40.200  1.00  0.00           H
ATOM   1104 HD22 LEU    70      30.589  33.846  41.681  1.00  0.00           H
ATOM   1105 HD23 LEU    70      28.799  34.088  41.377  1.00  0.00           H
ATOM   1106  C   LEU    70      31.357  37.302  44.335  1.00  0.00           C
ATOM   1107  O   LEU    70      32.229  36.604  44.853  1.00  0.00           O
ATOM   1108  N   GLY    71      30.203  37.661  44.945  1.00  0.00           N
ATOM   1109  H   GLY    71      29.473  38.117  44.418  1.00  0.00           H
ATOM   1110  CA  GLY    71      29.890  37.375  46.348  1.00  0.00           C
ATOM   1111  HA2 GLY    71      30.772  36.922  46.801  1.00  0.00           H
ATOM   1112  HA3 GLY    71      29.676  38.308  46.869  1.00  0.00           H
ATOM   1113  C   GLY    71      28.663  36.429  46.543  1.00  0.00           C
ATOM   1114  O   GLY    71      28.208  35.788  45.593  1.00  0.00           O
ATOM   1115  N   GLY    72      28.350  36.193  47.850  1.00  0.00           N
ATOM   1116  H   GLY    72      28.892  36.598  48.599  1.00  0.00           H
ATOM   1117  CA  GLY    72      27.319  35.233  48.233  1.00  0.00           C
ATOM   1118  HA2 GLY    72      27.479  34.377  47.577  1.00  0.00           H
ATOM   1119  HA3 GLY    72      27.330  35.027  49.302  1.00  0.00           H
ATOM   1120  C   GLY    72      25.967  35.806  47.869  1.00  0.00           C
ATOM   1121  O   GLY    72      25.032  35.026  47.650  1.00  0.00           O
ATOM   1122  N   THR    73      25.875  37.147  47.881  1.00  0.00           N
ATOM   1123  H   THR    73      26.733  37.581  48.190  1.00  0.00           H
ATOM   1124  CA  THR    73      24.619  37.895  47.760  1.00  0.00           C
ATOM   1125  HA  THR    73      23.941  37.141  47.360  1.00  0.00           H
ATOM   1126  CB  THR    73      24.161  38.509  49.140  1.00  0.00           C
ATOM   1127  HB  THR    73      24.948  39.157  49.526  1.00  0.00           H
ATOM   1128  CG2 THR    73      22.719  39.219  49.051  1.00  0.00           C
ATOM   1129 HG21 THR    73      22.543  39.663  50.030  1.00  0.00           H
ATOM   1130 HG22 THR    73      21.958  38.560  48.633  1.00  0.00           H
ATOM   1131 HG23 THR    73      22.841  40.079  48.392  1.00  0.00           H
ATOM   1132  OG1 THR    73      23.893  37.578  50.089  1.00  0.00           O
ATOM   1133  HG1 THR    73      24.716  37.227  50.439  1.00  0.00           H
ATOM   1134  C   THR    73      24.763  39.015  46.721  1.00  0.00           C
ATOM   1135  O   THR    73      23.760  39.325  46.048  1.00  0.00           O
ATOM   1136  N   ASN    74      26.009  39.432  46.506  1.00  0.00           N
ATOM   1137  H   ASN    74      26.731  39.204  47.174  1.00  0.00           H
ATOM   1138  CA  ASN    74      26.315  40.568  45.652  1.00  0.00           C
ATOM   1139  HA  ASN    74      25.405  41.007  45.245  1.00  0.00           H
ATOM   1140  CB  ASN    74      27.079  41.569  46.535  1.00  0.00           C
ATOM   1141  HB2 ASN    74      26.510  41.696  47.456  1.00  0.00           H
ATOM   1142  HB3 ASN    74      28.088  41.254  46.802  1.00  0.00           H
ATOM   1143  CG  ASN    74      27.184  42.904  45.885  1.00  0.00           C
ATOM   1144  OD1 ASN    74      28.192  43.267  45.373  1.00  0.00           O
ATOM   1145  ND2 ASN    74      26.125  43.706  45.936  1.00  0.00           N
ATOM   1146 HD21 ASN    74      25.294  43.623  46.505  1.00  0.00           H
ATOM   1147 HD22 ASN    74      26.120  44.546  45.375  1.00  0.00           H
ATOM   1148  C   ASN    74      27.130  40.204  44.473  1.00  0.00           C
ATOM   1149  O   ASN    74      27.750  39.113  44.467  1.00  0.00           O
ATOM   1150  N   LEU    75      27.171  41.151  43.531  1.00  0.00           N
ATOM   1151  H   LEU    75      26.686  42.029  43.640  1.00  0.00           H
ATOM   1152  CA  LEU    75      28.135  41.050  42.434  1.00  0.00           C
ATOM   1153  HA  LEU    75      28.970  40.406  42.707  1.00  0.00           H
ATOM   1154  CB  LEU    75      27.476  40.392  41.303  1.00  0.00           C
ATOM   1155  HB2 LEU    75      27.459  39.356  41.641  1.00  0.00           H
ATOM   1156  HB3 LEU    75      26.480  40.831  41.241  1.00  0.00           H
ATOM   1157  CG  LEU    75      28.024  40.562  39.873  1.00  0.00           C
ATOM   1158  HG  LEU    75      28.042  41.643  39.729  1.00  0.00           H
ATOM   1159  CD1 LEU    75      29.459  40.081  39.724  1.00  0.00           C
ATOM   1160 HD11 LEU    75      30.065  40.613  40.458  1.00  0.00           H
ATOM   1161 HD12 LEU    75      29.806  40.148  38.693  1.00  0.00           H
ATOM   1162 HD13 LEU    75      29.484  39.019  39.969  1.00  0.00           H
ATOM   1163  CD2 LEU    75      27.186  39.871  38.845  1.00  0.00           C
ATOM   1164 HD21 LEU    75      27.402  40.340  37.885  1.00  0.00           H
ATOM   1165 HD22 LEU    75      27.425  38.812  38.752  1.00  0.00           H
ATOM   1166 HD23 LEU    75      26.133  39.970  39.113  1.00  0.00           H
ATOM   1167  C   LEU    75      28.629  42.497  42.129  1.00  0.00           C
ATOM   1168  O   LEU    75      27.871  43.335  41.625  1.00  0.00           O
ATOM   1169  N   ARG    76      29.957  42.697  42.303  1.00  0.00           N
ATOM   1170  H   ARG    76      30.411  41.949  42.807  1.00  0.00           H
ATOM   1171  CA  ARG    76      30.799  43.785  41.966  1.00  0.00           C
ATOM   1172  HA  ARG    76      30.249  44.711  42.128  1.00  0.00           H
ATOM   1173  CB  ARG    76      31.999  43.788  42.844  1.00  0.00           C
ATOM   1174  HB2 ARG    76      31.748  43.468  43.856  1.00  0.00           H
ATOM   1175  HB3 ARG    76      32.759  43.146  42.397  1.00  0.00           H
ATOM   1176  CG  ARG    76      32.637  45.176  42.992  1.00  0.00           C
ATOM   1177  HG2 ARG    76      32.934  45.498  41.994  1.00  0.00           H
ATOM   1178  HG3 ARG    76      32.032  45.899  43.540  1.00  0.00           H
ATOM   1179  CD  ARG    76      33.925  45.090  43.876  1.00  0.00           C
ATOM   1180  HD2 ARG    76      33.696  44.590  44.817  1.00  0.00           H
ATOM   1181  HD3 ARG    76      34.487  44.318  43.353  1.00  0.00           H
ATOM   1182  NE  ARG    76      34.563  46.411  43.984  1.00  0.00           N
ATOM   1183  HE  ARG    76      34.046  47.225  43.683  1.00  0.00           H
ATOM   1184  CZ  ARG    76      35.739  46.693  44.340  1.00  0.00           C
ATOM   1185  NH1 ARG    76      36.606  45.773  44.645  1.00  0.00           N
ATOM   1186 HH11 ARG    76      36.270  44.924  45.077  1.00  0.00           H
ATOM   1187 HH12 ARG    76      37.490  46.171  44.929  1.00  0.00           H
ATOM   1188  NH2 ARG    76      36.072  47.875  44.336  1.00  0.00           N
ATOM   1189 HH21 ARG    76      35.488  48.631  44.006  1.00  0.00           H
ATOM   1190 HH22 ARG    76      37.007  48.076  44.661  1.00  0.00           H
ATOM   1191  C   ARG    76      31.211  43.678  40.438  1.00  0.00           C
ATOM   1192  O   ARG    76      31.884  42.750  40.009  1.00  0.00           O
ATOM   1193  N   VAL    77      30.811  44.720  39.695  1.00  0.00           N
ATOM   1194  H   VAL    77      30.265  45.393  40.212  1.00  0.00           H
ATOM   1195  CA  VAL    77      31.280  44.859  38.335  1.00  0.00           C
ATOM   1196  HA  VAL    77      31.963  44.044  38.099  1.00  0.00           H
ATOM   1197  CB  VAL    77      30.257  44.707  37.301  1.00  0.00           C
ATOM   1198  HB  VAL    77      29.750  45.648  37.515  1.00  0.00           H
ATOM   1199  CG1 VAL    77      30.751  44.520  35.859  1.00  0.00           C
ATOM   1200 HG11 VAL    77      31.425  45.342  35.616  1.00  0.00           H
ATOM   1201 HG12 VAL    77      31.204  43.548  35.661  1.00  0.00           H
ATOM   1202 HG13 VAL    77      29.919  44.714  35.182  1.00  0.00           H
ATOM   1203  CG2 VAL    77      29.371  43.497  37.648  1.00  0.00           C
ATOM   1204 HG21 VAL    77      28.948  43.703  38.631  1.00  0.00           H
ATOM   1205 HG22 VAL    77      29.927  42.576  37.824  1.00  0.00           H
ATOM   1206 HG23 VAL    77      28.605  43.223  36.920  1.00  0.00           H
ATOM   1207  C   VAL    77      32.125  46.164  38.225  1.00  0.00           C
ATOM   1208  O   VAL    77      31.592  47.238  38.516  1.00  0.00           O
ATOM   1209  N   VAL    78      33.379  46.142  37.703  1.00  0.00           N
ATOM   1210  H   VAL    78      33.713  45.240  37.399  1.00  0.00           H
ATOM   1211  CA  VAL    78      34.275  47.280  37.912  1.00  0.00           C
ATOM   1212  HA  VAL    78      33.743  48.220  38.058  1.00  0.00           H
ATOM   1213  CB  VAL    78      35.271  47.033  39.027  1.00  0.00           C
ATOM   1214  HB  VAL    78      35.877  46.186  38.706  1.00  0.00           H
ATOM   1215  CG1 VAL    78      36.195  48.110  39.573  1.00  0.00           C
ATOM   1216 HG11 VAL    78      36.830  48.461  38.760  1.00  0.00           H
ATOM   1217 HG12 VAL    78      35.657  49.005  39.882  1.00  0.00           H
ATOM   1218 HG13 VAL    78      36.920  47.782  40.319  1.00  0.00           H
ATOM   1219  CG2 VAL    78      34.599  46.725  40.293  1.00  0.00           C
ATOM   1220 HG21 VAL    78      34.174  45.740  40.096  1.00  0.00           H
ATOM   1221 HG22 VAL    78      33.887  47.493  40.595  1.00  0.00           H
ATOM   1222 HG23 VAL    78      35.321  46.479  41.071  1.00  0.00           H
ATOM   1223  C   VAL    78      35.087  47.560  36.657  1.00  0.00           C
ATOM   1224  O   VAL    78      35.521  46.668  36.038  1.00  0.00           O
ATOM   1225  N   LEU    79      35.394  48.807  36.304  1.00  0.00           N
ATOM   1226  H   LEU    79      35.190  49.528  36.982  1.00  0.00           H
ATOM   1227  CA  LEU    79      36.321  49.180  35.289  1.00  0.00           C
ATOM   1228  HA  LEU    79      36.822  48.357  34.782  1.00  0.00           H
ATOM   1229  CB  LEU    79      35.478  49.975  34.340  1.00  0.00           C
ATOM   1230  HB2 LEU    79      34.745  49.295  33.903  1.00  0.00           H
ATOM   1231  HB3 LEU    79      34.982  50.738  34.940  1.00  0.00           H
ATOM   1232  CG  LEU    79      36.217  50.673  33.221  1.00  0.00           C
ATOM   1233  HG  LEU    79      37.021  51.264  33.660  1.00  0.00           H
ATOM   1234  CD1 LEU    79      36.776  49.774  32.164  1.00  0.00           C
ATOM   1235 HD11 LEU    79      35.976  49.256  31.636  1.00  0.00           H
ATOM   1236 HD12 LEU    79      37.438  48.994  32.543  1.00  0.00           H
ATOM   1237 HD13 LEU    79      37.236  50.359  31.368  1.00  0.00           H
ATOM   1238  CD2 LEU    79      35.314  51.749  32.599  1.00  0.00           C
ATOM   1239 HD21 LEU    79      34.415  51.169  32.392  1.00  0.00           H
ATOM   1240 HD22 LEU    79      34.936  52.555  33.228  1.00  0.00           H
ATOM   1241 HD23 LEU    79      35.806  52.168  31.720  1.00  0.00           H
ATOM   1242  C   LEU    79      37.483  50.028  35.878  1.00  0.00           C
ATOM   1243  O   LEU    79      37.338  50.836  36.776  1.00  0.00           O
ATOM   1244  N   VAL    80      38.616  49.693  35.317  1.00  0.00           N
ATOM   1245  H   VAL    80      38.662  48.918  34.671  1.00  0.00           H
ATOM   1246  CA  VAL    80      39.898  50.318  35.693  1.00  0.00           C
ATOM   1247  HA  VAL    80      39.682  51.084  36.438  1.00  0.00           H
ATOM   1248  CB  VAL    80      40.908  49.394  36.318  1.00  0.00           C
ATOM   1249  HB  VAL    80      41.077  48.591  35.602  1.00  0.00           H
ATOM   1250  CG1 VAL    80      42.067  50.204  36.734  1.00  0.00           C
ATOM   1251 HG11 VAL    80      42.572  50.732  35.925  1.00  0.00           H
ATOM   1252 HG12 VAL    80      41.813  51.005  37.427  1.00  0.00           H
ATOM   1253 HG13 VAL    80      42.626  49.523  37.374  1.00  0.00           H
ATOM   1254  CG2 VAL    80      40.307  48.812  37.603  1.00  0.00           C
ATOM   1255 HG21 VAL    80      41.040  48.180  38.105  1.00  0.00           H
ATOM   1256 HG22 VAL    80      39.402  48.284  37.302  1.00  0.00           H
ATOM   1257 HG23 VAL    80      40.212  49.656  38.286  1.00  0.00           H
ATOM   1258  C   VAL    80      40.474  51.113  34.529  1.00  0.00           C
ATOM   1259  O   VAL    80      40.720  50.505  33.517  1.00  0.00           O
ATOM   1260  N   LYS    81      40.910  52.352  34.707  1.00  0.00           N
ATOM   1261  H   LYS    81      40.773  52.790  35.607  1.00  0.00           H
ATOM   1262  CA  LYS    81      41.765  53.076  33.715  1.00  0.00           C
ATOM   1263  HA  LYS    81      41.944  52.413  32.869  1.00  0.00           H
ATOM   1264  CB  LYS    81      41.101  54.440  33.378  1.00  0.00           C
ATOM   1265  HB2 LYS    81      40.687  54.998  34.219  1.00  0.00           H
ATOM   1266  HB3 LYS    81      41.897  55.013  32.903  1.00  0.00           H
ATOM   1267  CG  LYS    81      39.936  54.195  32.414  1.00  0.00           C
ATOM   1268  HG2 LYS    81      40.334  53.857  31.457  1.00  0.00           H
ATOM   1269  HG3 LYS    81      39.312  53.422  32.860  1.00  0.00           H
ATOM   1270  CD  LYS    81      39.180  55.513  32.235  1.00  0.00           C
ATOM   1271  HD2 LYS    81      38.884  55.832  33.234  1.00  0.00           H
ATOM   1272  HD3 LYS    81      39.995  56.144  31.881  1.00  0.00           H
ATOM   1273  CE  LYS    81      38.036  55.455  31.323  1.00  0.00           C
ATOM   1274  HE2 LYS    81      37.444  54.616  31.689  1.00  0.00           H
ATOM   1275  HE3 LYS    81      37.618  56.460  31.358  1.00  0.00           H
ATOM   1276  NZ  LYS    81      38.299  55.055  29.970  1.00  0.00           N
ATOM   1277  HZ1 LYS    81      38.747  54.156  29.862  1.00  0.00           H
ATOM   1278  HZ2 LYS    81      38.889  55.742  29.522  1.00  0.00           H
ATOM   1279  HZ3 LYS    81      37.421  54.973  29.478  1.00  0.00           H
ATOM   1280  C   LYS    81      43.102  53.260  34.389  1.00  0.00           C
ATOM   1281  O   LYS    81      43.450  54.171  35.176  1.00  0.00           O
ATOM   1282  N   LEU    82      44.027  52.322  34.022  1.00  0.00           N
ATOM   1283  H   LEU    82      43.765  51.698  33.272  1.00  0.00           H
ATOM   1284  CA  LEU    82      45.388  52.253  34.685  1.00  0.00           C
ATOM   1285  HA  LEU    82      45.306  52.533  35.736  1.00  0.00           H
ATOM   1286  CB  LEU    82      46.058  50.898  34.525  1.00  0.00           C
ATOM   1287  HB2 LEU    82      46.202  50.700  33.461  1.00  0.00           H
ATOM   1288  HB3 LEU    82      47.050  50.934  34.977  1.00  0.00           H
ATOM   1289  CG  LEU    82      45.497  49.628  35.134  1.00  0.00           C
ATOM   1290  HG  LEU    82      44.433  49.448  34.986  1.00  0.00           H
ATOM   1291  CD1 LEU    82      46.396  48.404  34.831  1.00  0.00           C
ATOM   1292 HD11 LEU    82      46.490  48.307  33.749  1.00  0.00           H
ATOM   1293 HD12 LEU    82      45.965  47.467  35.183  1.00  0.00           H
ATOM   1294 HD13 LEU    82      47.413  48.514  35.206  1.00  0.00           H
ATOM   1295  CD2 LEU    82      45.598  49.892  36.666  1.00  0.00           C
ATOM   1296 HD21 LEU    82      45.013  50.728  37.049  1.00  0.00           H
ATOM   1297 HD22 LEU    82      45.261  48.963  37.128  1.00  0.00           H
ATOM   1298 HD23 LEU    82      46.624  49.983  37.021  1.00  0.00           H
ATOM   1299  C   LEU    82      46.243  53.357  34.095  1.00  0.00           C
ATOM   1300  O   LEU    82      45.988  53.633  32.924  1.00  0.00           O
ATOM   1301  N   GLY    83      47.146  53.975  34.817  1.00  0.00           N
ATOM   1302  H   GLY    83      47.474  53.551  35.674  1.00  0.00           H
ATOM   1303  CA  GLY    83      47.819  55.272  34.537  1.00  0.00           C
ATOM   1304  HA2 GLY    83      47.107  55.968  34.092  1.00  0.00           H
ATOM   1305  HA3 GLY    83      48.165  55.761  35.447  1.00  0.00           H
ATOM   1306  C   GLY    83      49.077  55.193  33.727  1.00  0.00           C
ATOM   1307  O   GLY    83      49.568  56.148  33.159  1.00  0.00           O
ATOM   1308  N   GLY    84      49.702  54.012  33.617  1.00  0.00           N
ATOM   1309  H   GLY    84      49.335  53.243  34.160  1.00  0.00           H
ATOM   1310  CA  GLY    84      51.027  53.801  32.999  1.00  0.00           C
ATOM   1311  HA2 GLY    84      51.241  52.733  33.030  1.00  0.00           H
ATOM   1312  HA3 GLY    84      51.011  53.965  31.922  1.00  0.00           H
ATOM   1313  C   GLY    84      52.118  54.645  33.636  1.00  0.00           C
ATOM   1314  O   GLY    84      53.109  55.037  32.981  1.00  0.00           O
ATOM   1315  N   ASP    85      52.049  54.756  34.901  1.00  0.00           N
ATOM   1316  H   ASP    85      51.220  54.338  35.298  1.00  0.00           H
ATOM   1317  CA  ASP    85      52.863  55.505  35.849  1.00  0.00           C
ATOM   1318  HA  ASP    85      53.886  55.276  35.550  1.00  0.00           H
ATOM   1319  CB  ASP    85      52.578  57.052  35.687  1.00  0.00           C
ATOM   1320  HB2 ASP    85      53.180  57.742  36.279  1.00  0.00           H
ATOM   1321  HB3 ASP    85      52.701  57.319  34.636  1.00  0.00           H
ATOM   1322  CG  ASP    85      51.149  57.418  36.171  1.00  0.00           C
ATOM   1323  OD1 ASP    85      50.401  56.473  36.549  1.00  0.00           O
ATOM   1324  OD2 ASP    85      50.882  58.624  36.163  1.00  0.00           O
ATOM   1325  C   ASP    85      52.719  55.156  37.339  1.00  0.00           C
ATOM   1326  O   ASP    85      53.013  55.985  38.224  1.00  0.00           O
ATOM   1327  N   ARG    86      52.300  53.915  37.744  1.00  0.00           N
ATOM   1328  H   ARG    86      52.266  53.220  37.012  1.00  0.00           H
ATOM   1329  CA  ARG    86      51.908  53.544  39.063  1.00  0.00           C
ATOM   1330  HA  ARG    86      51.545  52.565  38.750  1.00  0.00           H
ATOM   1331  CB  ARG    86      53.070  53.426  40.147  1.00  0.00           C
ATOM   1332  HB2 ARG    86      53.524  54.408  40.284  1.00  0.00           H
ATOM   1333  HB3 ARG    86      52.799  53.133  41.162  1.00  0.00           H
ATOM   1334  CG  ARG    86      54.276  52.672  39.677  1.00  0.00           C
ATOM   1335  HG2 ARG    86      54.022  51.632  39.475  1.00  0.00           H
ATOM   1336  HG3 ARG    86      54.679  53.166  38.793  1.00  0.00           H
ATOM   1337  CD  ARG    86      55.402  52.583  40.710  1.00  0.00           C
ATOM   1338  HD2 ARG    86      55.561  53.459  41.340  1.00  0.00           H
ATOM   1339  HD3 ARG    86      54.964  51.986  41.510  1.00  0.00           H
ATOM   1340  NE  ARG    86      56.555  51.989  40.174  1.00  0.00           N
ATOM   1341  HE  ARG    86      57.237  52.631  39.796  1.00  0.00           H
ATOM   1342  CZ  ARG    86      56.805  50.690  40.065  1.00  0.00           C
ATOM   1343  NH1 ARG    86      56.147  49.705  40.583  1.00  0.00           N
ATOM   1344 HH11 ARG    86      55.232  49.765  41.006  1.00  0.00           H
ATOM   1345 HH12 ARG    86      56.467  48.775  40.354  1.00  0.00           H
ATOM   1346  NH2 ARG    86      57.875  50.372  39.455  1.00  0.00           N
ATOM   1347 HH21 ARG    86      58.382  51.072  38.932  1.00  0.00           H
ATOM   1348 HH22 ARG    86      58.284  49.455  39.353  1.00  0.00           H
ATOM   1349  C   ARG    86      50.534  54.010  39.596  1.00  0.00           C
ATOM   1350  O   ARG    86      50.118  53.505  40.617  1.00  0.00           O
ATOM   1351  N   THR    87      49.885  54.955  39.046  1.00  0.00           N
ATOM   1352  H   THR    87      50.308  55.574  38.369  1.00  0.00           H
ATOM   1353  CA  THR    87      48.514  55.446  39.424  1.00  0.00           C
ATOM   1354  HA  THR    87      48.262  55.078  40.419  1.00  0.00           H
ATOM   1355  CB  THR    87      48.548  56.943  39.321  1.00  0.00           C
ATOM   1356  HB  THR    87      47.603  57.254  39.764  1.00  0.00           H
ATOM   1357  CG2 THR    87      49.798  57.690  39.894  1.00  0.00           C
ATOM   1358 HG21 THR    87      50.239  57.071  40.675  1.00  0.00           H
ATOM   1359 HG22 THR    87      49.426  58.690  40.119  1.00  0.00           H
ATOM   1360 HG23 THR    87      50.499  57.763  39.062  1.00  0.00           H
ATOM   1361  OG1 THR    87      48.365  57.316  37.960  1.00  0.00           O
ATOM   1362  HG1 THR    87      49.167  57.104  37.477  1.00  0.00           H
ATOM   1363  C   THR    87      47.423  54.822  38.579  1.00  0.00           C
ATOM   1364  O   THR    87      47.641  54.237  37.523  1.00  0.00           O
ATOM   1365  N   PHE    88      46.174  54.910  39.078  1.00  0.00           N
ATOM   1366  H   PHE    88      46.140  55.300  40.009  1.00  0.00           H
ATOM   1367  CA  PHE    88      44.925  54.403  38.546  1.00  0.00           C
ATOM   1368  HA  PHE    88      45.018  54.489  37.464  1.00  0.00           H
ATOM   1369  CB  PHE    88      44.791  52.914  38.848  1.00  0.00           C
ATOM   1370  HB2 PHE    88      44.069  52.400  38.212  1.00  0.00           H
ATOM   1371  HB3 PHE    88      45.708  52.383  38.600  1.00  0.00           H
ATOM   1372  CG  PHE    88      44.389  52.626  40.251  1.00  0.00           C
ATOM   1373  CD1 PHE    88      43.024  52.640  40.548  1.00  0.00           C
ATOM   1374  HD1 PHE    88      42.282  52.812  39.783  1.00  0.00           H
ATOM   1375  CE1 PHE    88      42.538  52.257  41.852  1.00  0.00           C
ATOM   1376  HE1 PHE    88      41.478  52.111  42.000  1.00  0.00           H
ATOM   1377  CZ  PHE    88      43.474  51.965  42.856  1.00  0.00           C
ATOM   1378  HZ  PHE    88      43.124  51.594  43.808  1.00  0.00           H
ATOM   1379  CE2 PHE    88      44.848  52.004  42.590  1.00  0.00           C
ATOM   1380  HE2 PHE    88      45.552  51.579  43.290  1.00  0.00           H
ATOM   1381  CD2 PHE    88      45.276  52.273  41.246  1.00  0.00           C
ATOM   1382  HD2 PHE    88      46.331  52.229  41.023  1.00  0.00           H
ATOM   1383  C   PHE    88      43.719  55.258  38.898  1.00  0.00           C
ATOM   1384  O   PHE    88      43.698  55.786  40.041  1.00  0.00           O
ATOM   1385  N   ASP    89      42.716  55.248  38.011  1.00  0.00           N
ATOM   1386  H   ASP    89      42.829  54.765  37.132  1.00  0.00           H
ATOM   1387  CA  ASP    89      41.373  55.668  38.271  1.00  0.00           C
ATOM   1388  HA  ASP    89      41.254  56.044  39.288  1.00  0.00           H
ATOM   1389  CB  ASP    89      41.058  56.852  37.264  1.00  0.00           C
ATOM   1390  HB2 ASP    89      41.835  57.587  37.477  1.00  0.00           H
ATOM   1391  HB3 ASP    89      41.057  56.529  36.222  1.00  0.00           H
ATOM   1392  CG  ASP    89      39.697  57.485  37.602  1.00  0.00           C
ATOM   1393  OD1 ASP    89      39.179  58.232  36.759  1.00  0.00           O
ATOM   1394  OD2 ASP    89      39.161  57.297  38.690  1.00  0.00           O
ATOM   1395  C   ASP    89      40.415  54.466  37.929  1.00  0.00           C
ATOM   1396  O   ASP    89      40.794  53.475  37.225  1.00  0.00           O
ATOM   1397  N   THR    90      39.203  54.444  38.510  1.00  0.00           N
ATOM   1398  H   THR    90      39.001  55.178  39.176  1.00  0.00           H
ATOM   1399  CA  THR    90      38.214  53.385  38.431  1.00  0.00           C
ATOM   1400  HA  THR    90      38.273  53.007  37.412  1.00  0.00           H
ATOM   1401  CB  THR    90      38.602  52.217  39.373  1.00  0.00           C
ATOM   1402  HB  THR    90      39.469  51.670  39.005  1.00  0.00           H
ATOM   1403  CG2 THR    90      38.920  52.713  40.744  1.00  0.00           C
ATOM   1404 HG21 THR    90      39.336  51.797  41.163  1.00  0.00           H
ATOM   1405 HG22 THR    90      38.025  53.073  41.252  1.00  0.00           H
ATOM   1406 HG23 THR    90      39.715  53.450  40.857  1.00  0.00           H
ATOM   1407  OG1 THR    90      37.550  51.299  39.488  1.00  0.00           O
ATOM   1408  HG1 THR    90      37.580  50.833  38.649  1.00  0.00           H
ATOM   1409  C   THR    90      36.770  53.840  38.663  1.00  0.00           C
ATOM   1410  O   THR    90      36.537  54.749  39.376  1.00  0.00           O
ATOM   1411  N   THR    91      35.823  53.130  38.037  1.00  0.00           N
ATOM   1412  H   THR    91      36.110  52.329  37.493  1.00  0.00           H
ATOM   1413  CA  THR    91      34.388  53.107  38.414  1.00  0.00           C
ATOM   1414  HA  THR    91      34.268  53.678  39.336  1.00  0.00           H
ATOM   1415  CB  THR    91      33.552  53.960  37.410  1.00  0.00           C
ATOM   1416  HB  THR    91      32.510  54.018  37.725  1.00  0.00           H
ATOM   1417  CG2 THR    91      34.027  55.461  37.370  1.00  0.00           C
ATOM   1418 HG21 THR    91      34.353  55.830  38.342  1.00  0.00           H
ATOM   1419 HG22 THR    91      33.282  56.138  36.952  1.00  0.00           H
ATOM   1420 HG23 THR    91      34.894  55.544  36.715  1.00  0.00           H
ATOM   1421  OG1 THR    91      33.657  53.417  36.148  1.00  0.00           O
ATOM   1422  HG1 THR    91      33.337  54.048  35.499  1.00  0.00           H
ATOM   1423  C   THR    91      33.926  51.665  38.628  1.00  0.00           C
ATOM   1424  O   THR    91      34.547  50.708  38.255  1.00  0.00           O
ATOM   1425  N   GLN    92      32.691  51.613  39.260  1.00  0.00           N
ATOM   1426  H   GLN    92      32.234  52.399  39.700  1.00  0.00           H
ATOM   1427  CA  GLN    92      32.012  50.329  39.520  1.00  0.00           C
ATOM   1428  HA  GLN    92      32.243  49.553  38.790  1.00  0.00           H
ATOM   1429  CB  GLN    92      32.443  49.842  40.874  1.00  0.00           C
ATOM   1430  HB2 GLN    92      32.132  48.800  40.945  1.00  0.00           H
ATOM   1431  HB3 GLN    92      33.528  49.745  40.907  1.00  0.00           H
ATOM   1432  CG  GLN    92      32.044  50.532  42.187  1.00  0.00           C
ATOM   1433  HG2 GLN    92      32.213  51.608  42.142  1.00  0.00           H
ATOM   1434  HG3 GLN    92      30.988  50.335  42.374  1.00  0.00           H
ATOM   1435  CD  GLN    92      32.773  49.978  43.471  1.00  0.00           C
ATOM   1436  OE1 GLN    92      33.520  49.033  43.362  1.00  0.00           O
ATOM   1437  NE2 GLN    92      32.591  50.488  44.621  1.00  0.00           N
ATOM   1438 HE21 GLN    92      33.185  50.050  45.311  1.00  0.00           H
ATOM   1439 HE22 GLN    92      32.295  51.452  44.571  1.00  0.00           H
ATOM   1440  C   GLN    92      30.503  50.502  39.478  1.00  0.00           C
ATOM   1441  O   GLN    92      29.923  51.443  40.056  1.00  0.00           O
ATOM   1442  N   SER    93      29.826  49.413  39.139  1.00  0.00           N
ATOM   1443  H   SER    93      30.382  48.704  38.685  1.00  0.00           H
ATOM   1444  CA  SER    93      28.448  49.052  39.398  1.00  0.00           C
ATOM   1445  HA  SER    93      28.080  49.907  39.964  1.00  0.00           H
ATOM   1446  CB  SER    93      27.730  48.809  38.069  1.00  0.00           C
ATOM   1447  HB2 SER    93      27.716  49.702  37.444  1.00  0.00           H
ATOM   1448  HB3 SER    93      28.225  47.984  37.558  1.00  0.00           H
ATOM   1449  OG  SER    93      26.370  48.475  38.388  1.00  0.00           O
ATOM   1450  HG  SER    93      25.888  49.278  38.182  1.00  0.00           H
ATOM   1451  C   SER    93      28.330  47.892  40.362  1.00  0.00           C
ATOM   1452  O   SER    93      29.077  46.882  40.174  1.00  0.00           O
ATOM   1453  N   LYS    94      27.334  47.891  41.241  1.00  0.00           N
ATOM   1454  H   LYS    94      26.630  48.610  41.146  1.00  0.00           H
ATOM   1455  CA  LYS    94      27.030  46.754  42.118  1.00  0.00           C
ATOM   1456  HA  LYS    94      27.706  45.931  41.882  1.00  0.00           H
ATOM   1457  CB  LYS    94      27.285  47.083  43.618  1.00  0.00           C
ATOM   1458  HB2 LYS    94      26.638  47.896  43.945  1.00  0.00           H
ATOM   1459  HB3 LYS    94      26.985  46.238  44.238  1.00  0.00           H
ATOM   1460  CG  LYS    94      28.743  47.523  44.008  1.00  0.00           C
ATOM   1461  HG2 LYS    94      29.414  46.719  43.703  1.00  0.00           H
ATOM   1462  HG3 LYS    94      29.119  48.298  43.342  1.00  0.00           H
ATOM   1463  CD  LYS    94      28.915  47.927  45.486  1.00  0.00           C
ATOM   1464  HD2 LYS    94      28.396  48.873  45.640  1.00  0.00           H
ATOM   1465  HD3 LYS    94      28.544  47.245  46.250  1.00  0.00           H
ATOM   1466  CE  LYS    94      30.427  48.229  45.724  1.00  0.00           C
ATOM   1467  HE2 LYS    94      31.032  47.323  45.690  1.00  0.00           H
ATOM   1468  HE3 LYS    94      30.734  48.907  44.929  1.00  0.00           H
ATOM   1469  NZ  LYS    94      30.579  48.846  47.125  1.00  0.00           N
ATOM   1470  HZ1 LYS    94      31.537  49.113  47.294  1.00  0.00           H
ATOM   1471  HZ2 LYS    94      30.217  48.166  47.778  1.00  0.00           H
ATOM   1472  HZ3 LYS    94      29.985  49.660  47.177  1.00  0.00           H
ATOM   1473  C   LYS    94      25.642  46.333  41.885  1.00  0.00           C
ATOM   1474  O   LYS    94      24.735  47.163  42.087  1.00  0.00           O
ATOM   1475  N   TYR    95      25.441  45.011  41.790  1.00  0.00           N
ATOM   1476  H   TYR    95      26.313  44.529  41.954  1.00  0.00           H
ATOM   1477  CA  TYR    95      24.080  44.293  41.572  1.00  0.00           C
ATOM   1478  HA  TYR    95      23.239  44.981  41.670  1.00  0.00           H
ATOM   1479  CB  TYR    95      24.131  43.478  40.267  1.00  0.00           C
ATOM   1480  HB2 TYR    95      24.890  42.710  40.413  1.00  0.00           H
ATOM   1481  HB3 TYR    95      23.159  43.004  40.135  1.00  0.00           H
ATOM   1482  CG  TYR    95      24.569  44.300  39.013  1.00  0.00           C
ATOM   1483  CD1 TYR    95      23.537  45.028  38.371  1.00  0.00           C
ATOM   1484  HD1 TYR    95      22.546  44.946  38.794  1.00  0.00           H
ATOM   1485  CE1 TYR    95      23.837  45.813  37.260  1.00  0.00           C
ATOM   1486  HE1 TYR    95      23.044  46.364  36.775  1.00  0.00           H
ATOM   1487  CZ  TYR    95      25.191  45.846  36.807  1.00  0.00           C
ATOM   1488  OH  TYR    95      25.378  46.701  35.750  1.00  0.00           O
ATOM   1489  HH  TYR    95      25.932  46.180  35.164  1.00  0.00           H
ATOM   1490  CE2 TYR    95      26.231  45.231  37.482  1.00  0.00           C
ATOM   1491  HE2 TYR    95      27.231  45.514  37.186  1.00  0.00           H
ATOM   1492  CD2 TYR    95      25.891  44.540  38.646  1.00  0.00           C
ATOM   1493  HD2 TYR    95      26.716  44.131  39.211  1.00  0.00           H
ATOM   1494  C   TYR    95      23.772  43.418  42.794  1.00  0.00           C
ATOM   1495  O   TYR    95      24.584  42.595  43.143  1.00  0.00           O
ATOM   1496  N   ARG    96      22.558  43.430  43.311  1.00  0.00           N
ATOM   1497  H   ARG    96      21.934  44.200  43.116  1.00  0.00           H
ATOM   1498  CA  ARG    96      22.053  42.222  44.019  1.00  0.00           C
ATOM   1499  HA  ARG    96      22.901  41.962  44.651  1.00  0.00           H
ATOM   1500  CB  ARG    96      20.757  42.596  44.809  1.00  0.00           C
ATOM   1501  HB2 ARG    96      20.889  43.594  45.231  1.00  0.00           H
ATOM   1502  HB3 ARG    96      19.881  42.696  44.166  1.00  0.00           H
ATOM   1503  CG  ARG    96      20.368  41.627  45.861  1.00  0.00           C
ATOM   1504  HG2 ARG    96      19.855  40.820  45.339  1.00  0.00           H
ATOM   1505  HG3 ARG    96      21.283  41.248  46.317  1.00  0.00           H
ATOM   1506  CD  ARG    96      19.474  42.251  46.922  1.00  0.00           C
ATOM   1507  HD2 ARG    96      19.989  43.164  47.221  1.00  0.00           H
ATOM   1508  HD3 ARG    96      18.503  42.519  46.503  1.00  0.00           H
ATOM   1509  NE  ARG    96      19.235  41.332  48.044  1.00  0.00           N
ATOM   1510  HE  ARG    96      19.582  41.445  48.987  1.00  0.00           H
ATOM   1511  CZ  ARG    96      18.526  40.251  47.877  1.00  0.00           C
ATOM   1512  NH1 ARG    96      17.923  39.912  46.724  1.00  0.00           N
ATOM   1513 HH11 ARG    96      18.004  40.554  45.948  1.00  0.00           H
ATOM   1514 HH12 ARG    96      17.516  38.989  46.669  1.00  0.00           H
ATOM   1515  NH2 ARG    96      18.440  39.462  48.932  1.00  0.00           N
ATOM   1516 HH21 ARG    96      18.718  39.897  49.800  1.00  0.00           H
ATOM   1517 HH22 ARG    96      17.854  38.639  48.953  1.00  0.00           H
ATOM   1518  C   ARG    96      21.846  41.047  43.084  1.00  0.00           C
ATOM   1519  O   ARG    96      21.292  41.231  41.957  1.00  0.00           O
ATOM   1520  N   LEU    97      22.240  39.920  43.609  1.00  0.00           N
ATOM   1521  H   LEU    97      22.701  39.879  44.506  1.00  0.00           H
ATOM   1522  CA  LEU    97      21.916  38.642  42.973  1.00  0.00           C
ATOM   1523  HA  LEU    97      21.970  38.711  41.886  1.00  0.00           H
ATOM   1524  CB  LEU    97      22.931  37.526  43.456  1.00  0.00           C
ATOM   1525  HB2 LEU    97      22.862  37.465  44.542  1.00  0.00           H
ATOM   1526  HB3 LEU    97      22.559  36.592  43.034  1.00  0.00           H
ATOM   1527  CG  LEU    97      24.425  37.656  43.210  1.00  0.00           C
ATOM   1528  HG  LEU    97      24.794  38.627  43.538  1.00  0.00           H
ATOM   1529  CD1 LEU    97      25.263  36.647  43.886  1.00  0.00           C
ATOM   1530 HD11 LEU    97      24.969  35.626  43.641  1.00  0.00           H
ATOM   1531 HD12 LEU    97      25.288  36.800  44.965  1.00  0.00           H
ATOM   1532 HD13 LEU    97      26.306  36.821  43.622  1.00  0.00           H
ATOM   1533  CD2 LEU    97      24.782  37.495  41.691  1.00  0.00           C
ATOM   1534 HD21 LEU    97      23.895  37.817  41.146  1.00  0.00           H
ATOM   1535 HD22 LEU    97      25.706  38.010  41.432  1.00  0.00           H
ATOM   1536 HD23 LEU    97      24.781  36.440  41.417  1.00  0.00           H
ATOM   1537  C   LEU    97      20.516  38.234  43.384  1.00  0.00           C
ATOM   1538  O   LEU    97      20.044  38.459  44.524  1.00  0.00           O
ATOM   1539  N   PRO    98      19.811  37.414  42.573  1.00  0.00           N
ATOM   1540  CD  PRO    98      20.124  37.156  41.147  1.00  0.00           C
ATOM   1541  HD2 PRO    98      20.968  36.475  41.036  1.00  0.00           H
ATOM   1542  HD3 PRO    98      20.588  38.048  40.727  1.00  0.00           H
ATOM   1543  CG  PRO    98      18.788  36.699  40.526  1.00  0.00           C
ATOM   1544  HG2 PRO    98      18.838  35.764  39.969  1.00  0.00           H
ATOM   1545  HG3 PRO    98      18.343  37.519  39.962  1.00  0.00           H
ATOM   1546  CB  PRO    98      17.855  36.243  41.722  1.00  0.00           C
ATOM   1547  HB2 PRO    98      17.769  35.158  41.783  1.00  0.00           H
ATOM   1548  HB3 PRO    98      16.862  36.654  41.546  1.00  0.00           H
ATOM   1549  CA  PRO    98      18.516  36.816  42.942  1.00  0.00           C
ATOM   1550  HA  PRO    98      17.911  37.648  43.300  1.00  0.00           H
ATOM   1551  C   PRO    98      18.779  35.767  43.990  1.00  0.00           C
ATOM   1552  O   PRO    98      19.727  34.979  43.846  1.00  0.00           O
ATOM   1553  N   ASP    99      18.016  35.797  45.057  1.00  0.00           N
ATOM   1554  H   ASP    99      17.498  36.627  45.309  1.00  0.00           H
ATOM   1555  CA  ASP    99      18.123  34.729  46.120  1.00  0.00           C
ATOM   1556  HA  ASP    99      19.167  34.609  46.411  1.00  0.00           H
ATOM   1557  CB  ASP    99      17.402  35.078  47.396  1.00  0.00           C
ATOM   1558  HB2 ASP    99      16.363  34.747  47.374  1.00  0.00           H
ATOM   1559  HB3 ASP    99      17.826  34.468  48.193  1.00  0.00           H
ATOM   1560  CG  ASP    99      17.322  36.544  47.857  1.00  0.00           C
ATOM   1561  OD1 ASP    99      17.500  36.813  49.063  1.00  0.00           O
ATOM   1562  OD2 ASP    99      16.928  37.443  47.069  1.00  0.00           O
ATOM   1563  C   ASP    99      17.586  33.426  45.586  1.00  0.00           C
ATOM   1564  O   ASP    99      18.041  32.306  45.903  1.00  0.00           O
ATOM   1565  N   ALA   100      16.569  33.461  44.731  1.00  0.00           N
ATOM   1566  H   ALA   100      16.185  34.385  44.598  1.00  0.00           H
ATOM   1567  CA  ALA   100      16.144  32.304  43.946  1.00  0.00           C
ATOM   1568  HA  ALA   100      15.616  31.561  44.544  1.00  0.00           H
ATOM   1569  CB  ALA   100      15.056  32.940  42.984  1.00  0.00           C
ATOM   1570  HB1 ALA   100      15.535  33.711  42.380  1.00  0.00           H
ATOM   1571  HB2 ALA   100      14.297  33.496  43.536  1.00  0.00           H
ATOM   1572  HB3 ALA   100      14.594  32.172  42.363  1.00  0.00           H
ATOM   1573  C   ALA   100      17.303  31.584  43.232  1.00  0.00           C
ATOM   1574  O   ALA   100      17.235  30.358  43.060  1.00  0.00           O
ATOM   1575  N   MET   101      18.427  32.231  42.835  1.00  0.00           N
ATOM   1576  H   MET   101      18.429  33.237  42.747  1.00  0.00           H
ATOM   1577  CA  MET   101      19.525  31.553  42.178  1.00  0.00           C
ATOM   1578  HA  MET   101      19.170  31.088  41.259  1.00  0.00           H
ATOM   1579  CB  MET   101      20.591  32.534  41.723  1.00  0.00           C
ATOM   1580  HB2 MET   101      20.035  33.380  41.318  1.00  0.00           H
ATOM   1581  HB3 MET   101      21.162  32.832  42.603  1.00  0.00           H
ATOM   1582  CG  MET   101      21.562  31.986  40.663  1.00  0.00           C
ATOM   1583  HG2 MET   101      21.965  31.001  40.901  1.00  0.00           H
ATOM   1584  HG3 MET   101      21.003  31.810  39.744  1.00  0.00           H
ATOM   1585  SD  MET   101      23.002  33.122  40.375  1.00  0.00           S
ATOM   1586  CE  MET   101      22.249  34.295  39.291  1.00  0.00           C
ATOM   1587  HE1 MET   101      22.841  35.200  39.161  1.00  0.00           H
ATOM   1588  HE2 MET   101      22.102  33.869  38.297  1.00  0.00           H
ATOM   1589  HE3 MET   101      21.324  34.673  39.724  1.00  0.00           H
ATOM   1590  C   MET   101      20.095  30.327  43.014  1.00  0.00           C
ATOM   1591  O   MET   101      20.622  29.356  42.425  1.00  0.00           O
ATOM   1592  N   ARG   102      19.914  30.311  44.364  1.00  0.00           N
ATOM   1593  H   ARG   102      19.392  31.116  44.677  1.00  0.00           H
ATOM   1594  CA  ARG   102      20.397  29.345  45.340  1.00  0.00           C
ATOM   1595  HA  ARG   102      21.440  29.128  45.108  1.00  0.00           H
ATOM   1596  CB  ARG   102      20.327  29.844  46.764  1.00  0.00           C
ATOM   1597  HB2 ARG   102      19.299  30.047  47.065  1.00  0.00           H
ATOM   1598  HB3 ARG   102      20.641  29.053  47.443  1.00  0.00           H
ATOM   1599  CG  ARG   102      21.217  31.068  46.911  1.00  0.00           C
ATOM   1600  HG2 ARG   102      22.181  30.850  46.450  1.00  0.00           H
ATOM   1601  HG3 ARG   102      20.737  31.971  46.534  1.00  0.00           H
ATOM   1602  CD  ARG   102      21.471  31.371  48.341  1.00  0.00           C
ATOM   1603  HD2 ARG   102      20.577  31.389  48.964  1.00  0.00           H
ATOM   1604  HD3 ARG   102      22.022  30.536  48.774  1.00  0.00           H
ATOM   1605  NE  ARG   102      22.265  32.550  48.525  1.00  0.00           N
ATOM   1606  HE  ARG   102      22.998  32.790  47.872  1.00  0.00           H
ATOM   1607  CZ  ARG   102      22.019  33.610  49.235  1.00  0.00           C
ATOM   1608  NH1 ARG   102      20.976  33.760  49.954  1.00  0.00           N
ATOM   1609 HH11 ARG   102      20.240  33.092  49.775  1.00  0.00           H
ATOM   1610 HH12 ARG   102      20.711  34.611  50.429  1.00  0.00           H
ATOM   1611  NH2 ARG   102      22.725  34.638  49.193  1.00  0.00           N
ATOM   1612 HH21 ARG   102      23.620  34.670  48.725  1.00  0.00           H
ATOM   1613 HH22 ARG   102      22.480  35.573  49.487  1.00  0.00           H
ATOM   1614  C   ARG   102      19.653  28.042  45.206  1.00  0.00           C
ATOM   1615  O   ARG   102      20.184  27.048  45.733  1.00  0.00           O
ATOM   1616  N   THR   103      18.580  28.019  44.445  1.00  0.00           N
ATOM   1617  H   THR   103      18.226  28.900  44.101  1.00  0.00           H
ATOM   1618  CA  THR   103      17.794  26.753  44.306  1.00  0.00           C
ATOM   1619  HA  THR   103      18.303  25.827  44.574  1.00  0.00           H
ATOM   1620  CB  THR   103      16.506  26.775  45.118  1.00  0.00           C
ATOM   1621  HB  THR   103      15.918  25.902  44.833  1.00  0.00           H
ATOM   1622  CG2 THR   103      16.651  26.779  46.656  1.00  0.00           C
ATOM   1623 HG21 THR   103      17.305  27.601  46.946  1.00  0.00           H
ATOM   1624 HG22 THR   103      17.161  25.876  46.992  1.00  0.00           H
ATOM   1625 HG23 THR   103      15.646  26.957  47.036  1.00  0.00           H
ATOM   1626  OG1 THR   103      15.830  27.881  44.771  1.00  0.00           O
ATOM   1627  HG1 THR   103      16.201  28.588  45.303  1.00  0.00           H
ATOM   1628  C   THR   103      17.502  26.566  42.756  1.00  0.00           C
ATOM   1629  O   THR   103      16.633  25.811  42.424  1.00  0.00           O
ATOM   1630  N   THR   104      18.285  27.170  41.839  1.00  0.00           N
ATOM   1631  H   THR   104      19.003  27.765  42.226  1.00  0.00           H
ATOM   1632  CA  THR   104      17.968  27.221  40.427  1.00  0.00           C
ATOM   1633  HA  THR   104      17.038  27.738  40.195  1.00  0.00           H
ATOM   1634  CB  THR   104      18.980  28.068  39.637  1.00  0.00           C
ATOM   1635  HB  THR   104      19.033  28.998  40.203  1.00  0.00           H
ATOM   1636  CG2 THR   104      20.482  27.672  39.642  1.00  0.00           C
ATOM   1637 HG21 THR   104      20.873  27.327  40.599  1.00  0.00           H
ATOM   1638 HG22 THR   104      21.243  28.347  39.250  1.00  0.00           H
ATOM   1639 HG23 THR   104      20.593  26.833  38.954  1.00  0.00           H
ATOM   1640  OG1 THR   104      18.382  28.232  38.364  1.00  0.00           O
ATOM   1641  HG1 THR   104      18.004  29.100  38.211  1.00  0.00           H
ATOM   1642  C   THR   104      18.094  25.806  39.737  1.00  0.00           C
ATOM   1643  O   THR   104      18.864  24.989  40.102  1.00  0.00           O
ATOM   1644  N   GLN   105      17.218  25.498  38.748  1.00  0.00           N
ATOM   1645  H   GLN   105      16.639  26.223  38.350  1.00  0.00           H
ATOM   1646  CA  GLN   105      17.228  24.298  37.945  1.00  0.00           C
ATOM   1647  HA  GLN   105      17.478  23.447  38.579  1.00  0.00           H
ATOM   1648  CB  GLN   105      15.772  23.962  37.518  1.00  0.00           C
ATOM   1649  HB2 GLN   105      15.269  24.664  36.853  1.00  0.00           H
ATOM   1650  HB3 GLN   105      15.828  23.064  36.903  1.00  0.00           H
ATOM   1651  CG  GLN   105      14.829  23.624  38.661  1.00  0.00           C
ATOM   1652  HG2 GLN   105      15.043  22.651  39.102  1.00  0.00           H
ATOM   1653  HG3 GLN   105      14.969  24.443  39.367  1.00  0.00           H
ATOM   1654  CD  GLN   105      13.391  23.618  38.213  1.00  0.00           C
ATOM   1655  OE1 GLN   105      13.067  23.422  37.018  1.00  0.00           O
ATOM   1656  NE2 GLN   105      12.442  23.745  39.107  1.00  0.00           N
ATOM   1657 HE21 GLN   105      11.503  23.408  38.948  1.00  0.00           H
ATOM   1658 HE22 GLN   105      12.789  24.004  40.020  1.00  0.00           H
ATOM   1659  C   GLN   105      18.203  24.388  36.762  1.00  0.00           C
ATOM   1660  O   GLN   105      18.575  23.366  36.213  1.00  0.00           O
ATOM   1661  N   ASN   106      18.566  25.601  36.376  1.00  0.00           N
ATOM   1662  H   ASN   106      18.213  26.331  36.976  1.00  0.00           H
ATOM   1663  CA  ASN   106      19.286  25.958  35.132  1.00  0.00           C
ATOM   1664  HA  ASN   106      18.998  25.260  34.346  1.00  0.00           H
ATOM   1665  CB  ASN   106      18.799  27.303  34.680  1.00  0.00           C
ATOM   1666  HB2 ASN   106      17.728  27.163  34.536  1.00  0.00           H
ATOM   1667  HB3 ASN   106      19.060  28.020  35.458  1.00  0.00           H
ATOM   1668  CG  ASN   106      19.552  27.786  33.465  1.00  0.00           C
ATOM   1669  OD1 ASN   106      20.194  27.107  32.712  1.00  0.00           O
ATOM   1670  ND2 ASN   106      19.485  29.083  33.278  1.00  0.00           N
ATOM   1671 HD21 ASN   106      19.187  29.645  34.062  1.00  0.00           H
ATOM   1672 HD22 ASN   106      19.987  29.445  32.479  1.00  0.00           H
ATOM   1673  C   ASN   106      20.844  25.940  35.338  1.00  0.00           C
ATOM   1674  O   ASN   106      21.320  26.713  36.216  1.00  0.00           O
ATOM   1675  N   PRO   107      21.648  25.124  34.579  1.00  0.00           N
ATOM   1676  CD  PRO   107      21.226  24.055  33.583  1.00  0.00           C
ATOM   1677  HD2 PRO   107      21.095  24.510  32.602  1.00  0.00           H
ATOM   1678  HD3 PRO   107      20.310  23.547  33.883  1.00  0.00           H
ATOM   1679  CG  PRO   107      22.321  23.100  33.592  1.00  0.00           C
ATOM   1680  HG2 PRO   107      22.328  22.557  32.647  1.00  0.00           H
ATOM   1681  HG3 PRO   107      22.283  22.424  34.446  1.00  0.00           H
ATOM   1682  CB  PRO   107      23.570  23.913  33.863  1.00  0.00           C
ATOM   1683  HB2 PRO   107      23.953  24.259  32.903  1.00  0.00           H
ATOM   1684  HB3 PRO   107      24.340  23.396  34.436  1.00  0.00           H
ATOM   1685  CA  PRO   107      23.076  25.074  34.719  1.00  0.00           C
ATOM   1686  HA  PRO   107      23.242  24.949  35.789  1.00  0.00           H
ATOM   1687  C   PRO   107      23.628  26.494  34.353  1.00  0.00           C
ATOM   1688  O   PRO   107      24.755  26.816  34.766  1.00  0.00           O
ATOM   1689  N   ASP   108      23.001  27.264  33.441  1.00  0.00           N
ATOM   1690  H   ASP   108      22.103  26.925  33.124  1.00  0.00           H
ATOM   1691  CA  ASP   108      23.656  28.531  32.926  1.00  0.00           C
ATOM   1692  HA  ASP   108      24.737  28.398  32.938  1.00  0.00           H
ATOM   1693  CB  ASP   108      23.272  28.789  31.495  1.00  0.00           C
ATOM   1694  HB2 ASP   108      22.191  28.910  31.421  1.00  0.00           H
ATOM   1695  HB3 ASP   108      23.628  29.748  31.120  1.00  0.00           H
ATOM   1696  CG  ASP   108      23.820  27.798  30.438  1.00  0.00           C
ATOM   1697  OD1 ASP   108      24.684  26.912  30.732  1.00  0.00           O
ATOM   1698  OD2 ASP   108      23.403  27.997  29.260  1.00  0.00           O
ATOM   1699  C   ASP   108      23.281  29.774  33.731  1.00  0.00           C
ATOM   1700  O   ASP   108      23.641  30.889  33.483  1.00  0.00           O
ATOM   1701  N   GLU   109      22.470  29.556  34.750  1.00  0.00           N
ATOM   1702  H   GLU   109      22.389  28.610  35.096  1.00  0.00           H
ATOM   1703  CA  GLU   109      21.849  30.620  35.505  1.00  0.00           C
ATOM   1704  HA  GLU   109      21.134  31.175  34.899  1.00  0.00           H
ATOM   1705  CB  GLU   109      21.056  29.985  36.586  1.00  0.00           C
ATOM   1706  HB2 GLU   109      20.454  29.195  36.138  1.00  0.00           H
ATOM   1707  HB3 GLU   109      21.623  29.486  37.373  1.00  0.00           H
ATOM   1708  CG  GLU   109      20.114  30.936  37.316  1.00  0.00           C
ATOM   1709  HG2 GLU   109      19.665  30.399  38.151  1.00  0.00           H
ATOM   1710  HG3 GLU   109      20.646  31.814  37.683  1.00  0.00           H
ATOM   1711  CD  GLU   109      19.015  31.396  36.410  1.00  0.00           C
ATOM   1712  OE1 GLU   109      18.785  30.769  35.320  1.00  0.00           O
ATOM   1713  OE2 GLU   109      18.331  32.409  36.833  1.00  0.00           O
ATOM   1714  C   GLU   109      22.642  31.831  35.990  1.00  0.00           C
ATOM   1715  O   GLU   109      22.135  32.953  35.882  1.00  0.00           O
ATOM   1716  N   LEU   110      23.786  31.542  36.608  1.00  0.00           N
ATOM   1717  H   LEU   110      24.122  30.599  36.734  1.00  0.00           H
ATOM   1718  CA  LEU   110      24.680  32.622  37.012  1.00  0.00           C
ATOM   1719  HA  LEU   110      24.076  33.388  37.497  1.00  0.00           H
ATOM   1720  CB  LEU   110      25.562  32.048  38.140  1.00  0.00           C
ATOM   1721  HB2 LEU   110      25.040  32.004  39.096  1.00  0.00           H
ATOM   1722  HB3 LEU   110      25.916  31.073  37.804  1.00  0.00           H
ATOM   1723  CG  LEU   110      26.866  32.824  38.508  1.00  0.00           C
ATOM   1724  HG  LEU   110      27.317  33.178  37.582  1.00  0.00           H
ATOM   1725  CD1 LEU   110      26.476  34.124  39.252  1.00  0.00           C
ATOM   1726 HD11 LEU   110      27.324  34.810  39.227  1.00  0.00           H
ATOM   1727 HD12 LEU   110      26.206  33.871  40.277  1.00  0.00           H
ATOM   1728 HD13 LEU   110      25.598  34.501  38.729  1.00  0.00           H
ATOM   1729  CD2 LEU   110      27.946  31.997  39.227  1.00  0.00           C
ATOM   1730 HD21 LEU   110      27.604  31.641  40.198  1.00  0.00           H
ATOM   1731 HD22 LEU   110      28.205  31.163  38.574  1.00  0.00           H
ATOM   1732 HD23 LEU   110      28.848  32.605  39.301  1.00  0.00           H
ATOM   1733  C   LEU   110      25.489  33.340  35.919  1.00  0.00           C
ATOM   1734  O   LEU   110      25.721  34.528  35.918  1.00  0.00           O
ATOM   1735  N   TRP   111      25.792  32.629  34.844  1.00  0.00           N
ATOM   1736  H   TRP   111      25.420  31.695  34.751  1.00  0.00           H
ATOM   1737  CA  TRP   111      26.767  33.100  33.738  1.00  0.00           C
ATOM   1738  HA  TRP   111      27.529  33.674  34.267  1.00  0.00           H
ATOM   1739  CB  TRP   111      27.560  31.864  33.215  1.00  0.00           C
ATOM   1740  HB2 TRP   111      26.905  31.325  32.529  1.00  0.00           H
ATOM   1741  HB3 TRP   111      28.460  32.145  32.668  1.00  0.00           H
ATOM   1742  CG  TRP   111      28.014  30.845  34.166  1.00  0.00           C
ATOM   1743  CD1 TRP   111      27.570  29.572  34.086  1.00  0.00           C
ATOM   1744  HD1 TRP   111      26.915  29.265  33.285  1.00  0.00           H
ATOM   1745  NE1 TRP   111      28.244  28.804  34.978  1.00  0.00           N
ATOM   1746  HE1 TRP   111      28.186  27.799  34.898  1.00  0.00           H
ATOM   1747  CE2 TRP   111      29.069  29.559  35.820  1.00  0.00           C
ATOM   1748  CZ2 TRP   111      29.843  29.296  36.893  1.00  0.00           C
ATOM   1749  HZ2 TRP   111      29.963  28.290  37.267  1.00  0.00           H
ATOM   1750  CH2 TRP   111      30.539  30.342  37.551  1.00  0.00           C
ATOM   1751  HH2 TRP   111      31.240  30.088  38.334  1.00  0.00           H
ATOM   1752  CZ3 TRP   111      30.440  31.609  37.041  1.00  0.00           C
ATOM   1753  HZ3 TRP   111      31.111  32.367  37.419  1.00  0.00           H
ATOM   1754  CE3 TRP   111      29.778  31.923  35.877  1.00  0.00           C
ATOM   1755  HE3 TRP   111      29.917  32.921  35.487  1.00  0.00           H
ATOM   1756  CD2 TRP   111      28.993  30.900  35.288  1.00  0.00           C
ATOM   1757  C   TRP   111      25.983  33.994  32.676  1.00  0.00           C
ATOM   1758  O   TRP   111      26.613  34.933  32.249  1.00  0.00           O
ATOM   1759  N   GLU   112      24.678  33.775  32.449  1.00  0.00           N
ATOM   1760  H   GLU   112      24.286  32.885  32.719  1.00  0.00           H
ATOM   1761  CA  GLU   112      23.768  34.774  31.815  1.00  0.00           C
ATOM   1762  HA  GLU   112      24.093  35.121  30.835  1.00  0.00           H
ATOM   1763  CB  GLU   112      22.364  34.156  31.853  1.00  0.00           C
ATOM   1764  HB2 GLU   112      22.280  33.771  32.869  1.00  0.00           H
ATOM   1765  HB3 GLU   112      21.565  34.876  31.680  1.00  0.00           H
ATOM   1766  CG  GLU   112      22.238  32.900  31.000  1.00  0.00           C
ATOM   1767  HG2 GLU   112      23.186  32.572  30.572  1.00  0.00           H
ATOM   1768  HG3 GLU   112      22.029  32.040  31.636  1.00  0.00           H
ATOM   1769  CD  GLU   112      21.157  33.001  29.930  1.00  0.00           C
ATOM   1770  OE1 GLU   112      21.255  33.872  29.018  1.00  0.00           O
ATOM   1771  OE2 GLU   112      20.355  32.029  29.887  1.00  0.00           O
ATOM   1772  C   GLU   112      23.689  36.076  32.736  1.00  0.00           C
ATOM   1773  O   GLU   112      23.611  37.162  32.177  1.00  0.00           O
ATOM   1774  N   PHE   113      23.675  35.904  34.070  1.00  0.00           N
ATOM   1775  H   PHE   113      23.689  34.967  34.447  1.00  0.00           H
ATOM   1776  CA  PHE   113      23.426  37.038  34.959  1.00  0.00           C
ATOM   1777  HA  PHE   113      22.585  37.532  34.473  1.00  0.00           H
ATOM   1778  CB  PHE   113      22.992  36.547  36.382  1.00  0.00           C
ATOM   1779  HB2 PHE   113      22.296  35.731  36.189  1.00  0.00           H
ATOM   1780  HB3 PHE   113      23.875  36.237  36.941  1.00  0.00           H
ATOM   1781  CG  PHE   113      22.278  37.682  37.217  1.00  0.00           C
ATOM   1782  CD1 PHE   113      20.879  37.972  37.175  1.00  0.00           C
ATOM   1783  HD1 PHE   113      20.217  37.331  36.611  1.00  0.00           H
ATOM   1784  CE1 PHE   113      20.281  38.919  38.033  1.00  0.00           C
ATOM   1785  HE1 PHE   113      19.204  38.986  38.055  1.00  0.00           H
ATOM   1786  CZ  PHE   113      21.094  39.697  38.861  1.00  0.00           C
ATOM   1787  HZ  PHE   113      20.648  40.334  39.611  1.00  0.00           H
ATOM   1788  CE2 PHE   113      22.511  39.508  38.879  1.00  0.00           C
ATOM   1789  HE2 PHE   113      23.161  40.143  39.463  1.00  0.00           H
ATOM   1790  CD2 PHE   113      23.081  38.498  38.069  1.00  0.00           C
ATOM   1791  HD2 PHE   113      24.151  38.375  37.984  1.00  0.00           H
ATOM   1792  C   PHE   113      24.640  37.920  35.050  1.00  0.00           C
ATOM   1793  O   PHE   113      24.520  39.152  35.122  1.00  0.00           O
ATOM   1794  N   ILE   114      25.829  37.369  34.931  1.00  0.00           N
ATOM   1795  H   ILE   114      25.918  36.362  34.936  1.00  0.00           H
ATOM   1796  CA  ILE   114      27.061  38.144  34.835  1.00  0.00           C
ATOM   1797  HA  ILE   114      27.078  38.907  35.614  1.00  0.00           H
ATOM   1798  CB  ILE   114      28.229  37.174  35.169  1.00  0.00           C
ATOM   1799  HB  ILE   114      28.273  36.344  34.464  1.00  0.00           H
ATOM   1800  CG2 ILE   114      29.511  37.955  34.878  1.00  0.00           C
ATOM   1801 HG21 ILE   114      29.503  38.712  35.662  1.00  0.00           H
ATOM   1802 HG22 ILE   114      29.539  38.363  33.867  1.00  0.00           H
ATOM   1803 HG23 ILE   114      30.473  37.443  34.922  1.00  0.00           H
ATOM   1804  CG1 ILE   114      28.139  36.562  36.603  1.00  0.00           C
ATOM   1805 HG12 ILE   114      28.103  37.404  37.295  1.00  0.00           H
ATOM   1806 HG13 ILE   114      27.125  36.194  36.767  1.00  0.00           H
ATOM   1807  CD1 ILE   114      29.270  35.588  36.998  1.00  0.00           C
ATOM   1808 HD11 ILE   114      30.138  36.172  36.693  1.00  0.00           H
ATOM   1809 HD12 ILE   114      29.191  34.681  36.401  1.00  0.00           H
ATOM   1810 HD13 ILE   114      29.165  35.211  38.015  1.00  0.00           H
ATOM   1811  C   ILE   114      27.165  38.799  33.470  1.00  0.00           C
ATOM   1812  O   ILE   114      27.552  39.937  33.445  1.00  0.00           O
ATOM   1813  N   ALA   115      26.878  38.132  32.332  1.00  0.00           N
ATOM   1814  H   ALA   115      26.626  37.162  32.455  1.00  0.00           H
ATOM   1815  CA  ALA   115      26.773  38.753  30.964  1.00  0.00           C
ATOM   1816  HA  ALA   115      27.753  39.184  30.758  1.00  0.00           H
ATOM   1817  CB  ALA   115      26.534  37.491  30.176  1.00  0.00           C
ATOM   1818  HB1 ALA   115      27.285  36.727  30.374  1.00  0.00           H
ATOM   1819  HB2 ALA   115      26.662  37.662  29.107  1.00  0.00           H
ATOM   1820  HB3 ALA   115      25.567  37.032  30.384  1.00  0.00           H
ATOM   1821  C   ALA   115      25.747  39.857  30.877  1.00  0.00           C
ATOM   1822  O   ALA   115      26.071  40.905  30.348  1.00  0.00           O
ATOM   1823  N   ASP   116      24.559  39.693  31.454  1.00  0.00           N
ATOM   1824  H   ASP   116      24.395  38.820  31.935  1.00  0.00           H
ATOM   1825  CA  ASP   116      23.642  40.829  31.689  1.00  0.00           C
ATOM   1826  HA  ASP   116      23.439  41.373  30.766  1.00  0.00           H
ATOM   1827  CB  ASP   116      22.294  40.383  32.187  1.00  0.00           C
ATOM   1828  HB2 ASP   116      22.463  39.879  33.138  1.00  0.00           H
ATOM   1829  HB3 ASP   116      21.591  41.206  32.322  1.00  0.00           H
ATOM   1830  CG  ASP   116      21.546  39.467  31.237  1.00  0.00           C
ATOM   1831  OD1 ASP   116      20.455  38.878  31.621  1.00  0.00           O
ATOM   1832  OD2 ASP   116      21.907  39.477  29.995  1.00  0.00           O
ATOM   1833  C   ASP   116      24.232  41.908  32.570  1.00  0.00           C
ATOM   1834  O   ASP   116      24.120  43.083  32.273  1.00  0.00           O
ATOM   1835  N   SER   117      24.846  41.562  33.718  1.00  0.00           N
ATOM   1836  H   SER   117      24.789  40.587  33.973  1.00  0.00           H
ATOM   1837  CA  SER   117      25.479  42.542  34.640  1.00  0.00           C
ATOM   1838  HA  SER   117      24.687  43.263  34.847  1.00  0.00           H
ATOM   1839  CB  SER   117      25.948  41.765  35.796  1.00  0.00           C
ATOM   1840  HB2 SER   117      26.658  41.031  35.414  1.00  0.00           H
ATOM   1841  HB3 SER   117      26.481  42.446  36.459  1.00  0.00           H
ATOM   1842  OG  SER   117      25.018  41.267  36.636  1.00  0.00           O
ATOM   1843  HG  SER   117      24.698  40.437  36.274  1.00  0.00           H
ATOM   1844  C   SER   117      26.658  43.284  34.010  1.00  0.00           C
ATOM   1845  O   SER   117      26.790  44.483  34.265  1.00  0.00           O
ATOM   1846  N   LEU   118      27.440  42.628  33.155  1.00  0.00           N
ATOM   1847  H   LEU   118      27.469  41.622  33.069  1.00  0.00           H
ATOM   1848  CA  LEU   118      28.501  43.327  32.275  1.00  0.00           C
ATOM   1849  HA  LEU   118      29.210  43.887  32.885  1.00  0.00           H
ATOM   1850  CB  LEU   118      29.341  42.215  31.605  1.00  0.00           C
ATOM   1851  HB2 LEU   118      28.662  41.376  31.458  1.00  0.00           H
ATOM   1852  HB3 LEU   118      29.812  42.611  30.704  1.00  0.00           H
ATOM   1853  CG  LEU   118      30.434  41.632  32.647  1.00  0.00           C
ATOM   1854  HG  LEU   118      30.124  41.718  33.689  1.00  0.00           H
ATOM   1855  CD1 LEU   118      30.782  40.111  32.194  1.00  0.00           C
ATOM   1856 HD11 LEU   118      31.244  40.120  31.207  1.00  0.00           H
ATOM   1857 HD12 LEU   118      29.935  39.441  32.039  1.00  0.00           H
ATOM   1858 HD13 LEU   118      31.609  39.777  32.819  1.00  0.00           H
ATOM   1859  CD2 LEU   118      31.697  42.508  32.522  1.00  0.00           C
ATOM   1860 HD21 LEU   118      31.603  43.438  33.082  1.00  0.00           H
ATOM   1861 HD22 LEU   118      32.633  42.050  32.841  1.00  0.00           H
ATOM   1862 HD23 LEU   118      31.868  42.778  31.480  1.00  0.00           H
ATOM   1863  C   LEU   118      27.830  44.308  31.271  1.00  0.00           C
ATOM   1864  O   LEU   118      28.216  45.455  31.230  1.00  0.00           O
ATOM   1865  N   LYS   119      26.838  43.869  30.559  1.00  0.00           N
ATOM   1866  H   LYS   119      26.578  42.906  30.717  1.00  0.00           H
ATOM   1867  CA  LYS   119      26.165  44.599  29.504  1.00  0.00           C
ATOM   1868  HA  LYS   119      26.918  44.909  28.780  1.00  0.00           H
ATOM   1869  CB  LYS   119      25.091  43.776  28.743  1.00  0.00           C
ATOM   1870  HB2 LYS   119      25.187  42.694  28.827  1.00  0.00           H
ATOM   1871  HB3 LYS   119      24.045  43.855  29.038  1.00  0.00           H
ATOM   1872  CG  LYS   119      25.168  44.269  27.320  1.00  0.00           C
ATOM   1873  HG2 LYS   119      25.322  45.345  27.241  1.00  0.00           H
ATOM   1874  HG3 LYS   119      26.071  43.847  26.879  1.00  0.00           H
ATOM   1875  CD  LYS   119      23.996  43.896  26.375  1.00  0.00           C
ATOM   1876  HD2 LYS   119      24.069  42.838  26.126  1.00  0.00           H
ATOM   1877  HD3 LYS   119      23.103  44.174  26.936  1.00  0.00           H
ATOM   1878  CE  LYS   119      24.021  44.756  25.091  1.00  0.00           C
ATOM   1879  HE2 LYS   119      24.948  44.735  24.518  1.00  0.00           H
ATOM   1880  HE3 LYS   119      23.273  44.356  24.405  1.00  0.00           H
ATOM   1881  NZ  LYS   119      23.420  46.122  25.236  1.00  0.00           N
ATOM   1882  HZ1 LYS   119      23.438  46.590  26.131  1.00  0.00           H
ATOM   1883  HZ2 LYS   119      22.437  46.074  25.012  1.00  0.00           H
ATOM   1884  HZ3 LYS   119      23.752  46.689  24.467  1.00  0.00           H
ATOM   1885  C   LYS   119      25.509  45.827  30.101  1.00  0.00           C
ATOM   1886  O   LYS   119      25.806  47.025  29.742  1.00  0.00           O
ATOM   1887  N   ALA   120      24.704  45.640  31.124  1.00  0.00           N
ATOM   1888  H   ALA   120      24.449  44.706  31.413  1.00  0.00           H
ATOM   1889  CA  ALA   120      24.123  46.732  31.962  1.00  0.00           C
ATOM   1890  HA  ALA   120      23.415  47.198  31.277  1.00  0.00           H
ATOM   1891  CB  ALA   120      23.241  46.167  33.116  1.00  0.00           C
ATOM   1892  HB1 ALA   120      22.467  45.622  32.577  1.00  0.00           H
ATOM   1893  HB2 ALA   120      22.843  47.000  33.695  1.00  0.00           H
ATOM   1894  HB3 ALA   120      23.820  45.488  33.742  1.00  0.00           H
ATOM   1895  C   ALA   120      25.086  47.768  32.557  1.00  0.00           C
ATOM   1896  O   ALA   120      24.704  48.865  32.940  1.00  0.00           O
ATOM   1897  N   PHE   121      26.398  47.534  32.528  1.00  0.00           N
ATOM   1898  H   PHE   121      26.709  46.770  31.944  1.00  0.00           H
ATOM   1899  CA  PHE   121      27.509  48.455  32.868  1.00  0.00           C
ATOM   1900  HA  PHE   121      27.099  49.340  33.354  1.00  0.00           H
ATOM   1901  CB  PHE   121      28.438  47.624  33.805  1.00  0.00           C
ATOM   1902  HB2 PHE   121      27.911  47.310  34.706  1.00  0.00           H
ATOM   1903  HB3 PHE   121      28.822  46.748  33.283  1.00  0.00           H
ATOM   1904  CG  PHE   121      29.627  48.384  34.331  1.00  0.00           C
ATOM   1905  CD1 PHE   121      29.507  49.604  34.898  1.00  0.00           C
ATOM   1906  HD1 PHE   121      28.621  50.214  34.991  1.00  0.00           H
ATOM   1907  CE1 PHE   121      30.615  50.137  35.544  1.00  0.00           C
ATOM   1908  HE1 PHE   121      30.500  51.026  36.148  1.00  0.00           H
ATOM   1909  CZ  PHE   121      31.871  49.469  35.568  1.00  0.00           C
ATOM   1910  HZ  PHE   121      32.667  49.951  36.115  1.00  0.00           H
ATOM   1911  CE2 PHE   121      32.057  48.231  34.996  1.00  0.00           C
ATOM   1912  HE2 PHE   121      32.986  47.686  35.061  1.00  0.00           H
ATOM   1913  CD2 PHE   121      30.927  47.753  34.298  1.00  0.00           C
ATOM   1914  HD2 PHE   121      31.030  46.826  33.754  1.00  0.00           H
ATOM   1915  C   PHE   121      28.296  48.993  31.627  1.00  0.00           C
ATOM   1916  O   PHE   121      28.600  50.186  31.577  1.00  0.00           O
ATOM   1917  N   ILE   122      28.588  48.171  30.592  1.00  0.00           N
ATOM   1918  H   ILE   122      28.252  47.231  30.441  1.00  0.00           H
ATOM   1919  CA  ILE   122      29.288  48.658  29.436  1.00  0.00           C
ATOM   1920  HA  ILE   122      30.143  49.252  29.762  1.00  0.00           H
ATOM   1921  CB  ILE   122      29.895  47.474  28.658  1.00  0.00           C
ATOM   1922  HB  ILE   122      29.191  46.648  28.560  1.00  0.00           H
ATOM   1923  CG2 ILE   122      30.336  47.718  27.185  1.00  0.00           C
ATOM   1924 HG21 ILE   122      30.322  46.798  26.599  1.00  0.00           H
ATOM   1925 HG22 ILE   122      31.297  48.232  27.158  1.00  0.00           H
ATOM   1926 HG23 ILE   122      29.616  48.430  26.783  1.00  0.00           H
ATOM   1927  CG1 ILE   122      31.012  46.923  29.540  1.00  0.00           C
ATOM   1928 HG12 ILE   122      31.983  47.402  29.408  1.00  0.00           H
ATOM   1929 HG13 ILE   122      30.754  46.819  30.595  1.00  0.00           H
ATOM   1930  CD1 ILE   122      31.269  45.440  29.184  1.00  0.00           C
ATOM   1931 HD11 ILE   122      31.380  45.384  28.102  1.00  0.00           H
ATOM   1932 HD12 ILE   122      30.547  44.728  29.584  1.00  0.00           H
ATOM   1933 HD13 ILE   122      32.227  45.177  29.631  1.00  0.00           H
ATOM   1934  C   ILE   122      28.321  49.551  28.624  1.00  0.00           C
ATOM   1935  O   ILE   122      28.767  50.547  28.047  1.00  0.00           O
ATOM   1936  N   ASP   123      26.972  49.415  28.725  1.00  0.00           N
ATOM   1937  H   ASP   123      26.542  48.584  29.105  1.00  0.00           H
ATOM   1938  CA  ASP   123      25.976  50.335  28.158  1.00  0.00           C
ATOM   1939  HA  ASP   123      26.098  50.499  27.088  1.00  0.00           H
ATOM   1940  CB  ASP   123      24.546  49.741  28.407  1.00  0.00           C
ATOM   1941  HB2 ASP   123      24.458  49.286  29.393  1.00  0.00           H
ATOM   1942  HB3 ASP   123      23.806  50.529  28.545  1.00  0.00           H
ATOM   1943  CG  ASP   123      24.119  48.713  27.379  1.00  0.00           C
ATOM   1944  OD1 ASP   123      24.774  48.597  26.265  1.00  0.00           O
ATOM   1945  OD2 ASP   123      23.044  48.078  27.597  1.00  0.00           O
ATOM   1946  C   ASP   123      26.080  51.705  28.778  1.00  0.00           C
ATOM   1947  O   ASP   123      25.809  52.721  28.120  1.00  0.00           O
ATOM   1948  N   GLU   124      26.598  51.825  30.031  1.00  0.00           N
ATOM   1949  H   GLU   124      26.628  50.989  30.596  1.00  0.00           H
ATOM   1950  CA  GLU   124      26.947  53.084  30.701  1.00  0.00           C
ATOM   1951  HA  GLU   124      26.205  53.795  30.338  1.00  0.00           H
ATOM   1952  CB  GLU   124      26.753  53.041  32.210  1.00  0.00           C
ATOM   1953  HB2 GLU   124      25.727  52.724  32.390  1.00  0.00           H
ATOM   1954  HB3 GLU   124      27.496  52.366  32.638  1.00  0.00           H
ATOM   1955  CG  GLU   124      26.747  54.471  32.776  1.00  0.00           C
ATOM   1956  HG2 GLU   124      27.741  54.918  32.767  1.00  0.00           H
ATOM   1957  HG3 GLU   124      26.128  55.071  32.109  1.00  0.00           H
ATOM   1958  CD  GLU   124      26.267  54.665  34.219  1.00  0.00           C
ATOM   1959  OE1 GLU   124      27.147  54.942  35.118  1.00  0.00           O
ATOM   1960  OE2 GLU   124      25.049  54.534  34.474  1.00  0.00           O
ATOM   1961  C   GLU   124      28.383  53.505  30.554  1.00  0.00           C
ATOM   1962  O   GLU   124      28.650  54.704  30.398  1.00  0.00           O
ATOM   1963  N   GLN   125      29.374  52.605  30.575  1.00  0.00           N
ATOM   1964  H   GLN   125      29.225  51.614  30.454  1.00  0.00           H
ATOM   1965  CA  GLN   125      30.814  53.033  30.496  1.00  0.00           C
ATOM   1966  HA  GLN   125      30.948  54.054  30.856  1.00  0.00           H
ATOM   1967  CB  GLN   125      31.504  52.019  31.370  1.00  0.00           C
ATOM   1968  HB2 GLN   125      31.369  51.015  30.969  1.00  0.00           H
ATOM   1969  HB3 GLN   125      32.579  52.155  31.257  1.00  0.00           H
ATOM   1970  CG  GLN   125      31.361  52.138  32.953  1.00  0.00           C
ATOM   1971  HG2 GLN   125      30.418  51.670  33.235  1.00  0.00           H
ATOM   1972  HG3 GLN   125      32.139  51.671  33.556  1.00  0.00           H
ATOM   1973  CD  GLN   125      31.406  53.631  33.369  1.00  0.00           C
ATOM   1974  OE1 GLN   125      32.179  54.431  32.864  1.00  0.00           O
ATOM   1975  NE2 GLN   125      30.444  53.972  34.206  1.00  0.00           N
ATOM   1976 HE21 GLN   125      30.336  54.936  34.493  1.00  0.00           H
ATOM   1977 HE22 GLN   125      29.795  53.263  34.514  1.00  0.00           H
ATOM   1978  C   GLN   125      31.436  53.034  29.082  1.00  0.00           C
ATOM   1979  O   GLN   125      32.517  53.564  28.811  1.00  0.00           O
ATOM   1980  N   PHE   126      30.695  52.532  28.105  1.00  0.00           N
ATOM   1981  H   PHE   126      29.744  52.280  28.334  1.00  0.00           H
ATOM   1982  CA  PHE   126      31.058  52.489  26.692  1.00  0.00           C
ATOM   1983  HA  PHE   126      31.813  53.213  26.387  1.00  0.00           H
ATOM   1984  CB  PHE   126      31.559  51.083  26.398  1.00  0.00           C
ATOM   1985  HB2 PHE   126      30.740  50.408  26.644  1.00  0.00           H
ATOM   1986  HB3 PHE   126      31.748  50.950  25.332  1.00  0.00           H
ATOM   1987  CG  PHE   126      32.807  50.769  27.141  1.00  0.00           C
ATOM   1988  CD1 PHE   126      32.929  50.246  28.462  1.00  0.00           C
ATOM   1989  HD1 PHE   126      32.071  49.968  29.056  1.00  0.00           H
ATOM   1990  CE1 PHE   126      34.228  49.946  28.966  1.00  0.00           C
ATOM   1991  HE1 PHE   126      34.324  49.665  30.004  1.00  0.00           H
ATOM   1992  CZ  PHE   126      35.381  50.266  28.217  1.00  0.00           C
ATOM   1993  HZ  PHE   126      36.355  50.071  28.642  1.00  0.00           H
ATOM   1994  CE2 PHE   126      35.297  50.898  26.999  1.00  0.00           C
ATOM   1995  HE2 PHE   126      36.179  51.304  26.527  1.00  0.00           H
ATOM   1996  CD2 PHE   126      33.999  51.101  26.439  1.00  0.00           C
ATOM   1997  HD2 PHE   126      33.958  51.683  25.530  1.00  0.00           H
ATOM   1998  C   PHE   126      29.832  52.845  25.794  1.00  0.00           C
ATOM   1999  O   PHE   126      29.495  51.972  24.982  1.00  0.00           O
ATOM   2000  N   PRO   127      29.142  53.945  25.991  1.00  0.00           N
ATOM   2001  CD  PRO   127      29.396  55.112  26.818  1.00  0.00           C
ATOM   2002  HD2 PRO   127      30.012  55.811  26.254  1.00  0.00           H
ATOM   2003  HD3 PRO   127      29.831  54.932  27.802  1.00  0.00           H
ATOM   2004  CG  PRO   127      28.018  55.849  26.968  1.00  0.00           C
ATOM   2005  HG2 PRO   127      28.090  56.931  27.075  1.00  0.00           H
ATOM   2006  HG3 PRO   127      27.468  55.495  27.839  1.00  0.00           H
ATOM   2007  CB  PRO   127      27.127  55.405  25.813  1.00  0.00           C
ATOM   2008  HB2 PRO   127      27.066  56.123  24.995  1.00  0.00           H
ATOM   2009  HB3 PRO   127      26.092  55.267  26.128  1.00  0.00           H
ATOM   2010  CA  PRO   127      27.781  54.114  25.355  1.00  0.00           C
ATOM   2011  HA  PRO   127      27.230  53.257  25.741  1.00  0.00           H
ATOM   2012  C   PRO   127      27.699  53.998  23.820  1.00  0.00           C
ATOM   2013  O   PRO   127      26.603  53.718  23.311  1.00  0.00           O
ATOM   2014  N   GLN   128      28.774  54.170  23.078  1.00  0.00           N
ATOM   2015  H   GLN   128      29.624  54.253  23.614  1.00  0.00           H
ATOM   2016  CA  GLN   128      28.839  54.175  21.629  1.00  0.00           C
ATOM   2017  HA  GLN   128      27.888  53.946  21.147  1.00  0.00           H
ATOM   2018  CB  GLN   128      29.390  55.598  21.213  1.00  0.00           C
ATOM   2019  HB2 GLN   128      30.385  55.744  21.631  1.00  0.00           H
ATOM   2020  HB3 GLN   128      29.480  55.663  20.129  1.00  0.00           H
ATOM   2021  CG  GLN   128      28.513  56.739  21.769  1.00  0.00           C
ATOM   2022  HG2 GLN   128      28.511  56.837  22.855  1.00  0.00           H
ATOM   2023  HG3 GLN   128      29.092  57.582  21.390  1.00  0.00           H
ATOM   2024  CD  GLN   128      27.068  56.842  21.254  1.00  0.00           C
ATOM   2025  OE1 GLN   128      26.783  56.625  20.062  1.00  0.00           O
ATOM   2026  NE2 GLN   128      26.083  57.098  22.109  1.00  0.00           N
ATOM   2027 HE21 GLN   128      25.115  56.971  21.853  1.00  0.00           H
ATOM   2028 HE22 GLN   128      26.335  57.480  23.010  1.00  0.00           H
ATOM   2029  C   GLN   128      29.772  52.997  21.075  1.00  0.00           C
ATOM   2030  O   GLN   128      30.288  53.042  19.947  1.00  0.00           O
ATOM   2031  N   GLY   129      30.215  52.073  22.014  1.00  0.00           N
ATOM   2032  H   GLY   129      29.606  51.963  22.812  1.00  0.00           H
ATOM   2033  CA  GLY   129      31.045  50.916  21.641  1.00  0.00           C
ATOM   2034  HA2 GLY   129      30.895  50.191  22.441  1.00  0.00           H
ATOM   2035  HA3 GLY   129      30.618  50.618  20.683  1.00  0.00           H
ATOM   2036  C   GLY   129      32.518  51.175  21.521  1.00  0.00           C
ATOM   2037  O   GLY   129      32.970  52.329  21.523  1.00  0.00           O
ATOM   2038  N   ILE   130      33.349  50.141  21.381  1.00  0.00           N
ATOM   2039  H   ILE   130      32.955  49.212  21.404  1.00  0.00           H
ATOM   2040  CA  ILE   130      34.774  50.183  21.087  1.00  0.00           C
ATOM   2041  HA  ILE   130      35.005  51.121  20.585  1.00  0.00           H
ATOM   2042  CB  ILE   130      35.585  50.218  22.437  1.00  0.00           C
ATOM   2043  HB  ILE   130      35.251  51.100  22.984  1.00  0.00           H
ATOM   2044  CG2 ILE   130      35.393  48.992  23.381  1.00  0.00           C
ATOM   2045 HG21 ILE   130      35.661  49.205  24.415  1.00  0.00           H
ATOM   2046 HG22 ILE   130      35.986  48.147  23.029  1.00  0.00           H
ATOM   2047 HG23 ILE   130      34.336  48.729  23.421  1.00  0.00           H
ATOM   2048  CG1 ILE   130      37.069  50.365  22.130  1.00  0.00           C
ATOM   2049 HG12 ILE   130      37.349  49.335  21.914  1.00  0.00           H
ATOM   2050 HG13 ILE   130      37.285  50.957  21.241  1.00  0.00           H
ATOM   2051  CD1 ILE   130      37.946  50.733  23.301  1.00  0.00           C
ATOM   2052 HD11 ILE   130      37.752  51.732  23.692  1.00  0.00           H
ATOM   2053 HD12 ILE   130      38.925  50.719  22.825  1.00  0.00           H
ATOM   2054 HD13 ILE   130      37.940  49.906  24.011  1.00  0.00           H
ATOM   2055  C   ILE   130      35.259  49.056  20.171  1.00  0.00           C
ATOM   2056  O   ILE   130      35.008  47.870  20.400  1.00  0.00           O
ATOM   2057  N   SER   131      35.963  49.421  19.060  1.00  0.00           N
ATOM   2058  H   SER   131      36.072  50.417  18.939  1.00  0.00           H
ATOM   2059  CA  SER   131      36.524  48.609  17.991  1.00  0.00           C
ATOM   2060  HA  SER   131      35.669  48.056  17.604  1.00  0.00           H
ATOM   2061  CB  SER   131      36.909  49.566  16.835  1.00  0.00           C
ATOM   2062  HB2 SER   131      37.026  48.966  15.932  1.00  0.00           H
ATOM   2063  HB3 SER   131      36.017  50.161  16.640  1.00  0.00           H
ATOM   2064  OG  SER   131      38.070  50.387  17.154  1.00  0.00           O
ATOM   2065  HG  SER   131      38.659  50.196  16.420  1.00  0.00           H
ATOM   2066  C   SER   131      37.691  47.584  18.295  1.00  0.00           C
ATOM   2067  O   SER   131      38.324  46.927  17.483  1.00  0.00           O
ATOM   2068  N   GLU   132      37.910  47.351  19.637  1.00  0.00           N
ATOM   2069  H   GLU   132      37.317  47.842  20.291  1.00  0.00           H
ATOM   2070  CA  GLU   132      38.863  46.334  20.155  1.00  0.00           C
ATOM   2071  HA  GLU   132      38.997  45.521  19.442  1.00  0.00           H
ATOM   2072  CB  GLU   132      40.143  47.088  20.437  1.00  0.00           C
ATOM   2073  HB2 GLU   132      40.553  47.401  19.476  1.00  0.00           H
ATOM   2074  HB3 GLU   132      40.058  48.003  21.024  1.00  0.00           H
ATOM   2075  CG  GLU   132      41.335  46.322  21.026  1.00  0.00           C
ATOM   2076  HG2 GLU   132      42.162  47.016  21.176  1.00  0.00           H
ATOM   2077  HG3 GLU   132      41.012  46.024  22.024  1.00  0.00           H
ATOM   2078  CD  GLU   132      41.925  45.199  20.180  1.00  0.00           C
ATOM   2079  OE1 GLU   132      42.659  44.408  20.731  1.00  0.00           O
ATOM   2080  OE2 GLU   132      41.651  45.237  19.007  1.00  0.00           O
ATOM   2081  C   GLU   132      38.310  45.862  21.542  1.00  0.00           C
ATOM   2082  O   GLU   132      37.937  46.685  22.324  1.00  0.00           O
ATOM   2083  N   PRO   133      38.344  44.564  21.903  1.00  0.00           N
ATOM   2084  CD  PRO   133      38.830  43.499  21.010  1.00  0.00           C
ATOM   2085  HD2 PRO   133      39.916  43.538  20.923  1.00  0.00           H
ATOM   2086  HD3 PRO   133      38.380  43.395  20.022  1.00  0.00           H
ATOM   2087  CG  PRO   133      38.338  42.199  21.732  1.00  0.00           C
ATOM   2088  HG2 PRO   133      39.172  41.499  21.664  1.00  0.00           H
ATOM   2089  HG3 PRO   133      37.352  41.926  21.356  1.00  0.00           H
ATOM   2090  CB  PRO   133      38.168  42.626  23.188  1.00  0.00           C
ATOM   2091  HB2 PRO   133      39.147  42.500  23.649  1.00  0.00           H
ATOM   2092  HB3 PRO   133      37.440  42.088  23.795  1.00  0.00           H
ATOM   2093  CA  PRO   133      37.796  44.044  23.145  1.00  0.00           C
ATOM   2094  HA  PRO   133      36.708  43.982  23.121  1.00  0.00           H
ATOM   2095  C   PRO   133      38.263  44.781  24.432  1.00  0.00           C
ATOM   2096  O   PRO   133      39.385  45.197  24.599  1.00  0.00           O
ATOM   2097  N   ILE   134      37.509  44.593  25.523  1.00  0.00           N
ATOM   2098  H   ILE   134      36.561  44.297  25.338  1.00  0.00           H
ATOM   2099  CA  ILE   134      37.797  45.157  26.830  1.00  0.00           C
ATOM   2100  HA  ILE   134      38.650  45.836  26.826  1.00  0.00           H
ATOM   2101  CB  ILE   134      36.515  45.918  27.423  1.00  0.00           C
ATOM   2102  HB  ILE   134      35.923  45.192  27.979  1.00  0.00           H
ATOM   2103  CG2 ILE   134      37.138  46.900  28.406  1.00  0.00           C
ATOM   2104 HG21 ILE   134      36.333  47.218  29.067  1.00  0.00           H
ATOM   2105 HG22 ILE   134      37.425  47.807  27.875  1.00  0.00           H
ATOM   2106 HG23 ILE   134      37.928  46.487  29.035  1.00  0.00           H
ATOM   2107  CG1 ILE   134      35.611  46.582  26.404  1.00  0.00           C
ATOM   2108 HG12 ILE   134      36.054  47.518  26.067  1.00  0.00           H
ATOM   2109 HG13 ILE   134      35.488  45.917  25.548  1.00  0.00           H
ATOM   2110  CD1 ILE   134      34.241  46.775  27.008  1.00  0.00           C
ATOM   2111 HD11 ILE   134      34.067  46.088  27.836  1.00  0.00           H
ATOM   2112 HD12 ILE   134      33.495  46.480  26.270  1.00  0.00           H
ATOM   2113 HD13 ILE   134      34.047  47.826  27.220  1.00  0.00           H
ATOM   2114  C   ILE   134      38.208  43.932  27.669  1.00  0.00           C
ATOM   2115  O   ILE   134      37.353  43.151  27.985  1.00  0.00           O
ATOM   2116  N   PRO   135      39.472  43.786  28.108  1.00  0.00           N
ATOM   2117  CD  PRO   135      40.557  44.733  27.932  1.00  0.00           C
ATOM   2118  HD2 PRO   135      40.279  45.721  28.301  1.00  0.00           H
ATOM   2119  HD3 PRO   135      40.948  44.782  26.916  1.00  0.00           H
ATOM   2120  CG  PRO   135      41.613  44.243  28.885  1.00  0.00           C
ATOM   2121  HG2 PRO   135      41.352  44.636  29.868  1.00  0.00           H
ATOM   2122  HG3 PRO   135      42.675  44.347  28.662  1.00  0.00           H
ATOM   2123  CB  PRO   135      41.394  42.774  28.904  1.00  0.00           C
ATOM   2124  HB2 PRO   135      41.863  42.262  29.745  1.00  0.00           H
ATOM   2125  HB3 PRO   135      41.867  42.371  28.008  1.00  0.00           H
ATOM   2126  CA  PRO   135      39.883  42.550  28.847  1.00  0.00           C
ATOM   2127  HA  PRO   135      39.648  41.597  28.373  1.00  0.00           H
ATOM   2128  C   PRO   135      39.295  42.568  30.243  1.00  0.00           C
ATOM   2129  O   PRO   135      39.097  43.659  30.739  1.00  0.00           O
ATOM   2130  N   LEU   136      39.101  41.389  30.831  1.00  0.00           N
ATOM   2131  H   LEU   136      39.454  40.570  30.355  1.00  0.00           H
ATOM   2132  CA  LEU   136      38.372  41.107  32.083  1.00  0.00           C
ATOM   2133  HA  LEU   136      38.307  42.078  32.571  1.00  0.00           H
ATOM   2134  CB  LEU   136      36.952  40.626  31.729  1.00  0.00           C
ATOM   2135  HB2 LEU   136      36.353  41.329  31.150  1.00  0.00           H
ATOM   2136  HB3 LEU   136      37.175  39.780  31.078  1.00  0.00           H
ATOM   2137  CG  LEU   136      36.087  39.956  32.825  1.00  0.00           C
ATOM   2138  HG  LEU   136      36.508  39.127  33.394  1.00  0.00           H
ATOM   2139  CD1 LEU   136      35.749  41.158  33.752  1.00  0.00           C
ATOM   2140 HD11 LEU   136      36.556  41.623  34.319  1.00  0.00           H
ATOM   2141 HD12 LEU   136      34.942  40.830  34.406  1.00  0.00           H
ATOM   2142 HD13 LEU   136      35.264  41.958  33.193  1.00  0.00           H
ATOM   2143  CD2 LEU   136      34.735  39.532  32.186  1.00  0.00           C
ATOM   2144 HD21 LEU   136      34.070  39.068  32.915  1.00  0.00           H
ATOM   2145 HD22 LEU   136      34.229  40.346  31.666  1.00  0.00           H
ATOM   2146 HD23 LEU   136      34.931  38.681  31.534  1.00  0.00           H
ATOM   2147  C   LEU   136      39.120  40.242  33.128  1.00  0.00           C
ATOM   2148  O   LEU   136      39.277  39.112  32.678  1.00  0.00           O
ATOM   2149  N   GLY   137      39.236  40.688  34.402  1.00  0.00           N
ATOM   2150  H   GLY   137      38.928  41.619  34.644  1.00  0.00           H
ATOM   2151  CA  GLY   137      39.643  39.793  35.457  1.00  0.00           C
ATOM   2152  HA2 GLY   137      39.929  38.861  34.968  1.00  0.00           H
ATOM   2153  HA3 GLY   137      40.435  40.372  35.932  1.00  0.00           H
ATOM   2154  C   GLY   137      38.410  39.326  36.292  1.00  0.00           C
ATOM   2155  O   GLY   137      37.586  40.120  36.822  1.00  0.00           O
ATOM   2156  N   PHE   138      38.216  38.036  36.471  1.00  0.00           N
ATOM   2157  H   PHE   138      38.987  37.440  36.207  1.00  0.00           H
ATOM   2158  CA  PHE   138      37.167  37.407  37.242  1.00  0.00           C
ATOM   2159  HA  PHE   138      36.403  38.164  37.418  1.00  0.00           H
ATOM   2160  CB  PHE   138      36.564  36.298  36.470  1.00  0.00           C
ATOM   2161  HB2 PHE   138      36.347  36.610  35.448  1.00  0.00           H
ATOM   2162  HB3 PHE   138      37.311  35.507  36.396  1.00  0.00           H
ATOM   2163  CG  PHE   138      35.252  35.677  37.037  1.00  0.00           C
ATOM   2164  CD1 PHE   138      34.322  36.471  37.721  1.00  0.00           C
ATOM   2165  HD1 PHE   138      34.386  37.547  37.795  1.00  0.00           H
ATOM   2166  CE1 PHE   138      33.221  35.813  38.315  1.00  0.00           C
ATOM   2167  HE1 PHE   138      32.450  36.448  38.727  1.00  0.00           H
ATOM   2168  CZ  PHE   138      33.025  34.494  38.184  1.00  0.00           C
ATOM   2169  HZ  PHE   138      32.160  34.016  38.622  1.00  0.00           H
ATOM   2170  CE2 PHE   138      33.914  33.672  37.459  1.00  0.00           C
ATOM   2171  HE2 PHE   138      33.791  32.601  37.531  1.00  0.00           H
ATOM   2172  CD2 PHE   138      35.031  34.297  36.873  1.00  0.00           C
ATOM   2173  HD2 PHE   138      35.786  33.731  36.346  1.00  0.00           H
ATOM   2174  C   PHE   138      37.697  36.966  38.641  1.00  0.00           C
ATOM   2175  O   PHE   138      38.303  35.971  38.733  1.00  0.00           O
ATOM   2176  N   THR   139      37.472  37.702  39.724  1.00  0.00           N
ATOM   2177  H   THR   139      36.972  38.569  39.588  1.00  0.00           H
ATOM   2178  CA  THR   139      37.688  37.364  41.134  1.00  0.00           C
ATOM   2179  HA  THR   139      38.583  36.743  41.132  1.00  0.00           H
ATOM   2180  CB  THR   139      37.897  38.533  42.098  1.00  0.00           C
ATOM   2181  HB  THR   139      36.945  39.006  42.340  1.00  0.00           H
ATOM   2182  CG2 THR   139      38.636  38.067  43.356  1.00  0.00           C
ATOM   2183 HG21 THR   139      38.948  38.968  43.884  1.00  0.00           H
ATOM   2184 HG22 THR   139      39.488  37.394  43.254  1.00  0.00           H
ATOM   2185 HG23 THR   139      38.010  37.589  44.109  1.00  0.00           H
ATOM   2186  OG1 THR   139      38.745  39.516  41.537  1.00  0.00           O
ATOM   2187  HG1 THR   139      38.234  40.081  40.952  1.00  0.00           H
ATOM   2188  C   THR   139      36.544  36.485  41.633  1.00  0.00           C
ATOM   2189  O   THR   139      35.357  36.826  41.471  1.00  0.00           O
ATOM   2190  N   PHE   140      36.875  35.288  42.229  1.00  0.00           N
ATOM   2191  H   PHE   140      37.867  35.134  42.342  1.00  0.00           H
ATOM   2192  CA  PHE   140      35.929  34.243  42.374  1.00  0.00           C
ATOM   2193  HA  PHE   140      34.914  34.570  42.605  1.00  0.00           H
ATOM   2194  CB  PHE   140      35.738  33.465  41.114  1.00  0.00           C
ATOM   2195  HB2 PHE   140      35.365  34.328  40.562  1.00  0.00           H
ATOM   2196  HB3 PHE   140      36.636  33.249  40.535  1.00  0.00           H
ATOM   2197  CG  PHE   140      34.865  32.298  40.982  1.00  0.00           C
ATOM   2198  CD1 PHE   140      33.495  32.490  40.882  1.00  0.00           C
ATOM   2199  HD1 PHE   140      33.178  33.517  40.986  1.00  0.00           H
ATOM   2200  CE1 PHE   140      32.691  31.332  40.725  1.00  0.00           C
ATOM   2201  HE1 PHE   140      31.615  31.408  40.655  1.00  0.00           H
ATOM   2202  CZ  PHE   140      33.249  30.066  40.557  1.00  0.00           C
ATOM   2203  HZ  PHE   140      32.638  29.194  40.381  1.00  0.00           H
ATOM   2204  CE2 PHE   140      34.683  29.910  40.594  1.00  0.00           C
ATOM   2205  HE2 PHE   140      35.041  28.911  40.389  1.00  0.00           H
ATOM   2206  CD2 PHE   140      35.450  30.997  40.814  1.00  0.00           C
ATOM   2207  HD2 PHE   140      36.521  30.859  40.845  1.00  0.00           H
ATOM   2208  C   PHE   140      36.513  33.396  43.514  1.00  0.00           C
ATOM   2209  O   PHE   140      37.189  32.400  43.212  1.00  0.00           O
ATOM   2210  N   SER   141      36.351  33.858  44.739  1.00  0.00           N
ATOM   2211  H   SER   141      35.828  34.717  44.844  1.00  0.00           H
ATOM   2212  CA  SER   141      36.723  33.111  46.020  1.00  0.00           C
ATOM   2213  HA  SER   141      37.691  32.644  45.838  1.00  0.00           H
ATOM   2214  CB  SER   141      36.944  34.152  47.175  1.00  0.00           C
ATOM   2215  HB2 SER   141      37.670  34.875  46.802  1.00  0.00           H
ATOM   2216  HB3 SER   141      36.046  34.678  47.496  1.00  0.00           H
ATOM   2217  OG  SER   141      37.498  33.385  48.260  1.00  0.00           O
ATOM   2218  HG  SER   141      38.456  33.336  48.239  1.00  0.00           H
ATOM   2219  C   SER   141      35.813  31.950  46.315  1.00  0.00           C
ATOM   2220  O   SER   141      35.133  31.786  47.372  1.00  0.00           O
ATOM   2221  N   PHE   142      35.639  31.080  45.282  1.00  0.00           N
ATOM   2222  H   PHE   142      36.098  31.148  44.385  1.00  0.00           H
ATOM   2223  CA  PHE   142      35.013  29.778  45.404  1.00  0.00           C
ATOM   2224  HA  PHE   142      34.580  29.586  46.385  1.00  0.00           H
ATOM   2225  CB  PHE   142      33.868  29.731  44.451  1.00  0.00           C
ATOM   2226  HB2 PHE   142      34.250  29.912  43.446  1.00  0.00           H
ATOM   2227  HB3 PHE   142      33.333  28.796  44.615  1.00  0.00           H
ATOM   2228  CG  PHE   142      32.808  30.848  44.584  1.00  0.00           C
ATOM   2229  CD1 PHE   142      33.021  32.148  44.000  1.00  0.00           C
ATOM   2230  HD1 PHE   142      33.912  32.239  43.396  1.00  0.00           H
ATOM   2231  CE1 PHE   142      32.099  33.203  44.249  1.00  0.00           C
ATOM   2232  HE1 PHE   142      32.306  34.150  43.771  1.00  0.00           H
ATOM   2233  CZ  PHE   142      30.931  32.888  44.971  1.00  0.00           C
ATOM   2234  HZ  PHE   142      30.124  33.580  45.163  1.00  0.00           H
ATOM   2235  CE2 PHE   142      30.686  31.595  45.509  1.00  0.00           C
ATOM   2236  HE2 PHE   142      29.758  31.333  45.996  1.00  0.00           H
ATOM   2237  CD2 PHE   142      31.668  30.616  45.375  1.00  0.00           C
ATOM   2238  HD2 PHE   142      31.511  29.572  45.603  1.00  0.00           H
ATOM   2239  C   PHE   142      36.018  28.640  45.126  1.00  0.00           C
ATOM   2240  O   PHE   142      36.819  28.852  44.249  1.00  0.00           O
ATOM   2241  N   PRO   143      35.970  27.468  45.783  1.00  0.00           N
ATOM   2242  CD  PRO   143      35.044  27.181  46.924  1.00  0.00           C
ATOM   2243  HD2 PRO   143      34.069  26.890  46.535  1.00  0.00           H
ATOM   2244  HD3 PRO   143      34.806  28.009  47.593  1.00  0.00           H
ATOM   2245  CG  PRO   143      35.586  26.008  47.690  1.00  0.00           C
ATOM   2246  HG2 PRO   143      34.754  25.336  47.900  1.00  0.00           H
ATOM   2247  HG3 PRO   143      36.169  26.440  48.504  1.00  0.00           H
ATOM   2248  CB  PRO   143      36.335  25.268  46.648  1.00  0.00           C
ATOM   2249  HB2 PRO   143      35.620  24.675  46.080  1.00  0.00           H
ATOM   2250  HB3 PRO   143      37.159  24.648  47.003  1.00  0.00           H
ATOM   2251  CA  PRO   143      36.913  26.382  45.753  1.00  0.00           C
ATOM   2252  HA  PRO   143      37.826  26.779  46.197  1.00  0.00           H
ATOM   2253  C   PRO   143      37.041  25.869  44.252  1.00  0.00           C
ATOM   2254  O   PRO   143      36.131  25.108  43.835  1.00  0.00           O
ATOM   2255  N   ALA   144      38.049  26.248  43.454  1.00  0.00           N
ATOM   2256  H   ALA   144      38.712  26.927  43.799  1.00  0.00           H
ATOM   2257  CA  ALA   144      38.251  25.727  42.140  1.00  0.00           C
ATOM   2258  HA  ALA   144      37.684  24.804  42.011  1.00  0.00           H
ATOM   2259  CB  ALA   144      37.562  26.698  41.149  1.00  0.00           C
ATOM   2260  HB1 ALA   144      37.761  26.288  40.159  1.00  0.00           H
ATOM   2261  HB2 ALA   144      38.017  27.676  41.310  1.00  0.00           H
ATOM   2262  HB3 ALA   144      36.491  26.828  41.298  1.00  0.00           H
ATOM   2263  C   ALA   144      39.674  25.466  41.860  1.00  0.00           C
ATOM   2264  O   ALA   144      40.538  26.230  42.286  1.00  0.00           O
ATOM   2265  N   SER   145      39.938  24.314  41.278  1.00  0.00           N
ATOM   2266  H   SER   145      39.101  23.796  41.051  1.00  0.00           H
ATOM   2267  CA  SER   145      41.139  23.647  40.904  1.00  0.00           C
ATOM   2268  HA  SER   145      41.943  23.760  41.631  1.00  0.00           H
ATOM   2269  CB  SER   145      40.832  22.161  40.560  1.00  0.00           C
ATOM   2270  HB2 SER   145      40.302  21.739  41.414  1.00  0.00           H
ATOM   2271  HB3 SER   145      40.210  22.080  39.669  1.00  0.00           H
ATOM   2272  OG  SER   145      42.005  21.548  40.352  1.00  0.00           O
ATOM   2273  HG  SER   145      42.191  20.972  41.097  1.00  0.00           H
ATOM   2274  C   SER   145      41.743  24.260  39.595  1.00  0.00           C
ATOM   2275  O   SER   145      41.031  24.698  38.729  1.00  0.00           O
ATOM   2276  N   GLN   146      43.068  24.521  39.646  1.00  0.00           N
ATOM   2277  H   GLN   146      43.637  24.163  40.399  1.00  0.00           H
ATOM   2278  CA  GLN   146      43.750  25.231  38.546  1.00  0.00           C
ATOM   2279  HA  GLN   146      43.138  25.009  37.673  1.00  0.00           H
ATOM   2280  CB  GLN   146      43.821  26.738  38.765  1.00  0.00           C
ATOM   2281  HB2 GLN   146      44.749  26.998  39.274  1.00  0.00           H
ATOM   2282  HB3 GLN   146      43.965  27.311  37.849  1.00  0.00           H
ATOM   2283  CG  GLN   146      42.627  27.435  39.559  1.00  0.00           C
ATOM   2284  HG2 GLN   146      41.628  27.339  39.133  1.00  0.00           H
ATOM   2285  HG3 GLN   146      42.488  26.930  40.515  1.00  0.00           H
ATOM   2286  CD  GLN   146      43.066  28.896  39.829  1.00  0.00           C
ATOM   2287  OE1 GLN   146      43.725  29.230  40.765  1.00  0.00           O
ATOM   2288  NE2 GLN   146      42.657  29.761  38.946  1.00  0.00           N
ATOM   2289 HE21 GLN   146      43.158  30.624  39.097  1.00  0.00           H
ATOM   2290 HE22 GLN   146      42.283  29.481  38.051  1.00  0.00           H
ATOM   2291  C   GLN   146      45.212  24.707  38.172  1.00  0.00           C
ATOM   2292  O   GLN   146      46.003  24.362  39.095  1.00  0.00           O
ATOM   2293  N   ASN   147      45.601  24.731  36.884  1.00  0.00           N
ATOM   2294  H   ASN   147      44.926  24.979  36.173  1.00  0.00           H
ATOM   2295  CA  ASN   147      46.943  24.554  36.419  1.00  0.00           C
ATOM   2296  HA  ASN   147      47.658  24.444  37.235  1.00  0.00           H
ATOM   2297  CB  ASN   147      47.038  23.199  35.747  1.00  0.00           C
ATOM   2298  HB2 ASN   147      46.271  23.029  34.991  1.00  0.00           H
ATOM   2299  HB3 ASN   147      47.942  23.208  35.139  1.00  0.00           H
ATOM   2300  CG  ASN   147      47.006  22.183  36.900  1.00  0.00           C
ATOM   2301  OD1 ASN   147      47.996  22.018  37.557  1.00  0.00           O
ATOM   2302  ND2 ASN   147      45.996  21.416  37.108  1.00  0.00           N
ATOM   2303 HD21 ASN   147      45.192  21.432  36.496  1.00  0.00           H
ATOM   2304 HD22 ASN   147      46.144  20.546  37.599  1.00  0.00           H
ATOM   2305  C   ASN   147      47.495  25.769  35.624  1.00  0.00           C
ATOM   2306  O   ASN   147      48.485  25.735  34.948  1.00  0.00           O
ATOM   2307  N   LYS   148      46.699  26.863  35.622  1.00  0.00           N
ATOM   2308  H   LYS   148      45.873  26.887  36.202  1.00  0.00           H
ATOM   2309  CA  LYS   148      46.854  28.080  34.830  1.00  0.00           C
ATOM   2310  HA  LYS   148      47.845  28.480  35.048  1.00  0.00           H
ATOM   2311  CB  LYS   148      46.809  27.858  33.352  1.00  0.00           C
ATOM   2312  HB2 LYS   148      47.145  28.770  32.862  1.00  0.00           H
ATOM   2313  HB3 LYS   148      47.522  27.062  33.133  1.00  0.00           H
ATOM   2314  CG  LYS   148      45.459  27.492  32.601  1.00  0.00           C
ATOM   2315  HG2 LYS   148      44.959  26.567  32.889  1.00  0.00           H
ATOM   2316  HG3 LYS   148      44.722  28.289  32.694  1.00  0.00           H
ATOM   2317  CD  LYS   148      45.808  27.288  31.068  1.00  0.00           C
ATOM   2318  HD2 LYS   148      46.339  28.205  30.811  1.00  0.00           H
ATOM   2319  HD3 LYS   148      46.416  26.438  30.759  1.00  0.00           H
ATOM   2320  CE  LYS   148      44.484  27.133  30.301  1.00  0.00           C
ATOM   2321  HE2 LYS   148      43.785  27.938  30.524  1.00  0.00           H
ATOM   2322  HE3 LYS   148      44.691  27.209  29.234  1.00  0.00           H
ATOM   2323  NZ  LYS   148      43.938  25.842  30.595  1.00  0.00           N
ATOM   2324  HZ1 LYS   148      44.554  25.175  30.154  1.00  0.00           H
ATOM   2325  HZ2 LYS   148      42.995  25.736  30.249  1.00  0.00           H
ATOM   2326  HZ3 LYS   148      43.802  25.658  31.578  1.00  0.00           H
ATOM   2327  C   LYS   148      45.929  29.176  35.283  1.00  0.00           C
ATOM   2328  O   LYS   148      44.857  28.872  35.753  1.00  0.00           O
ATOM   2329  N   ILE   149      46.336  30.451  35.110  1.00  0.00           N
ATOM   2330  H   ILE   149      47.208  30.678  34.654  1.00  0.00           H
ATOM   2331  CA  ILE   149      45.578  31.613  35.592  1.00  0.00           C
ATOM   2332  HA  ILE   149      45.303  31.382  36.621  1.00  0.00           H
ATOM   2333  CB  ILE   149      46.425  32.900  35.394  1.00  0.00           C
ATOM   2334  HB  ILE   149      47.458  32.632  35.615  1.00  0.00           H
ATOM   2335  CG2 ILE   149      46.358  33.440  33.958  1.00  0.00           C
ATOM   2336 HG21 ILE   149      46.561  32.638  33.247  1.00  0.00           H
ATOM   2337 HG22 ILE   149      47.116  34.217  33.861  1.00  0.00           H
ATOM   2338 HG23 ILE   149      45.349  33.763  33.704  1.00  0.00           H
ATOM   2339  CG1 ILE   149      45.974  33.824  36.482  1.00  0.00           C
ATOM   2340 HG12 ILE   149      44.915  34.051  36.363  1.00  0.00           H
ATOM   2341 HG13 ILE   149      46.181  33.342  37.437  1.00  0.00           H
ATOM   2342  CD1 ILE   149      46.782  35.131  36.562  1.00  0.00           C
ATOM   2343 HD11 ILE   149      46.692  35.600  35.581  1.00  0.00           H
ATOM   2344 HD12 ILE   149      47.807  34.796  36.716  1.00  0.00           H
ATOM   2345 HD13 ILE   149      46.382  35.763  37.355  1.00  0.00           H
ATOM   2346  C   ILE   149      44.149  31.798  34.828  1.00  0.00           C
ATOM   2347  O   ILE   149      43.197  32.325  35.363  1.00  0.00           O
ATOM   2348  N   ASN   150      44.082  31.407  33.544  1.00  0.00           N
ATOM   2349  H   ASN   150      44.913  31.059  33.086  1.00  0.00           H
ATOM   2350  CA  ASN   150      42.877  31.472  32.719  1.00  0.00           C
ATOM   2351  HA  ASN   150      42.252  32.326  32.981  1.00  0.00           H
ATOM   2352  CB  ASN   150      43.256  31.824  31.282  1.00  0.00           C
ATOM   2353  HB2 ASN   150      42.367  31.759  30.655  1.00  0.00           H
ATOM   2354  HB3 ASN   150      43.606  32.845  31.125  1.00  0.00           H
ATOM   2355  CG  ASN   150      44.159  30.778  30.714  1.00  0.00           C
ATOM   2356  OD1 ASN   150      45.088  30.322  31.305  1.00  0.00           O
ATOM   2357  ND2 ASN   150      43.936  30.398  29.456  1.00  0.00           N
ATOM   2358 HD21 ASN   150      43.180  30.737  28.880  1.00  0.00           H
ATOM   2359 HD22 ASN   150      44.707  29.954  28.977  1.00  0.00           H
ATOM   2360  C   ASN   150      41.938  30.267  32.804  1.00  0.00           C
ATOM   2361  O   ASN   150      41.486  29.800  31.766  1.00  0.00           O
ATOM   2362  N   GLU   151      41.611  29.807  34.030  1.00  0.00           N
ATOM   2363  H   GLU   151      42.081  30.321  34.761  1.00  0.00           H
ATOM   2364  CA  GLU   151      40.978  28.464  34.312  1.00  0.00           C
ATOM   2365  HA  GLU   151      40.123  28.341  33.646  1.00  0.00           H
ATOM   2366  CB  GLU   151      41.890  27.303  34.070  1.00  0.00           C
ATOM   2367  HB2 GLU   151      42.039  27.205  32.995  1.00  0.00           H
ATOM   2368  HB3 GLU   151      42.816  27.587  34.572  1.00  0.00           H
ATOM   2369  CG  GLU   151      41.607  25.909  34.627  1.00  0.00           C
ATOM   2370  HG2 GLU   151      41.348  25.856  35.685  1.00  0.00           H
ATOM   2371  HG3 GLU   151      40.705  25.514  34.158  1.00  0.00           H
ATOM   2372  CD  GLU   151      42.785  24.970  34.332  1.00  0.00           C
ATOM   2373  OE1 GLU   151      43.006  24.669  33.143  1.00  0.00           O
ATOM   2374  OE2 GLU   151      43.418  24.435  35.261  1.00  0.00           O
ATOM   2375  C   GLU   151      40.456  28.492  35.731  1.00  0.00           C
ATOM   2376  O   GLU   151      41.153  29.114  36.560  1.00  0.00           O
ATOM   2377  N   GLY   152      39.306  27.805  36.107  1.00  0.00           N
ATOM   2378  H   GLY   152      38.900  27.269  35.352  1.00  0.00           H
ATOM   2379  CA  GLY   152      38.787  27.616  37.491  1.00  0.00           C
ATOM   2380  HA2 GLY   152      39.577  27.538  38.236  1.00  0.00           H
ATOM   2381  HA3 GLY   152      38.241  28.551  37.621  1.00  0.00           H
ATOM   2382  C   GLY   152      37.813  26.424  37.503  1.00  0.00           C
ATOM   2383  O   GLY   152      36.618  26.587  37.320  1.00  0.00           O
ATOM   2384  N   ILE   153      38.318  25.145  37.554  1.00  0.00           N
ATOM   2385  H   ILE   153      39.306  25.057  37.744  1.00  0.00           H
ATOM   2386  CA  ILE   153      37.372  23.919  37.653  1.00  0.00           C
ATOM   2387  HA  ILE   153      36.510  24.041  36.999  1.00  0.00           H
ATOM   2388  CB  ILE   153      38.264  22.745  37.250  1.00  0.00           C
ATOM   2389  HB  ILE   153      39.208  22.808  37.793  1.00  0.00           H
ATOM   2390  CG2 ILE   153      37.543  21.475  37.531  1.00  0.00           C
ATOM   2391 HG21 ILE   153      38.195  20.659  37.221  1.00  0.00           H
ATOM   2392 HG22 ILE   153      36.626  21.372  36.950  1.00  0.00           H
ATOM   2393 HG23 ILE   153      37.308  21.483  38.596  1.00  0.00           H
ATOM   2394  CG1 ILE   153      38.600  22.759  35.706  1.00  0.00           C
ATOM   2395 HG12 ILE   153      37.838  22.253  35.112  1.00  0.00           H
ATOM   2396 HG13 ILE   153      38.725  23.775  35.330  1.00  0.00           H
ATOM   2397  CD1 ILE   153      39.909  22.097  35.393  1.00  0.00           C
ATOM   2398 HD11 ILE   153      39.975  22.107  34.305  1.00  0.00           H
ATOM   2399 HD12 ILE   153      39.934  21.110  35.855  1.00  0.00           H
ATOM   2400 HD13 ILE   153      40.620  22.755  35.893  1.00  0.00           H
ATOM   2401  C   ILE   153      36.820  23.845  39.097  1.00  0.00           C
ATOM   2402  O   ILE   153      37.584  23.522  40.031  1.00  0.00           O
ATOM   2403  N   LEU   154      35.538  24.187  39.258  1.00  0.00           N
ATOM   2404  H   LEU   154      35.046  24.483  38.428  1.00  0.00           H
ATOM   2405  CA  LEU   154      34.889  24.156  40.577  1.00  0.00           C
ATOM   2406  HA  LEU   154      35.490  24.842  41.173  1.00  0.00           H
ATOM   2407  CB  LEU   154      33.424  24.675  40.378  1.00  0.00           C
ATOM   2408  HB2 LEU   154      33.507  25.665  39.930  1.00  0.00           H
ATOM   2409  HB3 LEU   154      32.930  24.149  39.563  1.00  0.00           H
ATOM   2410  CG  LEU   154      32.566  24.783  41.597  1.00  0.00           C
ATOM   2411  HG  LEU   154      33.018  24.093  42.309  1.00  0.00           H
ATOM   2412  CD1 LEU   154      32.564  26.139  42.260  1.00  0.00           C
ATOM   2413 HD11 LEU   154      32.197  26.887  41.555  1.00  0.00           H
ATOM   2414 HD12 LEU   154      33.600  26.409  42.463  1.00  0.00           H
ATOM   2415 HD13 LEU   154      32.049  26.072  43.218  1.00  0.00           H
ATOM   2416  CD2 LEU   154      31.104  24.323  41.331  1.00  0.00           C
ATOM   2417 HD21 LEU   154      31.144  23.354  40.833  1.00  0.00           H
ATOM   2418 HD22 LEU   154      30.587  24.237  42.288  1.00  0.00           H
ATOM   2419 HD23 LEU   154      30.673  25.051  40.643  1.00  0.00           H
ATOM   2420  C   LEU   154      34.961  22.807  41.304  1.00  0.00           C
ATOM   2421  O   LEU   154      34.384  21.852  40.764  1.00  0.00           O
ATOM   2422  N   GLN   155      35.713  22.775  42.385  1.00  0.00           N
ATOM   2423  H   GLN   155      36.075  23.662  42.704  1.00  0.00           H
ATOM   2424  CA  GLN   155      35.800  21.705  43.352  1.00  0.00           C
ATOM   2425  HA  GLN   155      36.073  20.829  42.763  1.00  0.00           H
ATOM   2426  CB  GLN   155      36.940  21.986  44.359  1.00  0.00           C
ATOM   2427  HB2 GLN   155      36.790  22.996  44.738  1.00  0.00           H
ATOM   2428  HB3 GLN   155      36.939  21.370  45.258  1.00  0.00           H
ATOM   2429  CG  GLN   155      38.365  21.863  43.701  1.00  0.00           C
ATOM   2430  HG2 GLN   155      38.736  20.845  43.584  1.00  0.00           H
ATOM   2431  HG3 GLN   155      38.296  22.451  42.787  1.00  0.00           H
ATOM   2432  CD  GLN   155      39.459  22.617  44.448  1.00  0.00           C
ATOM   2433  OE1 GLN   155      39.143  23.410  45.367  1.00  0.00           O
ATOM   2434  NE2 GLN   155      40.671  22.365  44.126  1.00  0.00           N
ATOM   2435 HE21 GLN   155      41.397  22.914  44.565  1.00  0.00           H
ATOM   2436 HE22 GLN   155      40.885  21.779  43.333  1.00  0.00           H
ATOM   2437  C   GLN   155      34.490  21.562  44.081  1.00  0.00           C
ATOM   2438  O   GLN   155      34.122  20.443  44.210  1.00  0.00           O
ATOM   2439  N   ARG   156      33.874  22.624  44.700  1.00  0.00           N
ATOM   2440  H   ARG   156      34.357  23.490  44.512  1.00  0.00           H
ATOM   2441  CA  ARG   156      32.575  22.626  45.318  1.00  0.00           C
ATOM   2442  HA  ARG   156      31.821  22.007  44.831  1.00  0.00           H
ATOM   2443  CB  ARG   156      32.739  22.007  46.708  1.00  0.00           C
ATOM   2444  HB2 ARG   156      33.012  20.958  46.602  1.00  0.00           H
ATOM   2445  HB3 ARG   156      33.548  22.571  47.173  1.00  0.00           H
ATOM   2446  CG  ARG   156      31.572  21.960  47.705  1.00  0.00           C
ATOM   2447  HG2 ARG   156      31.947  21.348  48.525  1.00  0.00           H
ATOM   2448  HG3 ARG   156      31.402  22.910  48.212  1.00  0.00           H
ATOM   2449  CD  ARG   156      30.284  21.360  47.120  1.00  0.00           C
ATOM   2450  HD2 ARG   156      29.497  21.394  47.874  1.00  0.00           H
ATOM   2451  HD3 ARG   156      29.803  22.099  46.480  1.00  0.00           H
ATOM   2452  NE  ARG   156      30.341  19.963  46.555  1.00  0.00           N
ATOM   2453  HE  ARG   156      30.415  19.892  45.550  1.00  0.00           H
ATOM   2454  CZ  ARG   156      30.434  18.858  47.233  1.00  0.00           C
ATOM   2455  NH1 ARG   156      30.452  18.845  48.513  1.00  0.00           N
ATOM   2456 HH11 ARG   156      30.214  19.672  49.040  1.00  0.00           H
ATOM   2457 HH12 ARG   156      30.741  17.967  48.919  1.00  0.00           H
ATOM   2458  NH2 ARG   156      30.575  17.739  46.572  1.00  0.00           N
ATOM   2459 HH21 ARG   156      30.373  17.793  45.584  1.00  0.00           H
ATOM   2460 HH22 ARG   156      30.380  16.891  47.086  1.00  0.00           H
ATOM   2461  C   ARG   156      32.007  24.075  45.528  1.00  0.00           C
ATOM   2462  O   ARG   156      32.806  24.957  45.687  1.00  0.00           O
ATOM   2463  N   TRP   157      30.703  24.309  45.367  1.00  0.00           N
ATOM   2464  H   TRP   157      30.074  23.580  45.062  1.00  0.00           H
ATOM   2465  CA  TRP   157      30.084  25.647  45.530  1.00  0.00           C
ATOM   2466  HA  TRP   157      30.569  26.433  44.951  1.00  0.00           H
ATOM   2467  CB  TRP   157      28.622  25.522  45.064  1.00  0.00           C
ATOM   2468  HB2 TRP   157      28.136  24.624  45.445  1.00  0.00           H
ATOM   2469  HB3 TRP   157      28.108  26.406  45.441  1.00  0.00           H
ATOM   2470  CG  TRP   157      28.393  25.710  43.574  1.00  0.00           C
ATOM   2471  CD1 TRP   157      27.740  24.845  42.674  1.00  0.00           C
ATOM   2472  HD1 TRP   157      27.327  23.864  42.857  1.00  0.00           H
ATOM   2473  NE1 TRP   157      27.817  25.507  41.480  1.00  0.00           N
ATOM   2474  HE1 TRP   157      27.498  25.217  40.567  1.00  0.00           H
ATOM   2475  CE2 TRP   157      28.133  26.825  41.593  1.00  0.00           C
ATOM   2476  CZ2 TRP   157      28.218  27.846  40.606  1.00  0.00           C
ATOM   2477  HZ2 TRP   157      27.912  27.576  39.605  1.00  0.00           H
ATOM   2478  CH2 TRP   157      28.777  29.085  40.966  1.00  0.00           C
ATOM   2479  HH2 TRP   157      28.945  29.812  40.185  1.00  0.00           H
ATOM   2480  CZ3 TRP   157      29.237  29.251  42.283  1.00  0.00           C
ATOM   2481  HZ3 TRP   157      29.763  30.188  42.389  1.00  0.00           H
ATOM   2482  CE3 TRP   157      29.251  28.222  43.237  1.00  0.00           C
ATOM   2483  HE3 TRP   157      29.699  28.496  44.180  1.00  0.00           H
ATOM   2484  CD2 TRP   157      28.679  26.963  42.887  1.00  0.00           C
ATOM   2485  C   TRP   157      30.125  26.096  47.038  1.00  0.00           C
ATOM   2486  O   TRP   157      30.024  25.246  47.937  1.00  0.00           O
ATOM   2487  N   THR   158      29.976  27.412  47.272  1.00  0.00           N
ATOM   2488  H   THR   158      29.995  28.018  46.465  1.00  0.00           H
ATOM   2489  CA  THR   158      30.028  27.937  48.643  1.00  0.00           C
ATOM   2490  HA  THR   158      29.721  27.221  49.406  1.00  0.00           H
ATOM   2491  CB  THR   158      31.458  28.354  49.113  1.00  0.00           C
ATOM   2492  HB  THR   158      31.394  28.752  50.127  1.00  0.00           H
ATOM   2493  CG2 THR   158      32.357  27.218  48.889  1.00  0.00           C
ATOM   2494 HG21 THR   158      31.914  26.414  49.476  1.00  0.00           H
ATOM   2495 HG22 THR   158      33.319  27.363  49.379  1.00  0.00           H
ATOM   2496 HG23 THR   158      32.419  26.963  47.831  1.00  0.00           H
ATOM   2497  OG1 THR   158      32.049  29.363  48.327  1.00  0.00           O
ATOM   2498  HG1 THR   158      32.606  29.890  48.906  1.00  0.00           H
ATOM   2499  C   THR   158      29.000  29.069  48.769  1.00  0.00           C
ATOM   2500  O   THR   158      28.271  29.385  47.805  1.00  0.00           O
ATOM   2501  N   LYS   159      28.855  29.601  49.987  1.00  0.00           N
ATOM   2502  H   LYS   159      29.457  29.204  50.693  1.00  0.00           H
ATOM   2503  CA  LYS   159      27.994  30.746  50.225  1.00  0.00           C
ATOM   2504  HA  LYS   159      27.931  30.828  51.311  1.00  0.00           H
ATOM   2505  CB  LYS   159      28.763  32.048  49.738  1.00  0.00           C
ATOM   2506  HB2 LYS   159      28.856  32.057  48.652  1.00  0.00           H
ATOM   2507  HB3 LYS   159      28.235  32.953  50.036  1.00  0.00           H
ATOM   2508  CG  LYS   159      30.146  32.022  50.341  1.00  0.00           C
ATOM   2509  HG2 LYS   159      29.988  31.675  51.362  1.00  0.00           H
ATOM   2510  HG3 LYS   159      30.850  31.354  49.846  1.00  0.00           H
ATOM   2511  CD  LYS   159      30.911  33.391  50.457  1.00  0.00           C
ATOM   2512  HD2 LYS   159      30.753  33.940  49.527  1.00  0.00           H
ATOM   2513  HD3 LYS   159      30.610  34.020  51.294  1.00  0.00           H
ATOM   2514  CE  LYS   159      32.402  33.162  50.543  1.00  0.00           C
ATOM   2515  HE2 LYS   159      32.691  32.715  51.494  1.00  0.00           H
ATOM   2516  HE3 LYS   159      32.745  32.502  49.746  1.00  0.00           H
ATOM   2517  NZ  LYS   159      33.186  34.419  50.359  1.00  0.00           N
ATOM   2518  HZ1 LYS   159      32.908  34.795  49.464  1.00  0.00           H
ATOM   2519  HZ2 LYS   159      34.180  34.274  50.470  1.00  0.00           H
ATOM   2520  HZ3 LYS   159      32.999  35.126  51.058  1.00  0.00           H
ATOM   2521  C   LYS   159      26.573  30.550  49.775  1.00  0.00           C
ATOM   2522  O   LYS   159      25.955  31.535  49.414  1.00  0.00           O
ATOM   2523  N   GLY   160      25.996  29.319  49.760  1.00  0.00           N
ATOM   2524  H   GLY   160      26.464  28.576  50.257  1.00  0.00           H
ATOM   2525  CA  GLY   160      24.550  29.168  49.428  1.00  0.00           C
ATOM   2526  HA2 GLY   160      24.069  28.438  50.078  1.00  0.00           H
ATOM   2527  HA3 GLY   160      24.112  30.161  49.543  1.00  0.00           H
ATOM   2528  C   GLY   160      24.230  28.786  47.973  1.00  0.00           C
ATOM   2529  O   GLY   160      23.174  28.147  47.769  1.00  0.00           O
ATOM   2530  N   PHE   161      25.160  28.988  47.026  1.00  0.00           N
ATOM   2531  H   PHE   161      26.046  29.440  47.204  1.00  0.00           H
ATOM   2532  CA  PHE   161      25.104  28.383  45.670  1.00  0.00           C
ATOM   2533  HA  PHE   161      24.194  28.716  45.172  1.00  0.00           H
ATOM   2534  CB  PHE   161      26.343  28.925  44.892  1.00  0.00           C
ATOM   2535  HB2 PHE   161      27.187  28.596  45.497  1.00  0.00           H
ATOM   2536  HB3 PHE   161      26.436  28.287  44.013  1.00  0.00           H
ATOM   2537  CG  PHE   161      26.302  30.390  44.518  1.00  0.00           C
ATOM   2538  CD1 PHE   161      26.802  31.381  45.304  1.00  0.00           C
ATOM   2539  HD1 PHE   161      27.082  31.174  46.326  1.00  0.00           H
ATOM   2540  CE1 PHE   161      26.976  32.682  44.843  1.00  0.00           C
ATOM   2541  HE1 PHE   161      27.490  33.442  45.412  1.00  0.00           H
ATOM   2542  CZ  PHE   161      26.400  33.060  43.606  1.00  0.00           C
ATOM   2543  HZ  PHE   161      26.622  34.053  43.243  1.00  0.00           H
ATOM   2544  CE2 PHE   161      25.818  32.027  42.808  1.00  0.00           C
ATOM   2545  HE2 PHE   161      25.447  32.261  41.822  1.00  0.00           H
ATOM   2546  CD2 PHE   161      25.825  30.703  43.237  1.00  0.00           C
ATOM   2547  HD2 PHE   161      25.394  29.900  42.657  1.00  0.00           H
ATOM   2548  C   PHE   161      25.225  26.864  45.594  1.00  0.00           C
ATOM   2549  O   PHE   161      25.972  26.314  46.332  1.00  0.00           O
ATOM   2550  N   ASP   162      24.534  26.210  44.692  1.00  0.00           N
ATOM   2551  H   ASP   162      23.924  26.713  44.064  1.00  0.00           H
ATOM   2552  CA  ASP   162      24.479  24.705  44.632  1.00  0.00           C
ATOM   2553  HA  ASP   162      25.397  24.264  45.020  1.00  0.00           H
ATOM   2554  CB  ASP   162      23.553  24.213  45.673  1.00  0.00           C
ATOM   2555  HB2 ASP   162      23.931  24.536  46.643  1.00  0.00           H
ATOM   2556  HB3 ASP   162      22.583  24.684  45.514  1.00  0.00           H
ATOM   2557  CG  ASP   162      23.517  22.713  45.928  1.00  0.00           C
ATOM   2558  OD1 ASP   162      22.584  22.176  46.529  1.00  0.00           O
ATOM   2559  OD2 ASP   162      24.560  22.008  45.642  1.00  0.00           O
ATOM   2560  C   ASP   162      24.146  24.222  43.168  1.00  0.00           C
ATOM   2561  O   ASP   162      23.503  23.144  42.963  1.00  0.00           O
ATOM   2562  N   ILE   163      24.464  24.991  42.165  1.00  0.00           N
ATOM   2563  H   ILE   163      25.049  25.799  42.322  1.00  0.00           H
ATOM   2564  CA  ILE   163      23.975  25.010  40.816  1.00  0.00           C
ATOM   2565  HA  ILE   163      22.886  25.027  40.853  1.00  0.00           H
ATOM   2566  CB  ILE   163      24.643  26.218  40.057  1.00  0.00           C
ATOM   2567  HB  ILE   163      25.690  25.987  39.864  1.00  0.00           H
ATOM   2568  CG2 ILE   163      24.040  26.186  38.604  1.00  0.00           C
ATOM   2569 HG21 ILE   163      24.489  27.003  38.039  1.00  0.00           H
ATOM   2570 HG22 ILE   163      22.969  26.382  38.667  1.00  0.00           H
ATOM   2571 HG23 ILE   163      24.239  25.247  38.089  1.00  0.00           H
ATOM   2572  CG1 ILE   163      24.305  27.555  40.756  1.00  0.00           C
ATOM   2573 HG12 ILE   163      23.239  27.637  40.970  1.00  0.00           H
ATOM   2574 HG13 ILE   163      24.740  27.730  41.739  1.00  0.00           H
ATOM   2575  CD1 ILE   163      24.653  28.924  40.131  1.00  0.00           C
ATOM   2576 HD11 ILE   163      23.944  29.157  39.336  1.00  0.00           H
ATOM   2577 HD12 ILE   163      25.616  28.858  39.625  1.00  0.00           H
ATOM   2578 HD13 ILE   163      24.619  29.761  40.830  1.00  0.00           H
ATOM   2579  C   ILE   163      24.359  23.683  40.145  1.00  0.00           C
ATOM   2580  O   ILE   163      25.469  23.078  40.245  1.00  0.00           O
ATOM   2581  N   PRO   164      23.423  23.124  39.396  1.00  0.00           N
ATOM   2582  CD  PRO   164      22.011  23.516  39.106  1.00  0.00           C
ATOM   2583  HD2 PRO   164      22.009  24.423  38.500  1.00  0.00           H
ATOM   2584  HD3 PRO   164      21.444  23.745  40.009  1.00  0.00           H
ATOM   2585  CG  PRO   164      21.294  22.311  38.516  1.00  0.00           C
ATOM   2586  HG2 PRO   164      20.576  22.632  37.760  1.00  0.00           H
ATOM   2587  HG3 PRO   164      20.903  21.571  39.213  1.00  0.00           H
ATOM   2588  CB  PRO   164      22.399  21.575  37.833  1.00  0.00           C
ATOM   2589  HB2 PRO   164      22.549  22.234  36.977  1.00  0.00           H
ATOM   2590  HB3 PRO   164      22.231  20.526  37.594  1.00  0.00           H
ATOM   2591  CA  PRO   164      23.646  21.867  38.609  1.00  0.00           C
ATOM   2592  HA  PRO   164      23.699  20.998  39.265  1.00  0.00           H
ATOM   2593  C   PRO   164      24.906  21.957  37.734  1.00  0.00           C
ATOM   2594  O   PRO   164      25.171  23.073  37.162  1.00  0.00           O
ATOM   2595  N   ASN   165      25.562  20.824  37.489  1.00  0.00           N
ATOM   2596  H   ASN   165      25.117  19.964  37.779  1.00  0.00           H
ATOM   2597  CA  ASN   165      26.522  20.557  36.452  1.00  0.00           C
ATOM   2598  HA  ASN   165      26.799  19.543  36.741  1.00  0.00           H
ATOM   2599  CB  ASN   165      25.741  20.335  35.118  1.00  0.00           C
ATOM   2600  HB2 ASN   165      25.528  21.276  34.610  1.00  0.00           H
ATOM   2601  HB3 ASN   165      26.497  19.787  34.556  1.00  0.00           H
ATOM   2602  CG  ASN   165      24.500  19.482  35.246  1.00  0.00           C
ATOM   2603  OD1 ASN   165      23.328  19.890  35.209  1.00  0.00           O
ATOM   2604  ND2 ASN   165      24.732  18.266  35.562  1.00  0.00           N
ATOM   2605 HD21 ASN   165      25.706  18.008  35.636  1.00  0.00           H
ATOM   2606 HD22 ASN   165      24.090  17.757  36.151  1.00  0.00           H
ATOM   2607  C   ASN   165      27.855  21.299  36.424  1.00  0.00           C
ATOM   2608  O   ASN   165      28.631  20.991  35.504  1.00  0.00           O
ATOM   2609  N   ILE   166      28.128  22.180  37.372  1.00  0.00           N
ATOM   2610  H   ILE   166      27.529  22.293  38.177  1.00  0.00           H
ATOM   2611  CA  ILE   166      29.263  23.084  37.328  1.00  0.00           C
ATOM   2612  HA  ILE   166      29.447  23.442  36.315  1.00  0.00           H
ATOM   2613  CB  ILE   166      28.931  24.376  38.178  1.00  0.00           C
ATOM   2614  HB  ILE   166      28.946  24.090  39.230  1.00  0.00           H
ATOM   2615  CG2 ILE   166      30.010  25.502  37.992  1.00  0.00           C
ATOM   2616 HG21 ILE   166      30.141  26.229  38.793  1.00  0.00           H
ATOM   2617 HG22 ILE   166      29.993  26.028  37.038  1.00  0.00           H
ATOM   2618 HG23 ILE   166      30.990  25.029  38.056  1.00  0.00           H
ATOM   2619  CG1 ILE   166      27.634  25.028  37.844  1.00  0.00           C
ATOM   2620 HG12 ILE   166      26.839  24.385  38.221  1.00  0.00           H
ATOM   2621 HG13 ILE   166      27.540  25.958  38.404  1.00  0.00           H
ATOM   2622  CD1 ILE   166      27.419  25.331  36.351  1.00  0.00           C
ATOM   2623 HD11 ILE   166      26.371  25.586  36.187  1.00  0.00           H
ATOM   2624 HD12 ILE   166      27.693  24.495  35.709  1.00  0.00           H
ATOM   2625 HD13 ILE   166      27.874  26.297  36.133  1.00  0.00           H
ATOM   2626  C   ILE   166      30.491  22.381  38.002  1.00  0.00           C
ATOM   2627  O   ILE   166      31.560  22.620  37.500  1.00  0.00           O
ATOM   2628  N   GLU   167      30.308  21.555  39.002  1.00  0.00           N
ATOM   2629  H   GLU   167      29.388  21.652  39.407  1.00  0.00           H
ATOM   2630  CA  GLU   167      31.345  20.828  39.713  1.00  0.00           C
ATOM   2631  HA  GLU   167      32.119  21.577  39.879  1.00  0.00           H
ATOM   2632  CB  GLU   167      30.746  20.277  41.029  1.00  0.00           C
ATOM   2633  HB2 GLU   167      30.312  21.119  41.568  1.00  0.00           H
ATOM   2634  HB3 GLU   167      29.948  19.578  40.777  1.00  0.00           H
ATOM   2635  CG  GLU   167      31.761  19.599  41.897  1.00  0.00           C
ATOM   2636  HG2 GLU   167      32.312  18.795  41.409  1.00  0.00           H
ATOM   2637  HG3 GLU   167      32.557  20.310  42.115  1.00  0.00           H
ATOM   2638  CD  GLU   167      31.100  19.104  43.231  1.00  0.00           C
ATOM   2639  OE1 GLU   167      30.149  19.820  43.658  1.00  0.00           O
ATOM   2640  OE2 GLU   167      31.472  18.013  43.757  1.00  0.00           O
ATOM   2641  C   GLU   167      32.215  19.890  38.812  1.00  0.00           C
ATOM   2642  O   GLU   167      31.637  19.272  37.865  1.00  0.00           O
ATOM   2643  N   ASN   168      33.515  19.869  39.069  1.00  0.00           N
ATOM   2644  H   ASN   168      33.814  20.556  39.747  1.00  0.00           H
ATOM   2645  CA  ASN   168      34.482  19.209  38.113  1.00  0.00           C
ATOM   2646  HA  ASN   168      35.463  19.444  38.527  1.00  0.00           H
ATOM   2647  CB  ASN   168      34.466  17.655  38.216  1.00  0.00           C
ATOM   2648  HB2 ASN   168      33.538  17.236  37.825  1.00  0.00           H
ATOM   2649  HB3 ASN   168      35.190  17.114  37.607  1.00  0.00           H
ATOM   2650  CG  ASN   168      34.887  17.148  39.563  1.00  0.00           C
ATOM   2651  OD1 ASN   168      34.014  16.617  40.226  1.00  0.00           O
ATOM   2652  ND2 ASN   168      36.152  17.270  39.899  1.00  0.00           N
ATOM   2653 HD21 ASN   168      36.893  17.670  39.343  1.00  0.00           H
ATOM   2654 HD22 ASN   168      36.329  17.036  40.866  1.00  0.00           H
ATOM   2655  C   ASN   168      34.417  19.649  36.597  1.00  0.00           C
ATOM   2656  O   ASN   168      34.973  18.984  35.679  1.00  0.00           O
ATOM   2657  N   HID   169      34.021  20.890  36.326  1.00  0.00           N
ATOM   2658  H   HID   169      33.564  21.472  37.014  1.00  0.00           H
ATOM   2659  CA  HID   169      34.210  21.578  35.076  1.00  0.00           C
ATOM   2660  HA  HID   169      34.923  21.074  34.424  1.00  0.00           H
ATOM   2661  CB  HID   169      32.819  21.653  34.281  1.00  0.00           C
ATOM   2662  HB2 HID   169      32.124  22.265  34.857  1.00  0.00           H
ATOM   2663  HB3 HID   169      32.909  22.259  33.379  1.00  0.00           H
ATOM   2664  CG  HID   169      32.413  20.251  33.947  1.00  0.00           C
ATOM   2665  ND1 HID   169      32.021  19.291  34.837  1.00  0.00           N
ATOM   2666  HD1 HID   169      31.751  19.424  35.801  1.00  0.00           H
ATOM   2667  CE1 HID   169      31.715  18.170  34.175  1.00  0.00           C
ATOM   2668  HE1 HID   169      31.324  17.268  34.622  1.00  0.00           H
ATOM   2669  NE2 HID   169      32.043  18.317  32.905  1.00  0.00           N
ATOM   2670  CD2 HID   169      32.510  19.617  32.751  1.00  0.00           C
ATOM   2671  HD2 HID   169      32.669  20.113  31.804  1.00  0.00           H
ATOM   2672  C   HID   169      34.776  22.993  35.371  1.00  0.00           C
ATOM   2673  O   HID   169      34.521  23.669  36.427  1.00  0.00           O
ATOM   2674  N   ASP   170      35.460  23.577  34.406  1.00  0.00           N
ATOM   2675  H   ASP   170      35.530  22.939  33.627  1.00  0.00           H
ATOM   2676  CA  ASP   170      35.948  24.936  34.312  1.00  0.00           C
ATOM   2677  HA  ASP   170      36.542  25.180  35.193  1.00  0.00           H
ATOM   2678  CB  ASP   170      36.946  25.109  33.100  1.00  0.00           C
ATOM   2679  HB2 ASP   170      37.656  24.285  33.052  1.00  0.00           H
ATOM   2680  HB3 ASP   170      36.359  25.160  32.183  1.00  0.00           H
ATOM   2681  CG  ASP   170      37.858  26.303  33.145  1.00  0.00           C
ATOM   2682  OD1 ASP   170      37.639  27.306  33.816  1.00  0.00           O
ATOM   2683  OD2 ASP   170      38.834  26.282  32.297  1.00  0.00           O
ATOM   2684  C   ASP   170      34.839  26.032  34.180  1.00  0.00           C
ATOM   2685  O   ASP   170      33.923  25.877  33.340  1.00  0.00           O
ATOM   2686  N   VAL   171      34.849  27.125  34.965  1.00  0.00           N
ATOM   2687  H   VAL   171      35.474  27.079  35.757  1.00  0.00           H
ATOM   2688  CA  VAL   171      33.892  28.218  35.028  1.00  0.00           C
ATOM   2689  HA  VAL   171      32.869  27.855  34.926  1.00  0.00           H
ATOM   2690  CB  VAL   171      33.951  28.816  36.482  1.00  0.00           C
ATOM   2691  HB  VAL   171      33.224  29.626  36.543  1.00  0.00           H
ATOM   2692  CG1 VAL   171      33.528  27.663  37.516  1.00  0.00           C
ATOM   2693 HG11 VAL   171      34.149  26.773  37.415  1.00  0.00           H
ATOM   2694 HG12 VAL   171      33.617  28.108  38.507  1.00  0.00           H
ATOM   2695 HG13 VAL   171      32.520  27.366  37.226  1.00  0.00           H
ATOM   2696  CG2 VAL   171      35.303  29.534  36.820  1.00  0.00           C
ATOM   2697 HG21 VAL   171      35.204  29.927  37.832  1.00  0.00           H
ATOM   2698 HG22 VAL   171      35.483  30.400  36.184  1.00  0.00           H
ATOM   2699 HG23 VAL   171      36.152  28.853  36.768  1.00  0.00           H
ATOM   2700  C   VAL   171      34.192  29.360  34.113  1.00  0.00           C
ATOM   2701  O   VAL   171      33.422  30.256  33.846  1.00  0.00           O
ATOM   2702  N   VAL   172      35.355  29.340  33.584  1.00  0.00           N
ATOM   2703  H   VAL   172      36.020  28.621  33.832  1.00  0.00           H
ATOM   2704  CA  VAL   172      35.730  30.422  32.646  1.00  0.00           C
ATOM   2705  HA  VAL   172      35.343  31.351  33.064  1.00  0.00           H
ATOM   2706  CB  VAL   172      37.280  30.663  32.562  1.00  0.00           C
ATOM   2707  HB  VAL   172      37.740  29.741  32.208  1.00  0.00           H
ATOM   2708  CG1 VAL   172      37.646  31.813  31.628  1.00  0.00           C
ATOM   2709 HG11 VAL   172      37.040  32.666  31.933  1.00  0.00           H
ATOM   2710 HG12 VAL   172      38.714  31.974  31.779  1.00  0.00           H
ATOM   2711 HG13 VAL   172      37.381  31.506  30.616  1.00  0.00           H
ATOM   2712  CG2 VAL   172      37.765  31.037  33.960  1.00  0.00           C
ATOM   2713 HG21 VAL   172      38.745  31.514  33.918  1.00  0.00           H
ATOM   2714 HG22 VAL   172      37.836  30.150  34.591  1.00  0.00           H
ATOM   2715 HG23 VAL   172      37.048  31.684  34.464  1.00  0.00           H
ATOM   2716  C   VAL   172      35.101  30.282  31.195  1.00  0.00           C
ATOM   2717  O   VAL   172      34.523  31.243  30.669  1.00  0.00           O
ATOM   2718  N   PRO   173      35.079  29.081  30.554  1.00  0.00           N
ATOM   2719  CD  PRO   173      35.752  27.841  30.833  1.00  0.00           C
ATOM   2720  HD2 PRO   173      35.084  27.489  31.618  1.00  0.00           H
ATOM   2721  HD3 PRO   173      36.729  28.002  31.288  1.00  0.00           H
ATOM   2722  CG  PRO   173      35.711  26.918  29.603  1.00  0.00           C
ATOM   2723  HG2 PRO   173      35.573  25.881  29.906  1.00  0.00           H
ATOM   2724  HG3 PRO   173      36.631  27.201  29.092  1.00  0.00           H
ATOM   2725  CB  PRO   173      34.419  27.399  28.933  1.00  0.00           C
ATOM   2726  HB2 PRO   173      33.618  26.798  29.365  1.00  0.00           H
ATOM   2727  HB3 PRO   173      34.456  27.271  27.851  1.00  0.00           H
ATOM   2728  CA  PRO   173      34.266  28.895  29.363  1.00  0.00           C
ATOM   2729  HA  PRO   173      34.615  29.556  28.570  1.00  0.00           H
ATOM   2730  C   PRO   173      32.801  29.277  29.561  1.00  0.00           C
ATOM   2731  O   PRO   173      32.203  29.780  28.610  1.00  0.00           O
ATOM   2732  N   MET   174      32.152  29.025  30.720  1.00  0.00           N
ATOM   2733  H   MET   174      32.638  28.613  31.504  1.00  0.00           H
ATOM   2734  CA  MET   174      30.692  29.078  30.785  1.00  0.00           C
ATOM   2735  HA  MET   174      30.258  28.438  30.016  1.00  0.00           H
ATOM   2736  CB  MET   174      30.251  28.530  32.200  1.00  0.00           C
ATOM   2737  HB2 MET   174      30.473  29.208  33.023  1.00  0.00           H
ATOM   2738  HB3 MET   174      29.161  28.572  32.185  1.00  0.00           H
ATOM   2739  CG  MET   174      30.747  27.260  32.643  1.00  0.00           C
ATOM   2740  HG2 MET   174      30.812  26.588  31.787  1.00  0.00           H
ATOM   2741  HG3 MET   174      31.814  27.351  32.844  1.00  0.00           H
ATOM   2742  SD  MET   174      29.917  26.433  34.124  1.00  0.00           S
ATOM   2743  CE  MET   174      31.277  25.328  34.651  1.00  0.00           C
ATOM   2744  HE1 MET   174      31.879  26.002  35.262  1.00  0.00           H
ATOM   2745  HE2 MET   174      30.903  24.605  35.376  1.00  0.00           H
ATOM   2746  HE3 MET   174      31.793  24.789  33.856  1.00  0.00           H
ATOM   2747  C   MET   174      30.219  30.530  30.748  1.00  0.00           C
ATOM   2748  O   MET   174      29.302  30.968  30.068  1.00  0.00           O
ATOM   2749  N   LEU   175      31.074  31.307  31.462  1.00  0.00           N
ATOM   2750  H   LEU   175      31.757  30.778  31.986  1.00  0.00           H
ATOM   2751  CA  LEU   175      31.122  32.732  31.301  1.00  0.00           C
ATOM   2752  HA  LEU   175      30.175  33.173  31.612  1.00  0.00           H
ATOM   2753  CB  LEU   175      32.090  33.328  32.281  1.00  0.00           C
ATOM   2754  HB2 LEU   175      31.656  33.084  33.250  1.00  0.00           H
ATOM   2755  HB3 LEU   175      32.998  32.779  32.034  1.00  0.00           H
ATOM   2756  CG  LEU   175      32.430  34.823  32.314  1.00  0.00           C
ATOM   2757  HG  LEU   175      32.854  35.104  31.350  1.00  0.00           H
ATOM   2758  CD1 LEU   175      31.124  35.675  32.397  1.00  0.00           C
ATOM   2759 HD11 LEU   175      30.613  35.527  31.447  1.00  0.00           H
ATOM   2760 HD12 LEU   175      31.373  36.702  32.668  1.00  0.00           H
ATOM   2761 HD13 LEU   175      30.589  35.237  33.240  1.00  0.00           H
ATOM   2762  CD2 LEU   175      33.502  35.076  33.337  1.00  0.00           C
ATOM   2763 HD21 LEU   175      33.303  34.716  34.347  1.00  0.00           H
ATOM   2764 HD22 LEU   175      34.493  34.835  32.951  1.00  0.00           H
ATOM   2765 HD23 LEU   175      33.562  36.158  33.452  1.00  0.00           H
ATOM   2766  C   LEU   175      31.474  33.243  29.917  1.00  0.00           C
ATOM   2767  O   LEU   175      30.652  33.995  29.339  1.00  0.00           O
ATOM   2768  N   GLN   176      32.588  32.770  29.314  1.00  0.00           N
ATOM   2769  H   GLN   176      33.256  32.145  29.740  1.00  0.00           H
ATOM   2770  CA  GLN   176      32.948  33.340  27.986  1.00  0.00           C
ATOM   2771  HA  GLN   176      32.996  34.428  28.018  1.00  0.00           H
ATOM   2772  CB  GLN   176      34.367  32.819  27.551  1.00  0.00           C
ATOM   2773  HB2 GLN   176      35.095  33.205  28.264  1.00  0.00           H
ATOM   2774  HB3 GLN   176      34.431  31.731  27.577  1.00  0.00           H
ATOM   2775  CG  GLN   176      34.945  33.375  26.248  1.00  0.00           C
ATOM   2776  HG2 GLN   176      34.522  34.299  25.853  1.00  0.00           H
ATOM   2777  HG3 GLN   176      36.014  33.473  26.440  1.00  0.00           H
ATOM   2778  CD  GLN   176      34.884  32.448  25.034  1.00  0.00           C
ATOM   2779  OE1 GLN   176      35.016  31.266  25.094  1.00  0.00           O
ATOM   2780  NE2 GLN   176      34.727  33.033  23.859  1.00  0.00           N
ATOM   2781 HE21 GLN   176      34.610  32.492  23.014  1.00  0.00           H
ATOM   2782 HE22 GLN   176      34.546  34.025  23.801  1.00  0.00           H
ATOM   2783  C   GLN   176      31.965  33.004  26.920  1.00  0.00           C
ATOM   2784  O   GLN   176      31.694  33.917  26.139  1.00  0.00           O
ATOM   2785  N   LYS   177      31.371  31.835  26.875  1.00  0.00           N
ATOM   2786  H   LYS   177      31.539  31.261  27.689  1.00  0.00           H
ATOM   2787  CA  LYS   177      30.320  31.492  25.903  1.00  0.00           C
ATOM   2788  HA  LYS   177      30.790  31.807  24.972  1.00  0.00           H
ATOM   2789  CB  LYS   177      29.961  30.050  25.965  1.00  0.00           C
ATOM   2790  HB2 LYS   177      29.612  29.850  26.979  1.00  0.00           H
ATOM   2791  HB3 LYS   177      29.127  30.052  25.263  1.00  0.00           H
ATOM   2792  CG  LYS   177      31.033  29.068  25.526  1.00  0.00           C
ATOM   2793  HG2 LYS   177      31.143  29.124  24.444  1.00  0.00           H
ATOM   2794  HG3 LYS   177      32.038  29.272  25.897  1.00  0.00           H
ATOM   2795  CD  LYS   177      30.805  27.563  25.864  1.00  0.00           C
ATOM   2796  HD2 LYS   177      30.628  27.540  26.938  1.00  0.00           H
ATOM   2797  HD3 LYS   177      29.941  27.126  25.362  1.00  0.00           H
ATOM   2798  CE  LYS   177      31.980  26.676  25.435  1.00  0.00           C
ATOM   2799  HE2 LYS   177      32.258  26.977  24.426  1.00  0.00           H
ATOM   2800  HE3 LYS   177      32.811  26.843  26.121  1.00  0.00           H
ATOM   2801  NZ  LYS   177      31.575  25.255  25.304  1.00  0.00           N
ATOM   2802  HZ1 LYS   177      31.279  24.784  26.147  1.00  0.00           H
ATOM   2803  HZ2 LYS   177      32.349  24.683  25.001  1.00  0.00           H
ATOM   2804  HZ3 LYS   177      30.885  25.147  24.574  1.00  0.00           H
ATOM   2805  C   LYS   177      28.997  32.249  26.094  1.00  0.00           C
ATOM   2806  O   LYS   177      28.524  32.794  25.113  1.00  0.00           O
ATOM   2807  N   GLN   178      28.540  32.477  27.345  1.00  0.00           N
ATOM   2808  H   GLN   178      29.006  32.073  28.145  1.00  0.00           H
ATOM   2809  CA  GLN   178      27.326  33.252  27.624  1.00  0.00           C
ATOM   2810  HA  GLN   178      26.596  32.920  26.887  1.00  0.00           H
ATOM   2811  CB  GLN   178      26.922  32.943  29.084  1.00  0.00           C
ATOM   2812  HB2 GLN   178      27.801  32.990  29.728  1.00  0.00           H
ATOM   2813  HB3 GLN   178      26.332  33.777  29.464  1.00  0.00           H
ATOM   2814  CG  GLN   178      26.042  31.679  29.181  1.00  0.00           C
ATOM   2815  HG2 GLN   178      26.643  30.852  28.803  1.00  0.00           H
ATOM   2816  HG3 GLN   178      25.641  31.473  30.174  1.00  0.00           H
ATOM   2817  CD  GLN   178      24.777  31.831  28.340  1.00  0.00           C
ATOM   2818  OE1 GLN   178      24.222  32.921  27.990  1.00  0.00           O
ATOM   2819  NE2 GLN   178      24.029  30.750  28.156  1.00  0.00           N
ATOM   2820 HE21 GLN   178      23.278  31.028  27.540  1.00  0.00           H
ATOM   2821 HE22 GLN   178      24.285  29.806  28.404  1.00  0.00           H
ATOM   2822  C   GLN   178      27.519  34.714  27.356  1.00  0.00           C
ATOM   2823  O   GLN   178      26.534  35.364  26.968  1.00  0.00           O
ATOM   2824  N   ILE   179      28.750  35.259  27.458  1.00  0.00           N
ATOM   2825  H   ILE   179      29.398  34.818  28.095  1.00  0.00           H
ATOM   2826  CA  ILE   179      29.027  36.613  26.902  1.00  0.00           C
ATOM   2827  HA  ILE   179      28.260  37.311  27.239  1.00  0.00           H
ATOM   2828  CB  ILE   179      30.382  37.030  27.470  1.00  0.00           C
ATOM   2829  HB  ILE   179      30.966  36.114  27.380  1.00  0.00           H
ATOM   2830  CG2 ILE   179      31.075  38.067  26.592  1.00  0.00           C
ATOM   2831 HG21 ILE   179      32.017  38.351  27.060  1.00  0.00           H
ATOM   2832 HG22 ILE   179      30.494  38.984  26.494  1.00  0.00           H
ATOM   2833 HG23 ILE   179      31.272  37.749  25.568  1.00  0.00           H
ATOM   2834  CG1 ILE   179      30.168  37.475  28.950  1.00  0.00           C
ATOM   2835 HG12 ILE   179      29.503  38.317  29.142  1.00  0.00           H
ATOM   2836 HG13 ILE   179      29.884  36.611  29.549  1.00  0.00           H
ATOM   2837  CD1 ILE   179      31.515  37.810  29.601  1.00  0.00           C
ATOM   2838 HD11 ILE   179      31.415  37.907  30.683  1.00  0.00           H
ATOM   2839 HD12 ILE   179      31.797  38.734  29.098  1.00  0.00           H
ATOM   2840 HD13 ILE   179      32.125  36.911  29.503  1.00  0.00           H
ATOM   2841  C   ILE   179      28.980  36.571  25.371  1.00  0.00           C
ATOM   2842  O   ILE   179      28.431  37.465  24.763  1.00  0.00           O
ATOM   2843  N   THR   180      29.683  35.540  24.716  1.00  0.00           N
ATOM   2844  H   THR   180      30.279  34.938  25.265  1.00  0.00           H
ATOM   2845  CA  THR   180      29.646  35.554  23.232  1.00  0.00           C
ATOM   2846  HA  THR   180      30.204  36.368  22.769  1.00  0.00           H
ATOM   2847  CB  THR   180      30.505  34.356  22.737  1.00  0.00           C
ATOM   2848  HB  THR   180      30.046  33.387  22.927  1.00  0.00           H
ATOM   2849  CG2 THR   180      30.796  34.473  21.263  1.00  0.00           C
ATOM   2850 HG21 THR   180      29.907  34.336  20.647  1.00  0.00           H
ATOM   2851 HG22 THR   180      31.440  33.624  21.035  1.00  0.00           H
ATOM   2852 HG23 THR   180      31.369  35.367  21.019  1.00  0.00           H
ATOM   2853  OG1 THR   180      31.761  34.300  23.369  1.00  0.00           O
ATOM   2854  HG1 THR   180      31.576  34.032  24.272  1.00  0.00           H
ATOM   2855  C   THR   180      28.294  35.554  22.612  1.00  0.00           C
ATOM   2856  O   THR   180      28.030  36.133  21.560  1.00  0.00           O
ATOM   2857  N   LYS   181      27.389  34.784  23.245  1.00  0.00           N
ATOM   2858  H   LYS   181      27.797  34.278  24.018  1.00  0.00           H
ATOM   2859  CA  LYS   181      25.982  34.650  22.880  1.00  0.00           C
ATOM   2860  HA  LYS   181      25.901  34.151  21.914  1.00  0.00           H
ATOM   2861  CB  LYS   181      25.359  33.690  23.910  1.00  0.00           C
ATOM   2862  HB2 LYS   181      26.222  33.069  24.151  1.00  0.00           H
ATOM   2863  HB3 LYS   181      24.941  34.219  24.765  1.00  0.00           H
ATOM   2864  CG  LYS   181      24.334  32.871  23.241  1.00  0.00           C
ATOM   2865  HG2 LYS   181      23.514  33.520  22.935  1.00  0.00           H
ATOM   2866  HG3 LYS   181      24.898  32.391  22.442  1.00  0.00           H
ATOM   2867  CD  LYS   181      23.866  31.834  24.270  1.00  0.00           C
ATOM   2868  HD2 LYS   181      24.743  31.293  24.628  1.00  0.00           H
ATOM   2869  HD3 LYS   181      23.299  32.379  25.025  1.00  0.00           H
ATOM   2870  CE  LYS   181      22.975  30.768  23.576  1.00  0.00           C
ATOM   2871  HE2 LYS   181      22.037  31.246  23.296  1.00  0.00           H
ATOM   2872  HE3 LYS   181      23.534  30.361  22.733  1.00  0.00           H
ATOM   2873  NZ  LYS   181      22.664  29.584  24.367  1.00  0.00           N
ATOM   2874  HZ1 LYS   181      21.777  29.114  24.251  1.00  0.00           H
ATOM   2875  HZ2 LYS   181      22.590  29.891  25.327  1.00  0.00           H
ATOM   2876  HZ3 LYS   181      23.420  28.917  24.428  1.00  0.00           H
ATOM   2877  C   LYS   181      25.217  35.994  22.893  1.00  0.00           C
ATOM   2878  O   LYS   181      24.255  36.134  22.186  1.00  0.00           O
ATOM   2879  N   ARG   182      25.696  37.047  23.600  1.00  0.00           N
ATOM   2880  H   ARG   182      26.404  36.897  24.304  1.00  0.00           H
ATOM   2881  CA  ARG   182      25.247  38.432  23.513  1.00  0.00           C
ATOM   2882  HA  ARG   182      24.253  38.572  23.091  1.00  0.00           H
ATOM   2883  CB  ARG   182      25.136  38.934  24.935  1.00  0.00           C
ATOM   2884  HB2 ARG   182      26.138  38.873  25.359  1.00  0.00           H
ATOM   2885  HB3 ARG   182      24.730  39.944  24.894  1.00  0.00           H
ATOM   2886  CG  ARG   182      24.121  38.179  25.861  1.00  0.00           C
ATOM   2887  HG2 ARG   182      23.117  38.576  25.704  1.00  0.00           H
ATOM   2888  HG3 ARG   182      24.077  37.122  25.596  1.00  0.00           H
ATOM   2889  CD  ARG   182      24.538  38.288  27.350  1.00  0.00           C
ATOM   2890  HD2 ARG   182      25.396  37.641  27.534  1.00  0.00           H
ATOM   2891  HD3 ARG   182      24.806  39.335  27.494  1.00  0.00           H
ATOM   2892  NE  ARG   182      23.421  37.889  28.304  1.00  0.00           N
ATOM   2893  HE  ARG   182      23.092  38.585  28.959  1.00  0.00           H
ATOM   2894  CZ  ARG   182      22.921  36.687  28.524  1.00  0.00           C
ATOM   2895  NH1 ARG   182      21.929  36.485  29.293  1.00  0.00           N
ATOM   2896 HH11 ARG   182      21.511  37.282  29.751  1.00  0.00           H
ATOM   2897 HH12 ARG   182      21.560  35.551  29.399  1.00  0.00           H
ATOM   2898  NH2 ARG   182      23.413  35.596  27.931  1.00  0.00           N
ATOM   2899 HH21 ARG   182      24.287  35.601  27.425  1.00  0.00           H
ATOM   2900 HH22 ARG   182      22.941  34.731  28.152  1.00  0.00           H
ATOM   2901  C   ARG   182      26.175  39.300  22.714  1.00  0.00           C
ATOM   2902  O   ARG   182      25.928  40.526  22.625  1.00  0.00           O
ATOM   2903  N   ASN   183      27.239  38.728  22.093  1.00  0.00           N
ATOM   2904  H   ASN   183      27.361  37.726  22.139  1.00  0.00           H
ATOM   2905  CA  ASN   183      28.231  39.462  21.171  1.00  0.00           C
ATOM   2906  HA  ASN   183      29.094  38.835  20.944  1.00  0.00           H
ATOM   2907  CB  ASN   183      27.558  39.865  19.784  1.00  0.00           C
ATOM   2908  HB2 ASN   183      26.866  40.646  20.097  1.00  0.00           H
ATOM   2909  HB3 ASN   183      28.390  40.352  19.276  1.00  0.00           H
ATOM   2910  CG  ASN   183      27.119  38.680  18.919  1.00  0.00           C
ATOM   2911  OD1 ASN   183      27.776  37.681  18.633  1.00  0.00           O
ATOM   2912  ND2 ASN   183      25.917  38.797  18.356  1.00  0.00           N
ATOM   2913 HD21 ASN   183      25.369  39.643  18.430  1.00  0.00           H
ATOM   2914 HD22 ASN   183      25.550  38.173  17.653  1.00  0.00           H
ATOM   2915  C   ASN   183      29.008  40.612  21.938  1.00  0.00           C
ATOM   2916  O   ASN   183      29.404  41.554  21.297  1.00  0.00           O
ATOM   2917  N   ILE   184      29.109  40.607  23.233  1.00  0.00           N
ATOM   2918  H   ILE   184      28.761  39.848  23.799  1.00  0.00           H
ATOM   2919  CA  ILE   184      29.704  41.642  24.010  1.00  0.00           C
ATOM   2920  HA  ILE   184      29.333  42.644  23.795  1.00  0.00           H
ATOM   2921  CB  ILE   184      29.304  41.461  25.449  1.00  0.00           C
ATOM   2922  HB  ILE   184      29.774  40.534  25.775  1.00  0.00           H
ATOM   2923  CG2 ILE   184      29.828  42.606  26.330  1.00  0.00           C
ATOM   2924 HG21 ILE   184      29.317  42.465  27.282  1.00  0.00           H
ATOM   2925 HG22 ILE   184      29.504  43.557  25.908  1.00  0.00           H
ATOM   2926 HG23 ILE   184      30.914  42.524  26.364  1.00  0.00           H
ATOM   2927  CG1 ILE   184      27.761  41.170  25.747  1.00  0.00           C
ATOM   2928 HG12 ILE   184      27.216  42.050  25.408  1.00  0.00           H
ATOM   2929 HG13 ILE   184      27.326  40.460  25.043  1.00  0.00           H
ATOM   2930  CD1 ILE   184      27.221  40.946  27.152  1.00  0.00           C
ATOM   2931 HD11 ILE   184      26.132  40.899  27.131  1.00  0.00           H
ATOM   2932 HD12 ILE   184      27.581  41.790  27.738  1.00  0.00           H
ATOM   2933 HD13 ILE   184      27.552  40.000  27.577  1.00  0.00           H
ATOM   2934  C   ILE   184      31.281  41.565  23.837  1.00  0.00           C
ATOM   2935  O   ILE   184      31.857  40.531  24.002  1.00  0.00           O
ATOM   2936  N   PRO   185      31.996  42.678  23.531  1.00  0.00           N
ATOM   2937  CD  PRO   185      31.330  43.981  23.237  1.00  0.00           C
ATOM   2938  HD2 PRO   185      30.664  44.318  24.031  1.00  0.00           H
ATOM   2939  HD3 PRO   185      30.831  43.892  22.272  1.00  0.00           H
ATOM   2940  CG  PRO   185      32.506  44.964  23.017  1.00  0.00           C
ATOM   2941  HG2 PRO   185      32.878  45.419  23.934  1.00  0.00           H
ATOM   2942  HG3 PRO   185      32.229  45.846  22.441  1.00  0.00           H
ATOM   2943  CB  PRO   185      33.644  44.019  22.498  1.00  0.00           C
ATOM   2944  HB2 PRO   185      34.653  44.416  22.608  1.00  0.00           H
ATOM   2945  HB3 PRO   185      33.499  43.860  21.429  1.00  0.00           H
ATOM   2946  CA  PRO   185      33.409  42.706  23.194  1.00  0.00           C
ATOM   2947  HA  PRO   185      33.634  41.861  22.544  1.00  0.00           H
ATOM   2948  C   PRO   185      34.417  42.442  24.321  1.00  0.00           C
ATOM   2949  O   PRO   185      34.979  43.413  24.878  1.00  0.00           O
ATOM   2950  N   ILE   186      34.596  41.226  24.849  1.00  0.00           N
ATOM   2951  H   ILE   186      34.130  40.472  24.366  1.00  0.00           H
ATOM   2952  CA  ILE   186      35.457  40.974  25.973  1.00  0.00           C
ATOM   2953  HA  ILE   186      36.155  41.793  26.145  1.00  0.00           H
ATOM   2954  CB  ILE   186      34.609  40.787  27.275  1.00  0.00           C
ATOM   2955  HB  ILE   186      33.828  40.050  27.096  1.00  0.00           H
ATOM   2956  CG2 ILE   186      35.365  40.084  28.383  1.00  0.00           C
ATOM   2957 HG21 ILE   186      35.512  39.056  28.052  1.00  0.00           H
ATOM   2958 HG22 ILE   186      34.879  40.166  29.355  1.00  0.00           H
ATOM   2959 HG23 ILE   186      36.311  40.613  28.500  1.00  0.00           H
ATOM   2960  CG1 ILE   186      33.916  42.121  27.692  1.00  0.00           C
ATOM   2961 HG12 ILE   186      34.649  42.896  27.918  1.00  0.00           H
ATOM   2962 HG13 ILE   186      33.406  42.602  26.855  1.00  0.00           H
ATOM   2963  CD1 ILE   186      33.014  41.950  28.877  1.00  0.00           C
ATOM   2964 HD11 ILE   186      32.299  41.130  28.810  1.00  0.00           H
ATOM   2965 HD12 ILE   186      32.272  42.748  28.871  1.00  0.00           H
ATOM   2966 HD13 ILE   186      33.584  41.853  29.801  1.00  0.00           H
ATOM   2967  C   ILE   186      36.361  39.745  25.764  1.00  0.00           C
ATOM   2968  O   ILE   186      35.950  38.723  25.174  1.00  0.00           O
ATOM   2969  N   GLU   187      37.658  39.893  26.190  1.00  0.00           N
ATOM   2970  H   GLU   187      37.862  40.654  26.823  1.00  0.00           H
ATOM   2971  CA  GLU   187      38.589  38.834  26.437  1.00  0.00           C
ATOM   2972  HA  GLU   187      38.398  37.963  25.809  1.00  0.00           H
ATOM   2973  CB  GLU   187      39.947  39.355  26.143  1.00  0.00           C
ATOM   2974  HB2 GLU   187      40.091  40.400  26.416  1.00  0.00           H
ATOM   2975  HB3 GLU   187      40.668  38.606  26.470  1.00  0.00           H
ATOM   2976  CG  GLU   187      40.129  39.416  24.601  1.00  0.00           C
ATOM   2977  HG2 GLU   187      39.223  39.896  24.230  1.00  0.00           H
ATOM   2978  HG3 GLU   187      41.008  40.002  24.330  1.00  0.00           H
ATOM   2979  CD  GLU   187      40.396  38.038  23.996  1.00  0.00           C
ATOM   2980  OE1 GLU   187      40.205  36.976  24.688  1.00  0.00           O
ATOM   2981  OE2 GLU   187      40.660  37.928  22.779  1.00  0.00           O
ATOM   2982  C   GLU   187      38.570  38.474  27.936  1.00  0.00           C
ATOM   2983  O   GLU   187      38.893  39.315  28.770  1.00  0.00           O
ATOM   2984  N   VAL   188      38.250  37.207  28.309  1.00  0.00           N
ATOM   2985  H   VAL   188      38.232  36.497  27.590  1.00  0.00           H
ATOM   2986  CA  VAL   188      38.111  36.673  29.670  1.00  0.00           C
ATOM   2987  HA  VAL   188      37.767  37.484  30.312  1.00  0.00           H
ATOM   2988  CB  VAL   188      37.108  35.510  29.821  1.00  0.00           C
ATOM   2989  HB  VAL   188      37.493  34.611  29.337  1.00  0.00           H
ATOM   2990  CG1 VAL   188      36.637  35.338  31.287  1.00  0.00           C
ATOM   2991 HG11 VAL   188      37.445  35.048  31.960  1.00  0.00           H
ATOM   2992 HG12 VAL   188      36.357  36.292  31.736  1.00  0.00           H
ATOM   2993 HG13 VAL   188      35.840  34.596  31.318  1.00  0.00           H
ATOM   2994  CG2 VAL   188      35.881  35.909  28.957  1.00  0.00           C
ATOM   2995 HG21 VAL   188      35.469  36.901  29.143  1.00  0.00           H
ATOM   2996 HG22 VAL   188      35.129  35.199  29.300  1.00  0.00           H
ATOM   2997 HG23 VAL   188      35.925  35.894  27.868  1.00  0.00           H
ATOM   2998  C   VAL   188      39.505  36.178  30.190  1.00  0.00           C
ATOM   2999  O   VAL   188      39.824  35.024  30.375  1.00  0.00           O
ATOM   3000  N   VAL   189      40.497  37.078  30.368  1.00  0.00           N
ATOM   3001  H   VAL   189      40.247  38.037  30.176  1.00  0.00           H
ATOM   3002  CA  VAL   189      41.902  36.753  30.550  1.00  0.00           C
ATOM   3003  HA  VAL   189      42.153  36.094  29.719  1.00  0.00           H
ATOM   3004  CB  VAL   189      42.730  37.968  30.195  1.00  0.00           C
ATOM   3005  HB  VAL   189      43.774  37.697  30.353  1.00  0.00           H
ATOM   3006  CG1 VAL   189      42.531  38.412  28.749  1.00  0.00           C
ATOM   3007 HG11 VAL   189      43.080  39.339  28.581  1.00  0.00           H
ATOM   3008 HG12 VAL   189      42.742  37.641  28.009  1.00  0.00           H
ATOM   3009 HG13 VAL   189      41.533  38.792  28.530  1.00  0.00           H
ATOM   3010  CG2 VAL   189      42.521  39.160  31.136  1.00  0.00           C
ATOM   3011 HG21 VAL   189      42.623  38.723  32.130  1.00  0.00           H
ATOM   3012 HG22 VAL   189      41.557  39.666  31.081  1.00  0.00           H
ATOM   3013 HG23 VAL   189      43.299  39.909  30.983  1.00  0.00           H
ATOM   3014  C   VAL   189      42.443  36.080  31.767  1.00  0.00           C
ATOM   3015  O   VAL   189      43.450  35.248  31.708  1.00  0.00           O
ATOM   3016  N   ALA   190      41.855  36.390  32.909  1.00  0.00           N
ATOM   3017  H   ALA   190      41.089  37.042  32.817  1.00  0.00           H
ATOM   3018  CA  ALA   190      42.203  35.839  34.205  1.00  0.00           C
ATOM   3019  HA  ALA   190      42.715  34.887  34.068  1.00  0.00           H
ATOM   3020  CB  ALA   190      43.175  36.808  34.890  1.00  0.00           C
ATOM   3021  HB1 ALA   190      44.109  36.876  34.332  1.00  0.00           H
ATOM   3022  HB2 ALA   190      43.428  36.484  35.900  1.00  0.00           H
ATOM   3023  HB3 ALA   190      42.708  37.787  34.998  1.00  0.00           H
ATOM   3024  C   ALA   190      41.042  35.508  35.080  1.00  0.00           C
ATOM   3025  O   ALA   190      40.152  36.361  35.247  1.00  0.00           O
ATOM   3026  N   LEU   191      41.106  34.342  35.795  1.00  0.00           N
ATOM   3027  H   LEU   191      41.816  33.747  35.395  1.00  0.00           H
ATOM   3028  CA  LEU   191      40.575  33.989  37.118  1.00  0.00           C
ATOM   3029  HA  LEU   191      39.648  34.547  37.255  1.00  0.00           H
ATOM   3030  CB  LEU   191      40.121  32.467  37.086  1.00  0.00           C
ATOM   3031  HB2 LEU   191      39.682  32.220  36.120  1.00  0.00           H
ATOM   3032  HB3 LEU   191      40.950  31.813  37.355  1.00  0.00           H
ATOM   3033  CG  LEU   191      39.009  31.992  38.030  1.00  0.00           C
ATOM   3034  HG  LEU   191      38.906  30.911  37.935  1.00  0.00           H
ATOM   3035  CD1 LEU   191      39.335  32.209  39.476  1.00  0.00           C
ATOM   3036 HD11 LEU   191      40.349  31.808  39.491  1.00  0.00           H
ATOM   3037 HD12 LEU   191      38.617  31.607  40.032  1.00  0.00           H
ATOM   3038 HD13 LEU   191      39.345  33.249  39.803  1.00  0.00           H
ATOM   3039  CD2 LEU   191      37.605  32.498  37.617  1.00  0.00           C
ATOM   3040 HD21 LEU   191      37.359  33.497  37.977  1.00  0.00           H
ATOM   3041 HD22 LEU   191      37.517  32.426  36.533  1.00  0.00           H
ATOM   3042 HD23 LEU   191      36.854  31.825  38.032  1.00  0.00           H
ATOM   3043  C   LEU   191      41.562  34.476  38.265  1.00  0.00           C
ATOM   3044  O   LEU   191      42.664  34.014  38.453  1.00  0.00           O
ATOM   3045  N   ILE   192      41.003  35.388  39.089  1.00  0.00           N
ATOM   3046  H   ILE   192      40.068  35.738  38.934  1.00  0.00           H
ATOM   3047  CA  ILE   192      41.812  36.165  40.090  1.00  0.00           C
ATOM   3048  HA  ILE   192      42.873  36.158  39.844  1.00  0.00           H
ATOM   3049  CB  ILE   192      41.338  37.631  40.088  1.00  0.00           C
ATOM   3050  HB  ILE   192      40.304  37.652  40.434  1.00  0.00           H
ATOM   3051  CG2 ILE   192      42.097  38.474  40.990  1.00  0.00           C
ATOM   3052 HG21 ILE   192      41.814  39.511  40.815  1.00  0.00           H
ATOM   3053 HG22 ILE   192      43.168  38.291  40.909  1.00  0.00           H
ATOM   3054 HG23 ILE   192      41.842  38.154  42.000  1.00  0.00           H
ATOM   3055  CG1 ILE   192      41.279  38.257  38.647  1.00  0.00           C
ATOM   3056 HG12 ILE   192      40.507  37.640  38.186  1.00  0.00           H
ATOM   3057 HG13 ILE   192      40.909  39.272  38.790  1.00  0.00           H
ATOM   3058  CD1 ILE   192      42.629  38.463  37.876  1.00  0.00           C
ATOM   3059 HD11 ILE   192      43.177  37.528  37.760  1.00  0.00           H
ATOM   3060 HD12 ILE   192      43.235  39.060  38.556  1.00  0.00           H
ATOM   3061 HD13 ILE   192      42.506  39.120  37.015  1.00  0.00           H
ATOM   3062  C   ILE   192      41.650  35.551  41.506  1.00  0.00           C
ATOM   3063  O   ILE   192      40.570  35.297  41.870  1.00  0.00           O
ATOM   3064  N   ASN   193      42.741  35.343  42.269  1.00  0.00           N
ATOM   3065  H   ASN   193      43.630  35.558  41.841  1.00  0.00           H
ATOM   3066  CA  ASN   193      42.640  35.109  43.718  1.00  0.00           C
ATOM   3067  HA  ASN   193      41.790  34.491  44.009  1.00  0.00           H
ATOM   3068  CB  ASN   193      43.828  34.223  44.155  1.00  0.00           C
ATOM   3069  HB2 ASN   193      43.806  33.236  43.692  1.00  0.00           H
ATOM   3070  HB3 ASN   193      44.748  34.632  43.738  1.00  0.00           H
ATOM   3071  CG  ASN   193      44.103  34.259  45.662  1.00  0.00           C
ATOM   3072  OD1 ASN   193      45.043  34.873  46.157  1.00  0.00           O
ATOM   3073  ND2 ASN   193      43.402  33.460  46.430  1.00  0.00           N
ATOM   3074 HD21 ASN   193      42.633  32.950  46.023  1.00  0.00           H
ATOM   3075 HD22 ASN   193      43.695  33.353  47.391  1.00  0.00           H
ATOM   3076  C   ASN   193      42.693  36.495  44.527  1.00  0.00           C
ATOM   3077  O   ASN   193      43.582  37.286  44.266  1.00  0.00           O
ATOM   3078  N   ASP   194      41.860  36.624  45.569  1.00  0.00           N
ATOM   3079  H   ASP   194      41.266  35.877  45.903  1.00  0.00           H
ATOM   3080  CA  ASP   194      41.822  37.827  46.313  1.00  0.00           C
ATOM   3081  HA  ASP   194      41.527  38.622  45.629  1.00  0.00           H
ATOM   3082  CB  ASP   194      40.621  37.885  47.256  1.00  0.00           C
ATOM   3083  HB2 ASP   194      40.696  38.813  47.823  1.00  0.00           H
ATOM   3084  HB3 ASP   194      39.697  37.802  46.685  1.00  0.00           H
ATOM   3085  CG  ASP   194      40.437  36.762  48.268  1.00  0.00           C
ATOM   3086  OD1 ASP   194      39.535  36.873  49.102  1.00  0.00           O
ATOM   3087  OD2 ASP   194      41.125  35.678  48.162  1.00  0.00           O
ATOM   3088  C   ASP   194      43.152  38.282  46.868  1.00  0.00           C
ATOM   3089  O   ASP   194      43.447  39.477  46.672  1.00  0.00           O
ATOM   3090  N   THR   195      43.858  37.394  47.636  1.00  0.00           N
ATOM   3091  H   THR   195      43.565  36.436  47.763  1.00  0.00           H
ATOM   3092  CA  THR   195      45.057  37.800  48.376  1.00  0.00           C
ATOM   3093  HA  THR   195      44.754  38.801  48.682  1.00  0.00           H
ATOM   3094  CB  THR   195      45.366  37.022  49.662  1.00  0.00           C
ATOM   3095  HB  THR   195      45.656  36.013  49.370  1.00  0.00           H
ATOM   3096  CG2 THR   195      46.441  37.637  50.548  1.00  0.00           C
ATOM   3097 HG21 THR   195      46.399  38.721  50.436  1.00  0.00           H
ATOM   3098 HG22 THR   195      47.466  37.511  50.200  1.00  0.00           H
ATOM   3099 HG23 THR   195      46.378  37.465  51.622  1.00  0.00           H
ATOM   3100  OG1 THR   195      44.213  37.023  50.440  1.00  0.00           O
ATOM   3101  HG1 THR   195      43.781  36.185  50.259  1.00  0.00           H
ATOM   3102  C   THR   195      46.299  38.000  47.475  1.00  0.00           C
ATOM   3103  O   THR   195      47.208  38.740  47.786  1.00  0.00           O
ATOM   3104  N   THR   196      46.252  37.492  46.266  1.00  0.00           N
ATOM   3105  H   THR   196      45.468  36.892  46.054  1.00  0.00           H
ATOM   3106  CA  THR   196      47.207  37.734  45.138  1.00  0.00           C
ATOM   3107  HA  THR   196      48.218  37.689  45.541  1.00  0.00           H
ATOM   3108  CB  THR   196      46.976  36.654  44.044  1.00  0.00           C
ATOM   3109  HB  THR   196      45.914  36.425  43.949  1.00  0.00           H
ATOM   3110  CG2 THR   196      47.581  37.014  42.668  1.00  0.00           C
ATOM   3111 HG21 THR   196      48.634  36.734  42.703  1.00  0.00           H
ATOM   3112 HG22 THR   196      47.489  38.079  42.453  1.00  0.00           H
ATOM   3113 HG23 THR   196      47.097  36.292  42.009  1.00  0.00           H
ATOM   3114  OG1 THR   196      47.582  35.453  44.468  1.00  0.00           O
ATOM   3115  HG1 THR   196      46.954  35.055  45.075  1.00  0.00           H
ATOM   3116  C   THR   196      46.968  39.077  44.586  1.00  0.00           C
ATOM   3117  O   THR   196      47.871  39.862  44.323  1.00  0.00           O
ATOM   3118  N   GLY   197      45.713  39.467  44.475  1.00  0.00           N
ATOM   3119  H   GLY   197      44.986  38.815  44.737  1.00  0.00           H
ATOM   3120  CA  GLY   197      45.273  40.857  44.226  1.00  0.00           C
ATOM   3121  HA2 GLY   197      45.577  41.115  43.213  1.00  0.00           H
ATOM   3122  HA3 GLY   197      44.184  40.858  44.186  1.00  0.00           H
ATOM   3123  C   GLY   197      45.772  41.853  45.298  1.00  0.00           C
ATOM   3124  O   GLY   197      46.161  42.934  44.900  1.00  0.00           O
ATOM   3125  N   THR   198      45.751  41.491  46.543  1.00  0.00           N
ATOM   3126  H   THR   198      45.332  40.590  46.723  1.00  0.00           H
ATOM   3127  CA  THR   198      46.185  42.329  47.763  1.00  0.00           C
ATOM   3128  HA  THR   198      45.588  43.241  47.790  1.00  0.00           H
ATOM   3129  CB  THR   198      45.855  41.650  49.142  1.00  0.00           C
ATOM   3130  HB  THR   198      46.331  40.673  49.076  1.00  0.00           H
ATOM   3131  CG2 THR   198      46.213  42.391  50.404  1.00  0.00           C
ATOM   3132 HG21 THR   198      45.518  43.188  50.669  1.00  0.00           H
ATOM   3133 HG22 THR   198      47.232  42.770  50.330  1.00  0.00           H
ATOM   3134 HG23 THR   198      46.156  41.752  51.285  1.00  0.00           H
ATOM   3135  OG1 THR   198      44.458  41.283  49.296  1.00  0.00           O
ATOM   3136  HG1 THR   198      43.874  42.013  49.076  1.00  0.00           H
ATOM   3137  C   THR   198      47.654  42.693  47.644  1.00  0.00           C
ATOM   3138  O   THR   198      48.001  43.815  47.736  1.00  0.00           O
ATOM   3139  N   LEU   199      48.510  41.718  47.363  1.00  0.00           N
ATOM   3140  H   LEU   199      48.146  40.776  47.352  1.00  0.00           H
ATOM   3141  CA  LEU   199      49.939  41.929  46.999  1.00  0.00           C
ATOM   3142  HA  LEU   199      50.337  42.373  47.912  1.00  0.00           H
ATOM   3143  CB  LEU   199      50.450  40.464  46.832  1.00  0.00           C
ATOM   3144  HB2 LEU   199      50.654  40.026  47.809  1.00  0.00           H
ATOM   3145  HB3 LEU   199      49.649  39.889  46.367  1.00  0.00           H
ATOM   3146  CG  LEU   199      51.701  40.267  46.017  1.00  0.00           C
ATOM   3147  HG  LEU   199      51.666  40.728  45.030  1.00  0.00           H
ATOM   3148  CD1 LEU   199      52.942  40.923  46.680  1.00  0.00           C
ATOM   3149 HD11 LEU   199      53.741  41.060  45.952  1.00  0.00           H
ATOM   3150 HD12 LEU   199      53.343  40.402  47.550  1.00  0.00           H
ATOM   3151 HD13 LEU   199      52.656  41.938  46.952  1.00  0.00           H
ATOM   3152  CD2 LEU   199      52.044  38.751  45.885  1.00  0.00           C
ATOM   3153 HD21 LEU   199      51.492  38.230  45.102  1.00  0.00           H
ATOM   3154 HD22 LEU   199      53.123  38.624  45.788  1.00  0.00           H
ATOM   3155 HD23 LEU   199      51.847  38.260  46.838  1.00  0.00           H
ATOM   3156  C   LEU   199      50.060  42.798  45.775  1.00  0.00           C
ATOM   3157  O   LEU   199      50.680  43.857  45.827  1.00  0.00           O
ATOM   3158  N   VAL   200      49.368  42.365  44.647  1.00  0.00           N
ATOM   3159  H   VAL   200      48.859  41.504  44.790  1.00  0.00           H
ATOM   3160  CA  VAL   200      49.553  42.899  43.342  1.00  0.00           C
ATOM   3161  HA  VAL   200      50.627  42.918  43.161  1.00  0.00           H
ATOM   3162  CB  VAL   200      49.000  41.931  42.243  1.00  0.00           C
ATOM   3163  HB  VAL   200      47.982  41.578  42.410  1.00  0.00           H
ATOM   3164  CG1 VAL   200      48.946  42.548  40.889  1.00  0.00           C
ATOM   3165 HG11 VAL   200      49.911  42.934  40.560  1.00  0.00           H
ATOM   3166 HG12 VAL   200      48.715  41.671  40.285  1.00  0.00           H
ATOM   3167 HG13 VAL   200      48.244  43.379  40.842  1.00  0.00           H
ATOM   3168  CG2 VAL   200      49.908  40.719  42.179  1.00  0.00           C
ATOM   3169 HG21 VAL   200      49.943  40.225  43.150  1.00  0.00           H
ATOM   3170 HG22 VAL   200      50.919  41.069  41.973  1.00  0.00           H
ATOM   3171 HG23 VAL   200      49.475  39.970  41.516  1.00  0.00           H
ATOM   3172  C   VAL   200      49.068  44.317  43.125  1.00  0.00           C
ATOM   3173  O   VAL   200      49.871  45.076  42.597  1.00  0.00           O
ATOM   3174  N   ALA   201      47.941  44.797  43.622  1.00  0.00           N
ATOM   3175  H   ALA   201      47.478  44.263  44.344  1.00  0.00           H
ATOM   3176  CA  ALA   201      47.517  46.151  43.547  1.00  0.00           C
ATOM   3177  HA  ALA   201      47.464  46.390  42.485  1.00  0.00           H
ATOM   3178  CB  ALA   201      46.095  46.216  44.150  1.00  0.00           C
ATOM   3179  HB1 ALA   201      45.334  45.516  43.804  1.00  0.00           H
ATOM   3180  HB2 ALA   201      45.557  47.159  44.061  1.00  0.00           H
ATOM   3181  HB3 ALA   201      46.135  45.989  45.216  1.00  0.00           H
ATOM   3182  C   ALA   201      48.535  47.069  44.302  1.00  0.00           C
ATOM   3183  O   ALA   201      49.057  48.083  43.774  1.00  0.00           O
ATOM   3184  N   SER   202      48.958  46.644  45.470  1.00  0.00           N
ATOM   3185  H   SER   202      48.519  45.839  45.894  1.00  0.00           H
ATOM   3186  CA  SER   202      49.955  47.329  46.250  1.00  0.00           C
ATOM   3187  HA  SER   202      49.544  48.332  46.358  1.00  0.00           H
ATOM   3188  CB  SER   202      50.031  46.643  47.567  1.00  0.00           C
ATOM   3189  HB2 SER   202      50.541  45.707  47.340  1.00  0.00           H
ATOM   3190  HB3 SER   202      50.551  47.173  48.366  1.00  0.00           H
ATOM   3191  OG  SER   202      48.779  46.316  48.079  1.00  0.00           O
ATOM   3192  HG  SER   202      48.797  45.360  47.995  1.00  0.00           H
ATOM   3193  C   SER   202      51.319  47.323  45.513  1.00  0.00           C
ATOM   3194  O   SER   202      52.028  48.348  45.562  1.00  0.00           O
ATOM   3195  N   TYR   203      51.708  46.262  44.821  1.00  0.00           N
ATOM   3196  H   TYR   203      51.066  45.482  44.835  1.00  0.00           H
ATOM   3197  CA  TYR   203      53.021  46.078  44.194  1.00  0.00           C
ATOM   3198  HA  TYR   203      53.790  46.411  44.890  1.00  0.00           H
ATOM   3199  CB  TYR   203      53.383  44.637  44.139  1.00  0.00           C
ATOM   3200  HB2 TYR   203      53.235  44.244  45.145  1.00  0.00           H
ATOM   3201  HB3 TYR   203      52.693  44.186  43.426  1.00  0.00           H
ATOM   3202  CG  TYR   203      54.829  44.302  43.799  1.00  0.00           C
ATOM   3203  CD1 TYR   203      55.040  43.131  43.076  1.00  0.00           C
ATOM   3204  HD1 TYR   203      54.249  42.562  42.613  1.00  0.00           H
ATOM   3205  CE1 TYR   203      56.278  42.697  42.698  1.00  0.00           C
ATOM   3206  HE1 TYR   203      56.414  41.897  41.986  1.00  0.00           H
ATOM   3207  CZ  TYR   203      57.423  43.454  43.095  1.00  0.00           C
ATOM   3208  OH  TYR   203      58.647  42.969  42.784  1.00  0.00           O
ATOM   3209  HH  TYR   203      58.580  42.343  42.058  1.00  0.00           H
ATOM   3210  CE2 TYR   203      57.253  44.674  43.820  1.00  0.00           C
ATOM   3211  HE2 TYR   203      58.063  45.292  44.179  1.00  0.00           H
ATOM   3212  CD2 TYR   203      55.941  45.095  44.172  1.00  0.00           C
ATOM   3213  HD2 TYR   203      55.796  46.000  44.744  1.00  0.00           H
ATOM   3214  C   TYR   203      53.088  46.884  42.885  1.00  0.00           C
ATOM   3215  O   TYR   203      54.200  47.244  42.520  1.00  0.00           O
ATOM   3216  N   TYR   204      51.994  47.109  42.157  1.00  0.00           N
ATOM   3217  H   TYR   204      51.159  46.725  42.575  1.00  0.00           H
ATOM   3218  CA  TYR   204      51.851  48.046  41.058  1.00  0.00           C
ATOM   3219  HA  TYR   204      52.466  47.773  40.201  1.00  0.00           H
ATOM   3220  CB  TYR   204      50.416  48.051  40.479  1.00  0.00           C
ATOM   3221  HB2 TYR   204      50.185  47.050  40.116  1.00  0.00           H
ATOM   3222  HB3 TYR   204      49.656  48.296  41.221  1.00  0.00           H
ATOM   3223  CG  TYR   204      50.234  49.076  39.435  1.00  0.00           C
ATOM   3224  CD1 TYR   204      50.862  48.953  38.180  1.00  0.00           C
ATOM   3225  HD1 TYR   204      51.584  48.158  38.076  1.00  0.00           H
ATOM   3226  CE1 TYR   204      50.598  49.858  37.111  1.00  0.00           C
ATOM   3227  HE1 TYR   204      51.058  49.697  36.146  1.00  0.00           H
ATOM   3228  CZ  TYR   204      49.666  50.909  37.287  1.00  0.00           C
ATOM   3229  OH  TYR   204      49.322  51.725  36.214  1.00  0.00           O
ATOM   3230  HH  TYR   204      49.764  51.343  35.452  1.00  0.00           H
ATOM   3231  CE2 TYR   204      49.079  51.124  38.590  1.00  0.00           C
ATOM   3232  HE2 TYR   204      48.452  51.979  38.795  1.00  0.00           H
ATOM   3233  CD2 TYR   204      49.304  50.159  39.599  1.00  0.00           C
ATOM   3234  HD2 TYR   204      48.823  50.270  40.559  1.00  0.00           H
ATOM   3235  C   TYR   204      52.180  49.465  41.491  1.00  0.00           C
ATOM   3236  O   TYR   204      53.174  50.070  41.082  1.00  0.00           O
ATOM   3237  N   THR   205      51.362  50.021  42.357  1.00  0.00           N
ATOM   3238  H   THR   205      50.764  49.306  42.745  1.00  0.00           H
ATOM   3239  CA  THR   205      51.496  51.342  43.015  1.00  0.00           C
ATOM   3240  HA  THR   205      51.337  52.114  42.261  1.00  0.00           H
ATOM   3241  CB  THR   205      50.382  51.526  44.075  1.00  0.00           C
ATOM   3242  HB  THR   205      50.693  52.453  44.557  1.00  0.00           H
ATOM   3243  CG2 THR   205      48.939  51.805  43.548  1.00  0.00           C
ATOM   3244 HG21 THR   205      48.593  50.993  42.910  1.00  0.00           H
ATOM   3245 HG22 THR   205      48.888  52.634  42.841  1.00  0.00           H
ATOM   3246 HG23 THR   205      48.236  51.992  44.358  1.00  0.00           H
ATOM   3247  OG1 THR   205      50.257  50.513  44.948  1.00  0.00           O
ATOM   3248  HG1 THR   205      49.730  49.859  44.486  1.00  0.00           H
ATOM   3249  C   THR   205      52.859  51.597  43.656  1.00  0.00           C
ATOM   3250  O   THR   205      53.409  52.621  43.485  1.00  0.00           O
ATOM   3251  N   ASP   206      53.313  50.623  44.479  1.00  0.00           N
ATOM   3252  H   ASP   206      52.595  49.940  44.674  1.00  0.00           H
ATOM   3253  CA  ASP   206      54.474  50.739  45.303  1.00  0.00           C
ATOM   3254  HA  ASP   206      54.931  51.703  45.079  1.00  0.00           H
ATOM   3255  CB  ASP   206      53.954  50.847  46.778  1.00  0.00           C
ATOM   3256  HB2 ASP   206      53.019  51.407  46.791  1.00  0.00           H
ATOM   3257  HB3 ASP   206      53.613  49.846  47.037  1.00  0.00           H
ATOM   3258  CG  ASP   206      54.925  51.462  47.795  1.00  0.00           C
ATOM   3259  OD1 ASP   206      54.557  51.420  49.030  1.00  0.00           O
ATOM   3260  OD2 ASP   206      55.901  52.085  47.337  1.00  0.00           O
ATOM   3261  C   ASP   206      55.528  49.645  45.174  1.00  0.00           C
ATOM   3262  O   ASP   206      55.333  48.587  45.766  1.00  0.00           O
ATOM   3263  N   PRO   207      56.729  49.960  44.612  1.00  0.00           N
ATOM   3264  CD  PRO   207      56.952  51.154  43.818  1.00  0.00           C
ATOM   3265  HD2 PRO   207      56.905  52.086  44.381  1.00  0.00           H
ATOM   3266  HD3 PRO   207      56.286  51.253  42.961  1.00  0.00           H
ATOM   3267  CG  PRO   207      58.308  50.911  43.205  1.00  0.00           C
ATOM   3268  HG2 PRO   207      59.079  51.414  43.789  1.00  0.00           H
ATOM   3269  HG3 PRO   207      58.283  51.315  42.193  1.00  0.00           H
ATOM   3270  CB  PRO   207      58.685  49.458  43.249  1.00  0.00           C
ATOM   3271  HB2 PRO   207      59.741  49.273  43.446  1.00  0.00           H
ATOM   3272  HB3 PRO   207      58.434  48.985  42.300  1.00  0.00           H
ATOM   3273  CA  PRO   207      57.747  48.928  44.369  1.00  0.00           C
ATOM   3274  HA  PRO   207      57.255  48.076  43.901  1.00  0.00           H
ATOM   3275  C   PRO   207      58.588  48.506  45.568  1.00  0.00           C
ATOM   3276  O   PRO   207      59.495  47.630  45.546  1.00  0.00           O
ATOM   3277  N   GLU   208      58.237  49.057  46.737  1.00  0.00           N
ATOM   3278  H   GLU   208      57.646  49.875  46.671  1.00  0.00           H
ATOM   3279  CA  GLU   208      58.725  48.509  48.031  1.00  0.00           C
ATOM   3280  HA  GLU   208      59.779  48.248  47.945  1.00  0.00           H
ATOM   3281  CB  GLU   208      58.629  49.543  49.177  1.00  0.00           C
ATOM   3282  HB2 GLU   208      57.569  49.632  49.418  1.00  0.00           H
ATOM   3283  HB3 GLU   208      59.192  49.117  50.007  1.00  0.00           H
ATOM   3284  CG  GLU   208      59.164  50.968  48.834  1.00  0.00           C
ATOM   3285  HG2 GLU   208      58.663  51.231  47.902  1.00  0.00           H
ATOM   3286  HG3 GLU   208      58.751  51.556  49.653  1.00  0.00           H
ATOM   3287  CD  GLU   208      60.697  51.052  48.801  1.00  0.00           C
ATOM   3288  OE1 GLU   208      61.173  52.012  49.343  1.00  0.00           O
ATOM   3289  OE2 GLU   208      61.412  50.124  48.409  1.00  0.00           O
ATOM   3290  C   GLU   208      58.032  47.291  48.518  1.00  0.00           C
ATOM   3291  O   GLU   208      58.579  46.604  49.350  1.00  0.00           O
ATOM   3292  N   THR   209      56.773  46.984  48.088  1.00  0.00           N
ATOM   3293  H   THR   209      56.382  47.629  47.415  1.00  0.00           H
ATOM   3294  CA  THR   209      55.853  45.885  48.593  1.00  0.00           C
ATOM   3295  HA  THR   209      55.825  46.116  49.657  1.00  0.00           H
ATOM   3296  CB  THR   209      54.524  45.882  47.856  1.00  0.00           C
ATOM   3297  HB  THR   209      54.628  45.536  46.828  1.00  0.00           H
ATOM   3298  CG2 THR   209      53.549  44.893  48.450  1.00  0.00           C
ATOM   3299 HG21 THR   209      53.445  45.356  49.430  1.00  0.00           H
ATOM   3300 HG22 THR   209      53.959  43.883  48.440  1.00  0.00           H
ATOM   3301 HG23 THR   209      52.599  44.972  47.921  1.00  0.00           H
ATOM   3302  OG1 THR   209      53.911  47.209  47.912  1.00  0.00           O
ATOM   3303  HG1 THR   209      54.191  47.670  47.117  1.00  0.00           H
ATOM   3304  C   THR   209      56.479  44.484  48.383  1.00  0.00           C
ATOM   3305  O   THR   209      56.965  44.096  47.335  1.00  0.00           O
ATOM   3306  N   LYS   210      56.462  43.804  49.539  1.00  0.00           N
ATOM   3307  H   LYS   210      56.006  44.195  50.352  1.00  0.00           H
ATOM   3308  CA  LYS   210      57.005  42.451  49.581  1.00  0.00           C
ATOM   3309  HA  LYS   210      57.462  42.289  48.605  1.00  0.00           H
ATOM   3310  CB  LYS   210      58.050  42.357  50.687  1.00  0.00           C
ATOM   3311  HB2 LYS   210      57.548  42.521  51.640  1.00  0.00           H
ATOM   3312  HB3 LYS   210      58.274  41.290  50.681  1.00  0.00           H
ATOM   3313  CG  LYS   210      59.294  43.281  50.606  1.00  0.00           C
ATOM   3314  HG2 LYS   210      58.992  44.323  50.712  1.00  0.00           H
ATOM   3315  HG3 LYS   210      59.900  42.924  51.438  1.00  0.00           H
ATOM   3316  CD  LYS   210      60.124  43.138  49.296  1.00  0.00           C
ATOM   3317  HD2 LYS   210      60.451  42.100  49.252  1.00  0.00           H
ATOM   3318  HD3 LYS   210      59.482  43.487  48.487  1.00  0.00           H
ATOM   3319  CE  LYS   210      61.429  43.974  49.258  1.00  0.00           C
ATOM   3320  HE2 LYS   210      61.998  43.646  50.129  1.00  0.00           H
ATOM   3321  HE3 LYS   210      61.994  43.773  48.348  1.00  0.00           H
ATOM   3322  NZ  LYS   210      61.226  45.455  49.354  1.00  0.00           N
ATOM   3323  HZ1 LYS   210      60.761  45.680  50.221  1.00  0.00           H
ATOM   3324  HZ2 LYS   210      60.766  45.762  48.510  1.00  0.00           H
ATOM   3325  HZ3 LYS   210      62.005  46.091  49.453  1.00  0.00           H
ATOM   3326  C   LYS   210      55.981  41.269  49.645  1.00  0.00           C
ATOM   3327  O   LYS   210      56.391  40.171  49.181  1.00  0.00           O
ATOM   3328  N   MET   211      54.778  41.475  50.181  1.00  0.00           N
ATOM   3329  H   MET   211      54.584  42.416  50.494  1.00  0.00           H
ATOM   3330  CA  MET   211      53.742  40.393  50.423  1.00  0.00           C
ATOM   3331  HA  MET   211      53.622  39.728  49.567  1.00  0.00           H
ATOM   3332  CB  MET   211      54.213  39.626  51.640  1.00  0.00           C
ATOM   3333  HB2 MET   211      55.144  39.135  51.356  1.00  0.00           H
ATOM   3334  HB3 MET   211      54.432  40.424  52.350  1.00  0.00           H
ATOM   3335  CG  MET   211      53.172  38.628  52.161  1.00  0.00           C
ATOM   3336  HG2 MET   211      52.251  39.209  52.194  1.00  0.00           H
ATOM   3337  HG3 MET   211      52.984  37.848  51.424  1.00  0.00           H
ATOM   3338  SD  MET   211      53.531  37.987  53.821  1.00  0.00           S
ATOM   3339  CE  MET   211      52.181  36.827  54.295  1.00  0.00           C
ATOM   3340  HE1 MET   211      52.397  36.524  55.320  1.00  0.00           H
ATOM   3341  HE2 MET   211      51.290  37.456  54.264  1.00  0.00           H
ATOM   3342  HE3 MET   211      52.131  35.985  53.606  1.00  0.00           H
ATOM   3343  C   MET   211      52.385  41.107  50.688  1.00  0.00           C
ATOM   3344  O   MET   211      52.287  42.122  51.403  1.00  0.00           O
ATOM   3345  N   GLY   212      51.318  40.465  50.195  1.00  0.00           N
ATOM   3346  H   GLY   212      51.497  39.615  49.680  1.00  0.00           H
ATOM   3347  CA  GLY   212      49.920  40.714  50.590  1.00  0.00           C
ATOM   3348  HA2 GLY   212      49.827  41.719  51.001  1.00  0.00           H
ATOM   3349  HA3 GLY   212      49.219  40.561  49.770  1.00  0.00           H
ATOM   3350  C   GLY   212      49.528  39.901  51.733  1.00  0.00           C
ATOM   3351  O   GLY   212      49.851  38.732  51.804  1.00  0.00           O
ATOM   3352  N   VAL   213      48.803  40.425  52.716  1.00  0.00           N
ATOM   3353  H   VAL   213      48.603  41.403  52.560  1.00  0.00           H
ATOM   3354  CA  VAL   213      48.263  39.713  53.879  1.00  0.00           C
ATOM   3355  HA  VAL   213      48.285  38.635  53.727  1.00  0.00           H
ATOM   3356  CB  VAL   213      49.353  39.696  55.034  1.00  0.00           C
ATOM   3357  HB  VAL   213      50.301  39.423  54.572  1.00  0.00           H
ATOM   3358  CG1 VAL   213      49.433  41.099  55.717  1.00  0.00           C
ATOM   3359 HG11 VAL   213      50.302  41.192  56.369  1.00  0.00           H
ATOM   3360 HG12 VAL   213      49.496  41.867  54.945  1.00  0.00           H
ATOM   3361 HG13 VAL   213      48.581  41.238  56.382  1.00  0.00           H
ATOM   3362  CG2 VAL   213      49.010  38.595  56.057  1.00  0.00           C
ATOM   3363 HG21 VAL   213      48.005  38.681  56.469  1.00  0.00           H
ATOM   3364 HG22 VAL   213      49.689  38.544  56.907  1.00  0.00           H
ATOM   3365 HG23 VAL   213      48.950  37.618  55.577  1.00  0.00           H
ATOM   3366  C   VAL   213      46.823  40.014  54.299  1.00  0.00           C
ATOM   3367  O   VAL   213      46.374  41.080  53.955  1.00  0.00           O
ATOM   3368  N   ILE   214      46.100  39.060  54.959  1.00  0.00           N
ATOM   3369  H   ILE   214      46.581  38.237  55.293  1.00  0.00           H
ATOM   3370  CA  ILE   214      44.621  39.139  55.144  1.00  0.00           C
ATOM   3371  HA  ILE   214      44.324  40.169  55.340  1.00  0.00           H
ATOM   3372  CB  ILE   214      43.772  38.679  53.934  1.00  0.00           C
ATOM   3373  HB  ILE   214      43.950  39.389  53.126  1.00  0.00           H
ATOM   3374  CG2 ILE   214      43.926  37.184  53.608  1.00  0.00           C
ATOM   3375 HG21 ILE   214      44.920  36.974  53.211  1.00  0.00           H
ATOM   3376 HG22 ILE   214      43.300  36.715  52.851  1.00  0.00           H
ATOM   3377 HG23 ILE   214      43.754  36.521  54.456  1.00  0.00           H
ATOM   3378  CG1 ILE   214      42.256  38.940  54.153  1.00  0.00           C
ATOM   3379 HG12 ILE   214      41.725  38.170  53.594  1.00  0.00           H
ATOM   3380 HG13 ILE   214      42.086  38.815  55.222  1.00  0.00           H
ATOM   3381  CD1 ILE   214      41.641  40.267  53.859  1.00  0.00           C
ATOM   3382 HD11 ILE   214      40.784  40.369  54.524  1.00  0.00           H
ATOM   3383 HD12 ILE   214      41.541  40.331  52.776  1.00  0.00           H
ATOM   3384 HD13 ILE   214      42.408  40.970  54.186  1.00  0.00           H
ATOM   3385  C   ILE   214      44.343  38.488  56.480  1.00  0.00           C
ATOM   3386  O   ILE   214      44.893  37.492  56.859  1.00  0.00           O
ATOM   3387  N   PHE   215      43.465  39.118  57.296  1.00  0.00           N
ATOM   3388  H   PHE   215      43.095  40.037  57.102  1.00  0.00           H
ATOM   3389  CA  PHE   215      43.051  38.845  58.595  1.00  0.00           C
ATOM   3390  HA  PHE   215      43.157  37.769  58.722  1.00  0.00           H
ATOM   3391  CB  PHE   215      43.934  39.639  59.600  1.00  0.00           C
ATOM   3392  HB2 PHE   215      43.695  40.681  59.388  1.00  0.00           H
ATOM   3393  HB3 PHE   215      43.558  39.377  60.589  1.00  0.00           H
ATOM   3394  CG  PHE   215      45.434  39.436  59.512  1.00  0.00           C
ATOM   3395  CD1 PHE   215      46.015  38.299  60.152  1.00  0.00           C
ATOM   3396  HD1 PHE   215      45.450  37.631  60.784  1.00  0.00           H
ATOM   3397  CE1 PHE   215      47.384  38.143  60.006  1.00  0.00           C
ATOM   3398  HE1 PHE   215      47.892  37.330  60.502  1.00  0.00           H
ATOM   3399  CZ  PHE   215      48.255  39.115  59.498  1.00  0.00           C
ATOM   3400  HZ  PHE   215      49.321  38.947  59.490  1.00  0.00           H
ATOM   3401  CE2 PHE   215      47.633  40.210  58.843  1.00  0.00           C
ATOM   3402  HE2 PHE   215      48.309  40.946  58.435  1.00  0.00           H
ATOM   3403  CD2 PHE   215      46.248  40.388  58.870  1.00  0.00           C
ATOM   3404  HD2 PHE   215      45.885  41.295  58.408  1.00  0.00           H
ATOM   3405  C   PHE   215      41.548  39.163  58.791  1.00  0.00           C
ATOM   3406  O   PHE   215      41.130  40.208  59.296  1.00  0.00           O
ATOM   3407  N   GLY   216      40.772  38.224  58.256  1.00  0.00           N
ATOM   3408  H   GLY   216      41.216  37.449  57.786  1.00  0.00           H
ATOM   3409  CA  GLY   216      39.351  38.313  58.295  1.00  0.00           C
ATOM   3410  HA2 GLY   216      39.015  39.333  58.475  1.00  0.00           H
ATOM   3411  HA3 GLY   216      39.047  37.897  57.335  1.00  0.00           H
ATOM   3412  C   GLY   216      38.777  37.355  59.405  1.00  0.00           C
ATOM   3413  O   GLY   216      39.304  37.308  60.502  1.00  0.00           O
ATOM   3414  N   THR   217      37.715  36.546  59.119  1.00  0.00           N
ATOM   3415  H   THR   217      37.324  36.647  58.193  1.00  0.00           H
ATOM   3416  CA  THR   217      37.382  35.356  59.847  1.00  0.00           C
ATOM   3417  HA  THR   217      37.316  35.645  60.897  1.00  0.00           H
ATOM   3418  CB  THR   217      36.081  34.681  59.399  1.00  0.00           C
ATOM   3419  HB  THR   217      35.935  33.791  60.011  1.00  0.00           H
ATOM   3420  CG2 THR   217      34.861  35.581  59.380  1.00  0.00           C
ATOM   3421 HG21 THR   217      33.991  34.947  59.216  1.00  0.00           H
ATOM   3422 HG22 THR   217      34.937  36.271  58.541  1.00  0.00           H
ATOM   3423 HG23 THR   217      34.683  36.097  60.323  1.00  0.00           H
ATOM   3424  OG1 THR   217      36.327  34.225  58.093  1.00  0.00           O
ATOM   3425  HG1 THR   217      35.426  34.054  57.808  1.00  0.00           H
ATOM   3426  C   THR   217      38.500  34.353  59.711  1.00  0.00           C
ATOM   3427  O   THR   217      38.728  33.675  60.723  1.00  0.00           O
ATOM   3428  N   GLY   218      39.240  34.243  58.634  1.00  0.00           N
ATOM   3429  H   GLY   218      39.125  34.856  57.840  1.00  0.00           H
ATOM   3430  CA  GLY   218      40.445  33.472  58.464  1.00  0.00           C
ATOM   3431  HA2 GLY   218      40.427  32.625  59.149  1.00  0.00           H
ATOM   3432  HA3 GLY   218      40.440  33.194  57.410  1.00  0.00           H
ATOM   3433  C   GLY   218      41.715  34.209  58.736  1.00  0.00           C
ATOM   3434  O   GLY   218      41.771  35.280  59.260  1.00  0.00           O
ATOM   3435  N   VAL   219      42.823  33.382  58.587  1.00  0.00           N
ATOM   3436  H   VAL   219      42.622  32.423  58.342  1.00  0.00           H
ATOM   3437  CA  VAL   219      44.276  33.876  58.410  1.00  0.00           C
ATOM   3438  HA  VAL   219      44.209  34.960  58.309  1.00  0.00           H
ATOM   3439  CB  VAL   219      45.115  33.649  59.633  1.00  0.00           C
ATOM   3440  HB  VAL   219      46.140  33.917  59.381  1.00  0.00           H
ATOM   3441  CG1 VAL   219      44.676  34.579  60.777  1.00  0.00           C
ATOM   3442 HG11 VAL   219      44.565  35.596  60.402  1.00  0.00           H
ATOM   3443 HG12 VAL   219      43.776  34.350  61.347  1.00  0.00           H
ATOM   3444 HG13 VAL   219      45.518  34.652  61.465  1.00  0.00           H
ATOM   3445  CG2 VAL   219      45.327  32.223  60.121  1.00  0.00           C
ATOM   3446 HG21 VAL   219      45.894  32.232  61.051  1.00  0.00           H
ATOM   3447 HG22 VAL   219      45.867  31.591  59.416  1.00  0.00           H
ATOM   3448 HG23 VAL   219      44.359  31.754  60.293  1.00  0.00           H
ATOM   3449  C   VAL   219      44.948  33.407  57.126  1.00  0.00           C
ATOM   3450  O   VAL   219      45.042  32.220  56.920  1.00  0.00           O
ATOM   3451  N   ASN   220      45.419  34.316  56.274  1.00  0.00           N
ATOM   3452  H   ASN   220      45.262  35.307  56.395  1.00  0.00           H
ATOM   3453  CA  ASN   220      46.096  33.959  55.074  1.00  0.00           C
ATOM   3454  HA  ASN   220      46.671  33.069  55.330  1.00  0.00           H
ATOM   3455  CB  ASN   220      44.997  33.615  54.073  1.00  0.00           C
ATOM   3456  HB2 ASN   220      44.119  33.117  54.483  1.00  0.00           H
ATOM   3457  HB3 ASN   220      44.454  34.512  53.776  1.00  0.00           H
ATOM   3458  CG  ASN   220      45.512  32.924  52.828  1.00  0.00           C
ATOM   3459  OD1 ASN   220      46.657  32.446  52.723  1.00  0.00           O
ATOM   3460  ND2 ASN   220      44.774  33.021  51.763  1.00  0.00           N
ATOM   3461 HD21 ASN   220      43.937  33.586  51.739  1.00  0.00           H
ATOM   3462 HD22 ASN   220      45.192  32.711  50.897  1.00  0.00           H
ATOM   3463  C   ASN   220      47.005  35.121  54.563  1.00  0.00           C
ATOM   3464  O   ASN   220      46.967  36.251  55.062  1.00  0.00           O
ATOM   3465  N   GLY   221      47.903  34.785  53.661  1.00  0.00           N
ATOM   3466  H   GLY   221      47.883  33.820  53.363  1.00  0.00           H
ATOM   3467  CA  GLY   221      48.961  35.623  53.162  1.00  0.00           C
ATOM   3468  HA2 GLY   221      48.659  36.663  53.037  1.00  0.00           H
ATOM   3469  HA3 GLY   221      49.798  35.576  53.860  1.00  0.00           H
ATOM   3470  C   GLY   221      49.460  35.065  51.821  1.00  0.00           C
ATOM   3471  O   GLY   221      49.527  33.882  51.535  1.00  0.00           O
ATOM   3472  N   ALA   222      49.835  35.977  50.934  1.00  0.00           N
ATOM   3473  H   ALA   222      49.712  36.960  51.132  1.00  0.00           H
ATOM   3474  CA  ALA   222      50.359  35.685  49.626  1.00  0.00           C
ATOM   3475  HA  ALA   222      50.618  34.626  49.612  1.00  0.00           H
ATOM   3476  CB  ALA   222      49.254  35.914  48.578  1.00  0.00           C
ATOM   3477  HB1 ALA   222      49.209  36.997  48.463  1.00  0.00           H
ATOM   3478  HB2 ALA   222      48.406  35.413  49.044  1.00  0.00           H
ATOM   3479  HB3 ALA   222      49.469  35.424  47.629  1.00  0.00           H
ATOM   3480  C   ALA   222      51.569  36.499  49.248  1.00  0.00           C
ATOM   3481  O   ALA   222      51.622  37.772  49.282  1.00  0.00           O
ATOM   3482  N   TYR   223      52.580  35.872  48.628  1.00  0.00           N
ATOM   3483  H   TYR   223      52.356  34.896  48.502  1.00  0.00           H
ATOM   3484  CA  TYR   223      53.859  36.402  48.068  1.00  0.00           C
ATOM   3485  HA  TYR   223      53.831  37.481  47.920  1.00  0.00           H
ATOM   3486  CB  TYR   223      54.908  36.102  49.143  1.00  0.00           C
ATOM   3487  HB2 TYR   223      55.804  36.720  49.098  1.00  0.00           H
ATOM   3488  HB3 TYR   223      54.667  36.423  50.157  1.00  0.00           H
ATOM   3489  CG  TYR   223      55.384  34.658  49.247  1.00  0.00           C
ATOM   3490  CD1 TYR   223      54.484  33.603  49.662  1.00  0.00           C
ATOM   3491  HD1 TYR   223      53.492  33.884  49.986  1.00  0.00           H
ATOM   3492  CE1 TYR   223      54.941  32.258  49.712  1.00  0.00           C
ATOM   3493  HE1 TYR   223      54.200  31.505  49.933  1.00  0.00           H
ATOM   3494  CZ  TYR   223      56.272  31.942  49.513  1.00  0.00           C
ATOM   3495  OH  TYR   223      56.716  30.692  49.676  1.00  0.00           O
ATOM   3496  HH  TYR   223      57.301  30.462  48.951  1.00  0.00           H
ATOM   3497  CE2 TYR   223      57.117  32.955  49.028  1.00  0.00           C
ATOM   3498  HE2 TYR   223      58.125  32.668  48.765  1.00  0.00           H
ATOM   3499  CD2 TYR   223      56.701  34.274  48.852  1.00  0.00           C
ATOM   3500  HD2 TYR   223      57.427  35.033  48.600  1.00  0.00           H
ATOM   3501  C   TYR   223      54.399  35.632  46.820  1.00  0.00           C
ATOM   3502  O   TYR   223      53.891  34.522  46.477  1.00  0.00           O
ATOM   3503  N   TYR   224      55.321  36.248  46.106  1.00  0.00           N
ATOM   3504  H   TYR   224      55.470  37.198  46.419  1.00  0.00           H
ATOM   3505  CA  TYR   224      55.972  35.758  44.936  1.00  0.00           C
ATOM   3506  HA  TYR   224      55.319  35.200  44.264  1.00  0.00           H
ATOM   3507  CB  TYR   224      56.388  36.919  43.946  1.00  0.00           C
ATOM   3508  HB2 TYR   224      56.862  37.705  44.534  1.00  0.00           H
ATOM   3509  HB3 TYR   224      57.075  36.412  43.269  1.00  0.00           H
ATOM   3510  CG  TYR   224      55.393  37.537  43.052  1.00  0.00           C
ATOM   3511  CD1 TYR   224      55.036  36.936  41.866  1.00  0.00           C
ATOM   3512  HD1 TYR   224      55.310  35.914  41.653  1.00  0.00           H
ATOM   3513  CE1 TYR   224      54.158  37.657  41.023  1.00  0.00           C
ATOM   3514  HE1 TYR   224      53.969  37.202  40.063  1.00  0.00           H
ATOM   3515  CZ  TYR   224      53.738  38.979  41.321  1.00  0.00           C
ATOM   3516  OH  TYR   224      53.024  39.746  40.475  1.00  0.00           O
ATOM   3517  HH  TYR   224      53.382  39.592  39.598  1.00  0.00           H
ATOM   3518  CE2 TYR   224      54.099  39.555  42.520  1.00  0.00           C
ATOM   3519  HE2 TYR   224      53.680  40.512  42.794  1.00  0.00           H
ATOM   3520  CD2 TYR   224      54.904  38.868  43.402  1.00  0.00           C
ATOM   3521  HD2 TYR   224      55.278  39.346  44.295  1.00  0.00           H
ATOM   3522  C   TYR   224      57.192  34.904  45.351  1.00  0.00           C
ATOM   3523  O   TYR   224      58.139  35.569  45.844  1.00  0.00           O
ATOM   3524  N   ASP   225      57.153  33.602  45.073  1.00  0.00           N
ATOM   3525  H   ASP   225      56.314  33.325  44.584  1.00  0.00           H
ATOM   3526  CA  ASP   225      58.358  32.738  45.163  1.00  0.00           C
ATOM   3527  HA  ASP   225      59.045  33.147  45.904  1.00  0.00           H
ATOM   3528  CB  ASP   225      57.910  31.315  45.753  1.00  0.00           C
ATOM   3529  HB2 ASP   225      56.999  31.407  46.344  1.00  0.00           H
ATOM   3530  HB3 ASP   225      57.692  30.659  44.909  1.00  0.00           H
ATOM   3531  CG  ASP   225      58.941  30.693  46.689  1.00  0.00           C
ATOM   3532  OD1 ASP   225      60.143  30.714  46.346  1.00  0.00           O
ATOM   3533  OD2 ASP   225      58.594  30.147  47.738  1.00  0.00           O
ATOM   3534  C   ASP   225      59.065  32.628  43.737  1.00  0.00           C
ATOM   3535  O   ASP   225      58.673  33.242  42.761  1.00  0.00           O
ATOM   3536  N   VAL   226      60.120  31.853  43.647  1.00  0.00           N
ATOM   3537  H   VAL   226      60.238  31.146  44.359  1.00  0.00           H
ATOM   3538  CA  VAL   226      60.868  31.618  42.387  1.00  0.00           C
ATOM   3539  HA  VAL   226      60.524  32.233  41.556  1.00  0.00           H
ATOM   3540  CB  VAL   226      62.336  32.049  42.626  1.00  0.00           C
ATOM   3541  HB  VAL   226      62.740  31.559  43.512  1.00  0.00           H
ATOM   3542  CG1 VAL   226      63.359  31.786  41.517  1.00  0.00           C
ATOM   3543 HG11 VAL   226      64.266  32.378  41.637  1.00  0.00           H
ATOM   3544 HG12 VAL   226      63.647  30.735  41.539  1.00  0.00           H
ATOM   3545 HG13 VAL   226      62.883  32.020  40.564  1.00  0.00           H
ATOM   3546  CG2 VAL   226      62.422  33.563  42.722  1.00  0.00           C
ATOM   3547 HG21 VAL   226      61.650  33.950  43.388  1.00  0.00           H
ATOM   3548 HG22 VAL   226      62.343  34.002  41.726  1.00  0.00           H
ATOM   3549 HG23 VAL   226      63.323  33.955  43.194  1.00  0.00           H
ATOM   3550  C   VAL   226      60.854  30.152  41.993  1.00  0.00           C
ATOM   3551  O   VAL   226      60.972  29.282  42.872  1.00  0.00           O
ATOM   3552  N   CYS   227      60.766  29.933  40.699  1.00  0.00           N
ATOM   3553  H   CYS   227      60.722  30.721  40.068  1.00  0.00           H
ATOM   3554  CA  CYS   227      60.546  28.529  40.181  1.00  0.00           C
ATOM   3555  HA  CYS   227      59.786  28.050  40.798  1.00  0.00           H
ATOM   3556  CB  CYS   227      60.090  28.585  38.711  1.00  0.00           C
ATOM   3557  HB2 CYS   227      60.953  28.936  38.146  1.00  0.00           H
ATOM   3558  HB3 CYS   227      59.852  27.593  38.325  1.00  0.00           H
ATOM   3559  SG  CYS   227      58.527  29.601  38.586  1.00  0.00           S
ATOM   3560  HG  CYS   227      58.974  30.857  38.661  1.00  0.00           H
ATOM   3561  C   CYS   227      61.669  27.480  40.319  1.00  0.00           C
ATOM   3562  O   CYS   227      61.521  26.240  40.114  1.00  0.00           O
ATOM   3563  N   SER   228      62.784  27.892  40.875  1.00  0.00           N
ATOM   3564  H   SER   228      62.919  28.854  41.151  1.00  0.00           H
ATOM   3565  CA  SER   228      63.867  26.998  41.453  1.00  0.00           C
ATOM   3566  HA  SER   228      64.234  26.294  40.707  1.00  0.00           H
ATOM   3567  CB  SER   228      65.040  27.800  41.762  1.00  0.00           C
ATOM   3568  HB2 SER   228      65.689  27.058  42.228  1.00  0.00           H
ATOM   3569  HB3 SER   228      65.488  28.214  40.860  1.00  0.00           H
ATOM   3570  OG  SER   228      64.828  28.806  42.766  1.00  0.00           O
ATOM   3571  HG  SER   228      64.822  28.347  43.609  1.00  0.00           H
ATOM   3572  C   SER   228      63.532  26.246  42.721  1.00  0.00           C
ATOM   3573  O   SER   228      64.164  25.197  42.939  1.00  0.00           O
ATOM   3574  N   ASP   229      62.538  26.855  43.459  1.00  0.00           N
ATOM   3575  H   ASP   229      62.131  27.741  43.192  1.00  0.00           H
ATOM   3576  CA  ASP   229      62.235  26.353  44.772  1.00  0.00           C
ATOM   3577  HA  ASP   229      63.043  25.709  45.117  1.00  0.00           H
ATOM   3578  CB  ASP   229      62.200  27.517  45.788  1.00  0.00           C
ATOM   3579  HB2 ASP   229      61.522  28.282  45.408  1.00  0.00           H
ATOM   3580  HB3 ASP   229      61.802  27.100  46.714  1.00  0.00           H
ATOM   3581  CG  ASP   229      63.512  28.158  46.115  1.00  0.00           C
ATOM   3582  OD1 ASP   229      63.656  28.850  47.170  1.00  0.00           O
ATOM   3583  OD2 ASP   229      64.455  28.041  45.313  1.00  0.00           O
ATOM   3584  C   ASP   229      60.813  25.657  44.722  1.00  0.00           C
ATOM   3585  O   ASP   229      60.421  24.980  45.655  1.00  0.00           O
ATOM   3586  N   ILE   230      60.050  25.705  43.577  1.00  0.00           N
ATOM   3587  H   ILE   230      60.446  26.119  42.745  1.00  0.00           H
ATOM   3588  CA  ILE   230      58.605  25.170  43.468  1.00  0.00           C
ATOM   3589  HA  ILE   230      58.235  24.974  44.474  1.00  0.00           H
ATOM   3590  CB  ILE   230      57.600  26.155  42.787  1.00  0.00           C
ATOM   3591  HB  ILE   230      57.949  26.292  41.764  1.00  0.00           H
ATOM   3592  CG2 ILE   230      56.180  25.531  42.878  1.00  0.00           C
ATOM   3593 HG21 ILE   230      56.151  24.528  42.454  1.00  0.00           H
ATOM   3594 HG22 ILE   230      55.464  26.224  42.435  1.00  0.00           H
ATOM   3595 HG23 ILE   230      55.785  25.463  43.892  1.00  0.00           H
ATOM   3596  CG1 ILE   230      57.711  27.533  43.477  1.00  0.00           C
ATOM   3597 HG12 ILE   230      57.234  27.492  44.456  1.00  0.00           H
ATOM   3598 HG13 ILE   230      58.757  27.828  43.577  1.00  0.00           H
ATOM   3599  CD1 ILE   230      56.997  28.659  42.675  1.00  0.00           C
ATOM   3600 HD11 ILE   230      56.142  28.287  42.109  1.00  0.00           H
ATOM   3601 HD12 ILE   230      57.680  28.941  41.875  1.00  0.00           H
ATOM   3602 HD13 ILE   230      56.774  29.341  43.497  1.00  0.00           H
ATOM   3603  C   ILE   230      58.767  23.740  42.909  1.00  0.00           C
ATOM   3604  O   ILE   230      58.313  23.536  41.807  1.00  0.00           O
ATOM   3605  N   GLU   231      59.295  22.843  43.747  1.00  0.00           N
ATOM   3606  H   GLU   231      59.372  23.178  44.697  1.00  0.00           H
ATOM   3607  CA  GLU   231      59.453  21.419  43.386  1.00  0.00           C
ATOM   3608  HA  GLU   231      60.087  21.262  42.513  1.00  0.00           H
ATOM   3609  CB  GLU   231      60.055  20.500  44.435  1.00  0.00           C
ATOM   3610  HB2 GLU   231      59.485  20.506  45.364  1.00  0.00           H
ATOM   3611  HB3 GLU   231      60.113  19.450  44.146  1.00  0.00           H
ATOM   3612  CG  GLU   231      61.505  20.886  44.689  1.00  0.00           C
ATOM   3613  HG2 GLU   231      62.085  20.871  43.767  1.00  0.00           H
ATOM   3614  HG3 GLU   231      61.611  21.887  45.108  1.00  0.00           H
ATOM   3615  CD  GLU   231      62.194  19.770  45.536  1.00  0.00           C
ATOM   3616  OE1 GLU   231      63.100  20.110  46.254  1.00  0.00           O
ATOM   3617  OE2 GLU   231      61.897  18.568  45.483  1.00  0.00           O
ATOM   3618  C   GLU   231      58.114  20.686  42.990  1.00  0.00           C
ATOM   3619  O   GLU   231      57.988  19.944  42.048  1.00  0.00           O
ATOM   3620  N   LYS   232      56.998  21.153  43.607  1.00  0.00           N
ATOM   3621  H   LYS   232      57.058  21.797  44.383  1.00  0.00           H
ATOM   3622  CA  LYS   232      55.602  20.698  43.263  1.00  0.00           C
ATOM   3623  HA  LYS   232      55.567  19.609  43.292  1.00  0.00           H
ATOM   3624  CB  LYS   232      54.634  21.124  44.338  1.00  0.00           C
ATOM   3625  HB2 LYS   232      53.672  20.621  44.234  1.00  0.00           H
ATOM   3626  HB3 LYS   232      55.099  20.722  45.238  1.00  0.00           H
ATOM   3627  CG  LYS   232      54.476  22.641  44.343  1.00  0.00           C
ATOM   3628  HG2 LYS   232      55.456  23.119  44.358  1.00  0.00           H
ATOM   3629  HG3 LYS   232      53.832  22.968  43.527  1.00  0.00           H
ATOM   3630  CD  LYS   232      53.776  23.112  45.584  1.00  0.00           C
ATOM   3631  HD2 LYS   232      54.136  22.459  46.379  1.00  0.00           H
ATOM   3632  HD3 LYS   232      54.006  24.152  45.817  1.00  0.00           H
ATOM   3633  CE  LYS   232      52.256  22.858  45.429  1.00  0.00           C
ATOM   3634  HE2 LYS   232      51.817  23.614  44.777  1.00  0.00           H
ATOM   3635  HE3 LYS   232      52.120  21.836  45.075  1.00  0.00           H
ATOM   3636  NZ  LYS   232      51.553  22.958  46.771  1.00  0.00           N
ATOM   3637  HZ1 LYS   232      50.664  22.485  46.837  1.00  0.00           H
ATOM   3638  HZ2 LYS   232      51.329  23.919  46.991  1.00  0.00           H
ATOM   3639  HZ3 LYS   232      52.095  22.568  47.530  1.00  0.00           H
ATOM   3640  C   LYS   232      55.151  21.017  41.803  1.00  0.00           C
ATOM   3641  O   LYS   232      54.457  20.165  41.210  1.00  0.00           O
ATOM   3642  N   LEU   233      55.628  22.068  41.205  1.00  0.00           N
ATOM   3643  H   LEU   233      56.251  22.703  41.685  1.00  0.00           H
ATOM   3644  CA  LEU   233      55.505  22.407  39.772  1.00  0.00           C
ATOM   3645  HA  LEU   233      54.731  21.733  39.404  1.00  0.00           H
ATOM   3646  CB  LEU   233      55.196  23.911  39.603  1.00  0.00           C
ATOM   3647  HB2 LEU   233      55.856  24.489  40.251  1.00  0.00           H
ATOM   3648  HB3 LEU   233      55.271  24.051  38.525  1.00  0.00           H
ATOM   3649  CG  LEU   233      53.799  24.405  40.002  1.00  0.00           C
ATOM   3650  HG  LEU   233      53.785  24.221  41.076  1.00  0.00           H
ATOM   3651  CD1 LEU   233      53.444  25.885  39.705  1.00  0.00           C
ATOM   3652 HD11 LEU   233      52.368  26.044  39.630  1.00  0.00           H
ATOM   3653 HD12 LEU   233      53.901  26.114  38.741  1.00  0.00           H
ATOM   3654 HD13 LEU   233      53.854  26.531  40.480  1.00  0.00           H
ATOM   3655  CD2 LEU   233      52.755  23.470  39.419  1.00  0.00           C
ATOM   3656 HD21 LEU   233      52.874  22.512  39.924  1.00  0.00           H
ATOM   3657 HD22 LEU   233      51.761  23.834  39.680  1.00  0.00           H
ATOM   3658 HD23 LEU   233      52.934  23.365  38.349  1.00  0.00           H
ATOM   3659  C   LEU   233      56.698  22.102  38.890  1.00  0.00           C
ATOM   3660  O   LEU   233      56.685  22.329  37.639  1.00  0.00           O
ATOM   3661  N   GLN   234      57.879  21.661  39.425  1.00  0.00           N
ATOM   3662  H   GLN   234      57.923  21.549  40.428  1.00  0.00           H
ATOM   3663  CA  GLN   234      59.050  21.271  38.579  1.00  0.00           C
ATOM   3664  HA  GLN   234      59.281  22.083  37.890  1.00  0.00           H
ATOM   3665  CB  GLN   234      60.350  21.132  39.395  1.00  0.00           C
ATOM   3666  HB2 GLN   234      60.212  20.522  40.287  1.00  0.00           H
ATOM   3667  HB3 GLN   234      61.050  20.599  38.751  1.00  0.00           H
ATOM   3668  CG  GLN   234      60.867  22.526  39.806  1.00  0.00           C
ATOM   3669  HG2 GLN   234      60.971  23.070  38.868  1.00  0.00           H
ATOM   3670  HG3 GLN   234      60.053  23.053  40.303  1.00  0.00           H
ATOM   3671  CD  GLN   234      62.100  22.549  40.652  1.00  0.00           C
ATOM   3672  OE1 GLN   234      62.702  21.554  40.931  1.00  0.00           O
ATOM   3673  NE2 GLN   234      62.516  23.739  41.091  1.00  0.00           N
ATOM   3674 HE21 GLN   234      63.266  23.873  41.753  1.00  0.00           H
ATOM   3675 HE22 GLN   234      62.070  24.581  40.753  1.00  0.00           H
ATOM   3676  C   GLN   234      58.741  20.099  37.669  1.00  0.00           C
ATOM   3677  O   GLN   234      57.861  19.307  37.905  1.00  0.00           O
ATOM   3678  N   GLY   235      59.463  19.908  36.498  1.00  0.00           N
ATOM   3679  H   GLY   235      60.146  20.632  36.322  1.00  0.00           H
ATOM   3680  CA  GLY   235      59.159  19.065  35.406  1.00  0.00           C
ATOM   3681  HA2 GLY   235      59.924  19.120  34.631  1.00  0.00           H
ATOM   3682  HA3 GLY   235      59.045  18.025  35.714  1.00  0.00           H
ATOM   3683  C   GLY   235      57.759  19.259  34.753  1.00  0.00           C
ATOM   3684  O   GLY   235      57.579  18.928  33.554  1.00  0.00           O
ATOM   3685  N   LYS   236      56.764  19.848  35.346  1.00  0.00           N
ATOM   3686  H   LYS   236      56.937  19.986  36.332  1.00  0.00           H
ATOM   3687  CA  LYS   236      55.437  20.115  34.674  1.00  0.00           C
ATOM   3688  HA  LYS   236      55.139  19.344  33.964  1.00  0.00           H
ATOM   3689  CB  LYS   236      54.326  20.330  35.844  1.00  0.00           C
ATOM   3690  HB2 LYS   236      54.639  21.067  36.583  1.00  0.00           H
ATOM   3691  HB3 LYS   236      53.330  20.639  35.525  1.00  0.00           H
ATOM   3692  CG  LYS   236      54.245  19.023  36.687  1.00  0.00           C
ATOM   3693  HG2 LYS   236      54.132  18.158  36.035  1.00  0.00           H
ATOM   3694  HG3 LYS   236      55.205  18.900  37.187  1.00  0.00           H
ATOM   3695  CD  LYS   236      53.265  19.166  37.843  1.00  0.00           C
ATOM   3696  HD2 LYS   236      53.539  20.111  38.310  1.00  0.00           H
ATOM   3697  HD3 LYS   236      52.228  19.274  37.523  1.00  0.00           H
ATOM   3698  CE  LYS   236      53.507  18.033  38.891  1.00  0.00           C
ATOM   3699  HE2 LYS   236      53.196  17.045  38.554  1.00  0.00           H
ATOM   3700  HE3 LYS   236      54.570  17.956  39.121  1.00  0.00           H
ATOM   3701  NZ  LYS   236      52.869  18.342  40.204  1.00  0.00           N
ATOM   3702  HZ1 LYS   236      53.199  19.210  40.601  1.00  0.00           H
ATOM   3703  HZ2 LYS   236      53.004  17.648  40.925  1.00  0.00           H
ATOM   3704  HZ3 LYS   236      51.873  18.512  40.216  1.00  0.00           H
ATOM   3705  C   LYS   236      55.392  21.379  33.808  1.00  0.00           C
ATOM   3706  O   LYS   236      54.635  21.451  32.850  1.00  0.00           O
ATOM   3707  N   LEU   237      56.049  22.387  34.267  1.00  0.00           N
ATOM   3708  H   LEU   237      56.582  22.186  35.099  1.00  0.00           H
ATOM   3709  CA  LEU   237      56.497  23.567  33.528  1.00  0.00           C
ATOM   3710  HA  LEU   237      55.659  24.179  33.196  1.00  0.00           H
ATOM   3711  CB  LEU   237      57.425  24.425  34.398  1.00  0.00           C
ATOM   3712  HB2 LEU   237      58.155  23.756  34.852  1.00  0.00           H
ATOM   3713  HB3 LEU   237      57.717  25.282  33.790  1.00  0.00           H
ATOM   3714  CG  LEU   237      56.649  24.984  35.635  1.00  0.00           C
ATOM   3715  HG  LEU   237      56.025  24.174  36.013  1.00  0.00           H
ATOM   3716  CD1 LEU   237      57.699  25.327  36.710  1.00  0.00           C
ATOM   3717 HD11 LEU   237      58.352  26.106  36.316  1.00  0.00           H
ATOM   3718 HD12 LEU   237      58.324  24.481  36.997  1.00  0.00           H
ATOM   3719 HD13 LEU   237      57.207  25.550  37.657  1.00  0.00           H
ATOM   3720  CD2 LEU   237      55.771  26.199  35.283  1.00  0.00           C
ATOM   3721 HD21 LEU   237      55.107  26.460  36.107  1.00  0.00           H
ATOM   3722 HD22 LEU   237      56.439  27.059  35.248  1.00  0.00           H
ATOM   3723 HD23 LEU   237      55.103  26.106  34.427  1.00  0.00           H
ATOM   3724  C   LEU   237      57.246  23.092  32.288  1.00  0.00           C
ATOM   3725  O   LEU   237      57.921  22.074  32.192  1.00  0.00           O
ATOM   3726  N   SER   238      57.335  23.985  31.292  1.00  0.00           N
ATOM   3727  H   SER   238      56.742  24.801  31.336  1.00  0.00           H
ATOM   3728  CA  SER   238      58.236  23.907  30.082  1.00  0.00           C
ATOM   3729  HA  SER   238      58.286  22.917  29.629  1.00  0.00           H
ATOM   3730  CB  SER   238      57.608  24.874  29.020  1.00  0.00           C
ATOM   3731  HB2 SER   238      56.551  24.686  28.829  1.00  0.00           H
ATOM   3732  HB3 SER   238      57.787  25.896  29.355  1.00  0.00           H
ATOM   3733  OG  SER   238      58.279  24.722  27.757  1.00  0.00           O
ATOM   3734  HG  SER   238      58.599  25.602  27.540  1.00  0.00           H
ATOM   3735  C   SER   238      59.712  24.319  30.327  1.00  0.00           C
ATOM   3736  O   SER   238      60.006  25.071  31.281  1.00  0.00           O
ATOM   3737  N   ASP   239      60.614  23.908  29.458  1.00  0.00           N
ATOM   3738  H   ASP   239      60.333  23.338  28.672  1.00  0.00           H
ATOM   3739  CA  ASP   239      62.080  24.086  29.494  1.00  0.00           C
ATOM   3740  HA  ASP   239      62.315  23.978  30.554  1.00  0.00           H
ATOM   3741  CB  ASP   239      62.758  22.974  28.758  1.00  0.00           C
ATOM   3742  HB2 ASP   239      62.534  23.109  27.701  1.00  0.00           H
ATOM   3743  HB3 ASP   239      63.834  23.120  28.853  1.00  0.00           H
ATOM   3744  CG  ASP   239      62.205  21.609  29.192  1.00  0.00           C
ATOM   3745  OD1 ASP   239      62.101  21.319  30.378  1.00  0.00           O
ATOM   3746  OD2 ASP   239      61.958  20.802  28.263  1.00  0.00           O
ATOM   3747  C   ASP   239      62.537  25.508  29.154  1.00  0.00           C
ATOM   3748  O   ASP   239      63.665  25.979  29.468  1.00  0.00           O
ATOM   3749  N   ASP   240      61.663  26.225  28.391  1.00  0.00           N
ATOM   3750  H   ASP   240      60.726  25.849  28.395  1.00  0.00           H
ATOM   3751  CA  ASP   240      61.835  27.633  27.866  1.00  0.00           C
ATOM   3752  HA  ASP   240      62.871  27.870  27.627  1.00  0.00           H
ATOM   3753  CB  ASP   240      61.076  27.880  26.532  1.00  0.00           C
ATOM   3754  HB2 ASP   240      61.109  28.938  26.267  1.00  0.00           H
ATOM   3755  HB3 ASP   240      61.482  27.309  25.696  1.00  0.00           H
ATOM   3756  CG  ASP   240      59.620  27.387  26.541  1.00  0.00           C
ATOM   3757  OD1 ASP   240      58.914  27.353  27.552  1.00  0.00           O
ATOM   3758  OD2 ASP   240      59.044  27.000  25.452  1.00  0.00           O
ATOM   3759  C   ASP   240      61.390  28.653  28.937  1.00  0.00           C
ATOM   3760  O   ASP   240      61.530  29.862  28.756  1.00  0.00           O
ATOM   3761  N   ILE   241      60.956  28.237  30.114  1.00  0.00           N
ATOM   3762  H   ILE   241      60.737  27.253  30.183  1.00  0.00           H
ATOM   3763  CA  ILE   241      60.765  29.029  31.377  1.00  0.00           C
ATOM   3764  HA  ILE   241      60.572  30.040  31.019  1.00  0.00           H
ATOM   3765  CB  ILE   241      59.515  28.430  32.222  1.00  0.00           C
ATOM   3766  HB  ILE   241      59.779  27.423  32.546  1.00  0.00           H
ATOM   3767  CG2 ILE   241      59.241  29.235  33.523  1.00  0.00           C
ATOM   3768 HG21 ILE   241      60.025  29.082  34.265  1.00  0.00           H
ATOM   3769 HG22 ILE   241      58.319  28.732  33.816  1.00  0.00           H
ATOM   3770 HG23 ILE   241      59.122  30.308  33.374  1.00  0.00           H
ATOM   3771  CG1 ILE   241      58.293  28.367  31.249  1.00  0.00           C
ATOM   3772 HG12 ILE   241      58.406  29.178  30.529  1.00  0.00           H
ATOM   3773 HG13 ILE   241      58.509  27.476  30.660  1.00  0.00           H
ATOM   3774  CD1 ILE   241      56.851  28.344  31.748  1.00  0.00           C
ATOM   3775 HD11 ILE   241      56.542  29.297  32.176  1.00  0.00           H
ATOM   3776 HD12 ILE   241      56.781  27.527  32.467  1.00  0.00           H
ATOM   3777 HD13 ILE   241      56.200  28.238  30.880  1.00  0.00           H
ATOM   3778  C   ILE   241      62.105  29.003  32.270  1.00  0.00           C
ATOM   3779  O   ILE   241      62.631  28.006  32.704  1.00  0.00           O
ATOM   3780  N   PRO   242      62.662  30.184  32.580  1.00  0.00           N
ATOM   3781  CD  PRO   242      62.450  31.443  31.889  1.00  0.00           C
ATOM   3782  HD2 PRO   242      61.704  32.047  32.405  1.00  0.00           H
ATOM   3783  HD3 PRO   242      62.359  31.129  30.849  1.00  0.00           H
ATOM   3784  CG  PRO   242      63.789  32.216  31.976  1.00  0.00           C
ATOM   3785  HG2 PRO   242      63.720  33.299  32.074  1.00  0.00           H
ATOM   3786  HG3 PRO   242      64.435  32.043  31.114  1.00  0.00           H
ATOM   3787  CB  PRO   242      64.405  31.628  33.253  1.00  0.00           C
ATOM   3788  HB2 PRO   242      64.038  32.187  34.114  1.00  0.00           H
ATOM   3789  HB3 PRO   242      65.494  31.639  33.228  1.00  0.00           H
ATOM   3790  CA  PRO   242      63.904  30.244  33.399  1.00  0.00           C
ATOM   3791  HA  PRO   242      64.593  29.528  32.950  1.00  0.00           H
ATOM   3792  C   PRO   242      63.723  29.852  34.863  1.00  0.00           C
ATOM   3793  O   PRO   242      62.750  30.397  35.414  1.00  0.00           O
ATOM   3794  N   PRO   243      64.551  29.022  35.508  1.00  0.00           N
ATOM   3795  CD  PRO   243      65.476  28.050  34.941  1.00  0.00           C
ATOM   3796  HD2 PRO   243      66.465  28.506  34.918  1.00  0.00           H
ATOM   3797  HD3 PRO   243      65.260  27.822  33.897  1.00  0.00           H
ATOM   3798  CG  PRO   243      65.531  26.917  35.984  1.00  0.00           C
ATOM   3799  HG2 PRO   243      66.528  26.494  35.869  1.00  0.00           H
ATOM   3800  HG3 PRO   243      64.756  26.185  35.755  1.00  0.00           H
ATOM   3801  CB  PRO   243      65.327  27.678  37.332  1.00  0.00           C
ATOM   3802  HB2 PRO   243      66.204  28.301  37.501  1.00  0.00           H
ATOM   3803  HB3 PRO   243      65.046  27.028  38.162  1.00  0.00           H
ATOM   3804  CA  PRO   243      64.259  28.719  36.907  1.00  0.00           C
ATOM   3805  HA  PRO   243      63.255  28.299  36.870  1.00  0.00           H
ATOM   3806  C   PRO   243      64.165  29.974  37.873  1.00  0.00           C
ATOM   3807  O   PRO   243      63.461  29.901  38.869  1.00  0.00           O
ATOM   3808  N   SER   244      64.805  31.152  37.491  1.00  0.00           N
ATOM   3809  H   SER   244      65.290  31.163  36.605  1.00  0.00           H
ATOM   3810  CA  SER   244      64.722  32.396  38.225  1.00  0.00           C
ATOM   3811  HA  SER   244      64.884  32.141  39.273  1.00  0.00           H
ATOM   3812  CB  SER   244      65.879  33.304  37.816  1.00  0.00           C
ATOM   3813  HB2 SER   244      65.577  33.789  36.889  1.00  0.00           H
ATOM   3814  HB3 SER   244      65.906  34.104  38.555  1.00  0.00           H
ATOM   3815  OG  SER   244      67.072  32.576  37.671  1.00  0.00           O
ATOM   3816  HG  SER   244      67.201  31.959  38.395  1.00  0.00           H
ATOM   3817  C   SER   244      63.364  33.040  38.081  1.00  0.00           C
ATOM   3818  O   SER   244      63.138  34.000  38.772  1.00  0.00           O
ATOM   3819  N   ALA   245      62.503  32.627  37.184  1.00  0.00           N
ATOM   3820  H   ALA   245      62.787  31.782  36.709  1.00  0.00           H
ATOM   3821  CA  ALA   245      61.240  33.303  36.902  1.00  0.00           C
ATOM   3822  HA  ALA   245      61.450  34.331  36.604  1.00  0.00           H
ATOM   3823  CB  ALA   245      60.483  32.658  35.772  1.00  0.00           C
ATOM   3824  HB1 ALA   245      60.399  31.623  36.102  1.00  0.00           H
ATOM   3825  HB2 ALA   245      60.964  32.847  34.812  1.00  0.00           H
ATOM   3826  HB3 ALA   245      59.557  33.225  35.673  1.00  0.00           H
ATOM   3827  C   ALA   245      60.411  33.235  38.157  1.00  0.00           C
ATOM   3828  O   ALA   245      60.460  32.246  38.947  1.00  0.00           O
ATOM   3829  N   PRO   246      59.641  34.296  38.507  1.00  0.00           N
ATOM   3830  CD  PRO   246      59.554  35.569  37.878  1.00  0.00           C
ATOM   3831  HD2 PRO   246      59.536  35.509  36.790  1.00  0.00           H
ATOM   3832  HD3 PRO   246      60.484  36.061  38.163  1.00  0.00           H
ATOM   3833  CG  PRO   246      58.303  36.250  38.437  1.00  0.00           C
ATOM   3834  HG2 PRO   246      57.357  35.973  37.972  1.00  0.00           H
ATOM   3835  HG3 PRO   246      58.520  37.307  38.285  1.00  0.00           H
ATOM   3836  CB  PRO   246      58.291  35.803  39.899  1.00  0.00           C
ATOM   3837  HB2 PRO   246      57.298  35.992  40.305  1.00  0.00           H
ATOM   3838  HB3 PRO   246      59.056  36.333  40.468  1.00  0.00           H
ATOM   3839  CA  PRO   246      58.678  34.311  39.663  1.00  0.00           C
ATOM   3840  HA  PRO   246      59.214  33.965  40.546  1.00  0.00           H
ATOM   3841  C   PRO   246      57.408  33.492  39.442  1.00  0.00           C
ATOM   3842  O   PRO   246      56.997  33.189  38.297  1.00  0.00           O
ATOM   3843  N   MET   247      56.684  33.440  40.584  1.00  0.00           N
ATOM   3844  H   MET   247      57.085  33.707  41.471  1.00  0.00           H
ATOM   3845  CA  MET   247      55.358  32.810  40.660  1.00  0.00           C
ATOM   3846  HA  MET   247      54.778  33.022  39.762  1.00  0.00           H
ATOM   3847  CB  MET   247      55.584  31.310  40.761  1.00  0.00           C
ATOM   3848  HB2 MET   247      56.149  30.990  39.886  1.00  0.00           H
ATOM   3849  HB3 MET   247      56.242  31.092  41.602  1.00  0.00           H
ATOM   3850  CG  MET   247      54.290  30.430  40.852  1.00  0.00           C
ATOM   3851  HG2 MET   247      54.691  29.426  40.990  1.00  0.00           H
ATOM   3852  HG3 MET   247      53.848  30.649  41.824  1.00  0.00           H
ATOM   3853  SD  MET   247      52.999  30.444  39.688  1.00  0.00           S
ATOM   3854  CE  MET   247      53.825  29.602  38.275  1.00  0.00           C
ATOM   3855  HE1 MET   247      53.068  29.685  37.494  1.00  0.00           H
ATOM   3856  HE2 MET   247      54.737  30.179  38.124  1.00  0.00           H
ATOM   3857  HE3 MET   247      53.900  28.518  38.359  1.00  0.00           H
ATOM   3858  C   MET   247      54.644  33.217  41.963  1.00  0.00           C
ATOM   3859  O   MET   247      55.218  33.045  43.043  1.00  0.00           O
ATOM   3860  N   ALA   248      53.455  33.889  41.883  1.00  0.00           N
ATOM   3861  H   ALA   248      53.162  34.021  40.926  1.00  0.00           H
ATOM   3862  CA  ALA   248      52.711  34.180  43.076  1.00  0.00           C
ATOM   3863  HA  ALA   248      53.377  34.580  43.840  1.00  0.00           H
ATOM   3864  CB  ALA   248      51.697  35.216  42.707  1.00  0.00           C
ATOM   3865  HB1 ALA   248      50.912  34.731  42.127  1.00  0.00           H
ATOM   3866  HB2 ALA   248      52.105  36.032  42.110  1.00  0.00           H
ATOM   3867  HB3 ALA   248      51.119  35.527  43.577  1.00  0.00           H
ATOM   3868  C   ALA   248      52.001  32.969  43.747  1.00  0.00           C
ATOM   3869  O   ALA   248      51.485  32.183  43.021  1.00  0.00           O
ATOM   3870  N   ILE   249      52.082  32.899  45.057  1.00  0.00           N
ATOM   3871  H   ILE   249      52.800  33.475  45.471  1.00  0.00           H
ATOM   3872  CA  ILE   249      51.596  31.862  45.932  1.00  0.00           C
ATOM   3873  HA  ILE   249      51.114  31.060  45.373  1.00  0.00           H
ATOM   3874  CB  ILE   249      52.751  31.133  46.786  1.00  0.00           C
ATOM   3875  HB  ILE   249      53.157  31.860  47.491  1.00  0.00           H
ATOM   3876  CG2 ILE   249      52.075  29.998  47.562  1.00  0.00           C
ATOM   3877 HG21 ILE   249      52.843  29.258  47.788  1.00  0.00           H
ATOM   3878 HG22 ILE   249      51.344  29.409  47.010  1.00  0.00           H
ATOM   3879 HG23 ILE   249      51.654  30.339  48.508  1.00  0.00           H
ATOM   3880  CG1 ILE   249      53.954  30.651  45.842  1.00  0.00           C
ATOM   3881 HG12 ILE   249      54.216  31.554  45.292  1.00  0.00           H
ATOM   3882 HG13 ILE   249      54.772  30.184  46.390  1.00  0.00           H
ATOM   3883  CD1 ILE   249      53.607  29.663  44.721  1.00  0.00           C
ATOM   3884 HD11 ILE   249      54.335  29.543  43.918  1.00  0.00           H
ATOM   3885 HD12 ILE   249      52.681  29.915  44.203  1.00  0.00           H
ATOM   3886 HD13 ILE   249      53.361  28.704  45.176  1.00  0.00           H
ATOM   3887  C   ILE   249      50.467  32.439  46.810  1.00  0.00           C
ATOM   3888  O   ILE   249      50.622  33.431  47.465  1.00  0.00           O
ATOM   3889  N   ASN   250      49.352  31.711  46.897  1.00  0.00           N
ATOM   3890  H   ASN   250      49.131  31.010  46.204  1.00  0.00           H
ATOM   3891  CA  ASN   250      48.286  31.917  47.891  1.00  0.00           C
ATOM   3892  HA  ASN   250      48.508  32.849  48.410  1.00  0.00           H
ATOM   3893  CB  ASN   250      46.911  31.892  47.140  1.00  0.00           C
ATOM   3894  HB2 ASN   250      46.872  32.742  46.457  1.00  0.00           H
ATOM   3895  HB3 ASN   250      46.989  31.036  46.470  1.00  0.00           H
ATOM   3896  CG  ASN   250      45.729  31.825  48.131  1.00  0.00           C
ATOM   3897  OD1 ASN   250      45.812  32.447  49.191  1.00  0.00           O
ATOM   3898  ND2 ASN   250      44.749  31.091  47.772  1.00  0.00           N
ATOM   3899 HD21 ASN   250      44.867  30.570  46.915  1.00  0.00           H
ATOM   3900 HD22 ASN   250      44.054  30.952  48.493  1.00  0.00           H
ATOM   3901  C   ASN   250      48.484  30.769  48.948  1.00  0.00           C
ATOM   3902  O   ASN   250      48.276  29.564  48.639  1.00  0.00           O
ATOM   3903  N   CYS   251      48.990  31.148  50.157  1.00  0.00           N
ATOM   3904  H   CYS   251      49.143  32.123  50.371  1.00  0.00           H
ATOM   3905  CA  CYS   251      49.525  30.169  51.078  1.00  0.00           C
ATOM   3906  HA  CYS   251      50.229  29.475  50.618  1.00  0.00           H
ATOM   3907  CB  CYS   251      50.260  30.926  52.198  1.00  0.00           C
ATOM   3908  HB2 CYS   251      49.626  31.706  52.618  1.00  0.00           H
ATOM   3909  HB3 CYS   251      50.622  30.401  53.082  1.00  0.00           H
ATOM   3910  SG  CYS   251      51.763  31.675  51.485  1.00  0.00           S
ATOM   3911  HG  CYS   251      51.160  31.858  50.307  1.00  0.00           H
ATOM   3912  C   CYS   251      48.496  29.258  51.721  1.00  0.00           C
ATOM   3913  O   CYS   251      48.842  28.163  52.159  1.00  0.00           O
ATOM   3914  N   GLU   252      47.273  29.787  52.032  1.00  0.00           N
ATOM   3915  H   GLU   252      47.111  30.735  51.721  1.00  0.00           H
ATOM   3916  CA  GLU   252      46.181  29.240  52.826  1.00  0.00           C
ATOM   3917  HA  GLU   252      45.519  30.054  53.118  1.00  0.00           H
ATOM   3918  CB  GLU   252      45.281  28.221  51.990  1.00  0.00           C
ATOM   3919  HB2 GLU   252      45.975  27.472  51.609  1.00  0.00           H
ATOM   3920  HB3 GLU   252      44.662  27.603  52.640  1.00  0.00           H
ATOM   3921  CG  GLU   252      44.438  28.902  50.780  1.00  0.00           C
ATOM   3922  HG2 GLU   252      45.089  29.718  50.462  1.00  0.00           H
ATOM   3923  HG3 GLU   252      44.258  28.094  50.072  1.00  0.00           H
ATOM   3924  CD  GLU   252      42.978  29.375  51.133  1.00  0.00           C
ATOM   3925  OE1 GLU   252      42.418  28.906  52.164  1.00  0.00           O
ATOM   3926  OE2 GLU   252      42.527  30.193  50.370  1.00  0.00           O
ATOM   3927  C   GLU   252      46.683  28.647  54.173  1.00  0.00           C
ATOM   3928  O   GLU   252      46.220  27.619  54.639  1.00  0.00           O
ATOM   3929  N   TYR   253      47.717  29.196  54.820  1.00  0.00           N
ATOM   3930  H   TYR   253      48.176  30.004  54.424  1.00  0.00           H
ATOM   3931  CA  TYR   253      48.498  28.566  55.898  1.00  0.00           C
ATOM   3932  HA  TYR   253      48.718  27.546  55.581  1.00  0.00           H
ATOM   3933  CB  TYR   253      49.878  29.305  56.134  1.00  0.00           C
ATOM   3934  HB2 TYR   253      50.442  28.825  56.934  1.00  0.00           H
ATOM   3935  HB3 TYR   253      50.512  29.175  55.257  1.00  0.00           H
ATOM   3936  CG  TYR   253      49.861  30.824  56.366  1.00  0.00           C
ATOM   3937  CD1 TYR   253      48.943  31.436  57.275  1.00  0.00           C
ATOM   3938  HD1 TYR   253      48.315  30.854  57.932  1.00  0.00           H
ATOM   3939  CE1 TYR   253      48.872  32.871  57.404  1.00  0.00           C
ATOM   3940  HE1 TYR   253      48.108  33.287  58.044  1.00  0.00           H
ATOM   3941  CZ  TYR   253      49.767  33.682  56.662  1.00  0.00           C
ATOM   3942  OH  TYR   253      49.719  35.037  56.766  1.00  0.00           O
ATOM   3943  HH  TYR   253      48.906  35.162  57.261  1.00  0.00           H
ATOM   3944  CE2 TYR   253      50.642  33.074  55.770  1.00  0.00           C
ATOM   3945  HE2 TYR   253      51.273  33.727  55.184  1.00  0.00           H
ATOM   3946  CD2 TYR   253      50.674  31.743  55.595  1.00  0.00           C
ATOM   3947  HD2 TYR   253      51.342  31.373  54.831  1.00  0.00           H
ATOM   3948  C   TYR   253      47.741  28.328  57.262  1.00  0.00           C
ATOM   3949  O   TYR   253      48.391  27.823  58.204  1.00  0.00           O
ATOM   3950  N   GLY   254      46.500  28.760  57.382  1.00  0.00           N
ATOM   3951  H   GLY   254      46.174  29.225  56.547  1.00  0.00           H
ATOM   3952  CA  GLY   254      45.641  28.587  58.643  1.00  0.00           C
ATOM   3953  HA2 GLY   254      46.186  29.022  59.482  1.00  0.00           H
ATOM   3954  HA3 GLY   254      44.625  28.981  58.657  1.00  0.00           H
ATOM   3955  C   GLY   254      45.604  27.051  59.086  1.00  0.00           C
ATOM   3956  O   GLY   254      45.421  26.848  60.276  1.00  0.00           O
ATOM   3957  N   SER   255      45.936  26.101  58.242  1.00  0.00           N
ATOM   3958  H   SER   255      46.041  26.246  57.247  1.00  0.00           H
ATOM   3959  CA  SER   255      46.180  24.698  58.671  1.00  0.00           C
ATOM   3960  HA  SER   255      45.441  24.417  59.421  1.00  0.00           H
ATOM   3961  CB  SER   255      45.933  23.859  57.449  1.00  0.00           C
ATOM   3962  HB2 SER   255      46.488  22.922  57.480  1.00  0.00           H
ATOM   3963  HB3 SER   255      44.883  23.608  57.299  1.00  0.00           H
ATOM   3964  OG  SER   255      46.545  24.321  56.195  1.00  0.00           O
ATOM   3965  HG  SER   255      47.313  23.768  56.030  1.00  0.00           H
ATOM   3966  C   SER   255      47.527  24.420  59.346  1.00  0.00           C
ATOM   3967  O   SER   255      47.746  23.240  59.616  1.00  0.00           O
ATOM   3968  N   PHE   256      48.388  25.375  59.558  1.00  0.00           N
ATOM   3969  H   PHE   256      48.078  26.298  59.293  1.00  0.00           H
ATOM   3970  CA  PHE   256      49.729  25.118  60.097  1.00  0.00           C
ATOM   3971  HA  PHE   256      50.113  24.344  59.432  1.00  0.00           H
ATOM   3972  CB  PHE   256      50.637  26.371  59.987  1.00  0.00           C
ATOM   3973  HB2 PHE   256      50.990  26.413  58.957  1.00  0.00           H
ATOM   3974  HB3 PHE   256      49.944  27.186  60.197  1.00  0.00           H
ATOM   3975  CG  PHE   256      51.843  26.396  60.820  1.00  0.00           C
ATOM   3976  CD1 PHE   256      52.905  25.557  60.457  1.00  0.00           C
ATOM   3977  HD1 PHE   256      52.936  24.905  59.597  1.00  0.00           H
ATOM   3978  CE1 PHE   256      54.101  25.733  61.195  1.00  0.00           C
ATOM   3979  HE1 PHE   256      54.940  25.113  60.915  1.00  0.00           H
ATOM   3980  CZ  PHE   256      54.172  26.595  62.290  1.00  0.00           C
ATOM   3981  HZ  PHE   256      55.130  26.610  62.788  1.00  0.00           H
ATOM   3982  CE2 PHE   256      53.023  27.332  62.727  1.00  0.00           C
ATOM   3983  HE2 PHE   256      53.010  28.011  63.567  1.00  0.00           H
ATOM   3984  CD2 PHE   256      51.852  27.094  62.036  1.00  0.00           C
ATOM   3985  HD2 PHE   256      50.997  27.684  62.332  1.00  0.00           H
ATOM   3986  C   PHE   256      49.597  24.544  61.527  1.00  0.00           C
ATOM   3987  O   PHE   256      48.778  24.996  62.336  1.00  0.00           O
ATOM   3988  N   ASP   257      50.376  23.459  61.789  1.00  0.00           N
ATOM   3989  H   ASP   257      51.053  23.246  61.072  1.00  0.00           H
ATOM   3990  CA  ASP   257      50.459  22.768  63.092  1.00  0.00           C
ATOM   3991  HA  ASP   257      51.345  22.135  63.045  1.00  0.00           H
ATOM   3992  CB  ASP   257      50.783  23.809  64.170  1.00  0.00           C
ATOM   3993  HB2 ASP   257      51.542  24.403  63.660  1.00  0.00           H
ATOM   3994  HB3 ASP   257      49.926  24.406  64.481  1.00  0.00           H
ATOM   3995  CG  ASP   257      51.392  23.122  65.427  1.00  0.00           C
ATOM   3996  OD1 ASP   257      52.046  22.059  65.281  1.00  0.00           O
ATOM   3997  OD2 ASP   257      51.165  23.641  66.484  1.00  0.00           O
ATOM   3998  C   ASP   257      49.267  21.872  63.354  1.00  0.00           C
ATOM   3999  O   ASP   257      49.025  21.479  64.451  1.00  0.00           O
ATOM   4000  N   ASN   258      48.510  21.484  62.312  1.00  0.00           N
ATOM   4001  H   ASN   258      48.727  21.887  61.411  1.00  0.00           H
ATOM   4002  CA  ASN   258      47.540  20.416  62.329  1.00  0.00           C
ATOM   4003  HA  ASN   258      46.878  20.807  63.101  1.00  0.00           H
ATOM   4004  CB  ASN   258      46.813  20.338  60.966  1.00  0.00           C
ATOM   4005  HB2 ASN   258      47.513  20.280  60.134  1.00  0.00           H
ATOM   4006  HB3 ASN   258      46.320  19.377  60.811  1.00  0.00           H
ATOM   4007  CG  ASN   258      45.639  21.282  60.765  1.00  0.00           C
ATOM   4008  OD1 ASN   258      45.279  22.062  61.613  1.00  0.00           O
ATOM   4009  ND2 ASN   258      44.942  21.041  59.720  1.00  0.00           N
ATOM   4010 HD21 ASN   258      45.172  20.306  59.067  1.00  0.00           H
ATOM   4011 HD22 ASN   258      44.277  21.720  59.375  1.00  0.00           H
ATOM   4012  C   ASN   258      48.101  19.065  62.826  1.00  0.00           C
ATOM   4013  O   ASN   258      47.316  18.227  63.241  1.00  0.00           O
ATOM   4014  N   GLU   259      49.402  18.809  62.912  1.00  0.00           N
ATOM   4015  H   GLU   259      49.962  19.593  62.611  1.00  0.00           H
ATOM   4016  CA  GLU   259      50.113  17.753  63.658  1.00  0.00           C
ATOM   4017  HA  GLU   259      49.470  16.876  63.592  1.00  0.00           H
ATOM   4018  CB  GLU   259      51.333  17.502  62.860  1.00  0.00           C
ATOM   4019  HB2 GLU   259      51.826  16.667  63.359  1.00  0.00           H
ATOM   4020  HB3 GLU   259      50.981  17.075  61.921  1.00  0.00           H
ATOM   4021  CG  GLU   259      52.354  18.592  62.672  1.00  0.00           C
ATOM   4022  HG2 GLU   259      52.382  19.298  63.502  1.00  0.00           H
ATOM   4023  HG3 GLU   259      53.343  18.133  62.656  1.00  0.00           H
ATOM   4024  CD  GLU   259      52.219  19.511  61.486  1.00  0.00           C
ATOM   4025  OE1 GLU   259      53.088  19.629  60.636  1.00  0.00           O
ATOM   4026  OE2 GLU   259      51.215  20.295  61.493  1.00  0.00           O
ATOM   4027  C   GLU   259      50.345  17.955  65.165  1.00  0.00           C
ATOM   4028  O   GLU   259      50.710  16.955  65.809  1.00  0.00           O
ATOM   4029  N   HID   260      50.077  19.195  65.670  1.00  0.00           N
ATOM   4030  H   HID   260      49.711  19.872  65.017  1.00  0.00           H
ATOM   4031  CA  HID   260      50.074  19.725  67.037  1.00  0.00           C
ATOM   4032  HA  HID   260      50.051  20.799  66.856  1.00  0.00           H
ATOM   4033  CB  HID   260      48.799  19.387  67.865  1.00  0.00           C
ATOM   4034  HB2 HID   260      48.979  18.396  68.282  1.00  0.00           H
ATOM   4035  HB3 HID   260      48.640  20.080  68.692  1.00  0.00           H
ATOM   4036  CG  HID   260      47.481  19.254  67.182  1.00  0.00           C
ATOM   4037  ND1 HID   260      46.846  20.263  66.515  1.00  0.00           N
ATOM   4038  HD1 HID   260      47.206  21.175  66.273  1.00  0.00           H
ATOM   4039  CE1 HID   260      45.627  19.926  66.154  1.00  0.00           C
ATOM   4040  HE1 HID   260      44.861  20.524  65.684  1.00  0.00           H
ATOM   4041  NE2 HID   260      45.435  18.633  66.524  1.00  0.00           N
ATOM   4042  CD2 HID   260      46.628  18.234  67.175  1.00  0.00           C
ATOM   4043  HD2 HID   260      46.874  17.250  67.546  1.00  0.00           H
ATOM   4044  C   HID   260      51.361  19.620  67.786  1.00  0.00           C
ATOM   4045  O   HID   260      51.486  18.881  68.802  1.00  0.00           O
ATOM   4046  N   VAL   261      52.293  20.373  67.348  1.00  0.00           N
ATOM   4047  H   VAL   261      52.043  21.061  66.652  1.00  0.00           H
ATOM   4048  CA  VAL   261      53.751  20.307  67.714  1.00  0.00           C
ATOM   4049  HA  VAL   261      53.965  19.548  68.468  1.00  0.00           H
ATOM   4050  CB  VAL   261      54.496  19.671  66.450  1.00  0.00           C
ATOM   4051  HB  VAL   261      54.262  20.293  65.585  1.00  0.00           H
ATOM   4052  CG1 VAL   261      56.041  19.713  66.635  1.00  0.00           C
ATOM   4053 HG11 VAL   261      56.492  19.196  65.787  1.00  0.00           H
ATOM   4054 HG12 VAL   261      56.314  20.749  66.836  1.00  0.00           H
ATOM   4055 HG13 VAL   261      56.170  19.148  67.557  1.00  0.00           H
ATOM   4056  CG2 VAL   261      54.072  18.230  66.241  1.00  0.00           C
ATOM   4057 HG21 VAL   261      54.484  17.868  65.299  1.00  0.00           H
ATOM   4058 HG22 VAL   261      52.999  18.054  66.164  1.00  0.00           H
ATOM   4059 HG23 VAL   261      54.486  17.723  67.113  1.00  0.00           H
ATOM   4060  C   VAL   261      54.273  21.686  68.197  1.00  0.00           C
ATOM   4061  O   VAL   261      55.044  21.648  69.129  1.00  0.00           O
ATOM   4062  N   VAL   262      54.012  22.790  67.510  1.00  0.00           N
ATOM   4063  H   VAL   262      53.345  22.731  66.753  1.00  0.00           H
ATOM   4064  CA  VAL   262      54.786  24.049  67.743  1.00  0.00           C
ATOM   4065  HA  VAL   262      55.642  23.883  68.398  1.00  0.00           H
ATOM   4066  CB  VAL   262      55.502  24.538  66.482  1.00  0.00           C
ATOM   4067  HB  VAL   262      55.789  25.571  66.677  1.00  0.00           H
ATOM   4068  CG1 VAL   262      56.824  23.686  66.206  1.00  0.00           C
ATOM   4069 HG11 VAL   262      56.581  22.900  65.491  1.00  0.00           H
ATOM   4070 HG12 VAL   262      57.645  24.205  65.711  1.00  0.00           H
ATOM   4071 HG13 VAL   262      57.145  23.201  67.128  1.00  0.00           H
ATOM   4072  CG2 VAL   262      54.541  24.549  65.267  1.00  0.00           C
ATOM   4073 HG21 VAL   262      55.047  24.894  64.367  1.00  0.00           H
ATOM   4074 HG22 VAL   262      53.602  25.086  65.401  1.00  0.00           H
ATOM   4075 HG23 VAL   262      54.252  23.525  65.027  1.00  0.00           H
ATOM   4076  C   VAL   262      54.034  25.186  68.431  1.00  0.00           C
ATOM   4077  O   VAL   262      54.613  25.849  69.339  1.00  0.00           O
ATOM   4078  N   LEU   263      52.745  25.322  68.101  1.00  0.00           N
ATOM   4079  H   LEU   263      52.331  24.787  67.351  1.00  0.00           H
ATOM   4080  CA  LEU   263      51.803  26.255  68.708  1.00  0.00           C
ATOM   4081  HA  LEU   263      52.317  27.216  68.750  1.00  0.00           H
ATOM   4082  CB  LEU   263      50.634  26.525  67.792  1.00  0.00           C
ATOM   4083  HB2 LEU   263      49.943  25.682  67.774  1.00  0.00           H
ATOM   4084  HB3 LEU   263      50.009  27.258  68.304  1.00  0.00           H
ATOM   4085  CG  LEU   263      50.924  27.036  66.395  1.00  0.00           C
ATOM   4086  HG  LEU   263      51.703  26.434  65.928  1.00  0.00           H
ATOM   4087  CD1 LEU   263      49.641  26.920  65.666  1.00  0.00           C
ATOM   4088 HD11 LEU   263      49.786  26.923  64.586  1.00  0.00           H
ATOM   4089 HD12 LEU   263      48.935  27.704  65.940  1.00  0.00           H
ATOM   4090 HD13 LEU   263      49.065  26.024  65.897  1.00  0.00           H
ATOM   4091  CD2 LEU   263      51.387  28.476  66.187  1.00  0.00           C
ATOM   4092 HD21 LEU   263      50.628  29.040  66.729  1.00  0.00           H
ATOM   4093 HD22 LEU   263      52.403  28.717  66.497  1.00  0.00           H
ATOM   4094 HD23 LEU   263      51.382  28.672  65.115  1.00  0.00           H
ATOM   4095  C   LEU   263      51.237  25.926  70.137  1.00  0.00           C
ATOM   4096  O   LEU   263      50.501  25.014  70.337  1.00  0.00           O
ATOM   4097  N   PRO   264      51.549  26.681  71.198  1.00  0.00           N
ATOM   4098  CD  PRO   264      52.534  27.769  71.297  1.00  0.00           C
ATOM   4099  HD2 PRO   264      52.359  28.450  70.466  1.00  0.00           H
ATOM   4100  HD3 PRO   264      53.538  27.363  71.169  1.00  0.00           H
ATOM   4101  CG  PRO   264      52.445  28.416  72.665  1.00  0.00           C
ATOM   4102  HG2 PRO   264      51.604  29.107  72.721  1.00  0.00           H
ATOM   4103  HG3 PRO   264      53.403  28.828  72.985  1.00  0.00           H
ATOM   4104  CB  PRO   264      51.948  27.204  73.504  1.00  0.00           C
ATOM   4105  HB2 PRO   264      51.448  27.530  74.416  1.00  0.00           H
ATOM   4106  HB3 PRO   264      52.757  26.580  73.886  1.00  0.00           H
ATOM   4107  CA  PRO   264      51.062  26.380  72.534  1.00  0.00           C
ATOM   4108  HA  PRO   264      51.277  25.344  72.794  1.00  0.00           H
ATOM   4109  C   PRO   264      49.570  26.591  72.751  1.00  0.00           C
ATOM   4110  O   PRO   264      49.031  27.718  72.660  1.00  0.00           O
ATOM   4111  N   ARG   265      48.767  25.492  73.025  1.00  0.00           N
ATOM   4112  H   ARG   265      49.163  24.563  73.041  1.00  0.00           H
ATOM   4113  CA  ARG   265      47.281  25.512  73.207  1.00  0.00           C
ATOM   4114  HA  ARG   265      46.824  26.395  72.761  1.00  0.00           H
ATOM   4115  CB  ARG   265      46.584  24.291  72.466  1.00  0.00           C
ATOM   4116  HB2 ARG   265      46.916  23.405  73.009  1.00  0.00           H
ATOM   4117  HB3 ARG   265      45.527  24.411  72.702  1.00  0.00           H
ATOM   4118  CG  ARG   265      46.892  24.360  70.988  1.00  0.00           C
ATOM   4119  HG2 ARG   265      46.839  25.388  70.630  1.00  0.00           H
ATOM   4120  HG3 ARG   265      47.905  24.047  70.743  1.00  0.00           H
ATOM   4121  CD  ARG   265      45.907  23.593  70.264  1.00  0.00           C
ATOM   4122  HD2 ARG   265      44.858  23.835  70.439  1.00  0.00           H
ATOM   4123  HD3 ARG   265      46.045  23.868  69.218  1.00  0.00           H
ATOM   4124  NE  ARG   265      46.105  22.159  70.400  1.00  0.00           N
ATOM   4125  HE  ARG   265      46.889  21.796  70.924  1.00  0.00           H
ATOM   4126  CZ  ARG   265      45.198  21.279  70.082  1.00  0.00           C
ATOM   4127  NH1 ARG   265      44.107  21.567  69.472  1.00  0.00           N
ATOM   4128 HH11 ARG   265      43.967  22.541  69.242  1.00  0.00           H
ATOM   4129 HH12 ARG   265      43.542  20.850  69.039  1.00  0.00           H
ATOM   4130  NH2 ARG   265      45.477  20.053  70.343  1.00  0.00           N
ATOM   4131 HH21 ARG   265      46.313  19.803  70.851  1.00  0.00           H
ATOM   4132 HH22 ARG   265      44.896  19.348  69.912  1.00  0.00           H
ATOM   4133  C   ARG   265      46.980  25.664  74.749  1.00  0.00           C
ATOM   4134  O   ARG   265      47.471  24.970  75.564  1.00  0.00           O
ATOM   4135  N   THR   266      45.915  26.430  75.070  1.00  0.00           N
ATOM   4136  H   THR   266      45.377  26.805  74.301  1.00  0.00           H
ATOM   4137  CA  THR   266      45.303  26.346  76.354  1.00  0.00           C
ATOM   4138  HA  THR   266      46.014  26.268  77.175  1.00  0.00           H
ATOM   4139  CB  THR   266      44.496  27.603  76.792  1.00  0.00           C
ATOM   4140  HB  THR   266      44.098  27.502  77.803  1.00  0.00           H
ATOM   4141  CG2 THR   266      45.284  28.906  76.852  1.00  0.00           C
ATOM   4142 HG21 THR   266      44.640  29.694  76.464  1.00  0.00           H
ATOM   4143 HG22 THR   266      46.083  28.822  76.115  1.00  0.00           H
ATOM   4144 HG23 THR   266      45.761  29.170  77.796  1.00  0.00           H
ATOM   4145  OG1 THR   266      43.436  27.804  75.850  1.00  0.00           O
ATOM   4146  HG1 THR   266      43.858  27.862  74.990  1.00  0.00           H
ATOM   4147  C   THR   266      44.394  25.125  76.442  1.00  0.00           C
ATOM   4148  O   THR   266      43.921  24.597  75.437  1.00  0.00           O
ATOM   4149  N   LYS   267      43.911  24.875  77.694  1.00  0.00           N
ATOM   4150  H   LYS   267      44.373  25.369  78.445  1.00  0.00           H
ATOM   4151  CA  LYS   267      42.848  23.926  77.925  1.00  0.00           C
ATOM   4152  HA  LYS   267      43.219  23.033  77.424  1.00  0.00           H
ATOM   4153  CB  LYS   267      42.688  23.551  79.435  1.00  0.00           C
ATOM   4154  HB2 LYS   267      42.066  22.661  79.531  1.00  0.00           H
ATOM   4155  HB3 LYS   267      43.703  23.563  79.829  1.00  0.00           H
ATOM   4156  CG  LYS   267      42.075  24.718  80.231  1.00  0.00           C
ATOM   4157  HG2 LYS   267      42.846  25.473  80.382  1.00  0.00           H
ATOM   4158  HG3 LYS   267      41.168  25.031  79.713  1.00  0.00           H
ATOM   4159  CD  LYS   267      41.541  24.181  81.566  1.00  0.00           C
ATOM   4160  HD2 LYS   267      40.671  23.572  81.318  1.00  0.00           H
ATOM   4161  HD3 LYS   267      42.320  23.569  82.022  1.00  0.00           H
ATOM   4162  CE  LYS   267      41.220  25.409  82.468  1.00  0.00           C
ATOM   4163  HE2 LYS   267      41.962  26.199  82.362  1.00  0.00           H
ATOM   4164  HE3 LYS   267      40.299  25.840  82.075  1.00  0.00           H
ATOM   4165  NZ  LYS   267      41.091  24.986  83.926  1.00  0.00           N
ATOM   4166  HZ1 LYS   267      40.783  25.772  84.482  1.00  0.00           H
ATOM   4167  HZ2 LYS   267      41.892  24.613  84.416  1.00  0.00           H
ATOM   4168  HZ3 LYS   267      40.366  24.284  83.955  1.00  0.00           H
ATOM   4169  C   LYS   267      41.522  24.397  77.253  1.00  0.00           C
ATOM   4170  O   LYS   267      40.708  23.617  76.875  1.00  0.00           O
ATOM   4171  N   TYR   268      41.354  25.723  77.000  1.00  0.00           N
ATOM   4172  H   TYR   268      42.065  26.362  77.327  1.00  0.00           H
ATOM   4173  CA  TYR   268      40.154  26.171  76.292  1.00  0.00           C
ATOM   4174  HA  TYR   268      39.271  25.646  76.658  1.00  0.00           H
ATOM   4175  CB  TYR   268      40.084  27.704  76.656  1.00  0.00           C
ATOM   4176  HB2 TYR   268      40.786  28.122  75.934  1.00  0.00           H
ATOM   4177  HB3 TYR   268      39.149  28.165  76.336  1.00  0.00           H
ATOM   4178  CG  TYR   268      40.517  28.179  78.010  1.00  0.00           C
ATOM   4179  CD1 TYR   268      40.004  27.640  79.202  1.00  0.00           C
ATOM   4180  HD1 TYR   268      39.305  26.817  79.223  1.00  0.00           H
ATOM   4181  CE1 TYR   268      40.426  28.237  80.431  1.00  0.00           C
ATOM   4182  HE1 TYR   268      40.050  27.830  81.358  1.00  0.00           H
ATOM   4183  CZ  TYR   268      41.523  29.152  80.519  1.00  0.00           C
ATOM   4184  OH  TYR   268      41.998  29.585  81.733  1.00  0.00           O
ATOM   4185  HH  TYR   268      41.697  29.064  82.481  1.00  0.00           H
ATOM   4186  CE2 TYR   268      42.016  29.670  79.319  1.00  0.00           C
ATOM   4187  HE2 TYR   268      42.853  30.352  79.289  1.00  0.00           H
ATOM   4188  CD2 TYR   268      41.506  29.219  78.111  1.00  0.00           C
ATOM   4189  HD2 TYR   268      41.841  29.598  77.158  1.00  0.00           H
ATOM   4190  C   TYR   268      40.251  26.041  74.805  1.00  0.00           C
ATOM   4191  O   TYR   268      39.308  25.623  74.099  1.00  0.00           O
ATOM   4192  N   ASP   269      41.432  26.312  74.179  1.00  0.00           N
ATOM   4193  H   ASP   269      42.260  26.597  74.681  1.00  0.00           H
ATOM   4194  CA  ASP   269      41.657  26.137  72.744  1.00  0.00           C
ATOM   4195  HA  ASP   269      40.883  26.716  72.237  1.00  0.00           H
ATOM   4196  CB  ASP   269      43.027  26.545  72.300  1.00  0.00           C
ATOM   4197  HB2 ASP   269      43.821  25.940  72.734  1.00  0.00           H
ATOM   4198  HB3 ASP   269      43.133  26.413  71.223  1.00  0.00           H
ATOM   4199  CG  ASP   269      43.466  27.948  72.668  1.00  0.00           C
ATOM   4200  OD1 ASP   269      42.770  28.892  72.314  1.00  0.00           O
ATOM   4201  OD2 ASP   269      44.415  28.067  73.461  1.00  0.00           O
ATOM   4202  C   ASP   269      41.525  24.651  72.294  1.00  0.00           C
ATOM   4203  O   ASP   269      41.028  24.386  71.199  1.00  0.00           O
ATOM   4204  N   ILE   270      41.923  23.676  73.074  1.00  0.00           N
ATOM   4205  H   ILE   270      42.616  23.893  73.776  1.00  0.00           H
ATOM   4206  CA  ILE   270      41.580  22.270  72.854  1.00  0.00           C
ATOM   4207  HA  ILE   270      41.961  22.060  71.856  1.00  0.00           H
ATOM   4208  CB  ILE   270      42.478  21.478  73.919  1.00  0.00           C
ATOM   4209  HB  ILE   270      42.342  22.080  74.818  1.00  0.00           H
ATOM   4210  CG2 ILE   270      42.036  20.033  74.070  1.00  0.00           C
ATOM   4211 HG21 ILE   270      41.206  19.908  74.765  1.00  0.00           H
ATOM   4212 HG22 ILE   270      42.783  19.428  74.584  1.00  0.00           H
ATOM   4213 HG23 ILE   270      41.859  19.575  73.097  1.00  0.00           H
ATOM   4214  CG1 ILE   270      43.916  21.446  73.465  1.00  0.00           C
ATOM   4215 HG12 ILE   270      44.102  20.616  72.783  1.00  0.00           H
ATOM   4216 HG13 ILE   270      44.227  22.233  72.778  1.00  0.00           H
ATOM   4217  CD1 ILE   270      45.004  21.470  74.613  1.00  0.00           C
ATOM   4218 HD11 ILE   270      44.507  21.236  75.553  1.00  0.00           H
ATOM   4219 HD12 ILE   270      45.482  22.449  74.658  1.00  0.00           H
ATOM   4220 HD13 ILE   270      45.663  20.623  74.426  1.00  0.00           H
ATOM   4221  C   ILE   270      40.090  22.006  72.987  1.00  0.00           C
ATOM   4222  O   ILE   270      39.451  21.450  72.096  1.00  0.00           O
ATOM   4223  N   THR   271      39.390  22.603  73.933  1.00  0.00           N
ATOM   4224  H   THR   271      39.851  23.155  74.642  1.00  0.00           H
ATOM   4225  CA  THR   271      37.856  22.544  74.067  1.00  0.00           C
ATOM   4226  HA  THR   271      37.457  21.535  74.168  1.00  0.00           H
ATOM   4227  CB  THR   271      37.434  23.286  75.414  1.00  0.00           C
ATOM   4228  HB  THR   271      37.829  24.303  75.391  1.00  0.00           H
ATOM   4229  CG2 THR   271      35.924  23.267  75.555  1.00  0.00           C
ATOM   4230 HG21 THR   271      35.581  22.270  75.833  1.00  0.00           H
ATOM   4231 HG22 THR   271      35.385  23.593  74.666  1.00  0.00           H
ATOM   4232 HG23 THR   271      35.634  23.944  76.358  1.00  0.00           H
ATOM   4233  OG1 THR   271      37.988  22.610  76.547  1.00  0.00           O
ATOM   4234  HG1 THR   271      38.932  22.789  76.523  1.00  0.00           H
ATOM   4235  C   THR   271      37.078  23.134  72.840  1.00  0.00           C
ATOM   4236  O   THR   271      36.045  22.586  72.411  1.00  0.00           O
ATOM   4237  N   ILE   272      37.636  24.274  72.304  1.00  0.00           N
ATOM   4238  H   ILE   272      38.480  24.622  72.734  1.00  0.00           H
ATOM   4239  CA  ILE   272      37.058  25.062  71.254  1.00  0.00           C
ATOM   4240  HA  ILE   272      36.010  25.143  71.540  1.00  0.00           H
ATOM   4241  CB  ILE   272      37.726  26.478  71.358  1.00  0.00           C
ATOM   4242  HB  ILE   272      38.791  26.397  71.570  1.00  0.00           H
ATOM   4243  CG2 ILE   272      37.572  27.224  70.026  1.00  0.00           C
ATOM   4244 HG21 ILE   272      36.506  27.418  69.901  1.00  0.00           H
ATOM   4245 HG22 ILE   272      37.928  26.595  69.209  1.00  0.00           H
ATOM   4246 HG23 ILE   272      38.173  28.131  70.081  1.00  0.00           H
ATOM   4247  CG1 ILE   272      37.095  27.243  72.499  1.00  0.00           C
ATOM   4248 HG12 ILE   272      36.071  27.507  72.235  1.00  0.00           H
ATOM   4249 HG13 ILE   272      37.160  26.624  73.393  1.00  0.00           H
ATOM   4250  CD1 ILE   272      37.940  28.539  72.776  1.00  0.00           C
ATOM   4251 HD11 ILE   272      38.874  28.213  73.234  1.00  0.00           H
ATOM   4252 HD12 ILE   272      37.436  29.197  73.485  1.00  0.00           H
ATOM   4253 HD13 ILE   272      38.169  29.135  71.891  1.00  0.00           H
ATOM   4254  C   ILE   272      37.207  24.321  69.885  1.00  0.00           C
ATOM   4255  O   ILE   272      36.312  24.358  69.047  1.00  0.00           O
ATOM   4256  N   ASP   273      38.380  23.739  69.721  1.00  0.00           N
ATOM   4257  H   ASP   273      39.146  23.854  70.370  1.00  0.00           H
ATOM   4258  CA  ASP   273      38.632  22.743  68.618  1.00  0.00           C
ATOM   4259  HA  ASP   273      38.332  23.354  67.766  1.00  0.00           H
ATOM   4260  CB  ASP   273      40.136  22.438  68.696  1.00  0.00           C
ATOM   4261  HB2 ASP   273      40.627  23.386  68.479  1.00  0.00           H
ATOM   4262  HB3 ASP   273      40.368  22.132  69.715  1.00  0.00           H
ATOM   4263  CG  ASP   273      40.657  21.379  67.687  1.00  0.00           C
ATOM   4264  OD1 ASP   273      40.458  21.633  66.471  1.00  0.00           O
ATOM   4265  OD2 ASP   273      41.399  20.468  68.133  1.00  0.00           O
ATOM   4266  C   ASP   273      37.703  21.545  68.592  1.00  0.00           C
ATOM   4267  O   ASP   273      37.105  21.162  67.601  1.00  0.00           O
ATOM   4268  N   GLU   274      37.546  20.908  69.763  1.00  0.00           N
ATOM   4269  H   GLU   274      38.035  21.303  70.554  1.00  0.00           H
ATOM   4270  CA  GLU   274      36.701  19.710  69.990  1.00  0.00           C
ATOM   4271  HA  GLU   274      36.893  18.884  69.305  1.00  0.00           H
ATOM   4272  CB  GLU   274      36.884  19.101  71.417  1.00  0.00           C
ATOM   4273  HB2 GLU   274      36.891  19.899  72.160  1.00  0.00           H
ATOM   4274  HB3 GLU   274      35.999  18.506  71.647  1.00  0.00           H
ATOM   4275  CG  GLU   274      38.127  18.278  71.653  1.00  0.00           C
ATOM   4276  HG2 GLU   274      38.989  18.927  71.499  1.00  0.00           H
ATOM   4277  HG3 GLU   274      38.185  18.014  72.709  1.00  0.00           H
ATOM   4278  CD  GLU   274      38.330  17.050  70.749  1.00  0.00           C
ATOM   4279  OE1 GLU   274      37.413  16.201  70.669  1.00  0.00           O
ATOM   4280  OE2 GLU   274      39.402  16.869  70.135  1.00  0.00           O
ATOM   4281  C   GLU   274      35.225  20.132  69.820  1.00  0.00           C
ATOM   4282  O   GLU   274      34.398  19.265  69.563  1.00  0.00           O
ATOM   4283  N   GLU   275      34.873  21.402  70.052  1.00  0.00           N
ATOM   4284  H   GLU   275      35.440  22.069  70.553  1.00  0.00           H
ATOM   4285  CA  GLU   275      33.487  21.926  69.883  1.00  0.00           C
ATOM   4286  HA  GLU   275      32.820  21.150  70.259  1.00  0.00           H
ATOM   4287  CB  GLU   275      33.338  23.219  70.662  1.00  0.00           C
ATOM   4288  HB2 GLU   275      33.965  23.105  71.547  1.00  0.00           H
ATOM   4289  HB3 GLU   275      33.820  23.985  70.056  1.00  0.00           H
ATOM   4290  CG  GLU   275      31.849  23.601  70.887  1.00  0.00           C
ATOM   4291  HG2 GLU   275      32.011  24.500  71.482  1.00  0.00           H
ATOM   4292  HG3 GLU   275      31.282  23.803  69.977  1.00  0.00           H
ATOM   4293  CD  GLU   275      31.056  22.584  71.752  1.00  0.00           C
ATOM   4294  OE1 GLU   275      31.583  22.132  72.782  1.00  0.00           O
ATOM   4295  OE2 GLU   275      29.873  22.280  71.416  1.00  0.00           O
ATOM   4296  C   GLU   275      33.138  22.154  68.401  1.00  0.00           C
ATOM   4297  O   GLU   275      31.949  22.216  68.030  1.00  0.00           O
ATOM   4298  N   SER   276      34.156  22.157  67.536  1.00  0.00           N
ATOM   4299  H   SER   276      35.092  22.073  67.906  1.00  0.00           H
ATOM   4300  CA  SER   276      34.120  22.621  66.164  1.00  0.00           C
ATOM   4301  HA  SER   276      33.568  23.561  66.164  1.00  0.00           H
ATOM   4302  CB  SER   276      35.565  22.967  65.753  1.00  0.00           C
ATOM   4303  HB2 SER   276      35.486  23.754  65.001  1.00  0.00           H
ATOM   4304  HB3 SER   276      36.056  23.412  66.617  1.00  0.00           H
ATOM   4305  OG  SER   276      36.241  21.809  65.285  1.00  0.00           O
ATOM   4306  HG  SER   276      36.520  21.431  66.123  1.00  0.00           H
ATOM   4307  C   SER   276      33.579  21.659  65.108  1.00  0.00           C
ATOM   4308  O   SER   276      33.325  20.526  65.417  1.00  0.00           O
ATOM   4309  N   PRO   277      33.467  22.201  63.843  1.00  0.00           N
ATOM   4310  CD  PRO   277      33.422  23.664  63.504  1.00  0.00           C
ATOM   4311  HD2 PRO   277      34.391  23.960  63.100  1.00  0.00           H
ATOM   4312  HD3 PRO   277      33.182  24.253  64.389  1.00  0.00           H
ATOM   4313  CG  PRO   277      32.500  23.713  62.308  1.00  0.00           C
ATOM   4314  HG2 PRO   277      32.761  24.636  61.790  1.00  0.00           H
ATOM   4315  HG3 PRO   277      31.435  23.740  62.541  1.00  0.00           H
ATOM   4316  CB  PRO   277      32.917  22.428  61.557  1.00  0.00           C
ATOM   4317  HB2 PRO   277      33.822  22.589  60.971  1.00  0.00           H
ATOM   4318  HB3 PRO   277      32.104  22.088  60.914  1.00  0.00           H
ATOM   4319  CA  PRO   277      33.192  21.408  62.673  1.00  0.00           C
ATOM   4320  HA  PRO   277      32.337  20.793  62.957  1.00  0.00           H
ATOM   4321  C   PRO   277      34.331  20.534  62.179  1.00  0.00           C
ATOM   4322  O   PRO   277      34.111  19.626  61.436  1.00  0.00           O
ATOM   4323  N   ARG   278      35.635  20.800  62.504  1.00  0.00           N
ATOM   4324  H   ARG   278      35.751  21.511  63.212  1.00  0.00           H
ATOM   4325  CA  ARG   278      36.783  19.814  62.373  1.00  0.00           C
ATOM   4326  HA  ARG   278      36.394  18.796  62.356  1.00  0.00           H
ATOM   4327  CB  ARG   278      37.389  20.008  60.976  1.00  0.00           C
ATOM   4328  HB2 ARG   278      38.204  19.288  60.902  1.00  0.00           H
ATOM   4329  HB3 ARG   278      36.582  19.662  60.330  1.00  0.00           H
ATOM   4330  CG  ARG   278      37.745  21.414  60.381  1.00  0.00           C
ATOM   4331  HG2 ARG   278      36.944  22.126  60.579  1.00  0.00           H
ATOM   4332  HG3 ARG   278      38.709  21.794  60.721  1.00  0.00           H
ATOM   4333  CD  ARG   278      37.796  21.347  58.830  1.00  0.00           C
ATOM   4334  HD2 ARG   278      38.593  20.718  58.431  1.00  0.00           H
ATOM   4335  HD3 ARG   278      36.887  20.974  58.360  1.00  0.00           H
ATOM   4336  NE  ARG   278      38.116  22.701  58.378  1.00  0.00           N
ATOM   4337  HE  ARG   278      37.897  23.486  58.974  1.00  0.00           H
ATOM   4338  CZ  ARG   278      38.218  23.166  57.183  1.00  0.00           C
ATOM   4339  NH1 ARG   278      38.282  22.366  56.106  1.00  0.00           N
ATOM   4340 HH11 ARG   278      38.055  21.384  56.148  1.00  0.00           H
ATOM   4341 HH12 ARG   278      38.413  22.838  55.223  1.00  0.00           H
ATOM   4342  NH2 ARG   278      38.208  24.474  56.956  1.00  0.00           N
ATOM   4343 HH21 ARG   278      38.134  25.135  57.716  1.00  0.00           H
ATOM   4344 HH22 ARG   278      38.582  24.721  56.050  1.00  0.00           H
ATOM   4345  C   ARG   278      37.826  19.952  63.406  1.00  0.00           C
ATOM   4346  O   ARG   278      38.825  20.689  63.328  1.00  0.00           O
ATOM   4347  N   PRO   279      37.593  19.277  64.577  1.00  0.00           N
ATOM   4348  CD  PRO   279      36.427  18.432  64.943  1.00  0.00           C
ATOM   4349  HD2 PRO   279      36.626  17.522  64.378  1.00  0.00           H
ATOM   4350  HD3 PRO   279      35.537  19.056  64.856  1.00  0.00           H
ATOM   4351  CG  PRO   279      36.614  18.155  66.481  1.00  0.00           C
ATOM   4352  HG2 PRO   279      36.322  17.137  66.740  1.00  0.00           H
ATOM   4353  HG3 PRO   279      36.044  18.885  67.056  1.00  0.00           H
ATOM   4354  CB  PRO   279      38.095  18.229  66.690  1.00  0.00           C
ATOM   4355  HB2 PRO   279      38.672  17.311  66.807  1.00  0.00           H
ATOM   4356  HB3 PRO   279      38.452  18.604  67.649  1.00  0.00           H
ATOM   4357  CA  PRO   279      38.624  19.095  65.592  1.00  0.00           C
ATOM   4358  HA  PRO   279      38.888  20.027  66.093  1.00  0.00           H
ATOM   4359  C   PRO   279      39.920  18.568  65.025  1.00  0.00           C
ATOM   4360  O   PRO   279      39.995  17.763  64.057  1.00  0.00           O
ATOM   4361  N   GLY   280      41.024  18.834  65.704  1.00  0.00           N
ATOM   4362  H   GLY   280      40.905  19.389  66.540  1.00  0.00           H
ATOM   4363  CA  GLY   280      42.334  18.352  65.384  1.00  0.00           C
ATOM   4364  HA2 GLY   280      43.038  18.546  66.193  1.00  0.00           H
ATOM   4365  HA3 GLY   280      42.314  17.280  65.189  1.00  0.00           H
ATOM   4366  C   GLY   280      42.919  19.014  64.143  1.00  0.00           C
ATOM   4367  O   GLY   280      43.946  18.619  63.623  1.00  0.00           O
ATOM   4368  N   GLN   281      42.164  20.045  63.658  1.00  0.00           N
ATOM   4369  H   GLN   281      41.565  20.552  64.293  1.00  0.00           H
ATOM   4370  CA  GLN   281      42.411  20.708  62.388  1.00  0.00           C
ATOM   4371  HA  GLN   281      43.464  20.589  62.134  1.00  0.00           H
ATOM   4372  CB  GLN   281      41.542  19.984  61.305  1.00  0.00           C
ATOM   4373  HB2 GLN   281      40.512  19.972  61.661  1.00  0.00           H
ATOM   4374  HB3 GLN   281      41.702  20.592  60.415  1.00  0.00           H
ATOM   4375  CG  GLN   281      42.050  18.528  61.069  1.00  0.00           C
ATOM   4376  HG2 GLN   281      43.092  18.776  60.867  1.00  0.00           H
ATOM   4377  HG3 GLN   281      42.038  17.802  61.881  1.00  0.00           H
ATOM   4378  CD  GLN   281      41.414  17.950  59.826  1.00  0.00           C
ATOM   4379  OE1 GLN   281      40.222  18.122  59.669  1.00  0.00           O
ATOM   4380  NE2 GLN   281      42.206  17.224  59.026  1.00  0.00           N
ATOM   4381 HE21 GLN   281      41.823  16.829  58.178  1.00  0.00           H
ATOM   4382 HE22 GLN   281      43.105  16.921  59.371  1.00  0.00           H
ATOM   4383  C   GLN   281      42.188  22.232  62.411  1.00  0.00           C
ATOM   4384  O   GLN   281      41.720  22.730  63.405  1.00  0.00           O
ATOM   4385  N   GLN   282      42.462  22.899  61.265  1.00  0.00           N
ATOM   4386  H   GLN   282      42.811  22.360  60.485  1.00  0.00           H
ATOM   4387  CA  GLN   282      42.490  24.338  61.120  1.00  0.00           C
ATOM   4388  HA  GLN   282      42.905  24.615  60.151  1.00  0.00           H
ATOM   4389  CB  GLN   282      40.955  24.704  61.021  1.00  0.00           C
ATOM   4390  HB2 GLN   282      40.468  24.041  60.306  1.00  0.00           H
ATOM   4391  HB3 GLN   282      40.411  24.384  61.910  1.00  0.00           H
ATOM   4392  CG  GLN   282      40.511  26.136  60.543  1.00  0.00           C
ATOM   4393  HG2 GLN   282      40.562  26.781  61.420  1.00  0.00           H
ATOM   4394  HG3 GLN   282      41.208  26.469  59.773  1.00  0.00           H
ATOM   4395  CD  GLN   282      39.106  26.189  59.986  1.00  0.00           C
ATOM   4396  OE1 GLN   282      38.441  25.249  59.660  1.00  0.00           O
ATOM   4397  NE2 GLN   282      38.576  27.324  59.658  1.00  0.00           N
ATOM   4398 HE21 GLN   282      37.626  27.299  59.317  1.00  0.00           H
ATOM   4399 HE22 GLN   282      39.141  28.151  59.531  1.00  0.00           H
ATOM   4400  C   GLN   282      43.232  25.075  62.202  1.00  0.00           C
ATOM   4401  O   GLN   282      42.702  26.117  62.648  1.00  0.00           O
ATOM   4402  N   THR   283      44.347  24.547  62.760  1.00  0.00           N
ATOM   4403  H   THR   283      44.597  23.653  62.361  1.00  0.00           H
ATOM   4404  CA  THR   283      44.880  24.805  64.104  1.00  0.00           C
ATOM   4405  HA  THR   283      44.118  24.644  64.867  1.00  0.00           H
ATOM   4406  CB  THR   283      46.057  23.802  64.411  1.00  0.00           C
ATOM   4407  HB  THR   283      46.761  23.917  63.588  1.00  0.00           H
ATOM   4408  CG2 THR   283      46.662  24.133  65.750  1.00  0.00           C
ATOM   4409 HG21 THR   283      47.064  25.146  65.729  1.00  0.00           H
ATOM   4410 HG22 THR   283      47.478  23.437  65.946  1.00  0.00           H
ATOM   4411 HG23 THR   283      45.963  24.065  66.585  1.00  0.00           H
ATOM   4412  OG1 THR   283      45.615  22.475  64.428  1.00  0.00           O
ATOM   4413  HG1 THR   283      45.193  22.409  63.569  1.00  0.00           H
ATOM   4414  C   THR   283      45.447  26.230  64.158  1.00  0.00           C
ATOM   4415  O   THR   283      45.029  27.077  64.954  1.00  0.00           O
ATOM   4416  N   PHE   284      46.339  26.669  63.265  1.00  0.00           N
ATOM   4417  H   PHE   284      46.877  25.987  62.748  1.00  0.00           H
ATOM   4418  CA  PHE   284      46.861  28.043  63.356  1.00  0.00           C
ATOM   4419  HA  PHE   284      47.286  28.344  64.313  1.00  0.00           H
ATOM   4420  CB  PHE   284      47.921  28.294  62.235  1.00  0.00           C
ATOM   4421  HB2 PHE   284      48.646  27.487  62.339  1.00  0.00           H
ATOM   4422  HB3 PHE   284      47.437  28.096  61.280  1.00  0.00           H
ATOM   4423  CG  PHE   284      48.679  29.635  62.127  1.00  0.00           C
ATOM   4424  CD1 PHE   284      49.693  29.929  62.925  1.00  0.00           C
ATOM   4425  HD1 PHE   284      50.119  29.216  63.615  1.00  0.00           H
ATOM   4426  CE1 PHE   284      50.293  31.144  62.888  1.00  0.00           C
ATOM   4427  HE1 PHE   284      51.197  31.346  63.443  1.00  0.00           H
ATOM   4428  CZ  PHE   284      49.907  32.168  61.998  1.00  0.00           C
ATOM   4429  HZ  PHE   284      50.305  33.172  61.981  1.00  0.00           H
ATOM   4430  CE2 PHE   284      48.929  31.817  61.022  1.00  0.00           C
ATOM   4431  HE2 PHE   284      48.640  32.521  60.256  1.00  0.00           H
ATOM   4432  CD2 PHE   284      48.289  30.575  61.137  1.00  0.00           C
ATOM   4433  HD2 PHE   284      47.616  30.231  60.365  1.00  0.00           H
ATOM   4434  C   PHE   284      45.733  29.042  63.034  1.00  0.00           C
ATOM   4435  O   PHE   284      45.789  30.139  63.610  1.00  0.00           O
ATOM   4436  N   GLU   285      44.620  28.738  62.358  1.00  0.00           N
ATOM   4437  H   GLU   285      44.481  27.794  62.027  1.00  0.00           H
ATOM   4438  CA  GLU   285      43.464  29.719  62.276  1.00  0.00           C
ATOM   4439  HA  GLU   285      43.941  30.693  62.164  1.00  0.00           H
ATOM   4440  CB  GLU   285      42.632  29.371  61.057  1.00  0.00           C
ATOM   4441  HB2 GLU   285      43.390  29.260  60.282  1.00  0.00           H
ATOM   4442  HB3 GLU   285      42.023  28.497  61.295  1.00  0.00           H
ATOM   4443  CG  GLU   285      41.669  30.496  60.767  1.00  0.00           C
ATOM   4444  HG2 GLU   285      40.894  30.461  61.534  1.00  0.00           H
ATOM   4445  HG3 GLU   285      42.146  31.474  60.816  1.00  0.00           H
ATOM   4446  CD  GLU   285      40.951  30.285  59.441  1.00  0.00           C
ATOM   4447  OE1 GLU   285      39.838  29.704  59.543  1.00  0.00           O
ATOM   4448  OE2 GLU   285      41.390  30.523  58.302  1.00  0.00           O
ATOM   4449  C   GLU   285      42.657  29.839  63.618  1.00  0.00           C
ATOM   4450  O   GLU   285      42.513  31.007  64.051  1.00  0.00           O
ATOM   4451  N   LYS   286      42.311  28.769  64.324  1.00  0.00           N
ATOM   4452  H   LYS   286      42.613  27.926  63.857  1.00  0.00           H
ATOM   4453  CA  LYS   286      41.840  28.627  65.675  1.00  0.00           C
ATOM   4454  HA  LYS   286      40.852  29.076  65.783  1.00  0.00           H
ATOM   4455  CB  LYS   286      41.590  27.231  66.112  1.00  0.00           C
ATOM   4456  HB2 LYS   286      42.434  26.593  65.850  1.00  0.00           H
ATOM   4457  HB3 LYS   286      41.484  27.287  67.196  1.00  0.00           H
ATOM   4458  CG  LYS   286      40.317  26.690  65.494  1.00  0.00           C
ATOM   4459  HG2 LYS   286      39.410  27.164  65.869  1.00  0.00           H
ATOM   4460  HG3 LYS   286      40.329  26.984  64.445  1.00  0.00           H
ATOM   4461  CD  LYS   286      40.135  25.177  65.558  1.00  0.00           C
ATOM   4462  HD2 LYS   286      41.012  24.749  65.074  1.00  0.00           H
ATOM   4463  HD3 LYS   286      40.075  24.893  66.609  1.00  0.00           H
ATOM   4464  CE  LYS   286      38.814  24.730  64.942  1.00  0.00           C
ATOM   4465  HE2 LYS   286      37.981  24.881  65.628  1.00  0.00           H
ATOM   4466  HE3 LYS   286      38.685  25.293  64.016  1.00  0.00           H
ATOM   4467  NZ  LYS   286      38.955  23.258  64.510  1.00  0.00           N
ATOM   4468  HZ1 LYS   286      39.802  23.066  63.996  1.00  0.00           H
ATOM   4469  HZ2 LYS   286      38.173  22.990  63.930  1.00  0.00           H
ATOM   4470  HZ3 LYS   286      39.085  22.613  65.276  1.00  0.00           H
ATOM   4471  C   LYS   286      42.736  29.340  66.750  1.00  0.00           C
ATOM   4472  O   LYS   286      42.140  30.199  67.384  1.00  0.00           O
ATOM   4473  N   MET   287      44.090  29.285  66.627  1.00  0.00           N
ATOM   4474  H   MET   287      44.395  28.698  65.865  1.00  0.00           H
ATOM   4475  CA  MET   287      45.070  29.895  67.555  1.00  0.00           C
ATOM   4476  HA  MET   287      44.638  29.857  68.554  1.00  0.00           H
ATOM   4477  CB  MET   287      46.301  28.916  67.608  1.00  0.00           C
ATOM   4478  HB2 MET   287      46.888  28.861  66.692  1.00  0.00           H
ATOM   4479  HB3 MET   287      47.078  29.283  68.278  1.00  0.00           H
ATOM   4480  CG  MET   287      45.973  27.496  68.139  1.00  0.00           C
ATOM   4481  HG2 MET   287      45.197  27.070  67.505  1.00  0.00           H
ATOM   4482  HG3 MET   287      46.770  26.757  68.064  1.00  0.00           H
ATOM   4483  SD  MET   287      45.321  27.619  69.882  1.00  0.00           S
ATOM   4484  CE  MET   287      46.658  28.505  70.712  1.00  0.00           C
ATOM   4485  HE1 MET   287      46.536  28.321  71.779  1.00  0.00           H
ATOM   4486  HE2 MET   287      47.627  28.206  70.312  1.00  0.00           H
ATOM   4487  HE3 MET   287      46.601  29.565  70.463  1.00  0.00           H
ATOM   4488  C   MET   287      45.473  31.326  67.260  1.00  0.00           C
ATOM   4489  O   MET   287      45.947  31.972  68.204  1.00  0.00           O
ATOM   4490  N   SER   288      45.256  31.869  66.016  1.00  0.00           N
ATOM   4491  H   SER   288      44.712  31.332  65.356  1.00  0.00           H
ATOM   4492  CA  SER   288      45.725  33.175  65.655  1.00  0.00           C
ATOM   4493  HA  SER   288      46.224  33.656  66.497  1.00  0.00           H
ATOM   4494  CB  SER   288      46.893  32.997  64.683  1.00  0.00           C
ATOM   4495  HB2 SER   288      47.384  33.965  64.786  1.00  0.00           H
ATOM   4496  HB3 SER   288      47.418  32.125  65.070  1.00  0.00           H
ATOM   4497  OG  SER   288      46.548  32.774  63.400  1.00  0.00           O
ATOM   4498  HG  SER   288      46.226  31.870  63.364  1.00  0.00           H
ATOM   4499  C   SER   288      44.528  34.106  65.220  1.00  0.00           C
ATOM   4500  O   SER   288      44.817  35.287  65.206  1.00  0.00           O
ATOM   4501  N   SER   289      43.317  33.627  64.837  1.00  0.00           N
ATOM   4502  H   SER   289      43.191  32.648  64.625  1.00  0.00           H
ATOM   4503  CA  SER   289      42.314  34.449  64.153  1.00  0.00           C
ATOM   4504  HA  SER   289      42.769  35.167  63.471  1.00  0.00           H
ATOM   4505  CB  SER   289      41.296  33.648  63.278  1.00  0.00           C
ATOM   4506  HB2 SER   289      41.708  33.248  62.351  1.00  0.00           H
ATOM   4507  HB3 SER   289      40.793  32.832  63.798  1.00  0.00           H
ATOM   4508  OG  SER   289      40.243  34.483  62.861  1.00  0.00           O
ATOM   4509  HG  SER   289      39.850  34.182  62.038  1.00  0.00           H
ATOM   4510  C   SER   289      41.570  35.332  65.151  1.00  0.00           C
ATOM   4511  O   SER   289      41.226  34.870  66.245  1.00  0.00           O
ATOM   4512  N   GLY   290      41.330  36.584  64.878  1.00  0.00           N
ATOM   4513  H   GLY   290      41.661  36.925  63.987  1.00  0.00           H
ATOM   4514  CA  GLY   290      40.496  37.364  65.722  1.00  0.00           C
ATOM   4515  HA2 GLY   290      40.819  37.355  66.763  1.00  0.00           H
ATOM   4516  HA3 GLY   290      40.593  38.407  65.417  1.00  0.00           H
ATOM   4517  C   GLY   290      39.023  36.912  65.896  1.00  0.00           C
ATOM   4518  O   GLY   290      38.283  37.486  66.776  1.00  0.00           O
ATOM   4519  N   TYR   291      38.630  35.862  65.213  1.00  0.00           N
ATOM   4520  H   TYR   291      39.275  35.605  64.480  1.00  0.00           H
ATOM   4521  CA  TYR   291      37.237  35.479  65.238  1.00  0.00           C
ATOM   4522  HA  TYR   291      36.631  36.360  65.026  1.00  0.00           H
ATOM   4523  CB  TYR   291      36.893  34.512  64.070  1.00  0.00           C
ATOM   4524  HB2 TYR   291      37.084  35.043  63.138  1.00  0.00           H
ATOM   4525  HB3 TYR   291      37.470  33.590  63.994  1.00  0.00           H
ATOM   4526  CG  TYR   291      35.471  34.094  63.909  1.00  0.00           C
ATOM   4527  CD1 TYR   291      34.579  34.829  63.259  1.00  0.00           C
ATOM   4528  HD1 TYR   291      34.845  35.830  62.951  1.00  0.00           H
ATOM   4529  CE1 TYR   291      33.318  34.328  62.933  1.00  0.00           C
ATOM   4530  HE1 TYR   291      32.580  34.943  62.439  1.00  0.00           H
ATOM   4531  CZ  TYR   291      32.903  33.056  63.419  1.00  0.00           C
ATOM   4532  OH  TYR   291      31.627  32.560  63.258  1.00  0.00           O
ATOM   4533  HH  TYR   291      31.145  33.091  62.619  1.00  0.00           H
ATOM   4534  CE2 TYR   291      33.856  32.245  64.134  1.00  0.00           C
ATOM   4535  HE2 TYR   291      33.615  31.265  64.520  1.00  0.00           H
ATOM   4536  CD2 TYR   291      35.105  32.823  64.378  1.00  0.00           C
ATOM   4537  HD2 TYR   291      35.820  32.280  64.977  1.00  0.00           H
ATOM   4538  C   TYR   291      36.862  34.867  66.551  1.00  0.00           C
ATOM   4539  O   TYR   291      35.706  35.000  66.974  1.00  0.00           O
ATOM   4540  N   TYR   292      37.691  34.086  67.220  1.00  0.00           N
ATOM   4541  H   TYR   292      38.572  33.897  66.764  1.00  0.00           H
ATOM   4542  CA  TYR   292      37.283  33.257  68.401  1.00  0.00           C
ATOM   4543  HA  TYR   292      36.206  33.089  68.396  1.00  0.00           H
ATOM   4544  CB  TYR   292      38.042  31.971  68.415  1.00  0.00           C
ATOM   4545  HB2 TYR   292      39.127  32.083  68.428  1.00  0.00           H
ATOM   4546  HB3 TYR   292      37.750  31.377  69.281  1.00  0.00           H
ATOM   4547  CG  TYR   292      37.895  31.175  67.153  1.00  0.00           C
ATOM   4548  CD1 TYR   292      36.904  30.246  67.019  1.00  0.00           C
ATOM   4549  HD1 TYR   292      36.267  30.038  67.866  1.00  0.00           H
ATOM   4550  CE1 TYR   292      36.754  29.403  65.860  1.00  0.00           C
ATOM   4551  HE1 TYR   292      35.848  28.818  65.795  1.00  0.00           H
ATOM   4552  CZ  TYR   292      37.578  29.622  64.743  1.00  0.00           C
ATOM   4553  OH  TYR   292      37.408  28.963  63.602  1.00  0.00           O
ATOM   4554  HH  TYR   292      37.603  29.416  62.778  1.00  0.00           H
ATOM   4555  CE2 TYR   292      38.585  30.630  64.847  1.00  0.00           C
ATOM   4556  HE2 TYR   292      39.206  30.698  63.965  1.00  0.00           H
ATOM   4557  CD2 TYR   292      38.771  31.410  66.024  1.00  0.00           C
ATOM   4558  HD2 TYR   292      39.572  32.132  66.065  1.00  0.00           H
ATOM   4559  C   TYR   292      37.695  33.791  69.729  1.00  0.00           C
ATOM   4560  O   TYR   292      37.461  33.233  70.786  1.00  0.00           O
ATOM   4561  N   LEU   293      38.330  34.962  69.783  1.00  0.00           N
ATOM   4562  H   LEU   293      38.553  35.384  68.892  1.00  0.00           H
ATOM   4563  CA  LEU   293      38.726  35.657  71.003  1.00  0.00           C
ATOM   4564  HA  LEU   293      39.441  34.939  71.408  1.00  0.00           H
ATOM   4565  CB  LEU   293      39.498  36.845  70.528  1.00  0.00           C
ATOM   4566  HB2 LEU   293      38.754  37.622  70.347  1.00  0.00           H
ATOM   4567  HB3 LEU   293      40.022  37.074  71.457  1.00  0.00           H
ATOM   4568  CG  LEU   293      40.596  36.808  69.447  1.00  0.00           C
ATOM   4569  HG  LEU   293      40.115  36.465  68.531  1.00  0.00           H
ATOM   4570  CD1 LEU   293      41.197  38.168  69.296  1.00  0.00           C
ATOM   4571 HD11 LEU   293      40.367  38.855  69.127  1.00  0.00           H
ATOM   4572 HD12 LEU   293      42.005  38.283  68.574  1.00  0.00           H
ATOM   4573 HD13 LEU   293      41.586  38.499  70.259  1.00  0.00           H
ATOM   4574  CD2 LEU   293      41.712  35.802  69.793  1.00  0.00           C
ATOM   4575 HD21 LEU   293      42.133  35.575  68.814  1.00  0.00           H
ATOM   4576 HD22 LEU   293      42.353  36.225  70.567  1.00  0.00           H
ATOM   4577 HD23 LEU   293      41.172  34.918  70.130  1.00  0.00           H
ATOM   4578  C   LEU   293      37.726  35.913  72.131  1.00  0.00           C
ATOM   4579  O   LEU   293      38.068  35.813  73.298  1.00  0.00           O
ATOM   4580  N   GLY   294      36.486  36.179  71.739  1.00  0.00           N
ATOM   4581  H   GLY   294      36.219  36.120  70.766  1.00  0.00           H
ATOM   4582  CA  GLY   294      35.361  36.380  72.774  1.00  0.00           C
ATOM   4583  HA2 GLY   294      35.710  37.131  73.482  1.00  0.00           H
ATOM   4584  HA3 GLY   294      34.455  36.707  72.262  1.00  0.00           H
ATOM   4585  C   GLY   294      35.004  35.097  73.531  1.00  0.00           C
ATOM   4586  O   GLY   294      34.688  35.079  74.716  1.00  0.00           O
ATOM   4587  N   GLU   295      34.999  33.915  72.820  1.00  0.00           N
ATOM   4588  H   GLU   295      35.061  33.963  71.814  1.00  0.00           H
ATOM   4589  CA  GLU   295      34.848  32.558  73.358  1.00  0.00           C
ATOM   4590  HA  GLU   295      34.005  32.494  74.047  1.00  0.00           H
ATOM   4591  CB  GLU   295      34.528  31.564  72.159  1.00  0.00           C
ATOM   4592  HB2 GLU   295      33.585  31.843  71.691  1.00  0.00           H
ATOM   4593  HB3 GLU   295      35.398  31.680  71.512  1.00  0.00           H
ATOM   4594  CG  GLU   295      34.462  30.121  72.480  1.00  0.00           C
ATOM   4595  HG2 GLU   295      34.455  29.594  71.525  1.00  0.00           H
ATOM   4596  HG3 GLU   295      35.359  29.777  72.996  1.00  0.00           H
ATOM   4597  CD  GLU   295      33.183  29.728  73.307  1.00  0.00           C
ATOM   4598  OE1 GLU   295      32.378  30.675  73.656  1.00  0.00           O
ATOM   4599  OE2 GLU   295      33.002  28.512  73.533  1.00  0.00           O
ATOM   4600  C   GLU   295      36.034  32.045  74.165  1.00  0.00           C
ATOM   4601  O   GLU   295      35.738  31.346  75.138  1.00  0.00           O
ATOM   4602  N   ILE   296      37.231  32.447  73.897  1.00  0.00           N
ATOM   4603  H   ILE   296      37.439  32.832  72.987  1.00  0.00           H
ATOM   4604  CA  ILE   296      38.416  32.111  74.734  1.00  0.00           C
ATOM   4605  HA  ILE   296      38.501  31.056  74.993  1.00  0.00           H
ATOM   4606  CB  ILE   296      39.738  32.346  73.955  1.00  0.00           C
ATOM   4607  HB  ILE   296      39.735  33.433  73.880  1.00  0.00           H
ATOM   4608  CG2 ILE   296      40.949  32.096  74.795  1.00  0.00           C
ATOM   4609 HG21 ILE   296      40.907  31.068  75.153  1.00  0.00           H
ATOM   4610 HG22 ILE   296      40.920  32.736  75.677  1.00  0.00           H
ATOM   4611 HG23 ILE   296      41.854  32.092  74.189  1.00  0.00           H
ATOM   4612  CG1 ILE   296      39.824  31.614  72.658  1.00  0.00           C
ATOM   4613 HG12 ILE   296      40.082  30.567  72.814  1.00  0.00           H
ATOM   4614 HG13 ILE   296      38.860  31.599  72.150  1.00  0.00           H
ATOM   4615  CD1 ILE   296      40.784  32.242  71.632  1.00  0.00           C
ATOM   4616 HD11 ILE   296      40.622  33.319  71.603  1.00  0.00           H
ATOM   4617 HD12 ILE   296      40.595  31.843  70.636  1.00  0.00           H
ATOM   4618 HD13 ILE   296      41.781  31.861  71.851  1.00  0.00           H
ATOM   4619  C   ILE   296      38.179  32.863  76.132  1.00  0.00           C
ATOM   4620  O   ILE   296      38.282  32.215  77.183  1.00  0.00           O
ATOM   4621  N   LEU   297      37.795  34.149  76.108  1.00  0.00           N
ATOM   4622  H   LEU   297      37.795  34.573  75.191  1.00  0.00           H
ATOM   4623  CA  LEU   297      37.519  35.036  77.259  1.00  0.00           C
ATOM   4624  HA  LEU   297      38.438  35.095  77.841  1.00  0.00           H
ATOM   4625  CB  LEU   297      37.192  36.467  76.727  1.00  0.00           C
ATOM   4626  HB2 LEU   297      38.074  36.929  76.285  1.00  0.00           H
ATOM   4627  HB3 LEU   297      36.394  36.273  76.011  1.00  0.00           H
ATOM   4628  CG  LEU   297      36.573  37.393  77.748  1.00  0.00           C
ATOM   4629  HG  LEU   297      35.745  37.043  78.364  1.00  0.00           H
ATOM   4630  CD1 LEU   297      37.594  38.102  78.619  1.00  0.00           C
ATOM   4631 HD11 LEU   297      37.319  39.110  78.929  1.00  0.00           H
ATOM   4632 HD12 LEU   297      38.546  38.189  78.098  1.00  0.00           H
ATOM   4633 HD13 LEU   297      37.645  37.515  79.537  1.00  0.00           H
ATOM   4634  CD2 LEU   297      36.063  38.600  76.897  1.00  0.00           C
ATOM   4635 HD21 LEU   297      36.922  39.214  76.627  1.00  0.00           H
ATOM   4636 HD22 LEU   297      35.521  38.340  75.988  1.00  0.00           H
ATOM   4637 HD23 LEU   297      35.430  39.217  77.537  1.00  0.00           H
ATOM   4638  C   LEU   297      36.338  34.408  78.108  1.00  0.00           C
ATOM   4639  O   LEU   297      36.489  34.187  79.278  1.00  0.00           O
ATOM   4640  N   ARG   298      35.267  33.907  77.426  1.00  0.00           N
ATOM   4641  H   ARG   298      35.174  34.096  76.438  1.00  0.00           H
ATOM   4642  CA  ARG   298      34.213  33.064  78.026  1.00  0.00           C
ATOM   4643  HA  ARG   298      33.770  33.650  78.830  1.00  0.00           H
ATOM   4644  CB  ARG   298      33.086  32.712  77.020  1.00  0.00           C
ATOM   4645  HB2 ARG   298      32.903  33.564  76.366  1.00  0.00           H
ATOM   4646  HB3 ARG   298      33.370  31.814  76.469  1.00  0.00           H
ATOM   4647  CG  ARG   298      31.811  32.362  77.743  1.00  0.00           C
ATOM   4648  HG2 ARG   298      31.992  31.729  78.612  1.00  0.00           H
ATOM   4649  HG3 ARG   298      31.349  33.279  78.108  1.00  0.00           H
ATOM   4650  CD  ARG   298      30.846  31.662  76.745  1.00  0.00           C
ATOM   4651  HD2 ARG   298      29.922  31.468  77.289  1.00  0.00           H
ATOM   4652  HD3 ARG   298      30.617  32.455  76.033  1.00  0.00           H
ATOM   4653  NE  ARG   298      31.237  30.440  76.106  1.00  0.00           N
ATOM   4654  HE  ARG   298      31.716  30.582  75.229  1.00  0.00           H
ATOM   4655  CZ  ARG   298      31.281  29.291  76.651  1.00  0.00           C
ATOM   4656  NH1 ARG   298      30.712  29.008  77.782  1.00  0.00           N
ATOM   4657 HH11 ARG   298      30.174  29.710  78.271  1.00  0.00           H
ATOM   4658 HH12 ARG   298      30.816  28.135  78.279  1.00  0.00           H
ATOM   4659  NH2 ARG   298      32.001  28.329  76.117  1.00  0.00           N
ATOM   4660 HH21 ARG   298      32.468  28.537  75.246  1.00  0.00           H
ATOM   4661 HH22 ARG   298      31.855  27.363  76.370  1.00  0.00           H
ATOM   4662  C   ARG   298      34.709  31.893  78.877  1.00  0.00           C
ATOM   4663  O   ARG   298      34.400  31.760  80.043  1.00  0.00           O
ATOM   4664  N   LEU   299      35.462  31.010  78.275  1.00  0.00           N
ATOM   4665  H   LEU   299      35.623  31.164  77.290  1.00  0.00           H
ATOM   4666  CA  LEU   299      35.886  29.824  79.030  1.00  0.00           C
ATOM   4667  HA  LEU   299      35.025  29.397  79.546  1.00  0.00           H
ATOM   4668  CB  LEU   299      36.445  28.792  78.033  1.00  0.00           C
ATOM   4669  HB2 LEU   299      37.186  29.337  77.448  1.00  0.00           H
ATOM   4670  HB3 LEU   299      37.086  28.046  78.503  1.00  0.00           H
ATOM   4671  CG  LEU   299      35.385  28.069  77.132  1.00  0.00           C
ATOM   4672  HG  LEU   299      34.663  28.838  76.855  1.00  0.00           H
ATOM   4673  CD1 LEU   299      36.185  27.375  75.984  1.00  0.00           C
ATOM   4674 HD11 LEU   299      36.727  28.131  75.417  1.00  0.00           H
ATOM   4675 HD12 LEU   299      35.435  26.902  75.350  1.00  0.00           H
ATOM   4676 HD13 LEU   299      36.832  26.609  76.412  1.00  0.00           H
ATOM   4677  CD2 LEU   299      34.699  26.932  77.873  1.00  0.00           C
ATOM   4678 HD21 LEU   299      35.398  26.168  78.216  1.00  0.00           H
ATOM   4679 HD22 LEU   299      34.204  27.551  78.620  1.00  0.00           H
ATOM   4680 HD23 LEU   299      33.923  26.512  77.232  1.00  0.00           H
ATOM   4681  C   LEU   299      36.907  30.204  80.119  1.00  0.00           C
ATOM   4682  O   LEU   299      36.961  29.550  81.136  1.00  0.00           O
ATOM   4683  N   ALA   300      37.672  31.328  79.974  1.00  0.00           N
ATOM   4684  H   ALA   300      37.538  31.866  79.129  1.00  0.00           H
ATOM   4685  CA  ALA   300      38.546  31.760  81.085  1.00  0.00           C
ATOM   4686  HA  ALA   300      39.064  30.922  81.549  1.00  0.00           H
ATOM   4687  CB  ALA   300      39.670  32.623  80.494  1.00  0.00           C
ATOM   4688  HB1 ALA   300      40.186  31.981  79.780  1.00  0.00           H
ATOM   4689  HB2 ALA   300      40.336  32.803  81.338  1.00  0.00           H
ATOM   4690  HB3 ALA   300      39.339  33.562  80.050  1.00  0.00           H
ATOM   4691  C   ALA   300      37.840  32.429  82.262  1.00  0.00           C
ATOM   4692  O   ALA   300      38.238  32.367  83.424  1.00  0.00           O
ATOM   4693  N   LEU   301      36.754  33.183  81.988  1.00  0.00           N
ATOM   4694  H   LEU   301      36.491  33.388  81.035  1.00  0.00           H
ATOM   4695  CA  LEU   301      35.919  33.687  83.064  1.00  0.00           C
ATOM   4696  HA  LEU   301      36.509  34.248  83.790  1.00  0.00           H
ATOM   4697  CB  LEU   301      34.970  34.742  82.382  1.00  0.00           C
ATOM   4698  HB2 LEU   301      34.573  34.227  81.508  1.00  0.00           H
ATOM   4699  HB3 LEU   301      34.245  35.175  83.070  1.00  0.00           H
ATOM   4700  CG  LEU   301      35.914  35.957  81.963  1.00  0.00           C
ATOM   4701  HG  LEU   301      36.693  35.700  81.243  1.00  0.00           H
ATOM   4702  CD1 LEU   301      35.042  37.004  81.332  1.00  0.00           C
ATOM   4703 HD11 LEU   301      34.510  37.592  82.080  1.00  0.00           H
ATOM   4704 HD12 LEU   301      34.262  36.630  80.669  1.00  0.00           H
ATOM   4705 HD13 LEU   301      35.703  37.693  80.806  1.00  0.00           H
ATOM   4706  CD2 LEU   301      36.570  36.659  83.106  1.00  0.00           C
ATOM   4707 HD21 LEU   301      35.835  36.778  83.903  1.00  0.00           H
ATOM   4708 HD22 LEU   301      37.406  36.047  83.445  1.00  0.00           H
ATOM   4709 HD23 LEU   301      36.953  37.563  82.632  1.00  0.00           H
ATOM   4710  C   LEU   301      35.118  32.578  83.779  1.00  0.00           C
ATOM   4711  O   LEU   301      34.910  32.660  85.030  1.00  0.00           O
ATOM   4712  N   MET   302      34.741  31.560  83.008  1.00  0.00           N
ATOM   4713  H   MET   302      34.787  31.706  82.010  1.00  0.00           H
ATOM   4714  CA  MET   302      34.265  30.377  83.550  1.00  0.00           C
ATOM   4715  HA  MET   302      33.401  30.598  84.178  1.00  0.00           H
ATOM   4716  CB  MET   302      33.643  29.604  82.347  1.00  0.00           C
ATOM   4717  HB2 MET   302      32.849  30.228  81.934  1.00  0.00           H
ATOM   4718  HB3 MET   302      34.364  29.415  81.551  1.00  0.00           H
ATOM   4719  CG  MET   302      33.083  28.226  82.640  1.00  0.00           C
ATOM   4720  HG2 MET   302      32.843  27.722  81.702  1.00  0.00           H
ATOM   4721  HG3 MET   302      33.793  27.679  83.258  1.00  0.00           H
ATOM   4722  SD  MET   302      31.516  28.345  83.673  1.00  0.00           S
ATOM   4723  CE  MET   302      30.267  28.801  82.315  1.00  0.00           C
ATOM   4724  HE1 MET   302      30.785  29.467  81.626  1.00  0.00           H
ATOM   4725  HE2 MET   302      29.911  27.885  81.844  1.00  0.00           H
ATOM   4726  HE3 MET   302      29.412  29.306  82.762  1.00  0.00           H
ATOM   4727  C   MET   302      35.394  29.623  84.330  1.00  0.00           C
ATOM   4728  O   MET   302      35.106  29.244  85.434  1.00  0.00           O
ATOM   4729  N   ASP   303      36.626  29.556  83.920  1.00  0.00           N
ATOM   4730  H   ASP   303      36.698  29.724  82.926  1.00  0.00           H
ATOM   4731  CA  ASP   303      37.748  29.089  84.778  1.00  0.00           C
ATOM   4732  HA  ASP   303      37.628  28.030  85.007  1.00  0.00           H
ATOM   4733  CB  ASP   303      39.075  29.103  84.004  1.00  0.00           C
ATOM   4734  HB2 ASP   303      38.844  29.031  82.941  1.00  0.00           H
ATOM   4735  HB3 ASP   303      39.435  30.131  84.053  1.00  0.00           H
ATOM   4736  CG  ASP   303      40.130  28.102  84.505  1.00  0.00           C
ATOM   4737  OD1 ASP   303      40.015  27.416  85.549  1.00  0.00           O
ATOM   4738  OD2 ASP   303      41.237  28.113  83.853  1.00  0.00           O
ATOM   4739  C   ASP   303      37.773  29.799  86.207  1.00  0.00           C
ATOM   4740  O   ASP   303      37.842  29.111  87.215  1.00  0.00           O
ATOM   4741  N   MET   304      37.726  31.147  86.187  1.00  0.00           N
ATOM   4742  H   MET   304      37.779  31.545  85.261  1.00  0.00           H
ATOM   4743  CA  MET   304      37.779  31.947  87.404  1.00  0.00           C
ATOM   4744  HA  MET   304      38.676  31.702  87.973  1.00  0.00           H
ATOM   4745  CB  MET   304      38.013  33.414  87.013  1.00  0.00           C
ATOM   4746  HB2 MET   304      37.342  33.622  86.180  1.00  0.00           H
ATOM   4747  HB3 MET   304      37.855  33.976  87.933  1.00  0.00           H
ATOM   4748  CG  MET   304      39.453  33.651  86.422  1.00  0.00           C
ATOM   4749  HG2 MET   304      39.713  32.853  85.725  1.00  0.00           H
ATOM   4750  HG3 MET   304      39.266  34.515  85.785  1.00  0.00           H
ATOM   4751  SD  MET   304      40.808  33.881  87.592  1.00  0.00           S
ATOM   4752  CE  MET   304      41.451  32.078  87.624  1.00  0.00           C
ATOM   4753  HE1 MET   304      41.708  31.699  86.634  1.00  0.00           H
ATOM   4754  HE2 MET   304      42.363  31.969  88.211  1.00  0.00           H
ATOM   4755  HE3 MET   304      40.760  31.486  88.222  1.00  0.00           H
ATOM   4756  C   MET   304      36.524  31.780  88.285  1.00  0.00           C
ATOM   4757  O   MET   304      36.665  31.622  89.508  1.00  0.00           O
ATOM   4758  N   TYR   305      35.335  31.663  87.654  1.00  0.00           N
ATOM   4759  H   TYR   305      35.367  31.629  86.645  1.00  0.00           H
ATOM   4760  CA  TYR   305      34.080  31.289  88.337  1.00  0.00           C
ATOM   4761  HA  TYR   305      33.839  32.011  89.117  1.00  0.00           H
ATOM   4762  CB  TYR   305      32.848  31.355  87.427  1.00  0.00           C
ATOM   4763  HB2 TYR   305      32.706  32.410  87.191  1.00  0.00           H
ATOM   4764  HB3 TYR   305      33.012  30.869  86.466  1.00  0.00           H
ATOM   4765  CG  TYR   305      31.544  30.816  88.102  1.00  0.00           C
ATOM   4766  CD1 TYR   305      30.783  31.514  89.063  1.00  0.00           C
ATOM   4767  HD1 TYR   305      30.998  32.521  89.390  1.00  0.00           H
ATOM   4768  CE1 TYR   305      29.581  31.019  89.478  1.00  0.00           C
ATOM   4769  HE1 TYR   305      29.023  31.587  90.207  1.00  0.00           H
ATOM   4770  CZ  TYR   305      29.157  29.769  89.015  1.00  0.00           C
ATOM   4771  OH  TYR   305      27.933  29.287  89.338  1.00  0.00           O
ATOM   4772  HH  TYR   305      27.533  29.951  89.905  1.00  0.00           H
ATOM   4773  CE2 TYR   305      29.941  28.991  88.186  1.00  0.00           C
ATOM   4774  HE2 TYR   305      29.540  28.094  87.736  1.00  0.00           H
ATOM   4775  CD2 TYR   305      31.123  29.511  87.711  1.00  0.00           C
ATOM   4776  HD2 TYR   305      31.662  28.858  87.042  1.00  0.00           H
ATOM   4777  C   TYR   305      34.132  29.872  89.076  1.00  0.00           C
ATOM   4778  O   TYR   305      33.729  29.728  90.190  1.00  0.00           O
ATOM   4779  N   LYS   306      34.716  28.851  88.416  1.00  0.00           N
ATOM   4780  H   LYS   306      35.040  29.076  87.487  1.00  0.00           H
ATOM   4781  CA  LYS   306      35.005  27.514  88.864  1.00  0.00           C
ATOM   4782  HA  LYS   306      34.121  27.030  89.278  1.00  0.00           H
ATOM   4783  CB  LYS   306      35.515  26.701  87.688  1.00  0.00           C
ATOM   4784  HB2 LYS   306      36.113  27.322  87.021  1.00  0.00           H
ATOM   4785  HB3 LYS   306      36.064  25.831  88.048  1.00  0.00           H
ATOM   4786  CG  LYS   306      34.337  26.180  86.755  1.00  0.00           C
ATOM   4787  HG2 LYS   306      33.632  25.552  87.300  1.00  0.00           H
ATOM   4788  HG3 LYS   306      33.841  27.040  86.307  1.00  0.00           H
ATOM   4789  CD  LYS   306      34.906  25.486  85.535  1.00  0.00           C
ATOM   4790  HD2 LYS   306      35.371  26.182  84.836  1.00  0.00           H
ATOM   4791  HD3 LYS   306      35.561  24.669  85.838  1.00  0.00           H
ATOM   4792  CE  LYS   306      33.663  24.753  84.925  1.00  0.00           C
ATOM   4793  HE2 LYS   306      32.707  24.976  85.400  1.00  0.00           H
ATOM   4794  HE3 LYS   306      33.557  25.052  83.882  1.00  0.00           H
ATOM   4795  NZ  LYS   306      33.782  23.293  85.060  1.00  0.00           N
ATOM   4796  HZ1 LYS   306      34.588  22.927  84.574  1.00  0.00           H
ATOM   4797  HZ2 LYS   306      33.006  22.879  84.563  1.00  0.00           H
ATOM   4798  HZ3 LYS   306      33.773  22.944  86.007  1.00  0.00           H
ATOM   4799  C   LYS   306      36.065  27.473  90.016  1.00  0.00           C
ATOM   4800  O   LYS   306      35.806  26.897  91.031  1.00  0.00           O
ATOM   4801  N   GLN   307      37.172  28.218  89.851  1.00  0.00           N
ATOM   4802  H   GLN   307      37.394  28.548  88.923  1.00  0.00           H
ATOM   4803  CA  GLN   307      38.166  28.574  90.834  1.00  0.00           C
ATOM   4804  HA  GLN   307      38.597  27.737  91.383  1.00  0.00           H
ATOM   4805  CB  GLN   307      39.294  29.360  90.074  1.00  0.00           C
ATOM   4806  HB2 GLN   307      38.889  30.112  89.398  1.00  0.00           H
ATOM   4807  HB3 GLN   307      39.979  29.859  90.760  1.00  0.00           H
ATOM   4808  CG  GLN   307      40.128  28.359  89.144  1.00  0.00           C
ATOM   4809  HG2 GLN   307      40.408  27.435  89.652  1.00  0.00           H
ATOM   4810  HG3 GLN   307      39.520  27.982  88.322  1.00  0.00           H
ATOM   4811  CD  GLN   307      41.360  28.983  88.585  1.00  0.00           C
ATOM   4812  OE1 GLN   307      42.378  29.122  89.306  1.00  0.00           O
ATOM   4813  NE2 GLN   307      41.628  29.027  87.285  1.00  0.00           N
ATOM   4814 HE21 GLN   307      42.449  29.521  86.966  1.00  0.00           H
ATOM   4815 HE22 GLN   307      40.880  28.713  86.683  1.00  0.00           H
ATOM   4816  C   GLN   307      37.633  29.400  92.039  1.00  0.00           C
ATOM   4817  O   GLN   307      38.280  29.492  93.026  1.00  0.00           O
ATOM   4818  N   GLY   308      36.508  30.002  91.873  1.00  0.00           N
ATOM   4819  H   GLY   308      36.111  29.902  90.950  1.00  0.00           H
ATOM   4820  CA  GLY   308      35.672  30.619  92.983  1.00  0.00           C
ATOM   4821  HA2 GLY   308      34.608  30.487  92.785  1.00  0.00           H
ATOM   4822  HA3 GLY   308      35.916  30.105  93.912  1.00  0.00           H
ATOM   4823  C   GLY   308      35.944  32.125  93.226  1.00  0.00           C
ATOM   4824  O   GLY   308      35.584  32.666  94.236  1.00  0.00           O
ATOM   4825  N   PHE   309      36.568  32.765  92.191  1.00  0.00           N
ATOM   4826  H   PHE   309      36.620  32.368  91.264  1.00  0.00           H
ATOM   4827  CA  PHE   309      36.985  34.175  92.317  1.00  0.00           C
ATOM   4828  HA  PHE   309      36.925  34.290  93.400  1.00  0.00           H
ATOM   4829  CB  PHE   309      38.431  34.398  91.803  1.00  0.00           C
ATOM   4830  HB2 PHE   309      38.529  34.047  90.776  1.00  0.00           H
ATOM   4831  HB3 PHE   309      38.659  35.464  91.822  1.00  0.00           H
ATOM   4832  CG  PHE   309      39.578  33.680  92.552  1.00  0.00           C
ATOM   4833  CD1 PHE   309      40.320  34.348  93.523  1.00  0.00           C
ATOM   4834  HD1 PHE   309      40.022  35.316  93.899  1.00  0.00           H
ATOM   4835  CE1 PHE   309      41.507  33.766  94.024  1.00  0.00           C
ATOM   4836  HE1 PHE   309      41.939  34.131  94.944  1.00  0.00           H
ATOM   4837  CZ  PHE   309      41.926  32.527  93.453  1.00  0.00           C
ATOM   4838  HZ  PHE   309      42.808  32.040  93.844  1.00  0.00           H
ATOM   4839  CE2 PHE   309      41.281  31.979  92.335  1.00  0.00           C
ATOM   4840  HE2 PHE   309      41.667  31.078  91.881  1.00  0.00           H
ATOM   4841  CD2 PHE   309      40.069  32.532  91.939  1.00  0.00           C
ATOM   4842  HD2 PHE   309      39.557  32.049  91.120  1.00  0.00           H
ATOM   4843  C   PHE   309      36.044  35.277  91.886  1.00  0.00           C
ATOM   4844  O   PHE   309      36.119  36.414  92.414  1.00  0.00           O
ATOM   4845  N   ILE   310      35.092  34.999  90.993  1.00  0.00           N
ATOM   4846  H   ILE   310      35.207  34.132  90.489  1.00  0.00           H
ATOM   4847  CA  ILE   310      34.151  35.929  90.431  1.00  0.00           C
ATOM   4848  HA  ILE   310      34.010  36.770  91.111  1.00  0.00           H
ATOM   4849  CB  ILE   310      34.649  36.491  88.994  1.00  0.00           C
ATOM   4850  HB  ILE   310      34.063  37.367  88.716  1.00  0.00           H
ATOM   4851  CG2 ILE   310      36.078  37.126  89.146  1.00  0.00           C
ATOM   4852 HG21 ILE   310      36.483  37.647  88.278  1.00  0.00           H
ATOM   4853 HG22 ILE   310      36.774  36.306  89.323  1.00  0.00           H
ATOM   4854 HG23 ILE   310      36.005  37.763  90.028  1.00  0.00           H
ATOM   4855  CG1 ILE   310      34.765  35.494  87.821  1.00  0.00           C
ATOM   4856 HG12 ILE   310      35.645  34.862  87.941  1.00  0.00           H
ATOM   4857 HG13 ILE   310      33.941  34.781  87.790  1.00  0.00           H
ATOM   4858  CD1 ILE   310      34.906  35.995  86.326  1.00  0.00           C
ATOM   4859 HD11 ILE   310      34.078  36.655  86.068  1.00  0.00           H
ATOM   4860 HD12 ILE   310      34.685  35.140  85.687  1.00  0.00           H
ATOM   4861 HD13 ILE   310      35.858  36.526  86.322  1.00  0.00           H
ATOM   4862  C   ILE   310      32.627  35.385  90.303  1.00  0.00           C
ATOM   4863  O   ILE   310      32.405  34.195  90.621  1.00  0.00           O
ATOM   4864  N   PHE   311      31.702  36.236  89.776  1.00  0.00           N
ATOM   4865  H   PHE   311      32.097  37.139  89.557  1.00  0.00           H
ATOM   4866  CA  PHE   311      30.357  35.895  89.431  1.00  0.00           C
ATOM   4867  HA  PHE   311      29.868  36.856  89.267  1.00  0.00           H
ATOM   4868  CB  PHE   311      30.356  35.159  88.104  1.00  0.00           C
ATOM   4869  HB2 PHE   311      31.033  34.313  87.986  1.00  0.00           H
ATOM   4870  HB3 PHE   311      29.353  34.783  87.905  1.00  0.00           H
ATOM   4871  CG  PHE   311      30.817  35.991  86.861  1.00  0.00           C
ATOM   4872  CD1 PHE   311      31.215  37.377  86.863  1.00  0.00           C
ATOM   4873  HD1 PHE   311      31.062  37.975  87.750  1.00  0.00           H
ATOM   4874  CE1 PHE   311      31.742  37.966  85.719  1.00  0.00           C
ATOM   4875  HE1 PHE   311      31.798  39.043  85.652  1.00  0.00           H
ATOM   4876  CZ  PHE   311      31.940  37.201  84.546  1.00  0.00           C
ATOM   4877  HZ  PHE   311      32.453  37.660  83.714  1.00  0.00           H
ATOM   4878  CE2 PHE   311      31.564  35.848  84.531  1.00  0.00           C
ATOM   4879  HE2 PHE   311      31.732  35.274  83.633  1.00  0.00           H
ATOM   4880  CD2 PHE   311      31.007  35.259  85.663  1.00  0.00           C
ATOM   4881  HD2 PHE   311      30.834  34.196  85.734  1.00  0.00           H
ATOM   4882  C   PHE   311      29.508  35.235  90.528  1.00  0.00           C
ATOM   4883  O   PHE   311      28.662  34.355  90.308  1.00  0.00           O
ATOM   4884  N   LYS   312      29.671  35.658  91.796  1.00  0.00           N
ATOM   4885  H   LYS   312      30.246  36.488  91.797  1.00  0.00           H
ATOM   4886  CA  LYS   312      29.031  35.172  93.059  1.00  0.00           C
ATOM   4887  HA  LYS   312      29.380  34.144  93.151  1.00  0.00           H
ATOM   4888  CB  LYS   312      29.467  36.097  94.249  1.00  0.00           C
ATOM   4889  HB2 LYS   312      30.553  36.111  94.345  1.00  0.00           H
ATOM   4890  HB3 LYS   312      29.217  37.114  93.949  1.00  0.00           H
ATOM   4891  CG  LYS   312      28.925  35.713  95.641  1.00  0.00           C
ATOM   4892  HG2 LYS   312      29.394  36.313  96.421  1.00  0.00           H
ATOM   4893  HG3 LYS   312      27.847  35.839  95.743  1.00  0.00           H
ATOM   4894  CD  LYS   312      29.230  34.208  96.049  1.00  0.00           C
ATOM   4895  HD2 LYS   312      28.817  33.633  95.220  1.00  0.00           H
ATOM   4896  HD3 LYS   312      30.311  34.106  95.959  1.00  0.00           H
ATOM   4897  CE  LYS   312      28.918  33.725  97.443  1.00  0.00           C
ATOM   4898  HE2 LYS   312      29.238  34.378  98.255  1.00  0.00           H
ATOM   4899  HE3 LYS   312      27.831  33.769  97.384  1.00  0.00           H
ATOM   4900  NZ  LYS   312      29.493  32.445  97.619  1.00  0.00           N
ATOM   4901  HZ1 LYS   312      29.305  31.810  96.855  1.00  0.00           H
ATOM   4902  HZ2 LYS   312      29.049  31.986  98.400  1.00  0.00           H
ATOM   4903  HZ3 LYS   312      30.488  32.489  97.788  1.00  0.00           H
ATOM   4904  C   LYS   312      27.518  35.153  92.993  1.00  0.00           C
ATOM   4905  O   LYS   312      26.928  36.223  92.742  1.00  0.00           O
ATOM   4906  N   ASN   313      26.992  33.970  93.412  1.00  0.00           N
ATOM   4907  H   ASN   313      27.548  33.128  93.430  1.00  0.00           H
ATOM   4908  CA  ASN   313      25.543  33.637  93.430  1.00  0.00           C
ATOM   4909  HA  ASN   313      25.439  32.577  93.663  1.00  0.00           H
ATOM   4910  CB  ASN   313      24.907  34.504  94.533  1.00  0.00           C
ATOM   4911  HB2 ASN   313      25.117  35.545  94.286  1.00  0.00           H
ATOM   4912  HB3 ASN   313      23.848  34.264  94.636  1.00  0.00           H
ATOM   4913  CG  ASN   313      25.375  34.159  95.890  1.00  0.00           C
ATOM   4914  OD1 ASN   313      25.892  33.079  96.048  1.00  0.00           O
ATOM   4915  ND2 ASN   313      25.435  35.004  96.862  1.00  0.00           N
ATOM   4916 HD21 ASN   313      25.072  35.901  96.573  1.00  0.00           H
ATOM   4917 HD22 ASN   313      25.673  34.684  97.789  1.00  0.00           H
ATOM   4918  C   ASN   313      24.808  33.857  92.032  1.00  0.00           C
ATOM   4919  O   ASN   313      23.660  33.518  91.822  1.00  0.00           O
ATOM   4920  N   GLN   314      25.506  34.373  91.015  1.00  0.00           N
ATOM   4921  H   GLN   314      26.509  34.463  91.104  1.00  0.00           H
ATOM   4922  CA  GLN   314      24.924  34.825  89.744  1.00  0.00           C
ATOM   4923  HA  GLN   314      24.154  35.569  89.946  1.00  0.00           H
ATOM   4924  CB  GLN   314      25.940  35.719  88.863  1.00  0.00           C
ATOM   4925  HB2 GLN   314      26.769  35.083  88.548  1.00  0.00           H
ATOM   4926  HB3 GLN   314      25.407  36.025  87.963  1.00  0.00           H
ATOM   4927  CG  GLN   314      26.391  37.057  89.418  1.00  0.00           C
ATOM   4928  HG2 GLN   314      27.047  36.988  90.285  1.00  0.00           H
ATOM   4929  HG3 GLN   314      27.023  37.562  88.687  1.00  0.00           H
ATOM   4930  CD  GLN   314      25.134  37.903  89.736  1.00  0.00           C
ATOM   4931  OE1 GLN   314      24.403  38.374  88.855  1.00  0.00           O
ATOM   4932  NE2 GLN   314      24.785  38.086  91.018  1.00  0.00           N
ATOM   4933 HE21 GLN   314      24.134  38.848  91.140  1.00  0.00           H
ATOM   4934 HE22 GLN   314      25.409  37.752  91.739  1.00  0.00           H
ATOM   4935  C   GLN   314      24.216  33.777  88.960  1.00  0.00           C
ATOM   4936  O   GLN   314      24.563  32.617  89.121  1.00  0.00           O
ATOM   4937  N   ASP   315      23.211  34.070  88.164  1.00  0.00           N
ATOM   4938  H   ASP   315      22.719  34.942  88.292  1.00  0.00           H
ATOM   4939  CA  ASP   315      22.790  33.269  87.007  1.00  0.00           C
ATOM   4940  HA  ASP   315      22.757  32.239  87.365  1.00  0.00           H
ATOM   4941  CB  ASP   315      21.314  33.685  86.585  1.00  0.00           C
ATOM   4942  HB2 ASP   315      20.601  33.528  87.394  1.00  0.00           H
ATOM   4943  HB3 ASP   315      21.320  34.771  86.509  1.00  0.00           H
ATOM   4944  CG  ASP   315      20.773  33.006  85.334  1.00  0.00           C
ATOM   4945  OD1 ASP   315      20.088  33.622  84.510  1.00  0.00           O
ATOM   4946  OD2 ASP   315      21.058  31.791  85.294  1.00  0.00           O
ATOM   4947  C   ASP   315      23.751  33.312  85.794  1.00  0.00           C
ATOM   4948  O   ASP   315      23.878  34.262  85.067  1.00  0.00           O
ATOM   4949  N   LEU   316      24.341  32.145  85.472  1.00  0.00           N
ATOM   4950  H   LEU   316      24.306  31.358  86.103  1.00  0.00           H
ATOM   4951  CA  LEU   316      25.206  31.969  84.311  1.00  0.00           C
ATOM   4952  HA  LEU   316      25.428  32.987  83.990  1.00  0.00           H
ATOM   4953  CB  LEU   316      26.630  31.472  84.738  1.00  0.00           C
ATOM   4954  HB2 LEU   316      26.481  30.477  85.158  1.00  0.00           H
ATOM   4955  HB3 LEU   316      27.307  31.427  83.884  1.00  0.00           H
ATOM   4956  CG  LEU   316      27.303  32.239  85.851  1.00  0.00           C
ATOM   4957  HG  LEU   316      26.858  32.000  86.817  1.00  0.00           H
ATOM   4958  CD1 LEU   316      28.701  31.741  86.094  1.00  0.00           C
ATOM   4959 HD11 LEU   316      29.067  32.339  86.929  1.00  0.00           H
ATOM   4960 HD12 LEU   316      29.270  31.977  85.196  1.00  0.00           H
ATOM   4961 HD13 LEU   316      28.740  30.653  86.155  1.00  0.00           H
ATOM   4962  CD2 LEU   316      27.375  33.738  85.706  1.00  0.00           C
ATOM   4963 HD21 LEU   316      27.987  34.077  84.871  1.00  0.00           H
ATOM   4964 HD22 LEU   316      26.379  34.180  85.724  1.00  0.00           H
ATOM   4965 HD23 LEU   316      27.766  34.127  86.645  1.00  0.00           H
ATOM   4966  C   LEU   316      24.599  31.312  83.084  1.00  0.00           C
ATOM   4967  O   LEU   316      25.292  31.219  82.115  1.00  0.00           O
ATOM   4968  N   SER   317      23.353  30.877  83.225  1.00  0.00           N
ATOM   4969  H   SER   317      22.816  31.176  84.027  1.00  0.00           H
ATOM   4970  CA  SER   317      22.737  29.996  82.204  1.00  0.00           C
ATOM   4971  HA  SER   317      23.193  29.012  82.319  1.00  0.00           H
ATOM   4972  CB  SER   317      21.304  29.659  82.762  1.00  0.00           C
ATOM   4973  HB2 SER   317      20.929  28.713  82.373  1.00  0.00           H
ATOM   4974  HB3 SER   317      21.352  29.552  83.847  1.00  0.00           H
ATOM   4975  OG  SER   317      20.358  30.610  82.471  1.00  0.00           O
ATOM   4976  HG  SER   317      20.870  31.419  82.526  1.00  0.00           H
ATOM   4977  C   SER   317      22.702  30.500  80.761  1.00  0.00           C
ATOM   4978  O   SER   317      22.435  29.670  79.918  1.00  0.00           O
ATOM   4979  N   LYS   318      23.012  31.771  80.463  1.00  0.00           N
ATOM   4980  H   LYS   318      22.995  32.552  81.104  1.00  0.00           H
ATOM   4981  CA  LYS   318      23.436  32.154  79.104  1.00  0.00           C
ATOM   4982  HA  LYS   318      22.949  31.473  78.405  1.00  0.00           H
ATOM   4983  CB  LYS   318      22.986  33.599  78.951  1.00  0.00           C
ATOM   4984  HB2 LYS   318      21.983  33.644  79.373  1.00  0.00           H
ATOM   4985  HB3 LYS   318      23.650  34.251  79.520  1.00  0.00           H
ATOM   4986  CG  LYS   318      22.833  34.122  77.548  1.00  0.00           C
ATOM   4987  HG2 LYS   318      23.780  33.943  77.038  1.00  0.00           H
ATOM   4988  HG3 LYS   318      22.064  33.513  77.074  1.00  0.00           H
ATOM   4989  CD  LYS   318      22.440  35.632  77.385  1.00  0.00           C
ATOM   4990  HD2 LYS   318      23.427  36.072  77.527  1.00  0.00           H
ATOM   4991  HD3 LYS   318      22.041  35.760  76.378  1.00  0.00           H
ATOM   4992  CE  LYS   318      21.402  36.226  78.409  1.00  0.00           C
ATOM   4993  HE2 LYS   318      20.561  35.547  78.556  1.00  0.00           H
ATOM   4994  HE3 LYS   318      21.966  36.384  79.328  1.00  0.00           H
ATOM   4995  NZ  LYS   318      20.766  37.460  77.817  1.00  0.00           N
ATOM   4996  HZ1 LYS   318      21.351  38.084  77.278  1.00  0.00           H
ATOM   4997  HZ2 LYS   318      20.413  38.003  78.591  1.00  0.00           H
ATOM   4998  HZ3 LYS   318      20.034  37.242  77.157  1.00  0.00           H
ATOM   4999  C   LYS   318      24.938  31.921  78.886  1.00  0.00           C
ATOM   5000  O   LYS   318      25.333  31.344  77.841  1.00  0.00           O
ATOM   5001  N   PHE   319      25.741  32.430  79.790  1.00  0.00           N
ATOM   5002  H   PHE   319      25.348  32.708  80.677  1.00  0.00           H
ATOM   5003  CA  PHE   319      27.203  32.323  79.706  1.00  0.00           C
ATOM   5004  HA  PHE   319      27.455  32.849  78.784  1.00  0.00           H
ATOM   5005  CB  PHE   319      27.788  33.101  80.838  1.00  0.00           C
ATOM   5006  HB2 PHE   319      27.104  33.921  81.059  1.00  0.00           H
ATOM   5007  HB3 PHE   319      27.796  32.429  81.695  1.00  0.00           H
ATOM   5008  CG  PHE   319      29.116  33.749  80.681  1.00  0.00           C
ATOM   5009  CD1 PHE   319      29.236  35.017  80.058  1.00  0.00           C
ATOM   5010  HD1 PHE   319      28.405  35.579  79.660  1.00  0.00           H
ATOM   5011  CE1 PHE   319      30.526  35.564  79.972  1.00  0.00           C
ATOM   5012  HE1 PHE   319      30.634  36.513  79.467  1.00  0.00           H
ATOM   5013  CZ  PHE   319      31.630  34.902  80.511  1.00  0.00           C
ATOM   5014  HZ  PHE   319      32.560  35.448  80.455  1.00  0.00           H
ATOM   5015  CE2 PHE   319      31.532  33.625  81.106  1.00  0.00           C
ATOM   5016  HE2 PHE   319      32.392  33.214  81.612  1.00  0.00           H
ATOM   5017  CD2 PHE   319      30.251  33.058  81.166  1.00  0.00           C
ATOM   5018  HD2 PHE   319      30.108  32.184  81.785  1.00  0.00           H
ATOM   5019  C   PHE   319      27.777  30.913  79.739  1.00  0.00           C
ATOM   5020  O   PHE   319      28.933  30.634  79.469  1.00  0.00           O
ATOM   5021  N   ASP   320      27.007  29.908  80.130  1.00  0.00           N
ATOM   5022  H   ASP   320      26.090  30.279  80.332  1.00  0.00           H
ATOM   5023  CA  ASP   320      27.194  28.407  80.000  1.00  0.00           C
ATOM   5024  HA  ASP   320      28.148  28.034  80.375  1.00  0.00           H
ATOM   5025  CB  ASP   320      26.073  27.782  80.805  1.00  0.00           C
ATOM   5026  HB2 ASP   320      26.169  28.098  81.843  1.00  0.00           H
ATOM   5027  HB3 ASP   320      25.137  28.174  80.405  1.00  0.00           H
ATOM   5028  CG  ASP   320      25.986  26.262  80.819  1.00  0.00           C
ATOM   5029  OD1 ASP   320      24.898  25.772  80.352  1.00  0.00           O
ATOM   5030  OD2 ASP   320      26.845  25.607  81.468  1.00  0.00           O
ATOM   5031  C   ASP   320      27.257  27.847  78.534  1.00  0.00           C
ATOM   5032  O   ASP   320      27.599  26.708  78.377  1.00  0.00           O
ATOM   5033  N   LYS   321      26.785  28.538  77.478  1.00  0.00           N
ATOM   5034  H   LYS   321      26.374  29.440  77.667  1.00  0.00           H
ATOM   5035  CA  LYS   321      26.661  28.040  76.094  1.00  0.00           C
ATOM   5036  HA  LYS   321      26.817  26.962  76.131  1.00  0.00           H
ATOM   5037  CB  LYS   321      25.409  28.575  75.318  1.00  0.00           C
ATOM   5038  HB2 LYS   321      25.155  29.605  75.567  1.00  0.00           H
ATOM   5039  HB3 LYS   321      25.560  28.504  74.241  1.00  0.00           H
ATOM   5040  CG  LYS   321      24.324  27.514  75.625  1.00  0.00           C
[truncated: 179,019 more chars]
