# Supplementary material for: Worth the Weight: Sub-Pocket EXplorer (SubPEx), a Weighted Ensemble Method to Enhance Binding-Pocket Conformational Sampling
Source: J Chem Theory Comput. 2023 Aug 16;19(17):5677–89. doi: 10.1021/acs.jctc.3c00478 (PMC10500992; doi:10.1021/acs.jctc.3c00478)
Supplement: Supplementary file 2 — ct3c00478_si_002.zip [file ct3c00478_si_002.zip › clustered_structures/HXK2/brute-force/rep.c0.aligned.pdb]

HELIX    1   1 LYS      4  PHE     17  1                                  14
HELIX    2   2 THR     21  GLY     38  1                                  18
HELIX    3   3 ASP     99  ARG    102  1                                   4
HELIX    4   4 GLU    109  GLN    125  1                                  17
HELIX    5   5 VAL    172  LYS    181  1                                  10
HELIX    6   6 ASP    194  THR    205  1                                  12
HELIX    7   7 CYS    227  ASP    229  1                                   3
HELIX    8   8 GLU    231  LEU    233  1                                   3
HELIX    9   9 TYR    253  SER    255  1                                   3
HELIX   10  10 LYS    267  GLU    274  1                                   8
HELIX   11  11 THR    283  SER    288  1                                   6
HELIX   12  12 GLY    290  LYS    306  1                                  17
HELIX   13  13 SER    328  GLU    334  1                                   7
HELIX   14  14 GLU    342  PHE    352  1                                  11
HELIX   15  15 VAL    358  SER    379  1                                  22
HELIX   16  16 CYS    381  LYS    389  1                                   9
HELIX   17  17 PHE    410  TYR    422  1                                  13
HELIX   18  18 LEU    429  ASP    431  1                                   3
HELIX   19  19 ALA    445  GLU    460  1                                  16
SHEET    1   1 1 SER    62  LEU    70  0
SHEET    2   2 1 ASN    74  GLY    83  0
SHEET    3   3 1 PHE    88  ARG    96  0
SHEET    4   4 1 ILE   134  THR   139  0
SHEET    5   5 1 ILE   186  ILE   192  0
SHEET    6   6 1 THR   209  PHE   215  0
SHEET    7   7 1 VAL   219  VAL   226  0
SHEET    8   8 1 PRO   246  ASN   250  0
SHEET    9   9 1 GLY   395  ASP   400  0
SHEET   10  10 1 ILE   434  PRO   438  0
CRYST1  150.184  145.603  167.926   5.86   4.74   8.29               1
ATOM      1  N   ASP     1      40.765  48.389  94.347  1.00  0.00           N
ATOM      2  H1  ASP     1      40.109  48.653  93.626  1.00  0.00           H
ATOM      3  H2  ASP     1      40.324  47.939  95.135  1.00  0.00           H
ATOM      4  H3  ASP     1      41.071  49.273  94.729  1.00  0.00           H
ATOM      5  CA  ASP     1      41.880  47.594  93.870  1.00  0.00           C
ATOM      6  HA  ASP     1      42.248  47.934  92.902  1.00  0.00           H
ATOM      7  CB  ASP     1      43.033  47.704  94.931  1.00  0.00           C
ATOM      8  HB2 ASP     1      42.692  47.328  95.896  1.00  0.00           H
ATOM      9  HB3 ASP     1      43.882  47.159  94.518  1.00  0.00           H
ATOM     10  CG  ASP     1      43.488  49.142  95.247  1.00  0.00           C
ATOM     11  OD1 ASP     1      44.502  49.267  95.917  1.00  0.00           O
ATOM     12  OD2 ASP     1      42.863  50.116  94.712  1.00  0.00           O
ATOM     13  C   ASP     1      41.390  46.153  93.710  1.00  0.00           C
ATOM     14  O   ASP     1      40.374  45.769  94.268  1.00  0.00           O
ATOM     15  N   VAL     2      42.032  45.342  92.814  1.00  0.00           N
ATOM     16  H   VAL     2      42.868  45.815  92.501  1.00  0.00           H
ATOM     17  CA  VAL     2      41.789  43.967  92.547  1.00  0.00           C
ATOM     18  HA  VAL     2      40.710  43.895  92.409  1.00  0.00           H
ATOM     19  CB  VAL     2      42.456  43.359  91.278  1.00  0.00           C
ATOM     20  HB  VAL     2      43.477  43.069  91.526  1.00  0.00           H
ATOM     21  CG1 VAL     2      41.710  42.040  90.889  1.00  0.00           C
ATOM     22 HG11 VAL     2      40.650  42.217  90.704  1.00  0.00           H
ATOM     23 HG12 VAL     2      42.206  41.533  90.061  1.00  0.00           H
ATOM     24 HG13 VAL     2      41.799  41.397  91.765  1.00  0.00           H
ATOM     25  CG2 VAL     2      42.369  44.119  90.037  1.00  0.00           C
ATOM     26 HG21 VAL     2      41.347  44.349  89.734  1.00  0.00           H
ATOM     27 HG22 VAL     2      42.761  43.530  89.207  1.00  0.00           H
ATOM     28 HG23 VAL     2      42.943  45.045  90.062  1.00  0.00           H
ATOM     29  C   VAL     2      42.277  43.084  93.728  1.00  0.00           C
ATOM     30  O   VAL     2      43.485  43.075  94.006  1.00  0.00           O
ATOM     31  N   PRO     3      41.440  42.303  94.513  1.00  0.00           N
ATOM     32  CD  PRO     3      40.037  42.455  94.609  1.00  0.00           C
ATOM     33  HD2 PRO     3      39.616  42.644  93.621  1.00  0.00           H
ATOM     34  HD3 PRO     3      39.850  43.213  95.370  1.00  0.00           H
ATOM     35  CG  PRO     3      39.526  41.132  95.166  1.00  0.00           C
ATOM     36  HG2 PRO     3      39.559  40.381  94.376  1.00  0.00           H
ATOM     37  HG3 PRO     3      38.628  41.361  95.739  1.00  0.00           H
ATOM     38  CB  PRO     3      40.615  40.896  96.242  1.00  0.00           C
ATOM     39  HB2 PRO     3      40.661  39.819  96.403  1.00  0.00           H
ATOM     40  HB3 PRO     3      40.267  41.455  97.110  1.00  0.00           H
ATOM     41  CA  PRO     3      41.869  41.499  95.636  1.00  0.00           C
ATOM     42  HA  PRO     3      42.392  42.146  96.340  1.00  0.00           H
ATOM     43  C   PRO     3      42.802  40.454  95.138  1.00  0.00           C
ATOM     44  O   PRO     3      42.716  40.062  93.959  1.00  0.00           O
ATOM     45  N   LYS     4      43.850  40.201  95.924  1.00  0.00           N
ATOM     46  H   LYS     4      43.894  40.816  96.724  1.00  0.00           H
ATOM     47  CA  LYS     4      45.031  39.414  95.600  1.00  0.00           C
ATOM     48  HA  LYS     4      45.425  39.934  94.727  1.00  0.00           H
ATOM     49  CB  LYS     4      46.109  39.508  96.734  1.00  0.00           C
ATOM     50  HB2 LYS     4      46.329  40.569  96.853  1.00  0.00           H
ATOM     51  HB3 LYS     4      45.684  39.205  97.692  1.00  0.00           H
ATOM     52  CG  LYS     4      47.430  38.680  96.406  1.00  0.00           C
ATOM     53  HG2 LYS     4      47.985  38.771  97.339  1.00  0.00           H
ATOM     54  HG3 LYS     4      47.139  37.639  96.255  1.00  0.00           H
ATOM     55  CD  LYS     4      48.211  39.139  95.137  1.00  0.00           C
ATOM     56  HD2 LYS     4      47.751  38.700  94.251  1.00  0.00           H
ATOM     57  HD3 LYS     4      48.175  40.224  95.032  1.00  0.00           H
ATOM     58  CE  LYS     4      49.691  38.721  95.344  1.00  0.00           C
ATOM     59  HE2 LYS     4      50.315  39.515  94.932  1.00  0.00           H
ATOM     60  HE3 LYS     4      49.804  38.737  96.429  1.00  0.00           H
ATOM     61  NZ  LYS     4      49.913  37.390  94.704  1.00  0.00           N
ATOM     62  HZ1 LYS     4      49.042  36.881  94.656  1.00  0.00           H
ATOM     63  HZ2 LYS     4      50.400  36.726  95.287  1.00  0.00           H
ATOM     64  HZ3 LYS     4      50.216  37.402  93.740  1.00  0.00           H
ATOM     65  C   LYS     4      44.717  38.001  95.093  1.00  0.00           C
ATOM     66  O   LYS     4      45.196  37.578  94.062  1.00  0.00           O
ATOM     67  N   GLU     5      43.705  37.338  95.667  1.00  0.00           N
ATOM     68  H   GLU     5      43.347  37.824  96.477  1.00  0.00           H
ATOM     69  CA  GLU     5      43.241  35.981  95.241  1.00  0.00           C
ATOM     70  HA  GLU     5      44.130  35.360  95.133  1.00  0.00           H
ATOM     71  CB  GLU     5      42.331  35.456  96.340  1.00  0.00           C
ATOM     72  HB2 GLU     5      42.803  35.659  97.301  1.00  0.00           H
ATOM     73  HB3 GLU     5      41.415  36.045  96.387  1.00  0.00           H
ATOM     74  CG  GLU     5      42.052  33.970  96.184  1.00  0.00           C
ATOM     75  HG2 GLU     5      41.093  33.694  96.620  1.00  0.00           H
ATOM     76  HG3 GLU     5      41.943  33.857  95.104  1.00  0.00           H
ATOM     77  CD  GLU     5      43.225  33.097  96.809  1.00  0.00           C
ATOM     78  OE1 GLU     5      43.351  31.936  96.367  1.00  0.00           O
ATOM     79  OE2 GLU     5      44.177  33.537  97.407  1.00  0.00           O
ATOM     80  C   GLU     5      42.597  36.065  93.835  1.00  0.00           C
ATOM     81  O   GLU     5      42.760  35.215  93.006  1.00  0.00           O
ATOM     82  N   LEU     6      41.825  37.144  93.582  1.00  0.00           N
ATOM     83  H   LEU     6      41.853  37.875  94.279  1.00  0.00           H
ATOM     84  CA  LEU     6      41.338  37.497  92.234  1.00  0.00           C
ATOM     85  HA  LEU     6      40.874  36.612  91.797  1.00  0.00           H
ATOM     86  CB  LEU     6      40.208  38.500  92.437  1.00  0.00           C
ATOM     87  HB2 LEU     6      39.614  38.217  93.307  1.00  0.00           H
ATOM     88  HB3 LEU     6      40.649  39.496  92.478  1.00  0.00           H
ATOM     89  CG  LEU     6      39.270  38.583  91.213  1.00  0.00           C
ATOM     90  HG  LEU     6      39.915  38.565  90.335  1.00  0.00           H
ATOM     91  CD1 LEU     6      38.324  37.410  90.864  1.00  0.00           C
ATOM     92 HD11 LEU     6      37.482  37.327  91.552  1.00  0.00           H
ATOM     93 HD12 LEU     6      38.980  36.546  90.974  1.00  0.00           H
ATOM     94 HD13 LEU     6      37.921  37.612  89.872  1.00  0.00           H
ATOM     95  CD2 LEU     6      38.415  39.812  91.259  1.00  0.00           C
ATOM     96 HD21 LEU     6      37.710  39.699  92.083  1.00  0.00           H
ATOM     97 HD22 LEU     6      39.090  40.597  91.600  1.00  0.00           H
ATOM     98 HD23 LEU     6      37.807  39.981  90.370  1.00  0.00           H
ATOM     99  C   LEU     6      42.435  38.075  91.302  1.00  0.00           C
ATOM    100  O   LEU     6      42.230  37.705  90.168  1.00  0.00           O
ATOM    101  N   MET     7      43.468  38.768  91.691  1.00  0.00           N
ATOM    102  H   MET     7      43.526  38.910  92.689  1.00  0.00           H
ATOM    103  CA  MET     7      44.526  39.278  90.827  1.00  0.00           C
ATOM    104  HA  MET     7      44.148  39.750  89.921  1.00  0.00           H
ATOM    105  CB  MET     7      45.292  40.290  91.726  1.00  0.00           C
ATOM    106  HB2 MET     7      44.513  40.847  92.245  1.00  0.00           H
ATOM    107  HB3 MET     7      45.904  39.633  92.346  1.00  0.00           H
ATOM    108  CG  MET     7      46.024  41.291  90.859  1.00  0.00           C
ATOM    109  HG2 MET     7      45.441  41.411  89.946  1.00  0.00           H
ATOM    110  HG3 MET     7      46.129  42.250  91.364  1.00  0.00           H
ATOM    111  SD  MET     7      47.753  40.811  90.269  1.00  0.00           S
ATOM    112  CE  MET     7      48.596  42.405  90.696  1.00  0.00           C
ATOM    113  HE1 MET     7      48.600  42.601  91.769  1.00  0.00           H
ATOM    114  HE2 MET     7      49.622  42.242  90.366  1.00  0.00           H
ATOM    115  HE3 MET     7      48.187  43.273  90.177  1.00  0.00           H
ATOM    116  C   MET     7      45.468  38.175  90.370  1.00  0.00           C
ATOM    117  O   MET     7      46.049  38.228  89.285  1.00  0.00           O
ATOM    118  N   GLN     8      45.460  37.114  91.145  1.00  0.00           N
ATOM    119  H   GLN     8      45.084  37.207  92.078  1.00  0.00           H
ATOM    120  CA  GLN     8      46.098  35.865  90.750  1.00  0.00           C
ATOM    121  HA  GLN     8      47.012  36.100  90.205  1.00  0.00           H
ATOM    122  CB  GLN     8      46.551  35.107  92.002  1.00  0.00           C
ATOM    123  HB2 GLN     8      47.062  35.725  92.741  1.00  0.00           H
ATOM    124  HB3 GLN     8      45.660  34.825  92.562  1.00  0.00           H
ATOM    125  CG  GLN     8      47.423  33.804  91.803  1.00  0.00           C
ATOM    126  HG2 GLN     8      47.683  33.472  92.807  1.00  0.00           H
ATOM    127  HG3 GLN     8      46.817  32.997  91.391  1.00  0.00           H
ATOM    128  CD  GLN     8      48.692  34.070  91.024  1.00  0.00           C
ATOM    129  OE1 GLN     8      49.278  35.110  91.007  1.00  0.00           O
ATOM    130  NE2 GLN     8      49.175  33.096  90.274  1.00  0.00           N
ATOM    131 HE21 GLN     8      50.010  33.096  89.706  1.00  0.00           H
ATOM    132 HE22 GLN     8      48.750  32.188  90.400  1.00  0.00           H
ATOM    133  C   GLN     8      45.331  34.942  89.795  1.00  0.00           C
ATOM    134  O   GLN     8      45.933  34.213  89.071  1.00  0.00           O
ATOM    135  N   GLN     9      44.110  35.211  89.471  1.00  0.00           N
ATOM    136  H   GLN     9      43.593  35.834  90.075  1.00  0.00           H
ATOM    137  CA  GLN     9      43.333  34.693  88.309  1.00  0.00           C
ATOM    138  HA  GLN     9      43.400  33.608  88.226  1.00  0.00           H
ATOM    139  CB  GLN     9      41.821  34.801  88.424  1.00  0.00           C
ATOM    140  HB2 GLN     9      41.403  35.793  88.247  1.00  0.00           H
ATOM    141  HB3 GLN     9      41.331  34.153  87.699  1.00  0.00           H
ATOM    142  CG  GLN     9      41.269  34.263  89.856  1.00  0.00           C
ATOM    143  HG2 GLN     9      41.610  34.944  90.635  1.00  0.00           H
ATOM    144  HG3 GLN     9      40.186  34.145  89.897  1.00  0.00           H
ATOM    145  CD  GLN     9      41.828  32.937  90.360  1.00  0.00           C
ATOM    146  OE1 GLN     9      41.860  31.984  89.571  1.00  0.00           O
ATOM    147  NE2 GLN     9      42.374  32.817  91.522  1.00  0.00           N
ATOM    148 HE21 GLN     9      42.742  31.880  91.597  1.00  0.00           H
ATOM    149 HE22 GLN     9      42.358  33.561  92.204  1.00  0.00           H
ATOM    150  C   GLN     9      43.807  35.356  87.058  1.00  0.00           C
ATOM    151  O   GLN     9      43.904  34.685  86.055  1.00  0.00           O
ATOM    152  N   ILE    10      44.039  36.698  87.099  1.00  0.00           N
ATOM    153  H   ILE    10      43.893  37.104  88.013  1.00  0.00           H
ATOM    154  CA  ILE    10      44.529  37.661  86.072  1.00  0.00           C
ATOM    155  HA  ILE    10      43.904  37.563  85.183  1.00  0.00           H
ATOM    156  CB  ILE    10      44.324  39.163  86.522  1.00  0.00           C
ATOM    157  HB  ILE    10      45.106  39.298  87.267  1.00  0.00           H
ATOM    158  CG2 ILE    10      44.638  40.129  85.365  1.00  0.00           C
ATOM    159 HG21 ILE    10      45.592  39.764  84.985  1.00  0.00           H
ATOM    160 HG22 ILE    10      44.793  41.158  85.691  1.00  0.00           H
ATOM    161 HG23 ILE    10      43.906  39.959  84.575  1.00  0.00           H
ATOM    162  CG1 ILE    10      42.947  39.357  87.128  1.00  0.00           C
ATOM    163 HG12 ILE    10      42.224  38.910  86.445  1.00  0.00           H
ATOM    164 HG13 ILE    10      42.952  38.838  88.087  1.00  0.00           H
ATOM    165  CD1 ILE    10      42.631  40.785  87.449  1.00  0.00           C
ATOM    166 HD11 ILE    10      41.617  40.853  87.843  1.00  0.00           H
ATOM    167 HD12 ILE    10      42.424  41.400  86.573  1.00  0.00           H
ATOM    168 HD13 ILE    10      43.395  41.232  88.087  1.00  0.00           H
ATOM    169  C   ILE    10      45.989  37.329  85.702  1.00  0.00           C
ATOM    170  O   ILE    10      46.326  37.181  84.569  1.00  0.00           O
ATOM    171  N   GLU    11      46.839  37.175  86.679  1.00  0.00           N
ATOM    172  H   GLU    11      46.533  37.440  87.604  1.00  0.00           H
ATOM    173  CA  GLU    11      48.200  36.826  86.429  1.00  0.00           C
ATOM    174  HA  GLU    11      48.501  37.461  85.595  1.00  0.00           H
ATOM    175  CB  GLU    11      49.048  37.054  87.725  1.00  0.00           C
ATOM    176  HB2 GLU    11      48.531  36.749  88.635  1.00  0.00           H
ATOM    177  HB3 GLU    11      49.955  36.450  87.694  1.00  0.00           H
ATOM    178  CG  GLU    11      49.516  38.532  87.896  1.00  0.00           C
ATOM    179  HG2 GLU    11      48.667  39.209  87.989  1.00  0.00           H
ATOM    180  HG3 GLU    11      50.054  38.611  88.841  1.00  0.00           H
ATOM    181  CD  GLU    11      50.499  39.144  86.833  1.00  0.00           C
ATOM    182  OE1 GLU    11      50.940  38.506  85.835  1.00  0.00           O
ATOM    183  OE2 GLU    11      50.807  40.338  86.911  1.00  0.00           O
ATOM    184  C   GLU    11      48.344  35.325  85.970  1.00  0.00           C
ATOM    185  O   GLU    11      49.408  34.950  85.460  1.00  0.00           O
ATOM    186  N   ASN    12      47.378  34.459  86.102  1.00  0.00           N
ATOM    187  H   ASN    12      46.570  34.660  86.674  1.00  0.00           H
ATOM    188  CA  ASN    12      47.273  33.133  85.470  1.00  0.00           C
ATOM    189  HA  ASN    12      48.196  32.553  85.496  1.00  0.00           H
ATOM    190  CB  ASN    12      46.447  32.282  86.461  1.00  0.00           C
ATOM    191  HB2 ASN    12      46.801  32.420  87.483  1.00  0.00           H
ATOM    192  HB3 ASN    12      45.375  32.474  86.503  1.00  0.00           H
ATOM    193  CG  ASN    12      46.657  30.815  86.176  1.00  0.00           C
ATOM    194  OD1 ASN    12      47.661  30.190  86.361  1.00  0.00           O
ATOM    195  ND2 ASN    12      45.690  30.253  85.522  1.00  0.00           N
ATOM    196 HD21 ASN    12      44.833  30.769  85.378  1.00  0.00           H
ATOM    197 HD22 ASN    12      45.621  29.246  85.575  1.00  0.00           H
ATOM    198  C   ASN    12      46.868  33.121  84.043  1.00  0.00           C
ATOM    199  O   ASN    12      47.538  32.564  83.197  1.00  0.00           O
ATOM    200  N   PHE    13      45.857  33.889  83.722  1.00  0.00           N
ATOM    201  H   PHE    13      45.499  34.369  84.535  1.00  0.00           H
ATOM    202  CA  PHE    13      45.463  34.276  82.397  1.00  0.00           C
ATOM    203  HA  PHE    13      45.267  33.351  81.855  1.00  0.00           H
ATOM    204  CB  PHE    13      44.169  35.134  82.440  1.00  0.00           C
ATOM    205  HB2 PHE    13      44.314  35.912  83.188  1.00  0.00           H
ATOM    206  HB3 PHE    13      44.149  35.642  81.474  1.00  0.00           H
ATOM    207  CG  PHE    13      42.823  34.471  82.659  1.00  0.00           C
ATOM    208  CD1 PHE    13      42.546  33.271  81.994  1.00  0.00           C
ATOM    209  HD1 PHE    13      43.248  32.970  81.230  1.00  0.00           H
ATOM    210  CE1 PHE    13      41.327  32.605  82.136  1.00  0.00           C
ATOM    211  HE1 PHE    13      41.254  31.683  81.578  1.00  0.00           H
ATOM    212  CZ  PHE    13      40.363  33.056  83.017  1.00  0.00           C
ATOM    213  HZ  PHE    13      39.468  32.477  83.192  1.00  0.00           H
ATOM    214  CE2 PHE    13      40.550  34.306  83.660  1.00  0.00           C
ATOM    215  HE2 PHE    13      39.793  34.633  84.357  1.00  0.00           H
ATOM    216  CD2 PHE    13      41.827  34.936  83.499  1.00  0.00           C
ATOM    217  HD2 PHE    13      42.073  35.789  84.114  1.00  0.00           H
ATOM    218  C   PHE    13      46.556  35.055  81.656  1.00  0.00           C
ATOM    219  O   PHE    13      46.685  34.853  80.447  1.00  0.00           O
ATOM    220  N   GLU    14      47.391  35.859  82.298  1.00  0.00           N
ATOM    221  H   GLU    14      47.125  36.208  83.208  1.00  0.00           H
ATOM    222  CA  GLU    14      48.628  36.377  81.543  1.00  0.00           C
ATOM    223  HA  GLU    14      48.287  37.048  80.756  1.00  0.00           H
ATOM    224  CB  GLU    14      49.444  37.190  82.504  1.00  0.00           C
ATOM    225  HB2 GLU    14      48.852  38.033  82.858  1.00  0.00           H
ATOM    226  HB3 GLU    14      49.903  36.649  83.330  1.00  0.00           H
ATOM    227  CG  GLU    14      50.670  37.731  81.736  1.00  0.00           C
ATOM    228  HG2 GLU    14      51.397  36.942  81.542  1.00  0.00           H
ATOM    229  HG3 GLU    14      50.323  38.115  80.776  1.00  0.00           H
ATOM    230  CD  GLU    14      51.171  39.010  82.565  1.00  0.00           C
ATOM    231  OE1 GLU    14      50.379  39.922  82.823  1.00  0.00           O
ATOM    232  OE2 GLU    14      52.359  39.054  83.091  1.00  0.00           O
ATOM    233  C   GLU    14      49.485  35.170  80.940  1.00  0.00           C
ATOM    234  O   GLU    14      49.762  35.105  79.733  1.00  0.00           O
ATOM    235  N   LYS    15      49.895  34.287  81.878  1.00  0.00           N
ATOM    236  H   LYS    15      49.928  34.643  82.823  1.00  0.00           H
ATOM    237  CA  LYS    15      50.700  33.055  81.537  1.00  0.00           C
ATOM    238  HA  LYS    15      51.645  33.290  81.048  1.00  0.00           H
ATOM    239  CB  LYS    15      50.978  32.296  82.849  1.00  0.00           C
ATOM    240  HB2 LYS    15      50.101  32.018  83.433  1.00  0.00           H
ATOM    241  HB3 LYS    15      51.471  31.383  82.516  1.00  0.00           H
ATOM    242  CG  LYS    15      51.990  32.904  83.848  1.00  0.00           C
ATOM    243  HG2 LYS    15      52.967  32.652  83.435  1.00  0.00           H
ATOM    244  HG3 LYS    15      51.713  33.955  83.937  1.00  0.00           H
ATOM    245  CD  LYS    15      51.873  32.376  85.262  1.00  0.00           C
ATOM    246  HD2 LYS    15      50.954  32.764  85.702  1.00  0.00           H
ATOM    247  HD3 LYS    15      51.928  31.287  85.270  1.00  0.00           H
ATOM    248  CE  LYS    15      52.908  32.812  86.205  1.00  0.00           C
ATOM    249  HE2 LYS    15      53.394  33.707  85.818  1.00  0.00           H
ATOM    250  HE3 LYS    15      52.489  33.221  87.123  1.00  0.00           H
ATOM    251  NZ  LYS    15      53.977  31.735  86.431  1.00  0.00           N
ATOM    252  HZ1 LYS    15      54.344  31.691  87.370  1.00  0.00           H
ATOM    253  HZ2 LYS    15      54.775  31.841  85.821  1.00  0.00           H
ATOM    254  HZ3 LYS    15      53.579  30.818  86.287  1.00  0.00           H
ATOM    255  C   LYS    15      50.066  32.169  80.463  1.00  0.00           C
ATOM    256  O   LYS    15      50.784  31.735  79.536  1.00  0.00           O
ATOM    257  N   ILE    16      48.706  32.100  80.407  1.00  0.00           N
ATOM    258  H   ILE    16      48.282  32.442  81.257  1.00  0.00           H
ATOM    259  CA  ILE    16      48.034  31.258  79.432  1.00  0.00           C
ATOM    260  HA  ILE    16      48.612  30.339  79.347  1.00  0.00           H
ATOM    261  CB  ILE    16      46.631  30.850  80.007  1.00  0.00           C
ATOM    262  HB  ILE    16      46.155  31.718  80.462  1.00  0.00           H
ATOM    263  CG2 ILE    16      45.671  30.415  78.894  1.00  0.00           C
ATOM    264 HG21 ILE    16      45.643  31.316  78.282  1.00  0.00           H
ATOM    265 HG22 ILE    16      44.678  30.166  79.268  1.00  0.00           H
ATOM    266 HG23 ILE    16      46.006  29.573  78.288  1.00  0.00           H
ATOM    267  CG1 ILE    16      46.903  29.833  81.108  1.00  0.00           C
ATOM    268 HG12 ILE    16      47.138  28.816  80.796  1.00  0.00           H
ATOM    269 HG13 ILE    16      47.663  30.185  81.807  1.00  0.00           H
ATOM    270  CD1 ILE    16      45.697  29.711  81.906  1.00  0.00           C
ATOM    271 HD11 ILE    16      44.882  29.214  81.380  1.00  0.00           H
ATOM    272 HD12 ILE    16      45.424  30.687  82.306  1.00  0.00           H
ATOM    273 HD13 ILE    16      45.914  28.999  82.702  1.00  0.00           H
ATOM    274  C   ILE    16      48.003  31.813  78.020  1.00  0.00           C
ATOM    275  O   ILE    16      48.113  31.064  77.039  1.00  0.00           O
ATOM    276  N   PHE    17      47.938  33.162  77.958  1.00  0.00           N
ATOM    277  H   PHE    17      47.892  33.649  78.841  1.00  0.00           H
ATOM    278  CA  PHE    17      47.673  33.965  76.759  1.00  0.00           C
ATOM    279  HA  PHE    17      47.449  33.189  76.028  1.00  0.00           H
ATOM    280  CB  PHE    17      46.412  34.838  76.836  1.00  0.00           C
ATOM    281  HB2 PHE    17      46.423  35.505  77.698  1.00  0.00           H
ATOM    282  HB3 PHE    17      46.390  35.475  75.951  1.00  0.00           H
ATOM    283  CG  PHE    17      45.169  33.903  76.854  1.00  0.00           C
ATOM    284  CD1 PHE    17      44.886  32.907  75.938  1.00  0.00           C
ATOM    285  HD1 PHE    17      45.451  32.788  75.026  1.00  0.00           H
ATOM    286  CE1 PHE    17      43.631  32.218  75.958  1.00  0.00           C
ATOM    287  HE1 PHE    17      43.244  31.593  75.167  1.00  0.00           H
ATOM    288  CZ  PHE    17      42.787  32.462  77.067  1.00  0.00           C
ATOM    289  HZ  PHE    17      41.827  31.971  77.140  1.00  0.00           H
ATOM    290  CE2 PHE    17      43.138  33.389  78.060  1.00  0.00           C
ATOM    291  HE2 PHE    17      42.457  33.659  78.854  1.00  0.00           H
ATOM    292  CD2 PHE    17      44.358  34.079  77.937  1.00  0.00           C
ATOM    293  HD2 PHE    17      44.549  34.801  78.716  1.00  0.00           H
ATOM    294  C   PHE    17      48.912  34.739  76.269  1.00  0.00           C
ATOM    295  O   PHE    17      48.927  35.162  75.124  1.00  0.00           O
ATOM    296  N   THR    18      50.006  34.951  77.016  1.00  0.00           N
ATOM    297  H   THR    18      50.076  34.666  77.983  1.00  0.00           H
ATOM    298  CA  THR    18      51.336  35.581  76.493  1.00  0.00           C
ATOM    299  HA  THR    18      51.094  36.419  75.841  1.00  0.00           H
ATOM    300  CB  THR    18      52.179  36.250  77.589  1.00  0.00           C
ATOM    301  HB  THR    18      53.199  36.464  77.267  1.00  0.00           H
ATOM    302  CG2 THR    18      51.587  37.600  77.913  1.00  0.00           C
ATOM    303 HG21 THR    18      50.598  37.525  78.365  1.00  0.00           H
ATOM    304 HG22 THR    18      51.415  38.152  76.990  1.00  0.00           H
ATOM    305 HG23 THR    18      52.266  38.066  78.628  1.00  0.00           H
ATOM    306  OG1 THR    18      52.312  35.402  78.735  1.00  0.00           O
ATOM    307  HG1 THR    18      51.479  35.535  79.193  1.00  0.00           H
ATOM    308  C   THR    18      52.199  34.643  75.649  1.00  0.00           C
ATOM    309  O   THR    18      51.991  33.421  75.651  1.00  0.00           O
ATOM    310  N   VAL    19      53.122  35.196  74.810  1.00  0.00           N
ATOM    311  H   VAL    19      53.220  36.200  74.765  1.00  0.00           H
ATOM    312  CA  VAL    19      54.028  34.343  74.029  1.00  0.00           C
ATOM    313  HA  VAL    19      54.028  33.336  74.444  1.00  0.00           H
ATOM    314  CB  VAL    19      53.632  34.137  72.554  1.00  0.00           C
ATOM    315  HB  VAL    19      54.070  34.997  72.045  1.00  0.00           H
ATOM    316  CG1 VAL    19      54.066  32.936  71.742  1.00  0.00           C
ATOM    317 HG11 VAL    19      53.636  33.017  70.743  1.00  0.00           H
ATOM    318 HG12 VAL    19      55.144  32.772  71.741  1.00  0.00           H
ATOM    319 HG13 VAL    19      53.635  32.084  72.266  1.00  0.00           H
ATOM    320  CG2 VAL    19      52.097  34.166  72.292  1.00  0.00           C
ATOM    321 HG21 VAL    19      51.905  34.374  71.240  1.00  0.00           H
ATOM    322 HG22 VAL    19      51.536  34.976  72.757  1.00  0.00           H
ATOM    323 HG23 VAL    19      51.584  33.296  72.700  1.00  0.00           H
ATOM    324  C   VAL    19      55.505  34.772  74.162  1.00  0.00           C
ATOM    325  O   VAL    19      55.793  35.944  73.864  1.00  0.00           O
ATOM    326  N   PRO    20      56.413  33.909  74.609  1.00  0.00           N
ATOM    327  CD  PRO    20      56.076  32.758  75.381  1.00  0.00           C
ATOM    328  HD2 PRO    20      56.082  31.968  74.629  1.00  0.00           H
ATOM    329  HD3 PRO    20      55.155  32.606  75.945  1.00  0.00           H
ATOM    330  CG  PRO    20      57.271  32.524  76.293  1.00  0.00           C
ATOM    331  HG2 PRO    20      57.479  31.487  76.551  1.00  0.00           H
ATOM    332  HG3 PRO    20      57.074  33.186  77.137  1.00  0.00           H
ATOM    333  CB  PRO    20      58.463  33.131  75.535  1.00  0.00           C
ATOM    334  HB2 PRO    20      58.813  32.411  74.796  1.00  0.00           H
ATOM    335  HB3 PRO    20      59.282  33.459  76.175  1.00  0.00           H
ATOM    336  CA  PRO    20      57.812  34.302  74.760  1.00  0.00           C
ATOM    337  HA  PRO    20      57.851  35.186  75.396  1.00  0.00           H
ATOM    338  C   PRO    20      58.532  34.618  73.384  1.00  0.00           C
ATOM    339  O   PRO    20      58.137  34.186  72.340  1.00  0.00           O
ATOM    340  N   THR    21      59.590  35.446  73.502  1.00  0.00           N
ATOM    341  H   THR    21      60.105  35.542  74.366  1.00  0.00           H
ATOM    342  CA  THR    21      60.233  35.926  72.303  1.00  0.00           C
ATOM    343  HA  THR    21      59.375  36.236  71.707  1.00  0.00           H
ATOM    344  CB  THR    21      61.116  37.117  72.472  1.00  0.00           C
ATOM    345  HB  THR    21      61.560  37.454  71.535  1.00  0.00           H
ATOM    346  CG2 THR    21      60.338  38.201  73.287  1.00  0.00           C
ATOM    347 HG21 THR    21      60.276  37.915  74.337  1.00  0.00           H
ATOM    348 HG22 THR    21      59.397  38.415  72.780  1.00  0.00           H
ATOM    349 HG23 THR    21      60.912  39.125  73.228  1.00  0.00           H
ATOM    350  OG1 THR    21      62.181  36.905  73.392  1.00  0.00           O
ATOM    351  HG1 THR    21      62.467  37.769  73.696  1.00  0.00           H
ATOM    352  C   THR    21      61.083  34.826  71.584  1.00  0.00           C
ATOM    353  O   THR    21      61.199  34.760  70.348  1.00  0.00           O
ATOM    354  N   GLU    22      61.389  33.810  72.355  1.00  0.00           N
ATOM    355  H   GLU    22      61.306  33.985  73.346  1.00  0.00           H
ATOM    356  CA  GLU    22      61.963  32.534  71.928  1.00  0.00           C
ATOM    357  HA  GLU    22      62.681  32.755  71.138  1.00  0.00           H
ATOM    358  CB  GLU    22      62.708  31.882  73.083  1.00  0.00           C
ATOM    359  HB2 GLU    22      63.326  31.030  72.801  1.00  0.00           H
ATOM    360  HB3 GLU    22      63.391  32.619  73.505  1.00  0.00           H
ATOM    361  CG  GLU    22      61.863  31.566  74.294  1.00  0.00           C
ATOM    362  HG2 GLU    22      62.476  31.555  75.195  1.00  0.00           H
ATOM    363  HG3 GLU    22      61.075  32.321  74.311  1.00  0.00           H
ATOM    364  CD  GLU    22      61.217  30.236  74.172  1.00  0.00           C
ATOM    365  OE1 GLU    22      61.829  29.334  73.596  1.00  0.00           O
ATOM    366  OE2 GLU    22      60.119  30.046  74.797  1.00  0.00           O
ATOM    367  C   GLU    22      60.860  31.513  71.408  1.00  0.00           C
ATOM    368  O   GLU    22      61.043  30.748  70.478  1.00  0.00           O
ATOM    369  N   THR    23      59.604  31.616  71.898  1.00  0.00           N
ATOM    370  H   THR    23      59.492  32.423  72.496  1.00  0.00           H
ATOM    371  CA  THR    23      58.543  30.778  71.513  1.00  0.00           C
ATOM    372  HA  THR    23      58.888  29.743  71.527  1.00  0.00           H
ATOM    373  CB  THR    23      57.455  30.833  72.606  1.00  0.00           C
ATOM    374  HB  THR    23      57.254  31.886  72.804  1.00  0.00           H
ATOM    375  CG2 THR    23      56.095  30.126  72.123  1.00  0.00           C
ATOM    376 HG21 THR    23      56.196  29.064  72.343  1.00  0.00           H
ATOM    377 HG22 THR    23      55.793  30.306  71.091  1.00  0.00           H
ATOM    378 HG23 THR    23      55.316  30.545  72.760  1.00  0.00           H
ATOM    379  OG1 THR    23      57.766  30.166  73.766  1.00  0.00           O
ATOM    380  HG1 THR    23      58.622  30.342  74.163  1.00  0.00           H
ATOM    381  C   THR    23      58.115  31.152  70.066  1.00  0.00           C
ATOM    382  O   THR    23      57.861  30.311  69.201  1.00  0.00           O
ATOM    383  N   LEU    24      58.066  32.453  69.800  1.00  0.00           N
ATOM    384  H   LEU    24      58.390  33.093  70.512  1.00  0.00           H
ATOM    385  CA  LEU    24      57.819  32.979  68.465  1.00  0.00           C
ATOM    386  HA  LEU    24      56.892  32.523  68.114  1.00  0.00           H
ATOM    387  CB  LEU    24      57.748  34.536  68.481  1.00  0.00           C
ATOM    388  HB2 LEU    24      58.779  34.798  68.718  1.00  0.00           H
ATOM    389  HB3 LEU    24      57.623  34.949  67.480  1.00  0.00           H
ATOM    390  CG  LEU    24      56.763  35.327  69.345  1.00  0.00           C
ATOM    391  HG  LEU    24      56.914  34.919  70.344  1.00  0.00           H
ATOM    392  CD1 LEU    24      56.977  36.844  69.276  1.00  0.00           C
ATOM    393 HD11 LEU    24      56.756  37.214  68.275  1.00  0.00           H
ATOM    394 HD12 LEU    24      58.017  37.112  69.455  1.00  0.00           H
ATOM    395 HD13 LEU    24      56.364  37.370  70.009  1.00  0.00           H
ATOM    396  CD2 LEU    24      55.326  34.995  68.893  1.00  0.00           C
ATOM    397 HD21 LEU    24      54.655  35.456  69.618  1.00  0.00           H
ATOM    398 HD22 LEU    24      55.170  35.161  67.828  1.00  0.00           H
ATOM    399 HD23 LEU    24      55.153  33.920  68.857  1.00  0.00           H
ATOM    400  C   LEU    24      58.888  32.506  67.457  1.00  0.00           C
ATOM    401  O   LEU    24      58.398  32.161  66.341  1.00  0.00           O
ATOM    402  N   GLN    25      60.187  32.363  67.794  1.00  0.00           N
ATOM    403  H   GLN    25      60.506  32.834  68.630  1.00  0.00           H
ATOM    404  CA  GLN    25      61.216  31.815  66.918  1.00  0.00           C
ATOM    405  HA  GLN    25      61.294  32.354  65.973  1.00  0.00           H
ATOM    406  CB  GLN    25      62.595  32.083  67.604  1.00  0.00           C
ATOM    407  HB2 GLN    25      62.652  31.641  68.598  1.00  0.00           H
ATOM    408  HB3 GLN    25      63.273  31.456  67.025  1.00  0.00           H
ATOM    409  CG  GLN    25      63.073  33.517  67.697  1.00  0.00           C
ATOM    410  HG2 GLN    25      62.331  34.285  67.916  1.00  0.00           H
ATOM    411  HG3 GLN    25      63.812  33.678  68.481  1.00  0.00           H
ATOM    412  CD  GLN    25      63.778  34.029  66.410  1.00  0.00           C
ATOM    413  OE1 GLN    25      63.572  33.600  65.289  1.00  0.00           O
ATOM    414  NE2 GLN    25      64.860  34.698  66.623  1.00  0.00           N
ATOM    415 HE21 GLN    25      65.610  34.848  65.963  1.00  0.00           H
ATOM    416 HE22 GLN    25      65.076  34.763  67.608  1.00  0.00           H
ATOM    417  C   GLN    25      61.020  30.350  66.665  1.00  0.00           C
ATOM    418  O   GLN    25      61.127  29.962  65.542  1.00  0.00           O
ATOM    419  N   ALA    26      60.630  29.617  67.695  1.00  0.00           N
ATOM    420  H   ALA    26      60.456  30.013  68.608  1.00  0.00           H
ATOM    421  CA  ALA    26      60.349  28.166  67.594  1.00  0.00           C
ATOM    422  HA  ALA    26      61.286  27.748  67.228  1.00  0.00           H
ATOM    423  CB  ALA    26      60.239  27.685  68.979  1.00  0.00           C
ATOM    424  HB1 ALA    26      61.085  27.911  69.629  1.00  0.00           H
ATOM    425  HB2 ALA    26      60.095  26.612  69.100  1.00  0.00           H
ATOM    426  HB3 ALA    26      59.439  28.226  69.486  1.00  0.00           H
ATOM    427  C   ALA    26      59.179  27.808  66.706  1.00  0.00           C
ATOM    428  O   ALA    26      59.302  26.939  65.826  1.00  0.00           O
ATOM    429  N   VAL    27      58.102  28.574  66.837  1.00  0.00           N
ATOM    430  H   VAL    27      57.971  29.169  67.643  1.00  0.00           H
ATOM    431  CA  VAL    27      56.955  28.590  65.809  1.00  0.00           C
ATOM    432  HA  VAL    27      56.550  27.581  65.746  1.00  0.00           H
ATOM    433  CB  VAL    27      55.849  29.521  66.292  1.00  0.00           C
ATOM    434  HB  VAL    27      56.279  30.472  66.604  1.00  0.00           H
ATOM    435  CG1 VAL    27      54.811  29.790  65.295  1.00  0.00           C
ATOM    436 HG11 VAL    27      55.253  30.402  64.508  1.00  0.00           H
ATOM    437 HG12 VAL    27      54.462  28.912  64.751  1.00  0.00           H
ATOM    438 HG13 VAL    27      54.016  30.387  65.742  1.00  0.00           H
ATOM    439  CG2 VAL    27      55.208  29.119  67.656  1.00  0.00           C
ATOM    440 HG21 VAL    27      54.584  29.851  68.169  1.00  0.00           H
ATOM    441 HG22 VAL    27      55.895  28.915  68.477  1.00  0.00           H
ATOM    442 HG23 VAL    27      54.520  28.284  67.528  1.00  0.00           H
ATOM    443  C   VAL    27      57.409  29.033  64.448  1.00  0.00           C
ATOM    444  O   VAL    27      57.082  28.236  63.522  1.00  0.00           O
ATOM    445  N   THR    28      58.107  30.170  64.222  1.00  0.00           N
ATOM    446  H   THR    28      58.567  30.589  65.017  1.00  0.00           H
ATOM    447  CA  THR    28      58.405  30.706  62.903  1.00  0.00           C
ATOM    448  HA  THR    28      57.536  30.664  62.247  1.00  0.00           H
ATOM    449  CB  THR    28      59.087  32.058  62.959  1.00  0.00           C
ATOM    450  HB  THR    28      59.932  31.978  63.643  1.00  0.00           H
ATOM    451  CG2 THR    28      59.495  32.621  61.627  1.00  0.00           C
ATOM    452 HG21 THR    28      60.241  32.052  61.072  1.00  0.00           H
ATOM    453 HG22 THR    28      59.827  33.659  61.635  1.00  0.00           H
ATOM    454 HG23 THR    28      58.564  32.688  61.064  1.00  0.00           H
ATOM    455  OG1 THR    28      58.222  32.974  63.594  1.00  0.00           O
ATOM    456  HG1 THR    28      58.229  32.748  64.528  1.00  0.00           H
ATOM    457  C   THR    28      59.331  29.694  62.190  1.00  0.00           C
ATOM    458  O   THR    28      58.981  29.161  61.129  1.00  0.00           O
ATOM    459  N   LYS    29      60.356  29.200  62.814  1.00  0.00           N
ATOM    460  H   LYS    29      60.584  29.671  63.678  1.00  0.00           H
ATOM    461  CA  LYS    29      61.226  28.123  62.379  1.00  0.00           C
ATOM    462  HA  LYS    29      61.651  28.438  61.426  1.00  0.00           H
ATOM    463  CB  LYS    29      62.307  27.655  63.253  1.00  0.00           C
ATOM    464  HB2 LYS    29      61.916  27.442  64.249  1.00  0.00           H
ATOM    465  HB3 LYS    29      62.672  26.685  62.912  1.00  0.00           H
ATOM    466  CG  LYS    29      63.444  28.595  63.419  1.00  0.00           C
ATOM    467  HG2 LYS    29      64.039  28.702  62.512  1.00  0.00           H
ATOM    468  HG3 LYS    29      63.064  29.514  63.862  1.00  0.00           H
ATOM    469  CD  LYS    29      64.493  28.035  64.462  1.00  0.00           C
ATOM    470  HD2 LYS    29      64.082  28.050  65.472  1.00  0.00           H
ATOM    471  HD3 LYS    29      64.617  26.984  64.197  1.00  0.00           H
ATOM    472  CE  LYS    29      65.714  28.894  64.264  1.00  0.00           C
ATOM    473  HE2 LYS    29      66.013  28.679  63.239  1.00  0.00           H
ATOM    474  HE3 LYS    29      65.529  29.967  64.274  1.00  0.00           H
ATOM    475  NZ  LYS    29      66.806  28.428  65.138  1.00  0.00           N
ATOM    476  HZ1 LYS    29      67.065  27.487  64.873  1.00  0.00           H
ATOM    477  HZ2 LYS    29      66.473  28.430  66.091  1.00  0.00           H
ATOM    478  HZ3 LYS    29      67.650  28.982  65.126  1.00  0.00           H
ATOM    479  C   LYS    29      60.503  26.873  61.888  1.00  0.00           C
ATOM    480  O   LYS    29      60.863  26.284  60.876  1.00  0.00           O
ATOM    481  N   HIE    30      59.451  26.380  62.623  1.00  0.00           N
ATOM    482  H   HIE    30      59.256  26.780  63.530  1.00  0.00           H
ATOM    483  CA  HIE    30      58.662  25.263  62.286  1.00  0.00           C
ATOM    484  HA  HIE    30      59.404  24.532  61.962  1.00  0.00           H
ATOM    485  CB  HIE    30      57.842  24.765  63.482  1.00  0.00           C
ATOM    486  HB2 HIE    30      58.496  24.736  64.353  1.00  0.00           H
ATOM    487  HB3 HIE    30      57.096  25.513  63.747  1.00  0.00           H
ATOM    488  CG  HIE    30      57.147  23.401  63.326  1.00  0.00           C
ATOM    489  ND1 HIE    30      57.770  22.198  63.023  1.00  0.00           N
ATOM    490  CE1 HIE    30      56.893  21.210  63.102  1.00  0.00           C
ATOM    491  HE1 HIE    30      57.085  20.169  62.886  1.00  0.00           H
ATOM    492  NE2 HIE    30      55.687  21.711  63.337  1.00  0.00           N
ATOM    493  HE2 HIE    30      54.806  21.223  63.409  1.00  0.00           H
ATOM    494  CD2 HIE    30      55.801  23.128  63.436  1.00  0.00           C
ATOM    495  HD2 HIE    30      55.060  23.879  63.662  1.00  0.00           H
ATOM    496  C   HIE    30      57.748  25.464  61.095  1.00  0.00           C
ATOM    497  O   HIE    30      57.667  24.602  60.189  1.00  0.00           O
ATOM    498  N   PHE    31      57.117  26.611  61.062  1.00  0.00           N
ATOM    499  H   PHE    31      57.325  27.334  61.736  1.00  0.00           H
ATOM    500  CA  PHE    31      56.359  27.215  59.983  1.00  0.00           C
ATOM    501  HA  PHE    31      55.513  26.575  59.732  1.00  0.00           H
ATOM    502  CB  PHE    31      55.902  28.653  60.400  1.00  0.00           C
ATOM    503  HB2 PHE    31      55.941  28.719  61.487  1.00  0.00           H
ATOM    504  HB3 PHE    31      56.674  29.272  59.943  1.00  0.00           H
ATOM    505  CG  PHE    31      54.598  29.242  59.857  1.00  0.00           C
ATOM    506  CD1 PHE    31      54.226  29.129  58.494  1.00  0.00           C
ATOM    507  HD1 PHE    31      54.849  28.567  57.815  1.00  0.00           H
ATOM    508  CE1 PHE    31      52.951  29.591  58.123  1.00  0.00           C
ATOM    509  HE1 PHE    31      52.649  29.378  57.108  1.00  0.00           H
ATOM    510  CZ  PHE    31      52.066  30.233  59.015  1.00  0.00           C
ATOM    511  HZ  PHE    31      51.066  30.442  58.661  1.00  0.00           H
ATOM    512  CE2 PHE    31      52.460  30.373  60.346  1.00  0.00           C
ATOM    513  HE2 PHE    31      51.833  30.629  61.187  1.00  0.00           H
ATOM    514  CD2 PHE    31      53.681  29.817  60.777  1.00  0.00           C
ATOM    515  HD2 PHE    31      53.895  29.805  61.835  1.00  0.00           H
ATOM    516  C   PHE    31      57.220  27.233  58.696  1.00  0.00           C
ATOM    517  O   PHE    31      56.770  26.710  57.651  1.00  0.00           O
ATOM    518  N   ILE    32      58.481  27.676  58.731  1.00  0.00           N
ATOM    519  H   ILE    32      58.821  27.962  59.638  1.00  0.00           H
ATOM    520  CA  ILE    32      59.410  27.695  57.641  1.00  0.00           C
ATOM    521  HA  ILE    32      58.852  28.249  56.886  1.00  0.00           H
ATOM    522  CB  ILE    32      60.665  28.580  57.999  1.00  0.00           C
ATOM    523  HB  ILE    32      61.004  28.266  58.986  1.00  0.00           H
ATOM    524  CG2 ILE    32      61.847  28.433  56.974  1.00  0.00           C
ATOM    525 HG21 ILE    32      62.801  28.762  57.388  1.00  0.00           H
ATOM    526 HG22 ILE    32      61.619  29.089  56.135  1.00  0.00           H
ATOM    527 HG23 ILE    32      62.174  27.429  56.704  1.00  0.00           H
ATOM    528  CG1 ILE    32      60.286  30.075  58.168  1.00  0.00           C
ATOM    529 HG12 ILE    32      60.060  30.396  57.151  1.00  0.00           H
ATOM    530 HG13 ILE    32      59.428  30.104  58.841  1.00  0.00           H
ATOM    531  CD1 ILE    32      61.403  30.995  58.684  1.00  0.00           C
ATOM    532 HD11 ILE    32      60.944  31.948  58.947  1.00  0.00           H
ATOM    533 HD12 ILE    32      62.208  31.061  57.953  1.00  0.00           H
ATOM    534 HD13 ILE    32      61.724  30.652  59.669  1.00  0.00           H
ATOM    535  C   ILE    32      59.757  26.312  57.115  1.00  0.00           C
ATOM    536  O   ILE    32      59.886  26.151  55.889  1.00  0.00           O
ATOM    537  N   SER    33      59.700  25.293  58.007  1.00  0.00           N
ATOM    538  H   SER    33      59.412  25.496  58.953  1.00  0.00           H
ATOM    539  CA  SER    33      59.764  23.939  57.438  1.00  0.00           C
ATOM    540  HA  SER    33      60.600  23.974  56.739  1.00  0.00           H
ATOM    541  CB  SER    33      60.167  22.922  58.554  1.00  0.00           C
ATOM    542  HB2 SER    33      60.623  22.040  58.103  1.00  0.00           H
ATOM    543  HB3 SER    33      60.960  23.385  59.142  1.00  0.00           H
ATOM    544  OG  SER    33      59.114  22.563  59.429  1.00  0.00           O
ATOM    545  HG  SER    33      58.595  23.315  59.722  1.00  0.00           H
ATOM    546  C   SER    33      58.578  23.438  56.593  1.00  0.00           C
ATOM    547  O   SER    33      58.863  22.828  55.601  1.00  0.00           O
ATOM    548  N   GLU    34      57.350  23.865  56.912  1.00  0.00           N
ATOM    549  H   GLU    34      57.374  24.489  57.706  1.00  0.00           H
ATOM    550  CA  GLU    34      56.064  23.506  56.274  1.00  0.00           C
ATOM    551  HA  GLU    34      56.227  22.482  55.934  1.00  0.00           H
ATOM    552  CB  GLU    34      54.918  23.610  57.303  1.00  0.00           C
ATOM    553  HB2 GLU    34      55.007  24.597  57.760  1.00  0.00           H
ATOM    554  HB3 GLU    34      53.994  23.636  56.725  1.00  0.00           H
ATOM    555  CG  GLU    34      54.980  22.474  58.293  1.00  0.00           C
ATOM    556  HG2 GLU    34      55.873  22.602  58.904  1.00  0.00           H
ATOM    557  HG3 GLU    34      54.047  22.452  58.857  1.00  0.00           H
ATOM    558  CD  GLU    34      55.005  21.015  57.799  1.00  0.00           C
ATOM    559  OE1 GLU    34      54.833  20.785  56.519  1.00  0.00           O
ATOM    560  OE2 GLU    34      55.120  20.056  58.606  1.00  0.00           O
ATOM    561  C   GLU    34      55.889  24.324  55.009  1.00  0.00           C
ATOM    562  O   GLU    34      55.192  23.832  54.113  1.00  0.00           O
ATOM    563  N   LEU    35      56.499  25.511  54.797  1.00  0.00           N
ATOM    564  H   LEU    35      56.989  25.943  55.567  1.00  0.00           H
ATOM    565  CA  LEU    35      56.594  26.220  53.540  1.00  0.00           C
ATOM    566  HA  LEU    35      55.609  26.360  53.095  1.00  0.00           H
ATOM    567  CB  LEU    35      57.316  27.596  53.742  1.00  0.00           C
ATOM    568  HB2 LEU    35      58.296  27.425  54.186  1.00  0.00           H
ATOM    569  HB3 LEU    35      57.354  28.118  52.785  1.00  0.00           H
ATOM    570  CG  LEU    35      56.469  28.510  54.664  1.00  0.00           C
ATOM    571  HG  LEU    35      56.595  28.120  55.674  1.00  0.00           H
ATOM    572  CD1 LEU    35      57.165  29.876  54.877  1.00  0.00           C
ATOM    573 HD11 LEU    35      56.571  30.565  55.478  1.00  0.00           H
ATOM    574 HD12 LEU    35      57.347  30.336  53.905  1.00  0.00           H
ATOM    575 HD13 LEU    35      58.194  29.771  55.220  1.00  0.00           H
ATOM    576  CD2 LEU    35      54.947  28.658  54.328  1.00  0.00           C
ATOM    577 HD21 LEU    35      54.591  29.450  54.986  1.00  0.00           H
ATOM    578 HD22 LEU    35      54.813  28.882  53.269  1.00  0.00           H
ATOM    579 HD23 LEU    35      54.476  27.708  54.581  1.00  0.00           H
ATOM    580  C   LEU    35      57.412  25.479  52.454  1.00  0.00           C
ATOM    581  O   LEU    35      56.938  25.392  51.352  1.00  0.00           O
ATOM    582  N   GLU    36      58.525  24.894  52.866  1.00  0.00           N
ATOM    583  H   GLU    36      58.846  25.118  53.798  1.00  0.00           H
ATOM    584  CA  GLU    36      59.311  24.032  52.005  1.00  0.00           C
ATOM    585  HA  GLU    36      59.467  24.681  51.143  1.00  0.00           H
ATOM    586  CB  GLU    36      60.643  23.644  52.683  1.00  0.00           C
ATOM    587  HB2 GLU    36      61.032  24.604  53.024  1.00  0.00           H
ATOM    588  HB3 GLU    36      60.254  23.003  53.474  1.00  0.00           H
ATOM    589  CG  GLU    36      61.765  22.943  51.939  1.00  0.00           C
ATOM    590  HG2 GLU    36      62.585  23.015  52.653  1.00  0.00           H
ATOM    591  HG3 GLU    36      61.520  21.885  51.853  1.00  0.00           H
ATOM    592  CD  GLU    36      62.069  23.548  50.557  1.00  0.00           C
ATOM    593  OE1 GLU    36      62.208  22.806  49.552  1.00  0.00           O
ATOM    594  OE2 GLU    36      62.107  24.761  50.365  1.00  0.00           O
ATOM    595  C   GLU    36      58.609  22.719  51.579  1.00  0.00           C
ATOM    596  O   GLU    36      58.590  22.335  50.455  1.00  0.00           O
ATOM    597  N   LYS    37      57.897  22.093  52.489  1.00  0.00           N
ATOM    598  H   LYS    37      57.798  22.646  53.327  1.00  0.00           H
ATOM    599  CA  LYS    37      57.131  20.820  52.276  1.00  0.00           C
ATOM    600  HA  LYS    37      57.732  20.162  51.649  1.00  0.00           H
ATOM    601  CB  LYS    37      56.677  20.065  53.563  1.00  0.00           C
ATOM    602  HB2 LYS    37      56.274  20.773  54.288  1.00  0.00           H
ATOM    603  HB3 LYS    37      55.953  19.301  53.280  1.00  0.00           H
ATOM    604  CG  LYS    37      57.860  19.441  54.351  1.00  0.00           C
ATOM    605  HG2 LYS    37      58.289  18.577  53.843  1.00  0.00           H
ATOM    606  HG3 LYS    37      58.621  20.221  54.327  1.00  0.00           H
ATOM    607  CD  LYS    37      57.636  19.174  55.809  1.00  0.00           C
ATOM    608  HD2 LYS    37      58.570  18.918  56.308  1.00  0.00           H
ATOM    609  HD3 LYS    37      57.365  20.134  56.248  1.00  0.00           H
ATOM    610  CE  LYS    37      56.572  18.069  56.101  1.00  0.00           C
ATOM    611  HE2 LYS    37      55.655  18.364  55.590  1.00  0.00           H
ATOM    612  HE3 LYS    37      56.876  17.164  55.574  1.00  0.00           H
ATOM    613  NZ  LYS    37      56.338  17.787  57.545  1.00  0.00           N
ATOM    614  HZ1 LYS    37      55.741  17.000  57.755  1.00  0.00           H
ATOM    615  HZ2 LYS    37      55.930  18.636  57.910  1.00  0.00           H
ATOM    616  HZ3 LYS    37      57.154  17.620  58.119  1.00  0.00           H
ATOM    617  C   LYS    37      55.878  21.154  51.411  1.00  0.00           C
ATOM    618  O   LYS    37      55.719  20.362  50.485  1.00  0.00           O
ATOM    619  N   GLY    38      55.187  22.258  51.705  1.00  0.00           N
ATOM    620  H   GLY    38      55.473  22.864  52.460  1.00  0.00           H
ATOM    621  CA  GLY    38      54.010  22.687  50.914  1.00  0.00           C
ATOM    622  HA2 GLY    38      53.304  21.858  50.933  1.00  0.00           H
ATOM    623  HA3 GLY    38      53.568  23.608  51.294  1.00  0.00           H
ATOM    624  C   GLY    38      54.370  22.925  49.418  1.00  0.00           C
ATOM    625  O   GLY    38      53.497  22.852  48.581  1.00  0.00           O
ATOM    626  N   LEU    39      55.680  23.230  49.130  1.00  0.00           N
ATOM    627  H   LEU    39      56.195  23.474  49.964  1.00  0.00           H
ATOM    628  CA  LEU    39      56.151  23.487  47.793  1.00  0.00           C
ATOM    629  HA  LEU    39      55.267  23.782  47.228  1.00  0.00           H
ATOM    630  CB  LEU    39      57.163  24.559  47.710  1.00  0.00           C
ATOM    631  HB2 LEU    39      57.985  24.419  48.413  1.00  0.00           H
ATOM    632  HB3 LEU    39      57.582  24.436  46.712  1.00  0.00           H
ATOM    633  CG  LEU    39      56.543  26.030  47.721  1.00  0.00           C
ATOM    634  HG  LEU    39      55.855  26.001  48.566  1.00  0.00           H
ATOM    635  CD1 LEU    39      57.589  27.110  47.832  1.00  0.00           C
ATOM    636 HD11 LEU    39      58.307  26.908  47.036  1.00  0.00           H
ATOM    637 HD12 LEU    39      58.096  26.981  48.788  1.00  0.00           H
ATOM    638 HD13 LEU    39      57.208  28.100  47.583  1.00  0.00           H
ATOM    639  CD2 LEU    39      55.721  26.316  46.422  1.00  0.00           C
ATOM    640 HD21 LEU    39      54.963  25.543  46.300  1.00  0.00           H
ATOM    641 HD22 LEU    39      55.187  27.254  46.583  1.00  0.00           H
ATOM    642 HD23 LEU    39      56.443  26.369  45.608  1.00  0.00           H
ATOM    643  C   LEU    39      56.610  22.176  47.086  1.00  0.00           C
ATOM    644  O   LEU    39      56.867  22.163  45.926  1.00  0.00           O
ATOM    645  N   SER    40      56.876  21.049  47.813  1.00  0.00           N
ATOM    646  H   SER    40      56.622  21.143  48.787  1.00  0.00           H
ATOM    647  CA  SER    40      57.490  19.788  47.343  1.00  0.00           C
ATOM    648  HA  SER    40      58.278  20.035  46.631  1.00  0.00           H
ATOM    649  CB  SER    40      58.145  19.038  48.517  1.00  0.00           C
ATOM    650  HB2 SER    40      58.743  18.239  48.082  1.00  0.00           H
ATOM    651  HB3 SER    40      58.763  19.688  49.139  1.00  0.00           H
ATOM    652  OG  SER    40      57.091  18.423  49.277  1.00  0.00           O
ATOM    653  HG  SER    40      56.523  19.065  49.710  1.00  0.00           H
ATOM    654  C   SER    40      56.529  18.843  46.617  1.00  0.00           C
ATOM    655  O   SER    40      55.306  19.013  46.575  1.00  0.00           O
ATOM    656  N   LYS    41      57.068  17.830  45.875  1.00  0.00           N
ATOM    657  H   LYS    41      58.065  17.678  45.932  1.00  0.00           H
ATOM    658  CA  LYS    41      56.342  16.973  45.026  1.00  0.00           C
ATOM    659  HA  LYS    41      55.860  17.653  44.324  1.00  0.00           H
ATOM    660  CB  LYS    41      57.264  16.132  44.158  1.00  0.00           C
ATOM    661  HB2 LYS    41      58.075  15.689  44.734  1.00  0.00           H
ATOM    662  HB3 LYS    41      56.605  15.336  43.810  1.00  0.00           H
ATOM    663  CG  LYS    41      57.884  16.825  42.942  1.00  0.00           C
ATOM    664  HG2 LYS    41      57.182  16.922  42.114  1.00  0.00           H
ATOM    665  HG3 LYS    41      58.234  17.822  43.213  1.00  0.00           H
ATOM    666  CD  LYS    41      58.967  15.863  42.342  1.00  0.00           C
ATOM    667  HD2 LYS    41      59.898  16.070  42.870  1.00  0.00           H
ATOM    668  HD3 LYS    41      58.714  14.843  42.632  1.00  0.00           H
ATOM    669  CE  LYS    41      59.133  16.086  40.796  1.00  0.00           C
ATOM    670  HE2 LYS    41      60.095  15.687  40.480  1.00  0.00           H
ATOM    671  HE3 LYS    41      58.308  15.519  40.365  1.00  0.00           H
ATOM    672  NZ  LYS    41      59.034  17.549  40.339  1.00  0.00           N
ATOM    673  HZ1 LYS    41      58.193  18.011  40.656  1.00  0.00           H
ATOM    674  HZ2 LYS    41      59.215  17.589  39.346  1.00  0.00           H
ATOM    675  HZ3 LYS    41      59.870  18.001  40.682  1.00  0.00           H
ATOM    676  C   LYS    41      55.211  16.178  45.659  1.00  0.00           C
ATOM    677  O   LYS    41      54.106  16.270  45.110  1.00  0.00           O
ATOM    678  N   LYS    42      55.443  15.536  46.826  1.00  0.00           N
ATOM    679  H   LYS    42      56.401  15.367  47.098  1.00  0.00           H
ATOM    680  CA  LYS    42      54.495  14.828  47.609  1.00  0.00           C
ATOM    681  HA  LYS    42      53.833  14.125  47.105  1.00  0.00           H
ATOM    682  CB  LYS    42      55.250  13.806  48.467  1.00  0.00           C
ATOM    683  HB2 LYS    42      56.062  14.350  48.951  1.00  0.00           H
ATOM    684  HB3 LYS    42      54.474  13.404  49.117  1.00  0.00           H
ATOM    685  CG  LYS    42      55.765  12.658  47.551  1.00  0.00           C
ATOM    686  HG2 LYS    42      54.831  12.196  47.233  1.00  0.00           H
ATOM    687  HG3 LYS    42      56.225  12.928  46.600  1.00  0.00           H
ATOM    688  CD  LYS    42      56.566  11.647  48.361  1.00  0.00           C
ATOM    689  HD2 LYS    42      56.045  11.505  49.308  1.00  0.00           H
ATOM    690  HD3 LYS    42      56.654  10.708  47.815  1.00  0.00           H
ATOM    691  CE  LYS    42      57.986  12.088  48.735  1.00  0.00           C
ATOM    692  HE2 LYS    42      58.628  12.279  47.875  1.00  0.00           H
ATOM    693  HE3 LYS    42      57.895  12.974  49.363  1.00  0.00           H
ATOM    694  NZ  LYS    42      58.628  10.977  49.527  1.00  0.00           N
ATOM    695  HZ1 LYS    42      58.302  10.989  50.483  1.00  0.00           H
ATOM    696  HZ2 LYS    42      59.619  11.155  49.444  1.00  0.00           H
ATOM    697  HZ3 LYS    42      58.455  10.054  49.154  1.00  0.00           H
ATOM    698  C   LYS    42      53.560  15.633  48.576  1.00  0.00           C
ATOM    699  O   LYS    42      52.532  15.075  48.963  1.00  0.00           O
ATOM    700  N   GLY    43      53.866  16.884  48.755  1.00  0.00           N
ATOM    701  H   GLY    43      54.736  17.143  48.313  1.00  0.00           H
ATOM    702  CA  GLY    43      53.094  17.904  49.483  1.00  0.00           C
ATOM    703  HA2 GLY    43      53.343  18.902  49.123  1.00  0.00           H
ATOM    704  HA3 GLY    43      52.018  17.759  49.400  1.00  0.00           H
ATOM    705  C   GLY    43      53.381  17.927  50.984  1.00  0.00           C
ATOM    706  O   GLY    43      54.162  17.213  51.587  1.00  0.00           O
ATOM    707  N   GLY    44      52.616  18.805  51.682  1.00  0.00           N
ATOM    708  H   GLY    44      51.948  19.373  51.181  1.00  0.00           H
ATOM    709  CA  GLY    44      52.680  18.900  53.212  1.00  0.00           C
ATOM    710  HA2 GLY    44      53.018  17.957  53.643  1.00  0.00           H
ATOM    711  HA3 GLY    44      53.448  19.654  53.376  1.00  0.00           H
ATOM    712  C   GLY    44      51.408  19.488  53.780  1.00  0.00           C
ATOM    713  O   GLY    44      50.404  19.710  53.074  1.00  0.00           O
ATOM    714  N   ASN    45      51.367  19.729  55.071  1.00  0.00           N
ATOM    715  H   ASN    45      52.180  19.493  55.622  1.00  0.00           H
ATOM    716  CA  ASN    45      50.195  20.371  55.696  1.00  0.00           C
ATOM    717  HA  ASN    45      49.435  19.589  55.700  1.00  0.00           H
ATOM    718  CB  ASN    45      50.692  20.611  57.145  1.00  0.00           C
ATOM    719  HB2 ASN    45      51.005  19.701  57.657  1.00  0.00           H
ATOM    720  HB3 ASN    45      51.556  21.272  57.085  1.00  0.00           H
ATOM    721  CG  ASN    45      49.700  21.237  58.088  1.00  0.00           C
ATOM    722  OD1 ASN    45      50.101  21.876  59.073  1.00  0.00           O
ATOM    723  ND2 ASN    45      48.441  21.019  57.916  1.00  0.00           N
ATOM    724 HD21 ASN    45      48.138  20.260  57.321  1.00  0.00           H
ATOM    725 HD22 ASN    45      47.833  21.563  58.510  1.00  0.00           H
ATOM    726  C   ASN    45      49.699  21.699  55.015  1.00  0.00           C
ATOM    727  O   ASN    45      48.514  21.965  55.052  1.00  0.00           O
ATOM    728  N   ILE    46      50.642  22.614  54.677  1.00  0.00           N
ATOM    729  H   ILE    46      51.634  22.449  54.764  1.00  0.00           H
ATOM    730  CA  ILE    46      50.333  23.952  54.068  1.00  0.00           C
ATOM    731  HA  ILE    46      49.465  24.347  54.595  1.00  0.00           H
ATOM    732  CB  ILE    46      51.374  25.040  54.312  1.00  0.00           C
ATOM    733  HB  ILE    46      52.359  24.668  54.030  1.00  0.00           H
ATOM    734  CG2 ILE    46      51.136  26.312  53.613  1.00  0.00           C
ATOM    735 HG21 ILE    46      51.925  27.054  53.731  1.00  0.00           H
ATOM    736 HG22 ILE    46      50.127  26.601  53.912  1.00  0.00           H
ATOM    737 HG23 ILE    46      51.018  26.238  52.533  1.00  0.00           H
ATOM    738  CG1 ILE    46      51.387  25.417  55.811  1.00  0.00           C
ATOM    739 HG12 ILE    46      50.440  25.896  56.059  1.00  0.00           H
ATOM    740 HG13 ILE    46      51.420  24.559  56.482  1.00  0.00           H
ATOM    741  CD1 ILE    46      52.554  26.233  56.229  1.00  0.00           C
ATOM    742 HD11 ILE    46      53.517  25.880  55.863  1.00  0.00           H
ATOM    743 HD12 ILE    46      52.550  26.156  57.316  1.00  0.00           H
ATOM    744 HD13 ILE    46      52.451  27.275  55.924  1.00  0.00           H
ATOM    745  C   ILE    46      50.142  23.792  52.506  1.00  0.00           C
ATOM    746  O   ILE    46      51.106  23.320  51.876  1.00  0.00           O
ATOM    747  N   PRO    47      49.032  24.260  51.868  1.00  0.00           N
ATOM    748  CD  PRO    47      47.934  24.873  52.469  1.00  0.00           C
ATOM    749  HD2 PRO    47      48.171  25.934  52.388  1.00  0.00           H
ATOM    750  HD3 PRO    47      47.775  24.471  53.470  1.00  0.00           H
ATOM    751  CG  PRO    47      46.767  24.400  51.581  1.00  0.00           C
ATOM    752  HG2 PRO    47      45.875  25.024  51.633  1.00  0.00           H
ATOM    753  HG3 PRO    47      46.435  23.417  51.912  1.00  0.00           H
ATOM    754  CB  PRO    47      47.324  24.433  50.201  1.00  0.00           C
ATOM    755  HB2 PRO    47      47.273  25.489  49.934  1.00  0.00           H
ATOM    756  HB3 PRO    47      46.754  23.917  49.428  1.00  0.00           H
ATOM    757  CA  PRO    47      48.768  24.008  50.458  1.00  0.00           C
ATOM    758  HA  PRO    47      48.818  22.933  50.281  1.00  0.00           H
ATOM    759  C   PRO    47      49.755  24.705  49.490  1.00  0.00           C
ATOM    760  O   PRO    47      50.049  24.056  48.460  1.00  0.00           O
ATOM    761  N   MET    48      50.101  26.024  49.708  1.00  0.00           N
ATOM    762  H   MET    48      49.876  26.439  50.601  1.00  0.00           H
ATOM    763  CA  MET    48      50.928  26.737  48.704  1.00  0.00           C
ATOM    764  HA  MET    48      50.830  27.805  48.899  1.00  0.00           H
ATOM    765  CB  MET    48      52.374  26.243  48.956  1.00  0.00           C
ATOM    766  HB2 MET    48      52.556  25.228  48.605  1.00  0.00           H
ATOM    767  HB3 MET    48      52.925  26.928  48.311  1.00  0.00           H
ATOM    768  CG  MET    48      52.929  26.245  50.452  1.00  0.00           C
ATOM    769  HG2 MET    48      52.320  25.534  51.008  1.00  0.00           H
ATOM    770  HG3 MET    48      53.885  25.723  50.428  1.00  0.00           H
ATOM    771  SD  MET    48      52.955  27.934  51.230  1.00  0.00           S
ATOM    772  CE  MET    48      54.539  28.520  50.518  1.00  0.00           C
ATOM    773  HE1 MET    48      54.771  29.520  50.886  1.00  0.00           H
ATOM    774  HE2 MET    48      55.328  27.773  50.609  1.00  0.00           H
ATOM    775  HE3 MET    48      54.298  28.518  49.455  1.00  0.00           H
ATOM    776  C   MET    48      50.480  26.659  47.220  1.00  0.00           C
ATOM    777  O   MET    48      51.111  26.063  46.354  1.00  0.00           O
ATOM    778  N   ILE    49      49.387  27.414  46.884  1.00  0.00           N
ATOM    779  H   ILE    49      48.976  28.009  47.588  1.00  0.00           H
ATOM    780  CA  ILE    49      48.711  27.287  45.641  1.00  0.00           C
ATOM    781  HA  ILE    49      48.803  26.268  45.266  1.00  0.00           H
ATOM    782  CB  ILE    49      47.201  27.638  45.965  1.00  0.00           C
ATOM    783  HB  ILE    49      47.117  28.647  46.371  1.00  0.00           H
ATOM    784  CG2 ILE    49      46.429  27.377  44.607  1.00  0.00           C
ATOM    785 HG21 ILE    49      46.724  28.086  43.835  1.00  0.00           H
ATOM    786 HG22 ILE    49      45.346  27.398  44.724  1.00  0.00           H
ATOM    787 HG23 ILE    49      46.753  26.414  44.213  1.00  0.00           H
ATOM    788  CG1 ILE    49      46.671  26.658  47.074  1.00  0.00           C
ATOM    789 HG12 ILE    49      47.154  25.682  47.078  1.00  0.00           H
ATOM    790 HG13 ILE    49      46.997  27.011  48.052  1.00  0.00           H
ATOM    791  CD1 ILE    49      45.210  26.434  47.141  1.00  0.00           C
ATOM    792 HD11 ILE    49      45.037  25.674  47.902  1.00  0.00           H
ATOM    793 HD12 ILE    49      44.792  25.910  46.281  1.00  0.00           H
ATOM    794 HD13 ILE    49      44.690  27.393  47.177  1.00  0.00           H
ATOM    795  C   ILE    49      49.388  28.267  44.613  1.00  0.00           C
ATOM    796  O   ILE    49      49.524  29.459  44.860  1.00  0.00           O
ATOM    797  N   PRO    50      49.775  27.876  43.423  1.00  0.00           N
ATOM    798  CD  PRO    50      49.635  26.546  42.951  1.00  0.00           C
ATOM    799  HD2 PRO    50      48.613  26.180  43.047  1.00  0.00           H
ATOM    800  HD3 PRO    50      50.225  25.859  43.558  1.00  0.00           H
ATOM    801  CG  PRO    50      50.315  26.517  41.530  1.00  0.00           C
ATOM    802  HG2 PRO    50      49.497  26.440  40.815  1.00  0.00           H
ATOM    803  HG3 PRO    50      51.037  25.746  41.261  1.00  0.00           H
ATOM    804  CB  PRO    50      51.077  27.852  41.402  1.00  0.00           C
ATOM    805  HB2 PRO    50      51.059  28.239  40.384  1.00  0.00           H
ATOM    806  HB3 PRO    50      52.119  27.684  41.675  1.00  0.00           H
ATOM    807  CA  PRO    50      50.383  28.724  42.454  1.00  0.00           C
ATOM    808  HA  PRO    50      51.125  29.369  42.925  1.00  0.00           H
ATOM    809  C   PRO    50      49.267  29.527  41.857  1.00  0.00           C
ATOM    810  O   PRO    50      48.321  29.010  41.246  1.00  0.00           O
ATOM    811  N   GLY    51      49.324  30.815  42.098  1.00  0.00           N
ATOM    812  H   GLY    51      50.181  31.180  42.487  1.00  0.00           H
ATOM    813  CA  GLY    51      48.343  31.793  41.543  1.00  0.00           C
ATOM    814  HA2 GLY    51      47.366  31.322  41.434  1.00  0.00           H
ATOM    815  HA3 GLY    51      48.146  32.636  42.206  1.00  0.00           H
ATOM    816  C   GLY    51      48.619  32.292  40.173  1.00  0.00           C
ATOM    817  O   GLY    51      47.905  33.095  39.576  1.00  0.00           O
ATOM    818  N   TRP    52      49.655  31.722  39.590  1.00  0.00           N
ATOM    819  H   TRP    52      50.138  31.040  40.156  1.00  0.00           H
ATOM    820  CA  TRP    52      50.046  31.851  38.103  1.00  0.00           C
ATOM    821  HA  TRP    52      50.985  31.297  38.120  1.00  0.00           H
ATOM    822  CB  TRP    52      49.123  30.977  37.233  1.00  0.00           C
ATOM    823  HB2 TRP    52      48.067  31.149  37.443  1.00  0.00           H
ATOM    824  HB3 TRP    52      49.235  31.136  36.160  1.00  0.00           H
ATOM    825  CG  TRP    52      49.352  29.505  37.366  1.00  0.00           C
ATOM    826  CD1 TRP    52      48.651  28.692  38.134  1.00  0.00           C
ATOM    827  HD1 TRP    52      47.912  29.011  38.854  1.00  0.00           H
ATOM    828  NE1 TRP    52      49.121  27.398  38.059  1.00  0.00           N
ATOM    829  HE1 TRP    52      48.822  26.736  38.761  1.00  0.00           H
ATOM    830  CE2 TRP    52      50.224  27.351  37.231  1.00  0.00           C
ATOM    831  CZ2 TRP    52      51.097  26.322  36.830  1.00  0.00           C
ATOM    832  HZ2 TRP    52      51.002  25.390  37.368  1.00  0.00           H
ATOM    833  CH2 TRP    52      52.167  26.580  35.959  1.00  0.00           C
ATOM    834  HH2 TRP    52      52.929  25.877  35.657  1.00  0.00           H
ATOM    835  CZ3 TRP    52      52.208  27.900  35.375  1.00  0.00           C
ATOM    836  HZ3 TRP    52      52.956  28.177  34.648  1.00  0.00           H
ATOM    837  CE3 TRP    52      51.278  28.917  35.742  1.00  0.00           C
ATOM    838  HE3 TRP    52      51.354  29.906  35.317  1.00  0.00           H
ATOM    839  CD2 TRP    52      50.329  28.655  36.748  1.00  0.00           C
ATOM    840  C   TRP    52      50.377  33.237  37.575  1.00  0.00           C
ATOM    841  O   TRP    52      50.785  33.382  36.394  1.00  0.00           O
ATOM    842  N   VAL    53      50.416  34.279  38.452  1.00  0.00           N
ATOM    843  H   VAL    53      50.230  34.045  39.417  1.00  0.00           H
ATOM    844  CA  VAL    53      50.938  35.601  38.070  1.00  0.00           C
ATOM    845  HA  VAL    53      50.393  35.744  37.137  1.00  0.00           H
ATOM    846  CB  VAL    53      50.441  36.704  39.067  1.00  0.00           C
ATOM    847  HB  VAL    53      51.195  36.985  39.802  1.00  0.00           H
ATOM    848  CG1 VAL    53      50.166  37.959  38.159  1.00  0.00           C
ATOM    849 HG11 VAL    53      51.076  38.225  37.622  1.00  0.00           H
ATOM    850 HG12 VAL    53      49.406  37.756  37.403  1.00  0.00           H
ATOM    851 HG13 VAL    53      49.863  38.841  38.723  1.00  0.00           H
ATOM    852  CG2 VAL    53      49.094  36.408  39.775  1.00  0.00           C
ATOM    853 HG21 VAL    53      49.291  35.700  40.580  1.00  0.00           H
ATOM    854 HG22 VAL    53      48.333  36.086  39.062  1.00  0.00           H
ATOM    855 HG23 VAL    53      48.724  37.352  40.174  1.00  0.00           H
ATOM    856  C   VAL    53      52.443  35.401  37.834  1.00  0.00           C
ATOM    857  O   VAL    53      53.249  35.245  38.770  1.00  0.00           O
ATOM    858  N   MET    54      52.807  35.343  36.554  1.00  0.00           N
ATOM    859  H   MET    54      52.178  35.358  35.764  1.00  0.00           H
ATOM    860  CA  MET    54      54.173  34.988  36.154  1.00  0.00           C
ATOM    861  HA  MET    54      54.795  34.636  36.977  1.00  0.00           H
ATOM    862  CB  MET    54      54.056  33.989  34.980  1.00  0.00           C
ATOM    863  HB2 MET    54      53.202  34.179  34.329  1.00  0.00           H
ATOM    864  HB3 MET    54      54.990  34.055  34.424  1.00  0.00           H
ATOM    865  CG  MET    54      54.028  32.599  35.646  1.00  0.00           C
ATOM    866  HG2 MET    54      54.911  32.437  36.263  1.00  0.00           H
ATOM    867  HG3 MET    54      53.078  32.530  36.176  1.00  0.00           H
ATOM    868  SD  MET    54      53.936  31.237  34.450  1.00  0.00           S
ATOM    869  CE  MET    54      55.714  30.632  34.249  1.00  0.00           C
ATOM    870  HE1 MET    54      55.705  29.634  33.814  1.00  0.00           H
ATOM    871  HE2 MET    54      56.257  31.336  33.618  1.00  0.00           H
ATOM    872  HE3 MET    54      56.196  30.485  35.216  1.00  0.00           H
ATOM    873  C   MET    54      55.027  36.177  35.772  1.00  0.00           C
ATOM    874  O   MET    54      56.118  36.043  35.176  1.00  0.00           O
ATOM    875  N   ASP    55      54.617  37.439  35.906  1.00  0.00           N
ATOM    876  H   ASP    55      53.777  37.616  36.438  1.00  0.00           H
ATOM    877  CA  ASP    55      55.467  38.602  35.981  1.00  0.00           C
ATOM    878  HA  ASP    55      56.493  38.346  36.244  1.00  0.00           H
ATOM    879  CB  ASP    55      55.254  39.540  34.797  1.00  0.00           C
ATOM    880  HB2 ASP    55      54.245  39.955  34.808  1.00  0.00           H
ATOM    881  HB3 ASP    55      55.966  40.363  34.877  1.00  0.00           H
ATOM    882  CG  ASP    55      55.406  38.726  33.477  1.00  0.00           C
ATOM    883  OD1 ASP    55      56.492  38.302  33.112  1.00  0.00           O
ATOM    884  OD2 ASP    55      54.379  38.294  32.869  1.00  0.00           O
ATOM    885  C   ASP    55      55.108  39.406  37.259  1.00  0.00           C
ATOM    886  O   ASP    55      54.105  39.182  37.890  1.00  0.00           O
ATOM    887  N   PHE    56      55.930  40.422  37.585  1.00  0.00           N
ATOM    888  H   PHE    56      56.650  40.609  36.901  1.00  0.00           H
ATOM    889  CA  PHE    56      55.695  41.398  38.567  1.00  0.00           C
ATOM    890  HA  PHE    56      55.079  40.896  39.313  1.00  0.00           H
ATOM    891  CB  PHE    56      56.989  41.925  39.116  1.00  0.00           C
ATOM    892  HB2 PHE    56      57.513  42.469  38.331  1.00  0.00           H
ATOM    893  HB3 PHE    56      56.716  42.656  39.878  1.00  0.00           H
ATOM    894  CG  PHE    56      57.986  40.878  39.673  1.00  0.00           C
ATOM    895  CD1 PHE    56      59.294  41.289  39.919  1.00  0.00           C
ATOM    896  HD1 PHE    56      59.689  42.262  39.667  1.00  0.00           H
ATOM    897  CE1 PHE    56      60.243  40.427  40.592  1.00  0.00           C
ATOM    898  HE1 PHE    56      61.221  40.839  40.793  1.00  0.00           H
ATOM    899  CZ  PHE    56      59.870  39.110  40.861  1.00  0.00           C
ATOM    900  HZ  PHE    56      60.597  38.416  41.258  1.00  0.00           H
ATOM    901  CE2 PHE    56      58.572  38.662  40.593  1.00  0.00           C
ATOM    902  HE2 PHE    56      58.255  37.698  40.964  1.00  0.00           H
ATOM    903  CD2 PHE    56      57.660  39.560  40.009  1.00  0.00           C
ATOM    904  HD2 PHE    56      56.652  39.187  39.900  1.00  0.00           H
ATOM    905  C   PHE    56      54.928  42.585  37.978  1.00  0.00           C
ATOM    906  O   PHE    56      55.185  42.942  36.840  1.00  0.00           O
ATOM    907  N   PRO    57      54.011  43.215  38.656  1.00  0.00           N
ATOM    908  CD  PRO    57      53.468  42.781  39.914  1.00  0.00           C
ATOM    909  HD2 PRO    57      54.217  42.306  40.547  1.00  0.00           H
ATOM    910  HD3 PRO    57      52.597  42.159  39.707  1.00  0.00           H
ATOM    911  CG  PRO    57      52.950  44.053  40.656  1.00  0.00           C
ATOM    912  HG2 PRO    57      53.760  44.634  41.097  1.00  0.00           H
ATOM    913  HG3 PRO    57      52.217  43.783  41.416  1.00  0.00           H
ATOM    914  CB  PRO    57      52.467  44.842  39.441  1.00  0.00           C
ATOM    915  HB2 PRO    57      52.271  45.900  39.612  1.00  0.00           H
ATOM    916  HB3 PRO    57      51.560  44.297  39.182  1.00  0.00           H
ATOM    917  CA  PRO    57      53.488  44.562  38.357  1.00  0.00           C
ATOM    918  HA  PRO    57      53.036  44.474  37.369  1.00  0.00           H
ATOM    919  C   PRO    57      54.631  45.548  38.428  1.00  0.00           C
ATOM    920  O   PRO    57      55.233  45.796  39.500  1.00  0.00           O
ATOM    921  N   THR    58      54.904  46.289  37.349  1.00  0.00           N
ATOM    922  H   THR    58      54.283  46.200  36.557  1.00  0.00           H
ATOM    923  CA  THR    58      55.958  47.311  37.240  1.00  0.00           C
ATOM    924  HA  THR    58      56.688  47.022  37.997  1.00  0.00           H
ATOM    925  CB  THR    58      56.783  47.180  35.928  1.00  0.00           C
ATOM    926  HB  THR    58      57.748  47.662  36.086  1.00  0.00           H
ATOM    927  CG2 THR    58      57.111  45.645  35.710  1.00  0.00           C
ATOM    928 HG21 THR    58      57.780  45.520  34.858  1.00  0.00           H
ATOM    929 HG22 THR    58      56.173  45.167  35.430  1.00  0.00           H
ATOM    930 HG23 THR    58      57.557  45.150  36.572  1.00  0.00           H
ATOM    931  OG1 THR    58      55.985  47.890  34.931  1.00  0.00           O
ATOM    932  HG1 THR    58      55.241  47.327  34.701  1.00  0.00           H
ATOM    933  C   THR    58      55.577  48.690  37.727  1.00  0.00           C
ATOM    934  O   THR    58      56.521  49.442  38.155  1.00  0.00           O
ATOM    935  N   GLY    59      54.265  48.990  37.614  1.00  0.00           N
ATOM    936  H   GLY    59      53.714  48.409  36.998  1.00  0.00           H
ATOM    937  CA  GLY    59      53.824  50.404  37.745  1.00  0.00           C
ATOM    938  HA2 GLY    59      52.848  50.331  38.226  1.00  0.00           H
ATOM    939  HA3 GLY    59      54.500  51.025  38.335  1.00  0.00           H
ATOM    940  C   GLY    59      53.592  51.056  36.381  1.00  0.00           C
ATOM    941  O   GLY    59      52.780  51.983  36.299  1.00  0.00           O
ATOM    942  N   LYS    60      54.169  50.469  35.353  1.00  0.00           N
ATOM    943  H   LYS    60      54.753  49.660  35.512  1.00  0.00           H
ATOM    944  CA  LYS    60      54.030  50.997  33.944  1.00  0.00           C
ATOM    945  HA  LYS    60      53.790  52.059  33.970  1.00  0.00           H
ATOM    946  CB  LYS    60      55.439  50.937  33.262  1.00  0.00           C
ATOM    947  HB2 LYS    60      56.113  51.348  34.014  1.00  0.00           H
ATOM    948  HB3 LYS    60      55.707  49.891  33.110  1.00  0.00           H
ATOM    949  CG  LYS    60      55.661  51.542  31.792  1.00  0.00           C
ATOM    950  HG2 LYS    60      56.666  51.335  31.423  1.00  0.00           H
ATOM    951  HG3 LYS    60      55.101  50.931  31.084  1.00  0.00           H
ATOM    952  CD  LYS    60      55.247  53.054  31.709  1.00  0.00           C
ATOM    953  HD2 LYS    60      54.172  53.159  31.564  1.00  0.00           H
ATOM    954  HD3 LYS    60      55.516  53.532  32.650  1.00  0.00           H
ATOM    955  CE  LYS    60      56.208  53.686  30.611  1.00  0.00           C
ATOM    956  HE2 LYS    60      57.225  53.550  30.979  1.00  0.00           H
ATOM    957  HE3 LYS    60      55.990  53.146  29.689  1.00  0.00           H
ATOM    958  NZ  LYS    60      55.741  55.088  30.449  1.00  0.00           N
ATOM    959  HZ1 LYS    60      55.505  55.487  31.346  1.00  0.00           H
ATOM    960  HZ2 LYS    60      54.886  55.162  29.916  1.00  0.00           H
ATOM    961  HZ3 LYS    60      56.445  55.588  29.923  1.00  0.00           H
ATOM    962  C   LYS    60      52.881  50.441  33.098  1.00  0.00           C
ATOM    963  O   LYS    60      52.476  50.996  32.141  1.00  0.00           O
ATOM    964  N   GLU    61      52.270  49.394  33.547  1.00  0.00           N
ATOM    965  H   GLU    61      52.776  48.951  34.301  1.00  0.00           H
ATOM    966  CA  GLU    61      51.034  48.796  33.074  1.00  0.00           C
ATOM    967  HA  GLU    61      51.281  48.434  32.076  1.00  0.00           H
ATOM    968  CB  GLU    61      50.511  47.709  33.957  1.00  0.00           C
ATOM    969  HB2 GLU    61      50.359  48.063  34.975  1.00  0.00           H
ATOM    970  HB3 GLU    61      49.581  47.319  33.543  1.00  0.00           H
ATOM    971  CG  GLU    61      51.317  46.458  34.142  1.00  0.00           C
ATOM    972  HG2 GLU    61      50.796  45.731  34.765  1.00  0.00           H
ATOM    973  HG3 GLU    61      51.332  45.937  33.185  1.00  0.00           H
ATOM    974  CD  GLU    61      52.698  46.693  34.738  1.00  0.00           C
ATOM    975  OE1 GLU    61      52.836  47.555  35.663  1.00  0.00           O
ATOM    976  OE2 GLU    61      53.602  45.854  34.661  1.00  0.00           O
ATOM    977  C   GLU    61      49.860  49.844  33.004  1.00  0.00           C
ATOM    978  O   GLU    61      49.687  50.683  33.897  1.00  0.00           O
ATOM    979  N   SER    62      49.057  49.706  31.965  1.00  0.00           N
ATOM    980  H   SER    62      49.104  48.875  31.392  1.00  0.00           H
ATOM    981  CA  SER    62      48.301  50.875  31.404  1.00  0.00           C
ATOM    982  HA  SER    62      47.966  51.458  32.262  1.00  0.00           H
ATOM    983  CB  SER    62      49.253  51.755  30.536  1.00  0.00           C
ATOM    984  HB2 SER    62      50.005  52.142  31.224  1.00  0.00           H
ATOM    985  HB3 SER    62      49.795  51.034  29.926  1.00  0.00           H
ATOM    986  OG  SER    62      48.589  52.798  29.844  1.00  0.00           O
ATOM    987  HG  SER    62      48.828  52.828  28.914  1.00  0.00           H
ATOM    988  C   SER    62      47.154  50.448  30.527  1.00  0.00           C
ATOM    989  O   SER    62      47.390  49.656  29.597  1.00  0.00           O
ATOM    990  N   GLY    63      45.922  50.940  30.823  1.00  0.00           N
ATOM    991  H   GLY    63      45.834  51.673  31.512  1.00  0.00           H
ATOM    992  CA  GLY    63      44.754  50.588  29.991  1.00  0.00           C
ATOM    993  HA2 GLY    63      44.558  51.411  29.302  1.00  0.00           H
ATOM    994  HA3 GLY    63      45.038  49.738  29.372  1.00  0.00           H
ATOM    995  C   GLY    63      43.523  50.269  30.814  1.00  0.00           C
ATOM    996  O   GLY    63      43.494  50.394  32.099  1.00  0.00           O
ATOM    997  N   ASP    64      42.456  49.997  30.085  1.00  0.00           N
ATOM    998  H   ASP    64      42.562  49.923  29.083  1.00  0.00           H
ATOM    999  CA  ASP    64      41.112  49.643  30.717  1.00  0.00           C
ATOM   1000  HA  ASP    64      41.010  50.211  31.641  1.00  0.00           H
ATOM   1001  CB  ASP    64      39.950  49.979  29.706  1.00  0.00           C
ATOM   1002  HB2 ASP    64      39.886  49.169  28.980  1.00  0.00           H
ATOM   1003  HB3 ASP    64      39.064  49.998  30.340  1.00  0.00           H
ATOM   1004  CG  ASP    64      40.094  51.385  29.041  1.00  0.00           C
ATOM   1005  OD1 ASP    64      40.042  51.477  27.788  1.00  0.00           O
ATOM   1006  OD2 ASP    64      40.162  52.314  29.858  1.00  0.00           O
ATOM   1007  C   ASP    64      40.902  48.154  30.952  1.00  0.00           C
ATOM   1008  O   ASP    64      41.195  47.363  30.018  1.00  0.00           O
ATOM   1009  N   PHE    65      40.443  47.748  32.134  1.00  0.00           N
ATOM   1010  H   PHE    65      40.432  48.376  32.925  1.00  0.00           H
ATOM   1011  CA  PHE    65      40.155  46.356  32.554  1.00  0.00           C
ATOM   1012  HA  PHE    65      40.070  45.782  31.632  1.00  0.00           H
ATOM   1013  CB  PHE    65      41.333  45.831  33.420  1.00  0.00           C
ATOM   1014  HB2 PHE    65      41.293  46.409  34.343  1.00  0.00           H
ATOM   1015  HB3 PHE    65      41.094  44.857  33.848  1.00  0.00           H
ATOM   1016  CG  PHE    65      42.695  45.882  32.775  1.00  0.00           C
ATOM   1017  CD1 PHE    65      43.087  44.922  31.871  1.00  0.00           C
ATOM   1018  HD1 PHE    65      42.498  44.034  31.691  1.00  0.00           H
ATOM   1019  CE1 PHE    65      44.299  45.095  31.144  1.00  0.00           C
ATOM   1020  HE1 PHE    65      44.563  44.338  30.420  1.00  0.00           H
ATOM   1021  CZ  PHE    65      45.106  46.220  31.369  1.00  0.00           C
ATOM   1022  HZ  PHE    65      46.022  46.358  30.814  1.00  0.00           H
ATOM   1023  CE2 PHE    65      44.765  47.244  32.248  1.00  0.00           C
ATOM   1024  HE2 PHE    65      45.351  48.125  32.464  1.00  0.00           H
ATOM   1025  CD2 PHE    65      43.509  46.988  32.882  1.00  0.00           C
ATOM   1026  HD2 PHE    65      43.102  47.734  33.548  1.00  0.00           H
ATOM   1027  C   PHE    65      38.887  46.320  33.463  1.00  0.00           C
ATOM   1028  O   PHE    65      38.650  47.208  34.293  1.00  0.00           O
ATOM   1029  N   LEU    66      38.089  45.301  33.210  1.00  0.00           N
ATOM   1030  H   LEU    66      38.529  44.585  32.650  1.00  0.00           H
ATOM   1031  CA  LEU    66      36.908  44.947  33.954  1.00  0.00           C
ATOM   1032  HA  LEU    66      36.464  45.814  34.444  1.00  0.00           H
ATOM   1033  CB  LEU    66      35.898  44.306  32.977  1.00  0.00           C
ATOM   1034  HB2 LEU    66      36.495  43.551  32.465  1.00  0.00           H
ATOM   1035  HB3 LEU    66      35.149  43.886  33.649  1.00  0.00           H
ATOM   1036  CG  LEU    66      35.201  45.261  32.001  1.00  0.00           C
ATOM   1037  HG  LEU    66      35.854  46.036  31.601  1.00  0.00           H
ATOM   1038  CD1 LEU    66      34.865  44.443  30.705  1.00  0.00           C
ATOM   1039 HD11 LEU    66      34.008  43.828  30.979  1.00  0.00           H
ATOM   1040 HD12 LEU    66      35.600  43.677  30.457  1.00  0.00           H
ATOM   1041 HD13 LEU    66      34.758  45.048  29.805  1.00  0.00           H
ATOM   1042  CD2 LEU    66      33.939  45.844  32.639  1.00  0.00           C
ATOM   1043 HD21 LEU    66      33.506  45.051  33.248  1.00  0.00           H
ATOM   1044 HD22 LEU    66      34.218  46.689  33.269  1.00  0.00           H
ATOM   1045 HD23 LEU    66      33.252  46.148  31.850  1.00  0.00           H
ATOM   1046  C   LEU    66      37.347  43.990  35.161  1.00  0.00           C
ATOM   1047  O   LEU    66      38.207  43.144  34.982  1.00  0.00           O
ATOM   1048  N   ALA    67      36.623  44.137  36.196  1.00  0.00           N
ATOM   1049  H   ALA    67      35.891  44.829  36.256  1.00  0.00           H
ATOM   1050  CA  ALA    67      36.614  43.200  37.276  1.00  0.00           C
ATOM   1051  HA  ALA    67      37.033  42.236  36.988  1.00  0.00           H
ATOM   1052  CB  ALA    67      37.507  43.676  38.438  1.00  0.00           C
ATOM   1053  HB1 ALA    67      37.591  42.847  39.141  1.00  0.00           H
ATOM   1054  HB2 ALA    67      37.079  44.564  38.904  1.00  0.00           H
ATOM   1055  HB3 ALA    67      38.508  43.819  38.030  1.00  0.00           H
ATOM   1056  C   ALA    67      35.241  42.809  37.820  1.00  0.00           C
ATOM   1057  O   ALA    67      34.225  43.459  37.524  1.00  0.00           O
ATOM   1058  N   ILE    68      35.138  41.659  38.539  1.00  0.00           N
ATOM   1059  H   ILE    68      36.016  41.160  38.554  1.00  0.00           H
ATOM   1060  CA  ILE    68      34.039  40.998  39.177  1.00  0.00           C
ATOM   1061  HA  ILE    68      33.271  41.751  39.358  1.00  0.00           H
ATOM   1062  CB  ILE    68      33.333  40.093  38.196  1.00  0.00           C
ATOM   1063  HB  ILE    68      33.944  39.250  37.871  1.00  0.00           H
ATOM   1064  CG2 ILE    68      32.095  39.475  38.854  1.00  0.00           C
ATOM   1065 HG21 ILE    68      31.778  38.591  38.300  1.00  0.00           H
ATOM   1066 HG22 ILE    68      31.350  40.267  38.921  1.00  0.00           H
ATOM   1067 HG23 ILE    68      32.291  39.152  39.877  1.00  0.00           H
ATOM   1068  CG1 ILE    68      32.779  40.914  36.980  1.00  0.00           C
ATOM   1069 HG12 ILE    68      32.304  41.817  37.361  1.00  0.00           H
ATOM   1070 HG13 ILE    68      33.681  41.243  36.463  1.00  0.00           H
ATOM   1071  CD1 ILE    68      31.915  40.204  36.002  1.00  0.00           C
ATOM   1072 HD11 ILE    68      30.944  39.972  36.439  1.00  0.00           H
ATOM   1073 HD12 ILE    68      32.375  39.345  35.514  1.00  0.00           H
ATOM   1074 HD13 ILE    68      31.678  40.927  35.222  1.00  0.00           H
ATOM   1075  C   ILE    68      34.609  40.296  40.462  1.00  0.00           C
ATOM   1076  O   ILE    68      35.659  39.664  40.484  1.00  0.00           O
ATOM   1077  N   ASP    69      33.789  40.411  41.522  1.00  0.00           N
ATOM   1078  H   ASP    69      32.929  40.939  41.498  1.00  0.00           H
ATOM   1079  CA  ASP    69      33.947  39.524  42.735  1.00  0.00           C
ATOM   1080  HA  ASP    69      34.612  38.675  42.581  1.00  0.00           H
ATOM   1081  CB  ASP    69      34.608  40.425  43.810  1.00  0.00           C
ATOM   1082  HB2 ASP    69      35.521  40.774  43.328  1.00  0.00           H
ATOM   1083  HB3 ASP    69      33.932  41.271  43.938  1.00  0.00           H
ATOM   1084  CG  ASP    69      34.849  39.763  45.137  1.00  0.00           C
ATOM   1085  OD1 ASP    69      35.112  38.571  45.198  1.00  0.00           O
ATOM   1086  OD2 ASP    69      34.921  40.459  46.176  1.00  0.00           O
ATOM   1087  C   ASP    69      32.575  39.024  43.261  1.00  0.00           C
ATOM   1088  O   ASP    69      31.558  39.705  43.144  1.00  0.00           O
ATOM   1089  N   LEU    70      32.533  37.739  43.671  1.00  0.00           N
ATOM   1090  H   LEU    70      33.477  37.379  43.659  1.00  0.00           H
ATOM   1091  CA  LEU    70      31.461  36.968  44.184  1.00  0.00           C
ATOM   1092  HA  LEU    70      30.605  37.642  44.164  1.00  0.00           H
ATOM   1093  CB  LEU    70      31.143  35.686  43.282  1.00  0.00           C
ATOM   1094  HB2 LEU    70      31.098  35.940  42.222  1.00  0.00           H
ATOM   1095  HB3 LEU    70      32.052  35.112  43.457  1.00  0.00           H
ATOM   1096  CG  LEU    70      29.871  34.912  43.696  1.00  0.00           C
ATOM   1097  HG  LEU    70      29.897  34.648  44.754  1.00  0.00           H
ATOM   1098  CD1 LEU    70      28.587  35.778  43.380  1.00  0.00           C
ATOM   1099 HD11 LEU    70      28.417  36.457  44.216  1.00  0.00           H
ATOM   1100 HD12 LEU    70      27.696  35.150  43.384  1.00  0.00           H
ATOM   1101 HD13 LEU    70      28.447  36.329  42.449  1.00  0.00           H
ATOM   1102  CD2 LEU    70      29.764  33.636  42.940  1.00  0.00           C
ATOM   1103 HD21 LEU    70      30.065  33.799  41.905  1.00  0.00           H
ATOM   1104 HD22 LEU    70      30.506  33.010  43.437  1.00  0.00           H
ATOM   1105 HD23 LEU    70      28.789  33.166  43.070  1.00  0.00           H
ATOM   1106  C   LEU    70      31.707  36.575  45.668  1.00  0.00           C
ATOM   1107  O   LEU    70      32.553  35.752  45.959  1.00  0.00           O
ATOM   1108  N   GLY    71      30.699  36.958  46.543  1.00  0.00           N
ATOM   1109  H   GLY    71      30.136  37.712  46.173  1.00  0.00           H
ATOM   1110  CA  GLY    71      30.587  36.527  47.968  1.00  0.00           C
ATOM   1111  HA2 GLY    71      31.271  35.692  48.124  1.00  0.00           H
ATOM   1112  HA3 GLY    71      30.936  37.383  48.547  1.00  0.00           H
ATOM   1113  C   GLY    71      29.206  36.042  48.519  1.00  0.00           C
ATOM   1114  O   GLY    71      28.219  35.997  47.820  1.00  0.00           O
ATOM   1115  N   GLY    72      29.038  35.792  49.829  1.00  0.00           N
ATOM   1116  H   GLY    72      29.866  35.998  50.369  1.00  0.00           H
ATOM   1117  CA  GLY    72      27.851  35.264  50.473  1.00  0.00           C
ATOM   1118  HA2 GLY    72      27.514  34.273  50.168  1.00  0.00           H
ATOM   1119  HA3 GLY    72      28.089  35.178  51.534  1.00  0.00           H
ATOM   1120  C   GLY    72      26.607  36.185  50.315  1.00  0.00           C
ATOM   1121  O   GLY    72      25.516  35.722  50.645  1.00  0.00           O
ATOM   1122  N   THR    73      26.734  37.449  49.987  1.00  0.00           N
ATOM   1123  H   THR    73      27.673  37.739  49.756  1.00  0.00           H
ATOM   1124  CA  THR    73      25.487  38.228  49.661  1.00  0.00           C
ATOM   1125  HA  THR    73      24.653  37.565  49.437  1.00  0.00           H
ATOM   1126  CB  THR    73      24.975  38.975  50.887  1.00  0.00           C
ATOM   1127  HB  THR    73      24.884  38.301  51.738  1.00  0.00           H
ATOM   1128  CG2 THR    73      25.752  40.156  51.290  1.00  0.00           C
ATOM   1129 HG21 THR    73      26.665  39.751  51.727  1.00  0.00           H
ATOM   1130 HG22 THR    73      25.330  40.625  52.180  1.00  0.00           H
ATOM   1131 HG23 THR    73      26.031  40.891  50.536  1.00  0.00           H
ATOM   1132  OG1 THR    73      23.664  39.500  50.723  1.00  0.00           O
ATOM   1133  HG1 THR    73      23.097  38.835  50.325  1.00  0.00           H
ATOM   1134  C   THR    73      25.745  39.257  48.560  1.00  0.00           C
ATOM   1135  O   THR    73      24.801  39.628  47.852  1.00  0.00           O
ATOM   1136  N   ASN    74      27.004  39.643  48.233  1.00  0.00           N
ATOM   1137  H   ASN    74      27.783  39.171  48.671  1.00  0.00           H
ATOM   1138  CA  ASN    74      27.309  40.677  47.261  1.00  0.00           C
ATOM   1139  HA  ASN    74      26.433  41.091  46.761  1.00  0.00           H
ATOM   1140  CB  ASN    74      28.061  41.788  48.086  1.00  0.00           C
ATOM   1141  HB2 ASN    74      28.806  41.291  48.709  1.00  0.00           H
ATOM   1142  HB3 ASN    74      28.737  42.221  47.349  1.00  0.00           H
ATOM   1143  CG  ASN    74      27.155  42.738  48.821  1.00  0.00           C
ATOM   1144  OD1 ASN    74      25.898  42.925  48.572  1.00  0.00           O
ATOM   1145  ND2 ASN    74      27.697  43.440  49.765  1.00  0.00           N
ATOM   1146 HD21 ASN    74      28.614  43.185  50.100  1.00  0.00           H
ATOM   1147 HD22 ASN    74      27.096  43.770  50.507  1.00  0.00           H
ATOM   1148  C   ASN    74      28.008  40.137  46.047  1.00  0.00           C
ATOM   1149  O   ASN    74      28.983  39.350  46.130  1.00  0.00           O
ATOM   1150  N   LEU    75      27.688  40.711  44.901  1.00  0.00           N
ATOM   1151  H   LEU    75      26.958  41.407  44.949  1.00  0.00           H
ATOM   1152  CA  LEU    75      28.438  40.667  43.683  1.00  0.00           C
ATOM   1153  HA  LEU    75      29.289  40.011  43.871  1.00  0.00           H
ATOM   1154  CB  LEU    75      27.506  40.042  42.620  1.00  0.00           C
ATOM   1155  HB2 LEU    75      27.407  38.975  42.824  1.00  0.00           H
ATOM   1156  HB3 LEU    75      26.548  40.517  42.829  1.00  0.00           H
ATOM   1157  CG  LEU    75      27.876  40.166  41.169  1.00  0.00           C
ATOM   1158  HG  LEU    75      28.253  41.125  40.811  1.00  0.00           H
ATOM   1159  CD1 LEU    75      29.074  39.292  40.822  1.00  0.00           C
ATOM   1160 HD11 LEU    75      28.994  38.261  41.164  1.00  0.00           H
ATOM   1161 HD12 LEU    75      29.941  39.747  41.301  1.00  0.00           H
ATOM   1162 HD13 LEU    75      29.132  39.157  39.743  1.00  0.00           H
ATOM   1163  CD2 LEU    75      26.713  39.715  40.247  1.00  0.00           C
ATOM   1164 HD21 LEU    75      25.901  40.442  40.294  1.00  0.00           H
ATOM   1165 HD22 LEU    75      27.027  39.805  39.207  1.00  0.00           H
ATOM   1166 HD23 LEU    75      26.365  38.710  40.481  1.00  0.00           H
ATOM   1167  C   LEU    75      28.978  42.117  43.303  1.00  0.00           C
ATOM   1168  O   LEU    75      28.110  43.019  43.113  1.00  0.00           O
ATOM   1169  N   ARG    76      30.302  42.374  43.269  1.00  0.00           N
ATOM   1170  H   ARG    76      30.928  41.630  43.538  1.00  0.00           H
ATOM   1171  CA  ARG    76      30.913  43.543  42.596  1.00  0.00           C
ATOM   1172  HA  ARG    76      30.315  44.431  42.792  1.00  0.00           H
ATOM   1173  CB  ARG    76      32.292  43.677  43.095  1.00  0.00           C
ATOM   1174  HB2 ARG    76      32.747  42.701  43.270  1.00  0.00           H
ATOM   1175  HB3 ARG    76      32.785  44.361  42.404  1.00  0.00           H
ATOM   1176  CG  ARG    76      32.292  44.325  44.496  1.00  0.00           C
ATOM   1177  HG2 ARG    76      31.695  45.237  44.490  1.00  0.00           H
ATOM   1178  HG3 ARG    76      31.877  43.645  45.240  1.00  0.00           H
ATOM   1179  CD  ARG    76      33.701  44.573  45.032  1.00  0.00           C
ATOM   1180  HD2 ARG    76      33.672  44.773  46.104  1.00  0.00           H
ATOM   1181  HD3 ARG    76      34.336  43.707  44.841  1.00  0.00           H
ATOM   1182  NE  ARG    76      34.308  45.772  44.390  1.00  0.00           N
ATOM   1183  HE  ARG    76      33.785  46.382  43.778  1.00  0.00           H
ATOM   1184  CZ  ARG    76      35.536  46.094  44.520  1.00  0.00           C
ATOM   1185  NH1 ARG    76      36.459  45.555  45.176  1.00  0.00           N
ATOM   1186 HH11 ARG    76      36.237  44.794  45.802  1.00  0.00           H
ATOM   1187 HH12 ARG    76      37.375  45.973  45.262  1.00  0.00           H
ATOM   1188  NH2 ARG    76      35.992  47.100  43.827  1.00  0.00           N
ATOM   1189 HH21 ARG    76      35.309  47.670  43.349  1.00  0.00           H
ATOM   1190 HH22 ARG    76      36.949  47.422  43.838  1.00  0.00           H
ATOM   1191  C   ARG    76      30.969  43.355  41.069  1.00  0.00           C
ATOM   1192  O   ARG    76      31.273  42.275  40.583  1.00  0.00           O
ATOM   1193  N   VAL    77      30.709  44.500  40.292  1.00  0.00           N
ATOM   1194  H   VAL    77      30.276  45.230  40.839  1.00  0.00           H
ATOM   1195  CA  VAL    77      30.994  44.565  38.824  1.00  0.00           C
ATOM   1196  HA  VAL    77      31.696  43.748  38.656  1.00  0.00           H
ATOM   1197  CB  VAL    77      29.733  44.330  37.849  1.00  0.00           C
ATOM   1198  HB  VAL    77      29.078  45.186  38.012  1.00  0.00           H
ATOM   1199  CG1 VAL    77      30.192  44.276  36.417  1.00  0.00           C
ATOM   1200 HG11 VAL    77      29.571  43.578  35.855  1.00  0.00           H
ATOM   1201 HG12 VAL    77      30.119  45.319  36.111  1.00  0.00           H
ATOM   1202 HG13 VAL    77      31.240  43.975  36.408  1.00  0.00           H
ATOM   1203  CG2 VAL    77      29.063  42.987  38.227  1.00  0.00           C
ATOM   1204 HG21 VAL    77      29.583  42.131  37.795  1.00  0.00           H
ATOM   1205 HG22 VAL    77      28.055  42.777  37.870  1.00  0.00           H
ATOM   1206 HG23 VAL    77      28.768  43.005  39.275  1.00  0.00           H
ATOM   1207  C   VAL    77      31.671  45.903  38.469  1.00  0.00           C
ATOM   1208  O   VAL    77      31.195  46.950  38.809  1.00  0.00           O
ATOM   1209  N   VAL    78      32.853  45.885  37.887  1.00  0.00           N
ATOM   1210  H   VAL    78      33.150  45.037  37.426  1.00  0.00           H
ATOM   1211  CA  VAL    78      33.755  47.033  38.029  1.00  0.00           C
ATOM   1212  HA  VAL    78      33.193  47.907  38.360  1.00  0.00           H
ATOM   1213  CB  VAL    78      34.794  46.826  39.179  1.00  0.00           C
ATOM   1214  HB  VAL    78      35.706  46.303  38.890  1.00  0.00           H
ATOM   1215  CG1 VAL    78      35.221  48.173  39.827  1.00  0.00           C
ATOM   1216 HG11 VAL    78      35.367  49.031  39.173  1.00  0.00           H
ATOM   1217 HG12 VAL    78      34.460  48.485  40.541  1.00  0.00           H
ATOM   1218 HG13 VAL    78      36.031  47.975  40.530  1.00  0.00           H
ATOM   1219  CG2 VAL    78      34.246  46.024  40.375  1.00  0.00           C
ATOM   1220 HG21 VAL    78      33.296  46.325  40.819  1.00  0.00           H
ATOM   1221 HG22 VAL    78      34.935  45.875  41.205  1.00  0.00           H
ATOM   1222 HG23 VAL    78      34.005  45.006  40.070  1.00  0.00           H
ATOM   1223  C   VAL    78      34.533  47.330  36.742  1.00  0.00           C
ATOM   1224  O   VAL    78      34.770  46.437  35.943  1.00  0.00           O
ATOM   1225  N   LEU    79      34.979  48.540  36.527  1.00  0.00           N
ATOM   1226  H   LEU    79      34.724  49.253  37.195  1.00  0.00           H
ATOM   1227  CA  LEU    79      35.730  49.115  35.433  1.00  0.00           C
ATOM   1228  HA  LEU    79      36.088  48.267  34.849  1.00  0.00           H
ATOM   1229  CB  LEU    79      34.851  49.994  34.459  1.00  0.00           C
ATOM   1230  HB2 LEU    79      34.249  49.321  33.849  1.00  0.00           H
ATOM   1231  HB3 LEU    79      34.205  50.618  35.077  1.00  0.00           H
ATOM   1232  CG  LEU    79      35.743  50.940  33.476  1.00  0.00           C
ATOM   1233  HG  LEU    79      36.396  51.579  34.070  1.00  0.00           H
ATOM   1234  CD1 LEU    79      36.577  50.010  32.532  1.00  0.00           C
ATOM   1235 HD11 LEU    79      37.183  49.318  33.117  1.00  0.00           H
ATOM   1236 HD12 LEU    79      37.243  50.753  32.095  1.00  0.00           H
ATOM   1237 HD13 LEU    79      35.842  49.649  31.813  1.00  0.00           H
ATOM   1238  CD2 LEU    79      34.945  51.872  32.648  1.00  0.00           C
ATOM   1239 HD21 LEU    79      34.204  51.333  32.059  1.00  0.00           H
ATOM   1240 HD22 LEU    79      34.455  52.430  33.445  1.00  0.00           H
ATOM   1241 HD23 LEU    79      35.545  52.468  31.960  1.00  0.00           H
ATOM   1242  C   LEU    79      36.989  49.844  36.038  1.00  0.00           C
ATOM   1243  O   LEU    79      36.775  50.887  36.687  1.00  0.00           O
ATOM   1244  N   VAL    80      38.239  49.406  35.879  1.00  0.00           N
ATOM   1245  H   VAL    80      38.415  48.640  35.245  1.00  0.00           H
ATOM   1246  CA  VAL    80      39.388  50.201  36.385  1.00  0.00           C
ATOM   1247  HA  VAL    80      38.962  50.942  37.062  1.00  0.00           H
ATOM   1248  CB  VAL    80      40.321  49.256  37.237  1.00  0.00           C
ATOM   1249  HB  VAL    80      40.623  48.413  36.615  1.00  0.00           H
ATOM   1250  CG1 VAL    80      41.563  49.882  37.772  1.00  0.00           C
ATOM   1251 HG11 VAL    80      42.355  49.953  37.026  1.00  0.00           H
ATOM   1252 HG12 VAL    80      41.302  50.854  38.190  1.00  0.00           H
ATOM   1253 HG13 VAL    80      41.901  49.228  38.575  1.00  0.00           H
ATOM   1254  CG2 VAL    80      39.626  48.697  38.496  1.00  0.00           C
ATOM   1255 HG21 VAL    80      40.310  48.008  38.990  1.00  0.00           H
ATOM   1256 HG22 VAL    80      38.717  48.178  38.191  1.00  0.00           H
ATOM   1257 HG23 VAL    80      39.330  49.548  39.110  1.00  0.00           H
ATOM   1258  C   VAL    80      40.071  50.759  35.142  1.00  0.00           C
ATOM   1259  O   VAL    80      40.154  50.017  34.197  1.00  0.00           O
ATOM   1260  N   LYS    81      40.690  51.950  35.303  1.00  0.00           N
ATOM   1261  H   LYS    81      40.521  52.526  36.115  1.00  0.00           H
ATOM   1262  CA  LYS    81      41.742  52.453  34.367  1.00  0.00           C
ATOM   1263  HA  LYS    81      41.768  51.759  33.527  1.00  0.00           H
ATOM   1264  CB  LYS    81      41.312  53.880  33.826  1.00  0.00           C
ATOM   1265  HB2 LYS    81      41.201  54.615  34.624  1.00  0.00           H
ATOM   1266  HB3 LYS    81      42.066  54.311  33.167  1.00  0.00           H
ATOM   1267  CG  LYS    81      40.021  53.875  33.002  1.00  0.00           C
ATOM   1268  HG2 LYS    81      40.250  53.271  32.124  1.00  0.00           H
ATOM   1269  HG3 LYS    81      39.226  53.335  33.517  1.00  0.00           H
ATOM   1270  CD  LYS    81      39.534  55.324  32.598  1.00  0.00           C
ATOM   1271  HD2 LYS    81      38.897  55.735  33.382  1.00  0.00           H
ATOM   1272  HD3 LYS    81      40.269  56.106  32.412  1.00  0.00           H
ATOM   1273  CE  LYS    81      38.573  55.275  31.316  1.00  0.00           C
ATOM   1274  HE2 LYS    81      37.699  54.662  31.532  1.00  0.00           H
ATOM   1275  HE3 LYS    81      38.230  56.282  31.078  1.00  0.00           H
ATOM   1276  NZ  LYS    81      39.144  54.796  30.111  1.00  0.00           N
ATOM   1277  HZ1 LYS    81      39.824  55.479  29.810  1.00  0.00           H
ATOM   1278  HZ2 LYS    81      38.352  54.692  29.494  1.00  0.00           H
ATOM   1279  HZ3 LYS    81      39.525  53.873  30.265  1.00  0.00           H
ATOM   1280  C   LYS    81      43.076  52.469  35.077  1.00  0.00           C
ATOM   1281  O   LYS    81      43.208  53.194  36.088  1.00  0.00           O
ATOM   1282  N   LEU    82      44.061  51.798  34.504  1.00  0.00           N
ATOM   1283  H   LEU    82      43.893  51.292  33.646  1.00  0.00           H
ATOM   1284  CA  LEU    82      45.432  51.860  34.982  1.00  0.00           C
ATOM   1285  HA  LEU    82      45.392  52.194  36.018  1.00  0.00           H
ATOM   1286  CB  LEU    82      46.185  50.485  34.808  1.00  0.00           C
ATOM   1287  HB2 LEU    82      46.352  50.210  33.767  1.00  0.00           H
ATOM   1288  HB3 LEU    82      47.136  50.616  35.325  1.00  0.00           H
ATOM   1289  CG  LEU    82      45.468  49.216  35.345  1.00  0.00           C
ATOM   1290  HG  LEU    82      44.456  49.136  34.949  1.00  0.00           H
ATOM   1291  CD1 LEU    82      46.247  47.930  35.178  1.00  0.00           C
ATOM   1292 HD11 LEU    82      46.903  47.960  34.308  1.00  0.00           H
ATOM   1293 HD12 LEU    82      45.596  47.061  35.070  1.00  0.00           H
ATOM   1294 HD13 LEU    82      46.975  47.689  35.953  1.00  0.00           H
ATOM   1295  CD2 LEU    82      45.149  49.432  36.900  1.00  0.00           C
ATOM   1296 HD21 LEU    82      44.498  50.291  37.059  1.00  0.00           H
ATOM   1297 HD22 LEU    82      44.652  48.603  37.405  1.00  0.00           H
ATOM   1298 HD23 LEU    82      45.995  49.700  37.531  1.00  0.00           H
ATOM   1299  C   LEU    82      46.173  52.943  34.203  1.00  0.00           C
ATOM   1300  O   LEU    82      46.030  52.956  32.997  1.00  0.00           O
ATOM   1301  N   GLY    83      46.961  53.763  34.897  1.00  0.00           N
ATOM   1302  H   GLY    83      47.141  53.498  35.855  1.00  0.00           H
ATOM   1303  CA  GLY    83      47.546  55.018  34.405  1.00  0.00           C
ATOM   1304  HA2 GLY    83      46.820  55.485  33.738  1.00  0.00           H
ATOM   1305  HA3 GLY    83      47.556  55.728  35.232  1.00  0.00           H
ATOM   1306  C   GLY    83      48.883  54.928  33.686  1.00  0.00           C
ATOM   1307  O   GLY    83      49.391  55.932  33.196  1.00  0.00           O
ATOM   1308  N   GLY    84      49.524  53.750  33.660  1.00  0.00           N
ATOM   1309  H   GLY    84      49.035  52.949  34.032  1.00  0.00           H
ATOM   1310  CA  GLY    84      50.890  53.539  33.317  1.00  0.00           C
ATOM   1311  HA2 GLY    84      51.064  52.465  33.404  1.00  0.00           H
ATOM   1312  HA3 GLY    84      51.108  53.836  32.291  1.00  0.00           H
ATOM   1313  C   GLY    84      51.862  54.279  34.171  1.00  0.00           C
ATOM   1314  O   GLY    84      53.047  54.480  33.875  1.00  0.00           O
ATOM   1315  N   ASP    85      51.432  54.866  35.302  1.00  0.00           N
ATOM   1316  H   ASP    85      50.476  54.788  35.621  1.00  0.00           H
ATOM   1317  CA  ASP    85      52.356  55.611  36.247  1.00  0.00           C
ATOM   1318  HA  ASP    85      53.368  55.242  36.083  1.00  0.00           H
ATOM   1319  CB  ASP    85      52.324  57.164  35.938  1.00  0.00           C
ATOM   1320  HB2 ASP    85      52.967  57.619  36.692  1.00  0.00           H
ATOM   1321  HB3 ASP    85      52.526  57.364  34.886  1.00  0.00           H
ATOM   1322  CG  ASP    85      50.978  57.803  36.350  1.00  0.00           C
ATOM   1323  OD1 ASP    85      50.846  59.059  36.539  1.00  0.00           O
ATOM   1324  OD2 ASP    85      49.931  57.092  36.379  1.00  0.00           O
ATOM   1325  C   ASP    85      52.091  55.327  37.742  1.00  0.00           C
ATOM   1326  O   ASP    85      52.155  56.236  38.545  1.00  0.00           O
ATOM   1327  N   ARG    86      51.710  54.137  38.133  1.00  0.00           N
ATOM   1328  H   ARG    86      51.867  53.329  37.548  1.00  0.00           H
ATOM   1329  CA  ARG    86      51.124  53.831  39.455  1.00  0.00           C
ATOM   1330  HA  ARG    86      50.827  52.782  39.415  1.00  0.00           H
ATOM   1331  CB  ARG    86      52.257  54.006  40.537  1.00  0.00           C
ATOM   1332  HB2 ARG    86      52.494  55.062  40.657  1.00  0.00           H
ATOM   1333  HB3 ARG    86      51.924  53.545  41.467  1.00  0.00           H
ATOM   1334  CG  ARG    86      53.584  53.360  40.157  1.00  0.00           C
ATOM   1335  HG2 ARG    86      53.403  52.395  39.685  1.00  0.00           H
ATOM   1336  HG3 ARG    86      54.000  54.140  39.518  1.00  0.00           H
ATOM   1337  CD  ARG    86      54.457  53.335  41.391  1.00  0.00           C
ATOM   1338  HD2 ARG    86      54.524  54.298  41.899  1.00  0.00           H
ATOM   1339  HD3 ARG    86      54.081  52.613  42.115  1.00  0.00           H
ATOM   1340  NE  ARG    86      55.835  52.781  40.978  1.00  0.00           N
ATOM   1341  HE  ARG    86      56.447  53.582  40.901  1.00  0.00           H
ATOM   1342  CZ  ARG    86      56.259  51.550  40.882  1.00  0.00           C
ATOM   1343  NH1 ARG    86      55.529  50.488  41.054  1.00  0.00           N
ATOM   1344 HH11 ARG    86      54.557  50.576  41.316  1.00  0.00           H
ATOM   1345 HH12 ARG    86      55.978  49.584  41.038  1.00  0.00           H
ATOM   1346  NH2 ARG    86      57.466  51.268  40.546  1.00  0.00           N
ATOM   1347 HH21 ARG    86      58.138  52.007  40.398  1.00  0.00           H
ATOM   1348 HH22 ARG    86      57.633  50.402  40.053  1.00  0.00           H
ATOM   1349  C   ARG    86      49.804  54.522  39.853  1.00  0.00           C
ATOM   1350  O   ARG    86      49.321  54.291  40.960  1.00  0.00           O
ATOM   1351  N   THR    87      49.196  55.386  39.019  1.00  0.00           N
ATOM   1352  H   THR    87      49.663  55.566  38.142  1.00  0.00           H
ATOM   1353  CA  THR    87      47.753  55.836  39.266  1.00  0.00           C
ATOM   1354  HA  THR    87      47.452  55.764  40.312  1.00  0.00           H
ATOM   1355  CB  THR    87      47.413  57.219  38.680  1.00  0.00           C
ATOM   1356  HB  THR    87      46.420  57.399  39.092  1.00  0.00           H
ATOM   1357  CG2 THR    87      48.375  58.244  39.268  1.00  0.00           C
ATOM   1358 HG21 THR    87      48.554  58.075  40.331  1.00  0.00           H
ATOM   1359 HG22 THR    87      47.888  59.219  39.261  1.00  0.00           H
ATOM   1360 HG23 THR    87      49.313  58.238  38.715  1.00  0.00           H
ATOM   1361  OG1 THR    87      47.528  57.253  37.324  1.00  0.00           O
ATOM   1362  HG1 THR    87      48.425  57.078  37.030  1.00  0.00           H
ATOM   1363  C   THR    87      46.748  54.841  38.696  1.00  0.00           C
ATOM   1364  O   THR    87      47.085  54.165  37.765  1.00  0.00           O
ATOM   1365  N   PHE    88      45.591  54.748  39.281  1.00  0.00           N
ATOM   1366  H   PHE    88      45.415  55.346  40.076  1.00  0.00           H
ATOM   1367  CA  PHE    88      44.380  54.241  38.699  1.00  0.00           C
ATOM   1368  HA  PHE    88      44.566  54.340  37.630  1.00  0.00           H
ATOM   1369  CB  PHE    88      44.307  52.706  39.056  1.00  0.00           C
ATOM   1370  HB2 PHE    88      43.270  52.425  38.873  1.00  0.00           H
ATOM   1371  HB3 PHE    88      44.980  52.178  38.381  1.00  0.00           H
ATOM   1372  CG  PHE    88      44.528  52.110  40.396  1.00  0.00           C
ATOM   1373  CD1 PHE    88      44.031  52.850  41.479  1.00  0.00           C
ATOM   1374  HD1 PHE    88      43.466  53.766  41.369  1.00  0.00           H
ATOM   1375  CE1 PHE    88      44.188  52.389  42.802  1.00  0.00           C
ATOM   1376  HE1 PHE    88      43.887  52.893  43.708  1.00  0.00           H
ATOM   1377  CZ  PHE    88      44.920  51.153  42.990  1.00  0.00           C
ATOM   1378  HZ  PHE    88      44.999  50.577  43.900  1.00  0.00           H
ATOM   1379  CE2 PHE    88      45.377  50.429  41.893  1.00  0.00           C
ATOM   1380  HE2 PHE    88      45.757  49.422  41.986  1.00  0.00           H
ATOM   1381  CD2 PHE    88      45.226  50.917  40.573  1.00  0.00           C
ATOM   1382  HD2 PHE    88      45.685  50.412  39.736  1.00  0.00           H
ATOM   1383  C   PHE    88      43.106  55.026  39.141  1.00  0.00           C
ATOM   1384  O   PHE    88      43.159  55.856  40.074  1.00  0.00           O
ATOM   1385  N   ASP    89      42.088  55.008  38.320  1.00  0.00           N
ATOM   1386  H   ASP    89      42.219  54.504  37.454  1.00  0.00           H
ATOM   1387  CA  ASP    89      40.769  55.438  38.706  1.00  0.00           C
ATOM   1388  HA  ASP    89      40.723  55.599  39.782  1.00  0.00           H
ATOM   1389  CB  ASP    89      40.404  56.786  38.030  1.00  0.00           C
ATOM   1390  HB2 ASP    89      41.107  57.566  38.320  1.00  0.00           H
ATOM   1391  HB3 ASP    89      40.395  56.636  36.951  1.00  0.00           H
ATOM   1392  CG  ASP    89      39.058  57.302  38.538  1.00  0.00           C
ATOM   1393  OD1 ASP    89      38.214  57.472  37.645  1.00  0.00           O
ATOM   1394  OD2 ASP    89      38.851  57.239  39.793  1.00  0.00           O
ATOM   1395  C   ASP    89      39.750  54.338  38.408  1.00  0.00           C
ATOM   1396  O   ASP    89      39.797  53.550  37.464  1.00  0.00           O
ATOM   1397  N   THR    90      38.780  54.316  39.279  1.00  0.00           N
ATOM   1398  H   THR    90      38.761  54.954  40.061  1.00  0.00           H
ATOM   1399  CA  THR    90      37.903  53.129  39.456  1.00  0.00           C
ATOM   1400  HA  THR    90      37.991  52.385  38.663  1.00  0.00           H
ATOM   1401  CB  THR    90      38.235  52.431  40.842  1.00  0.00           C
ATOM   1402  HB  THR    90      38.285  53.215  41.599  1.00  0.00           H
ATOM   1403  CG2 THR    90      37.165  51.412  41.278  1.00  0.00           C
ATOM   1404 HG21 THR    90      37.243  51.250  42.353  1.00  0.00           H
ATOM   1405 HG22 THR    90      37.166  50.537  40.630  1.00  0.00           H
ATOM   1406 HG23 THR    90      36.146  51.773  41.137  1.00  0.00           H
ATOM   1407  OG1 THR    90      39.452  51.823  40.831  1.00  0.00           O
ATOM   1408  HG1 THR    90      40.142  52.484  40.918  1.00  0.00           H
ATOM   1409  C   THR    90      36.441  53.650  39.442  1.00  0.00           C
ATOM   1410  O   THR    90      36.188  54.646  40.109  1.00  0.00           O
ATOM   1411  N   THR    91      35.570  52.998  38.700  1.00  0.00           N
ATOM   1412  H   THR    91      35.974  52.368  38.021  1.00  0.00           H
ATOM   1413  CA  THR    91      34.121  53.150  38.700  1.00  0.00           C
ATOM   1414  HA  THR    91      33.860  53.675  39.619  1.00  0.00           H
ATOM   1415  CB  THR    91      33.762  54.102  37.574  1.00  0.00           C
ATOM   1416  HB  THR    91      34.530  54.873  37.615  1.00  0.00           H
ATOM   1417  CG2 THR    91      33.783  53.529  36.105  1.00  0.00           C
ATOM   1418 HG21 THR    91      34.806  53.177  35.976  1.00  0.00           H
ATOM   1419 HG22 THR    91      33.562  54.235  35.304  1.00  0.00           H
ATOM   1420 HG23 THR    91      33.078  52.729  35.876  1.00  0.00           H
ATOM   1421  OG1 THR    91      32.544  54.684  37.936  1.00  0.00           O
ATOM   1422  HG1 THR    91      32.608  55.637  38.036  1.00  0.00           H
ATOM   1423  C   THR    91      33.364  51.847  38.619  1.00  0.00           C
ATOM   1424  O   THR    91      33.836  50.955  37.939  1.00  0.00           O
ATOM   1425  N   GLN    92      32.220  51.707  39.356  1.00  0.00           N
ATOM   1426  H   GLN    92      32.002  52.402  40.056  1.00  0.00           H
ATOM   1427  CA  GLN    92      31.638  50.412  39.532  1.00  0.00           C
ATOM   1428  HA  GLN    92      31.975  49.784  38.707  1.00  0.00           H
ATOM   1429  CB  GLN    92      32.130  49.653  40.744  1.00  0.00           C
ATOM   1430  HB2 GLN    92      32.383  48.630  40.467  1.00  0.00           H
ATOM   1431  HB3 GLN    92      33.100  50.118  40.916  1.00  0.00           H
ATOM   1432  CG  GLN    92      31.540  49.593  42.132  1.00  0.00           C
ATOM   1433  HG2 GLN    92      31.401  50.605  42.512  1.00  0.00           H
ATOM   1434  HG3 GLN    92      30.538  49.169  42.214  1.00  0.00           H
ATOM   1435  CD  GLN    92      32.356  48.723  43.233  1.00  0.00           C
ATOM   1436  OE1 GLN    92      33.436  48.206  42.992  1.00  0.00           O
ATOM   1437  NE2 GLN    92      31.757  48.466  44.378  1.00  0.00           N
ATOM   1438 HE21 GLN    92      32.317  47.989  45.069  1.00  0.00           H
ATOM   1439 HE22 GLN    92      30.946  49.013  44.628  1.00  0.00           H
ATOM   1440  C   GLN    92      30.058  50.300  39.607  1.00  0.00           C
ATOM   1441  O   GLN    92      29.299  51.284  39.691  1.00  0.00           O
ATOM   1442  N   SER    93      29.596  49.079  39.701  1.00  0.00           N
ATOM   1443  H   SER    93      30.121  48.283  39.370  1.00  0.00           H
ATOM   1444  CA  SER    93      28.264  48.749  40.216  1.00  0.00           C
ATOM   1445  HA  SER    93      27.863  49.532  40.860  1.00  0.00           H
ATOM   1446  CB  SER    93      27.394  48.425  38.985  1.00  0.00           C
ATOM   1447  HB2 SER    93      27.040  49.367  38.567  1.00  0.00           H
ATOM   1448  HB3 SER    93      27.937  47.754  38.319  1.00  0.00           H
ATOM   1449  OG  SER    93      26.249  47.680  39.187  1.00  0.00           O
ATOM   1450  HG  SER    93      25.635  47.804  38.459  1.00  0.00           H
ATOM   1451  C   SER    93      28.343  47.521  41.132  1.00  0.00           C
ATOM   1452  O   SER    93      29.226  46.744  41.143  1.00  0.00           O
ATOM   1453  N   LYS    94      27.212  47.273  41.865  1.00  0.00           N
ATOM   1454  H   LYS    94      26.445  47.921  41.753  1.00  0.00           H
ATOM   1455  CA  LYS    94      27.175  46.251  42.933  1.00  0.00           C
ATOM   1456  HA  LYS    94      27.895  45.487  42.641  1.00  0.00           H
ATOM   1457  CB  LYS    94      27.735  46.835  44.214  1.00  0.00           C
ATOM   1458  HB2 LYS    94      28.768  47.114  44.006  1.00  0.00           H
ATOM   1459  HB3 LYS    94      27.204  47.711  44.587  1.00  0.00           H
ATOM   1460  CG  LYS    94      27.762  45.964  45.499  1.00  0.00           C
ATOM   1461  HG2 LYS    94      26.759  45.863  45.914  1.00  0.00           H
ATOM   1462  HG3 LYS    94      28.168  44.977  45.278  1.00  0.00           H
ATOM   1463  CD  LYS    94      28.563  46.754  46.489  1.00  0.00           C
ATOM   1464  HD2 LYS    94      29.595  46.671  46.148  1.00  0.00           H
ATOM   1465  HD3 LYS    94      28.215  47.772  46.668  1.00  0.00           H
ATOM   1466  CE  LYS    94      28.542  45.926  47.720  1.00  0.00           C
ATOM   1467  HE2 LYS    94      27.521  45.967  48.099  1.00  0.00           H
ATOM   1468  HE3 LYS    94      28.718  44.892  47.423  1.00  0.00           H
ATOM   1469  NZ  LYS    94      29.534  46.484  48.733  1.00  0.00           N
ATOM   1470  HZ1 LYS    94      29.375  45.998  49.604  1.00  0.00           H
ATOM   1471  HZ2 LYS    94      29.612  47.487  48.815  1.00  0.00           H
ATOM   1472  HZ3 LYS    94      30.471  46.214  48.470  1.00  0.00           H
ATOM   1473  C   LYS    94      25.821  45.688  43.126  1.00  0.00           C
ATOM   1474  O   LYS    94      24.878  46.421  43.430  1.00  0.00           O
ATOM   1475  N   TYR    95      25.637  44.347  42.903  1.00  0.00           N
ATOM   1476  H   TYR    95      26.411  43.772  42.603  1.00  0.00           H
ATOM   1477  CA  TYR    95      24.374  43.630  43.133  1.00  0.00           C
ATOM   1478  HA  TYR    95      23.581  44.351  43.329  1.00  0.00           H
ATOM   1479  CB  TYR    95      23.992  42.789  41.858  1.00  0.00           C
ATOM   1480  HB2 TYR    95      24.656  41.931  41.756  1.00  0.00           H
ATOM   1481  HB3 TYR    95      23.027  42.334  42.084  1.00  0.00           H
ATOM   1482  CG  TYR    95      23.764  43.545  40.532  1.00  0.00           C
ATOM   1483  CD1 TYR    95      22.449  43.698  40.013  1.00  0.00           C
ATOM   1484  HD1 TYR    95      21.709  43.172  40.599  1.00  0.00           H
ATOM   1485  CE1 TYR    95      22.133  44.465  38.858  1.00  0.00           C
ATOM   1486  HE1 TYR    95      21.116  44.538  38.503  1.00  0.00           H
ATOM   1487  CZ  TYR    95      23.225  44.961  38.132  1.00  0.00           C
ATOM   1488  OH  TYR    95      22.950  45.584  36.932  1.00  0.00           O
ATOM   1489  HH  TYR    95      22.356  45.053  36.397  1.00  0.00           H
ATOM   1490  CE2 TYR    95      24.513  44.803  38.568  1.00  0.00           C
ATOM   1491  HE2 TYR    95      25.301  45.237  37.971  1.00  0.00           H
ATOM   1492  CD2 TYR    95      24.822  44.094  39.833  1.00  0.00           C
ATOM   1493  HD2 TYR    95      25.829  44.086  40.222  1.00  0.00           H
ATOM   1494  C   TYR    95      24.418  42.717  44.263  1.00  0.00           C
ATOM   1495  O   TYR    95      25.401  42.190  44.724  1.00  0.00           O
ATOM   1496  N   ARG    96      23.229  42.607  44.944  1.00  0.00           N
ATOM   1497  H   ARG    96      22.439  43.126  44.591  1.00  0.00           H
ATOM   1498  CA  ARG    96      22.977  41.550  45.926  1.00  0.00           C
ATOM   1499  HA  ARG    96      23.859  41.491  46.563  1.00  0.00           H
ATOM   1500  CB  ARG    96      21.765  41.997  46.828  1.00  0.00           C
ATOM   1501  HB2 ARG    96      21.960  43.030  47.116  1.00  0.00           H
ATOM   1502  HB3 ARG    96      20.799  42.029  46.322  1.00  0.00           H
ATOM   1503  CG  ARG    96      21.572  41.170  48.034  1.00  0.00           C
ATOM   1504  HG2 ARG    96      21.541  40.108  47.793  1.00  0.00           H
ATOM   1505  HG3 ARG    96      22.449  41.276  48.673  1.00  0.00           H
ATOM   1506  CD  ARG    96      20.252  41.555  48.800  1.00  0.00           C
ATOM   1507  HD2 ARG    96      20.346  42.616  49.029  1.00  0.00           H
ATOM   1508  HD3 ARG    96      19.433  41.448  48.088  1.00  0.00           H
ATOM   1509  NE  ARG    96      20.090  40.600  49.949  1.00  0.00           N
ATOM   1510  HE  ARG    96      20.263  40.959  50.876  1.00  0.00           H
ATOM   1511  CZ  ARG    96      19.571  39.390  49.817  1.00  0.00           C
ATOM   1512  NH1 ARG    96      19.265  38.782  48.727  1.00  0.00           N
ATOM   1513 HH11 ARG    96      19.300  39.287  47.853  1.00  0.00           H
ATOM   1514 HH12 ARG    96      18.749  37.919  48.826  1.00  0.00           H
ATOM   1515  NH2 ARG    96      19.372  38.701  50.936  1.00  0.00           N
ATOM   1516 HH21 ARG    96      19.151  39.211  51.780  1.00  0.00           H
ATOM   1517 HH22 ARG    96      19.036  37.748  50.919  1.00  0.00           H
ATOM   1518  C   ARG    96      22.710  40.253  45.142  1.00  0.00           C
ATOM   1519  O   ARG    96      21.826  40.279  44.248  1.00  0.00           O
ATOM   1520  N   LEU    97      23.351  39.171  45.475  1.00  0.00           N
ATOM   1521  H   LEU    97      24.158  39.169  46.082  1.00  0.00           H
ATOM   1522  CA  LEU    97      23.004  37.841  45.065  1.00  0.00           C
ATOM   1523  HA  LEU    97      22.907  37.939  43.985  1.00  0.00           H
ATOM   1524  CB  LEU    97      24.149  36.855  45.493  1.00  0.00           C
ATOM   1525  HB2 LEU    97      25.107  37.041  45.009  1.00  0.00           H
ATOM   1526  HB3 LEU    97      24.313  37.080  46.548  1.00  0.00           H
ATOM   1527  CG  LEU    97      23.928  35.414  45.158  1.00  0.00           C
ATOM   1528  HG  LEU    97      23.039  35.106  45.707  1.00  0.00           H
ATOM   1529  CD1 LEU    97      23.780  35.098  43.650  1.00  0.00           C
ATOM   1530 HD11 LEU    97      23.432  34.070  43.550  1.00  0.00           H
ATOM   1531 HD12 LEU    97      24.692  35.148  43.056  1.00  0.00           H
ATOM   1532 HD13 LEU    97      23.199  35.821  43.078  1.00  0.00           H
ATOM   1533  CD2 LEU    97      25.084  34.557  45.626  1.00  0.00           C
ATOM   1534 HD21 LEU    97      25.242  34.917  46.642  1.00  0.00           H
ATOM   1535 HD22 LEU    97      24.839  33.501  45.746  1.00  0.00           H
ATOM   1536 HD23 LEU    97      25.954  34.687  44.981  1.00  0.00           H
ATOM   1537  C   LEU    97      21.644  37.491  45.725  1.00  0.00           C
ATOM   1538  O   LEU    97      21.623  37.382  46.971  1.00  0.00           O
ATOM   1539  N   PRO    98      20.647  37.249  44.893  1.00  0.00           N
ATOM   1540  CD  PRO    98      20.649  37.503  43.442  1.00  0.00           C
ATOM   1541  HD2 PRO    98      21.180  36.735  42.882  1.00  0.00           H
ATOM   1542  HD3 PRO    98      20.907  38.527  43.171  1.00  0.00           H
ATOM   1543  CG  PRO    98      19.183  37.397  43.007  1.00  0.00           C
ATOM   1544  HG2 PRO    98      19.187  36.908  42.033  1.00  0.00           H
ATOM   1545  HG3 PRO    98      18.783  38.411  43.000  1.00  0.00           H
ATOM   1546  CB  PRO    98      18.486  36.551  44.090  1.00  0.00           C
ATOM   1547  HB2 PRO    98      18.596  35.521  43.751  1.00  0.00           H
ATOM   1548  HB3 PRO    98      17.446  36.872  44.159  1.00  0.00           H
ATOM   1549  CA  PRO    98      19.298  36.806  45.336  1.00  0.00           C
ATOM   1550  HA  PRO    98      18.834  37.614  45.901  1.00  0.00           H
ATOM   1551  C   PRO    98      19.359  35.465  46.141  1.00  0.00           C
ATOM   1552  O   PRO    98      20.136  34.602  45.826  1.00  0.00           O
ATOM   1553  N   ASP    99      18.560  35.297  47.164  1.00  0.00           N
ATOM   1554  H   ASP    99      17.816  35.973  47.259  1.00  0.00           H
ATOM   1555  CA  ASP    99      18.676  34.197  48.121  1.00  0.00           C
ATOM   1556  HA  ASP    99      19.722  34.131  48.419  1.00  0.00           H
ATOM   1557  CB  ASP    99      18.051  34.382  49.519  1.00  0.00           C
ATOM   1558  HB2 ASP    99      16.966  34.282  49.562  1.00  0.00           H
ATOM   1559  HB3 ASP    99      18.325  33.701  50.325  1.00  0.00           H
ATOM   1560  CG  ASP    99      18.149  35.811  50.102  1.00  0.00           C
ATOM   1561  OD1 ASP    99      18.877  35.943  51.133  1.00  0.00           O
ATOM   1562  OD2 ASP    99      17.611  36.801  49.593  1.00  0.00           O
ATOM   1563  C   ASP    99      18.285  32.921  47.515  1.00  0.00           C
ATOM   1564  O   ASP    99      19.065  31.980  47.640  1.00  0.00           O
ATOM   1565  N   ALA   100      17.155  32.836  46.792  1.00  0.00           N
ATOM   1566  H   ALA   100      16.537  33.635  46.822  1.00  0.00           H
ATOM   1567  CA  ALA   100      16.825  31.741  45.893  1.00  0.00           C
ATOM   1568  HA  ALA   100      16.828  30.779  46.404  1.00  0.00           H
ATOM   1569  CB  ALA   100      15.407  31.810  45.452  1.00  0.00           C
ATOM   1570  HB1 ALA   100      14.871  31.573  46.372  1.00  0.00           H
ATOM   1571  HB2 ALA   100      15.073  30.968  44.845  1.00  0.00           H
ATOM   1572  HB3 ALA   100      15.092  32.758  45.018  1.00  0.00           H
ATOM   1573  C   ALA   100      17.773  31.531  44.652  1.00  0.00           C
ATOM   1574  O   ALA   100      17.768  30.414  43.993  1.00  0.00           O
ATOM   1575  N   MET   101      18.732  32.450  44.354  1.00  0.00           N
ATOM   1576  H   MET   101      18.759  33.342  44.829  1.00  0.00           H
ATOM   1577  CA  MET   101      19.916  32.104  43.533  1.00  0.00           C
ATOM   1578  HA  MET   101      19.589  31.379  42.788  1.00  0.00           H
ATOM   1579  CB  MET   101      20.348  33.388  42.775  1.00  0.00           C
ATOM   1580  HB2 MET   101      19.431  33.849  42.407  1.00  0.00           H
ATOM   1581  HB3 MET   101      20.791  34.090  43.482  1.00  0.00           H
ATOM   1582  CG  MET   101      21.307  33.092  41.630  1.00  0.00           C
ATOM   1583  HG2 MET   101      22.262  32.832  42.087  1.00  0.00           H
ATOM   1584  HG3 MET   101      20.846  32.273  41.078  1.00  0.00           H
ATOM   1585  SD  MET   101      21.626  34.424  40.466  1.00  0.00           S
ATOM   1586  CE  MET   101      19.916  34.630  39.792  1.00  0.00           C
ATOM   1587  HE1 MET   101      19.912  34.989  38.763  1.00  0.00           H
ATOM   1588  HE2 MET   101      19.459  33.649  39.928  1.00  0.00           H
ATOM   1589  HE3 MET   101      19.244  35.156  40.470  1.00  0.00           H
ATOM   1590  C   MET   101      21.079  31.389  44.293  1.00  0.00           C
ATOM   1591  O   MET   101      21.772  30.557  43.657  1.00  0.00           O
ATOM   1592  N   ARG   102      21.266  31.512  45.654  1.00  0.00           N
ATOM   1593  H   ARG   102      20.769  32.209  46.191  1.00  0.00           H
ATOM   1594  CA  ARG   102      22.409  30.813  46.272  1.00  0.00           C
ATOM   1595  HA  ARG   102      23.217  30.924  45.549  1.00  0.00           H
ATOM   1596  CB  ARG   102      22.673  31.521  47.542  1.00  0.00           C
ATOM   1597  HB2 ARG   102      22.781  32.591  47.361  1.00  0.00           H
ATOM   1598  HB3 ARG   102      21.833  31.512  48.236  1.00  0.00           H
ATOM   1599  CG  ARG   102      23.843  31.023  48.361  1.00  0.00           C
ATOM   1600  HG2 ARG   102      23.557  30.131  48.918  1.00  0.00           H
ATOM   1601  HG3 ARG   102      24.697  30.884  47.697  1.00  0.00           H
ATOM   1602  CD  ARG   102      24.249  31.907  49.509  1.00  0.00           C
ATOM   1603  HD2 ARG   102      25.294  31.867  49.814  1.00  0.00           H
ATOM   1604  HD3 ARG   102      24.063  32.935  49.198  1.00  0.00           H
ATOM   1605  NE  ARG   102      23.447  31.757  50.714  1.00  0.00           N
ATOM   1606  HE  ARG   102      22.872  30.930  50.779  1.00  0.00           H
ATOM   1607  CZ  ARG   102      23.027  32.687  51.551  1.00  0.00           C
ATOM   1608  NH1 ARG   102      23.451  33.871  51.662  1.00  0.00           N
ATOM   1609 HH11 ARG   102      24.351  34.170  51.315  1.00  0.00           H
ATOM   1610 HH12 ARG   102      23.208  34.390  52.493  1.00  0.00           H
ATOM   1611  NH2 ARG   102      21.984  32.339  52.280  1.00  0.00           N
ATOM   1612 HH21 ARG   102      21.765  31.359  52.377  1.00  0.00           H
ATOM   1613 HH22 ARG   102      21.443  33.071  52.718  1.00  0.00           H
ATOM   1614  C   ARG   102      22.232  29.301  46.317  1.00  0.00           C
ATOM   1615  O   ARG   102      23.212  28.566  46.206  1.00  0.00           O
ATOM   1616  N   THR   103      20.968  28.813  46.281  1.00  0.00           N
ATOM   1617  H   THR   103      20.179  29.442  46.328  1.00  0.00           H
ATOM   1618  CA  THR   103      20.586  27.427  46.211  1.00  0.00           C
ATOM   1619  HA  THR   103      21.497  26.827  46.193  1.00  0.00           H
ATOM   1620  CB  THR   103      19.814  27.016  47.466  1.00  0.00           C
ATOM   1621  HB  THR   103      19.494  25.986  47.308  1.00  0.00           H
ATOM   1622  CG2 THR   103      20.652  27.227  48.738  1.00  0.00           C
ATOM   1623 HG21 THR   103      21.493  26.538  48.804  1.00  0.00           H
ATOM   1624 HG22 THR   103      20.038  26.958  49.597  1.00  0.00           H
ATOM   1625 HG23 THR   103      20.973  28.257  48.902  1.00  0.00           H
ATOM   1626  OG1 THR   103      18.613  27.808  47.420  1.00  0.00           O
ATOM   1627  HG1 THR   103      18.074  27.490  46.692  1.00  0.00           H
ATOM   1628  C   THR   103      19.872  27.038  44.849  1.00  0.00           C
ATOM   1629  O   THR   103      18.885  26.349  44.786  1.00  0.00           O
ATOM   1630  N   THR   104      20.352  27.573  43.682  1.00  0.00           N
ATOM   1631  H   THR   104      21.171  28.159  43.753  1.00  0.00           H
ATOM   1632  CA  THR   104      19.762  27.278  42.379  1.00  0.00           C
ATOM   1633  HA  THR   104      18.689  27.339  42.562  1.00  0.00           H
ATOM   1634  CB  THR   104      19.894  28.394  41.312  1.00  0.00           C
ATOM   1635  HB  THR   104      19.669  29.380  41.720  1.00  0.00           H
ATOM   1636  CG2 THR   104      21.323  28.461  40.788  1.00  0.00           C
ATOM   1637 HG21 THR   104      21.546  29.436  40.354  1.00  0.00           H
ATOM   1638 HG22 THR   104      21.508  27.608  40.133  1.00  0.00           H
ATOM   1639 HG23 THR   104      22.010  28.520  41.630  1.00  0.00           H
ATOM   1640  OG1 THR   104      18.925  28.223  40.330  1.00  0.00           O
ATOM   1641  HG1 THR   104      18.705  29.131  40.106  1.00  0.00           H
ATOM   1642  C   THR   104      20.144  25.870  41.834  1.00  0.00           C
ATOM   1643  O   THR   104      21.278  25.408  41.909  1.00  0.00           O
ATOM   1644  N   GLN   105      19.182  25.143  41.255  1.00  0.00           N
ATOM   1645  H   GLN   105      18.310  25.639  41.136  1.00  0.00           H
ATOM   1646  CA  GLN   105      19.468  23.791  40.661  1.00  0.00           C
ATOM   1647  HA  GLN   105      20.328  23.300  41.117  1.00  0.00           H
ATOM   1648  CB  GLN   105      18.143  23.013  40.813  1.00  0.00           C
ATOM   1649  HB2 GLN   105      17.660  23.251  41.761  1.00  0.00           H
ATOM   1650  HB3 GLN   105      17.421  23.246  40.030  1.00  0.00           H
ATOM   1651  CG  GLN   105      18.370  21.519  40.772  1.00  0.00           C
ATOM   1652  HG2 GLN   105      19.166  21.228  40.086  1.00  0.00           H
ATOM   1653  HG3 GLN   105      18.704  21.271  41.779  1.00  0.00           H
ATOM   1654  CD  GLN   105      17.154  20.601  40.579  1.00  0.00           C
ATOM   1655  OE1 GLN   105      15.941  20.976  40.567  1.00  0.00           O
ATOM   1656  NE2 GLN   105      17.416  19.278  40.477  1.00  0.00           N
ATOM   1657 HE21 GLN   105      16.597  18.712  40.302  1.00  0.00           H
ATOM   1658 HE22 GLN   105      18.367  18.970  40.624  1.00  0.00           H
ATOM   1659  C   GLN   105      19.856  23.963  39.201  1.00  0.00           C
ATOM   1660  O   GLN   105      20.424  23.064  38.534  1.00  0.00           O
ATOM   1661  N   ASN   106      19.674  25.117  38.593  1.00  0.00           N
ATOM   1662  H   ASN   106      19.556  25.933  39.175  1.00  0.00           H
ATOM   1663  CA  ASN   106      20.150  25.367  37.199  1.00  0.00           C
ATOM   1664  HA  ASN   106      19.981  24.456  36.624  1.00  0.00           H
ATOM   1665  CB  ASN   106      19.194  26.327  36.520  1.00  0.00           C
ATOM   1666  HB2 ASN   106      18.233  25.827  36.397  1.00  0.00           H
ATOM   1667  HB3 ASN   106      19.164  27.184  37.191  1.00  0.00           H
ATOM   1668  CG  ASN   106      19.705  26.816  35.179  1.00  0.00           C
ATOM   1669  OD1 ASN   106      20.689  26.415  34.661  1.00  0.00           O
ATOM   1670  ND2 ASN   106      19.127  27.875  34.722  1.00  0.00           N
ATOM   1671 HD21 ASN   106      18.209  28.189  35.006  1.00  0.00           H
ATOM   1672 HD22 ASN   106      19.544  28.283  33.899  1.00  0.00           H
ATOM   1673  C   ASN   106      21.652  25.654  37.246  1.00  0.00           C
ATOM   1674  O   ASN   106      21.980  26.483  38.097  1.00  0.00           O
ATOM   1675  N   PRO   107      22.535  24.975  36.506  1.00  0.00           N
ATOM   1676  CD  PRO   107      22.340  23.770  35.728  1.00  0.00           C
ATOM   1677  HD2 PRO   107      21.532  23.899  35.007  1.00  0.00           H
ATOM   1678  HD3 PRO   107      21.991  23.046  36.465  1.00  0.00           H
ATOM   1679  CG  PRO   107      23.743  23.355  35.240  1.00  0.00           C
ATOM   1680  HG2 PRO   107      23.965  23.619  34.206  1.00  0.00           H
ATOM   1681  HG3 PRO   107      23.810  22.271  35.332  1.00  0.00           H
ATOM   1682  CB  PRO   107      24.722  24.018  36.233  1.00  0.00           C
ATOM   1683  HB2 PRO   107      25.661  24.224  35.721  1.00  0.00           H
ATOM   1684  HB3 PRO   107      24.925  23.349  37.070  1.00  0.00           H
ATOM   1685  CA  PRO   107      23.971  25.183  36.750  1.00  0.00           C
ATOM   1686  HA  PRO   107      24.108  25.235  37.830  1.00  0.00           H
ATOM   1687  C   PRO   107      24.475  26.494  36.067  1.00  0.00           C
ATOM   1688  O   PRO   107      25.470  27.125  36.526  1.00  0.00           O
ATOM   1689  N   ASP   108      23.735  26.868  34.986  1.00  0.00           N
ATOM   1690  H   ASP   108      22.928  26.317  34.732  1.00  0.00           H
ATOM   1691  CA  ASP   108      24.038  28.174  34.288  1.00  0.00           C
ATOM   1692  HA  ASP   108      25.099  28.283  34.061  1.00  0.00           H
ATOM   1693  CB  ASP   108      23.416  28.144  32.912  1.00  0.00           C
ATOM   1694  HB2 ASP   108      22.352  28.005  33.107  1.00  0.00           H
ATOM   1695  HB3 ASP   108      23.456  29.162  32.525  1.00  0.00           H
ATOM   1696  CG  ASP   108      23.949  27.172  31.807  1.00  0.00           C
ATOM   1697  OD1 ASP   108      25.138  26.783  31.823  1.00  0.00           O
ATOM   1698  OD2 ASP   108      23.245  26.940  30.813  1.00  0.00           O
ATOM   1699  C   ASP   108      23.625  29.446  35.042  1.00  0.00           C
ATOM   1700  O   ASP   108      24.342  30.441  34.905  1.00  0.00           O
ATOM   1701  N   GLU   109      22.620  29.397  35.926  1.00  0.00           N
ATOM   1702  H   GLU   109      22.107  28.532  35.840  1.00  0.00           H
ATOM   1703  CA  GLU   109      21.872  30.593  36.338  1.00  0.00           C
ATOM   1704  HA  GLU   109      21.417  31.047  35.458  1.00  0.00           H
ATOM   1705  CB  GLU   109      20.648  30.163  37.254  1.00  0.00           C
ATOM   1706  HB2 GLU   109      19.968  29.562  36.651  1.00  0.00           H
ATOM   1707  HB3 GLU   109      20.905  29.535  38.106  1.00  0.00           H
ATOM   1708  CG  GLU   109      19.834  31.340  37.691  1.00  0.00           C
ATOM   1709  HG2 GLU   109      20.296  31.853  38.535  1.00  0.00           H
ATOM   1710  HG3 GLU   109      19.855  32.107  36.916  1.00  0.00           H
ATOM   1711  CD  GLU   109      18.367  30.970  38.071  1.00  0.00           C
ATOM   1712  OE1 GLU   109      18.096  30.512  39.230  1.00  0.00           O
ATOM   1713  OE2 GLU   109      17.464  31.127  37.240  1.00  0.00           O
ATOM   1714  C   GLU   109      22.677  31.636  37.139  1.00  0.00           C
ATOM   1715  O   GLU   109      22.383  32.825  37.014  1.00  0.00           O
ATOM   1716  N   LEU   110      23.677  31.238  37.935  1.00  0.00           N
ATOM   1717  H   LEU   110      23.852  30.251  38.047  1.00  0.00           H
ATOM   1718  CA  LEU   110      24.627  32.167  38.510  1.00  0.00           C
ATOM   1719  HA  LEU   110      24.024  32.970  38.936  1.00  0.00           H
ATOM   1720  CB  LEU   110      25.408  31.445  39.641  1.00  0.00           C
ATOM   1721  HB2 LEU   110      24.703  30.957  40.313  1.00  0.00           H
ATOM   1722  HB3 LEU   110      25.831  30.549  39.188  1.00  0.00           H
ATOM   1723  CG  LEU   110      26.516  32.107  40.474  1.00  0.00           C
ATOM   1724  HG  LEU   110      27.379  32.478  39.920  1.00  0.00           H
ATOM   1725  CD1 LEU   110      25.920  33.290  41.241  1.00  0.00           C
ATOM   1726 HD11 LEU   110      25.632  34.096  40.565  1.00  0.00           H
ATOM   1727 HD12 LEU   110      26.455  33.702  42.097  1.00  0.00           H
ATOM   1728 HD13 LEU   110      25.062  32.905  41.793  1.00  0.00           H
ATOM   1729  CD2 LEU   110      27.184  31.057  41.441  1.00  0.00           C
ATOM   1730 HD21 LEU   110      27.240  30.141  40.853  1.00  0.00           H
ATOM   1731 HD22 LEU   110      28.168  31.433  41.720  1.00  0.00           H
ATOM   1732 HD23 LEU   110      26.457  30.879  42.233  1.00  0.00           H
ATOM   1733  C   LEU   110      25.513  32.793  37.505  1.00  0.00           C
ATOM   1734  O   LEU   110      25.690  33.997  37.617  1.00  0.00           O
ATOM   1735  N   TRP   111      26.098  32.037  36.674  1.00  0.00           N
ATOM   1736  H   TRP   111      25.712  31.113  36.537  1.00  0.00           H
ATOM   1737  CA  TRP   111      26.971  32.582  35.622  1.00  0.00           C
ATOM   1738  HA  TRP   111      27.664  33.288  36.080  1.00  0.00           H
ATOM   1739  CB  TRP   111      27.768  31.523  34.837  1.00  0.00           C
ATOM   1740  HB2 TRP   111      27.110  31.071  34.095  1.00  0.00           H
ATOM   1741  HB3 TRP   111      28.619  31.947  34.303  1.00  0.00           H
ATOM   1742  CG  TRP   111      28.180  30.351  35.748  1.00  0.00           C
ATOM   1743  CD1 TRP   111      27.628  29.165  35.828  1.00  0.00           C
ATOM   1744  HD1 TRP   111      26.878  28.738  35.179  1.00  0.00           H
ATOM   1745  NE1 TRP   111      28.081  28.463  36.937  1.00  0.00           N
ATOM   1746  HE1 TRP   111      27.874  27.504  37.179  1.00  0.00           H
ATOM   1747  CE2 TRP   111      29.117  29.149  37.476  1.00  0.00           C
ATOM   1748  CZ2 TRP   111      29.902  28.885  38.614  1.00  0.00           C
ATOM   1749  HZ2 TRP   111      29.727  28.009  39.221  1.00  0.00           H
ATOM   1750  CH2 TRP   111      30.952  29.803  39.000  1.00  0.00           C
ATOM   1751  HH2 TRP   111      31.619  29.468  39.781  1.00  0.00           H
ATOM   1752  CZ3 TRP   111      31.058  31.034  38.374  1.00  0.00           C
ATOM   1753  HZ3 TRP   111      31.855  31.711  38.647  1.00  0.00           H
ATOM   1754  CE3 TRP   111      30.109  31.371  37.384  1.00  0.00           C
ATOM   1755  HE3 TRP   111      30.175  32.350  36.934  1.00  0.00           H
ATOM   1756  CD2 TRP   111      29.139  30.407  36.851  1.00  0.00           C
ATOM   1757  C   TRP   111      26.079  33.492  34.748  1.00  0.00           C
ATOM   1758  O   TRP   111      26.593  34.536  34.302  1.00  0.00           O
ATOM   1759  N   GLU   112      24.789  33.181  34.522  1.00  0.00           N
ATOM   1760  H   GLU   112      24.535  32.278  34.895  1.00  0.00           H
ATOM   1761  CA  GLU   112      23.836  33.968  33.625  1.00  0.00           C
ATOM   1762  HA  GLU   112      24.210  34.149  32.618  1.00  0.00           H
ATOM   1763  CB  GLU   112      22.528  33.149  33.494  1.00  0.00           C
ATOM   1764  HB2 GLU   112      22.136  32.913  34.483  1.00  0.00           H
ATOM   1765  HB3 GLU   112      21.796  33.792  33.006  1.00  0.00           H
ATOM   1766  CG  GLU   112      22.514  31.903  32.576  1.00  0.00           C
ATOM   1767  HG2 GLU   112      23.498  31.461  32.416  1.00  0.00           H
ATOM   1768  HG3 GLU   112      22.023  31.159  33.205  1.00  0.00           H
ATOM   1769  CD  GLU   112      21.857  32.001  31.211  1.00  0.00           C
ATOM   1770  OE1 GLU   112      21.641  33.067  30.660  1.00  0.00           O
ATOM   1771  OE2 GLU   112      21.608  30.932  30.665  1.00  0.00           O
ATOM   1772  C   GLU   112      23.582  35.415  34.202  1.00  0.00           C
ATOM   1773  O   GLU   112      23.923  36.429  33.594  1.00  0.00           O
ATOM   1774  N   PHE   113      23.153  35.392  35.508  1.00  0.00           N
ATOM   1775  H   PHE   113      23.042  34.500  35.970  1.00  0.00           H
ATOM   1776  CA  PHE   113      23.122  36.572  36.376  1.00  0.00           C
ATOM   1777  HA  PHE   113      22.351  37.213  35.950  1.00  0.00           H
ATOM   1778  CB  PHE   113      22.594  36.124  37.690  1.00  0.00           C
ATOM   1779  HB2 PHE   113      21.572  35.787  37.520  1.00  0.00           H
ATOM   1780  HB3 PHE   113      23.041  35.209  38.078  1.00  0.00           H
ATOM   1781  CG  PHE   113      22.582  37.182  38.842  1.00  0.00           C
ATOM   1782  CD1 PHE   113      21.738  38.311  38.740  1.00  0.00           C
ATOM   1783  HD1 PHE   113      21.129  38.373  37.850  1.00  0.00           H
ATOM   1784  CE1 PHE   113      21.766  39.292  39.758  1.00  0.00           C
ATOM   1785  HE1 PHE   113      21.035  40.088  39.793  1.00  0.00           H
ATOM   1786  CZ  PHE   113      22.595  39.131  40.882  1.00  0.00           C
ATOM   1787  HZ  PHE   113      22.749  39.991  41.517  1.00  0.00           H
ATOM   1788  CE2 PHE   113      23.435  38.039  40.970  1.00  0.00           C
ATOM   1789  HE2 PHE   113      24.099  38.008  41.821  1.00  0.00           H
ATOM   1790  CD2 PHE   113      23.467  37.072  39.985  1.00  0.00           C
ATOM   1791  HD2 PHE   113      23.993  36.135  40.090  1.00  0.00           H
ATOM   1792  C   PHE   113      24.401  37.430  36.458  1.00  0.00           C
ATOM   1793  O   PHE   113      24.341  38.647  36.372  1.00  0.00           O
ATOM   1794  N   ILE   114      25.591  36.823  36.508  1.00  0.00           N
ATOM   1795  H   ILE   114      25.695  35.819  36.471  1.00  0.00           H
ATOM   1796  CA  ILE   114      26.897  37.544  36.548  1.00  0.00           C
ATOM   1797  HA  ILE   114      26.865  38.324  37.309  1.00  0.00           H
ATOM   1798  CB  ILE   114      28.051  36.587  36.977  1.00  0.00           C
ATOM   1799  HB  ILE   114      27.981  35.723  36.317  1.00  0.00           H
ATOM   1800  CG2 ILE   114      29.418  37.206  36.862  1.00  0.00           C
ATOM   1801 HG21 ILE   114      30.219  36.468  36.900  1.00  0.00           H
ATOM   1802 HG22 ILE   114      29.539  37.898  37.696  1.00  0.00           H
ATOM   1803 HG23 ILE   114      29.374  37.806  35.954  1.00  0.00           H
ATOM   1804  CG1 ILE   114      27.712  36.196  38.478  1.00  0.00           C
ATOM   1805 HG12 ILE   114      27.937  37.096  39.049  1.00  0.00           H
ATOM   1806 HG13 ILE   114      26.641  36.056  38.620  1.00  0.00           H
ATOM   1807  CD1 ILE   114      28.542  35.034  38.943  1.00  0.00           C
ATOM   1808 HD11 ILE   114      29.575  35.349  38.795  1.00  0.00           H
ATOM   1809 HD12 ILE   114      28.388  34.097  38.407  1.00  0.00           H
ATOM   1810 HD13 ILE   114      28.324  34.904  40.002  1.00  0.00           H
ATOM   1811  C   ILE   114      27.098  38.191  35.197  1.00  0.00           C
ATOM   1812  O   ILE   114      27.460  39.365  35.108  1.00  0.00           O
ATOM   1813  N   ALA   115      26.828  37.472  34.056  1.00  0.00           N
ATOM   1814  H   ALA   115      26.435  36.548  34.165  1.00  0.00           H
ATOM   1815  CA  ALA   115      26.898  38.107  32.743  1.00  0.00           C
ATOM   1816  HA  ALA   115      27.822  38.684  32.768  1.00  0.00           H
ATOM   1817  CB  ALA   115      27.109  37.097  31.614  1.00  0.00           C
ATOM   1818  HB1 ALA   115      27.861  36.358  31.887  1.00  0.00           H
ATOM   1819  HB2 ALA   115      27.433  37.459  30.638  1.00  0.00           H
ATOM   1820  HB3 ALA   115      26.221  36.497  31.415  1.00  0.00           H
ATOM   1821  C   ALA   115      25.701  39.073  32.356  1.00  0.00           C
ATOM   1822  O   ALA   115      25.833  39.989  31.510  1.00  0.00           O
ATOM   1823  N   ASP   116      24.525  38.949  33.010  1.00  0.00           N
ATOM   1824  H   ASP   116      24.460  38.047  33.461  1.00  0.00           H
ATOM   1825  CA  ASP   116      23.412  39.930  32.938  1.00  0.00           C
ATOM   1826  HA  ASP   116      23.361  40.291  31.911  1.00  0.00           H
ATOM   1827  CB  ASP   116      22.105  39.198  33.310  1.00  0.00           C
ATOM   1828  HB2 ASP   116      22.214  38.625  34.231  1.00  0.00           H
ATOM   1829  HB3 ASP   116      21.332  39.933  33.532  1.00  0.00           H
ATOM   1830  CG  ASP   116      21.604  38.308  32.174  1.00  0.00           C
ATOM   1831  OD1 ASP   116      21.638  38.714  30.997  1.00  0.00           O
ATOM   1832  OD2 ASP   116      21.156  37.175  32.458  1.00  0.00           O
ATOM   1833  C   ASP   116      23.594  41.220  33.826  1.00  0.00           C
ATOM   1834  O   ASP   116      22.967  42.314  33.681  1.00  0.00           O
ATOM   1835  N   SER   117      24.447  41.135  34.893  1.00  0.00           N
ATOM   1836  H   SER   117      24.730  40.197  35.136  1.00  0.00           H
ATOM   1837  CA  SER   117      25.005  42.263  35.597  1.00  0.00           C
ATOM   1838  HA  SER   117      24.205  42.946  35.885  1.00  0.00           H
ATOM   1839  CB  SER   117      25.613  41.552  36.841  1.00  0.00           C
ATOM   1840  HB2 SER   117      26.348  40.809  36.534  1.00  0.00           H
ATOM   1841  HB3 SER   117      26.095  42.295  37.476  1.00  0.00           H
ATOM   1842  OG  SER   117      24.607  40.951  37.607  1.00  0.00           O
ATOM   1843  HG  SER   117      24.591  40.069  37.230  1.00  0.00           H
ATOM   1844  C   SER   117      25.992  43.060  34.737  1.00  0.00           C
ATOM   1845  O   SER   117      25.703  44.289  34.528  1.00  0.00           O
ATOM   1846  N   LEU   118      26.971  42.401  34.170  1.00  0.00           N
ATOM   1847  H   LEU   118      27.150  41.430  34.389  1.00  0.00           H
ATOM   1848  CA  LEU   118      27.877  43.097  33.200  1.00  0.00           C
ATOM   1849  HA  LEU   118      28.436  43.878  33.715  1.00  0.00           H
ATOM   1850  CB  LEU   118      28.895  41.989  32.845  1.00  0.00           C
ATOM   1851  HB2 LEU   118      29.289  41.573  33.772  1.00  0.00           H
ATOM   1852  HB3 LEU   118      28.290  41.187  32.422  1.00  0.00           H
ATOM   1853  CG  LEU   118      30.041  42.328  31.902  1.00  0.00           C
ATOM   1854  HG  LEU   118      29.633  42.541  30.915  1.00  0.00           H
ATOM   1855  CD1 LEU   118      30.821  43.534  32.377  1.00  0.00           C
ATOM   1856 HD11 LEU   118      31.152  43.327  33.395  1.00  0.00           H
ATOM   1857 HD12 LEU   118      30.258  44.461  32.282  1.00  0.00           H
ATOM   1858 HD13 LEU   118      31.783  43.667  31.883  1.00  0.00           H
ATOM   1859  CD2 LEU   118      30.877  41.048  31.807  1.00  0.00           C
ATOM   1860 HD21 LEU   118      31.565  41.063  30.962  1.00  0.00           H
ATOM   1861 HD22 LEU   118      31.336  40.785  32.761  1.00  0.00           H
ATOM   1862 HD23 LEU   118      30.167  40.233  31.670  1.00  0.00           H
ATOM   1863  C   LEU   118      27.167  43.679  31.982  1.00  0.00           C
ATOM   1864  O   LEU   118      27.414  44.830  31.675  1.00  0.00           O
ATOM   1865  N   LYS   119      26.209  43.024  31.390  1.00  0.00           N
ATOM   1866  H   LYS   119      26.119  42.066  31.693  1.00  0.00           H
ATOM   1867  CA  LYS   119      25.317  43.542  30.327  1.00  0.00           C
ATOM   1868  HA  LYS   119      25.981  43.687  29.475  1.00  0.00           H
ATOM   1869  CB  LYS   119      24.322  42.518  29.806  1.00  0.00           C
ATOM   1870  HB2 LYS   119      24.978  41.773  29.356  1.00  0.00           H
ATOM   1871  HB3 LYS   119      23.786  42.063  30.639  1.00  0.00           H
ATOM   1872  CG  LYS   119      23.228  42.975  28.793  1.00  0.00           C
ATOM   1873  HG2 LYS   119      22.778  43.960  28.908  1.00  0.00           H
ATOM   1874  HG3 LYS   119      23.577  42.959  27.761  1.00  0.00           H
ATOM   1875  CD  LYS   119      22.185  41.808  28.755  1.00  0.00           C
ATOM   1876  HD2 LYS   119      22.600  40.882  28.358  1.00  0.00           H
ATOM   1877  HD3 LYS   119      21.720  41.569  29.712  1.00  0.00           H
ATOM   1878  CE  LYS   119      21.020  42.241  27.898  1.00  0.00           C
ATOM   1879  HE2 LYS   119      20.607  43.129  28.378  1.00  0.00           H
ATOM   1880  HE3 LYS   119      21.403  42.528  26.918  1.00  0.00           H
ATOM   1881  NZ  LYS   119      20.019  41.194  27.696  1.00  0.00           N
ATOM   1882  HZ1 LYS   119      20.215  40.845  26.768  1.00  0.00           H
ATOM   1883  HZ2 LYS   119      19.132  41.673  27.667  1.00  0.00           H
ATOM   1884  HZ3 LYS   119      19.859  40.595  28.494  1.00  0.00           H
ATOM   1885  C   LYS   119      24.797  44.945  30.583  1.00  0.00           C
ATOM   1886  O   LYS   119      25.086  45.815  29.763  1.00  0.00           O
ATOM   1887  N   ALA   120      24.069  45.100  31.684  1.00  0.00           N
ATOM   1888  H   ALA   120      23.841  44.242  32.166  1.00  0.00           H
ATOM   1889  CA  ALA   120      23.636  46.439  32.166  1.00  0.00           C
ATOM   1890  HA  ALA   120      23.000  46.891  31.406  1.00  0.00           H
ATOM   1891  CB  ALA   120      22.817  46.239  33.389  1.00  0.00           C
ATOM   1892  HB1 ALA   120      23.121  45.305  33.861  1.00  0.00           H
ATOM   1893  HB2 ALA   120      21.804  45.966  33.095  1.00  0.00           H
ATOM   1894  HB3 ALA   120      22.811  47.189  33.924  1.00  0.00           H
ATOM   1895  C   ALA   120      24.779  47.432  32.535  1.00  0.00           C
ATOM   1896  O   ALA   120      24.507  48.652  32.509  1.00  0.00           O
ATOM   1897  N   PHE   121      25.896  46.900  33.053  1.00  0.00           N
ATOM   1898  H   PHE   121      26.089  45.909  33.093  1.00  0.00           H
ATOM   1899  CA  PHE   121      26.942  47.781  33.415  1.00  0.00           C
ATOM   1900  HA  PHE   121      26.541  48.645  33.946  1.00  0.00           H
ATOM   1901  CB  PHE   121      27.777  47.093  34.481  1.00  0.00           C
ATOM   1902  HB2 PHE   121      27.108  46.910  35.323  1.00  0.00           H
ATOM   1903  HB3 PHE   121      28.019  46.070  34.194  1.00  0.00           H
ATOM   1904  CG  PHE   121      29.077  47.663  34.817  1.00  0.00           C
ATOM   1905  CD1 PHE   121      29.096  48.743  35.741  1.00  0.00           C
ATOM   1906  HD1 PHE   121      28.114  49.074  36.050  1.00  0.00           H
ATOM   1907  CE1 PHE   121      30.275  49.336  36.129  1.00  0.00           C
ATOM   1908  HE1 PHE   121      30.333  50.193  36.784  1.00  0.00           H
ATOM   1909  CZ  PHE   121      31.520  48.881  35.487  1.00  0.00           C
ATOM   1910  HZ  PHE   121      32.420  49.432  35.716  1.00  0.00           H
ATOM   1911  CE2 PHE   121      31.462  47.817  34.582  1.00  0.00           C
ATOM   1912  HE2 PHE   121      32.369  47.547  34.061  1.00  0.00           H
ATOM   1913  CD2 PHE   121      30.257  47.171  34.277  1.00  0.00           C
ATOM   1914  HD2 PHE   121      30.292  46.383  33.539  1.00  0.00           H
ATOM   1915  C   PHE   121      27.695  48.350  32.149  1.00  0.00           C
ATOM   1916  O   PHE   121      28.248  49.397  32.251  1.00  0.00           O
ATOM   1917  N   ILE   122      27.792  47.602  31.100  1.00  0.00           N
ATOM   1918  H   ILE   122      27.329  46.708  31.186  1.00  0.00           H
ATOM   1919  CA  ILE   122      28.359  47.987  29.778  1.00  0.00           C
ATOM   1920  HA  ILE   122      29.279  48.566  29.864  1.00  0.00           H
ATOM   1921  CB  ILE   122      28.669  46.775  28.822  1.00  0.00           C
ATOM   1922  HB  ILE   122      27.873  46.046  28.979  1.00  0.00           H
ATOM   1923  CG2 ILE   122      28.580  47.122  27.376  1.00  0.00           C
ATOM   1924 HG21 ILE   122      28.623  46.305  26.656  1.00  0.00           H
ATOM   1925 HG22 ILE   122      29.256  47.917  27.063  1.00  0.00           H
ATOM   1926 HG23 ILE   122      27.592  47.552  27.205  1.00  0.00           H
ATOM   1927  CG1 ILE   122      29.894  46.085  29.413  1.00  0.00           C
ATOM   1928 HG12 ILE   122      29.758  46.027  30.492  1.00  0.00           H
ATOM   1929 HG13 ILE   122      29.936  45.125  28.897  1.00  0.00           H
ATOM   1930  CD1 ILE   122      31.204  46.729  29.171  1.00  0.00           C
ATOM   1931 HD11 ILE   122      31.169  47.798  29.380  1.00  0.00           H
ATOM   1932 HD12 ILE   122      31.596  46.598  28.162  1.00  0.00           H
ATOM   1933 HD13 ILE   122      31.996  46.270  29.762  1.00  0.00           H
ATOM   1934  C   ILE   122      27.416  49.039  29.176  1.00  0.00           C
ATOM   1935  O   ILE   122      27.868  50.096  28.793  1.00  0.00           O
ATOM   1936  N   ASP   123      26.117  48.781  29.362  1.00  0.00           N
ATOM   1937  H   ASP   123      25.833  47.935  29.835  1.00  0.00           H
ATOM   1938  CA  ASP   123      25.121  49.768  29.030  1.00  0.00           C
ATOM   1939  HA  ASP   123      25.175  50.014  27.969  1.00  0.00           H
ATOM   1940  CB  ASP   123      23.758  49.226  29.328  1.00  0.00           C
ATOM   1941  HB2 ASP   123      23.675  48.152  29.499  1.00  0.00           H
ATOM   1942  HB3 ASP   123      23.380  49.741  30.211  1.00  0.00           H
ATOM   1943  CG  ASP   123      22.653  49.590  28.322  1.00  0.00           C
ATOM   1944  OD1 ASP   123      22.895  50.578  27.578  1.00  0.00           O
ATOM   1945  OD2 ASP   123      21.719  48.793  28.155  1.00  0.00           O
ATOM   1946  C   ASP   123      25.277  51.095  29.762  1.00  0.00           C
ATOM   1947  O   ASP   123      24.984  52.135  29.164  1.00  0.00           O
ATOM   1948  N   GLU   124      25.789  51.163  30.985  1.00  0.00           N
ATOM   1949  H   GLU   124      26.166  50.286  31.316  1.00  0.00           H
ATOM   1950  CA  GLU   124      25.986  52.393  31.809  1.00  0.00           C
ATOM   1951  HA  GLU   124      25.167  53.041  31.497  1.00  0.00           H
ATOM   1952  CB  GLU   124      25.852  52.056  33.318  1.00  0.00           C
ATOM   1953  HB2 GLU   124      24.812  51.737  33.391  1.00  0.00           H
ATOM   1954  HB3 GLU   124      26.594  51.285  33.525  1.00  0.00           H
ATOM   1955  CG  GLU   124      26.113  53.300  34.135  1.00  0.00           C
ATOM   1956  HG2 GLU   124      26.079  53.024  35.189  1.00  0.00           H
ATOM   1957  HG3 GLU   124      27.062  53.751  33.844  1.00  0.00           H
ATOM   1958  CD  GLU   124      24.967  54.315  34.020  1.00  0.00           C
ATOM   1959  OE1 GLU   124      25.300  55.384  33.522  1.00  0.00           O
ATOM   1960  OE2 GLU   124      23.774  54.083  34.224  1.00  0.00           O
ATOM   1961  C   GLU   124      27.354  53.059  31.269  1.00  0.00           C
ATOM   1962  O   GLU   124      27.425  54.302  31.064  1.00  0.00           O
ATOM   1963  N   GLN   125      28.462  52.310  31.284  1.00  0.00           N
ATOM   1964  H   GLN   125      28.304  51.349  31.552  1.00  0.00           H
ATOM   1965  CA  GLN   125      29.862  52.737  31.237  1.00  0.00           C
ATOM   1966  HA  GLN   125      29.945  53.720  31.702  1.00  0.00           H
ATOM   1967  CB  GLN   125      30.691  51.837  32.164  1.00  0.00           C
ATOM   1968  HB2 GLN   125      30.785  50.806  31.823  1.00  0.00           H
ATOM   1969  HB3 GLN   125      31.678  52.297  32.144  1.00  0.00           H
ATOM   1970  CG  GLN   125      30.216  51.787  33.656  1.00  0.00           C
ATOM   1971  HG2 GLN   125      29.191  51.415  33.635  1.00  0.00           H
ATOM   1972  HG3 GLN   125      30.940  51.122  34.126  1.00  0.00           H
ATOM   1973  CD  GLN   125      30.287  53.073  34.388  1.00  0.00           C
ATOM   1974  OE1 GLN   125      31.014  53.955  34.021  1.00  0.00           O
ATOM   1975  NE2 GLN   125      29.533  53.198  35.466  1.00  0.00           N
ATOM   1976 HE21 GLN   125      29.421  54.081  35.946  1.00  0.00           H
ATOM   1977 HE22 GLN   125      28.950  52.443  35.796  1.00  0.00           H
ATOM   1978  C   GLN   125      30.530  52.748  29.911  1.00  0.00           C
ATOM   1979  O   GLN   125      31.595  53.333  29.860  1.00  0.00           O
ATOM   1980  N   PHE   126      29.862  52.259  28.855  1.00  0.00           N
ATOM   1981  H   PHE   126      29.069  51.640  28.942  1.00  0.00           H
ATOM   1982  CA  PHE   126      30.479  52.324  27.540  1.00  0.00           C
ATOM   1983  HA  PHE   126      31.247  53.098  27.543  1.00  0.00           H
ATOM   1984  CB  PHE   126      31.122  50.971  27.126  1.00  0.00           C
ATOM   1985  HB2 PHE   126      30.499  50.090  27.282  1.00  0.00           H
ATOM   1986  HB3 PHE   126      31.393  50.921  26.072  1.00  0.00           H
ATOM   1987  CG  PHE   126      32.375  50.682  27.903  1.00  0.00           C
ATOM   1988  CD1 PHE   126      32.324  50.166  29.191  1.00  0.00           C
ATOM   1989  HD1 PHE   126      31.364  50.047  29.672  1.00  0.00           H
ATOM   1990  CE1 PHE   126      33.526  49.833  29.848  1.00  0.00           C
ATOM   1991  HE1 PHE   126      33.447  49.564  30.891  1.00  0.00           H
ATOM   1992  CZ  PHE   126      34.780  50.004  29.225  1.00  0.00           C
ATOM   1993  HZ  PHE   126      35.675  49.715  29.756  1.00  0.00           H
ATOM   1994  CE2 PHE   126      34.814  50.574  27.942  1.00  0.00           C
ATOM   1995  HE2 PHE   126      35.808  50.706  27.539  1.00  0.00           H
ATOM   1996  CD2 PHE   126      33.636  50.950  27.256  1.00  0.00           C
ATOM   1997  HD2 PHE   126      33.672  51.492  26.323  1.00  0.00           H
ATOM   1998  C   PHE   126      29.482  52.835  26.468  1.00  0.00           C
ATOM   1999  O   PHE   126      29.259  52.188  25.452  1.00  0.00           O
ATOM   2000  N   PRO   127      28.752  53.931  26.698  1.00  0.00           N
ATOM   2001  CD  PRO   127      28.964  54.924  27.763  1.00  0.00           C
ATOM   2002  HD2 PRO   127      30.032  55.130  27.694  1.00  0.00           H
ATOM   2003  HD3 PRO   127      28.758  54.504  28.747  1.00  0.00           H
ATOM   2004  CG  PRO   127      28.071  56.034  27.385  1.00  0.00           C
ATOM   2005  HG2 PRO   127      28.673  56.677  26.742  1.00  0.00           H
ATOM   2006  HG3 PRO   127      27.775  56.556  28.296  1.00  0.00           H
ATOM   2007  CB  PRO   127      26.842  55.402  26.650  1.00  0.00           C
ATOM   2008  HB2 PRO   127      26.231  56.000  25.974  1.00  0.00           H
ATOM   2009  HB3 PRO   127      26.192  54.981  27.417  1.00  0.00           H
ATOM   2010  CA  PRO   127      27.485  54.283  25.883  1.00  0.00           C
ATOM   2011  HA  PRO   127      26.930  53.349  25.802  1.00  0.00           H
ATOM   2012  C   PRO   127      27.828  54.691  24.393  1.00  0.00           C
ATOM   2013  O   PRO   127      26.969  54.587  23.530  1.00  0.00           O
ATOM   2014  N   GLN   128      29.068  55.174  24.092  1.00  0.00           N
ATOM   2015  H   GLN   128      29.740  55.093  24.841  1.00  0.00           H
ATOM   2016  CA  GLN   128      29.539  55.492  22.757  1.00  0.00           C
ATOM   2017  HA  GLN   128      28.851  56.147  22.225  1.00  0.00           H
ATOM   2018  CB  GLN   128      30.879  56.227  22.732  1.00  0.00           C
ATOM   2019  HB2 GLN   128      31.641  55.672  23.280  1.00  0.00           H
ATOM   2020  HB3 GLN   128      31.160  56.183  21.680  1.00  0.00           H
ATOM   2021  CG  GLN   128      30.707  57.648  23.299  1.00  0.00           C
ATOM   2022  HG2 GLN   128      30.154  57.635  24.238  1.00  0.00           H
ATOM   2023  HG3 GLN   128      31.728  57.959  23.518  1.00  0.00           H
ATOM   2024  CD  GLN   128      30.034  58.716  22.387  1.00  0.00           C
ATOM   2025  OE1 GLN   128      29.151  58.468  21.576  1.00  0.00           O
ATOM   2026  NE2 GLN   128      30.420  59.962  22.670  1.00  0.00           N
ATOM   2027 HE21 GLN   128      29.927  60.760  22.296  1.00  0.00           H
ATOM   2028 HE22 GLN   128      31.270  60.112  23.194  1.00  0.00           H
ATOM   2029  C   GLN   128      29.638  54.162  21.973  1.00  0.00           C
ATOM   2030  O   GLN   128      29.151  54.134  20.874  1.00  0.00           O
ATOM   2031  N   GLY   129      30.281  53.174  22.551  1.00  0.00           N
ATOM   2032  H   GLY   129      30.523  53.347  23.516  1.00  0.00           H
ATOM   2033  CA  GLY   129      30.548  51.885  22.016  1.00  0.00           C
ATOM   2034  HA2 GLY   129      30.043  51.158  22.651  1.00  0.00           H
ATOM   2035  HA3 GLY   129      30.202  51.803  20.985  1.00  0.00           H
ATOM   2036  C   GLY   129      32.001  51.406  22.021  1.00  0.00           C
ATOM   2037  O   GLY   129      32.865  52.036  22.666  1.00  0.00           O
ATOM   2038  N   ILE   130      32.344  50.333  21.313  1.00  0.00           N
ATOM   2039  H   ILE   130      31.689  49.821  20.739  1.00  0.00           H
ATOM   2040  CA  ILE   130      33.600  49.583  21.547  1.00  0.00           C
ATOM   2041  HA  ILE   130      34.447  50.196  21.854  1.00  0.00           H
ATOM   2042  CB  ILE   130      33.259  48.463  22.573  1.00  0.00           C
ATOM   2043  HB  ILE   130      32.509  47.818  22.116  1.00  0.00           H
ATOM   2044  CG2 ILE   130      34.504  47.573  22.735  1.00  0.00           C
ATOM   2045 HG21 ILE   130      34.723  46.879  21.924  1.00  0.00           H
ATOM   2046 HG22 ILE   130      34.404  46.775  23.471  1.00  0.00           H
ATOM   2047 HG23 ILE   130      35.403  48.139  22.979  1.00  0.00           H
ATOM   2048  CG1 ILE   130      32.854  48.846  24.000  1.00  0.00           C
ATOM   2049 HG12 ILE   130      33.710  49.213  24.566  1.00  0.00           H
ATOM   2050 HG13 ILE   130      32.081  49.601  23.856  1.00  0.00           H
ATOM   2051  CD1 ILE   130      32.157  47.714  24.733  1.00  0.00           C
ATOM   2052 HD11 ILE   130      31.402  47.217  24.122  1.00  0.00           H
ATOM   2053 HD12 ILE   130      31.695  48.263  25.555  1.00  0.00           H
ATOM   2054 HD13 ILE   130      32.922  47.082  25.183  1.00  0.00           H
ATOM   2055  C   ILE   130      33.957  48.907  20.220  1.00  0.00           C
ATOM   2056  O   ILE   130      33.132  48.458  19.471  1.00  0.00           O
ATOM   2057  N   SER   131      35.222  48.717  19.867  1.00  0.00           N
ATOM   2058  H   SER   131      35.936  48.945  20.544  1.00  0.00           H
ATOM   2059  CA  SER   131      35.608  48.059  18.612  1.00  0.00           C
ATOM   2060  HA  SER   131      34.809  47.372  18.334  1.00  0.00           H
ATOM   2061  CB  SER   131      35.860  49.088  17.470  1.00  0.00           C
ATOM   2062  HB2 SER   131      35.981  48.676  16.469  1.00  0.00           H
ATOM   2063  HB3 SER   131      34.994  49.744  17.373  1.00  0.00           H
ATOM   2064  OG  SER   131      36.928  49.964  17.859  1.00  0.00           O
ATOM   2065  HG  SER   131      36.563  50.597  18.482  1.00  0.00           H
ATOM   2066  C   SER   131      36.838  47.095  18.727  1.00  0.00           C
ATOM   2067  O   SER   131      37.380  46.663  17.742  1.00  0.00           O
ATOM   2068  N   GLU   132      37.173  46.674  19.986  1.00  0.00           N
ATOM   2069  H   GLU   132      36.576  47.017  20.725  1.00  0.00           H
ATOM   2070  CA  GLU   132      38.274  45.788  20.341  1.00  0.00           C
ATOM   2071  HA  GLU   132      38.318  45.076  19.518  1.00  0.00           H
ATOM   2072  CB  GLU   132      39.615  46.543  20.523  1.00  0.00           C
ATOM   2073  HB2 GLU   132      39.457  47.242  21.343  1.00  0.00           H
ATOM   2074  HB3 GLU   132      40.454  45.920  20.833  1.00  0.00           H
ATOM   2075  CG  GLU   132      40.039  47.334  19.353  1.00  0.00           C
ATOM   2076  HG2 GLU   132      39.292  48.038  18.988  1.00  0.00           H
ATOM   2077  HG3 GLU   132      40.951  47.896  19.557  1.00  0.00           H
ATOM   2078  CD  GLU   132      40.374  46.432  18.209  1.00  0.00           C
ATOM   2079  OE1 GLU   132      40.535  47.012  17.086  1.00  0.00           O
ATOM   2080  OE2 GLU   132      41.008  45.354  18.445  1.00  0.00           O
ATOM   2081  C   GLU   132      37.889  45.210  21.706  1.00  0.00           C
ATOM   2082  O   GLU   132      37.253  45.928  22.508  1.00  0.00           O
ATOM   2083  N   PRO   133      38.261  43.947  22.075  1.00  0.00           N
ATOM   2084  CD  PRO   133      38.849  42.968  21.124  1.00  0.00           C
ATOM   2085  HD2 PRO   133      39.858  43.178  20.767  1.00  0.00           H
ATOM   2086  HD3 PRO   133      38.192  42.874  20.259  1.00  0.00           H
ATOM   2087  CG  PRO   133      38.822  41.642  21.831  1.00  0.00           C
ATOM   2088  HG2 PRO   133      39.643  41.457  22.522  1.00  0.00           H
ATOM   2089  HG3 PRO   133      38.730  40.753  21.208  1.00  0.00           H
ATOM   2090  CB  PRO   133      37.605  41.684  22.788  1.00  0.00           C
ATOM   2091  HB2 PRO   133      37.775  41.064  23.668  1.00  0.00           H
ATOM   2092  HB3 PRO   133      36.672  41.412  22.293  1.00  0.00           H
ATOM   2093  CA  PRO   133      37.576  43.208  23.159  1.00  0.00           C
ATOM   2094  HA  PRO   133      36.547  43.548  23.269  1.00  0.00           H
ATOM   2095  C   PRO   133      38.291  43.444  24.510  1.00  0.00           C
ATOM   2096  O   PRO   133      39.427  43.028  24.735  1.00  0.00           O
ATOM   2097  N   ILE   134      37.538  44.045  25.389  1.00  0.00           N
ATOM   2098  H   ILE   134      36.619  44.300  25.056  1.00  0.00           H
ATOM   2099  CA  ILE   134      37.947  44.531  26.717  1.00  0.00           C
ATOM   2100  HA  ILE   134      38.865  45.079  26.504  1.00  0.00           H
ATOM   2101  CB  ILE   134      36.940  45.549  27.391  1.00  0.00           C
ATOM   2102  HB  ILE   134      36.108  44.962  27.781  1.00  0.00           H
ATOM   2103  CG2 ILE   134      37.538  46.242  28.580  1.00  0.00           C
ATOM   2104 HG21 ILE   134      38.177  47.056  28.237  1.00  0.00           H
ATOM   2105 HG22 ILE   134      38.057  45.560  29.255  1.00  0.00           H
ATOM   2106 HG23 ILE   134      36.721  46.710  29.129  1.00  0.00           H
ATOM   2107  CG1 ILE   134      36.320  46.502  26.299  1.00  0.00           C
ATOM   2108 HG12 ILE   134      37.179  46.868  25.738  1.00  0.00           H
ATOM   2109 HG13 ILE   134      35.633  45.894  25.712  1.00  0.00           H
ATOM   2110  CD1 ILE   134      35.543  47.638  26.837  1.00  0.00           C
ATOM   2111 HD11 ILE   134      36.240  48.294  27.358  1.00  0.00           H
ATOM   2112 HD12 ILE   134      34.765  47.189  27.455  1.00  0.00           H
ATOM   2113 HD13 ILE   134      35.184  48.106  25.922  1.00  0.00           H
ATOM   2114  C   ILE   134      38.355  43.329  27.661  1.00  0.00           C
ATOM   2115  O   ILE   134      37.564  42.365  27.731  1.00  0.00           O
ATOM   2116  N   PRO   135      39.578  43.305  28.270  1.00  0.00           N
ATOM   2117  CD  PRO   135      40.671  44.160  28.076  1.00  0.00           C
ATOM   2118  HD2 PRO   135      40.341  45.198  28.111  1.00  0.00           H
ATOM   2119  HD3 PRO   135      41.109  43.992  27.093  1.00  0.00           H
ATOM   2120  CG  PRO   135      41.689  43.885  29.122  1.00  0.00           C
ATOM   2121  HG2 PRO   135      41.281  44.431  29.971  1.00  0.00           H
ATOM   2122  HG3 PRO   135      42.746  44.102  28.965  1.00  0.00           H
ATOM   2123  CB  PRO   135      41.522  42.355  29.221  1.00  0.00           C
ATOM   2124  HB2 PRO   135      41.872  41.870  30.131  1.00  0.00           H
ATOM   2125  HB3 PRO   135      42.013  41.910  28.356  1.00  0.00           H
ATOM   2126  CA  PRO   135      39.953  42.203  29.127  1.00  0.00           C
ATOM   2127  HA  PRO   135      39.818  41.236  28.643  1.00  0.00           H
ATOM   2128  C   PRO   135      39.263  42.162  30.468  1.00  0.00           C
ATOM   2129  O   PRO   135      39.109  43.298  31.056  1.00  0.00           O
ATOM   2130  N   LEU   136      38.966  40.970  31.077  1.00  0.00           N
ATOM   2131  H   LEU   136      39.104  40.124  30.543  1.00  0.00           H
ATOM   2132  CA  LEU   136      38.319  40.893  32.412  1.00  0.00           C
ATOM   2133  HA  LEU   136      38.462  41.879  32.855  1.00  0.00           H
ATOM   2134  CB  LEU   136      36.879  40.529  32.206  1.00  0.00           C
ATOM   2135  HB2 LEU   136      36.530  41.236  31.452  1.00  0.00           H
ATOM   2136  HB3 LEU   136      36.811  39.491  31.883  1.00  0.00           H
ATOM   2137  CG  LEU   136      35.987  40.698  33.392  1.00  0.00           C
ATOM   2138  HG  LEU   136      36.399  41.444  34.072  1.00  0.00           H
ATOM   2139  CD1 LEU   136      34.538  41.112  33.020  1.00  0.00           C
ATOM   2140 HD11 LEU   136      34.595  41.904  32.273  1.00  0.00           H
ATOM   2141 HD12 LEU   136      33.912  41.405  33.863  1.00  0.00           H
ATOM   2142 HD13 LEU   136      34.144  40.259  32.465  1.00  0.00           H
ATOM   2143  CD2 LEU   136      35.909  39.355  34.100  1.00  0.00           C
ATOM   2144 HD21 LEU   136      36.842  38.797  34.169  1.00  0.00           H
ATOM   2145 HD22 LEU   136      35.355  39.467  35.033  1.00  0.00           H
ATOM   2146 HD23 LEU   136      35.205  38.784  33.496  1.00  0.00           H
ATOM   2147  C   LEU   136      39.090  39.938  33.356  1.00  0.00           C
ATOM   2148  O   LEU   136      39.452  38.786  33.055  1.00  0.00           O
ATOM   2149  N   GLY   137      39.340  40.409  34.600  1.00  0.00           N
ATOM   2150  H   GLY   137      39.046  41.370  34.709  1.00  0.00           H
ATOM   2151  CA  GLY   137      39.702  39.643  35.794  1.00  0.00           C
ATOM   2152  HA2 GLY   137      40.289  38.771  35.507  1.00  0.00           H
ATOM   2153  HA3 GLY   137      40.251  40.327  36.442  1.00  0.00           H
ATOM   2154  C   GLY   137      38.503  39.259  36.662  1.00  0.00           C
ATOM   2155  O   GLY   137      37.645  40.082  37.064  1.00  0.00           O
ATOM   2156  N   PHE   138      38.430  37.958  37.070  1.00  0.00           N
ATOM   2157  H   PHE   138      39.080  37.268  36.722  1.00  0.00           H
ATOM   2158  CA  PHE   138      37.367  37.380  37.887  1.00  0.00           C
ATOM   2159  HA  PHE   138      36.635  38.139  38.161  1.00  0.00           H
ATOM   2160  CB  PHE   138      36.764  36.177  37.133  1.00  0.00           C
ATOM   2161  HB2 PHE   138      36.602  36.600  36.140  1.00  0.00           H
ATOM   2162  HB3 PHE   138      37.573  35.459  37.011  1.00  0.00           H
ATOM   2163  CG  PHE   138      35.551  35.543  37.708  1.00  0.00           C
ATOM   2164  CD1 PHE   138      35.156  34.309  37.268  1.00  0.00           C
ATOM   2165  HD1 PHE   138      35.670  33.791  36.472  1.00  0.00           H
ATOM   2166  CE1 PHE   138      34.020  33.677  37.898  1.00  0.00           C
ATOM   2167  HE1 PHE   138      33.724  32.700  37.546  1.00  0.00           H
ATOM   2168  CZ  PHE   138      33.293  34.310  38.998  1.00  0.00           C
ATOM   2169  HZ  PHE   138      32.316  33.960  39.295  1.00  0.00           H
ATOM   2170  CE2 PHE   138      33.615  35.665  39.267  1.00  0.00           C
ATOM   2171  HE2 PHE   138      33.112  36.164  40.082  1.00  0.00           H
ATOM   2172  CD2 PHE   138      34.743  36.185  38.678  1.00  0.00           C
ATOM   2173  HD2 PHE   138      34.975  37.219  38.884  1.00  0.00           H
ATOM   2174  C   PHE   138      37.865  36.868  39.290  1.00  0.00           C
ATOM   2175  O   PHE   138      38.657  35.920  39.320  1.00  0.00           O
ATOM   2176  N   THR   139      37.435  37.567  40.318  1.00  0.00           N
ATOM   2177  H   THR   139      37.034  38.489  40.240  1.00  0.00           H
ATOM   2178  CA  THR   139      37.665  37.252  41.705  1.00  0.00           C
ATOM   2179  HA  THR   139      38.745  37.122  41.761  1.00  0.00           H
ATOM   2180  CB  THR   139      37.611  38.505  42.577  1.00  0.00           C
ATOM   2181  HB  THR   139      36.551  38.759  42.611  1.00  0.00           H
ATOM   2182  CG2 THR   139      38.039  38.192  43.980  1.00  0.00           C
ATOM   2183 HG21 THR   139      39.081  37.874  43.917  1.00  0.00           H
ATOM   2184 HG22 THR   139      37.396  37.399  44.361  1.00  0.00           H
ATOM   2185 HG23 THR   139      37.843  39.028  44.652  1.00  0.00           H
ATOM   2186  OG1 THR   139      38.415  39.531  42.038  1.00  0.00           O
ATOM   2187  HG1 THR   139      37.866  40.318  42.023  1.00  0.00           H
ATOM   2188  C   THR   139      36.847  36.144  42.244  1.00  0.00           C
ATOM   2189  O   THR   139      35.680  36.410  42.406  1.00  0.00           O
ATOM   2190  N   PHE   140      37.499  34.969  42.341  1.00  0.00           N
ATOM   2191  H   PHE   140      38.474  34.890  42.089  1.00  0.00           H
ATOM   2192  CA  PHE   140      36.805  33.700  42.530  1.00  0.00           C
ATOM   2193  HA  PHE   140      35.794  33.904  42.882  1.00  0.00           H
ATOM   2194  CB  PHE   140      36.600  33.026  41.151  1.00  0.00           C
ATOM   2195  HB2 PHE   140      36.103  33.759  40.516  1.00  0.00           H
ATOM   2196  HB3 PHE   140      37.473  32.589  40.665  1.00  0.00           H
ATOM   2197  CG  PHE   140      35.540  31.937  41.356  1.00  0.00           C
ATOM   2198  CD1 PHE   140      34.247  32.307  41.652  1.00  0.00           C
ATOM   2199  HD1 PHE   140      34.048  33.353  41.831  1.00  0.00           H
ATOM   2200  CE1 PHE   140      33.280  31.315  41.995  1.00  0.00           C
ATOM   2201  HE1 PHE   140      32.235  31.444  42.234  1.00  0.00           H
ATOM   2202  CZ  PHE   140      33.658  29.945  41.769  1.00  0.00           C
ATOM   2203  HZ  PHE   140      32.921  29.195  42.018  1.00  0.00           H
ATOM   2204  CE2 PHE   140      35.019  29.565  41.496  1.00  0.00           C
ATOM   2205  HE2 PHE   140      35.277  28.519  41.417  1.00  0.00           H
ATOM   2206  CD2 PHE   140      35.971  30.604  41.351  1.00  0.00           C
ATOM   2207  HD2 PHE   140      36.995  30.359  41.113  1.00  0.00           H
ATOM   2208  C   PHE   140      37.503  32.902  43.713  1.00  0.00           C
ATOM   2209  O   PHE   140      37.971  31.768  43.630  1.00  0.00           O
ATOM   2210  N   SER   141      37.510  33.495  44.952  1.00  0.00           N
ATOM   2211  H   SER   141      37.041  34.373  45.127  1.00  0.00           H
ATOM   2212  CA  SER   141      37.941  32.863  46.183  1.00  0.00           C
ATOM   2213  HA  SER   141      38.952  32.492  46.016  1.00  0.00           H
ATOM   2214  CB  SER   141      38.137  33.963  47.339  1.00  0.00           C
ATOM   2215  HB2 SER   141      37.218  34.389  47.741  1.00  0.00           H
ATOM   2216  HB3 SER   141      38.690  33.519  48.167  1.00  0.00           H
ATOM   2217  OG  SER   141      38.928  35.050  46.780  1.00  0.00           O
ATOM   2218  HG  SER   141      39.133  35.581  47.553  1.00  0.00           H
ATOM   2219  C   SER   141      36.955  31.791  46.721  1.00  0.00           C
ATOM   2220  O   SER   141      36.394  31.880  47.798  1.00  0.00           O
ATOM   2221  N   PHE   142      36.781  30.720  45.943  1.00  0.00           N
ATOM   2222  H   PHE   142      37.260  30.771  45.055  1.00  0.00           H
ATOM   2223  CA  PHE   142      36.326  29.425  46.433  1.00  0.00           C
ATOM   2224  HA  PHE   142      36.152  29.577  47.499  1.00  0.00           H
ATOM   2225  CB  PHE   142      34.990  29.023  45.692  1.00  0.00           C
ATOM   2226  HB2 PHE   142      35.149  28.982  44.614  1.00  0.00           H
ATOM   2227  HB3 PHE   142      34.678  28.030  46.016  1.00  0.00           H
ATOM   2228  CG  PHE   142      33.840  30.021  45.948  1.00  0.00           C
ATOM   2229  CD1 PHE   142      33.768  31.138  45.180  1.00  0.00           C
ATOM   2230  HD1 PHE   142      34.609  31.347  44.535  1.00  0.00           H
ATOM   2231  CE1 PHE   142      32.930  32.188  45.530  1.00  0.00           C
ATOM   2232  HE1 PHE   142      32.961  32.999  44.819  1.00  0.00           H
ATOM   2233  CZ  PHE   142      31.953  32.007  46.584  1.00  0.00           C
ATOM   2234  HZ  PHE   142      31.054  32.581  46.761  1.00  0.00           H
ATOM   2235  CE2 PHE   142      32.002  30.810  47.372  1.00  0.00           C
ATOM   2236  HE2 PHE   142      31.316  30.684  48.198  1.00  0.00           H
ATOM   2237  CD2 PHE   142      33.016  29.833  47.123  1.00  0.00           C
ATOM   2238  HD2 PHE   142      33.089  28.979  47.782  1.00  0.00           H
ATOM   2239  C   PHE   142      37.351  28.282  46.248  1.00  0.00           C
ATOM   2240  O   PHE   142      38.258  28.452  45.416  1.00  0.00           O
ATOM   2241  N   PRO   143      37.247  27.132  46.901  1.00  0.00           N
ATOM   2242  CD  PRO   143      36.237  26.838  47.886  1.00  0.00           C
ATOM   2243  HD2 PRO   143      35.437  26.310  47.367  1.00  0.00           H
ATOM   2244  HD3 PRO   143      35.860  27.728  48.392  1.00  0.00           H
ATOM   2245  CG  PRO   143      36.857  25.813  48.877  1.00  0.00           C
ATOM   2246  HG2 PRO   143      36.020  25.272  49.317  1.00  0.00           H
ATOM   2247  HG3 PRO   143      37.360  26.264  49.731  1.00  0.00           H
ATOM   2248  CB  PRO   143      37.952  25.104  48.065  1.00  0.00           C
ATOM   2249  HB2 PRO   143      37.572  24.177  47.635  1.00  0.00           H
ATOM   2250  HB3 PRO   143      38.743  24.885  48.781  1.00  0.00           H
ATOM   2251  CA  PRO   143      38.350  26.172  47.052  1.00  0.00           C
ATOM   2252  HA  PRO   143      39.256  26.666  47.403  1.00  0.00           H
ATOM   2253  C   PRO   143      38.390  25.516  45.655  1.00  0.00           C
ATOM   2254  O   PRO   143      37.473  24.819  45.273  1.00  0.00           O
ATOM   2255  N   ALA   144      39.472  25.745  44.969  1.00  0.00           N
ATOM   2256  H   ALA   144      40.245  26.231  45.401  1.00  0.00           H
ATOM   2257  CA  ALA   144      39.737  25.519  43.469  1.00  0.00           C
ATOM   2258  HA  ALA   144      39.173  24.698  43.028  1.00  0.00           H
ATOM   2259  CB  ALA   144      39.253  26.822  42.740  1.00  0.00           C
ATOM   2260  HB1 ALA   144      39.669  26.822  41.733  1.00  0.00           H
ATOM   2261  HB2 ALA   144      39.579  27.770  43.166  1.00  0.00           H
ATOM   2262  HB3 ALA   144      38.165  26.862  42.806  1.00  0.00           H
ATOM   2263  C   ALA   144      41.204  25.198  43.101  1.00  0.00           C
ATOM   2264  O   ALA   144      42.049  25.148  43.951  1.00  0.00           O
ATOM   2265  N   SER   145      41.444  24.809  41.824  1.00  0.00           N
ATOM   2266  H   SER   145      40.702  24.667  41.153  1.00  0.00           H
ATOM   2267  CA  SER   145      42.737  24.527  41.247  1.00  0.00           C
ATOM   2268  HA  SER   145      43.443  25.041  41.898  1.00  0.00           H
ATOM   2269  CB  SER   145      43.054  23.037  41.276  1.00  0.00           C
ATOM   2270  HB2 SER   145      42.951  22.614  42.275  1.00  0.00           H
ATOM   2271  HB3 SER   145      42.248  22.456  40.828  1.00  0.00           H
ATOM   2272  OG  SER   145      44.426  22.757  40.793  1.00  0.00           O
ATOM   2273  HG  SER   145      44.405  22.517  39.864  1.00  0.00           H
ATOM   2274  C   SER   145      42.829  25.165  39.830  1.00  0.00           C
ATOM   2275  O   SER   145      41.891  25.128  39.035  1.00  0.00           O
ATOM   2276  N   GLN   146      44.006  25.702  39.495  1.00  0.00           N
ATOM   2277  H   GLN   146      44.819  25.569  40.079  1.00  0.00           H
ATOM   2278  CA  GLN   146      44.299  26.200  38.166  1.00  0.00           C
ATOM   2279  HA  GLN   146      43.659  25.829  37.365  1.00  0.00           H
ATOM   2280  CB  GLN   146      44.102  27.729  38.208  1.00  0.00           C
ATOM   2281  HB2 GLN   146      44.443  28.155  37.263  1.00  0.00           H
ATOM   2282  HB3 GLN   146      43.030  27.919  38.267  1.00  0.00           H
ATOM   2283  CG  GLN   146      44.779  28.532  39.305  1.00  0.00           C
ATOM   2284  HG2 GLN   146      44.336  28.113  40.209  1.00  0.00           H
ATOM   2285  HG3 GLN   146      45.858  28.386  39.364  1.00  0.00           H
ATOM   2286  CD  GLN   146      44.542  30.092  39.358  1.00  0.00           C
ATOM   2287  OE1 GLN   146      44.903  30.753  40.346  1.00  0.00           O
ATOM   2288  NE2 GLN   146      43.743  30.638  38.471  1.00  0.00           N
ATOM   2289 HE21 GLN   146      43.702  31.647  38.454  1.00  0.00           H
ATOM   2290 HE22 GLN   146      43.259  30.066  37.793  1.00  0.00           H
ATOM   2291  C   GLN   146      45.705  25.838  37.826  1.00  0.00           C
ATOM   2292  O   GLN   146      46.523  25.828  38.716  1.00  0.00           O
ATOM   2293  N   ASN   147      45.998  25.580  36.586  1.00  0.00           N
ATOM   2294  H   ASN   147      45.217  25.564  35.946  1.00  0.00           H
ATOM   2295  CA  ASN   147      47.259  25.310  35.978  1.00  0.00           C
ATOM   2296  HA  ASN   147      48.042  25.349  36.735  1.00  0.00           H
ATOM   2297  CB  ASN   147      47.330  23.857  35.514  1.00  0.00           C
ATOM   2298  HB2 ASN   147      46.656  23.677  34.676  1.00  0.00           H
ATOM   2299  HB3 ASN   147      48.327  23.619  35.145  1.00  0.00           H
ATOM   2300  CG  ASN   147      47.087  22.878  36.641  1.00  0.00           C
ATOM   2301  OD1 ASN   147      48.026  22.414  37.258  1.00  0.00           O
ATOM   2302  ND2 ASN   147      45.839  22.521  37.019  1.00  0.00           N
ATOM   2303 HD21 ASN   147      45.014  22.812  36.516  1.00  0.00           H
ATOM   2304 HD22 ASN   147      45.702  21.771  37.682  1.00  0.00           H
ATOM   2305  C   ASN   147      47.891  26.266  34.891  1.00  0.00           C
ATOM   2306  O   ASN   147      48.979  26.046  34.450  1.00  0.00           O
ATOM   2307  N   LYS   148      47.255  27.381  34.648  1.00  0.00           N
ATOM   2308  H   LYS   148      46.365  27.469  35.118  1.00  0.00           H
ATOM   2309  CA  LYS   148      47.695  28.616  33.944  1.00  0.00           C
ATOM   2310  HA  LYS   148      48.755  28.764  34.146  1.00  0.00           H
ATOM   2311  CB  LYS   148      47.550  28.495  32.393  1.00  0.00           C
ATOM   2312  HB2 LYS   148      47.900  29.464  32.040  1.00  0.00           H
ATOM   2313  HB3 LYS   148      48.243  27.724  32.054  1.00  0.00           H
ATOM   2314  CG  LYS   148      46.173  27.984  31.940  1.00  0.00           C
ATOM   2315  HG2 LYS   148      45.970  27.001  32.366  1.00  0.00           H
ATOM   2316  HG3 LYS   148      45.342  28.524  32.395  1.00  0.00           H
ATOM   2317  CD  LYS   148      46.103  27.807  30.389  1.00  0.00           C
ATOM   2318  HD2 LYS   148      46.708  28.542  29.861  1.00  0.00           H
ATOM   2319  HD3 LYS   148      46.639  26.895  30.122  1.00  0.00           H
ATOM   2320  CE  LYS   148      44.712  27.816  29.824  1.00  0.00           C
ATOM   2321  HE2 LYS   148      44.197  28.681  30.240  1.00  0.00           H
ATOM   2322  HE3 LYS   148      44.571  27.873  28.744  1.00  0.00           H
ATOM   2323  NZ  LYS   148      44.083  26.536  30.205  1.00  0.00           N
ATOM   2324  HZ1 LYS   148      43.985  26.337  31.191  1.00  0.00           H
ATOM   2325  HZ2 LYS   148      44.564  25.704  29.896  1.00  0.00           H
ATOM   2326  HZ3 LYS   148      43.121  26.537  29.900  1.00  0.00           H
ATOM   2327  C   LYS   148      46.908  29.822  34.543  1.00  0.00           C
ATOM   2328  O   LYS   148      46.074  29.655  35.392  1.00  0.00           O
ATOM   2329  N   ILE   149      47.192  31.061  34.119  1.00  0.00           N
ATOM   2330  H   ILE   149      47.847  31.259  33.377  1.00  0.00           H
ATOM   2331  CA  ILE   149      46.543  32.299  34.669  1.00  0.00           C
ATOM   2332  HA  ILE   149      46.658  32.401  35.748  1.00  0.00           H
ATOM   2333  CB  ILE   149      47.332  33.538  34.003  1.00  0.00           C
ATOM   2334  HB  ILE   149      48.402  33.414  34.164  1.00  0.00           H
ATOM   2335  CG2 ILE   149      47.018  33.744  32.484  1.00  0.00           C
ATOM   2336 HG21 ILE   149      46.295  34.538  32.294  1.00  0.00           H
ATOM   2337 HG22 ILE   149      46.942  32.736  32.076  1.00  0.00           H
ATOM   2338 HG23 ILE   149      47.845  34.115  31.879  1.00  0.00           H
ATOM   2339  CG1 ILE   149      47.068  34.909  34.614  1.00  0.00           C
ATOM   2340 HG12 ILE   149      47.724  35.626  34.124  1.00  0.00           H
ATOM   2341 HG13 ILE   149      46.014  35.149  34.477  1.00  0.00           H
ATOM   2342  CD1 ILE   149      47.479  35.033  36.070  1.00  0.00           C
ATOM   2343 HD11 ILE   149      47.642  36.073  36.355  1.00  0.00           H
ATOM   2344 HD12 ILE   149      48.406  34.474  36.196  1.00  0.00           H
ATOM   2345 HD13 ILE   149      46.795  34.433  36.670  1.00  0.00           H
ATOM   2346  C   ILE   149      44.992  32.417  34.403  1.00  0.00           C
ATOM   2347  O   ILE   149      44.271  32.954  35.246  1.00  0.00           O
ATOM   2348  N   ASN   150      44.455  31.916  33.271  1.00  0.00           N
ATOM   2349  H   ASN   150      45.111  31.308  32.798  1.00  0.00           H
ATOM   2350  CA  ASN   150      43.128  32.155  32.673  1.00  0.00           C
ATOM   2351  HA  ASN   150      42.653  32.977  33.206  1.00  0.00           H
ATOM   2352  CB  ASN   150      43.299  32.528  31.178  1.00  0.00           C
ATOM   2353  HB2 ASN   150      42.317  32.778  30.777  1.00  0.00           H
ATOM   2354  HB3 ASN   150      43.928  33.415  31.112  1.00  0.00           H
ATOM   2355  CG  ASN   150      44.000  31.535  30.282  1.00  0.00           C
ATOM   2356  OD1 ASN   150      45.054  30.997  30.628  1.00  0.00           O
ATOM   2357  ND2 ASN   150      43.337  31.246  29.165  1.00  0.00           N
ATOM   2358 HD21 ASN   150      42.403  31.583  28.974  1.00  0.00           H
ATOM   2359 HD22 ASN   150      43.790  30.727  28.428  1.00  0.00           H
ATOM   2360  C   ASN   150      42.133  31.019  32.895  1.00  0.00           C
ATOM   2361  O   ASN   150      41.312  30.747  31.979  1.00  0.00           O
ATOM   2362  N   GLU   151      42.253  30.336  34.050  1.00  0.00           N
ATOM   2363  H   GLU   151      42.958  30.636  34.707  1.00  0.00           H
ATOM   2364  CA  GLU   151      41.558  29.025  34.346  1.00  0.00           C
ATOM   2365  HA  GLU   151      40.596  28.868  33.856  1.00  0.00           H
ATOM   2366  CB  GLU   151      42.557  27.913  33.922  1.00  0.00           C
ATOM   2367  HB2 GLU   151      42.671  27.976  32.840  1.00  0.00           H
ATOM   2368  HB3 GLU   151      43.545  28.168  34.303  1.00  0.00           H
ATOM   2369  CG  GLU   151      42.380  26.540  34.613  1.00  0.00           C
ATOM   2370  HG2 GLU   151      42.441  26.615  35.698  1.00  0.00           H
ATOM   2371  HG3 GLU   151      41.377  26.299  34.260  1.00  0.00           H
ATOM   2372  CD  GLU   151      43.450  25.666  34.006  1.00  0.00           C
ATOM   2373  OE1 GLU   151      43.740  25.655  32.764  1.00  0.00           O
ATOM   2374  OE2 GLU   151      43.950  24.762  34.747  1.00  0.00           O
ATOM   2375  C   GLU   151      41.256  28.978  35.824  1.00  0.00           C
ATOM   2376  O   GLU   151      41.966  29.606  36.596  1.00  0.00           O
ATOM   2377  N   GLY   152      40.263  28.248  36.177  1.00  0.00           N
ATOM   2378  H   GLY   152      39.721  27.956  35.376  1.00  0.00           H
ATOM   2379  CA  GLY   152      39.768  27.948  37.536  1.00  0.00           C
ATOM   2380  HA2 GLY   152      40.628  27.866  38.200  1.00  0.00           H
ATOM   2381  HA3 GLY   152      39.235  28.823  37.907  1.00  0.00           H
ATOM   2382  C   GLY   152      38.776  26.726  37.652  1.00  0.00           C
ATOM   2383  O   GLY   152      37.552  26.744  37.592  1.00  0.00           O
ATOM   2384  N   ILE   153      39.336  25.564  38.073  1.00  0.00           N
ATOM   2385  H   ILE   153      40.319  25.636  38.295  1.00  0.00           H
ATOM   2386  CA  ILE   153      38.644  24.241  38.348  1.00  0.00           C
ATOM   2387  HA  ILE   153      37.860  24.089  37.606  1.00  0.00           H
ATOM   2388  CB  ILE   153      39.578  23.048  38.170  1.00  0.00           C
ATOM   2389  HB  ILE   153      40.537  23.101  38.685  1.00  0.00           H
ATOM   2390  CG2 ILE   153      38.942  21.773  38.678  1.00  0.00           C
ATOM   2391 HG21 ILE   153      38.988  21.798  39.766  1.00  0.00           H
ATOM   2392 HG22 ILE   153      39.461  20.957  38.173  1.00  0.00           H
ATOM   2393 HG23 ILE   153      37.893  21.673  38.398  1.00  0.00           H
ATOM   2394  CG1 ILE   153      39.896  22.817  36.725  1.00  0.00           C
ATOM   2395 HG12 ILE   153      40.539  21.937  36.731  1.00  0.00           H
ATOM   2396 HG13 ILE   153      38.947  22.545  36.263  1.00  0.00           H
ATOM   2397  CD1 ILE   153      40.695  23.754  35.920  1.00  0.00           C
ATOM   2398 HD11 ILE   153      41.549  23.954  36.567  1.00  0.00           H
ATOM   2399 HD12 ILE   153      40.086  24.639  35.734  1.00  0.00           H
ATOM   2400 HD13 ILE   153      41.100  23.383  34.979  1.00  0.00           H
ATOM   2401  C   ILE   153      37.973  24.293  39.739  1.00  0.00           C
ATOM   2402  O   ILE   153      38.750  24.103  40.696  1.00  0.00           O
ATOM   2403  N   LEU   154      36.678  24.502  39.843  1.00  0.00           N
ATOM   2404  H   LEU   154      36.066  24.493  39.040  1.00  0.00           H
ATOM   2405  CA  LEU   154      36.087  24.593  41.175  1.00  0.00           C
ATOM   2406  HA  LEU   154      36.753  25.274  41.704  1.00  0.00           H
ATOM   2407  CB  LEU   154      34.621  25.169  41.087  1.00  0.00           C
ATOM   2408  HB2 LEU   154      34.633  26.092  40.507  1.00  0.00           H
ATOM   2409  HB3 LEU   154      34.130  24.442  40.442  1.00  0.00           H
ATOM   2410  CG  LEU   154      33.888  25.365  42.385  1.00  0.00           C
ATOM   2411  HG  LEU   154      33.761  24.382  42.838  1.00  0.00           H
ATOM   2412  CD1 LEU   154      34.706  26.194  43.384  1.00  0.00           C
ATOM   2413 HD11 LEU   154      35.552  25.698  43.862  1.00  0.00           H
ATOM   2414 HD12 LEU   154      34.061  26.383  44.243  1.00  0.00           H
ATOM   2415 HD13 LEU   154      34.984  27.121  42.883  1.00  0.00           H
ATOM   2416  CD2 LEU   154      32.482  25.997  42.203  1.00  0.00           C
ATOM   2417 HD21 LEU   154      32.549  26.830  41.502  1.00  0.00           H
ATOM   2418 HD22 LEU   154      31.856  25.287  41.664  1.00  0.00           H
ATOM   2419 HD23 LEU   154      32.015  26.242  43.157  1.00  0.00           H
ATOM   2420  C   LEU   154      36.229  23.161  41.779  1.00  0.00           C
ATOM   2421  O   LEU   154      36.199  22.148  41.049  1.00  0.00           O
ATOM   2422  N   GLN   155      36.638  23.075  43.080  1.00  0.00           N
ATOM   2423  H   GLN   155      37.006  23.889  43.550  1.00  0.00           H
ATOM   2424  CA  GLN   155      36.758  21.738  43.773  1.00  0.00           C
ATOM   2425  HA  GLN   155      36.731  21.029  42.947  1.00  0.00           H
ATOM   2426  CB  GLN   155      38.104  21.591  44.554  1.00  0.00           C
ATOM   2427  HB2 GLN   155      38.268  22.414  45.249  1.00  0.00           H
ATOM   2428  HB3 GLN   155      38.025  20.784  45.283  1.00  0.00           H
ATOM   2429  CG  GLN   155      39.310  21.552  43.517  1.00  0.00           C
ATOM   2430  HG2 GLN   155      39.211  20.732  42.806  1.00  0.00           H
ATOM   2431  HG3 GLN   155      39.343  22.505  42.988  1.00  0.00           H
ATOM   2432  CD  GLN   155      40.608  21.324  44.289  1.00  0.00           C
ATOM   2433  OE1 GLN   155      40.819  21.779  45.401  1.00  0.00           O
ATOM   2434  NE2 GLN   155      41.576  20.703  43.679  1.00  0.00           N
ATOM   2435 HE21 GLN   155      42.452  20.543  44.154  1.00  0.00           H
ATOM   2436 HE22 GLN   155      41.483  20.383  42.725  1.00  0.00           H
ATOM   2437  C   GLN   155      35.585  21.457  44.685  1.00  0.00           C
ATOM   2438  O   GLN   155      35.007  20.368  44.673  1.00  0.00           O
ATOM   2439  N   ARG   156      35.130  22.425  45.455  1.00  0.00           N
ATOM   2440  H   ARG   156      35.614  23.301  45.328  1.00  0.00           H
ATOM   2441  CA  ARG   156      33.874  22.402  46.240  1.00  0.00           C
ATOM   2442  HA  ARG   156      33.108  21.860  45.684  1.00  0.00           H
ATOM   2443  CB  ARG   156      34.149  21.644  47.533  1.00  0.00           C
ATOM   2444  HB2 ARG   156      33.220  21.696  48.101  1.00  0.00           H
ATOM   2445  HB3 ARG   156      34.405  20.638  47.201  1.00  0.00           H
ATOM   2446  CG  ARG   156      35.275  22.224  48.448  1.00  0.00           C
ATOM   2447  HG2 ARG   156      36.135  22.232  47.777  1.00  0.00           H
ATOM   2448  HG3 ARG   156      34.902  23.192  48.783  1.00  0.00           H
ATOM   2449  CD  ARG   156      35.580  21.182  49.546  1.00  0.00           C
ATOM   2450  HD2 ARG   156      34.730  21.098  50.223  1.00  0.00           H
ATOM   2451  HD3 ARG   156      35.680  20.231  49.023  1.00  0.00           H
ATOM   2452  NE  ARG   156      36.845  21.579  50.221  1.00  0.00           N
ATOM   2453  HE  ARG   156      37.684  21.104  49.922  1.00  0.00           H
ATOM   2454  CZ  ARG   156      36.910  22.346  51.282  1.00  0.00           C
ATOM   2455  NH1 ARG   156      35.926  22.964  51.838  1.00  0.00           N
ATOM   2456 HH11 ARG   156      34.993  23.053  51.463  1.00  0.00           H
ATOM   2457 HH12 ARG   156      36.141  23.428  52.709  1.00  0.00           H
ATOM   2458  NH2 ARG   156      37.981  22.396  51.937  1.00  0.00           N
ATOM   2459 HH21 ARG   156      38.649  21.709  51.619  1.00  0.00           H
ATOM   2460 HH22 ARG   156      38.189  23.123  52.607  1.00  0.00           H
ATOM   2461  C   ARG   156      33.344  23.833  46.536  1.00  0.00           C
ATOM   2462  O   ARG   156      33.991  24.840  46.277  1.00  0.00           O
ATOM   2463  N   TRP   157      32.079  23.883  46.961  1.00  0.00           N
ATOM   2464  H   TRP   157      31.486  23.067  46.910  1.00  0.00           H
ATOM   2465  CA  TRP   157      31.467  25.161  47.357  1.00  0.00           C
ATOM   2466  HA  TRP   157      31.943  26.023  46.889  1.00  0.00           H
ATOM   2467  CB  TRP   157      30.003  25.155  46.995  1.00  0.00           C
ATOM   2468  HB2 TRP   157      29.631  24.166  47.267  1.00  0.00           H
ATOM   2469  HB3 TRP   157      29.559  25.954  47.590  1.00  0.00           H
ATOM   2470  CG  TRP   157      29.596  25.355  45.568  1.00  0.00           C
ATOM   2471  CD1 TRP   157      28.835  24.489  44.848  1.00  0.00           C
ATOM   2472  HD1 TRP   157      28.466  23.511  45.118  1.00  0.00           H
ATOM   2473  NE1 TRP   157      28.723  25.000  43.550  1.00  0.00           N
ATOM   2474  HE1 TRP   157      28.116  24.544  42.884  1.00  0.00           H
ATOM   2475  CE2 TRP   157      29.161  26.252  43.463  1.00  0.00           C
ATOM   2476  CZ2 TRP   157      29.003  27.173  42.445  1.00  0.00           C
ATOM   2477  HZ2 TRP   157      28.485  26.871  41.548  1.00  0.00           H
ATOM   2478  CH2 TRP   157      29.545  28.476  42.628  1.00  0.00           C
ATOM   2479  HH2 TRP   157      29.506  29.192  41.821  1.00  0.00           H
ATOM   2480  CZ3 TRP   157      30.081  28.828  43.815  1.00  0.00           C
ATOM   2481  HZ3 TRP   157      30.523  29.805  43.951  1.00  0.00           H
ATOM   2482  CE3 TRP   157      30.142  27.918  44.903  1.00  0.00           C
ATOM   2483  HE3 TRP   157      30.519  28.254  45.857  1.00  0.00           H
ATOM   2484  CD2 TRP   157      29.714  26.599  44.710  1.00  0.00           C
ATOM   2485  C   TRP   157      31.605  25.342  48.936  1.00  0.00           C
ATOM   2486  O   TRP   157      31.378  24.397  49.651  1.00  0.00           O
ATOM   2487  N   THR   158      31.877  26.606  49.383  1.00  0.00           N
ATOM   2488  H   THR   158      32.075  27.361  48.743  1.00  0.00           H
ATOM   2489  CA  THR   158      31.662  27.024  50.781  1.00  0.00           C
ATOM   2490  HA  THR   158      31.228  26.237  51.397  1.00  0.00           H
ATOM   2491  CB  THR   158      33.017  27.427  51.479  1.00  0.00           C
ATOM   2492  HB  THR   158      32.835  27.940  52.423  1.00  0.00           H
ATOM   2493  CG2 THR   158      33.765  26.239  51.793  1.00  0.00           C
ATOM   2494 HG21 THR   158      33.938  25.779  50.821  1.00  0.00           H
ATOM   2495 HG22 THR   158      33.150  25.592  52.420  1.00  0.00           H
ATOM   2496 HG23 THR   158      34.656  26.576  52.322  1.00  0.00           H
ATOM   2497  OG1 THR   158      33.754  28.275  50.687  1.00  0.00           O
ATOM   2498  HG1 THR   158      34.628  28.497  51.015  1.00  0.00           H
ATOM   2499  C   THR   158      30.601  28.053  50.764  1.00  0.00           C
ATOM   2500  O   THR   158      29.766  28.069  49.825  1.00  0.00           O
ATOM   2501  N   LYS   159      30.619  28.847  51.807  1.00  0.00           N
ATOM   2502  H   LYS   159      31.139  28.474  52.589  1.00  0.00           H
ATOM   2503  CA  LYS   159      29.811  30.104  52.013  1.00  0.00           C
ATOM   2504  HA  LYS   159      29.882  30.336  53.076  1.00  0.00           H
ATOM   2505  CB  LYS   159      30.560  31.230  51.264  1.00  0.00           C
ATOM   2506  HB2 LYS   159      30.337  31.163  50.199  1.00  0.00           H
ATOM   2507  HB3 LYS   159      30.111  32.171  51.582  1.00  0.00           H
ATOM   2508  CG  LYS   159      32.035  31.361  51.467  1.00  0.00           C
ATOM   2509  HG2 LYS   159      32.243  31.335  52.537  1.00  0.00           H
ATOM   2510  HG3 LYS   159      32.530  30.496  51.021  1.00  0.00           H
ATOM   2511  CD  LYS   159      32.560  32.570  50.777  1.00  0.00           C
ATOM   2512  HD2 LYS   159      32.199  32.564  49.748  1.00  0.00           H
ATOM   2513  HD3 LYS   159      32.232  33.490  51.257  1.00  0.00           H
ATOM   2514  CE  LYS   159      34.123  32.540  50.948  1.00  0.00           C
ATOM   2515  HE2 LYS   159      34.316  32.645  52.016  1.00  0.00           H
ATOM   2516  HE3 LYS   159      34.533  31.572  50.659  1.00  0.00           H
ATOM   2517  NZ  LYS   159      34.901  33.501  50.195  1.00  0.00           N
ATOM   2518  HZ1 LYS   159      35.899  33.481  50.349  1.00  0.00           H
ATOM   2519  HZ2 LYS   159      34.623  34.449  50.407  1.00  0.00           H
ATOM   2520  HZ3 LYS   159      34.829  33.362  49.197  1.00  0.00           H
ATOM   2521  C   LYS   159      28.323  29.968  51.649  1.00  0.00           C
ATOM   2522  O   LYS   159      27.658  30.870  51.054  1.00  0.00           O
ATOM   2523  N   GLY   160      27.659  28.913  52.073  1.00  0.00           N
ATOM   2524  H   GLY   160      28.067  28.206  52.667  1.00  0.00           H
ATOM   2525  CA  GLY   160      26.179  28.894  51.928  1.00  0.00           C
ATOM   2526  HA2 GLY   160      25.802  28.061  52.522  1.00  0.00           H
ATOM   2527  HA3 GLY   160      25.737  29.862  52.163  1.00  0.00           H
ATOM   2528  C   GLY   160      25.677  28.520  50.577  1.00  0.00           C
ATOM   2529  O   GLY   160      24.425  28.283  50.429  1.00  0.00           O
ATOM   2530  N   PHE   161      26.498  28.377  49.603  1.00  0.00           N
ATOM   2531  H   PHE   161      27.463  28.641  49.735  1.00  0.00           H
ATOM   2532  CA  PHE   161      26.076  27.893  48.293  1.00  0.00           C
ATOM   2533  HA  PHE   161      25.069  28.233  48.053  1.00  0.00           H
ATOM   2534  CB  PHE   161      27.029  28.377  47.207  1.00  0.00           C
ATOM   2535  HB2 PHE   161      27.996  27.931  47.436  1.00  0.00           H
ATOM   2536  HB3 PHE   161      26.741  27.929  46.255  1.00  0.00           H
ATOM   2537  CG  PHE   161      27.157  29.887  46.878  1.00  0.00           C
ATOM   2538  CD1 PHE   161      27.926  30.760  47.665  1.00  0.00           C
ATOM   2539  HD1 PHE   161      28.340  30.326  48.563  1.00  0.00           H
ATOM   2540  CE1 PHE   161      28.033  32.121  47.500  1.00  0.00           C
ATOM   2541  HE1 PHE   161      28.620  32.776  48.125  1.00  0.00           H
ATOM   2542  CZ  PHE   161      27.632  32.614  46.217  1.00  0.00           C
ATOM   2543  HZ  PHE   161      27.935  33.640  46.074  1.00  0.00           H
ATOM   2544  CE2 PHE   161      27.050  31.708  45.287  1.00  0.00           C
ATOM   2545  HE2 PHE   161      26.822  32.140  44.324  1.00  0.00           H
ATOM   2546  CD2 PHE   161      26.644  30.417  45.683  1.00  0.00           C
ATOM   2547  HD2 PHE   161      26.130  29.839  44.929  1.00  0.00           H
ATOM   2548  C   PHE   161      25.815  26.387  48.141  1.00  0.00           C
ATOM   2549  O   PHE   161      26.271  25.561  48.963  1.00  0.00           O
ATOM   2550  N   ASP   162      25.053  25.942  47.091  1.00  0.00           N
ATOM   2551  H   ASP   162      24.877  26.631  46.373  1.00  0.00           H
ATOM   2552  CA  ASP   162      24.678  24.569  46.839  1.00  0.00           C
ATOM   2553  HA  ASP   162      25.610  24.016  46.963  1.00  0.00           H
ATOM   2554  CB  ASP   162      23.733  24.147  47.923  1.00  0.00           C
ATOM   2555  HB2 ASP   162      23.963  24.413  48.955  1.00  0.00           H
ATOM   2556  HB3 ASP   162      22.691  24.349  47.671  1.00  0.00           H
ATOM   2557  CG  ASP   162      23.640  22.658  48.010  1.00  0.00           C
ATOM   2558  OD1 ASP   162      22.950  22.110  48.824  1.00  0.00           O
ATOM   2559  OD2 ASP   162      24.230  21.918  47.140  1.00  0.00           O
ATOM   2560  C   ASP   162      24.170  24.442  45.403  1.00  0.00           C
ATOM   2561  O   ASP   162      22.970  24.623  45.129  1.00  0.00           O
ATOM   2562  N   ILE   163      25.051  24.219  44.467  1.00  0.00           N
ATOM   2563  H   ILE   163      26.008  24.095  44.767  1.00  0.00           H
ATOM   2564  CA  ILE   163      24.820  24.268  42.964  1.00  0.00           C
ATOM   2565  HA  ILE   163      23.748  24.196  42.780  1.00  0.00           H
ATOM   2566  CB  ILE   163      25.398  25.587  42.325  1.00  0.00           C
ATOM   2567  HB  ILE   163      26.441  25.662  42.631  1.00  0.00           H
ATOM   2568  CG2 ILE   163      25.237  25.648  40.819  1.00  0.00           C
ATOM   2569 HG21 ILE   163      25.973  26.247  40.281  1.00  0.00           H
ATOM   2570 HG22 ILE   163      24.263  25.980  40.462  1.00  0.00           H
ATOM   2571 HG23 ILE   163      25.311  24.642  40.404  1.00  0.00           H
ATOM   2572  CG1 ILE   163      24.679  26.760  42.980  1.00  0.00           C
ATOM   2573 HG12 ILE   163      23.649  26.704  42.628  1.00  0.00           H
ATOM   2574 HG13 ILE   163      24.696  26.865  44.064  1.00  0.00           H
ATOM   2575  CD1 ILE   163      25.206  28.202  42.444  1.00  0.00           C
ATOM   2576 HD11 ILE   163      24.847  28.933  43.168  1.00  0.00           H
ATOM   2577 HD12 ILE   163      24.785  28.367  41.452  1.00  0.00           H
ATOM   2578 HD13 ILE   163      26.294  28.162  42.407  1.00  0.00           H
ATOM   2579  C   ILE   163      25.574  23.004  42.397  1.00  0.00           C
ATOM   2580  O   ILE   163      26.748  22.786  42.627  1.00  0.00           O
ATOM   2581  N   PRO   164      24.883  22.230  41.594  1.00  0.00           N
ATOM   2582  CD  PRO   164      23.419  22.150  41.462  1.00  0.00           C
ATOM   2583  HD2 PRO   164      23.064  23.145  41.194  1.00  0.00           H
ATOM   2584  HD3 PRO   164      22.987  21.873  42.424  1.00  0.00           H
ATOM   2585  CG  PRO   164      23.124  21.043  40.419  1.00  0.00           C
ATOM   2586  HG2 PRO   164      23.264  21.360  39.385  1.00  0.00           H
ATOM   2587  HG3 PRO   164      22.158  20.540  40.492  1.00  0.00           H
ATOM   2588  CB  PRO   164      24.247  20.119  40.647  1.00  0.00           C
ATOM   2589  HB2 PRO   164      24.328  19.474  39.773  1.00  0.00           H
ATOM   2590  HB3 PRO   164      23.940  19.564  41.534  1.00  0.00           H
ATOM   2591  CA  PRO   164      25.450  21.001  41.040  1.00  0.00           C
ATOM   2592  HA  PRO   164      26.034  20.443  41.773  1.00  0.00           H
ATOM   2593  C   PRO   164      26.300  21.222  39.802  1.00  0.00           C
ATOM   2594  O   PRO   164      26.284  22.241  39.089  1.00  0.00           O
ATOM   2595  N   ASN   165      27.007  20.139  39.475  1.00  0.00           N
ATOM   2596  H   ASN   165      27.122  19.360  40.108  1.00  0.00           H
ATOM   2597  CA  ASN   165      27.812  19.955  38.195  1.00  0.00           C
ATOM   2598  HA  ASN   165      28.306  18.993  38.337  1.00  0.00           H
ATOM   2599  CB  ASN   165      26.866  19.920  37.010  1.00  0.00           C
ATOM   2600  HB2 ASN   165      26.384  20.891  36.899  1.00  0.00           H
ATOM   2601  HB3 ASN   165      27.360  19.659  36.074  1.00  0.00           H
ATOM   2602  CG  ASN   165      25.691  18.983  37.144  1.00  0.00           C
ATOM   2603  OD1 ASN   165      24.552  19.296  36.874  1.00  0.00           O
ATOM   2604  ND2 ASN   165      25.934  17.702  37.506  1.00  0.00           N
ATOM   2605 HD21 ASN   165      26.824  17.552  37.960  1.00  0.00           H
ATOM   2606 HD22 ASN   165      25.216  16.994  37.459  1.00  0.00           H
ATOM   2607  C   ASN   165      29.020  20.945  37.893  1.00  0.00           C
ATOM   2608  O   ASN   165      29.853  20.770  36.887  1.00  0.00           O
ATOM   2609  N   ILE   166      29.248  21.902  38.806  1.00  0.00           N
ATOM   2610  H   ILE   166      28.757  21.876  39.688  1.00  0.00           H
ATOM   2611  CA  ILE   166      30.249  22.966  38.567  1.00  0.00           C
ATOM   2612  HA  ILE   166      30.241  23.360  37.552  1.00  0.00           H
ATOM   2613  CB  ILE   166      29.974  24.209  39.520  1.00  0.00           C
ATOM   2614  HB  ILE   166      30.236  24.010  40.559  1.00  0.00           H
ATOM   2615  CG2 ILE   166      30.911  25.387  39.179  1.00  0.00           C
ATOM   2616 HG21 ILE   166      31.947  25.114  38.973  1.00  0.00           H
ATOM   2617 HG22 ILE   166      30.948  26.125  39.980  1.00  0.00           H
ATOM   2618 HG23 ILE   166      30.541  25.898  38.290  1.00  0.00           H
ATOM   2619  CG1 ILE   166      28.529  24.500  39.588  1.00  0.00           C
ATOM   2620 HG12 ILE   166      28.130  23.709  40.222  1.00  0.00           H
ATOM   2621 HG13 ILE   166      28.487  25.418  40.175  1.00  0.00           H
ATOM   2622  CD1 ILE   166      27.729  24.832  38.256  1.00  0.00           C
ATOM   2623 HD11 ILE   166      28.074  25.786  37.858  1.00  0.00           H
ATOM   2624 HD12 ILE   166      26.662  24.898  38.473  1.00  0.00           H
ATOM   2625 HD13 ILE   166      27.870  24.016  37.547  1.00  0.00           H
ATOM   2626  C   ILE   166      31.640  22.363  38.840  1.00  0.00           C
ATOM   2627  O   ILE   166      32.586  22.698  38.171  1.00  0.00           O
ATOM   2628  N   GLU   167      31.741  21.537  39.895  1.00  0.00           N
ATOM   2629  H   GLU   167      30.882  21.222  40.322  1.00  0.00           H
ATOM   2630  CA  GLU   167      32.932  20.893  40.394  1.00  0.00           C
ATOM   2631  HA  GLU   167      33.617  21.665  40.743  1.00  0.00           H
ATOM   2632  CB  GLU   167      32.558  19.985  41.641  1.00  0.00           C
ATOM   2633  HB2 GLU   167      33.456  19.745  42.212  1.00  0.00           H
ATOM   2634  HB3 GLU   167      31.983  20.629  42.305  1.00  0.00           H
ATOM   2635  CG  GLU   167      31.836  18.642  41.382  1.00  0.00           C
ATOM   2636  HG2 GLU   167      32.475  18.184  40.627  1.00  0.00           H
ATOM   2637  HG3 GLU   167      31.919  17.985  42.248  1.00  0.00           H
ATOM   2638  CD  GLU   167      30.360  18.660  41.083  1.00  0.00           C
ATOM   2639  OE1 GLU   167      29.561  19.575  41.388  1.00  0.00           O
ATOM   2640  OE2 GLU   167      29.915  17.753  40.388  1.00  0.00           O
ATOM   2641  C   GLU   167      33.768  20.064  39.406  1.00  0.00           C
ATOM   2642  O   GLU   167      33.174  19.361  38.581  1.00  0.00           O
ATOM   2643  N   ASN   168      35.075  20.084  39.457  1.00  0.00           N
ATOM   2644  H   ASN   168      35.482  20.787  40.059  1.00  0.00           H
ATOM   2645  CA  ASN   168      36.078  19.410  38.617  1.00  0.00           C
ATOM   2646  HA  ASN   168      37.016  19.832  38.976  1.00  0.00           H
ATOM   2647  CB  ASN   168      36.215  17.901  38.937  1.00  0.00           C
ATOM   2648  HB2 ASN   168      35.378  17.333  38.529  1.00  0.00           H
ATOM   2649  HB3 ASN   168      37.024  17.513  38.319  1.00  0.00           H
ATOM   2650  CG  ASN   168      36.528  17.546  40.400  1.00  0.00           C
ATOM   2651  OD1 ASN   168      37.601  17.658  40.923  1.00  0.00           O
ATOM   2652  ND2 ASN   168      35.593  16.954  41.195  1.00  0.00           N
ATOM   2653 HD21 ASN   168      34.718  16.642  40.798  1.00  0.00           H
ATOM   2654 HD22 ASN   168      35.933  16.548  42.054  1.00  0.00           H
ATOM   2655  C   ASN   168      36.119  19.909  37.120  1.00  0.00           C
ATOM   2656  O   ASN   168      36.681  19.246  36.221  1.00  0.00           O
ATOM   2657  N   HID   169      35.387  20.941  36.771  1.00  0.00           N
ATOM   2658  H   HID   169      35.009  21.466  37.547  1.00  0.00           H
ATOM   2659  CA  HID   169      35.366  21.594  35.492  1.00  0.00           C
ATOM   2660  HA  HID   169      36.145  21.154  34.871  1.00  0.00           H
ATOM   2661  CB  HID   169      33.942  21.506  34.865  1.00  0.00           C
ATOM   2662  HB2 HID   169      33.343  22.026  35.612  1.00  0.00           H
ATOM   2663  HB3 HID   169      34.033  22.008  33.901  1.00  0.00           H
ATOM   2664  CG  HID   169      33.607  20.050  34.685  1.00  0.00           C
ATOM   2665  ND1 HID   169      33.178  19.195  35.669  1.00  0.00           N
ATOM   2666  HD1 HID   169      32.916  19.500  36.596  1.00  0.00           H
ATOM   2667  CE1 HID   169      33.212  17.973  35.149  1.00  0.00           C
ATOM   2668  HE1 HID   169      32.733  17.150  35.658  1.00  0.00           H
ATOM   2669  NE2 HID   169      33.609  17.926  33.876  1.00  0.00           N
ATOM   2670  CD2 HID   169      33.875  19.291  33.601  1.00  0.00           C
ATOM   2671  HD2 HID   169      34.252  19.683  32.668  1.00  0.00           H
ATOM   2672  C   HID   169      35.843  23.046  35.739  1.00  0.00           C
ATOM   2673  O   HID   169      35.490  23.708  36.686  1.00  0.00           O
ATOM   2674  N   ASP   170      36.532  23.590  34.778  1.00  0.00           N
ATOM   2675  H   ASP   170      36.781  22.950  34.037  1.00  0.00           H
ATOM   2676  CA  ASP   170      36.943  25.000  34.655  1.00  0.00           C
ATOM   2677  HA  ASP   170      37.352  25.370  35.595  1.00  0.00           H
ATOM   2678  CB  ASP   170      37.977  25.134  33.513  1.00  0.00           C
ATOM   2679  HB2 ASP   170      38.776  24.430  33.746  1.00  0.00           H
ATOM   2680  HB3 ASP   170      37.455  24.793  32.620  1.00  0.00           H
ATOM   2681  CG  ASP   170      38.755  26.466  33.334  1.00  0.00           C
ATOM   2682  OD1 ASP   170      38.401  27.429  34.075  1.00  0.00           O
ATOM   2683  OD2 ASP   170      39.592  26.524  32.461  1.00  0.00           O
ATOM   2684  C   ASP   170      35.771  26.001  34.369  1.00  0.00           C
ATOM   2685  O   ASP   170      34.974  25.880  33.457  1.00  0.00           O
ATOM   2686  N   VAL   171      35.614  27.022  35.199  1.00  0.00           N
ATOM   2687  H   VAL   171      36.220  27.116  36.002  1.00  0.00           H
ATOM   2688  CA  VAL   171      34.478  28.005  35.122  1.00  0.00           C
ATOM   2689  HA  VAL   171      33.541  27.527  34.838  1.00  0.00           H
ATOM   2690  CB  VAL   171      34.320  28.743  36.481  1.00  0.00           C
ATOM   2691  HB  VAL   171      33.416  29.352  36.441  1.00  0.00           H
ATOM   2692  CG1 VAL   171      34.074  27.784  37.631  1.00  0.00           C
ATOM   2693 HG11 VAL   171      33.077  27.356  37.520  1.00  0.00           H
ATOM   2694 HG12 VAL   171      34.807  27.008  37.851  1.00  0.00           H
ATOM   2695 HG13 VAL   171      34.013  28.382  38.540  1.00  0.00           H
ATOM   2696  CG2 VAL   171      35.420  29.750  36.779  1.00  0.00           C
ATOM   2697 HG21 VAL   171      36.381  29.266  36.609  1.00  0.00           H
ATOM   2698 HG22 VAL   171      35.295  30.079  37.811  1.00  0.00           H
ATOM   2699 HG23 VAL   171      35.439  30.616  36.117  1.00  0.00           H
ATOM   2700  C   VAL   171      34.709  29.186  34.167  1.00  0.00           C
ATOM   2701  O   VAL   171      33.784  29.830  33.649  1.00  0.00           O
ATOM   2702  N   VAL   172      35.965  29.360  33.681  1.00  0.00           N
ATOM   2703  H   VAL   172      36.614  28.690  34.069  1.00  0.00           H
ATOM   2704  CA  VAL   172      36.300  30.438  32.730  1.00  0.00           C
ATOM   2705  HA  VAL   172      35.851  31.349  33.128  1.00  0.00           H
ATOM   2706  CB  VAL   172      37.777  30.810  32.968  1.00  0.00           C
ATOM   2707  HB  VAL   172      38.442  29.951  32.882  1.00  0.00           H
ATOM   2708  CG1 VAL   172      38.255  31.860  31.935  1.00  0.00           C
ATOM   2709 HG11 VAL   172      39.226  32.310  32.144  1.00  0.00           H
ATOM   2710 HG12 VAL   172      38.370  31.395  30.955  1.00  0.00           H
ATOM   2711 HG13 VAL   172      37.484  32.625  32.021  1.00  0.00           H
ATOM   2712  CG2 VAL   172      38.069  31.488  34.318  1.00  0.00           C
ATOM   2713 HG21 VAL   172      37.811  30.832  35.150  1.00  0.00           H
ATOM   2714 HG22 VAL   172      37.480  32.401  34.411  1.00  0.00           H
ATOM   2715 HG23 VAL   172      39.117  31.776  34.261  1.00  0.00           H
ATOM   2716  C   VAL   172      35.700  30.321  31.278  1.00  0.00           C
ATOM   2717  O   VAL   172      35.132  31.305  30.843  1.00  0.00           O
ATOM   2718  N   PRO   173      35.738  29.141  30.689  1.00  0.00           N
ATOM   2719  CD  PRO   173      36.551  27.961  31.131  1.00  0.00           C
ATOM   2720  HD2 PRO   173      36.138  27.448  31.999  1.00  0.00           H
ATOM   2721  HD3 PRO   173      37.520  28.447  31.229  1.00  0.00           H
ATOM   2722  CG  PRO   173      36.543  26.982  29.977  1.00  0.00           C
ATOM   2723  HG2 PRO   173      36.539  25.949  30.324  1.00  0.00           H
ATOM   2724  HG3 PRO   173      37.362  27.292  29.327  1.00  0.00           H
ATOM   2725  CB  PRO   173      35.225  27.284  29.271  1.00  0.00           C
ATOM   2726  HB2 PRO   173      34.411  26.785  29.798  1.00  0.00           H
ATOM   2727  HB3 PRO   173      35.333  27.094  28.203  1.00  0.00           H
ATOM   2728  CA  PRO   173      35.098  28.791  29.455  1.00  0.00           C
ATOM   2729  HA  PRO   173      35.676  29.249  28.653  1.00  0.00           H
ATOM   2730  C   PRO   173      33.609  29.196  29.396  1.00  0.00           C
ATOM   2731  O   PRO   173      33.039  29.659  28.383  1.00  0.00           O
ATOM   2732  N   MET   174      32.984  29.035  30.596  1.00  0.00           N
ATOM   2733  H   MET   174      33.496  28.628  31.366  1.00  0.00           H
ATOM   2734  CA  MET   174      31.496  29.014  30.825  1.00  0.00           C
ATOM   2735  HA  MET   174      31.025  28.570  29.948  1.00  0.00           H
ATOM   2736  CB  MET   174      31.340  28.068  32.042  1.00  0.00           C
ATOM   2737  HB2 MET   174      31.781  27.127  31.713  1.00  0.00           H
ATOM   2738  HB3 MET   174      31.865  28.429  32.927  1.00  0.00           H
ATOM   2739  CG  MET   174      29.806  27.949  32.451  1.00  0.00           C
ATOM   2740  HG2 MET   174      29.506  28.951  32.759  1.00  0.00           H
ATOM   2741  HG3 MET   174      29.306  27.752  31.503  1.00  0.00           H
ATOM   2742  SD  MET   174      29.241  26.768  33.584  1.00  0.00           S
ATOM   2743  CE  MET   174      30.367  26.945  34.996  1.00  0.00           C
ATOM   2744  HE1 MET   174      30.380  27.977  35.344  1.00  0.00           H
ATOM   2745  HE2 MET   174      30.269  26.332  35.892  1.00  0.00           H
ATOM   2746  HE3 MET   174      31.381  26.861  34.602  1.00  0.00           H
ATOM   2747  C   MET   174      30.931  30.420  31.095  1.00  0.00           C
ATOM   2748  O   MET   174      30.023  30.846  30.422  1.00  0.00           O
ATOM   2749  N   LEU   175      31.528  31.179  31.989  1.00  0.00           N
ATOM   2750  H   LEU   175      32.253  30.756  32.551  1.00  0.00           H
ATOM   2751  CA  LEU   175      31.362  32.619  32.183  1.00  0.00           C
ATOM   2752  HA  LEU   175      30.356  32.938  32.455  1.00  0.00           H
ATOM   2753  CB  LEU   175      32.280  33.191  33.305  1.00  0.00           C
ATOM   2754  HB2 LEU   175      32.017  32.783  34.282  1.00  0.00           H
ATOM   2755  HB3 LEU   175      33.299  32.821  33.194  1.00  0.00           H
ATOM   2756  CG  LEU   175      32.125  34.709  33.551  1.00  0.00           C
ATOM   2757  HG  LEU   175      32.282  35.258  32.623  1.00  0.00           H
ATOM   2758  CD1 LEU   175      30.732  35.116  34.034  1.00  0.00           C
ATOM   2759 HD11 LEU   175      30.657  36.175  34.281  1.00  0.00           H
ATOM   2760 HD12 LEU   175      30.446  34.584  34.942  1.00  0.00           H
ATOM   2761 HD13 LEU   175      30.001  34.891  33.258  1.00  0.00           H
ATOM   2762  CD2 LEU   175      33.146  35.111  34.665  1.00  0.00           C
ATOM   2763 HD21 LEU   175      34.192  35.133  34.358  1.00  0.00           H
ATOM   2764 HD22 LEU   175      32.941  36.115  35.039  1.00  0.00           H
ATOM   2765 HD23 LEU   175      32.946  34.490  35.538  1.00  0.00           H
ATOM   2766  C   LEU   175      31.548  33.355  30.828  1.00  0.00           C
ATOM   2767  O   LEU   175      30.661  34.035  30.389  1.00  0.00           O
ATOM   2768  N   GLN   176      32.599  32.983  30.083  1.00  0.00           N
ATOM   2769  H   GLN   176      33.184  32.334  30.590  1.00  0.00           H
ATOM   2770  CA  GLN   176      32.937  33.581  28.769  1.00  0.00           C
ATOM   2771  HA  GLN   176      33.001  34.669  28.798  1.00  0.00           H
ATOM   2772  CB  GLN   176      34.265  33.025  28.316  1.00  0.00           C
ATOM   2773  HB2 GLN   176      35.021  33.216  29.076  1.00  0.00           H
ATOM   2774  HB3 GLN   176      34.107  31.961  28.139  1.00  0.00           H
ATOM   2775  CG  GLN   176      34.873  33.675  27.004  1.00  0.00           C
ATOM   2776  HG2 GLN   176      35.812  33.186  26.749  1.00  0.00           H
ATOM   2777  HG3 GLN   176      34.199  33.316  26.225  1.00  0.00           H
ATOM   2778  CD  GLN   176      35.047  35.166  26.987  1.00  0.00           C
ATOM   2779  OE1 GLN   176      34.996  35.744  28.021  1.00  0.00           O
ATOM   2780  NE2 GLN   176      35.130  35.755  25.793  1.00  0.00           N
ATOM   2781 HE21 GLN   176      35.209  36.760  25.826  1.00  0.00           H
ATOM   2782 HE22 GLN   176      35.209  35.265  24.914  1.00  0.00           H
ATOM   2783  C   GLN   176      31.777  33.139  27.744  1.00  0.00           C
ATOM   2784  O   GLN   176      31.393  33.917  26.904  1.00  0.00           O
ATOM   2785  N   LYS   177      31.272  31.921  27.803  1.00  0.00           N
ATOM   2786  H   LYS   177      31.723  31.268  28.429  1.00  0.00           H
ATOM   2787  CA  LYS   177      30.166  31.481  26.939  1.00  0.00           C
ATOM   2788  HA  LYS   177      30.580  31.666  25.947  1.00  0.00           H
ATOM   2789  CB  LYS   177      29.939  29.913  26.879  1.00  0.00           C
ATOM   2790  HB2 LYS   177      30.899  29.394  26.857  1.00  0.00           H
ATOM   2791  HB3 LYS   177      29.549  29.651  27.863  1.00  0.00           H
ATOM   2792  CG  LYS   177      28.840  29.636  25.826  1.00  0.00           C
ATOM   2793  HG2 LYS   177      27.853  30.039  26.060  1.00  0.00           H
ATOM   2794  HG3 LYS   177      29.133  30.196  24.939  1.00  0.00           H
ATOM   2795  CD  LYS   177      28.595  28.200  25.553  1.00  0.00           C
ATOM   2796  HD2 LYS   177      29.460  27.688  25.130  1.00  0.00           H
ATOM   2797  HD3 LYS   177      28.443  27.651  26.483  1.00  0.00           H
ATOM   2798  CE  LYS   177      27.422  27.862  24.605  1.00  0.00           C
ATOM   2799  HE2 LYS   177      27.354  28.502  23.726  1.00  0.00           H
ATOM   2800  HE3 LYS   177      27.704  26.944  24.091  1.00  0.00           H
ATOM   2801  NZ  LYS   177      26.125  27.754  25.202  1.00  0.00           N
ATOM   2802  HZ1 LYS   177      26.051  26.874  25.693  1.00  0.00           H
ATOM   2803  HZ2 LYS   177      25.403  27.696  24.498  1.00  0.00           H
ATOM   2804  HZ3 LYS   177      25.897  28.466  25.881  1.00  0.00           H
ATOM   2805  C   LYS   177      28.860  32.218  27.175  1.00  0.00           C
ATOM   2806  O   LYS   177      28.175  32.604  26.294  1.00  0.00           O
ATOM   2807  N   GLN   178      28.501  32.498  28.441  1.00  0.00           N
ATOM   2808  H   GLN   178      29.067  32.122  29.187  1.00  0.00           H
ATOM   2809  CA  GLN   178      27.332  33.394  28.800  1.00  0.00           C
ATOM   2810  HA  GLN   178      26.418  32.944  28.414  1.00  0.00           H
ATOM   2811  CB  GLN   178      27.099  33.350  30.355  1.00  0.00           C
ATOM   2812  HB2 GLN   178      28.067  33.592  30.797  1.00  0.00           H
ATOM   2813  HB3 GLN   178      26.368  34.101  30.653  1.00  0.00           H
ATOM   2814  CG  GLN   178      26.529  31.969  30.726  1.00  0.00           C
ATOM   2815  HG2 GLN   178      27.245  31.245  30.336  1.00  0.00           H
ATOM   2816  HG3 GLN   178      26.500  31.923  31.815  1.00  0.00           H
ATOM   2817  CD  GLN   178      25.143  31.702  30.170  1.00  0.00           C
ATOM   2818  OE1 GLN   178      24.345  32.600  30.040  1.00  0.00           O
ATOM   2819  NE2 GLN   178      24.800  30.450  30.023  1.00  0.00           N
ATOM   2820 HE21 GLN   178      23.800  30.331  29.943  1.00  0.00           H
ATOM   2821 HE22 GLN   178      25.379  29.695  30.359  1.00  0.00           H
ATOM   2822  C   GLN   178      27.585  34.859  28.394  1.00  0.00           C
ATOM   2823  O   GLN   178      26.678  35.637  27.953  1.00  0.00           O
ATOM   2824  N   ILE   179      28.880  35.182  28.285  1.00  0.00           N
ATOM   2825  H   ILE   179      29.587  34.666  28.788  1.00  0.00           H
ATOM   2826  CA  ILE   179      29.214  36.498  27.720  1.00  0.00           C
ATOM   2827  HA  ILE   179      28.478  37.222  28.071  1.00  0.00           H
ATOM   2828  CB  ILE   179      30.572  37.073  28.325  1.00  0.00           C
ATOM   2829  HB  ILE   179      31.278  36.248  28.245  1.00  0.00           H
ATOM   2830  CG2 ILE   179      31.063  38.228  27.530  1.00  0.00           C
ATOM   2831 HG21 ILE   179      32.026  38.496  27.965  1.00  0.00           H
ATOM   2832 HG22 ILE   179      30.400  39.076  27.704  1.00  0.00           H
ATOM   2833 HG23 ILE   179      31.310  37.876  26.528  1.00  0.00           H
ATOM   2834  CG1 ILE   179      30.396  37.405  29.771  1.00  0.00           C
ATOM   2835 HG12 ILE   179      29.930  38.389  29.833  1.00  0.00           H
ATOM   2836 HG13 ILE   179      29.844  36.597  30.251  1.00  0.00           H
ATOM   2837  CD1 ILE   179      31.738  37.479  30.521  1.00  0.00           C
ATOM   2838 HD11 ILE   179      32.259  38.395  30.245  1.00  0.00           H
ATOM   2839 HD12 ILE   179      32.400  36.701  30.144  1.00  0.00           H
ATOM   2840 HD13 ILE   179      31.619  37.362  31.598  1.00  0.00           H
ATOM   2841  C   ILE   179      29.112  36.581  26.153  1.00  0.00           C
ATOM   2842  O   ILE   179      28.696  37.593  25.594  1.00  0.00           O
ATOM   2843  N   THR   180      29.595  35.485  25.550  1.00  0.00           N
ATOM   2844  H   THR   180      30.093  34.837  26.143  1.00  0.00           H
ATOM   2845  CA  THR   180      29.542  35.245  24.085  1.00  0.00           C
ATOM   2846  HA  THR   180      29.969  36.134  23.620  1.00  0.00           H
ATOM   2847  CB  THR   180      30.359  34.064  23.701  1.00  0.00           C
ATOM   2848  HB  THR   180      30.015  33.148  24.182  1.00  0.00           H
ATOM   2849  CG2 THR   180      30.392  33.868  22.178  1.00  0.00           C
ATOM   2850 HG21 THR   180      31.015  33.067  21.778  1.00  0.00           H
ATOM   2851 HG22 THR   180      30.610  34.847  21.750  1.00  0.00           H
ATOM   2852 HG23 THR   180      29.402  33.716  21.749  1.00  0.00           H
ATOM   2853  OG1 THR   180      31.670  34.149  24.112  1.00  0.00           O
ATOM   2854  HG1 THR   180      31.823  34.122  25.059  1.00  0.00           H
ATOM   2855  C   THR   180      28.083  35.109  23.636  1.00  0.00           C
ATOM   2856  O   THR   180      27.740  35.613  22.528  1.00  0.00           O
ATOM   2857  N   LYS   181      27.203  34.462  24.378  1.00  0.00           N
ATOM   2858  H   LYS   181      27.707  33.785  24.933  1.00  0.00           H
ATOM   2859  CA  LYS   181      25.750  34.487  24.231  1.00  0.00           C
ATOM   2860  HA  LYS   181      25.428  33.946  23.341  1.00  0.00           H
ATOM   2861  CB  LYS   181      25.188  33.723  25.419  1.00  0.00           C
ATOM   2862  HB2 LYS   181      25.689  32.759  25.509  1.00  0.00           H
ATOM   2863  HB3 LYS   181      25.473  34.244  26.333  1.00  0.00           H
ATOM   2864  CG  LYS   181      23.645  33.607  25.530  1.00  0.00           C
ATOM   2865  HG2 LYS   181      23.163  34.573  25.682  1.00  0.00           H
ATOM   2866  HG3 LYS   181      23.270  33.070  24.659  1.00  0.00           H
ATOM   2867  CD  LYS   181      23.185  32.721  26.726  1.00  0.00           C
ATOM   2868  HD2 LYS   181      23.577  31.705  26.678  1.00  0.00           H
ATOM   2869  HD3 LYS   181      23.488  33.219  27.647  1.00  0.00           H
ATOM   2870  CE  LYS   181      21.667  32.599  26.754  1.00  0.00           C
ATOM   2871  HE2 LYS   181      21.249  33.605  26.811  1.00  0.00           H
ATOM   2872  HE3 LYS   181      21.215  32.175  25.858  1.00  0.00           H
ATOM   2873  NZ  LYS   181      21.216  31.983  28.031  1.00  0.00           N
ATOM   2874  HZ1 LYS   181      21.517  32.574  28.793  1.00  0.00           H
ATOM   2875  HZ2 LYS   181      21.572  31.094  28.350  1.00  0.00           H
ATOM   2876  HZ3 LYS   181      20.211  31.931  28.108  1.00  0.00           H
ATOM   2877  C   LYS   181      25.070  35.867  24.029  1.00  0.00           C
ATOM   2878  O   LYS   181      24.272  36.006  23.089  1.00  0.00           O
ATOM   2879  N   ARG   182      25.496  36.805  24.805  1.00  0.00           N
ATOM   2880  H   ARG   182      26.158  36.535  25.519  1.00  0.00           H
ATOM   2881  CA  ARG   182      25.123  38.262  24.832  1.00  0.00           C
ATOM   2882  HA  ARG   182      24.087  38.412  24.529  1.00  0.00           H
ATOM   2883  CB  ARG   182      25.280  38.819  26.249  1.00  0.00           C
ATOM   2884  HB2 ARG   182      26.283  38.557  26.586  1.00  0.00           H
ATOM   2885  HB3 ARG   182      25.146  39.899  26.315  1.00  0.00           H
ATOM   2886  CG  ARG   182      24.186  38.210  27.159  1.00  0.00           C
ATOM   2887  HG2 ARG   182      23.302  38.838  27.053  1.00  0.00           H
ATOM   2888  HG3 ARG   182      23.902  37.188  26.911  1.00  0.00           H
ATOM   2889  CD  ARG   182      24.702  38.096  28.648  1.00  0.00           C
ATOM   2890  HD2 ARG   182      25.665  37.585  28.628  1.00  0.00           H
ATOM   2891  HD3 ARG   182      24.961  39.096  28.997  1.00  0.00           H
ATOM   2892  NE  ARG   182      23.734  37.450  29.602  1.00  0.00           N
ATOM   2893  HE  ARG   182      23.099  38.062  30.093  1.00  0.00           H
ATOM   2894  CZ  ARG   182      23.453  36.174  29.615  1.00  0.00           C
ATOM   2895  NH1 ARG   182      22.557  35.774  30.437  1.00  0.00           N
ATOM   2896 HH11 ARG   182      22.154  36.393  31.125  1.00  0.00           H
ATOM   2897 HH12 ARG   182      22.319  34.793  30.499  1.00  0.00           H
ATOM   2898  NH2 ARG   182      24.095  35.326  28.969  1.00  0.00           N
ATOM   2899 HH21 ARG   182      24.788  35.656  28.313  1.00  0.00           H
ATOM   2900 HH22 ARG   182      23.893  34.362  29.197  1.00  0.00           H
ATOM   2901  C   ARG   182      25.959  38.998  23.746  1.00  0.00           C
ATOM   2902  O   ARG   182      25.684  40.170  23.584  1.00  0.00           O
ATOM   2903  N   ASN   183      26.922  38.339  23.082  1.00  0.00           N
ATOM   2904  H   ASN   183      27.036  37.339  23.162  1.00  0.00           H
ATOM   2905  CA  ASN   183      27.728  38.957  22.051  1.00  0.00           C
ATOM   2906  HA  ASN   183      28.503  38.221  21.837  1.00  0.00           H
ATOM   2907  CB  ASN   183      27.039  38.980  20.652  1.00  0.00           C
ATOM   2908  HB2 ASN   183      26.146  39.603  20.683  1.00  0.00           H
ATOM   2909  HB3 ASN   183      27.695  39.411  19.897  1.00  0.00           H
ATOM   2910  CG  ASN   183      26.692  37.599  20.142  1.00  0.00           C
ATOM   2911  OD1 ASN   183      25.563  37.307  19.863  1.00  0.00           O
ATOM   2912  ND2 ASN   183      27.597  36.745  19.945  1.00  0.00           N
ATOM   2913 HD21 ASN   183      28.552  37.002  20.150  1.00  0.00           H
ATOM   2914 HD22 ASN   183      27.263  35.869  19.567  1.00  0.00           H
ATOM   2915  C   ASN   183      28.499  40.297  22.366  1.00  0.00           C
ATOM   2916  O   ASN   183      28.986  41.070  21.500  1.00  0.00           O
ATOM   2917  N   ILE   184      28.552  40.645  23.659  1.00  0.00           N
ATOM   2918  H   ILE   184      28.121  40.113  24.401  1.00  0.00           H
ATOM   2919  CA  ILE   184      29.311  41.823  24.177  1.00  0.00           C
ATOM   2920  HA  ILE   184      28.899  42.650  23.598  1.00  0.00           H
ATOM   2921  CB  ILE   184      29.094  42.038  25.703  1.00  0.00           C
ATOM   2922  HB  ILE   184      29.695  41.383  26.332  1.00  0.00           H
ATOM   2923  CG2 ILE   184      29.627  43.320  26.264  1.00  0.00           C
ATOM   2924 HG21 ILE   184      29.180  44.122  25.677  1.00  0.00           H
ATOM   2925 HG22 ILE   184      30.701  43.381  26.090  1.00  0.00           H
ATOM   2926 HG23 ILE   184      29.465  43.459  27.332  1.00  0.00           H
ATOM   2927  CG1 ILE   184      27.649  42.049  26.189  1.00  0.00           C
ATOM   2928 HG12 ILE   184      27.202  43.041  26.128  1.00  0.00           H
ATOM   2929 HG13 ILE   184      27.050  41.375  25.577  1.00  0.00           H
ATOM   2930  CD1 ILE   184      27.387  41.522  27.558  1.00  0.00           C
ATOM   2931 HD11 ILE   184      27.835  42.107  28.362  1.00  0.00           H
ATOM   2932 HD12 ILE   184      27.739  40.495  27.657  1.00  0.00           H
ATOM   2933 HD13 ILE   184      26.319  41.430  27.753  1.00  0.00           H
ATOM   2934  C   ILE   184      30.855  41.659  23.963  1.00  0.00           C
ATOM   2935  O   ILE   184      31.459  40.650  24.374  1.00  0.00           O
ATOM   2936  N   PRO   185      31.473  42.670  23.317  1.00  0.00           N
ATOM   2937  CD  PRO   185      30.914  43.794  22.651  1.00  0.00           C
ATOM   2938  HD2 PRO   185      31.009  44.556  23.425  1.00  0.00           H
ATOM   2939  HD3 PRO   185      29.868  43.658  22.375  1.00  0.00           H
ATOM   2940  CG  PRO   185      31.861  44.165  21.496  1.00  0.00           C
ATOM   2941  HG2 PRO   185      31.665  45.188  21.176  1.00  0.00           H
ATOM   2942  HG3 PRO   185      31.804  43.421  20.701  1.00  0.00           H
ATOM   2943  CB  PRO   185      33.137  43.939  22.134  1.00  0.00           C
ATOM   2944  HB2 PRO   185      33.483  44.774  22.744  1.00  0.00           H
ATOM   2945  HB3 PRO   185      33.922  43.709  21.414  1.00  0.00           H
ATOM   2946  CA  PRO   185      32.934  42.735  23.038  1.00  0.00           C
ATOM   2947  HA  PRO   185      33.230  41.825  22.516  1.00  0.00           H
ATOM   2948  C   PRO   185      33.852  42.708  24.296  1.00  0.00           C
ATOM   2949  O   PRO   185      34.438  43.727  24.713  1.00  0.00           O
ATOM   2950  N   ILE   186      34.175  41.576  24.929  1.00  0.00           N
ATOM   2951  H   ILE   186      33.709  40.761  24.556  1.00  0.00           H
ATOM   2952  CA  ILE   186      34.884  41.246  26.125  1.00  0.00           C
ATOM   2953  HA  ILE   186      35.548  42.037  26.471  1.00  0.00           H
ATOM   2954  CB  ILE   186      33.804  41.101  27.235  1.00  0.00           C
ATOM   2955  HB  ILE   186      33.010  40.474  26.830  1.00  0.00           H
ATOM   2956  CG2 ILE   186      34.219  40.293  28.449  1.00  0.00           C
ATOM   2957 HG21 ILE   186      34.236  39.226  28.229  1.00  0.00           H
ATOM   2958 HG22 ILE   186      33.449  40.551  29.176  1.00  0.00           H
ATOM   2959 HG23 ILE   186      35.192  40.607  28.825  1.00  0.00           H
ATOM   2960  CG1 ILE   186      33.143  42.496  27.572  1.00  0.00           C
ATOM   2961 HG12 ILE   186      33.926  43.249  27.671  1.00  0.00           H
ATOM   2962 HG13 ILE   186      32.731  42.939  26.666  1.00  0.00           H
ATOM   2963  CD1 ILE   186      32.128  42.587  28.713  1.00  0.00           C
ATOM   2964 HD11 ILE   186      31.226  42.015  28.494  1.00  0.00           H
ATOM   2965 HD12 ILE   186      31.686  43.579  28.807  1.00  0.00           H
ATOM   2966 HD13 ILE   186      32.603  42.345  29.663  1.00  0.00           H
ATOM   2967  C   ILE   186      35.712  39.949  25.954  1.00  0.00           C
ATOM   2968  O   ILE   186      35.196  39.039  25.312  1.00  0.00           O
ATOM   2969  N   GLU   187      36.790  39.736  26.699  1.00  0.00           N
ATOM   2970  H   GLU   187      37.232  40.482  27.218  1.00  0.00           H
ATOM   2971  CA  GLU   187      37.488  38.458  26.902  1.00  0.00           C
ATOM   2972  HA  GLU   187      36.772  37.665  26.689  1.00  0.00           H
ATOM   2973  CB  GLU   187      38.718  38.411  26.019  1.00  0.00           C
ATOM   2974  HB2 GLU   187      39.128  39.421  26.020  1.00  0.00           H
ATOM   2975  HB3 GLU   187      39.426  37.638  26.322  1.00  0.00           H
ATOM   2976  CG  GLU   187      38.384  38.096  24.575  1.00  0.00           C
ATOM   2977  HG2 GLU   187      37.425  38.452  24.198  1.00  0.00           H
ATOM   2978  HG3 GLU   187      39.134  38.572  23.942  1.00  0.00           H
ATOM   2979  CD  GLU   187      38.349  36.587  24.244  1.00  0.00           C
ATOM   2980  OE1 GLU   187      38.364  36.356  23.016  1.00  0.00           O
ATOM   2981  OE2 GLU   187      38.257  35.720  25.152  1.00  0.00           O
ATOM   2982  C   GLU   187      37.988  38.294  28.418  1.00  0.00           C
ATOM   2983  O   GLU   187      38.780  39.065  28.884  1.00  0.00           O
ATOM   2984  N   VAL   188      37.635  37.238  29.132  1.00  0.00           N
ATOM   2985  H   VAL   188      36.949  36.565  28.820  1.00  0.00           H
ATOM   2986  CA  VAL   188      38.192  36.814  30.451  1.00  0.00           C
ATOM   2987  HA  VAL   188      38.145  37.692  31.095  1.00  0.00           H
ATOM   2988  CB  VAL   188      37.425  35.719  31.304  1.00  0.00           C
ATOM   2989  HB  VAL   188      37.561  34.745  30.835  1.00  0.00           H
ATOM   2990  CG1 VAL   188      37.936  35.533  32.716  1.00  0.00           C
ATOM   2991 HG11 VAL   188      38.042  36.491  33.222  1.00  0.00           H
ATOM   2992 HG12 VAL   188      37.283  34.936  33.352  1.00  0.00           H
ATOM   2993 HG13 VAL   188      38.923  35.071  32.703  1.00  0.00           H
ATOM   2994  CG2 VAL   188      35.947  36.052  31.392  1.00  0.00           C
ATOM   2995 HG21 VAL   188      35.466  36.281  30.440  1.00  0.00           H
ATOM   2996 HG22 VAL   188      35.815  36.915  32.046  1.00  0.00           H
ATOM   2997 HG23 VAL   188      35.391  35.236  31.853  1.00  0.00           H
ATOM   2998  C   VAL   188      39.664  36.467  30.277  1.00  0.00           C
ATOM   2999  O   VAL   188      40.077  35.550  29.522  1.00  0.00           O
ATOM   3000  N   VAL   189      40.551  37.139  31.048  1.00  0.00           N
ATOM   3001  H   VAL   189      40.166  37.678  31.811  1.00  0.00           H
ATOM   3002  CA  VAL   189      41.999  36.943  31.025  1.00  0.00           C
ATOM   3003  HA  VAL   189      42.276  36.116  30.372  1.00  0.00           H
ATOM   3004  CB  VAL   189      42.820  38.205  30.562  1.00  0.00           C
ATOM   3005  HB  VAL   189      43.903  38.139  30.673  1.00  0.00           H
ATOM   3006  CG1 VAL   189      42.384  38.504  29.108  1.00  0.00           C
ATOM   3007 HG11 VAL   189      41.316  38.714  29.118  1.00  0.00           H
ATOM   3008 HG12 VAL   189      42.954  39.230  28.528  1.00  0.00           H
ATOM   3009 HG13 VAL   189      42.498  37.650  28.440  1.00  0.00           H
ATOM   3010  CG2 VAL   189      42.411  39.365  31.501  1.00  0.00           C
ATOM   3011 HG21 VAL   189      42.621  39.051  32.524  1.00  0.00           H
ATOM   3012 HG22 VAL   189      41.334  39.534  31.465  1.00  0.00           H
ATOM   3013 HG23 VAL   189      42.964  40.272  31.261  1.00  0.00           H
ATOM   3014  C   VAL   189      42.514  36.385  32.327  1.00  0.00           C
ATOM   3015  O   VAL   189      43.581  35.844  32.158  1.00  0.00           O
ATOM   3016  N   ALA   190      41.897  36.585  33.501  1.00  0.00           N
ATOM   3017  H   ALA   190      41.053  37.141  33.498  1.00  0.00           H
ATOM   3018  CA  ALA   190      42.522  35.888  34.645  1.00  0.00           C
ATOM   3019  HA  ALA   190      43.075  35.084  34.159  1.00  0.00           H
ATOM   3020  CB  ALA   190      43.597  36.772  35.340  1.00  0.00           C
ATOM   3021  HB1 ALA   190      44.279  37.096  34.553  1.00  0.00           H
ATOM   3022  HB2 ALA   190      44.165  36.209  36.081  1.00  0.00           H
ATOM   3023  HB3 ALA   190      43.178  37.667  35.797  1.00  0.00           H
ATOM   3024  C   ALA   190      41.381  35.525  35.641  1.00  0.00           C
ATOM   3025  O   ALA   190      40.335  36.141  35.666  1.00  0.00           O
ATOM   3026  N   LEU   191      41.720  34.539  36.409  1.00  0.00           N
ATOM   3027  H   LEU   191      42.595  34.080  36.201  1.00  0.00           H
ATOM   3028  CA  LEU   191      40.981  34.117  37.606  1.00  0.00           C
ATOM   3029  HA  LEU   191      40.063  34.702  37.666  1.00  0.00           H
ATOM   3030  CB  LEU   191      40.445  32.740  37.261  1.00  0.00           C
ATOM   3031  HB2 LEU   191      39.873  32.768  36.333  1.00  0.00           H
ATOM   3032  HB3 LEU   191      41.318  32.112  37.077  1.00  0.00           H
ATOM   3033  CG  LEU   191      39.587  32.200  38.453  1.00  0.00           C
ATOM   3034  HG  LEU   191      39.264  33.027  39.088  1.00  0.00           H
ATOM   3035  CD1 LEU   191      38.297  31.467  37.896  1.00  0.00           C
ATOM   3036 HD11 LEU   191      37.663  32.231  37.445  1.00  0.00           H
ATOM   3037 HD12 LEU   191      37.885  30.862  38.704  1.00  0.00           H
ATOM   3038 HD13 LEU   191      38.658  30.690  37.221  1.00  0.00           H
ATOM   3039  CD2 LEU   191      40.267  31.199  39.307  1.00  0.00           C
ATOM   3040 HD21 LEU   191      40.654  30.373  38.709  1.00  0.00           H
ATOM   3041 HD22 LEU   191      41.099  31.632  39.862  1.00  0.00           H
ATOM   3042 HD23 LEU   191      39.619  30.935  40.142  1.00  0.00           H
ATOM   3043  C   LEU   191      41.869  34.269  38.836  1.00  0.00           C
ATOM   3044  O   LEU   191      42.979  33.706  38.880  1.00  0.00           O
ATOM   3045  N   ILE   192      41.297  34.865  39.902  1.00  0.00           N
ATOM   3046  H   ILE   192      40.339  35.185  39.863  1.00  0.00           H
ATOM   3047  CA  ILE   192      42.081  35.276  41.070  1.00  0.00           C
ATOM   3048  HA  ILE   192      43.120  34.949  41.106  1.00  0.00           H
ATOM   3049  CB  ILE   192      42.125  36.836  41.022  1.00  0.00           C
ATOM   3050  HB  ILE   192      41.102  37.154  40.821  1.00  0.00           H
ATOM   3051  CG2 ILE   192      42.638  37.583  42.252  1.00  0.00           C
ATOM   3052 HG21 ILE   192      42.549  38.669  42.248  1.00  0.00           H
ATOM   3053 HG22 ILE   192      43.645  37.232  42.481  1.00  0.00           H
ATOM   3054 HG23 ILE   192      41.984  37.417  43.108  1.00  0.00           H
ATOM   3055  CG1 ILE   192      42.983  37.255  39.802  1.00  0.00           C
ATOM   3056 HG12 ILE   192      43.728  37.970  40.151  1.00  0.00           H
ATOM   3057 HG13 ILE   192      43.704  36.487  39.523  1.00  0.00           H
ATOM   3058  CD1 ILE   192      42.171  37.833  38.593  1.00  0.00           C
ATOM   3059 HD11 ILE   192      41.715  37.100  37.929  1.00  0.00           H
ATOM   3060 HD12 ILE   192      42.764  38.449  37.916  1.00  0.00           H
ATOM   3061 HD13 ILE   192      41.389  38.520  38.914  1.00  0.00           H
ATOM   3062  C   ILE   192      41.382  34.837  42.337  1.00  0.00           C
ATOM   3063  O   ILE   192      40.172  34.730  42.452  1.00  0.00           O
ATOM   3064  N   ASN   193      42.235  34.683  43.349  1.00  0.00           N
ATOM   3065  H   ASN   193      43.218  34.765  43.134  1.00  0.00           H
ATOM   3066  CA  ASN   193      41.923  34.813  44.774  1.00  0.00           C
ATOM   3067  HA  ASN   193      40.834  34.809  44.833  1.00  0.00           H
ATOM   3068  CB  ASN   193      42.494  33.651  45.539  1.00  0.00           C
ATOM   3069  HB2 ASN   193      41.951  32.785  45.161  1.00  0.00           H
ATOM   3070  HB3 ASN   193      43.531  33.480  45.245  1.00  0.00           H
ATOM   3071  CG  ASN   193      42.349  33.756  47.095  1.00  0.00           C
ATOM   3072  OD1 ASN   193      42.841  34.658  47.730  1.00  0.00           O
ATOM   3073  ND2 ASN   193      41.562  32.848  47.603  1.00  0.00           N
ATOM   3074 HD21 ASN   193      41.243  32.210  46.887  1.00  0.00           H
ATOM   3075 HD22 ASN   193      41.384  32.786  48.596  1.00  0.00           H
ATOM   3076  C   ASN   193      42.365  36.186  45.313  1.00  0.00           C
ATOM   3077  O   ASN   193      43.474  36.601  45.242  1.00  0.00           O
ATOM   3078  N   ASP   194      41.414  36.864  45.965  1.00  0.00           N
ATOM   3079  H   ASP   194      40.465  36.531  45.872  1.00  0.00           H
ATOM   3080  CA  ASP   194      41.550  38.196  46.579  1.00  0.00           C
ATOM   3081  HA  ASP   194      41.631  38.833  45.698  1.00  0.00           H
ATOM   3082  CB  ASP   194      40.263  38.635  47.313  1.00  0.00           C
ATOM   3083  HB2 ASP   194      40.217  39.720  47.409  1.00  0.00           H
ATOM   3084  HB3 ASP   194      39.389  38.369  46.719  1.00  0.00           H
ATOM   3085  CG  ASP   194      40.098  38.031  48.674  1.00  0.00           C
ATOM   3086  OD1 ASP   194      39.823  36.834  48.678  1.00  0.00           O
ATOM   3087  OD2 ASP   194      40.136  38.651  49.729  1.00  0.00           O
ATOM   3088  C   ASP   194      42.778  38.573  47.485  1.00  0.00           C
ATOM   3089  O   ASP   194      43.216  39.705  47.603  1.00  0.00           O
ATOM   3090  N   THR   195      43.344  37.583  48.113  1.00  0.00           N
ATOM   3091  H   THR   195      42.897  36.680  48.064  1.00  0.00           H
ATOM   3092  CA  THR   195      44.607  37.755  48.761  1.00  0.00           C
ATOM   3093  HA  THR   195      44.573  38.584  49.467  1.00  0.00           H
ATOM   3094  CB  THR   195      45.051  36.539  49.620  1.00  0.00           C
ATOM   3095  HB  THR   195      45.144  35.763  48.861  1.00  0.00           H
ATOM   3096  CG2 THR   195      46.403  36.812  50.375  1.00  0.00           C
ATOM   3097 HG21 THR   195      46.409  37.829  50.770  1.00  0.00           H
ATOM   3098 HG22 THR   195      47.239  36.668  49.691  1.00  0.00           H
ATOM   3099 HG23 THR   195      46.431  36.127  51.222  1.00  0.00           H
ATOM   3100  OG1 THR   195      44.062  36.183  50.589  1.00  0.00           O
ATOM   3101  HG1 THR   195      43.246  35.905  50.168  1.00  0.00           H
ATOM   3102  C   THR   195      45.769  37.962  47.783  1.00  0.00           C
ATOM   3103  O   THR   195      46.528  38.912  48.070  1.00  0.00           O
ATOM   3104  N   THR   196      45.861  37.171  46.659  1.00  0.00           N
ATOM   3105  H   THR   196      45.139  36.474  46.541  1.00  0.00           H
ATOM   3106  CA  THR   196      46.784  37.398  45.532  1.00  0.00           C
ATOM   3107  HA  THR   196      47.799  37.378  45.930  1.00  0.00           H
ATOM   3108  CB  THR   196      46.680  36.285  44.494  1.00  0.00           C
ATOM   3109  HB  THR   196      46.120  36.692  43.653  1.00  0.00           H
ATOM   3110  CG2 THR   196      48.052  35.816  43.976  1.00  0.00           C
ATOM   3111 HG21 THR   196      48.412  36.660  43.388  1.00  0.00           H
ATOM   3112 HG22 THR   196      48.074  34.921  43.356  1.00  0.00           H
ATOM   3113 HG23 THR   196      48.714  35.565  44.806  1.00  0.00           H
ATOM   3114  OG1 THR   196      46.178  35.061  45.036  1.00  0.00           O
ATOM   3115  HG1 THR   196      45.841  34.561  44.291  1.00  0.00           H
ATOM   3116  C   THR   196      46.492  38.772  44.954  1.00  0.00           C
ATOM   3117  O   THR   196      47.409  39.437  44.516  1.00  0.00           O
ATOM   3118  N   GLY   197      45.227  39.138  44.806  1.00  0.00           N
ATOM   3119  H   GLY   197      44.533  38.429  44.996  1.00  0.00           H
ATOM   3120  CA  GLY   197      44.838  40.518  44.415  1.00  0.00           C
ATOM   3121  HA2 GLY   197      45.210  40.654  43.400  1.00  0.00           H
ATOM   3122  HA3 GLY   197      43.765  40.704  44.424  1.00  0.00           H
ATOM   3123  C   GLY   197      45.319  41.680  45.356  1.00  0.00           C
ATOM   3124  O   GLY   197      45.866  42.667  44.915  1.00  0.00           O
ATOM   3125  N   THR   198      45.257  41.403  46.673  1.00  0.00           N
ATOM   3126  H   THR   198      44.705  40.605  46.950  1.00  0.00           H
ATOM   3127  CA  THR   198      45.728  42.293  47.732  1.00  0.00           C
ATOM   3128  HA  THR   198      45.169  43.222  47.617  1.00  0.00           H
ATOM   3129  CB  THR   198      45.308  41.756  49.115  1.00  0.00           C
ATOM   3130  HB  THR   198      45.800  40.785  49.157  1.00  0.00           H
ATOM   3131  CG2 THR   198      45.711  42.596  50.290  1.00  0.00           C
ATOM   3132 HG21 THR   198      45.053  43.463  50.349  1.00  0.00           H
ATOM   3133 HG22 THR   198      46.710  43.025  50.216  1.00  0.00           H
ATOM   3134 HG23 THR   198      45.701  42.007  51.207  1.00  0.00           H
ATOM   3135  OG1 THR   198      43.938  41.580  49.338  1.00  0.00           O
ATOM   3136  HG1 THR   198      43.634  40.892  48.742  1.00  0.00           H
ATOM   3137  C   THR   198      47.229  42.636  47.547  1.00  0.00           C
ATOM   3138  O   THR   198      47.712  43.767  47.474  1.00  0.00           O
ATOM   3139  N   LEU   199      48.004  41.536  47.422  1.00  0.00           N
ATOM   3140  H   LEU   199      47.536  40.643  47.364  1.00  0.00           H
ATOM   3141  CA  LEU   199      49.408  41.586  47.005  1.00  0.00           C
ATOM   3142  HA  LEU   199      50.002  42.070  47.780  1.00  0.00           H
ATOM   3143  CB  LEU   199      49.972  40.099  46.857  1.00  0.00           C
ATOM   3144  HB2 LEU   199      50.062  39.636  47.839  1.00  0.00           H
ATOM   3145  HB3 LEU   199      49.273  39.519  46.256  1.00  0.00           H
ATOM   3146  CG  LEU   199      51.230  40.027  45.992  1.00  0.00           C
ATOM   3147  HG  LEU   199      51.288  40.624  45.083  1.00  0.00           H
ATOM   3148  CD1 LEU   199      52.447  40.475  46.718  1.00  0.00           C
ATOM   3149 HD11 LEU   199      52.642  39.849  47.589  1.00  0.00           H
ATOM   3150 HD12 LEU   199      52.343  41.447  47.197  1.00  0.00           H
ATOM   3151 HD13 LEU   199      53.338  40.541  46.092  1.00  0.00           H
ATOM   3152  CD2 LEU   199      51.420  38.654  45.379  1.00  0.00           C
ATOM   3153 HD21 LEU   199      52.400  38.648  44.900  1.00  0.00           H
ATOM   3154 HD22 LEU   199      51.409  37.857  46.123  1.00  0.00           H
ATOM   3155 HD23 LEU   199      50.632  38.339  44.695  1.00  0.00           H
ATOM   3156  C   LEU   199      49.661  42.439  45.766  1.00  0.00           C
ATOM   3157  O   LEU   199      50.207  43.545  45.814  1.00  0.00           O
ATOM   3158  N   VAL   200      49.192  42.010  44.569  1.00  0.00           N
ATOM   3159  H   VAL   200      48.696  41.132  44.556  1.00  0.00           H
ATOM   3160  CA  VAL   200      49.474  42.597  43.262  1.00  0.00           C
ATOM   3161  HA  VAL   200      50.561  42.636  43.178  1.00  0.00           H
ATOM   3162  CB  VAL   200      48.931  41.673  42.172  1.00  0.00           C
ATOM   3163  HB  VAL   200      47.858  41.491  42.241  1.00  0.00           H
ATOM   3164  CG1 VAL   200      49.079  42.305  40.824  1.00  0.00           C
ATOM   3165 HG11 VAL   200      50.038  42.814  40.737  1.00  0.00           H
ATOM   3166 HG12 VAL   200      49.169  41.457  40.147  1.00  0.00           H
ATOM   3167 HG13 VAL   200      48.222  42.894  40.498  1.00  0.00           H
ATOM   3168  CG2 VAL   200      49.594  40.357  42.079  1.00  0.00           C
ATOM   3169 HG21 VAL   200      50.249  40.179  42.932  1.00  0.00           H
ATOM   3170 HG22 VAL   200      50.395  40.232  41.350  1.00  0.00           H
ATOM   3171 HG23 VAL   200      48.832  39.581  42.000  1.00  0.00           H
ATOM   3172  C   VAL   200      48.916  44.028  43.054  1.00  0.00           C
ATOM   3173  O   VAL   200      49.516  44.915  42.405  1.00  0.00           O
ATOM   3174  N   ALA   201      47.750  44.328  43.677  1.00  0.00           N
ATOM   3175  H   ALA   201      47.253  43.670  44.259  1.00  0.00           H
ATOM   3176  CA  ALA   201      47.208  45.712  43.583  1.00  0.00           C
ATOM   3177  HA  ALA   201      47.104  45.939  42.523  1.00  0.00           H
ATOM   3178  CB  ALA   201      45.858  45.686  44.404  1.00  0.00           C
ATOM   3179  HB1 ALA   201      45.513  46.703  44.218  1.00  0.00           H
ATOM   3180  HB2 ALA   201      45.998  45.610  45.483  1.00  0.00           H
ATOM   3181  HB3 ALA   201      45.105  44.967  44.082  1.00  0.00           H
ATOM   3182  C   ALA   201      48.152  46.671  44.322  1.00  0.00           C
ATOM   3183  O   ALA   201      48.533  47.701  43.836  1.00  0.00           O
ATOM   3184  N   SER   202      48.521  46.322  45.537  1.00  0.00           N
ATOM   3185  H   SER   202      48.075  45.547  46.009  1.00  0.00           H
ATOM   3186  CA  SER   202      49.390  47.147  46.325  1.00  0.00           C
ATOM   3187  HA  SER   202      48.884  48.107  46.420  1.00  0.00           H
ATOM   3188  CB  SER   202      49.417  46.668  47.787  1.00  0.00           C
ATOM   3189  HB2 SER   202      50.087  45.808  47.780  1.00  0.00           H
ATOM   3190  HB3 SER   202      49.933  47.421  48.382  1.00  0.00           H
ATOM   3191  OG  SER   202      48.119  46.374  48.302  1.00  0.00           O
ATOM   3192  HG  SER   202      47.893  45.495  47.990  1.00  0.00           H
ATOM   3193  C   SER   202      50.770  47.276  45.739  1.00  0.00           C
ATOM   3194  O   SER   202      51.328  48.389  45.587  1.00  0.00           O
ATOM   3195  N   TYR   203      51.279  46.143  45.216  1.00  0.00           N
ATOM   3196  H   TYR   203      50.808  45.262  45.360  1.00  0.00           H
ATOM   3197  CA  TYR   203      52.602  45.996  44.576  1.00  0.00           C
ATOM   3198  HA  TYR   203      53.219  46.549  45.285  1.00  0.00           H
ATOM   3199  CB  TYR   203      53.106  44.491  44.585  1.00  0.00           C
ATOM   3200  HB2 TYR   203      52.875  43.979  45.519  1.00  0.00           H
ATOM   3201  HB3 TYR   203      52.399  44.096  43.854  1.00  0.00           H
ATOM   3202  CG  TYR   203      54.401  44.033  43.999  1.00  0.00           C
ATOM   3203  CD1 TYR   203      55.549  44.921  44.016  1.00  0.00           C
ATOM   3204  HD1 TYR   203      55.444  45.855  44.547  1.00  0.00           H
ATOM   3205  CE1 TYR   203      56.760  44.453  43.498  1.00  0.00           C
ATOM   3206  HE1 TYR   203      57.699  44.984  43.532  1.00  0.00           H
ATOM   3207  CZ  TYR   203      56.846  43.204  42.853  1.00  0.00           C
ATOM   3208  OH  TYR   203      58.077  42.815  42.418  1.00  0.00           O
ATOM   3209  HH  TYR   203      58.751  43.169  43.001  1.00  0.00           H
ATOM   3210  CE2 TYR   203      55.755  42.298  42.847  1.00  0.00           C
ATOM   3211  HE2 TYR   203      55.828  41.290  42.466  1.00  0.00           H
ATOM   3212  CD2 TYR   203      54.561  42.774  43.373  1.00  0.00           C
ATOM   3213  HD2 TYR   203      53.677  42.162  43.474  1.00  0.00           H
ATOM   3214  C   TYR   203      52.677  46.824  43.243  1.00  0.00           C
ATOM   3215  O   TYR   203      53.737  47.335  42.956  1.00  0.00           O
ATOM   3216  N   TYR   204      51.564  47.177  42.552  1.00  0.00           N
ATOM   3217  H   TYR   204      50.776  46.590  42.788  1.00  0.00           H
ATOM   3218  CA  TYR   204      51.597  48.103  41.352  1.00  0.00           C
ATOM   3219  HA  TYR   204      52.442  47.768  40.752  1.00  0.00           H
ATOM   3220  CB  TYR   204      50.320  48.018  40.469  1.00  0.00           C
ATOM   3221  HB2 TYR   204      50.477  47.005  40.099  1.00  0.00           H
ATOM   3222  HB3 TYR   204      49.445  47.956  41.116  1.00  0.00           H
ATOM   3223  CG  TYR   204      50.133  49.105  39.462  1.00  0.00           C
ATOM   3224  CD1 TYR   204      50.665  48.956  38.193  1.00  0.00           C
ATOM   3225  HD1 TYR   204      51.355  48.186  37.880  1.00  0.00           H
ATOM   3226  CE1 TYR   204      50.280  49.885  37.174  1.00  0.00           C
ATOM   3227  HE1 TYR   204      50.684  49.864  36.172  1.00  0.00           H
ATOM   3228  CZ  TYR   204      49.385  50.878  37.420  1.00  0.00           C
ATOM   3229  OH  TYR   204      49.082  51.737  36.427  1.00  0.00           O
ATOM   3230  HH  TYR   204      49.184  51.274  35.592  1.00  0.00           H
ATOM   3231  CE2 TYR   204      48.735  50.982  38.682  1.00  0.00           C
ATOM   3232  HE2 TYR   204      47.919  51.669  38.850  1.00  0.00           H
ATOM   3233  CD2 TYR   204      49.116  50.045  39.720  1.00  0.00           C
ATOM   3234  HD2 TYR   204      48.688  50.032  40.711  1.00  0.00           H
ATOM   3235  C   TYR   204      51.758  49.533  41.864  1.00  0.00           C
ATOM   3236  O   TYR   204      52.603  50.353  41.361  1.00  0.00           O
ATOM   3237  N   THR   205      51.074  49.911  42.886  1.00  0.00           N
ATOM   3238  H   THR   205      50.612  49.169  43.392  1.00  0.00           H
ATOM   3239  CA  THR   205      51.175  51.224  43.527  1.00  0.00           C
ATOM   3240  HA  THR   205      51.188  52.053  42.820  1.00  0.00           H
ATOM   3241  CB  THR   205      49.966  51.608  44.384  1.00  0.00           C
ATOM   3242  HB  THR   205      50.168  52.657  44.598  1.00  0.00           H
ATOM   3243  CG2 THR   205      48.563  51.504  43.794  1.00  0.00           C
ATOM   3244 HG21 THR   205      48.697  52.067  42.870  1.00  0.00           H
ATOM   3245 HG22 THR   205      47.912  51.898  44.574  1.00  0.00           H
ATOM   3246 HG23 THR   205      48.407  50.443  43.600  1.00  0.00           H
ATOM   3247  OG1 THR   205      49.960  50.935  45.644  1.00  0.00           O
ATOM   3248  HG1 THR   205      50.310  50.066  45.432  1.00  0.00           H
ATOM   3249  C   THR   205      52.449  51.535  44.252  1.00  0.00           C
ATOM   3250  O   THR   205      52.942  52.655  44.252  1.00  0.00           O
ATOM   3251  N   ASP   206      53.044  50.528  44.899  1.00  0.00           N
ATOM   3252  H   ASP   206      52.523  49.663  44.888  1.00  0.00           H
ATOM   3253  CA  ASP   206      54.145  50.686  45.775  1.00  0.00           C
ATOM   3254  HA  ASP   206      54.661  51.628  45.592  1.00  0.00           H
ATOM   3255  CB  ASP   206      53.633  50.657  47.268  1.00  0.00           C
ATOM   3256  HB2 ASP   206      52.983  51.532  47.273  1.00  0.00           H
ATOM   3257  HB3 ASP   206      53.008  49.765  47.326  1.00  0.00           H
ATOM   3258  CG  ASP   206      54.719  50.823  48.379  1.00  0.00           C
ATOM   3259  OD1 ASP   206      54.471  50.440  49.501  1.00  0.00           O
ATOM   3260  OD2 ASP   206      55.782  51.435  48.108  1.00  0.00           O
ATOM   3261  C   ASP   206      55.186  49.589  45.587  1.00  0.00           C
ATOM   3262  O   ASP   206      55.065  48.465  46.079  1.00  0.00           O
ATOM   3263  N   PRO   207      56.348  49.868  44.953  1.00  0.00           N
ATOM   3264  CD  PRO   207      56.930  51.142  44.642  1.00  0.00           C
ATOM   3265  HD2 PRO   207      57.028  51.884  45.436  1.00  0.00           H
ATOM   3266  HD3 PRO   207      56.275  51.621  43.914  1.00  0.00           H
ATOM   3267  CG  PRO   207      58.326  50.830  44.066  1.00  0.00           C
ATOM   3268  HG2 PRO   207      59.096  50.952  44.829  1.00  0.00           H
ATOM   3269  HG3 PRO   207      58.691  51.357  43.185  1.00  0.00           H
ATOM   3270  CB  PRO   207      58.183  49.366  43.607  1.00  0.00           C
ATOM   3271  HB2 PRO   207      59.104  48.793  43.506  1.00  0.00           H
ATOM   3272  HB3 PRO   207      57.690  49.419  42.637  1.00  0.00           H
ATOM   3273  CA  PRO   207      57.249  48.797  44.615  1.00  0.00           C
ATOM   3274  HA  PRO   207      56.773  47.983  44.070  1.00  0.00           H
ATOM   3275  C   PRO   207      57.909  48.195  45.886  1.00  0.00           C
ATOM   3276  O   PRO   207      58.572  47.171  45.879  1.00  0.00           O
ATOM   3277  N   GLU   208      57.781  48.877  47.028  1.00  0.00           N
ATOM   3278  H   GLU   208      57.214  49.709  47.108  1.00  0.00           H
ATOM   3279  CA  GLU   208      58.238  48.204  48.247  1.00  0.00           C
ATOM   3280  HA  GLU   208      59.221  47.794  48.014  1.00  0.00           H
ATOM   3281  CB  GLU   208      58.416  49.261  49.302  1.00  0.00           C
ATOM   3282  HB2 GLU   208      57.403  49.526  49.604  1.00  0.00           H
ATOM   3283  HB3 GLU   208      58.721  48.813  50.249  1.00  0.00           H
ATOM   3284  CG  GLU   208      59.265  50.557  49.090  1.00  0.00           C
ATOM   3285  HG2 GLU   208      58.824  51.231  48.357  1.00  0.00           H
ATOM   3286  HG3 GLU   208      59.113  51.186  49.968  1.00  0.00           H
ATOM   3287  CD  GLU   208      60.665  50.538  48.671  1.00  0.00           C
ATOM   3288  OE1 GLU   208      61.118  49.688  47.833  1.00  0.00           O
ATOM   3289  OE2 GLU   208      61.410  51.307  49.311  1.00  0.00           O
ATOM   3290  C   GLU   208      57.431  47.039  48.743  1.00  0.00           C
ATOM   3291  O   GLU   208      57.791  46.375  49.685  1.00  0.00           O
ATOM   3292  N   THR   209      56.280  46.715  48.124  1.00  0.00           N
ATOM   3293  H   THR   209      56.048  47.395  47.414  1.00  0.00           H
ATOM   3294  CA  THR   209      55.366  45.665  48.594  1.00  0.00           C
ATOM   3295  HA  THR   209      55.228  45.897  49.650  1.00  0.00           H
ATOM   3296  CB  THR   209      54.004  45.685  47.813  1.00  0.00           C
ATOM   3297  HB  THR   209      54.071  45.359  46.774  1.00  0.00           H
ATOM   3298  CG2 THR   209      52.975  44.808  48.527  1.00  0.00           C
ATOM   3299 HG21 THR   209      53.052  43.768  48.213  1.00  0.00           H
ATOM   3300 HG22 THR   209      52.001  45.179  48.203  1.00  0.00           H
ATOM   3301 HG23 THR   209      53.098  44.888  49.607  1.00  0.00           H
ATOM   3302  OG1 THR   209      53.498  46.957  47.845  1.00  0.00           O
ATOM   3303  HG1 THR   209      54.027  47.406  47.182  1.00  0.00           H
ATOM   3304  C   THR   209      55.987  44.271  48.468  1.00  0.00           C
ATOM   3305  O   THR   209      56.123  43.741  47.404  1.00  0.00           O
ATOM   3306  N   LYS   210      56.182  43.540  49.613  1.00  0.00           N
ATOM   3307  H   LYS   210      56.087  44.053  50.478  1.00  0.00           H
ATOM   3308  CA  LYS   210      56.832  42.224  49.661  1.00  0.00           C
ATOM   3309  HA  LYS   210      57.372  42.040  48.733  1.00  0.00           H
ATOM   3310  CB  LYS   210      57.818  42.283  50.864  1.00  0.00           C
ATOM   3311  HB2 LYS   210      57.200  42.453  51.745  1.00  0.00           H
ATOM   3312  HB3 LYS   210      58.309  41.331  51.057  1.00  0.00           H
ATOM   3313  CG  LYS   210      58.929  43.319  50.742  1.00  0.00           C
ATOM   3314  HG2 LYS   210      58.582  44.313  51.023  1.00  0.00           H
ATOM   3315  HG3 LYS   210      59.631  43.069  51.537  1.00  0.00           H
ATOM   3316  CD  LYS   210      59.547  43.354  49.382  1.00  0.00           C
ATOM   3317  HD2 LYS   210      59.964  42.417  49.012  1.00  0.00           H
ATOM   3318  HD3 LYS   210      58.823  43.735  48.661  1.00  0.00           H
ATOM   3319  CE  LYS   210      60.702  44.369  49.348  1.00  0.00           C
ATOM   3320  HE2 LYS   210      60.325  45.295  49.782  1.00  0.00           H
ATOM   3321  HE3 LYS   210      61.464  43.972  50.019  1.00  0.00           H
ATOM   3322  NZ  LYS   210      61.136  44.690  48.019  1.00  0.00           N
ATOM   3323  HZ1 LYS   210      61.842  44.080  47.632  1.00  0.00           H
ATOM   3324  HZ2 LYS   210      61.588  45.594  48.012  1.00  0.00           H
ATOM   3325  HZ3 LYS   210      60.370  44.747  47.363  1.00  0.00           H
ATOM   3326  C   LYS   210      55.844  41.106  49.858  1.00  0.00           C
ATOM   3327  O   LYS   210      56.007  39.936  49.497  1.00  0.00           O
ATOM   3328  N   MET   211      54.731  41.319  50.508  1.00  0.00           N
ATOM   3329  H   MET   211      54.492  42.286  50.669  1.00  0.00           H
ATOM   3330  CA  MET   211      53.716  40.397  50.822  1.00  0.00           C
ATOM   3331  HA  MET   211      53.555  39.702  49.998  1.00  0.00           H
ATOM   3332  CB  MET   211      54.163  39.470  51.972  1.00  0.00           C
ATOM   3333  HB2 MET   211      54.965  38.825  51.617  1.00  0.00           H
ATOM   3334  HB3 MET   211      54.592  40.136  52.721  1.00  0.00           H
ATOM   3335  CG  MET   211      53.089  38.613  52.610  1.00  0.00           C
ATOM   3336  HG2 MET   211      52.305  39.114  53.178  1.00  0.00           H
ATOM   3337  HG3 MET   211      52.616  38.028  51.821  1.00  0.00           H
ATOM   3338  SD  MET   211      53.874  37.583  53.854  1.00  0.00           S
ATOM   3339  CE  MET   211      52.544  36.432  54.307  1.00  0.00           C
ATOM   3340  HE1 MET   211      52.917  35.565  54.851  1.00  0.00           H
ATOM   3341  HE2 MET   211      51.960  36.910  55.094  1.00  0.00           H
ATOM   3342  HE3 MET   211      51.953  36.095  53.456  1.00  0.00           H
ATOM   3343  C   MET   211      52.332  41.066  50.841  1.00  0.00           C
ATOM   3344  O   MET   211      52.188  42.166  51.335  1.00  0.00           O
ATOM   3345  N   GLY   212      51.285  40.389  50.501  1.00  0.00           N
ATOM   3346  H   GLY   212      51.425  39.404  50.326  1.00  0.00           H
ATOM   3347  CA  GLY   212      49.821  40.769  50.720  1.00  0.00           C
ATOM   3348  HA2 GLY   212      49.625  41.751  51.148  1.00  0.00           H
ATOM   3349  HA3 GLY   212      49.292  40.565  49.790  1.00  0.00           H
ATOM   3350  C   GLY   212      49.303  39.724  51.655  1.00  0.00           C
ATOM   3351  O   GLY   212      49.627  38.549  51.525  1.00  0.00           O
ATOM   3352  N   VAL   213      48.491  40.118  52.602  1.00  0.00           N
ATOM   3353  H   VAL   213      48.487  41.106  52.813  1.00  0.00           H
ATOM   3354  CA  VAL   213      48.198  39.245  53.792  1.00  0.00           C
ATOM   3355  HA  VAL   213      47.990  38.233  53.445  1.00  0.00           H
ATOM   3356  CB  VAL   213      49.393  39.277  54.738  1.00  0.00           C
ATOM   3357  HB  VAL   213      50.238  38.786  54.254  1.00  0.00           H
ATOM   3358  CG1 VAL   213      49.878  40.627  55.270  1.00  0.00           C
ATOM   3359 HG11 VAL   213      49.182  41.136  55.938  1.00  0.00           H
ATOM   3360 HG12 VAL   213      50.724  40.489  55.942  1.00  0.00           H
ATOM   3361 HG13 VAL   213      50.165  41.201  54.390  1.00  0.00           H
ATOM   3362  CG2 VAL   213      49.194  38.284  55.861  1.00  0.00           C
ATOM   3363 HG21 VAL   213      50.131  38.215  56.412  1.00  0.00           H
ATOM   3364 HG22 VAL   213      48.861  37.286  55.575  1.00  0.00           H
ATOM   3365 HG23 VAL   213      48.515  38.805  56.536  1.00  0.00           H
ATOM   3366  C   VAL   213      46.865  39.724  54.421  1.00  0.00           C
ATOM   3367  O   VAL   213      46.470  40.870  54.519  1.00  0.00           O
ATOM   3368  N   ILE   214      46.158  38.713  54.930  1.00  0.00           N
ATOM   3369  H   ILE   214      46.417  37.757  54.732  1.00  0.00           H
ATOM   3370  CA  ILE   214      44.740  38.833  55.539  1.00  0.00           C
ATOM   3371  HA  ILE   214      44.373  39.829  55.286  1.00  0.00           H
ATOM   3372  CB  ILE   214      43.763  37.851  54.850  1.00  0.00           C
ATOM   3373  HB  ILE   214      44.095  36.830  55.035  1.00  0.00           H
ATOM   3374  CG2 ILE   214      42.329  37.947  55.403  1.00  0.00           C
ATOM   3375 HG21 ILE   214      42.363  37.627  56.445  1.00  0.00           H
ATOM   3376 HG22 ILE   214      41.491  37.416  54.951  1.00  0.00           H
ATOM   3377 HG23 ILE   214      41.948  38.967  55.447  1.00  0.00           H
ATOM   3378  CG1 ILE   214      43.799  38.009  53.291  1.00  0.00           C
ATOM   3379 HG12 ILE   214      44.810  37.752  52.977  1.00  0.00           H
ATOM   3380 HG13 ILE   214      43.119  37.243  52.918  1.00  0.00           H
ATOM   3381  CD1 ILE   214      43.348  39.397  52.762  1.00  0.00           C
ATOM   3382 HD11 ILE   214      42.274  39.336  52.581  1.00  0.00           H
ATOM   3383 HD12 ILE   214      43.882  39.676  51.853  1.00  0.00           H
ATOM   3384 HD13 ILE   214      43.466  40.127  53.561  1.00  0.00           H
ATOM   3385  C   ILE   214      44.874  38.617  57.075  1.00  0.00           C
ATOM   3386  O   ILE   214      45.488  37.647  57.516  1.00  0.00           O
ATOM   3387  N   PHE   215      44.384  39.596  57.845  1.00  0.00           N
ATOM   3388  H   PHE   215      44.192  40.495  57.429  1.00  0.00           H
ATOM   3389  CA  PHE   215      44.050  39.405  59.270  1.00  0.00           C
ATOM   3390  HA  PHE   215      44.372  38.418  59.603  1.00  0.00           H
ATOM   3391  CB  PHE   215      44.797  40.497  60.150  1.00  0.00           C
ATOM   3392  HB2 PHE   215      44.490  41.495  59.835  1.00  0.00           H
ATOM   3393  HB3 PHE   215      44.445  40.376  61.174  1.00  0.00           H
ATOM   3394  CG  PHE   215      46.346  40.560  60.063  1.00  0.00           C
ATOM   3395  CD1 PHE   215      46.965  39.930  61.129  1.00  0.00           C
ATOM   3396  HD1 PHE   215      46.414  39.433  61.914  1.00  0.00           H
ATOM   3397  CE1 PHE   215      48.381  40.033  61.176  1.00  0.00           C
ATOM   3398  HE1 PHE   215      48.822  39.577  62.050  1.00  0.00           H
ATOM   3399  CZ  PHE   215      49.172  40.608  60.157  1.00  0.00           C
ATOM   3400  HZ  PHE   215      50.246  40.541  60.249  1.00  0.00           H
ATOM   3401  CE2 PHE   215      48.510  41.028  59.000  1.00  0.00           C
ATOM   3402  HE2 PHE   215      49.098  41.414  58.180  1.00  0.00           H
ATOM   3403  CD2 PHE   215      47.056  41.077  58.983  1.00  0.00           C
ATOM   3404  HD2 PHE   215      46.583  41.447  58.086  1.00  0.00           H
ATOM   3405  C   PHE   215      42.502  39.525  59.472  1.00  0.00           C
ATOM   3406  O   PHE   215      42.016  40.691  59.468  1.00  0.00           O
ATOM   3407  N   GLY   216      41.687  38.458  59.734  1.00  0.00           N
ATOM   3408  H   GLY   216      42.073  37.537  59.890  1.00  0.00           H
ATOM   3409  CA  GLY   216      40.280  38.638  59.462  1.00  0.00           C
ATOM   3410  HA2 GLY   216      39.909  39.530  59.968  1.00  0.00           H
ATOM   3411  HA3 GLY   216      40.159  38.834  58.397  1.00  0.00           H
ATOM   3412  C   GLY   216      39.379  37.442  59.851  1.00  0.00           C
ATOM   3413  O   GLY   216      39.519  36.826  60.879  1.00  0.00           O
ATOM   3414  N   THR   217      38.447  37.110  58.972  1.00  0.00           N
ATOM   3415  H   THR   217      38.367  37.568  58.076  1.00  0.00           H
ATOM   3416  CA  THR   217      37.433  36.039  59.172  1.00  0.00           C
ATOM   3417  HA  THR   217      37.163  36.094  60.227  1.00  0.00           H
ATOM   3418  CB  THR   217      36.102  36.217  58.384  1.00  0.00           C
ATOM   3419  HB  THR   217      35.468  35.330  58.383  1.00  0.00           H
ATOM   3420  CG2 THR   217      35.358  37.482  58.879  1.00  0.00           C
ATOM   3421 HG21 THR   217      35.920  38.366  58.575  1.00  0.00           H
ATOM   3422 HG22 THR   217      35.282  37.473  59.966  1.00  0.00           H
ATOM   3423 HG23 THR   217      34.373  37.613  58.432  1.00  0.00           H
ATOM   3424  OG1 THR   217      36.442  36.504  56.999  1.00  0.00           O
ATOM   3425  HG1 THR   217      36.939  35.766  56.639  1.00  0.00           H
ATOM   3426  C   THR   217      38.055  34.676  58.906  1.00  0.00           C
ATOM   3427  O   THR   217      37.356  33.673  58.889  1.00  0.00           O
ATOM   3428  N   GLY   218      39.304  34.567  58.806  1.00  0.00           N
ATOM   3429  H   GLY   218      39.787  35.432  59.005  1.00  0.00           H
ATOM   3430  CA  GLY   218      40.176  33.534  58.349  1.00  0.00           C
ATOM   3431  HA2 GLY   218      39.911  32.561  58.763  1.00  0.00           H
ATOM   3432  HA3 GLY   218      40.140  33.408  57.266  1.00  0.00           H
ATOM   3433  C   GLY   218      41.676  33.917  58.680  1.00  0.00           C
ATOM   3434  O   GLY   218      41.964  34.921  59.322  1.00  0.00           O
ATOM   3435  N   VAL   219      42.692  33.254  58.127  1.00  0.00           N
ATOM   3436  H   VAL   219      42.463  32.442  57.572  1.00  0.00           H
ATOM   3437  CA  VAL   219      44.021  33.752  58.038  1.00  0.00           C
ATOM   3438  HA  VAL   219      43.973  34.840  57.996  1.00  0.00           H
ATOM   3439  CB  VAL   219      44.975  33.371  59.203  1.00  0.00           C
ATOM   3440  HB  VAL   219      44.399  33.549  60.111  1.00  0.00           H
ATOM   3441  CG1 VAL   219      45.404  31.923  59.344  1.00  0.00           C
ATOM   3442 HG11 VAL   219      46.137  31.688  58.573  1.00  0.00           H
ATOM   3443 HG12 VAL   219      45.905  31.797  60.303  1.00  0.00           H
ATOM   3444 HG13 VAL   219      44.586  31.237  59.123  1.00  0.00           H
ATOM   3445  CG2 VAL   219      46.234  34.259  59.140  1.00  0.00           C
ATOM   3446 HG21 VAL   219      46.810  34.289  60.065  1.00  0.00           H
ATOM   3447 HG22 VAL   219      45.972  35.246  58.763  1.00  0.00           H
ATOM   3448 HG23 VAL   219      46.824  33.792  58.350  1.00  0.00           H
ATOM   3449  C   VAL   219      44.610  33.326  56.736  1.00  0.00           C
ATOM   3450  O   VAL   219      44.437  32.208  56.315  1.00  0.00           O
ATOM   3451  N   ASN   220      45.288  34.212  55.985  1.00  0.00           N
ATOM   3452  H   ASN   220      45.430  35.098  56.449  1.00  0.00           H
ATOM   3453  CA  ASN   220      45.903  33.951  54.664  1.00  0.00           C
ATOM   3454  HA  ASN   220      46.422  32.992  54.693  1.00  0.00           H
ATOM   3455  CB  ASN   220      44.883  33.784  53.518  1.00  0.00           C
ATOM   3456  HB2 ASN   220      44.046  33.128  53.762  1.00  0.00           H
ATOM   3457  HB3 ASN   220      44.446  34.728  53.194  1.00  0.00           H
ATOM   3458  CG  ASN   220      45.438  33.092  52.328  1.00  0.00           C
ATOM   3459  OD1 ASN   220      46.378  32.377  52.513  1.00  0.00           O
ATOM   3460  ND2 ASN   220      44.824  33.236  51.180  1.00  0.00           N
ATOM   3461 HD21 ASN   220      44.057  33.893  51.190  1.00  0.00           H
ATOM   3462 HD22 ASN   220      45.324  33.025  50.329  1.00  0.00           H
ATOM   3463  C   ASN   220      46.898  35.046  54.203  1.00  0.00           C
ATOM   3464  O   ASN   220      46.882  36.136  54.792  1.00  0.00           O
ATOM   3465  N   GLY   221      47.826  34.668  53.290  1.00  0.00           N
ATOM   3466  H   GLY   221      47.611  33.765  52.895  1.00  0.00           H
ATOM   3467  CA  GLY   221      48.887  35.510  52.727  1.00  0.00           C
ATOM   3468  HA2 GLY   221      48.574  36.553  52.669  1.00  0.00           H
ATOM   3469  HA3 GLY   221      49.699  35.380  53.444  1.00  0.00           H
ATOM   3470  C   GLY   221      49.461  35.136  51.314  1.00  0.00           C
ATOM   3471  O   GLY   221      49.186  33.978  50.994  1.00  0.00           O
ATOM   3472  N   ALA   222      50.110  36.069  50.546  1.00  0.00           N
ATOM   3473  H   ALA   222      50.193  37.013  50.896  1.00  0.00           H
ATOM   3474  CA  ALA   222      50.585  35.787  49.175  1.00  0.00           C
ATOM   3475  HA  ALA   222      50.864  34.739  49.067  1.00  0.00           H
ATOM   3476  CB  ALA   222      49.461  36.003  48.176  1.00  0.00           C
ATOM   3477  HB1 ALA   222      48.692  35.272  48.424  1.00  0.00           H
ATOM   3478  HB2 ALA   222      49.749  35.679  47.177  1.00  0.00           H
ATOM   3479  HB3 ALA   222      49.074  37.021  48.138  1.00  0.00           H
ATOM   3480  C   ALA   222      51.839  36.638  48.732  1.00  0.00           C
ATOM   3481  O   ALA   222      52.063  37.788  49.241  1.00  0.00           O
ATOM   3482  N   TYR   223      52.680  36.088  47.864  1.00  0.00           N
ATOM   3483  H   TYR   223      52.448  35.134  47.626  1.00  0.00           H
ATOM   3484  CA  TYR   223      54.058  36.542  47.569  1.00  0.00           C
ATOM   3485  HA  TYR   223      54.061  37.632  47.547  1.00  0.00           H
ATOM   3486  CB  TYR   223      55.037  36.186  48.805  1.00  0.00           C
ATOM   3487  HB2 TYR   223      55.892  36.832  48.610  1.00  0.00           H
ATOM   3488  HB3 TYR   223      54.506  36.420  49.728  1.00  0.00           H
ATOM   3489  CG  TYR   223      55.400  34.726  48.946  1.00  0.00           C
ATOM   3490  CD1 TYR   223      54.427  33.730  49.188  1.00  0.00           C
ATOM   3491  HD1 TYR   223      53.422  34.011  49.468  1.00  0.00           H
ATOM   3492  CE1 TYR   223      54.808  32.372  49.171  1.00  0.00           C
ATOM   3493  HE1 TYR   223      54.086  31.636  49.497  1.00  0.00           H
ATOM   3494  CZ  TYR   223      56.161  32.024  48.983  1.00  0.00           C
ATOM   3495  OH  TYR   223      56.493  30.758  48.999  1.00  0.00           O
ATOM   3496  HH  TYR   223      57.280  30.620  48.467  1.00  0.00           H
ATOM   3497  CE2 TYR   223      57.108  32.984  48.704  1.00  0.00           C
ATOM   3498  HE2 TYR   223      58.137  32.726  48.497  1.00  0.00           H
ATOM   3499  CD2 TYR   223      56.724  34.350  48.719  1.00  0.00           C
ATOM   3500  HD2 TYR   223      57.445  35.101  48.433  1.00  0.00           H
ATOM   3501  C   TYR   223      54.434  35.950  46.253  1.00  0.00           C
ATOM   3502  O   TYR   223      53.782  35.089  45.728  1.00  0.00           O
ATOM   3503  N   TYR   224      55.492  36.487  45.673  1.00  0.00           N
ATOM   3504  H   TYR   224      55.965  37.217  46.186  1.00  0.00           H
ATOM   3505  CA  TYR   224      56.242  35.804  44.607  1.00  0.00           C
ATOM   3506  HA  TYR   224      55.560  35.066  44.185  1.00  0.00           H
ATOM   3507  CB  TYR   224      56.783  36.861  43.683  1.00  0.00           C
ATOM   3508  HB2 TYR   224      57.433  37.549  44.225  1.00  0.00           H
ATOM   3509  HB3 TYR   224      57.502  36.408  43.002  1.00  0.00           H
ATOM   3510  CG  TYR   224      55.669  37.516  42.875  1.00  0.00           C
ATOM   3511  CD1 TYR   224      55.501  37.082  41.563  1.00  0.00           C
ATOM   3512  HD1 TYR   224      56.076  36.223  41.252  1.00  0.00           H
ATOM   3513  CE1 TYR   224      54.619  37.821  40.695  1.00  0.00           C
ATOM   3514  HE1 TYR   224      54.436  37.592  39.655  1.00  0.00           H
ATOM   3515  CZ  TYR   224      53.870  38.912  41.154  1.00  0.00           C
ATOM   3516  OH  TYR   224      53.118  39.601  40.313  1.00  0.00           O
ATOM   3517  HH  TYR   224      53.308  39.397  39.395  1.00  0.00           H
ATOM   3518  CE2 TYR   224      54.073  39.327  42.491  1.00  0.00           C
ATOM   3519  HE2 TYR   224      53.495  40.187  42.796  1.00  0.00           H
ATOM   3520  CD2 TYR   224      54.895  38.621  43.383  1.00  0.00           C
ATOM   3521  HD2 TYR   224      55.038  39.021  44.376  1.00  0.00           H
ATOM   3522  C   TYR   224      57.355  34.931  45.174  1.00  0.00           C
ATOM   3523  O   TYR   224      58.166  35.354  46.019  1.00  0.00           O
ATOM   3524  N   ASP   225      57.539  33.798  44.492  1.00  0.00           N
ATOM   3525  H   ASP   225      56.831  33.467  43.852  1.00  0.00           H
ATOM   3526  CA  ASP   225      58.674  32.870  44.678  1.00  0.00           C
ATOM   3527  HA  ASP   225      59.332  33.383  45.380  1.00  0.00           H
ATOM   3528  CB  ASP   225      58.080  31.655  45.443  1.00  0.00           C
ATOM   3529  HB2 ASP   225      57.162  31.926  45.963  1.00  0.00           H
ATOM   3530  HB3 ASP   225      57.828  30.823  44.787  1.00  0.00           H
ATOM   3531  CG  ASP   225      59.034  31.074  46.497  1.00  0.00           C
ATOM   3532  OD1 ASP   225      60.258  31.442  46.520  1.00  0.00           O
ATOM   3533  OD2 ASP   225      58.583  30.405  47.420  1.00  0.00           O
ATOM   3534  C   ASP   225      59.336  32.594  43.323  1.00  0.00           C
ATOM   3535  O   ASP   225      58.990  33.202  42.290  1.00  0.00           O
ATOM   3536  N   VAL   226      60.428  31.816  43.334  1.00  0.00           N
ATOM   3537  H   VAL   226      60.617  31.260  44.155  1.00  0.00           H
ATOM   3538  CA  VAL   226      61.257  31.421  42.215  1.00  0.00           C
ATOM   3539  HA  VAL   226      60.970  32.095  41.409  1.00  0.00           H
ATOM   3540  CB  VAL   226      62.797  31.538  42.511  1.00  0.00           C
ATOM   3541  HB  VAL   226      62.819  32.550  42.917  1.00  0.00           H
ATOM   3542  CG1 VAL   226      63.259  30.568  43.595  1.00  0.00           C
ATOM   3543 HG11 VAL   226      63.266  29.539  43.235  1.00  0.00           H
ATOM   3544 HG12 VAL   226      64.296  30.805  43.831  1.00  0.00           H
ATOM   3545 HG13 VAL   226      62.737  30.796  44.525  1.00  0.00           H
ATOM   3546  CG2 VAL   226      63.787  31.309  41.293  1.00  0.00           C
ATOM   3547 HG21 VAL   226      63.387  31.636  40.332  1.00  0.00           H
ATOM   3548 HG22 VAL   226      63.968  30.240  41.185  1.00  0.00           H
ATOM   3549 HG23 VAL   226      64.657  31.925  41.526  1.00  0.00           H
ATOM   3550  C   VAL   226      60.818  29.976  41.795  1.00  0.00           C
ATOM   3551  O   VAL   226      60.893  29.060  42.591  1.00  0.00           O
ATOM   3552  N   CYS   227      60.524  29.785  40.502  1.00  0.00           N
ATOM   3553  H   CYS   227      60.450  30.519  39.812  1.00  0.00           H
ATOM   3554  CA  CYS   227      60.106  28.496  39.836  1.00  0.00           C
ATOM   3555  HA  CYS   227      59.110  28.374  40.260  1.00  0.00           H
ATOM   3556  CB  CYS   227      60.183  28.545  38.319  1.00  0.00           C
ATOM   3557  HB2 CYS   227      61.068  29.009  37.883  1.00  0.00           H
ATOM   3558  HB3 CYS   227      60.008  27.557  37.895  1.00  0.00           H
ATOM   3559  SG  CYS   227      58.648  29.387  37.770  1.00  0.00           S
ATOM   3560  HG  CYS   227      58.629  30.536  38.452  1.00  0.00           H
ATOM   3561  C   CYS   227      61.036  27.419  40.249  1.00  0.00           C
ATOM   3562  O   CYS   227      60.467  26.381  40.455  1.00  0.00           O
ATOM   3563  N   SER   228      62.384  27.515  40.303  1.00  0.00           N
ATOM   3564  H   SER   228      62.777  28.410  40.044  1.00  0.00           H
ATOM   3565  CA  SER   228      63.327  26.432  40.629  1.00  0.00           C
ATOM   3566  HA  SER   228      63.071  25.565  40.019  1.00  0.00           H
ATOM   3567  CB  SER   228      64.786  26.792  40.362  1.00  0.00           C
ATOM   3568  HB2 SER   228      65.328  25.848  40.397  1.00  0.00           H
ATOM   3569  HB3 SER   228      64.943  27.197  39.362  1.00  0.00           H
ATOM   3570  OG  SER   228      65.274  27.804  41.162  1.00  0.00           O
ATOM   3571  HG  SER   228      66.063  28.141  40.729  1.00  0.00           H
ATOM   3572  C   SER   228      63.050  25.891  42.075  1.00  0.00           C
ATOM   3573  O   SER   228      63.421  24.769  42.363  1.00  0.00           O
ATOM   3574  N   ASP   229      62.564  26.719  42.978  1.00  0.00           N
ATOM   3575  H   ASP   229      62.342  27.661  42.686  1.00  0.00           H
ATOM   3576  CA  ASP   229      62.152  26.266  44.364  1.00  0.00           C
ATOM   3577  HA  ASP   229      62.862  25.540  44.757  1.00  0.00           H
ATOM   3578  CB  ASP   229      62.118  27.475  45.272  1.00  0.00           C
ATOM   3579  HB2 ASP   229      61.934  28.390  44.709  1.00  0.00           H
ATOM   3580  HB3 ASP   229      61.276  27.351  45.953  1.00  0.00           H
ATOM   3581  CG  ASP   229      63.321  27.713  46.168  1.00  0.00           C
ATOM   3582  OD1 ASP   229      64.442  27.220  45.827  1.00  0.00           O
ATOM   3583  OD2 ASP   229      63.120  28.418  47.184  1.00  0.00           O
ATOM   3584  C   ASP   229      60.705  25.636  44.379  1.00  0.00           C
ATOM   3585  O   ASP   229      60.285  24.865  45.207  1.00  0.00           O
ATOM   3586  N   ILE   230      59.882  25.951  43.314  1.00  0.00           N
ATOM   3587  H   ILE   230      60.241  26.343  42.456  1.00  0.00           H
ATOM   3588  CA  ILE   230      58.513  25.463  43.173  1.00  0.00           C
ATOM   3589  HA  ILE   230      58.077  25.389  44.169  1.00  0.00           H
ATOM   3590  CB  ILE   230      57.569  26.437  42.434  1.00  0.00           C
ATOM   3591  HB  ILE   230      57.935  26.571  41.416  1.00  0.00           H
ATOM   3592  CG2 ILE   230      56.109  25.961  42.424  1.00  0.00           C
ATOM   3593 HG21 ILE   230      55.705  25.888  43.433  1.00  0.00           H
ATOM   3594 HG22 ILE   230      56.024  24.996  41.923  1.00  0.00           H
ATOM   3595 HG23 ILE   230      55.540  26.778  41.981  1.00  0.00           H
ATOM   3596  CG1 ILE   230      57.627  27.879  43.133  1.00  0.00           C
ATOM   3597 HG12 ILE   230      57.221  27.825  44.143  1.00  0.00           H
ATOM   3598 HG13 ILE   230      58.699  28.066  43.204  1.00  0.00           H
ATOM   3599  CD1 ILE   230      56.985  28.977  42.275  1.00  0.00           C
ATOM   3600 HD11 ILE   230      57.203  29.968  42.673  1.00  0.00           H
ATOM   3601 HD12 ILE   230      55.908  28.830  42.200  1.00  0.00           H
ATOM   3602 HD13 ILE   230      57.339  28.957  41.245  1.00  0.00           H
ATOM   3603  C   ILE   230      58.600  24.064  42.554  1.00  0.00           C
ATOM   3604  O   ILE   230      58.354  23.813  41.375  1.00  0.00           O
ATOM   3605  N   GLU   231      59.088  23.082  43.320  1.00  0.00           N
ATOM   3606  H   GLU   231      59.374  23.348  44.251  1.00  0.00           H
ATOM   3607  CA  GLU   231      59.326  21.708  42.858  1.00  0.00           C
ATOM   3608  HA  GLU   231      59.970  21.690  41.977  1.00  0.00           H
ATOM   3609  CB  GLU   231      60.099  20.977  43.915  1.00  0.00           C
ATOM   3610  HB2 GLU   231      60.864  21.634  44.329  1.00  0.00           H
ATOM   3611  HB3 GLU   231      59.465  20.877  44.796  1.00  0.00           H
ATOM   3612  CG  GLU   231      60.753  19.555  43.612  1.00  0.00           C
ATOM   3613  HG2 GLU   231      61.482  19.384  44.405  1.00  0.00           H
ATOM   3614  HG3 GLU   231      59.963  18.804  43.625  1.00  0.00           H
ATOM   3615  CD  GLU   231      61.622  19.583  42.310  1.00  0.00           C
ATOM   3616  OE1 GLU   231      62.526  20.433  42.086  1.00  0.00           O
ATOM   3617  OE2 GLU   231      61.350  18.715  41.440  1.00  0.00           O
ATOM   3618  C   GLU   231      58.111  20.906  42.477  1.00  0.00           C
ATOM   3619  O   GLU   231      58.110  20.061  41.582  1.00  0.00           O
ATOM   3620  N   LYS   232      56.958  21.206  43.028  1.00  0.00           N
ATOM   3621  H   LYS   232      57.018  21.677  43.919  1.00  0.00           H
ATOM   3622  CA  LYS   232      55.652  20.635  42.546  1.00  0.00           C
ATOM   3623  HA  LYS   232      55.595  19.547  42.556  1.00  0.00           H
ATOM   3624  CB  LYS   232      54.507  21.177  43.441  1.00  0.00           C
ATOM   3625  HB2 LYS   232      53.539  20.689  43.322  1.00  0.00           H
ATOM   3626  HB3 LYS   232      54.754  20.997  44.487  1.00  0.00           H
ATOM   3627  CG  LYS   232      54.289  22.653  43.285  1.00  0.00           C
ATOM   3628  HG2 LYS   232      55.201  23.214  43.082  1.00  0.00           H
ATOM   3629  HG3 LYS   232      53.679  22.749  42.387  1.00  0.00           H
ATOM   3630  CD  LYS   232      53.478  23.386  44.433  1.00  0.00           C
ATOM   3631  HD2 LYS   232      54.100  23.688  45.275  1.00  0.00           H
ATOM   3632  HD3 LYS   232      53.014  24.299  44.061  1.00  0.00           H
ATOM   3633  CE  LYS   232      52.263  22.549  44.881  1.00  0.00           C
ATOM   3634  HE2 LYS   232      51.571  22.715  44.056  1.00  0.00           H
ATOM   3635  HE3 LYS   232      52.405  21.467  44.873  1.00  0.00           H
ATOM   3636  NZ  LYS   232      51.790  23.133  46.167  1.00  0.00           N
ATOM   3637  HZ1 LYS   232      51.803  24.139  46.252  1.00  0.00           H
ATOM   3638  HZ2 LYS   232      52.335  22.739  46.920  1.00  0.00           H
ATOM   3639  HZ3 LYS   232      50.839  22.902  46.417  1.00  0.00           H
ATOM   3640  C   LYS   232      55.252  20.937  41.082  1.00  0.00           C
ATOM   3641  O   LYS   232      54.464  20.126  40.546  1.00  0.00           O
ATOM   3642  N   LEU   233      55.919  21.902  40.455  1.00  0.00           N
ATOM   3643  H   LEU   233      56.553  22.556  40.893  1.00  0.00           H
ATOM   3644  CA  LEU   233      55.704  22.189  38.995  1.00  0.00           C
ATOM   3645  HA  LEU   233      54.932  21.564  38.547  1.00  0.00           H
ATOM   3646  CB  LEU   233      55.305  23.685  38.801  1.00  0.00           C
ATOM   3647  HB2 LEU   233      56.086  24.267  39.292  1.00  0.00           H
ATOM   3648  HB3 LEU   233      55.468  23.923  37.750  1.00  0.00           H
ATOM   3649  CG  LEU   233      53.912  24.146  39.408  1.00  0.00           C
ATOM   3650  HG  LEU   233      53.899  23.883  40.467  1.00  0.00           H
ATOM   3651  CD1 LEU   233      53.880  25.678  39.300  1.00  0.00           C
ATOM   3652 HD11 LEU   233      53.897  26.007  38.260  1.00  0.00           H
ATOM   3653 HD12 LEU   233      54.737  26.053  39.858  1.00  0.00           H
ATOM   3654 HD13 LEU   233      52.986  25.985  39.842  1.00  0.00           H
ATOM   3655  CD2 LEU   233      52.757  23.545  38.681  1.00  0.00           C
ATOM   3656 HD21 LEU   233      51.882  24.102  39.018  1.00  0.00           H
ATOM   3657 HD22 LEU   233      52.880  23.700  37.610  1.00  0.00           H
ATOM   3658 HD23 LEU   233      52.669  22.470  38.837  1.00  0.00           H
ATOM   3659  C   LEU   233      56.980  21.903  38.111  1.00  0.00           C
ATOM   3660  O   LEU   233      56.936  22.032  36.876  1.00  0.00           O
ATOM   3661  N   GLN   234      58.092  21.437  38.727  1.00  0.00           N
ATOM   3662  H   GLN   234      58.052  21.232  39.714  1.00  0.00           H
ATOM   3663  CA  GLN   234      59.278  21.143  38.006  1.00  0.00           C
ATOM   3664  HA  GLN   234      59.337  21.832  37.163  1.00  0.00           H
ATOM   3665  CB  GLN   234      60.477  21.361  38.987  1.00  0.00           C
ATOM   3666  HB2 GLN   234      60.320  20.803  39.910  1.00  0.00           H
ATOM   3667  HB3 GLN   234      61.350  20.940  38.489  1.00  0.00           H
ATOM   3668  CG  GLN   234      60.868  22.792  39.288  1.00  0.00           C
ATOM   3669  HG2 GLN   234      60.116  23.198  39.963  1.00  0.00           H
ATOM   3670  HG3 GLN   234      61.698  22.869  39.990  1.00  0.00           H
ATOM   3671  CD  GLN   234      61.251  23.609  37.970  1.00  0.00           C
ATOM   3672  OE1 GLN   234      61.887  23.023  37.132  1.00  0.00           O
ATOM   3673  NE2 GLN   234      60.807  24.877  37.960  1.00  0.00           N
ATOM   3674 HE21 GLN   234      61.045  25.423  37.145  1.00  0.00           H
ATOM   3675 HE22 GLN   234      60.260  25.302  38.695  1.00  0.00           H
ATOM   3676  C   GLN   234      59.216  19.747  37.432  1.00  0.00           C
ATOM   3677  O   GLN   234      58.756  18.809  38.083  1.00  0.00           O
ATOM   3678  N   GLY   235      59.666  19.672  36.200  1.00  0.00           N
ATOM   3679  H   GLY   235      59.846  20.554  35.741  1.00  0.00           H
ATOM   3680  CA  GLY   235      59.471  18.597  35.312  1.00  0.00           C
ATOM   3681  HA2 GLY   235      60.368  18.596  34.691  1.00  0.00           H
ATOM   3682  HA3 GLY   235      59.417  17.645  35.841  1.00  0.00           H
ATOM   3683  C   GLY   235      58.203  18.699  34.449  1.00  0.00           C
ATOM   3684  O   GLY   235      58.096  18.057  33.365  1.00  0.00           O
ATOM   3685  N   LYS   236      57.298  19.619  34.820  1.00  0.00           N
ATOM   3686  H   LYS   236      57.532  20.090  35.682  1.00  0.00           H
ATOM   3687  CA  LYS   236      56.031  19.976  34.127  1.00  0.00           C
ATOM   3688  HA  LYS   236      55.903  19.295  33.286  1.00  0.00           H
ATOM   3689  CB  LYS   236      54.814  19.779  35.034  1.00  0.00           C
ATOM   3690  HB2 LYS   236      55.033  20.133  36.041  1.00  0.00           H
ATOM   3691  HB3 LYS   236      53.930  20.231  34.583  1.00  0.00           H
ATOM   3692  CG  LYS   236      54.434  18.272  35.266  1.00  0.00           C
ATOM   3693  HG2 LYS   236      54.240  17.817  34.295  1.00  0.00           H
ATOM   3694  HG3 LYS   236      55.300  17.750  35.674  1.00  0.00           H
ATOM   3695  CD  LYS   236      53.292  17.983  36.207  1.00  0.00           C
ATOM   3696  HD2 LYS   236      53.515  18.396  37.190  1.00  0.00           H
ATOM   3697  HD3 LYS   236      52.427  18.597  35.951  1.00  0.00           H
ATOM   3698  CE  LYS   236      52.816  16.529  36.198  1.00  0.00           C
ATOM   3699  HE2 LYS   236      52.373  16.272  35.236  1.00  0.00           H
ATOM   3700  HE3 LYS   236      53.665  15.869  36.372  1.00  0.00           H
ATOM   3701  NZ  LYS   236      51.840  16.175  37.237  1.00  0.00           N
ATOM   3702  HZ1 LYS   236      51.013  16.748  37.152  1.00  0.00           H
ATOM   3703  HZ2 LYS   236      52.326  16.344  38.107  1.00  0.00           H
ATOM   3704  HZ3 LYS   236      51.572  15.210  37.107  1.00  0.00           H
ATOM   3705  C   LYS   236      56.133  21.431  33.443  1.00  0.00           C
ATOM   3706  O   LYS   236      55.475  21.605  32.417  1.00  0.00           O
ATOM   3707  N   LEU   237      56.968  22.381  33.960  1.00  0.00           N
ATOM   3708  H   LEU   237      57.592  22.086  34.697  1.00  0.00           H
ATOM   3709  CA  LEU   237      57.354  23.495  33.181  1.00  0.00           C
ATOM   3710  HA  LEU   237      56.491  23.927  32.674  1.00  0.00           H
ATOM   3711  CB  LEU   237      57.945  24.597  34.147  1.00  0.00           C
ATOM   3712  HB2 LEU   237      58.753  24.120  34.701  1.00  0.00           H
ATOM   3713  HB3 LEU   237      58.354  25.405  33.539  1.00  0.00           H
ATOM   3714  CG  LEU   237      56.927  25.180  35.140  1.00  0.00           C
ATOM   3715  HG  LEU   237      56.406  24.308  35.536  1.00  0.00           H
ATOM   3716  CD1 LEU   237      57.441  25.823  36.419  1.00  0.00           C
ATOM   3717 HD11 LEU   237      58.024  25.057  36.930  1.00  0.00           H
ATOM   3718 HD12 LEU   237      56.630  26.200  37.043  1.00  0.00           H
ATOM   3719 HD13 LEU   237      58.056  26.698  36.204  1.00  0.00           H
ATOM   3720  CD2 LEU   237      55.836  26.120  34.618  1.00  0.00           C
ATOM   3721 HD21 LEU   237      55.156  26.448  35.405  1.00  0.00           H
ATOM   3722 HD22 LEU   237      56.361  27.040  34.360  1.00  0.00           H
ATOM   3723 HD23 LEU   237      55.459  25.657  33.708  1.00  0.00           H
ATOM   3724  C   LEU   237      58.274  23.037  32.104  1.00  0.00           C
ATOM   3725  O   LEU   237      59.184  22.210  32.232  1.00  0.00           O
ATOM   3726  N   SER   238      58.099  23.698  30.963  1.00  0.00           N
ATOM   3727  H   SER   238      57.273  24.258  30.807  1.00  0.00           H
ATOM   3728  CA  SER   238      59.031  23.502  29.878  1.00  0.00           C
ATOM   3729  HA  SER   238      59.280  22.440  29.900  1.00  0.00           H
ATOM   3730  CB  SER   238      58.239  23.800  28.641  1.00  0.00           C
ATOM   3731  HB2 SER   238      57.511  22.990  28.611  1.00  0.00           H
ATOM   3732  HB3 SER   238      57.785  24.790  28.634  1.00  0.00           H
ATOM   3733  OG  SER   238      59.051  23.694  27.442  1.00  0.00           O
ATOM   3734  HG  SER   238      59.482  22.839  27.496  1.00  0.00           H
ATOM   3735  C   SER   238      60.391  24.331  29.954  1.00  0.00           C
ATOM   3736  O   SER   238      60.391  25.343  30.596  1.00  0.00           O
ATOM   3737  N   ASP   239      61.474  23.908  29.297  1.00  0.00           N
ATOM   3738  H   ASP   239      61.370  23.155  28.633  1.00  0.00           H
ATOM   3739  CA  ASP   239      62.780  24.608  29.478  1.00  0.00           C
ATOM   3740  HA  ASP   239      62.945  24.670  30.554  1.00  0.00           H
ATOM   3741  CB  ASP   239      64.007  23.855  28.990  1.00  0.00           C
ATOM   3742  HB2 ASP   239      64.075  23.872  27.903  1.00  0.00           H
ATOM   3743  HB3 ASP   239      64.873  24.309  29.472  1.00  0.00           H
ATOM   3744  CG  ASP   239      64.099  22.396  29.425  1.00  0.00           C
ATOM   3745  OD1 ASP   239      65.036  21.708  29.024  1.00  0.00           O
ATOM   3746  OD2 ASP   239      63.421  22.008  30.425  1.00  0.00           O
ATOM   3747  C   ASP   239      62.753  26.082  28.800  1.00  0.00           C
ATOM   3748  O   ASP   239      63.750  26.827  28.848  1.00  0.00           O
ATOM   3749  N   ASP   240      61.643  26.337  28.174  1.00  0.00           N
ATOM   3750  H   ASP   240      60.907  25.652  28.263  1.00  0.00           H
ATOM   3751  CA  ASP   240      61.139  27.689  27.887  1.00  0.00           C
ATOM   3752  HA  ASP   240      61.746  28.224  27.157  1.00  0.00           H
ATOM   3753  CB  ASP   240      59.697  27.549  27.314  1.00  0.00           C
ATOM   3754  HB2 ASP   240      59.658  26.752  26.572  1.00  0.00           H
ATOM   3755  HB3 ASP   240      59.132  27.221  28.187  1.00  0.00           H
ATOM   3756  CG  ASP   240      59.098  28.801  26.734  1.00  0.00           C
ATOM   3757  OD1 ASP   240      57.836  28.870  26.717  1.00  0.00           O
ATOM   3758  OD2 ASP   240      59.786  29.761  26.303  1.00  0.00           O
ATOM   3759  C   ASP   240      61.040  28.618  29.146  1.00  0.00           C
ATOM   3760  O   ASP   240      61.386  29.789  29.078  1.00  0.00           O
ATOM   3761  N   ILE   241      60.718  28.077  30.294  1.00  0.00           N
ATOM   3762  H   ILE   241      60.462  27.099  30.318  1.00  0.00           H
ATOM   3763  CA  ILE   241      60.713  28.751  31.593  1.00  0.00           C
ATOM   3764  HA  ILE   241      60.415  29.790  31.451  1.00  0.00           H
ATOM   3765  CB  ILE   241      59.608  28.115  32.529  1.00  0.00           C
ATOM   3766  HB  ILE   241      60.059  27.159  32.793  1.00  0.00           H
ATOM   3767  CG2 ILE   241      59.333  28.917  33.849  1.00  0.00           C
ATOM   3768 HG21 ILE   241      59.265  29.975  33.597  1.00  0.00           H
ATOM   3769 HG22 ILE   241      60.262  28.823  34.411  1.00  0.00           H
ATOM   3770 HG23 ILE   241      58.473  28.605  34.442  1.00  0.00           H
ATOM   3771  CG1 ILE   241      58.256  27.865  31.816  1.00  0.00           C
ATOM   3772 HG12 ILE   241      58.289  27.008  31.142  1.00  0.00           H
ATOM   3773 HG13 ILE   241      57.539  27.519  32.562  1.00  0.00           H
ATOM   3774  CD1 ILE   241      57.565  28.981  30.960  1.00  0.00           C
ATOM   3775 HD11 ILE   241      57.379  29.850  31.593  1.00  0.00           H
ATOM   3776 HD12 ILE   241      56.636  28.586  30.549  1.00  0.00           H
ATOM   3777 HD13 ILE   241      58.141  29.347  30.111  1.00  0.00           H
ATOM   3778  C   ILE   241      62.059  28.749  32.303  1.00  0.00           C
ATOM   3779  O   ILE   241      62.678  27.600  32.534  1.00  0.00           O
ATOM   3780  N   PRO   242      62.753  29.846  32.698  1.00  0.00           N
ATOM   3781  CD  PRO   242      62.433  31.226  32.332  1.00  0.00           C
ATOM   3782  HD2 PRO   242      61.726  31.648  33.047  1.00  0.00           H
ATOM   3783  HD3 PRO   242      61.976  31.249  31.343  1.00  0.00           H
ATOM   3784  CG  PRO   242      63.789  31.937  32.354  1.00  0.00           C
ATOM   3785  HG2 PRO   242      63.647  32.994  32.573  1.00  0.00           H
ATOM   3786  HG3 PRO   242      64.189  31.757  31.357  1.00  0.00           H
ATOM   3787  CB  PRO   242      64.619  31.169  33.474  1.00  0.00           C
ATOM   3788  HB2 PRO   242      64.382  31.548  34.469  1.00  0.00           H
ATOM   3789  HB3 PRO   242      65.690  31.246  33.283  1.00  0.00           H
ATOM   3790  CA  PRO   242      64.076  29.769  33.401  1.00  0.00           C
ATOM   3791  HA  PRO   242      64.754  29.165  32.797  1.00  0.00           H
ATOM   3792  C   PRO   242      64.069  29.084  34.759  1.00  0.00           C
ATOM   3793  O   PRO   242      63.012  29.018  35.433  1.00  0.00           O
ATOM   3794  N   PRO   243      65.224  28.756  35.350  1.00  0.00           N
ATOM   3795  CD  PRO   243      66.512  28.581  34.827  1.00  0.00           C
ATOM   3796  HD2 PRO   243      67.139  29.470  34.876  1.00  0.00           H
ATOM   3797  HD3 PRO   243      66.411  28.150  33.831  1.00  0.00           H
ATOM   3798  CG  PRO   243      67.168  27.552  35.715  1.00  0.00           C
ATOM   3799  HG2 PRO   243      68.250  27.459  35.810  1.00  0.00           H
ATOM   3800  HG3 PRO   243      66.717  26.606  35.418  1.00  0.00           H
ATOM   3801  CB  PRO   243      66.667  27.921  37.112  1.00  0.00           C
ATOM   3802  HB2 PRO   243      67.317  28.696  37.517  1.00  0.00           H
ATOM   3803  HB3 PRO   243      66.696  27.048  37.764  1.00  0.00           H
ATOM   3804  CA  PRO   243      65.213  28.377  36.749  1.00  0.00           C
ATOM   3805  HA  PRO   243      64.555  27.523  36.907  1.00  0.00           H
ATOM   3806  C   PRO   243      64.858  29.572  37.676  1.00  0.00           C
ATOM   3807  O   PRO   243      64.131  29.420  38.574  1.00  0.00           O
ATOM   3808  N   SER   244      65.456  30.748  37.390  1.00  0.00           N
ATOM   3809  H   SER   244      65.956  30.907  36.528  1.00  0.00           H
ATOM   3810  CA  SER   244      65.345  31.991  38.243  1.00  0.00           C
ATOM   3811  HA  SER   244      65.422  31.755  39.304  1.00  0.00           H
ATOM   3812  CB  SER   244      66.487  33.005  37.901  1.00  0.00           C
ATOM   3813  HB2 SER   244      66.350  33.889  38.524  1.00  0.00           H
ATOM   3814  HB3 SER   244      67.485  32.569  37.865  1.00  0.00           H
ATOM   3815  OG  SER   244      66.217  33.378  36.554  1.00  0.00           O
ATOM   3816  HG  SER   244      66.973  33.877  36.237  1.00  0.00           H
ATOM   3817  C   SER   244      64.015  32.692  38.053  1.00  0.00           C
ATOM   3818  O   SER   244      63.654  33.678  38.710  1.00  0.00           O
ATOM   3819  N   ALA   245      63.093  32.103  37.217  1.00  0.00           N
ATOM   3820  H   ALA   245      63.317  31.234  36.756  1.00  0.00           H
ATOM   3821  CA  ALA   245      61.791  32.674  36.876  1.00  0.00           C
ATOM   3822  HA  ALA   245      61.997  33.663  36.465  1.00  0.00           H
ATOM   3823  CB  ALA   245      61.157  31.699  35.842  1.00  0.00           C
ATOM   3824  HB1 ALA   245      60.947  30.723  36.278  1.00  0.00           H
ATOM   3825  HB2 ALA   245      61.919  31.524  35.083  1.00  0.00           H
ATOM   3826  HB3 ALA   245      60.253  32.125  35.406  1.00  0.00           H
ATOM   3827  C   ALA   245      60.771  32.900  38.134  1.00  0.00           C
ATOM   3828  O   ALA   245      60.476  32.005  38.924  1.00  0.00           O
ATOM   3829  N   PRO   246      60.143  34.090  38.177  1.00  0.00           N
ATOM   3830  CD  PRO   246      60.576  35.282  37.465  1.00  0.00           C
ATOM   3831  HD2 PRO   246      60.726  35.181  36.391  1.00  0.00           H
ATOM   3832  HD3 PRO   246      61.483  35.751  37.845  1.00  0.00           H
ATOM   3833  CG  PRO   246      59.440  36.273  37.676  1.00  0.00           C
ATOM   3834  HG2 PRO   246      58.670  36.152  36.915  1.00  0.00           H
ATOM   3835  HG3 PRO   246      59.769  37.312  37.693  1.00  0.00           H
ATOM   3836  CB  PRO   246      58.911  35.818  39.015  1.00  0.00           C
ATOM   3837  HB2 PRO   246      57.878  36.148  39.126  1.00  0.00           H
ATOM   3838  HB3 PRO   246      59.489  36.272  39.819  1.00  0.00           H
ATOM   3839  CA  PRO   246      59.076  34.341  39.163  1.00  0.00           C
ATOM   3840  HA  PRO   246      59.466  34.197  40.171  1.00  0.00           H
ATOM   3841  C   PRO   246      57.742  33.641  38.918  1.00  0.00           C
ATOM   3842  O   PRO   246      57.336  33.503  37.788  1.00  0.00           O
ATOM   3843  N   MET   247      57.066  33.195  39.990  1.00  0.00           N
ATOM   3844  H   MET   247      57.530  33.366  40.870  1.00  0.00           H
ATOM   3845  CA  MET   247      55.658  32.717  40.024  1.00  0.00           C
ATOM   3846  HA  MET   247      55.133  33.400  39.356  1.00  0.00           H
ATOM   3847  CB  MET   247      55.573  31.299  39.480  1.00  0.00           C
ATOM   3848  HB2 MET   247      56.029  31.264  38.490  1.00  0.00           H
ATOM   3849  HB3 MET   247      56.199  30.677  40.118  1.00  0.00           H
ATOM   3850  CG  MET   247      54.105  30.879  39.360  1.00  0.00           C
ATOM   3851  HG2 MET   247      53.550  30.941  40.295  1.00  0.00           H
ATOM   3852  HG3 MET   247      53.720  31.542  38.584  1.00  0.00           H
ATOM   3853  SD  MET   247      53.881  29.119  38.931  1.00  0.00           S
ATOM   3854  CE  MET   247      54.692  28.924  37.304  1.00  0.00           C
ATOM   3855  HE1 MET   247      54.448  27.924  36.946  1.00  0.00           H
ATOM   3856  HE2 MET   247      54.264  29.655  36.617  1.00  0.00           H
ATOM   3857  HE3 MET   247      55.751  29.179  37.260  1.00  0.00           H
ATOM   3858  C   MET   247      55.089  32.940  41.411  1.00  0.00           C
ATOM   3859  O   MET   247      55.626  32.571  42.464  1.00  0.00           O
ATOM   3860  N   ALA   248      53.952  33.620  41.411  1.00  0.00           N
ATOM   3861  H   ALA   248      53.741  33.968  40.486  1.00  0.00           H
ATOM   3862  CA  ALA   248      53.125  33.995  42.492  1.00  0.00           C
ATOM   3863  HA  ALA   248      53.726  34.501  43.248  1.00  0.00           H
ATOM   3864  CB  ALA   248      52.101  34.970  41.997  1.00  0.00           C
ATOM   3865  HB1 ALA   248      51.634  34.576  41.095  1.00  0.00           H
ATOM   3866  HB2 ALA   248      52.551  35.935  41.762  1.00  0.00           H
ATOM   3867  HB3 ALA   248      51.358  35.218  42.755  1.00  0.00           H
ATOM   3868  C   ALA   248      52.470  32.734  43.124  1.00  0.00           C
ATOM   3869  O   ALA   248      51.897  31.876  42.480  1.00  0.00           O
ATOM   3870  N   ILE   249      52.455  32.802  44.472  1.00  0.00           N
ATOM   3871  H   ILE   249      52.769  33.669  44.884  1.00  0.00           H
ATOM   3872  CA  ILE   249      51.945  31.780  45.356  1.00  0.00           C
ATOM   3873  HA  ILE   249      51.426  31.026  44.766  1.00  0.00           H
ATOM   3874  CB  ILE   249      53.141  31.137  46.134  1.00  0.00           C
ATOM   3875  HB  ILE   249      53.735  31.938  46.572  1.00  0.00           H
ATOM   3876  CG2 ILE   249      52.627  30.145  47.207  1.00  0.00           C
ATOM   3877 HG21 ILE   249      52.246  30.682  48.076  1.00  0.00           H
ATOM   3878 HG22 ILE   249      53.425  29.478  47.535  1.00  0.00           H
ATOM   3879 HG23 ILE   249      51.890  29.419  46.863  1.00  0.00           H
ATOM   3880  CG1 ILE   249      54.203  30.344  45.275  1.00  0.00           C
ATOM   3881 HG12 ILE   249      54.643  30.969  44.497  1.00  0.00           H
ATOM   3882 HG13 ILE   249      54.953  29.931  45.951  1.00  0.00           H
ATOM   3883  CD1 ILE   249      53.579  29.096  44.499  1.00  0.00           C
ATOM   3884 HD11 ILE   249      53.017  28.427  45.154  1.00  0.00           H
ATOM   3885 HD12 ILE   249      54.382  28.480  44.095  1.00  0.00           H
ATOM   3886 HD13 ILE   249      53.037  29.447  43.622  1.00  0.00           H
ATOM   3887  C   ILE   249      50.893  32.470  46.291  1.00  0.00           C
ATOM   3888  O   ILE   249      51.126  33.339  47.097  1.00  0.00           O
ATOM   3889  N   ASN   250      49.699  31.856  46.267  1.00  0.00           N
ATOM   3890  H   ASN   250      49.533  31.093  45.627  1.00  0.00           H
ATOM   3891  CA  ASN   250      48.710  31.922  47.354  1.00  0.00           C
ATOM   3892  HA  ASN   250      48.819  32.916  47.787  1.00  0.00           H
ATOM   3893  CB  ASN   250      47.282  31.801  46.695  1.00  0.00           C
ATOM   3894  HB2 ASN   250      47.263  32.635  45.993  1.00  0.00           H
ATOM   3895  HB3 ASN   250      47.299  30.821  46.221  1.00  0.00           H
ATOM   3896  CG  ASN   250      46.160  31.947  47.556  1.00  0.00           C
ATOM   3897  OD1 ASN   250      46.182  32.632  48.556  1.00  0.00           O
ATOM   3898  ND2 ASN   250      45.047  31.410  47.185  1.00  0.00           N
ATOM   3899 HD21 ASN   250      45.028  30.794  46.385  1.00  0.00           H
ATOM   3900 HD22 ASN   250      44.240  31.665  47.736  1.00  0.00           H
ATOM   3901  C   ASN   250      48.853  30.896  48.555  1.00  0.00           C
ATOM   3902  O   ASN   250      48.747  29.657  48.383  1.00  0.00           O
ATOM   3903  N   CYS   251      49.181  31.245  49.772  1.00  0.00           N
ATOM   3904  H   CYS   251      49.246  32.235  49.964  1.00  0.00           H
ATOM   3905  CA  CYS   251      49.866  30.322  50.708  1.00  0.00           C
ATOM   3906  HA  CYS   251      50.618  29.762  50.152  1.00  0.00           H
ATOM   3907  CB  CYS   251      50.590  31.001  51.784  1.00  0.00           C
ATOM   3908  HB2 CYS   251      49.909  31.588  52.399  1.00  0.00           H
ATOM   3909  HB3 CYS   251      51.095  30.257  52.399  1.00  0.00           H
ATOM   3910  SG  CYS   251      51.803  32.183  51.231  1.00  0.00           S
ATOM   3911  HG  CYS   251      50.976  33.205  50.996  1.00  0.00           H
ATOM   3912  C   CYS   251      48.862  29.353  51.351  1.00  0.00           C
ATOM   3913  O   CYS   251      49.138  28.179  51.626  1.00  0.00           O
ATOM   3914  N   GLU   252      47.642  29.859  51.667  1.00  0.00           N
ATOM   3915  H   GLU   252      47.497  30.803  51.334  1.00  0.00           H
ATOM   3916  CA  GLU   252      46.486  29.139  52.298  1.00  0.00           C
ATOM   3917  HA  GLU   252      45.644  29.820  52.426  1.00  0.00           H
ATOM   3918  CB  GLU   252      45.911  28.128  51.318  1.00  0.00           C
ATOM   3919  HB2 GLU   252      46.663  27.474  50.877  1.00  0.00           H
ATOM   3920  HB3 GLU   252      45.219  27.491  51.870  1.00  0.00           H
ATOM   3921  CG  GLU   252      45.213  28.798  50.105  1.00  0.00           C
ATOM   3922  HG2 GLU   252      45.892  29.413  49.514  1.00  0.00           H
ATOM   3923  HG3 GLU   252      44.888  27.982  49.459  1.00  0.00           H
ATOM   3924  CD  GLU   252      43.851  29.546  50.440  1.00  0.00           C
ATOM   3925  OE1 GLU   252      43.213  30.002  49.496  1.00  0.00           O
ATOM   3926  OE2 GLU   252      43.413  29.673  51.591  1.00  0.00           O
ATOM   3927  C   GLU   252      46.758  28.524  53.663  1.00  0.00           C
ATOM   3928  O   GLU   252      46.224  27.449  54.008  1.00  0.00           O
ATOM   3929  N   TYR   253      47.755  29.049  54.416  1.00  0.00           N
ATOM   3930  H   TYR   253      48.231  29.767  53.888  1.00  0.00           H
ATOM   3931  CA  TYR   253      48.425  28.462  55.563  1.00  0.00           C
ATOM   3932  HA  TYR   253      48.600  27.430  55.260  1.00  0.00           H
ATOM   3933  CB  TYR   253      49.834  29.073  55.812  1.00  0.00           C
ATOM   3934  HB2 TYR   253      50.235  28.694  56.752  1.00  0.00           H
ATOM   3935  HB3 TYR   253      50.449  28.748  54.973  1.00  0.00           H
ATOM   3936  CG  TYR   253      49.999  30.618  55.864  1.00  0.00           C
ATOM   3937  CD1 TYR   253      49.188  31.266  56.825  1.00  0.00           C
ATOM   3938  HD1 TYR   253      48.388  30.751  57.335  1.00  0.00           H
ATOM   3939  CE1 TYR   253      49.491  32.596  57.148  1.00  0.00           C
ATOM   3940  HE1 TYR   253      48.915  33.198  57.836  1.00  0.00           H
ATOM   3941  CZ  TYR   253      50.559  33.363  56.534  1.00  0.00           C
ATOM   3942  OH  TYR   253      50.599  34.659  56.638  1.00  0.00           O
ATOM   3943  HH  TYR   253      49.938  35.120  57.159  1.00  0.00           H
ATOM   3944  CE2 TYR   253      51.359  32.657  55.608  1.00  0.00           C
ATOM   3945  HE2 TYR   253      52.244  33.140  55.221  1.00  0.00           H
ATOM   3946  CD2 TYR   253      51.166  31.255  55.337  1.00  0.00           C
ATOM   3947  HD2 TYR   253      51.849  30.692  54.718  1.00  0.00           H
ATOM   3948  C   TYR   253      47.556  28.199  56.812  1.00  0.00           C
ATOM   3949  O   TYR   253      48.088  27.830  57.865  1.00  0.00           O
ATOM   3950  N   GLY   254      46.214  28.482  56.738  1.00  0.00           N
ATOM   3951  H   GLY   254      45.801  28.784  55.868  1.00  0.00           H
ATOM   3952  CA  GLY   254      45.262  28.237  57.821  1.00  0.00           C
ATOM   3953  HA2 GLY   254      45.330  28.932  58.658  1.00  0.00           H
ATOM   3954  HA3 GLY   254      44.225  28.248  57.484  1.00  0.00           H
ATOM   3955  C   GLY   254      45.382  26.853  58.492  1.00  0.00           C
ATOM   3956  O   GLY   254      45.003  26.638  59.692  1.00  0.00           O
ATOM   3957  N   SER   255      45.951  25.864  57.680  1.00  0.00           N
ATOM   3958  H   SER   255      45.994  26.069  56.692  1.00  0.00           H
ATOM   3959  CA  SER   255      46.128  24.489  58.225  1.00  0.00           C
ATOM   3960  HA  SER   255      45.286  24.236  58.870  1.00  0.00           H
ATOM   3961  CB  SER   255      46.142  23.570  57.019  1.00  0.00           C
ATOM   3962  HB2 SER   255      46.234  22.540  57.362  1.00  0.00           H
ATOM   3963  HB3 SER   255      45.200  23.703  56.488  1.00  0.00           H
ATOM   3964  OG  SER   255      47.157  23.977  56.182  1.00  0.00           O
ATOM   3965  HG  SER   255      47.640  23.261  55.763  1.00  0.00           H
ATOM   3966  C   SER   255      47.413  24.278  59.018  1.00  0.00           C
ATOM   3967  O   SER   255      47.515  23.189  59.556  1.00  0.00           O
ATOM   3968  N   PHE   256      48.369  25.209  59.051  1.00  0.00           N
ATOM   3969  H   PHE   256      48.139  26.157  58.791  1.00  0.00           H
ATOM   3970  CA  PHE   256      49.555  24.973  59.889  1.00  0.00           C
ATOM   3971  HA  PHE   256      50.140  24.198  59.395  1.00  0.00           H
ATOM   3972  CB  PHE   256      50.410  26.312  59.794  1.00  0.00           C
ATOM   3973  HB2 PHE   256      50.721  26.494  58.765  1.00  0.00           H
ATOM   3974  HB3 PHE   256      49.774  27.098  60.201  1.00  0.00           H
ATOM   3975  CG  PHE   256      51.733  26.119  60.584  1.00  0.00           C
ATOM   3976  CD1 PHE   256      52.804  25.218  60.302  1.00  0.00           C
ATOM   3977  HD1 PHE   256      52.737  24.659  59.381  1.00  0.00           H
ATOM   3978  CE1 PHE   256      53.947  25.130  61.098  1.00  0.00           C
ATOM   3979  HE1 PHE   256      54.724  24.445  60.793  1.00  0.00           H
ATOM   3980  CZ  PHE   256      54.141  25.986  62.212  1.00  0.00           C
ATOM   3981  HZ  PHE   256      55.047  26.052  62.795  1.00  0.00           H
ATOM   3982  CE2 PHE   256      53.094  26.859  62.599  1.00  0.00           C
ATOM   3983  HE2 PHE   256      53.241  27.495  63.461  1.00  0.00           H
ATOM   3984  CD2 PHE   256      51.928  26.878  61.824  1.00  0.00           C
ATOM   3985  HD2 PHE   256      51.208  27.642  62.079  1.00  0.00           H
ATOM   3986  C   PHE   256      49.354  24.552  61.338  1.00  0.00           C
ATOM   3987  O   PHE   256      48.387  25.030  62.004  1.00  0.00           O
ATOM   3988  N   ASP   257      50.290  23.728  61.844  1.00  0.00           N
ATOM   3989  H   ASP   257      51.022  23.629  61.154  1.00  0.00           H
ATOM   3990  CA  ASP   257      50.283  23.031  63.232  1.00  0.00           C
ATOM   3991  HA  ASP   257      51.065  22.285  63.095  1.00  0.00           H
ATOM   3992  CB  ASP   257      50.723  23.939  64.351  1.00  0.00           C
ATOM   3993  HB2 ASP   257      51.470  24.634  63.966  1.00  0.00           H
ATOM   3994  HB3 ASP   257      49.838  24.400  64.790  1.00  0.00           H
ATOM   3995  CG  ASP   257      51.343  23.202  65.552  1.00  0.00           C
ATOM   3996  OD1 ASP   257      51.920  22.151  65.372  1.00  0.00           O
ATOM   3997  OD2 ASP   257      51.147  23.593  66.711  1.00  0.00           O
ATOM   3998  C   ASP   257      49.067  22.102  63.501  1.00  0.00           C
ATOM   3999  O   ASP   257      48.598  22.025  64.641  1.00  0.00           O
ATOM   4000  N   ASN   258      48.565  21.392  62.444  1.00  0.00           N
ATOM   4001  H   ASN   258      48.915  21.671  61.539  1.00  0.00           H
ATOM   4002  CA  ASN   258      47.524  20.348  62.586  1.00  0.00           C
ATOM   4003  HA  ASN   258      46.758  20.845  63.182  1.00  0.00           H
ATOM   4004  CB  ASN   258      47.050  19.914  61.187  1.00  0.00           C
ATOM   4005  HB2 ASN   258      47.947  19.740  60.594  1.00  0.00           H
ATOM   4006  HB3 ASN   258      46.439  19.013  61.241  1.00  0.00           H
ATOM   4007  CG  ASN   258      46.125  20.856  60.514  1.00  0.00           C
ATOM   4008  OD1 ASN   258      45.491  21.767  61.022  1.00  0.00           O
ATOM   4009  ND2 ASN   258      45.777  20.568  59.259  1.00  0.00           N
ATOM   4010 HD21 ASN   258      46.201  19.858  58.678  1.00  0.00           H
ATOM   4011 HD22 ASN   258      45.054  21.106  58.803  1.00  0.00           H
ATOM   4012  C   ASN   258      47.940  19.107  63.438  1.00  0.00           C
ATOM   4013  O   ASN   258      47.070  18.458  63.984  1.00  0.00           O
ATOM   4014  N   GLU   259      49.236  18.836  63.537  1.00  0.00           N
ATOM   4015  H   GLU   259      49.733  19.339  62.815  1.00  0.00           H
ATOM   4016  CA  GLU   259      49.684  17.946  64.526  1.00  0.00           C
ATOM   4017  HA  GLU   259      49.034  17.073  64.588  1.00  0.00           H
ATOM   4018  CB  GLU   259      51.058  17.461  64.078  1.00  0.00           C
ATOM   4019  HB2 GLU   259      51.742  18.305  63.991  1.00  0.00           H
ATOM   4020  HB3 GLU   259      51.401  16.831  64.898  1.00  0.00           H
ATOM   4021  CG  GLU   259      51.075  16.789  62.662  1.00  0.00           C
ATOM   4022  HG2 GLU   259      50.670  17.540  61.985  1.00  0.00           H
ATOM   4023  HG3 GLU   259      52.092  16.511  62.382  1.00  0.00           H
ATOM   4024  CD  GLU   259      50.198  15.542  62.544  1.00  0.00           C
ATOM   4025  OE1 GLU   259      49.741  15.190  61.445  1.00  0.00           O
ATOM   4026  OE2 GLU   259      49.905  14.981  63.650  1.00  0.00           O
ATOM   4027  C   GLU   259      49.839  18.485  65.976  1.00  0.00           C
ATOM   4028  O   GLU   259      50.191  17.762  66.917  1.00  0.00           O
ATOM   4029  N   HID   260      49.627  19.805  66.208  1.00  0.00           N
ATOM   4030  H   HID   260      49.288  20.333  65.417  1.00  0.00           H
ATOM   4031  CA  HID   260      49.757  20.526  67.477  1.00  0.00           C
ATOM   4032  HA  HID   260      49.623  21.576  67.214  1.00  0.00           H
ATOM   4033  CB  HID   260      48.454  20.258  68.315  1.00  0.00           C
ATOM   4034  HB2 HID   260      48.546  19.313  68.850  1.00  0.00           H
ATOM   4035  HB3 HID   260      48.412  21.064  69.046  1.00  0.00           H
ATOM   4036  CG  HID   260      47.193  20.146  67.511  1.00  0.00           C
ATOM   4037  ND1 HID   260      46.691  21.051  66.607  1.00  0.00           N
ATOM   4038  HD1 HID   260      47.058  21.889  66.179  1.00  0.00           H
ATOM   4039  CE1 HID   260      45.575  20.495  66.055  1.00  0.00           C
ATOM   4040  HE1 HID   260      45.133  20.958  65.186  1.00  0.00           H
ATOM   4041  NE2 HID   260      45.365  19.237  66.542  1.00  0.00           N
ATOM   4042  CD2 HID   260      46.354  19.008  67.484  1.00  0.00           C
ATOM   4043  HD2 HID   260      46.458  18.157  68.140  1.00  0.00           H
ATOM   4044  C   HID   260      50.957  20.374  68.298  1.00  0.00           C
ATOM   4045  O   HID   260      50.962  19.964  69.478  1.00  0.00           O
ATOM   4046  N   VAL   261      52.138  20.686  67.688  1.00  0.00           N
ATOM   4047  H   VAL   261      52.076  21.002  66.731  1.00  0.00           H
ATOM   4048  CA  VAL   261      53.506  20.535  68.133  1.00  0.00           C
ATOM   4049  HA  VAL   261      53.514  19.835  68.968  1.00  0.00           H
ATOM   4050  CB  VAL   261      54.218  19.982  66.938  1.00  0.00           C
ATOM   4051  HB  VAL   261      53.815  20.440  66.034  1.00  0.00           H
ATOM   4052  CG1 VAL   261      55.758  20.093  67.055  1.00  0.00           C
ATOM   4053 HG11 VAL   261      56.099  21.128  67.039  1.00  0.00           H
ATOM   4054 HG12 VAL   261      56.169  19.501  67.874  1.00  0.00           H
ATOM   4055 HG13 VAL   261      56.215  19.563  66.219  1.00  0.00           H
ATOM   4056  CG2 VAL   261      53.951  18.446  66.748  1.00  0.00           C
ATOM   4057 HG21 VAL   261      54.535  18.062  65.911  1.00  0.00           H
ATOM   4058 HG22 VAL   261      52.903  18.390  66.454  1.00  0.00           H
ATOM   4059 HG23 VAL   261      54.096  17.869  67.661  1.00  0.00           H
ATOM   4060  C   VAL   261      54.135  21.845  68.662  1.00  0.00           C
ATOM   4061  O   VAL   261      54.957  21.767  69.597  1.00  0.00           O
ATOM   4062  N   VAL   262      53.639  22.991  68.166  1.00  0.00           N
ATOM   4063  H   VAL   262      52.981  22.986  67.399  1.00  0.00           H
ATOM   4064  CA  VAL   262      54.292  24.229  68.507  1.00  0.00           C
ATOM   4065  HA  VAL   262      54.785  24.042  69.461  1.00  0.00           H
ATOM   4066  CB  VAL   262      55.467  24.468  67.539  1.00  0.00           C
ATOM   4067  HB  VAL   262      55.855  23.487  67.266  1.00  0.00           H
ATOM   4068  CG1 VAL   262      55.140  25.244  66.300  1.00  0.00           C
ATOM   4069 HG11 VAL   262      55.970  25.139  65.601  1.00  0.00           H
ATOM   4070 HG12 VAL   262      54.250  24.877  65.790  1.00  0.00           H
ATOM   4071 HG13 VAL   262      54.834  26.268  66.511  1.00  0.00           H
ATOM   4072  CG2 VAL   262      56.614  25.243  68.231  1.00  0.00           C
ATOM   4073 HG21 VAL   262      57.540  25.252  67.657  1.00  0.00           H
ATOM   4074 HG22 VAL   262      56.894  24.860  69.212  1.00  0.00           H
ATOM   4075 HG23 VAL   262      56.236  26.259  68.344  1.00  0.00           H
ATOM   4076  C   VAL   262      53.459  25.458  68.915  1.00  0.00           C
ATOM   4077  O   VAL   262      53.855  26.366  69.592  1.00  0.00           O
ATOM   4078  N   LEU   263      52.185  25.483  68.496  1.00  0.00           N
ATOM   4079  H   LEU   263      51.868  24.788  67.834  1.00  0.00           H
ATOM   4080  CA  LEU   263      51.297  26.629  68.724  1.00  0.00           C
ATOM   4081  HA  LEU   263      51.916  27.517  68.604  1.00  0.00           H
ATOM   4082  CB  LEU   263      50.017  26.639  67.859  1.00  0.00           C
ATOM   4083  HB2 LEU   263      49.413  25.739  67.968  1.00  0.00           H
ATOM   4084  HB3 LEU   263      49.409  27.450  68.259  1.00  0.00           H
ATOM   4085  CG  LEU   263      50.363  26.938  66.388  1.00  0.00           C
ATOM   4086  HG  LEU   263      50.858  26.061  65.972  1.00  0.00           H
ATOM   4087  CD1 LEU   263      49.004  27.002  65.702  1.00  0.00           C
ATOM   4088 HD11 LEU   263      48.449  27.908  65.944  1.00  0.00           H
ATOM   4089 HD12 LEU   263      48.414  26.099  65.868  1.00  0.00           H
ATOM   4090 HD13 LEU   263      49.287  27.054  64.650  1.00  0.00           H
ATOM   4091  CD2 LEU   263      51.169  28.157  66.178  1.00  0.00           C
ATOM   4092 HD21 LEU   263      50.822  28.980  66.802  1.00  0.00           H
ATOM   4093 HD22 LEU   263      52.182  27.964  66.532  1.00  0.00           H
ATOM   4094 HD23 LEU   263      51.089  28.382  65.114  1.00  0.00           H
ATOM   4095  C   LEU   263      50.851  26.630  70.251  1.00  0.00           C
ATOM   4096  O   LEU   263      50.548  25.495  70.804  1.00  0.00           O
ATOM   4097  N   PRO   264      50.838  27.775  70.995  1.00  0.00           N
ATOM   4098  CD  PRO   264      51.131  29.110  70.489  1.00  0.00           C
ATOM   4099  HD2 PRO   264      50.519  29.302  69.607  1.00  0.00           H
ATOM   4100  HD3 PRO   264      52.110  29.231  70.027  1.00  0.00           H
ATOM   4101  CG  PRO   264      50.979  30.095  71.599  1.00  0.00           C
ATOM   4102  HG2 PRO   264      49.960  30.469  71.497  1.00  0.00           H
ATOM   4103  HG3 PRO   264      51.770  30.846  71.572  1.00  0.00           H
ATOM   4104  CB  PRO   264      51.031  29.240  72.857  1.00  0.00           C
ATOM   4105  HB2 PRO   264      50.421  29.697  73.636  1.00  0.00           H
ATOM   4106  HB3 PRO   264      52.036  29.118  73.262  1.00  0.00           H
ATOM   4107  CA  PRO   264      50.434  27.886  72.403  1.00  0.00           C
ATOM   4108  HA  PRO   264      51.033  27.135  72.918  1.00  0.00           H
ATOM   4109  C   PRO   264      48.912  27.675  72.653  1.00  0.00           C
ATOM   4110  O   PRO   264      48.250  28.416  73.283  1.00  0.00           O
ATOM   4111  N   ARG   265      48.424  26.519  72.285  1.00  0.00           N
ATOM   4112  H   ARG   265      49.062  25.885  71.825  1.00  0.00           H
ATOM   4113  CA  ARG   265      46.968  26.068  72.475  1.00  0.00           C
ATOM   4114  HA  ARG   265      46.313  26.829  72.051  1.00  0.00           H
ATOM   4115  CB  ARG   265      46.638  24.816  71.558  1.00  0.00           C
ATOM   4116  HB2 ARG   265      47.449  24.132  71.804  1.00  0.00           H
ATOM   4117  HB3 ARG   265      45.642  24.445  71.801  1.00  0.00           H
ATOM   4118  CG  ARG   265      46.685  25.149  70.026  1.00  0.00           C
ATOM   4119  HG2 ARG   265      45.892  25.858  69.792  1.00  0.00           H
ATOM   4120  HG3 ARG   265      47.626  25.677  69.870  1.00  0.00           H
ATOM   4121  CD  ARG   265      46.605  23.937  69.119  1.00  0.00           C
ATOM   4122  HD2 ARG   265      46.332  24.357  68.150  1.00  0.00           H
ATOM   4123  HD3 ARG   265      47.609  23.514  69.124  1.00  0.00           H
ATOM   4124  NE  ARG   265      45.584  22.868  69.471  1.00  0.00           N
ATOM   4125  HE  ARG   265      45.712  22.305  70.300  1.00  0.00           H
ATOM   4126  CZ  ARG   265      44.611  22.423  68.676  1.00  0.00           C
ATOM   4127  NH1 ARG   265      44.169  22.932  67.531  1.00  0.00           N
ATOM   4128 HH11 ARG   265      44.363  23.907  67.351  1.00  0.00           H
ATOM   4129 HH12 ARG   265      43.424  22.497  67.008  1.00  0.00           H
ATOM   4130  NH2 ARG   265      43.948  21.376  69.027  1.00  0.00           N
ATOM   4131 HH21 ARG   265      44.144  20.694  69.746  1.00  0.00           H
ATOM   4132 HH22 ARG   265      43.187  21.223  68.381  1.00  0.00           H
ATOM   4133  C   ARG   265      46.667  25.972  73.963  1.00  0.00           C
ATOM   4134  O   ARG   265      47.408  25.260  74.727  1.00  0.00           O
ATOM   4135  N   THR   266      45.560  26.647  74.369  1.00  0.00           N
ATOM   4136  H   THR   266      45.074  27.160  73.647  1.00  0.00           H
ATOM   4137  CA  THR   266      44.915  26.558  75.688  1.00  0.00           C
ATOM   4138  HA  THR   266      45.609  26.147  76.421  1.00  0.00           H
ATOM   4139  CB  THR   266      44.454  27.976  76.049  1.00  0.00           C
ATOM   4140  HB  THR   266      44.132  27.888  77.087  1.00  0.00           H
ATOM   4141  CG2 THR   266      45.554  29.059  75.861  1.00  0.00           C
ATOM   4142 HG21 THR   266      45.156  29.922  76.397  1.00  0.00           H
ATOM   4143 HG22 THR   266      45.758  29.241  74.805  1.00  0.00           H
ATOM   4144 HG23 THR   266      46.426  28.756  76.440  1.00  0.00           H
ATOM   4145  OG1 THR   266      43.427  28.307  75.180  1.00  0.00           O
ATOM   4146  HG1 THR   266      43.721  28.704  74.357  1.00  0.00           H
ATOM   4147  C   THR   266      43.769  25.552  75.626  1.00  0.00           C
ATOM   4148  O   THR   266      43.398  25.251  74.478  1.00  0.00           O
ATOM   4149  N   LYS   267      43.309  25.122  76.764  1.00  0.00           N
ATOM   4150  H   LYS   267      43.870  25.418  77.550  1.00  0.00           H
ATOM   4151  CA  LYS   267      41.924  24.593  76.996  1.00  0.00           C
ATOM   4152  HA  LYS   267      41.857  23.508  76.910  1.00  0.00           H
ATOM   4153  CB  LYS   267      41.587  24.712  78.464  1.00  0.00           C
ATOM   4154  HB2 LYS   267      42.388  24.306  79.081  1.00  0.00           H
ATOM   4155  HB3 LYS   267      41.762  25.757  78.720  1.00  0.00           H
ATOM   4156  CG  LYS   267      40.183  24.271  78.801  1.00  0.00           C
ATOM   4157  HG2 LYS   267      39.493  24.908  78.248  1.00  0.00           H
ATOM   4158  HG3 LYS   267      40.056  23.233  78.493  1.00  0.00           H
ATOM   4159  CD  LYS   267      40.064  24.427  80.321  1.00  0.00           C
ATOM   4160  HD2 LYS   267      40.857  23.835  80.777  1.00  0.00           H
ATOM   4161  HD3 LYS   267      40.132  25.487  80.564  1.00  0.00           H
ATOM   4162  CE  LYS   267      38.704  23.814  80.682  1.00  0.00           C
ATOM   4163  HE2 LYS   267      38.604  22.862  80.158  1.00  0.00           H
ATOM   4164  HE3 LYS   267      38.701  23.730  81.768  1.00  0.00           H
ATOM   4165  NZ  LYS   267      37.539  24.708  80.461  1.00  0.00           N
ATOM   4166  HZ1 LYS   267      36.724  24.371  80.952  1.00  0.00           H
ATOM   4167  HZ2 LYS   267      37.369  24.807  79.471  1.00  0.00           H
ATOM   4168  HZ3 LYS   267      37.738  25.640  80.795  1.00  0.00           H
ATOM   4169  C   LYS   267      40.832  25.187  76.072  1.00  0.00           C
ATOM   4170  O   LYS   267      39.930  24.477  75.618  1.00  0.00           O
ATOM   4171  N   TYR   268      40.880  26.458  75.822  1.00  0.00           N
ATOM   4172  H   TYR   268      41.742  26.910  76.091  1.00  0.00           H
ATOM   4173  CA  TYR   268      39.892  27.132  74.996  1.00  0.00           C
ATOM   4174  HA  TYR   268      38.915  26.700  75.209  1.00  0.00           H
ATOM   4175  CB  TYR   268      39.859  28.574  75.452  1.00  0.00           C
ATOM   4176  HB2 TYR   268      40.758  29.079  75.100  1.00  0.00           H
ATOM   4177  HB3 TYR   268      38.982  29.075  75.039  1.00  0.00           H
ATOM   4178  CG  TYR   268      39.999  28.722  76.962  1.00  0.00           C
ATOM   4179  CD1 TYR   268      38.979  28.152  77.734  1.00  0.00           C
ATOM   4180  HD1 TYR   268      38.175  27.617  77.251  1.00  0.00           H
ATOM   4181  CE1 TYR   268      39.111  28.329  79.083  1.00  0.00           C
ATOM   4182  HE1 TYR   268      38.436  27.840  79.770  1.00  0.00           H
ATOM   4183  CZ  TYR   268      40.208  28.939  79.712  1.00  0.00           C
ATOM   4184  OH  TYR   268      40.271  28.884  81.058  1.00  0.00           O
ATOM   4185  HH  TYR   268      39.701  28.215  81.444  1.00  0.00           H
ATOM   4186  CE2 TYR   268      41.232  29.368  78.910  1.00  0.00           C
ATOM   4187  HE2 TYR   268      42.131  29.742  79.377  1.00  0.00           H
ATOM   4188  CD2 TYR   268      41.102  29.291  77.481  1.00  0.00           C
ATOM   4189  HD2 TYR   268      41.905  29.752  76.925  1.00  0.00           H
ATOM   4190  C   TYR   268      40.053  26.850  73.441  1.00  0.00           C
ATOM   4191  O   TYR   268      39.033  26.478  72.777  1.00  0.00           O
ATOM   4192  N   ASP   269      41.263  26.937  72.933  1.00  0.00           N
ATOM   4193  H   ASP   269      41.990  27.260  73.555  1.00  0.00           H
ATOM   4194  CA  ASP   269      41.622  26.644  71.566  1.00  0.00           C
ATOM   4195  HA  ASP   269      41.044  27.154  70.796  1.00  0.00           H
ATOM   4196  CB  ASP   269      43.144  26.952  71.269  1.00  0.00           C
ATOM   4197  HB2 ASP   269      43.826  26.413  71.927  1.00  0.00           H
ATOM   4198  HB3 ASP   269      43.488  26.835  70.242  1.00  0.00           H
ATOM   4199  CG  ASP   269      43.577  28.341  71.544  1.00  0.00           C
ATOM   4200  OD1 ASP   269      43.047  29.265  70.924  1.00  0.00           O
ATOM   4201  OD2 ASP   269      44.433  28.601  72.430  1.00  0.00           O
ATOM   4202  C   ASP   269      41.338  25.184  71.357  1.00  0.00           C
ATOM   4203  O   ASP   269      40.686  24.812  70.419  1.00  0.00           O
ATOM   4204  N   ILE   270      41.664  24.270  72.325  1.00  0.00           N
ATOM   4205  H   ILE   270      42.335  24.563  73.021  1.00  0.00           H
ATOM   4206  CA  ILE   270      41.416  22.829  72.394  1.00  0.00           C
ATOM   4207  HA  ILE   270      41.707  22.511  71.393  1.00  0.00           H
ATOM   4208  CB  ILE   270      42.393  22.192  73.444  1.00  0.00           C
ATOM   4209  HB  ILE   270      42.195  22.687  74.395  1.00  0.00           H
ATOM   4210  CG2 ILE   270      42.144  20.678  73.656  1.00  0.00           C
ATOM   4211 HG21 ILE   270      41.142  20.485  74.037  1.00  0.00           H
ATOM   4212 HG22 ILE   270      42.852  20.166  74.309  1.00  0.00           H
ATOM   4213 HG23 ILE   270      42.152  20.256  72.652  1.00  0.00           H
ATOM   4214  CG1 ILE   270      43.907  22.403  73.083  1.00  0.00           C
ATOM   4215 HG12 ILE   270      44.176  22.090  72.075  1.00  0.00           H
ATOM   4216 HG13 ILE   270      44.115  23.472  73.136  1.00  0.00           H
ATOM   4217  CD1 ILE   270      44.931  21.808  74.070  1.00  0.00           C
ATOM   4218 HD11 ILE   270      45.861  22.375  74.089  1.00  0.00           H
ATOM   4219 HD12 ILE   270      45.179  20.803  73.729  1.00  0.00           H
ATOM   4220 HD13 ILE   270      44.422  21.833  75.033  1.00  0.00           H
ATOM   4221  C   ILE   270      39.960  22.465  72.577  1.00  0.00           C
ATOM   4222  O   ILE   270      39.529  21.359  72.236  1.00  0.00           O
ATOM   4223  N   THR   271      39.076  23.339  73.123  1.00  0.00           N
ATOM   4224  H   THR   271      39.437  24.175  73.560  1.00  0.00           H
ATOM   4225  CA  THR   271      37.591  23.245  73.166  1.00  0.00           C
ATOM   4226  HA  THR   271      37.305  22.210  73.354  1.00  0.00           H
ATOM   4227  CB  THR   271      36.833  24.077  74.238  1.00  0.00           C
ATOM   4228  HB  THR   271      37.025  25.151  74.219  1.00  0.00           H
ATOM   4229  CG2 THR   271      35.332  23.910  74.257  1.00  0.00           C
ATOM   4230 HG21 THR   271      34.873  24.709  73.674  1.00  0.00           H
ATOM   4231 HG22 THR   271      34.880  23.840  75.247  1.00  0.00           H
ATOM   4232 HG23 THR   271      35.084  22.971  73.762  1.00  0.00           H
ATOM   4233  OG1 THR   271      37.311  23.657  75.464  1.00  0.00           O
ATOM   4234  HG1 THR   271      38.269  23.704  75.509  1.00  0.00           H
ATOM   4235  C   THR   271      37.065  23.515  71.820  1.00  0.00           C
ATOM   4236  O   THR   271      36.402  22.668  71.263  1.00  0.00           O
ATOM   4237  N   ILE   272      37.364  24.676  71.273  1.00  0.00           N
ATOM   4238  H   ILE   272      37.899  25.324  71.835  1.00  0.00           H
ATOM   4239  CA  ILE   272      36.923  25.274  70.056  1.00  0.00           C
ATOM   4240  HA  ILE   272      35.877  25.571  70.137  1.00  0.00           H
ATOM   4241  CB  ILE   272      37.636  26.677  69.892  1.00  0.00           C
ATOM   4242  HB  ILE   272      38.664  26.545  70.225  1.00  0.00           H
ATOM   4243  CG2 ILE   272      37.764  27.223  68.463  1.00  0.00           C
ATOM   4244 HG21 ILE   272      36.833  27.381  67.919  1.00  0.00           H
ATOM   4245 HG22 ILE   272      38.401  26.589  67.847  1.00  0.00           H
ATOM   4246 HG23 ILE   272      38.208  28.218  68.462  1.00  0.00           H
ATOM   4247  CG1 ILE   272      36.720  27.655  70.686  1.00  0.00           C
ATOM   4248 HG12 ILE   272      35.746  27.750  70.205  1.00  0.00           H
ATOM   4249 HG13 ILE   272      36.491  27.159  71.629  1.00  0.00           H
ATOM   4250  CD1 ILE   272      37.408  28.998  70.989  1.00  0.00           C
ATOM   4251 HD11 ILE   272      38.389  28.690  71.350  1.00  0.00           H
ATOM   4252 HD12 ILE   272      36.915  29.502  71.821  1.00  0.00           H
ATOM   4253 HD13 ILE   272      37.413  29.661  70.125  1.00  0.00           H
ATOM   4254  C   ILE   272      37.265  24.377  68.812  1.00  0.00           C
ATOM   4255  O   ILE   272      36.494  24.311  67.812  1.00  0.00           O
ATOM   4256  N   ASP   273      38.453  23.729  68.771  1.00  0.00           N
ATOM   4257  H   ASP   273      38.984  23.862  69.621  1.00  0.00           H
ATOM   4258  CA  ASP   273      38.882  22.712  67.836  1.00  0.00           C
ATOM   4259  HA  ASP   273      38.641  22.985  66.808  1.00  0.00           H
ATOM   4260  CB  ASP   273      40.392  22.633  67.934  1.00  0.00           C
ATOM   4261  HB2 ASP   273      40.679  23.681  67.848  1.00  0.00           H
ATOM   4262  HB3 ASP   273      40.678  22.204  68.894  1.00  0.00           H
ATOM   4263  CG  ASP   273      40.978  21.801  66.736  1.00  0.00           C
ATOM   4264  OD1 ASP   273      40.429  21.904  65.636  1.00  0.00           O
ATOM   4265  OD2 ASP   273      41.971  21.135  66.892  1.00  0.00           O
ATOM   4266  C   ASP   273      38.242  21.342  67.996  1.00  0.00           C
ATOM   4267  O   ASP   273      37.778  20.782  67.057  1.00  0.00           O
ATOM   4268  N   GLU   274      38.068  20.821  69.186  1.00  0.00           N
ATOM   4269  H   GLU   274      38.156  21.402  70.009  1.00  0.00           H
ATOM   4270  CA  GLU   274      37.273  19.566  69.323  1.00  0.00           C
ATOM   4271  HA  GLU   274      37.671  18.868  68.587  1.00  0.00           H
ATOM   4272  CB  GLU   274      37.394  19.022  70.780  1.00  0.00           C
ATOM   4273  HB2 GLU   274      37.239  19.776  71.551  1.00  0.00           H
ATOM   4274  HB3 GLU   274      36.659  18.232  70.940  1.00  0.00           H
ATOM   4275  CG  GLU   274      38.779  18.351  70.888  1.00  0.00           C
ATOM   4276  HG2 GLU   274      39.584  18.982  70.514  1.00  0.00           H
ATOM   4277  HG3 GLU   274      38.875  18.226  71.968  1.00  0.00           H
ATOM   4278  CD  GLU   274      38.934  16.918  70.294  1.00  0.00           C
ATOM   4279  OE1 GLU   274      38.004  16.413  69.623  1.00  0.00           O
ATOM   4280  OE2 GLU   274      40.058  16.331  70.300  1.00  0.00           O
ATOM   4281  C   GLU   274      35.840  19.705  68.938  1.00  0.00           C
ATOM   4282  O   GLU   274      35.226  18.681  68.493  1.00  0.00           O
ATOM   4283  N   GLU   275      35.216  20.862  69.280  1.00  0.00           N
ATOM   4284  H   GLU   275      35.692  21.489  69.914  1.00  0.00           H
ATOM   4285  CA  GLU   275      33.860  21.195  68.947  1.00  0.00           C
ATOM   4286  HA  GLU   275      33.194  20.345  69.096  1.00  0.00           H
ATOM   4287  CB  GLU   275      33.320  22.368  69.728  1.00  0.00           C
ATOM   4288  HB2 GLU   275      34.150  23.071  69.801  1.00  0.00           H
ATOM   4289  HB3 GLU   275      32.457  22.833  69.250  1.00  0.00           H
ATOM   4290  CG  GLU   275      33.115  22.155  71.222  1.00  0.00           C
ATOM   4291  HG2 GLU   275      33.977  21.692  71.703  1.00  0.00           H
ATOM   4292  HG3 GLU   275      32.946  23.105  71.730  1.00  0.00           H
ATOM   4293  CD  GLU   275      31.906  21.167  71.510  1.00  0.00           C
ATOM   4294  OE1 GLU   275      31.116  20.831  70.665  1.00  0.00           O
ATOM   4295  OE2 GLU   275      31.765  20.668  72.658  1.00  0.00           O
ATOM   4296  C   GLU   275      33.726  21.535  67.468  1.00  0.00           C
ATOM   4297  O   GLU   275      32.594  21.511  66.987  1.00  0.00           O
ATOM   4298  N   SER   276      34.825  21.943  66.757  1.00  0.00           N
ATOM   4299  H   SER   276      35.724  21.918  67.218  1.00  0.00           H
ATOM   4300  CA  SER   276      34.768  22.387  65.282  1.00  0.00           C
ATOM   4301  HA  SER   276      34.125  23.267  65.279  1.00  0.00           H
ATOM   4302  CB  SER   276      36.235  22.665  64.922  1.00  0.00           C
ATOM   4303  HB2 SER   276      36.218  23.344  64.069  1.00  0.00           H
ATOM   4304  HB3 SER   276      36.663  23.252  65.732  1.00  0.00           H
ATOM   4305  OG  SER   276      37.011  21.597  64.642  1.00  0.00           O
ATOM   4306  HG  SER   276      37.067  21.152  65.492  1.00  0.00           H
ATOM   4307  C   SER   276      34.149  21.346  64.307  1.00  0.00           C
ATOM   4308  O   SER   276      34.164  20.161  64.592  1.00  0.00           O
ATOM   4309  N   PRO   277      33.711  21.799  63.117  1.00  0.00           N
ATOM   4310  CD  PRO   277      33.276  23.224  62.813  1.00  0.00           C
ATOM   4311  HD2 PRO   277      34.105  23.919  62.949  1.00  0.00           H
ATOM   4312  HD3 PRO   277      32.421  23.505  63.427  1.00  0.00           H
ATOM   4313  CG  PRO   277      32.834  23.210  61.346  1.00  0.00           C
ATOM   4314  HG2 PRO   277      33.500  23.864  60.784  1.00  0.00           H
ATOM   4315  HG3 PRO   277      31.762  23.368  61.227  1.00  0.00           H
ATOM   4316  CB  PRO   277      33.003  21.802  60.862  1.00  0.00           C
ATOM   4317  HB2 PRO   277      33.852  21.704  60.184  1.00  0.00           H
ATOM   4318  HB3 PRO   277      32.046  21.517  60.425  1.00  0.00           H
ATOM   4319  CA  PRO   277      33.307  20.872  62.064  1.00  0.00           C
ATOM   4320  HA  PRO   277      32.427  20.297  62.351  1.00  0.00           H
ATOM   4321  C   PRO   277      34.500  19.928  61.680  1.00  0.00           C
ATOM   4322  O   PRO   277      34.225  18.768  61.480  1.00  0.00           O
ATOM   4323  N   ARG   278      35.707  20.438  61.591  1.00  0.00           N
ATOM   4324  H   ARG   278      35.882  21.373  61.933  1.00  0.00           H
ATOM   4325  CA  ARG   278      36.931  19.653  61.228  1.00  0.00           C
ATOM   4326  HA  ARG   278      36.702  18.587  61.233  1.00  0.00           H
ATOM   4327  CB  ARG   278      37.313  19.965  59.798  1.00  0.00           C
ATOM   4328  HB2 ARG   278      37.587  21.018  59.863  1.00  0.00           H
ATOM   4329  HB3 ARG   278      38.242  19.446  59.564  1.00  0.00           H
ATOM   4330  CG  ARG   278      36.258  19.806  58.744  1.00  0.00           C
ATOM   4331  HG2 ARG   278      36.165  18.762  58.444  1.00  0.00           H
ATOM   4332  HG3 ARG   278      35.292  20.042  59.189  1.00  0.00           H
ATOM   4333  CD  ARG   278      36.381  20.761  57.554  1.00  0.00           C
ATOM   4334  HD2 ARG   278      35.501  20.687  56.914  1.00  0.00           H
ATOM   4335  HD3 ARG   278      36.453  21.765  57.973  1.00  0.00           H
ATOM   4336  NE  ARG   278      37.550  20.437  56.763  1.00  0.00           N
ATOM   4337  HE  ARG   278      37.989  19.597  57.111  1.00  0.00           H
ATOM   4338  CZ  ARG   278      38.249  21.100  55.841  1.00  0.00           C
ATOM   4339  NH1 ARG   278      37.834  22.242  55.404  1.00  0.00           N
ATOM   4340 HH11 ARG   278      36.906  22.571  55.634  1.00  0.00           H
ATOM   4341 HH12 ARG   278      38.464  22.874  54.933  1.00  0.00           H
ATOM   4342  NH2 ARG   278      39.367  20.675  55.248  1.00  0.00           N
ATOM   4343 HH21 ARG   278      39.653  19.736  55.490  1.00  0.00           H
ATOM   4344 HH22 ARG   278      39.865  21.221  54.560  1.00  0.00           H
ATOM   4345  C   ARG   278      38.046  19.723  62.229  1.00  0.00           C
ATOM   4346  O   ARG   278      38.956  20.595  62.087  1.00  0.00           O
ATOM   4347  N   PRO   279      37.942  18.835  63.269  1.00  0.00           N
ATOM   4348  CD  PRO   279      36.779  18.129  63.651  1.00  0.00           C
ATOM   4349  HD2 PRO   279      36.571  17.217  63.093  1.00  0.00           H
ATOM   4350  HD3 PRO   279      35.961  18.844  63.574  1.00  0.00           H
ATOM   4351  CG  PRO   279      36.902  17.705  65.076  1.00  0.00           C
ATOM   4352  HG2 PRO   279      36.529  16.700  65.270  1.00  0.00           H
ATOM   4353  HG3 PRO   279      36.451  18.532  65.626  1.00  0.00           H
ATOM   4354  CB  PRO   279      38.363  17.893  65.430  1.00  0.00           C
ATOM   4355  HB2 PRO   279      38.897  16.945  65.483  1.00  0.00           H
ATOM   4356  HB3 PRO   279      38.485  18.423  66.375  1.00  0.00           H
ATOM   4357  CA  PRO   279      38.870  18.881  64.421  1.00  0.00           C
ATOM   4358  HA  PRO   279      38.840  19.902  64.802  1.00  0.00           H
ATOM   4359  C   PRO   279      40.279  18.516  63.944  1.00  0.00           C
ATOM   4360  O   PRO   279      40.396  17.573  63.123  1.00  0.00           O
ATOM   4361  N   GLY   280      41.388  19.197  64.405  1.00  0.00           N
ATOM   4362  H   GLY   280      41.283  20.012  64.993  1.00  0.00           H
ATOM   4363  CA  GLY   280      42.730  18.793  63.891  1.00  0.00           C
ATOM   4364  HA2 GLY   280      43.527  19.277  64.456  1.00  0.00           H
ATOM   4365  HA3 GLY   280      42.756  17.728  64.120  1.00  0.00           H
ATOM   4366  C   GLY   280      42.938  19.194  62.426  1.00  0.00           C
ATOM   4367  O   GLY   280      43.584  18.396  61.696  1.00  0.00           O
ATOM   4368  N   GLN   281      42.258  20.164  61.948  1.00  0.00           N
ATOM   4369  H   GLN   281      41.581  20.623  62.541  1.00  0.00           H
ATOM   4370  CA  GLN   281      42.287  20.807  60.602  1.00  0.00           C
ATOM   4371  HA  GLN   281      43.286  20.715  60.174  1.00  0.00           H
ATOM   4372  CB  GLN   281      41.190  20.255  59.625  1.00  0.00           C
ATOM   4373  HB2 GLN   281      40.177  20.430  59.986  1.00  0.00           H
ATOM   4374  HB3 GLN   281      41.199  20.931  58.769  1.00  0.00           H
ATOM   4375  CG  GLN   281      41.333  18.834  59.267  1.00  0.00           C
ATOM   4376  HG2 GLN   281      41.389  18.266  60.194  1.00  0.00           H
ATOM   4377  HG3 GLN   281      40.386  18.501  58.843  1.00  0.00           H
ATOM   4378  CD  GLN   281      42.434  18.561  58.217  1.00  0.00           C
ATOM   4379  OE1 GLN   281      42.238  18.678  57.029  1.00  0.00           O
ATOM   4380  NE2 GLN   281      43.636  18.170  58.592  1.00  0.00           N
ATOM   4381 HE21 GLN   281      44.196  17.675  57.912  1.00  0.00           H
ATOM   4382 HE22 GLN   281      43.803  17.959  59.566  1.00  0.00           H
ATOM   4383  C   GLN   281      41.925  22.279  60.895  1.00  0.00           C
ATOM   4384  O   GLN   281      41.279  22.601  61.894  1.00  0.00           O
ATOM   4385  N   GLN   282      42.279  23.163  59.940  1.00  0.00           N
ATOM   4386  H   GLN   282      42.814  22.765  59.181  1.00  0.00           H
ATOM   4387  CA  GLN   282      42.123  24.624  60.034  1.00  0.00           C
ATOM   4388  HA  GLN   282      42.705  25.033  59.208  1.00  0.00           H
ATOM   4389  CB  GLN   282      40.641  25.028  59.820  1.00  0.00           C
ATOM   4390  HB2 GLN   282      40.013  24.628  60.617  1.00  0.00           H
ATOM   4391  HB3 GLN   282      40.559  26.115  59.843  1.00  0.00           H
ATOM   4392  CG  GLN   282      40.376  24.571  58.387  1.00  0.00           C
ATOM   4393  HG2 GLN   282      41.147  25.007  57.752  1.00  0.00           H
ATOM   4394  HG3 GLN   282      40.586  23.516  58.214  1.00  0.00           H
ATOM   4395  CD  GLN   282      38.996  24.873  57.827  1.00  0.00           C
ATOM   4396  OE1 GLN   282      38.004  24.185  57.965  1.00  0.00           O
ATOM   4397  NE2 GLN   282      38.846  26.025  57.231  1.00  0.00           N
ATOM   4398 HE21 GLN   282      37.906  26.218  56.915  1.00  0.00           H
ATOM   4399 HE22 GLN   282      39.534  26.741  57.411  1.00  0.00           H
ATOM   4400  C   GLN   282      42.676  25.208  61.352  1.00  0.00           C
ATOM   4401  O   GLN   282      42.069  26.010  62.038  1.00  0.00           O
ATOM   4402  N   THR   283      43.890  24.723  61.711  1.00  0.00           N
ATOM   4403  H   THR   283      44.217  23.967  61.126  1.00  0.00           H
ATOM   4404  CA  THR   283      44.452  24.936  63.088  1.00  0.00           C
ATOM   4405  HA  THR   283      43.589  24.674  63.700  1.00  0.00           H
ATOM   4406  CB  THR   283      45.530  23.885  63.428  1.00  0.00           C
ATOM   4407  HB  THR   283      46.269  23.803  62.631  1.00  0.00           H
ATOM   4408  CG2 THR   283      46.266  24.123  64.757  1.00  0.00           C
ATOM   4409 HG21 THR   283      47.060  24.852  64.588  1.00  0.00           H
ATOM   4410 HG22 THR   283      46.692  23.159  65.031  1.00  0.00           H
ATOM   4411 HG23 THR   283      45.622  24.480  65.561  1.00  0.00           H
ATOM   4412  OG1 THR   283      44.918  22.759  63.411  1.00  0.00           O
ATOM   4413  HG1 THR   283      44.892  22.441  62.505  1.00  0.00           H
ATOM   4414  C   THR   283      44.863  26.292  63.438  1.00  0.00           C
ATOM   4415  O   THR   283      44.484  26.894  64.438  1.00  0.00           O
ATOM   4416  N   PHE   284      45.835  26.913  62.616  1.00  0.00           N
ATOM   4417  H   PHE   284      46.360  26.288  62.021  1.00  0.00           H
ATOM   4418  CA  PHE   284      46.217  28.292  62.782  1.00  0.00           C
ATOM   4419  HA  PHE   284      46.560  28.472  63.800  1.00  0.00           H
ATOM   4420  CB  PHE   284      47.474  28.446  61.852  1.00  0.00           C
ATOM   4421  HB2 PHE   284      48.097  27.567  62.026  1.00  0.00           H
ATOM   4422  HB3 PHE   284      47.074  28.428  60.839  1.00  0.00           H
ATOM   4423  CG  PHE   284      48.325  29.712  61.855  1.00  0.00           C
ATOM   4424  CD1 PHE   284      49.100  30.028  62.949  1.00  0.00           C
ATOM   4425  HD1 PHE   284      49.182  29.253  63.697  1.00  0.00           H
ATOM   4426  CE1 PHE   284      49.655  31.293  63.064  1.00  0.00           C
ATOM   4427  HE1 PHE   284      50.383  31.483  63.838  1.00  0.00           H
ATOM   4428  CZ  PHE   284      49.573  32.192  62.016  1.00  0.00           C
ATOM   4429  HZ  PHE   284      50.185  33.079  62.087  1.00  0.00           H
ATOM   4430  CE2 PHE   284      48.898  31.889  60.863  1.00  0.00           C
ATOM   4431  HE2 PHE   284      48.878  32.578  60.032  1.00  0.00           H
ATOM   4432  CD2 PHE   284      48.271  30.651  60.785  1.00  0.00           C
ATOM   4433  HD2 PHE   284      47.758  30.354  59.882  1.00  0.00           H
ATOM   4434  C   PHE   284      45.140  29.315  62.579  1.00  0.00           C
ATOM   4435  O   PHE   284      45.185  30.398  63.217  1.00  0.00           O
ATOM   4436  N   GLU   285      44.132  28.947  61.725  1.00  0.00           N
ATOM   4437  H   GLU   285      44.329  28.105  61.203  1.00  0.00           H
ATOM   4438  CA  GLU   285      43.044  29.900  61.356  1.00  0.00           C
ATOM   4439  HA  GLU   285      43.511  30.812  60.983  1.00  0.00           H
ATOM   4440  CB  GLU   285      42.286  29.136  60.268  1.00  0.00           C
ATOM   4441  HB2 GLU   285      42.960  28.941  59.434  1.00  0.00           H
ATOM   4442  HB3 GLU   285      41.808  28.202  60.559  1.00  0.00           H
ATOM   4443  CG  GLU   285      41.219  30.014  59.670  1.00  0.00           C
ATOM   4444  HG2 GLU   285      40.547  30.350  60.460  1.00  0.00           H
ATOM   4445  HG3 GLU   285      41.713  30.865  59.201  1.00  0.00           H
ATOM   4446  CD  GLU   285      40.408  29.320  58.599  1.00  0.00           C
ATOM   4447  OE1 GLU   285      39.421  28.610  58.937  1.00  0.00           O
ATOM   4448  OE2 GLU   285      40.669  29.340  57.361  1.00  0.00           O
ATOM   4449  C   GLU   285      42.206  30.141  62.637  1.00  0.00           C
ATOM   4450  O   GLU   285      41.901  31.285  62.997  1.00  0.00           O
ATOM   4451  N   LYS   286      41.916  29.082  63.399  1.00  0.00           N
ATOM   4452  H   LYS   286      42.299  28.229  63.016  1.00  0.00           H
ATOM   4453  CA  LYS   286      41.241  29.139  64.709  1.00  0.00           C
ATOM   4454  HA  LYS   286      40.281  29.651  64.649  1.00  0.00           H
ATOM   4455  CB  LYS   286      41.069  27.710  65.317  1.00  0.00           C
ATOM   4456  HB2 LYS   286      42.055  27.248  65.371  1.00  0.00           H
ATOM   4457  HB3 LYS   286      40.646  27.936  66.296  1.00  0.00           H
ATOM   4458  CG  LYS   286      40.030  26.924  64.483  1.00  0.00           C
ATOM   4459  HG2 LYS   286      39.058  27.381  64.662  1.00  0.00           H
ATOM   4460  HG3 LYS   286      40.320  27.114  63.450  1.00  0.00           H
ATOM   4461  CD  LYS   286      39.962  25.373  64.694  1.00  0.00           C
ATOM   4462  HD2 LYS   286      40.960  24.953  64.822  1.00  0.00           H
ATOM   4463  HD3 LYS   286      39.446  25.017  65.586  1.00  0.00           H
ATOM   4464  CE  LYS   286      39.410  24.629  63.453  1.00  0.00           C
ATOM   4465  HE2 LYS   286      38.454  25.095  63.207  1.00  0.00           H
ATOM   4466  HE3 LYS   286      40.216  24.837  62.749  1.00  0.00           H
ATOM   4467  NZ  LYS   286      39.304  23.167  63.632  1.00  0.00           N
ATOM   4468  HZ1 LYS   286      38.378  22.951  63.972  1.00  0.00           H
ATOM   4469  HZ2 LYS   286      39.901  22.691  64.292  1.00  0.00           H
ATOM   4470  HZ3 LYS   286      39.451  22.641  62.782  1.00  0.00           H
ATOM   4471  C   LYS   286      42.005  29.938  65.779  1.00  0.00           C
ATOM   4472  O   LYS   286      41.457  30.519  66.727  1.00  0.00           O
ATOM   4473  N   MET   287      43.324  30.042  65.719  1.00  0.00           N
ATOM   4474  H   MET   287      43.672  29.668  64.848  1.00  0.00           H
ATOM   4475  CA  MET   287      44.148  30.879  66.645  1.00  0.00           C
ATOM   4476  HA  MET   287      43.637  31.024  67.596  1.00  0.00           H
ATOM   4477  CB  MET   287      45.445  30.190  67.051  1.00  0.00           C
ATOM   4478  HB2 MET   287      46.122  30.082  66.204  1.00  0.00           H
ATOM   4479  HB3 MET   287      45.958  30.937  67.657  1.00  0.00           H
ATOM   4480  CG  MET   287      45.238  28.906  67.836  1.00  0.00           C
ATOM   4481  HG2 MET   287      44.381  28.999  68.502  1.00  0.00           H
ATOM   4482  HG3 MET   287      44.959  28.091  67.168  1.00  0.00           H
ATOM   4483  SD  MET   287      46.661  28.287  68.754  1.00  0.00           S
ATOM   4484  CE  MET   287      47.099  29.441  70.010  1.00  0.00           C
ATOM   4485  HE1 MET   287      47.014  29.017  71.011  1.00  0.00           H
ATOM   4486  HE2 MET   287      48.158  29.680  69.904  1.00  0.00           H
ATOM   4487  HE3 MET   287      46.418  30.290  69.978  1.00  0.00           H
ATOM   4488  C   MET   287      44.361  32.347  66.202  1.00  0.00           C
ATOM   4489  O   MET   287      44.962  33.100  66.929  1.00  0.00           O
ATOM   4490  N   SER   288      43.928  32.671  65.002  1.00  0.00           N
ATOM   4491  H   SER   288      43.649  31.965  64.337  1.00  0.00           H
ATOM   4492  CA  SER   288      44.232  34.008  64.333  1.00  0.00           C
ATOM   4493  HA  SER   288      44.818  34.651  64.989  1.00  0.00           H
ATOM   4494  CB  SER   288      45.050  33.675  63.150  1.00  0.00           C
ATOM   4495  HB2 SER   288      44.534  32.913  62.566  1.00  0.00           H
ATOM   4496  HB3 SER   288      45.247  34.565  62.551  1.00  0.00           H
ATOM   4497  OG  SER   288      46.246  32.995  63.404  1.00  0.00           O
ATOM   4498  HG  SER   288      45.987  32.076  63.503  1.00  0.00           H
ATOM   4499  C   SER   288      43.015  34.778  63.851  1.00  0.00           C
ATOM   4500  O   SER   288      43.074  35.969  63.602  1.00  0.00           O
ATOM   4501  N   SER   289      41.975  34.044  63.534  1.00  0.00           N
ATOM   4502  H   SER   289      42.009  33.052  63.344  1.00  0.00           H
ATOM   4503  CA  SER   289      40.683  34.592  63.098  1.00  0.00           C
ATOM   4504  HA  SER   289      40.815  35.323  62.300  1.00  0.00           H
ATOM   4505  CB  SER   289      39.827  33.484  62.612  1.00  0.00           C
ATOM   4506  HB2 SER   289      40.346  32.985  61.794  1.00  0.00           H
ATOM   4507  HB3 SER   289      39.656  32.803  63.446  1.00  0.00           H
ATOM   4508  OG  SER   289      38.547  33.907  62.205  1.00  0.00           O
ATOM   4509  HG  SER   289      38.324  33.286  61.507  1.00  0.00           H
ATOM   4510  C   SER   289      39.837  35.273  64.163  1.00  0.00           C
ATOM   4511  O   SER   289      39.634  34.792  65.252  1.00  0.00           O
ATOM   4512  N   GLY   290      39.240  36.347  63.651  1.00  0.00           N
ATOM   4513  H   GLY   290      39.332  36.602  62.679  1.00  0.00           H
ATOM   4514  CA  GLY   290      38.381  37.172  64.431  1.00  0.00           C
ATOM   4515  HA2 GLY   290      38.921  37.538  65.303  1.00  0.00           H
ATOM   4516  HA3 GLY   290      37.995  37.974  63.803  1.00  0.00           H
ATOM   4517  C   GLY   290      37.127  36.470  64.981  1.00  0.00           C
ATOM   4518  O   GLY   290      36.614  36.766  66.052  1.00  0.00           O
ATOM   4519  N   TYR   291      36.667  35.443  64.272  1.00  0.00           N
ATOM   4520  H   TYR   291      37.112  35.318  63.374  1.00  0.00           H
ATOM   4521  CA  TYR   291      35.432  34.654  64.430  1.00  0.00           C
ATOM   4522  HA  TYR   291      34.573  35.315  64.316  1.00  0.00           H
ATOM   4523  CB  TYR   291      35.383  33.668  63.254  1.00  0.00           C
ATOM   4524  HB2 TYR   291      35.657  34.162  62.323  1.00  0.00           H
ATOM   4525  HB3 TYR   291      36.016  32.831  63.547  1.00  0.00           H
ATOM   4526  CG  TYR   291      34.047  33.003  63.150  1.00  0.00           C
ATOM   4527  CD1 TYR   291      33.853  31.852  64.032  1.00  0.00           C
ATOM   4528  HD1 TYR   291      34.588  31.603  64.784  1.00  0.00           H
ATOM   4529  CE1 TYR   291      32.684  31.028  63.868  1.00  0.00           C
ATOM   4530  HE1 TYR   291      32.634  30.118  64.448  1.00  0.00           H
ATOM   4531  CZ  TYR   291      31.728  31.280  62.898  1.00  0.00           C
ATOM   4532  OH  TYR   291      30.719  30.414  62.722  1.00  0.00           O
ATOM   4533  HH  TYR   291      29.951  30.862  62.360  1.00  0.00           H
ATOM   4534  CE2 TYR   291      31.965  32.323  62.029  1.00  0.00           C
ATOM   4535  HE2 TYR   291      31.308  32.501  61.190  1.00  0.00           H
ATOM   4536  CD2 TYR   291      33.160  33.204  62.115  1.00  0.00           C
ATOM   4537  HD2 TYR   291      33.519  33.827  61.308  1.00  0.00           H
ATOM   4538  C   TYR   291      35.323  34.071  65.891  1.00  0.00           C
ATOM   4539  O   TYR   291      34.201  33.953  66.437  1.00  0.00           O
ATOM   4540  N   TYR   292      36.456  33.789  66.513  1.00  0.00           N
ATOM   4541  H   TYR   292      37.239  33.957  65.896  1.00  0.00           H
ATOM   4542  CA  TYR   292      36.710  33.114  67.789  1.00  0.00           C
ATOM   4543  HA  TYR   292      35.816  32.610  68.156  1.00  0.00           H
ATOM   4544  CB  TYR   292      37.815  32.056  67.481  1.00  0.00           C
ATOM   4545  HB2 TYR   292      38.729  32.529  67.123  1.00  0.00           H
ATOM   4546  HB3 TYR   292      38.132  31.611  68.424  1.00  0.00           H
ATOM   4547  CG  TYR   292      37.327  31.025  66.450  1.00  0.00           C
ATOM   4548  CD1 TYR   292      36.356  30.087  66.833  1.00  0.00           C
ATOM   4549  HD1 TYR   292      35.941  30.120  67.830  1.00  0.00           H
ATOM   4550  CE1 TYR   292      35.818  29.219  65.885  1.00  0.00           C
ATOM   4551  HE1 TYR   292      34.949  28.640  66.159  1.00  0.00           H
ATOM   4552  CZ  TYR   292      36.361  29.093  64.603  1.00  0.00           C
ATOM   4553  OH  TYR   292      35.728  28.429  63.572  1.00  0.00           O
ATOM   4554  HH  TYR   292      35.058  27.815  63.883  1.00  0.00           H
ATOM   4555  CE2 TYR   292      37.418  29.961  64.270  1.00  0.00           C
ATOM   4556  HE2 TYR   292      37.835  29.769  63.292  1.00  0.00           H
ATOM   4557  CD2 TYR   292      37.906  30.960  65.181  1.00  0.00           C
ATOM   4558  HD2 TYR   292      38.805  31.544  65.046  1.00  0.00           H
ATOM   4559  C   TYR   292      37.138  34.010  69.036  1.00  0.00           C
ATOM   4560  O   TYR   292      37.136  33.546  70.125  1.00  0.00           O
ATOM   4561  N   LEU   293      37.540  35.226  68.741  1.00  0.00           N
ATOM   4562  H   LEU   293      37.362  35.537  67.796  1.00  0.00           H
ATOM   4563  CA  LEU   293      38.118  36.096  69.865  1.00  0.00           C
ATOM   4564  HA  LEU   293      38.888  35.500  70.355  1.00  0.00           H
ATOM   4565  CB  LEU   293      38.625  37.437  69.348  1.00  0.00           C
ATOM   4566  HB2 LEU   293      37.820  38.052  68.949  1.00  0.00           H
ATOM   4567  HB3 LEU   293      39.024  37.918  70.241  1.00  0.00           H
ATOM   4568  CG  LEU   293      39.826  37.378  68.410  1.00  0.00           C
ATOM   4569  HG  LEU   293      39.574  36.594  67.696  1.00  0.00           H
ATOM   4570  CD1 LEU   293      40.210  38.645  67.614  1.00  0.00           C
ATOM   4571 HD11 LEU   293      40.391  39.462  68.313  1.00  0.00           H
ATOM   4572 HD12 LEU   293      39.291  39.084  67.225  1.00  0.00           H
ATOM   4573 HD13 LEU   293      41.120  38.647  67.015  1.00  0.00           H
ATOM   4574  CD2 LEU   293      40.979  36.714  69.172  1.00  0.00           C
ATOM   4575 HD21 LEU   293      40.709  35.670  69.330  1.00  0.00           H
ATOM   4576 HD22 LEU   293      41.854  36.743  68.522  1.00  0.00           H
ATOM   4577 HD23 LEU   293      41.219  37.342  70.030  1.00  0.00           H
ATOM   4578  C   LEU   293      37.070  36.277  70.970  1.00  0.00           C
ATOM   4579  O   LEU   293      37.563  36.303  72.097  1.00  0.00           O
ATOM   4580  N   GLY   294      35.776  36.396  70.742  1.00  0.00           N
ATOM   4581  H   GLY   294      35.419  36.214  69.815  1.00  0.00           H
ATOM   4582  CA  GLY   294      34.803  36.458  71.804  1.00  0.00           C
ATOM   4583  HA2 GLY   294      35.117  37.223  72.515  1.00  0.00           H
ATOM   4584  HA3 GLY   294      33.901  36.850  71.332  1.00  0.00           H
ATOM   4585  C   GLY   294      34.563  35.096  72.483  1.00  0.00           C
ATOM   4586  O   GLY   294      34.353  34.983  73.703  1.00  0.00           O
ATOM   4587  N   GLU   295      34.555  34.042  71.694  1.00  0.00           N
ATOM   4588  H   GLU   295      34.793  34.194  70.724  1.00  0.00           H
ATOM   4589  CA  GLU   295      34.367  32.689  72.147  1.00  0.00           C
ATOM   4590  HA  GLU   295      33.494  32.569  72.786  1.00  0.00           H
ATOM   4591  CB  GLU   295      34.146  31.752  70.974  1.00  0.00           C
ATOM   4592  HB2 GLU   295      33.370  32.244  70.388  1.00  0.00           H
ATOM   4593  HB3 GLU   295      35.129  31.757  70.501  1.00  0.00           H
ATOM   4594  CG  GLU   295      33.736  30.361  71.315  1.00  0.00           C
ATOM   4595  HG2 GLU   295      33.559  29.951  70.320  1.00  0.00           H
ATOM   4596  HG3 GLU   295      34.581  29.927  71.847  1.00  0.00           H
ATOM   4597  CD  GLU   295      32.478  30.190  72.077  1.00  0.00           C
ATOM   4598  OE1 GLU   295      31.692  31.203  72.124  1.00  0.00           O
ATOM   4599  OE2 GLU   295      32.296  29.276  72.876  1.00  0.00           O
ATOM   4600  C   GLU   295      35.471  32.244  73.078  1.00  0.00           C
ATOM   4601  O   GLU   295      35.170  31.545  74.008  1.00  0.00           O
ATOM   4602  N   ILE   296      36.697  32.747  72.781  1.00  0.00           N
ATOM   4603  H   ILE   296      36.768  33.157  71.861  1.00  0.00           H
ATOM   4604  CA  ILE   296      37.814  32.463  73.716  1.00  0.00           C
ATOM   4605  HA  ILE   296      37.748  31.453  74.118  1.00  0.00           H
ATOM   4606  CB  ILE   296      39.202  32.687  73.081  1.00  0.00           C
ATOM   4607  HB  ILE   296      39.241  33.745  72.819  1.00  0.00           H
ATOM   4608  CG2 ILE   296      40.395  32.496  74.052  1.00  0.00           C
ATOM   4609 HG21 ILE   296      40.231  33.051  74.975  1.00  0.00           H
ATOM   4610 HG22 ILE   296      41.269  32.999  73.639  1.00  0.00           H
ATOM   4611 HG23 ILE   296      40.600  31.431  74.160  1.00  0.00           H
ATOM   4612  CG1 ILE   296      39.427  31.761  71.779  1.00  0.00           C
ATOM   4613 HG12 ILE   296      39.707  30.798  72.209  1.00  0.00           H
ATOM   4614 HG13 ILE   296      38.472  31.680  71.262  1.00  0.00           H
ATOM   4615  CD1 ILE   296      40.436  32.163  70.719  1.00  0.00           C
ATOM   4616 HD11 ILE   296      40.126  33.176  70.467  1.00  0.00           H
ATOM   4617 HD12 ILE   296      40.454  31.492  69.860  1.00  0.00           H
ATOM   4618 HD13 ILE   296      41.427  32.369  71.125  1.00  0.00           H
ATOM   4619  C   ILE   296      37.634  33.262  74.972  1.00  0.00           C
ATOM   4620  O   ILE   296      37.644  32.634  76.008  1.00  0.00           O
ATOM   4621  N   LEU   297      37.383  34.569  74.912  1.00  0.00           N
ATOM   4622  H   LEU   297      37.352  35.068  74.034  1.00  0.00           H
ATOM   4623  CA  LEU   297      36.934  35.362  76.066  1.00  0.00           C
ATOM   4624  HA  LEU   297      37.810  35.641  76.651  1.00  0.00           H
ATOM   4625  CB  LEU   297      36.456  36.736  75.594  1.00  0.00           C
ATOM   4626  HB2 LEU   297      37.300  37.242  75.127  1.00  0.00           H
ATOM   4627  HB3 LEU   297      35.686  36.593  74.835  1.00  0.00           H
ATOM   4628  CG  LEU   297      35.872  37.851  76.534  1.00  0.00           C
ATOM   4629  HG  LEU   297      35.052  37.528  77.176  1.00  0.00           H
ATOM   4630  CD1 LEU   297      36.874  38.386  77.543  1.00  0.00           C
ATOM   4631 HD11 LEU   297      36.510  39.226  78.135  1.00  0.00           H
ATOM   4632 HD12 LEU   297      37.787  38.693  77.033  1.00  0.00           H
ATOM   4633 HD13 LEU   297      37.225  37.536  78.124  1.00  0.00           H
ATOM   4634  CD2 LEU   297      35.422  39.008  75.635  1.00  0.00           C
ATOM   4635 HD21 LEU   297      34.683  39.627  76.144  1.00  0.00           H
ATOM   4636 HD22 LEU   297      36.269  39.526  75.187  1.00  0.00           H
ATOM   4637 HD23 LEU   297      34.957  38.494  74.793  1.00  0.00           H
ATOM   4638  C   LEU   297      35.855  34.700  76.958  1.00  0.00           C
ATOM   4639  O   LEU   297      35.952  34.703  78.185  1.00  0.00           O
ATOM   4640  N   ARG   298      34.841  34.044  76.322  1.00  0.00           N
ATOM   4641  H   ARG   298      34.844  33.955  75.316  1.00  0.00           H
ATOM   4642  CA  ARG   298      33.609  33.525  76.962  1.00  0.00           C
ATOM   4643  HA  ARG   298      33.236  34.255  77.681  1.00  0.00           H
ATOM   4644  CB  ARG   298      32.578  33.383  75.819  1.00  0.00           C
ATOM   4645  HB2 ARG   298      32.507  34.337  75.296  1.00  0.00           H
ATOM   4646  HB3 ARG   298      32.903  32.594  75.141  1.00  0.00           H
ATOM   4647  CG  ARG   298      31.176  33.211  76.401  1.00  0.00           C
ATOM   4648  HG2 ARG   298      31.114  32.567  77.278  1.00  0.00           H
ATOM   4649  HG3 ARG   298      30.743  34.184  76.635  1.00  0.00           H
ATOM   4650  CD  ARG   298      30.236  32.470  75.400  1.00  0.00           C
ATOM   4651  HD2 ARG   298      29.218  32.526  75.783  1.00  0.00           H
ATOM   4652  HD3 ARG   298      30.429  33.031  74.485  1.00  0.00           H
ATOM   4653  NE  ARG   298      30.692  31.087  75.112  1.00  0.00           N
ATOM   4654  HE  ARG   298      31.349  30.966  74.354  1.00  0.00           H
ATOM   4655  CZ  ARG   298      30.408  29.955  75.736  1.00  0.00           C
ATOM   4656  NH1 ARG   298      29.765  29.869  76.802  1.00  0.00           N
ATOM   4657 HH11 ARG   298      29.451  30.702  77.277  1.00  0.00           H
ATOM   4658 HH12 ARG   298      29.346  29.008  77.122  1.00  0.00           H
ATOM   4659  NH2 ARG   298      30.866  28.844  75.157  1.00  0.00           N
ATOM   4660 HH21 ARG   298      31.119  29.009  74.193  1.00  0.00           H
ATOM   4661 HH22 ARG   298      30.794  27.940  75.601  1.00  0.00           H
ATOM   4662  C   ARG   298      33.905  32.271  77.781  1.00  0.00           C
ATOM   4663  O   ARG   298      33.522  32.213  78.914  1.00  0.00           O
ATOM   4664  N   LEU   299      34.624  31.344  77.196  1.00  0.00           N
ATOM   4665  H   LEU   299      34.835  31.424  76.211  1.00  0.00           H
ATOM   4666  CA  LEU   299      35.085  30.094  77.732  1.00  0.00           C
ATOM   4667  HA  LEU   299      34.170  29.660  78.137  1.00  0.00           H
ATOM   4668  CB  LEU   299      35.583  29.158  76.680  1.00  0.00           C
ATOM   4669  HB2 LEU   299      36.476  29.596  76.235  1.00  0.00           H
ATOM   4670  HB3 LEU   299      36.032  28.315  77.206  1.00  0.00           H
ATOM   4671  CG  LEU   299      34.699  28.548  75.617  1.00  0.00           C
ATOM   4672  HG  LEU   299      33.994  29.297  75.258  1.00  0.00           H
ATOM   4673  CD1 LEU   299      35.566  27.943  74.483  1.00  0.00           C
ATOM   4674 HD11 LEU   299      36.254  28.650  74.019  1.00  0.00           H
ATOM   4675 HD12 LEU   299      34.904  27.548  73.712  1.00  0.00           H
ATOM   4676 HD13 LEU   299      36.201  27.176  74.926  1.00  0.00           H
ATOM   4677  CD2 LEU   299      33.704  27.483  76.137  1.00  0.00           C
ATOM   4678 HD21 LEU   299      33.081  27.967  76.888  1.00  0.00           H
ATOM   4679 HD22 LEU   299      33.190  27.079  75.265  1.00  0.00           H
ATOM   4680 HD23 LEU   299      34.288  26.748  76.692  1.00  0.00           H
ATOM   4681  C   LEU   299      36.015  30.336  78.862  1.00  0.00           C
ATOM   4682  O   LEU   299      35.746  29.755  79.921  1.00  0.00           O
ATOM   4683  N   ALA   300      37.061  31.189  78.705  1.00  0.00           N
ATOM   4684  H   ALA   300      37.149  31.634  77.802  1.00  0.00           H
ATOM   4685  CA  ALA   300      37.848  31.684  79.857  1.00  0.00           C
ATOM   4686  HA  ALA   300      38.331  30.754  80.157  1.00  0.00           H
ATOM   4687  CB  ALA   300      38.886  32.610  79.258  1.00  0.00           C
ATOM   4688  HB1 ALA   300      39.405  31.955  78.557  1.00  0.00           H
ATOM   4689  HB2 ALA   300      39.557  32.950  80.045  1.00  0.00           H
ATOM   4690  HB3 ALA   300      38.333  33.327  78.651  1.00  0.00           H
ATOM   4691  C   ALA   300      37.059  32.224  81.059  1.00  0.00           C
ATOM   4692  O   ALA   300      37.388  31.976  82.224  1.00  0.00           O
ATOM   4693  N   LEU   301      35.959  32.921  80.772  1.00  0.00           N
ATOM   4694  H   LEU   301      35.848  33.248  79.823  1.00  0.00           H
ATOM   4695  CA  LEU   301      35.175  33.632  81.805  1.00  0.00           C
ATOM   4696  HA  LEU   301      35.903  33.998  82.529  1.00  0.00           H
ATOM   4697  CB  LEU   301      34.446  34.853  81.163  1.00  0.00           C
ATOM   4698  HB2 LEU   301      34.076  34.540  80.187  1.00  0.00           H
ATOM   4699  HB3 LEU   301      33.543  35.066  81.734  1.00  0.00           H
ATOM   4700  CG  LEU   301      35.278  36.156  80.998  1.00  0.00           C
ATOM   4701  HG  LEU   301      36.087  35.925  80.305  1.00  0.00           H
ATOM   4702  CD1 LEU   301      34.451  37.329  80.395  1.00  0.00           C
ATOM   4703 HD11 LEU   301      35.073  38.221  80.335  1.00  0.00           H
ATOM   4704 HD12 LEU   301      33.554  37.431  81.006  1.00  0.00           H
ATOM   4705 HD13 LEU   301      33.973  37.166  79.428  1.00  0.00           H
ATOM   4706  CD2 LEU   301      35.800  36.815  82.334  1.00  0.00           C
ATOM   4707 HD21 LEU   301      36.567  36.171  82.764  1.00  0.00           H
ATOM   4708 HD22 LEU   301      36.336  37.749  82.165  1.00  0.00           H
ATOM   4709 HD23 LEU   301      34.975  36.888  83.042  1.00  0.00           H
ATOM   4710  C   LEU   301      34.152  32.753  82.498  1.00  0.00           C
ATOM   4711  O   LEU   301      34.009  32.885  83.752  1.00  0.00           O
ATOM   4712  N   MET   302      33.636  31.774  81.739  1.00  0.00           N
ATOM   4713  H   MET   302      34.000  31.667  80.804  1.00  0.00           H
ATOM   4714  CA  MET   302      32.880  30.696  82.316  1.00  0.00           C
ATOM   4715  HA  MET   302      32.065  31.174  82.859  1.00  0.00           H
ATOM   4716  CB  MET   302      32.102  29.818  81.349  1.00  0.00           C
ATOM   4717  HB2 MET   302      32.850  29.567  80.596  1.00  0.00           H
ATOM   4718  HB3 MET   302      31.735  28.930  81.863  1.00  0.00           H
ATOM   4719  CG  MET   302      30.939  30.652  80.768  1.00  0.00           C
ATOM   4720  HG2 MET   302      31.337  31.622  80.468  1.00  0.00           H
ATOM   4721  HG3 MET   302      30.584  30.191  79.847  1.00  0.00           H
ATOM   4722  SD  MET   302      29.589  30.839  81.905  1.00  0.00           S
ATOM   4723  CE  MET   302      28.812  29.311  81.589  1.00  0.00           C
ATOM   4724  HE1 MET   302      28.556  29.397  80.532  1.00  0.00           H
ATOM   4725  HE2 MET   302      29.463  28.476  81.850  1.00  0.00           H
ATOM   4726  HE3 MET   302      27.881  29.298  82.154  1.00  0.00           H
ATOM   4727  C   MET   302      33.652  29.802  83.244  1.00  0.00           C
ATOM   4728  O   MET   302      33.065  29.243  84.145  1.00  0.00           O
ATOM   4729  N   ASP   303      34.946  29.590  83.020  1.00  0.00           N
ATOM   4730  H   ASP   303      35.433  29.932  82.203  1.00  0.00           H
ATOM   4731  CA  ASP   303      35.727  28.632  83.898  1.00  0.00           C
ATOM   4732  HA  ASP   303      35.191  27.703  84.092  1.00  0.00           H
ATOM   4733  CB  ASP   303      37.150  28.489  83.299  1.00  0.00           C
ATOM   4734  HB2 ASP   303      37.478  29.272  82.616  1.00  0.00           H
ATOM   4735  HB3 ASP   303      37.846  28.455  84.137  1.00  0.00           H
ATOM   4736  CG  ASP   303      37.392  27.284  82.512  1.00  0.00           C
ATOM   4737  OD1 ASP   303      36.500  26.458  82.291  1.00  0.00           O
ATOM   4738  OD2 ASP   303      38.555  27.088  82.066  1.00  0.00           O
ATOM   4739  C   ASP   303      35.822  29.242  85.335  1.00  0.00           C
ATOM   4740  O   ASP   303      35.614  28.547  86.332  1.00  0.00           O
ATOM   4741  N   MET   304      35.888  30.555  85.409  1.00  0.00           N
ATOM   4742  H   MET   304      35.877  31.068  84.540  1.00  0.00           H
ATOM   4743  CA  MET   304      35.905  31.343  86.729  1.00  0.00           C
ATOM   4744  HA  MET   304      36.725  30.825  87.226  1.00  0.00           H
ATOM   4745  CB  MET   304      36.349  32.809  86.478  1.00  0.00           C
ATOM   4746  HB2 MET   304      35.649  33.365  85.854  1.00  0.00           H
ATOM   4747  HB3 MET   304      36.422  33.271  87.462  1.00  0.00           H
ATOM   4748  CG  MET   304      37.651  33.058  85.775  1.00  0.00           C
ATOM   4749  HG2 MET   304      37.674  32.744  84.731  1.00  0.00           H
ATOM   4750  HG3 MET   304      37.579  34.145  85.784  1.00  0.00           H
ATOM   4751  SD  MET   304      39.171  32.699  86.597  1.00  0.00           S
ATOM   4752  CE  MET   304      39.512  31.027  85.987  1.00  0.00           C
ATOM   4753  HE1 MET   304      39.532  30.966  84.898  1.00  0.00           H
ATOM   4754  HE2 MET   304      40.492  30.694  86.331  1.00  0.00           H
ATOM   4755  HE3 MET   304      38.776  30.348  86.417  1.00  0.00           H
ATOM   4756  C   MET   304      34.612  31.361  87.468  1.00  0.00           C
ATOM   4757  O   MET   304      34.624  31.630  88.689  1.00  0.00           O
ATOM   4758  N   TYR   305      33.535  31.090  86.748  1.00  0.00           N
ATOM   4759  H   TYR   305      33.666  30.949  85.757  1.00  0.00           H
ATOM   4760  CA  TYR   305      32.179  31.161  87.309  1.00  0.00           C
ATOM   4761  HA  TYR   305      31.961  31.963  88.013  1.00  0.00           H
ATOM   4762  CB  TYR   305      31.064  31.365  86.330  1.00  0.00           C
ATOM   4763  HB2 TYR   305      30.716  32.395  86.419  1.00  0.00           H
ATOM   4764  HB3 TYR   305      31.522  31.260  85.347  1.00  0.00           H
ATOM   4765  CG  TYR   305      29.824  30.458  86.356  1.00  0.00           C
ATOM   4766  CD1 TYR   305      29.038  30.358  87.594  1.00  0.00           C
ATOM   4767  HD1 TYR   305      29.355  30.988  88.411  1.00  0.00           H
ATOM   4768  CE1 TYR   305      27.871  29.591  87.648  1.00  0.00           C
ATOM   4769  HE1 TYR   305      27.348  29.484  88.587  1.00  0.00           H
ATOM   4770  CZ  TYR   305      27.615  28.730  86.540  1.00  0.00           C
ATOM   4771  OH  TYR   305      26.485  27.956  86.507  1.00  0.00           O
ATOM   4772  HH  TYR   305      26.673  27.100  86.114  1.00  0.00           H
ATOM   4773  CE2 TYR   305      28.326  28.811  85.341  1.00  0.00           C
ATOM   4774  HE2 TYR   305      28.112  28.174  84.495  1.00  0.00           H
ATOM   4775  CD2 TYR   305      29.465  29.639  85.255  1.00  0.00           C
ATOM   4776  HD2 TYR   305      30.060  29.674  84.354  1.00  0.00           H
ATOM   4777  C   TYR   305      31.943  29.798  87.982  1.00  0.00           C
ATOM   4778  O   TYR   305      31.391  29.669  89.117  1.00  0.00           O
ATOM   4779  N   LYS   306      32.368  28.708  87.391  1.00  0.00           N
ATOM   4780  H   LYS   306      32.882  28.790  86.525  1.00  0.00           H
ATOM   4781  CA  LYS   306      32.241  27.305  87.896  1.00  0.00           C
ATOM   4782  HA  LYS   306      31.206  27.229  88.232  1.00  0.00           H
ATOM   4783  CB  LYS   306      32.334  26.305  86.802  1.00  0.00           C
ATOM   4784  HB2 LYS   306      33.163  26.560  86.142  1.00  0.00           H
ATOM   4785  HB3 LYS   306      32.413  25.330  87.282  1.00  0.00           H
ATOM   4786  CG  LYS   306      31.035  26.247  85.975  1.00  0.00           C
ATOM   4787  HG2 LYS   306      30.373  25.675  86.626  1.00  0.00           H
ATOM   4788  HG3 LYS   306      30.717  27.286  85.890  1.00  0.00           H
ATOM   4789  CD  LYS   306      31.310  25.649  84.601  1.00  0.00           C
ATOM   4790  HD2 LYS   306      31.804  26.410  83.996  1.00  0.00           H
ATOM   4791  HD3 LYS   306      32.003  24.811  84.672  1.00  0.00           H
ATOM   4792  CE  LYS   306      30.049  24.948  83.995  1.00  0.00           C
ATOM   4793  HE2 LYS   306      29.197  25.612  83.853  1.00  0.00           H
ATOM   4794  HE3 LYS   306      30.280  24.559  83.002  1.00  0.00           H
ATOM   4795  NZ  LYS   306      29.513  23.843  84.784  1.00  0.00           N
ATOM   4796  HZ1 LYS   306      28.949  24.140  85.567  1.00  0.00           H
ATOM   4797  HZ2 LYS   306      30.315  23.392  85.199  1.00  0.00           H
ATOM   4798  HZ3 LYS   306      28.945  23.171  84.287  1.00  0.00           H
ATOM   4799  C   LYS   306      33.238  26.915  89.008  1.00  0.00           C
ATOM   4800  O   LYS   306      32.922  26.187  89.992  1.00  0.00           O
ATOM   4801  N   GLN   307      34.288  27.676  88.986  1.00  0.00           N
ATOM   4802  H   GLN   307      34.604  28.009  88.088  1.00  0.00           H
ATOM   4803  CA  GLN   307      35.204  27.872  90.146  1.00  0.00           C
ATOM   4804  HA  GLN   307      35.103  27.008  90.803  1.00  0.00           H
ATOM   4805  CB  GLN   307      36.651  27.869  89.695  1.00  0.00           C
ATOM   4806  HB2 GLN   307      36.777  28.749  89.065  1.00  0.00           H
ATOM   4807  HB3 GLN   307      37.260  27.976  90.593  1.00  0.00           H
ATOM   4808  CG  GLN   307      37.130  26.545  88.997  1.00  0.00           C
ATOM   4809  HG2 GLN   307      36.764  25.703  89.586  1.00  0.00           H
ATOM   4810  HG3 GLN   307      36.712  26.503  87.990  1.00  0.00           H
ATOM   4811  CD  GLN   307      38.567  26.278  88.936  1.00  0.00           C
ATOM   4812  OE1 GLN   307      39.407  26.193  89.902  1.00  0.00           O
ATOM   4813  NE2 GLN   307      39.134  26.288  87.713  1.00  0.00           N
ATOM   4814 HE21 GLN   307      40.085  25.971  87.591  1.00  0.00           H
ATOM   4815 HE22 GLN   307      38.555  26.261  86.887  1.00  0.00           H
ATOM   4816  C   GLN   307      34.883  29.025  91.076  1.00  0.00           C
ATOM   4817  O   GLN   307      35.540  29.294  92.121  1.00  0.00           O
ATOM   4818  N   GLY   308      33.704  29.644  90.862  1.00  0.00           N
ATOM   4819  H   GLY   308      33.157  29.271  90.099  1.00  0.00           H
ATOM   4820  CA  GLY   308      32.992  30.506  91.725  1.00  0.00           C
ATOM   4821  HA2 GLY   308      31.983  30.624  91.328  1.00  0.00           H
ATOM   4822  HA3 GLY   308      32.856  29.951  92.652  1.00  0.00           H
ATOM   4823  C   GLY   308      33.660  31.782  92.139  1.00  0.00           C
ATOM   4824  O   GLY   308      33.173  32.577  92.906  1.00  0.00           O
ATOM   4825  N   PHE   309      34.844  32.036  91.594  1.00  0.00           N
ATOM   4826  H   PHE   309      35.034  31.451  90.794  1.00  0.00           H
ATOM   4827  CA  PHE   309      35.571  33.281  91.834  1.00  0.00           C
ATOM   4828  HA  PHE   309      35.639  33.356  92.918  1.00  0.00           H
ATOM   4829  CB  PHE   309      36.944  33.288  91.102  1.00  0.00           C
ATOM   4830  HB2 PHE   309      36.671  33.083  90.068  1.00  0.00           H
ATOM   4831  HB3 PHE   309      37.450  34.253  91.130  1.00  0.00           H
ATOM   4832  CG  PHE   309      37.836  32.166  91.428  1.00  0.00           C
ATOM   4833  CD1 PHE   309      38.429  32.248  92.724  1.00  0.00           C
ATOM   4834  HD1 PHE   309      38.043  32.983  93.413  1.00  0.00           H
ATOM   4835  CE1 PHE   309      39.481  31.371  93.098  1.00  0.00           C
ATOM   4836  HE1 PHE   309      39.884  31.310  94.098  1.00  0.00           H
ATOM   4837  CZ  PHE   309      39.895  30.374  92.127  1.00  0.00           C
ATOM   4838  HZ  PHE   309      40.621  29.605  92.348  1.00  0.00           H
ATOM   4839  CE2 PHE   309      39.325  30.363  90.859  1.00  0.00           C
ATOM   4840  HE2 PHE   309      39.653  29.574  90.198  1.00  0.00           H
ATOM   4841  CD2 PHE   309      38.229  31.149  90.541  1.00  0.00           C
ATOM   4842  HD2 PHE   309      37.819  31.001  89.553  1.00  0.00           H
ATOM   4843  C   PHE   309      34.777  34.489  91.414  1.00  0.00           C
ATOM   4844  O   PHE   309      34.872  35.546  92.032  1.00  0.00           O
ATOM   4845  N   ILE   310      33.916  34.427  90.378  1.00  0.00           N
ATOM   4846  H   ILE   310      33.703  33.496  90.051  1.00  0.00           H
ATOM   4847  CA  ILE   310      33.254  35.555  89.666  1.00  0.00           C
ATOM   4848  HA  ILE   310      33.119  36.400  90.341  1.00  0.00           H
ATOM   4849  CB  ILE   310      34.042  36.093  88.492  1.00  0.00           C
ATOM   4850  HB  ILE   310      33.624  37.078  88.279  1.00  0.00           H
ATOM   4851  CG2 ILE   310      35.497  36.356  88.756  1.00  0.00           C
ATOM   4852 HG21 ILE   310      35.562  37.064  89.583  1.00  0.00           H
ATOM   4853 HG22 ILE   310      36.041  36.911  87.993  1.00  0.00           H
ATOM   4854 HG23 ILE   310      35.957  35.408  89.034  1.00  0.00           H
ATOM   4855  CG1 ILE   310      33.905  35.257  87.192  1.00  0.00           C
ATOM   4856 HG12 ILE   310      34.222  34.256  87.484  1.00  0.00           H
ATOM   4857 HG13 ILE   310      32.864  35.154  86.884  1.00  0.00           H
ATOM   4858  CD1 ILE   310      34.649  35.824  85.918  1.00  0.00           C
ATOM   4859 HD11 ILE   310      34.569  35.193  85.033  1.00  0.00           H
ATOM   4860 HD12 ILE   310      35.716  35.927  86.115  1.00  0.00           H
ATOM   4861 HD13 ILE   310      34.324  36.844  85.714  1.00  0.00           H
ATOM   4862  C   ILE   310      31.835  35.206  89.301  1.00  0.00           C
ATOM   4863  O   ILE   310      31.476  34.078  88.975  1.00  0.00           O
ATOM   4864  N   PHE   311      31.039  36.284  89.266  1.00  0.00           N
ATOM   4865  H   PHE   311      31.550  37.138  89.436  1.00  0.00           H
ATOM   4866  CA  PHE   311      29.665  36.308  88.842  1.00  0.00           C
ATOM   4867  HA  PHE   311      29.239  37.311  88.850  1.00  0.00           H
ATOM   4868  CB  PHE   311      29.560  35.772  87.396  1.00  0.00           C
ATOM   4869  HB2 PHE   311      29.672  34.689  87.349  1.00  0.00           H
ATOM   4870  HB3 PHE   311      28.516  35.930  87.128  1.00  0.00           H
ATOM   4871  CG  PHE   311      30.357  36.413  86.313  1.00  0.00           C
ATOM   4872  CD1 PHE   311      30.944  37.677  86.461  1.00  0.00           C
ATOM   4873  HD1 PHE   311      30.846  38.268  87.360  1.00  0.00           H
ATOM   4874  CE1 PHE   311      31.787  38.215  85.483  1.00  0.00           C
ATOM   4875  HE1 PHE   311      32.290  39.141  85.721  1.00  0.00           H
ATOM   4876  CZ  PHE   311      32.078  37.417  84.325  1.00  0.00           C
ATOM   4877  HZ  PHE   311      32.767  37.947  83.685  1.00  0.00           H
ATOM   4878  CE2 PHE   311      31.476  36.182  84.125  1.00  0.00           C
ATOM   4879  HE2 PHE   311      31.721  35.598  83.250  1.00  0.00           H
ATOM   4880  CD2 PHE   311      30.685  35.690  85.161  1.00  0.00           C
ATOM   4881  HD2 PHE   311      30.135  34.767  85.064  1.00  0.00           H
ATOM   4882  C   PHE   311      28.622  35.601  89.822  1.00  0.00           C
ATOM   4883  O   PHE   311      27.647  34.972  89.426  1.00  0.00           O
ATOM   4884  N   LYS   312      28.886  35.775  91.087  1.00  0.00           N
ATOM   4885  H   LYS   312      29.622  36.428  91.318  1.00  0.00           H
ATOM   4886  CA  LYS   312      28.039  35.294  92.182  1.00  0.00           C
ATOM   4887  HA  LYS   312      27.983  34.207  92.133  1.00  0.00           H
ATOM   4888  CB  LYS   312      28.719  35.515  93.551  1.00  0.00           C
ATOM   4889  HB2 LYS   312      28.911  36.584  93.647  1.00  0.00           H
ATOM   4890  HB3 LYS   312      28.019  35.253  94.344  1.00  0.00           H
ATOM   4891  CG  LYS   312      29.984  34.695  93.878  1.00  0.00           C
ATOM   4892  HG2 LYS   312      29.616  33.672  93.957  1.00  0.00           H
ATOM   4893  HG3 LYS   312      30.668  34.658  93.030  1.00  0.00           H
ATOM   4894  CD  LYS   312      30.538  35.133  95.255  1.00  0.00           C
ATOM   4895  HD2 LYS   312      30.909  36.152  95.149  1.00  0.00           H
ATOM   4896  HD3 LYS   312      29.725  35.267  95.969  1.00  0.00           H
ATOM   4897  CE  LYS   312      31.580  34.220  95.865  1.00  0.00           C
ATOM   4898  HE2 LYS   312      31.727  34.584  96.882  1.00  0.00           H
ATOM   4899  HE3 LYS   312      31.259  33.196  96.058  1.00  0.00           H
ATOM   4900  NZ  LYS   312      32.903  34.330  95.233  1.00  0.00           N
ATOM   4901  HZ1 LYS   312      33.289  35.263  95.208  1.00  0.00           H
ATOM   4902  HZ2 LYS   312      32.916  33.815  94.364  1.00  0.00           H
ATOM   4903  HZ3 LYS   312      33.591  33.763  95.709  1.00  0.00           H
ATOM   4904  C   LYS   312      26.571  35.794  92.039  1.00  0.00           C
ATOM   4905  O   LYS   312      26.328  36.980  91.911  1.00  0.00           O
ATOM   4906  N   ASN   313      25.682  34.828  92.142  1.00  0.00           N
ATOM   4907  H   ASN   313      26.046  33.904  92.329  1.00  0.00           H
ATOM   4908  CA  ASN   313      24.225  34.971  91.994  1.00  0.00           C
ATOM   4909  HA  ASN   313      23.792  33.994  91.778  1.00  0.00           H
ATOM   4910  CB  ASN   313      23.542  35.329  93.357  1.00  0.00           C
ATOM   4911  HB2 ASN   313      23.851  36.290  93.770  1.00  0.00           H
ATOM   4912  HB3 ASN   313      22.454  35.289  93.332  1.00  0.00           H
ATOM   4913  CG  ASN   313      23.929  34.402  94.465  1.00  0.00           C
ATOM   4914  OD1 ASN   313      24.982  33.794  94.561  1.00  0.00           O
ATOM   4915  ND2 ASN   313      23.018  34.212  95.362  1.00  0.00           N
ATOM   4916 HD21 ASN   313      22.139  34.703  95.431  1.00  0.00           H
ATOM   4917 HD22 ASN   313      23.224  33.547  96.095  1.00  0.00           H
ATOM   4918  C   ASN   313      23.787  35.774  90.763  1.00  0.00           C
ATOM   4919  O   ASN   313      22.713  36.349  90.724  1.00  0.00           O
ATOM   4920  N   GLN   314      24.602  35.811  89.722  1.00  0.00           N
ATOM   4921  H   GLN   314      25.316  35.096  89.728  1.00  0.00           H
ATOM   4922  CA  GLN   314      24.275  36.573  88.484  1.00  0.00           C
ATOM   4923  HA  GLN   314      23.568  37.385  88.651  1.00  0.00           H
ATOM   4924  CB  GLN   314      25.543  36.987  87.816  1.00  0.00           C
ATOM   4925  HB2 GLN   314      26.161  36.111  87.617  1.00  0.00           H
ATOM   4926  HB3 GLN   314      25.378  37.506  86.872  1.00  0.00           H
ATOM   4927  CG  GLN   314      26.386  37.951  88.624  1.00  0.00           C
ATOM   4928  HG2 GLN   314      26.680  37.501  89.571  1.00  0.00           H
ATOM   4929  HG3 GLN   314      27.259  38.272  88.056  1.00  0.00           H
ATOM   4930  CD  GLN   314      25.584  39.225  88.926  1.00  0.00           C
ATOM   4931  OE1 GLN   314      24.864  39.800  88.097  1.00  0.00           O
ATOM   4932  NE2 GLN   314      25.415  39.559  90.209  1.00  0.00           N
ATOM   4933 HE21 GLN   314      25.145  40.503  90.447  1.00  0.00           H
ATOM   4934 HE22 GLN   314      25.712  38.905  90.919  1.00  0.00           H
ATOM   4935  C   GLN   314      23.604  35.481  87.595  1.00  0.00           C
ATOM   4936  O   GLN   314      23.745  34.300  87.848  1.00  0.00           O
ATOM   4937  N   ASP   315      22.675  35.881  86.669  1.00  0.00           N
ATOM   4938  H   ASP   315      22.604  36.873  86.489  1.00  0.00           H
ATOM   4939  CA  ASP   315      22.098  34.958  85.596  1.00  0.00           C
ATOM   4940  HA  ASP   315      22.111  33.946  86.001  1.00  0.00           H
ATOM   4941  CB  ASP   315      20.673  35.383  85.152  1.00  0.00           C
ATOM   4942  HB2 ASP   315      20.035  35.205  86.017  1.00  0.00           H
ATOM   4943  HB3 ASP   315      20.523  36.433  84.899  1.00  0.00           H
ATOM   4944  CG  ASP   315      20.052  34.483  84.093  1.00  0.00           C
ATOM   4945  OD1 ASP   315      18.978  34.830  83.584  1.00  0.00           O
ATOM   4946  OD2 ASP   315      20.532  33.379  83.779  1.00  0.00           O
ATOM   4947  C   ASP   315      23.055  34.872  84.431  1.00  0.00           C
ATOM   4948  O   ASP   315      23.211  35.748  83.673  1.00  0.00           O
ATOM   4949  N   LEU   316      23.697  33.707  84.198  1.00  0.00           N
ATOM   4950  H   LEU   316      23.324  32.842  84.565  1.00  0.00           H
ATOM   4951  CA  LEU   316      24.492  33.440  82.967  1.00  0.00           C
ATOM   4952  HA  LEU   316      24.959  34.368  82.637  1.00  0.00           H
ATOM   4953  CB  LEU   316      25.672  32.558  83.345  1.00  0.00           C
ATOM   4954  HB2 LEU   316      25.314  31.529  83.388  1.00  0.00           H
ATOM   4955  HB3 LEU   316      26.310  32.626  82.464  1.00  0.00           H
ATOM   4956  CG  LEU   316      26.654  32.739  84.530  1.00  0.00           C
ATOM   4957  HG  LEU   316      27.511  32.088  84.360  1.00  0.00           H
ATOM   4958  CD1 LEU   316      27.145  34.211  84.595  1.00  0.00           C
ATOM   4959 HD11 LEU   316      27.851  34.375  85.408  1.00  0.00           H
ATOM   4960 HD12 LEU   316      26.264  34.854  84.622  1.00  0.00           H
ATOM   4961 HD13 LEU   316      27.743  34.504  83.733  1.00  0.00           H
ATOM   4962  CD2 LEU   316      26.215  32.321  85.919  1.00  0.00           C
ATOM   4963 HD21 LEU   316      25.315  32.800  86.306  1.00  0.00           H
ATOM   4964 HD22 LEU   316      25.920  31.283  86.075  1.00  0.00           H
ATOM   4965 HD23 LEU   316      26.984  32.546  86.657  1.00  0.00           H
ATOM   4966  C   LEU   316      23.696  33.011  81.708  1.00  0.00           C
ATOM   4967  O   LEU   316      24.329  32.806  80.725  1.00  0.00           O
ATOM   4968  N   SER   317      22.381  32.851  81.674  1.00  0.00           N
ATOM   4969  H   SER   317      21.815  33.068  82.482  1.00  0.00           H
ATOM   4970  CA  SER   317      21.533  32.427  80.499  1.00  0.00           C
ATOM   4971  HA  SER   317      21.709  31.367  80.316  1.00  0.00           H
ATOM   4972  CB  SER   317      20.097  32.650  80.833  1.00  0.00           C
ATOM   4973  HB2 SER   317      19.505  32.392  79.957  1.00  0.00           H
ATOM   4974  HB3 SER   317      19.814  32.084  81.721  1.00  0.00           H
ATOM   4975  OG  SER   317      19.868  34.020  81.138  1.00  0.00           O
ATOM   4976  HG  SER   317      19.639  34.187  82.056  1.00  0.00           H
ATOM   4977  C   SER   317      21.892  33.082  79.179  1.00  0.00           C
ATOM   4978  O   SER   317      21.758  32.542  78.074  1.00  0.00           O
ATOM   4979  N   LYS   318      22.426  34.353  79.281  1.00  0.00           N
ATOM   4980  H   LYS   318      22.560  34.803  80.176  1.00  0.00           H
ATOM   4981  CA  LYS   318      22.837  35.149  78.083  1.00  0.00           C
ATOM   4982  HA  LYS   318      22.393  34.641  77.226  1.00  0.00           H
ATOM   4983  CB  LYS   318      22.193  36.552  78.108  1.00  0.00           C
ATOM   4984  HB2 LYS   318      22.826  37.279  78.617  1.00  0.00           H
ATOM   4985  HB3 LYS   318      22.206  36.924  77.084  1.00  0.00           H
ATOM   4986  CG  LYS   318      20.783  36.787  78.619  1.00  0.00           C
ATOM   4987  HG2 LYS   318      20.083  36.151  78.080  1.00  0.00           H
ATOM   4988  HG3 LYS   318      20.757  36.608  79.695  1.00  0.00           H
ATOM   4989  CD  LYS   318      20.329  38.286  78.439  1.00  0.00           C
ATOM   4990  HD2 LYS   318      19.332  38.316  78.878  1.00  0.00           H
ATOM   4991  HD3 LYS   318      21.010  38.936  78.989  1.00  0.00           H
ATOM   4992  CE  LYS   318      20.283  38.779  77.001  1.00  0.00           C
ATOM   4993  HE2 LYS   318      21.271  38.896  76.557  1.00  0.00           H
ATOM   4994  HE3 LYS   318      19.598  38.168  76.413  1.00  0.00           H
ATOM   4995  NZ  LYS   318      19.592  40.130  76.983  1.00  0.00           N
ATOM   4996  HZ1 LYS   318      19.366  40.418  76.042  1.00  0.00           H
ATOM   4997  HZ2 LYS   318      20.199  40.778  77.464  1.00  0.00           H
ATOM   4998  HZ3 LYS   318      18.694  40.194  77.439  1.00  0.00           H
ATOM   4999  C   LYS   318      24.350  35.052  77.757  1.00  0.00           C
ATOM   5000  O   LYS   318      24.824  35.778  76.888  1.00  0.00           O
ATOM   5001  N   PHE   319      25.040  34.066  78.324  1.00  0.00           N
ATOM   5002  H   PHE   319      24.489  33.456  78.912  1.00  0.00           H
ATOM   5003  CA  PHE   319      26.532  33.829  78.376  1.00  0.00           C
ATOM   5004  HA  PHE   319      26.764  34.335  77.439  1.00  0.00           H
ATOM   5005  CB  PHE   319      27.129  34.708  79.521  1.00  0.00           C
ATOM   5006  HB2 PHE   319      26.575  35.647  79.532  1.00  0.00           H
ATOM   5007  HB3 PHE   319      26.884  34.207  80.457  1.00  0.00           H
ATOM   5008  CG  PHE   319      28.592  35.006  79.378  1.00  0.00           C
ATOM   5009  CD1 PHE   319      29.045  36.051  78.566  1.00  0.00           C
ATOM   5010  HD1 PHE   319      28.314  36.668  78.064  1.00  0.00           H
ATOM   5011  CE1 PHE   319      30.430  36.344  78.518  1.00  0.00           C
ATOM   5012  HE1 PHE   319      30.763  37.111  77.833  1.00  0.00           H
ATOM   5013  CZ  PHE   319      31.342  35.658  79.265  1.00  0.00           C
ATOM   5014  HZ  PHE   319      32.384  35.941  79.229  1.00  0.00           H
ATOM   5015  CE2 PHE   319      30.922  34.572  80.012  1.00  0.00           C
ATOM   5016  HE2 PHE   319      31.662  34.086  80.631  1.00  0.00           H
ATOM   5017  CD2 PHE   319      29.521  34.238  80.142  1.00  0.00           C
ATOM   5018  HD2 PHE   319      29.080  33.558  80.855  1.00  0.00           H
ATOM   5019  C   PHE   319      27.027  32.400  78.409  1.00  0.00           C
ATOM   5020  O   PHE   319      28.028  32.067  77.757  1.00  0.00           O
ATOM   5021  N   ASP   320      26.291  31.456  78.987  1.00  0.00           N
ATOM   5022  H   ASP   320      25.575  31.837  79.589  1.00  0.00           H
ATOM   5023  CA  ASP   320      26.425  30.012  78.849  1.00  0.00           C
ATOM   5024  HA  ASP   320      27.492  29.799  78.781  1.00  0.00           H
ATOM   5025  CB  ASP   320      25.818  29.417  80.124  1.00  0.00           C
ATOM   5026  HB2 ASP   320      26.274  29.848  81.016  1.00  0.00           H
ATOM   5027  HB3 ASP   320      24.754  29.601  79.986  1.00  0.00           H
ATOM   5028  CG  ASP   320      25.850  27.929  80.255  1.00  0.00           C
ATOM   5029  OD1 ASP   320      24.906  27.426  80.891  1.00  0.00           O
ATOM   5030  OD2 ASP   320      26.748  27.250  79.714  1.00  0.00           O
ATOM   5031  C   ASP   320      25.891  29.493  77.460  1.00  0.00           C
ATOM   5032  O   ASP   320      25.086  28.545  77.494  1.00  0.00           O
ATOM   5033  N   LYS   321      26.158  30.320  76.397  1.00  0.00           N
ATOM   5034  H   LYS   321      26.567  31.228  76.570  1.00  0.00           H
ATOM   5035  CA  LYS   321      25.753  30.165  75.013  1.00  0.00           C
ATOM   5036  HA  LYS   321      25.445  29.146  74.779  1.00  0.00           H
ATOM   5037  CB  LYS   321      24.573  31.090  74.562  1.00  0.00           C
ATOM   5038  HB2 LYS   321      24.830  32.133  74.745  1.00  0.00           H
[truncated: 179,177 more chars]
