# Supplementary material for: Worth the Weight: Sub-Pocket EXplorer (SubPEx), a Weighted Ensemble Method to Enhance Binding-Pocket Conformational Sampling
Source: J Chem Theory Comput. 2023 Aug 16;19(17):5677–89. doi: 10.1021/acs.jctc.3c00478 (PMC10500992; doi:10.1021/acs.jctc.3c00478)
Supplement: Supplementary file 2 — ct3c00478_si_002.zip [file ct3c00478_si_002.zip › clustered_structures/HXK2/brute-force/rep.c17.aligned.pdb]

HELIX    1   1 LYS      4  PHE     17  1                                  14
HELIX    2   2 THR     21  GLY     38  1                                  18
HELIX    3   3 ALA    100  THR    103  1                                   4
HELIX    4   4 GLU    109  GLN    125  1                                  17
HELIX    5   5 VAL    172  LYS    181  1                                  10
HELIX    6   6 ASP    194  THR    205  1                                  12
HELIX    7   7 GLU    231  LEU    233  1                                   3
HELIX    8   8 TYR    253  SER    255  1                                   3
HELIX    9   9 LYS    267  GLU    275  1                                   9
HELIX   10  10 THR    283  LYS    286  1                                   4
HELIX   11  11 TYR    291  LYS    306  1                                  16
HELIX   12  12 SER    328  GLU    334  1                                   7
HELIX   13  13 GLU    342  PHE    352  1                                  11
HELIX   14  14 VAL    358  SER    379  1                                  22
HELIX   15  15 CYS    381  LYS    389  1                                   9
HELIX   16  16 SER    402  ARG    406  1                                   5
HELIX   17  17 PHE    410  TYR    422  1                                  13
HELIX   18  18 GLY    442  ILE    458  1                                  17
SHEET    1   1 1 SER    62  ASP    69  0
SHEET    2   2 1 ASN    74  GLY    83  0
SHEET    3   3 1 PHE    88  ARG    96  0
SHEET    4   4 1 ILE   134  THR   139  0
SHEET    5   5 1 ILE   186  ILE   192  0
SHEET    6   6 1 THR   209  ILE   214  0
SHEET    7   7 1 GLY   221  VAL   226  0
SHEET    8   8 1 PRO   246  ASN   250  0
SHEET    9   9 1 GLY   395  ASP   400  0
SHEET   10  10 1 ILE   434  PRO   438  0
CRYST1  150.191  145.609  167.938   5.86   4.75   8.28               1
ATOM      1  N   ASP     1      45.291  49.311  88.484  1.00  0.00           N
ATOM      2  H1  ASP     1      46.050  49.974  88.549  1.00  0.00           H
ATOM      3  H2  ASP     1      45.038  49.155  87.519  1.00  0.00           H
ATOM      4  H3  ASP     1      44.530  49.769  88.964  1.00  0.00           H
ATOM      5  CA  ASP     1      45.546  48.133  89.293  1.00  0.00           C
ATOM      6  HA  ASP     1      46.456  47.670  88.912  1.00  0.00           H
ATOM      7  CB  ASP     1      45.713  48.365  90.837  1.00  0.00           C
ATOM      8  HB2 ASP     1      45.764  47.372  91.284  1.00  0.00           H
ATOM      9  HB3 ASP     1      46.667  48.877  90.975  1.00  0.00           H
ATOM     10  CG  ASP     1      44.540  49.136  91.512  1.00  0.00           C
ATOM     11  OD1 ASP     1      44.014  50.019  90.814  1.00  0.00           O
ATOM     12  OD2 ASP     1      44.328  48.820  92.695  1.00  0.00           O
ATOM     13  C   ASP     1      44.444  47.061  89.132  1.00  0.00           C
ATOM     14  O   ASP     1      43.261  47.373  89.352  1.00  0.00           O
ATOM     15  N   VAL     2      44.884  45.838  88.889  1.00  0.00           N
ATOM     16  H   VAL     2      45.880  45.712  88.781  1.00  0.00           H
ATOM     17  CA  VAL     2      44.062  44.566  89.043  1.00  0.00           C
ATOM     18  HA  VAL     2      43.079  44.794  88.631  1.00  0.00           H
ATOM     19  CB  VAL     2      44.635  43.314  88.333  1.00  0.00           C
ATOM     20  HB  VAL     2      43.834  42.576  88.278  1.00  0.00           H
ATOM     21  CG1 VAL     2      44.937  43.743  86.839  1.00  0.00           C
ATOM     22 HG11 VAL     2      43.992  44.166  86.497  1.00  0.00           H
ATOM     23 HG12 VAL     2      45.725  44.493  86.898  1.00  0.00           H
ATOM     24 HG13 VAL     2      45.221  42.855  86.274  1.00  0.00           H
ATOM     25  CG2 VAL     2      46.009  42.859  88.889  1.00  0.00           C
ATOM     26 HG21 VAL     2      46.567  42.157  88.269  1.00  0.00           H
ATOM     27 HG22 VAL     2      45.916  42.279  89.808  1.00  0.00           H
ATOM     28 HG23 VAL     2      46.589  43.753  89.122  1.00  0.00           H
ATOM     29  C   VAL     2      43.912  44.203  90.583  1.00  0.00           C
ATOM     30  O   VAL     2      44.789  44.513  91.439  1.00  0.00           O
ATOM     31  N   PRO     3      42.757  43.616  90.914  1.00  0.00           N
ATOM     32  CD  PRO     3      41.584  43.457  90.056  1.00  0.00           C
ATOM     33  HD2 PRO     3      41.773  42.845  89.174  1.00  0.00           H
ATOM     34  HD3 PRO     3      41.114  44.434  89.938  1.00  0.00           H
ATOM     35  CG  PRO     3      40.698  42.526  90.872  1.00  0.00           C
ATOM     36  HG2 PRO     3      41.019  41.485  90.822  1.00  0.00           H
ATOM     37  HG3 PRO     3      39.697  42.690  90.475  1.00  0.00           H
ATOM     38  CB  PRO     3      40.859  43.103  92.295  1.00  0.00           C
ATOM     39  HB2 PRO     3      40.674  42.324  93.036  1.00  0.00           H
ATOM     40  HB3 PRO     3      40.245  43.997  92.408  1.00  0.00           H
ATOM     41  CA  PRO     3      42.377  43.383  92.296  1.00  0.00           C
ATOM     42  HA  PRO     3      42.584  44.279  92.882  1.00  0.00           H
ATOM     43  C   PRO     3      43.160  42.158  92.815  1.00  0.00           C
ATOM     44  O   PRO     3      43.158  41.041  92.213  1.00  0.00           O
ATOM     45  N   LYS     4      43.493  42.278  94.080  1.00  0.00           N
ATOM     46  H   LYS     4      43.050  43.082  94.501  1.00  0.00           H
ATOM     47  CA  LYS     4      44.384  41.451  94.935  1.00  0.00           C
ATOM     48  HA  LYS     4      45.391  41.496  94.521  1.00  0.00           H
ATOM     49  CB  LYS     4      44.399  42.092  96.340  1.00  0.00           C
ATOM     50  HB2 LYS     4      43.370  42.145  96.697  1.00  0.00           H
ATOM     51  HB3 LYS     4      44.818  41.423  97.091  1.00  0.00           H
ATOM     52  CG  LYS     4      45.079  43.510  96.380  1.00  0.00           C
ATOM     53  HG2 LYS     4      46.052  43.461  95.891  1.00  0.00           H
ATOM     54  HG3 LYS     4      44.527  44.287  95.854  1.00  0.00           H
ATOM     55  CD  LYS     4      45.379  43.974  97.786  1.00  0.00           C
ATOM     56  HD2 LYS     4      44.546  44.423  98.326  1.00  0.00           H
ATOM     57  HD3 LYS     4      45.752  43.068  98.262  1.00  0.00           H
ATOM     58  CE  LYS     4      46.476  45.005  97.901  1.00  0.00           C
ATOM     59  HE2 LYS     4      47.404  44.534  98.226  1.00  0.00           H
ATOM     60  HE3 LYS     4      46.764  45.453  96.950  1.00  0.00           H
ATOM     61  NZ  LYS     4      46.232  46.137  98.885  1.00  0.00           N
ATOM     62  HZ1 LYS     4      45.503  46.701  98.472  1.00  0.00           H
ATOM     63  HZ2 LYS     4      47.088  46.673  98.912  1.00  0.00           H
ATOM     64  HZ3 LYS     4      45.910  45.811  99.785  1.00  0.00           H
ATOM     65  C   LYS     4      43.990  39.986  95.017  1.00  0.00           C
ATOM     66  O   LYS     4      44.826  39.155  94.885  1.00  0.00           O
ATOM     67  N   GLU     5      42.733  39.746  95.438  1.00  0.00           N
ATOM     68  H   GLU     5      42.116  40.433  95.845  1.00  0.00           H
ATOM     69  CA  GLU     5      42.174  38.424  95.482  1.00  0.00           C
ATOM     70  HA  GLU     5      42.776  37.849  96.184  1.00  0.00           H
ATOM     71  CB  GLU     5      40.706  38.524  96.024  1.00  0.00           C
ATOM     72  HB2 GLU     5      40.242  37.550  95.866  1.00  0.00           H
ATOM     73  HB3 GLU     5      40.914  38.714  97.077  1.00  0.00           H
ATOM     74  CG  GLU     5      39.782  39.591  95.389  1.00  0.00           C
ATOM     75  HG2 GLU     5      40.108  39.753  94.361  1.00  0.00           H
ATOM     76  HG3 GLU     5      38.797  39.123  95.423  1.00  0.00           H
ATOM     77  CD  GLU     5      39.655  40.870  96.237  1.00  0.00           C
ATOM     78  OE1 GLU     5      38.503  41.388  96.205  1.00  0.00           O
ATOM     79  OE2 GLU     5      40.615  41.288  96.917  1.00  0.00           O
ATOM     80  C   GLU     5      42.174  37.547  94.202  1.00  0.00           C
ATOM     81  O   GLU     5      42.238  36.328  94.247  1.00  0.00           O
ATOM     82  N   LEU     6      42.049  38.166  93.067  1.00  0.00           N
ATOM     83  H   LEU     6      41.867  39.159  93.049  1.00  0.00           H
ATOM     84  CA  LEU     6      42.106  37.519  91.716  1.00  0.00           C
ATOM     85  HA  LEU     6      42.031  36.435  91.793  1.00  0.00           H
ATOM     86  CB  LEU     6      40.849  37.825  90.901  1.00  0.00           C
ATOM     87  HB2 LEU     6      40.828  38.900  90.723  1.00  0.00           H
ATOM     88  HB3 LEU     6      41.048  37.352  89.939  1.00  0.00           H
ATOM     89  CG  LEU     6      39.429  37.535  91.530  1.00  0.00           C
ATOM     90  HG  LEU     6      39.289  38.033  92.490  1.00  0.00           H
ATOM     91  CD1 LEU     6      38.391  38.194  90.610  1.00  0.00           C
ATOM     92 HD11 LEU     6      37.384  38.016  90.986  1.00  0.00           H
ATOM     93 HD12 LEU     6      38.482  37.895  89.566  1.00  0.00           H
ATOM     94 HD13 LEU     6      38.594  39.265  90.639  1.00  0.00           H
ATOM     95  CD2 LEU     6      39.045  36.041  91.533  1.00  0.00           C
ATOM     96 HD21 LEU     6      39.182  35.552  90.569  1.00  0.00           H
ATOM     97 HD22 LEU     6      39.766  35.566  92.199  1.00  0.00           H
ATOM     98 HD23 LEU     6      38.036  35.912  91.923  1.00  0.00           H
ATOM     99  C   LEU     6      43.439  37.795  91.117  1.00  0.00           C
ATOM    100  O   LEU     6      43.613  37.350  90.002  1.00  0.00           O
ATOM    101  N   MET     7      44.436  38.283  91.808  1.00  0.00           N
ATOM    102  H   MET     7      44.310  38.289  92.811  1.00  0.00           H
ATOM    103  CA  MET     7      45.788  38.745  91.317  1.00  0.00           C
ATOM    104  HA  MET     7      45.523  39.359  90.455  1.00  0.00           H
ATOM    105  CB  MET     7      46.566  39.610  92.388  1.00  0.00           C
ATOM    106  HB2 MET     7      45.925  40.430  92.713  1.00  0.00           H
ATOM    107  HB3 MET     7      46.858  38.960  93.212  1.00  0.00           H
ATOM    108  CG  MET     7      47.777  40.286  91.734  1.00  0.00           C
ATOM    109  HG2 MET     7      48.489  39.524  91.415  1.00  0.00           H
ATOM    110  HG3 MET     7      47.482  40.717  90.777  1.00  0.00           H
ATOM    111  SD  MET     7      48.642  41.424  92.887  1.00  0.00           S
ATOM    112  CE  MET     7      47.598  42.860  92.602  1.00  0.00           C
ATOM    113  HE1 MET     7      47.813  43.223  91.597  1.00  0.00           H
ATOM    114  HE2 MET     7      46.557  42.540  92.593  1.00  0.00           H
ATOM    115  HE3 MET     7      47.693  43.570  93.425  1.00  0.00           H
ATOM    116  C   MET     7      46.664  37.588  90.871  1.00  0.00           C
ATOM    117  O   MET     7      47.303  37.670  89.856  1.00  0.00           O
ATOM    118  N   GLN     8      46.827  36.559  91.703  1.00  0.00           N
ATOM    119  H   GLN     8      46.270  36.645  92.542  1.00  0.00           H
ATOM    120  CA  GLN     8      47.401  35.239  91.343  1.00  0.00           C
ATOM    121  HA  GLN     8      48.407  35.424  90.968  1.00  0.00           H
ATOM    122  CB  GLN     8      47.572  34.378  92.653  1.00  0.00           C
ATOM    123  HB2 GLN     8      48.034  35.026  93.397  1.00  0.00           H
ATOM    124  HB3 GLN     8      46.604  34.269  93.143  1.00  0.00           H
ATOM    125  CG  GLN     8      48.341  33.082  92.491  1.00  0.00           C
ATOM    126  HG2 GLN     8      48.178  32.544  93.426  1.00  0.00           H
ATOM    127  HG3 GLN     8      47.908  32.530  91.658  1.00  0.00           H
ATOM    128  CD  GLN     8      49.823  33.211  92.442  1.00  0.00           C
ATOM    129  OE1 GLN     8      50.501  32.963  91.469  1.00  0.00           O
ATOM    130  NE2 GLN     8      50.431  33.762  93.420  1.00  0.00           N
ATOM    131 HE21 GLN     8      51.439  33.831  93.417  1.00  0.00           H
ATOM    132 HE22 GLN     8      49.922  34.066  94.237  1.00  0.00           H
ATOM    133  C   GLN     8      46.697  34.456  90.237  1.00  0.00           C
ATOM    134  O   GLN     8      47.330  33.818  89.365  1.00  0.00           O
ATOM    135  N   GLN     9      45.344  34.499  90.153  1.00  0.00           N
ATOM    136  H   GLN     9      44.772  34.648  90.972  1.00  0.00           H
ATOM    137  CA  GLN     9      44.652  33.936  89.041  1.00  0.00           C
ATOM    138  HA  GLN     9      45.007  32.912  88.924  1.00  0.00           H
ATOM    139  CB  GLN     9      43.058  33.912  89.191  1.00  0.00           C
ATOM    140  HB2 GLN     9      42.595  34.849  88.883  1.00  0.00           H
ATOM    141  HB3 GLN     9      42.747  33.203  88.423  1.00  0.00           H
ATOM    142  CG  GLN     9      42.435  33.482  90.500  1.00  0.00           C
ATOM    143  HG2 GLN     9      42.411  34.227  91.294  1.00  0.00           H
ATOM    144  HG3 GLN     9      41.366  33.512  90.290  1.00  0.00           H
ATOM    145  CD  GLN     9      42.836  32.144  91.030  1.00  0.00           C
ATOM    146  OE1 GLN     9      43.709  31.378  90.503  1.00  0.00           O
ATOM    147  NE2 GLN     9      42.285  31.757  92.109  1.00  0.00           N
ATOM    148 HE21 GLN     9      42.594  30.900  92.546  1.00  0.00           H
ATOM    149 HE22 GLN     9      41.699  32.456  92.543  1.00  0.00           H
ATOM    150  C   GLN     9      45.014  34.652  87.717  1.00  0.00           C
ATOM    151  O   GLN     9      45.260  34.014  86.694  1.00  0.00           O
ATOM    152  N   ILE    10      45.045  35.995  87.716  1.00  0.00           N
ATOM    153  H   ILE    10      44.980  36.430  88.625  1.00  0.00           H
ATOM    154  CA  ILE    10      45.643  36.940  86.693  1.00  0.00           C
ATOM    155  HA  ILE    10      45.197  36.717  85.724  1.00  0.00           H
ATOM    156  CB  ILE    10      45.316  38.456  86.946  1.00  0.00           C
ATOM    157  HB  ILE    10      45.680  38.643  87.957  1.00  0.00           H
ATOM    158  CG2 ILE    10      46.221  39.401  86.036  1.00  0.00           C
ATOM    159 HG21 ILE    10      46.126  40.476  86.190  1.00  0.00           H
ATOM    160 HG22 ILE    10      45.979  39.256  84.983  1.00  0.00           H
ATOM    161 HG23 ILE    10      47.293  39.225  86.120  1.00  0.00           H
ATOM    162  CG1 ILE    10      43.802  38.726  86.942  1.00  0.00           C
ATOM    163 HG12 ILE    10      43.452  38.714  85.910  1.00  0.00           H
ATOM    164 HG13 ILE    10      43.378  37.985  87.620  1.00  0.00           H
ATOM    165  CD1 ILE    10      43.539  40.073  87.500  1.00  0.00           C
ATOM    166 HD11 ILE    10      43.933  40.173  88.511  1.00  0.00           H
ATOM    167 HD12 ILE    10      42.467  40.270  87.517  1.00  0.00           H
ATOM    168 HD13 ILE    10      44.021  40.810  86.857  1.00  0.00           H
ATOM    169  C   ILE    10      47.138  36.752  86.335  1.00  0.00           C
ATOM    170  O   ILE    10      47.535  36.824  85.198  1.00  0.00           O
ATOM    171  N   GLU    11      47.907  36.519  87.350  1.00  0.00           N
ATOM    172  H   GLU    11      47.699  36.490  88.337  1.00  0.00           H
ATOM    173  CA  GLU    11      49.330  36.128  87.133  1.00  0.00           C
ATOM    174  HA  GLU    11      49.744  36.783  86.367  1.00  0.00           H
ATOM    175  CB  GLU    11      50.088  36.020  88.461  1.00  0.00           C
ATOM    176  HB2 GLU    11      49.872  36.837  89.151  1.00  0.00           H
ATOM    177  HB3 GLU    11      49.882  35.144  89.077  1.00  0.00           H
ATOM    178  CG  GLU    11      51.594  36.060  88.279  1.00  0.00           C
ATOM    179  HG2 GLU    11      52.157  36.105  89.211  1.00  0.00           H
ATOM    180  HG3 GLU    11      52.028  35.222  87.735  1.00  0.00           H
ATOM    181  CD  GLU    11      51.968  37.389  87.589  1.00  0.00           C
ATOM    182  OE1 GLU    11      51.539  38.504  87.937  1.00  0.00           O
ATOM    183  OE2 GLU    11      52.835  37.253  86.711  1.00  0.00           O
ATOM    184  C   GLU    11      49.505  34.687  86.432  1.00  0.00           C
ATOM    185  O   GLU    11      50.315  34.605  85.527  1.00  0.00           O
ATOM    186  N   ASN    12      48.561  33.785  86.713  1.00  0.00           N
ATOM    187  H   ASN    12      47.882  34.084  87.398  1.00  0.00           H
ATOM    188  CA  ASN    12      48.485  32.465  86.042  1.00  0.00           C
ATOM    189  HA  ASN    12      49.475  32.053  85.849  1.00  0.00           H
ATOM    190  CB  ASN    12      47.640  31.507  87.014  1.00  0.00           C
ATOM    191  HB2 ASN    12      46.762  32.023  87.402  1.00  0.00           H
ATOM    192  HB3 ASN    12      47.243  30.690  86.412  1.00  0.00           H
ATOM    193  CG  ASN    12      48.372  30.847  88.145  1.00  0.00           C
ATOM    194  OD1 ASN    12      49.537  30.483  88.136  1.00  0.00           O
ATOM    195  ND2 ASN    12      47.626  30.320  89.069  1.00  0.00           N
ATOM    196 HD21 ASN    12      46.631  30.488  89.127  1.00  0.00           H
ATOM    197 HD22 ASN    12      47.980  29.526  89.583  1.00  0.00           H
ATOM    198  C   ASN    12      47.860  32.570  84.630  1.00  0.00           C
ATOM    199  O   ASN    12      48.292  31.909  83.723  1.00  0.00           O
ATOM    200  N   PHE    13      46.996  33.552  84.357  1.00  0.00           N
ATOM    201  H   PHE    13      46.875  34.183  85.136  1.00  0.00           H
ATOM    202  CA  PHE    13      46.580  34.024  83.044  1.00  0.00           C
ATOM    203  HA  PHE    13      46.331  33.198  82.379  1.00  0.00           H
ATOM    204  CB  PHE    13      45.360  34.901  83.165  1.00  0.00           C
ATOM    205  HB2 PHE    13      45.597  35.702  83.865  1.00  0.00           H
ATOM    206  HB3 PHE    13      45.190  35.337  82.180  1.00  0.00           H
ATOM    207  CG  PHE    13      44.011  34.189  83.529  1.00  0.00           C
ATOM    208  CD1 PHE    13      43.172  34.615  84.619  1.00  0.00           C
ATOM    209  HD1 PHE    13      43.551  35.406  85.250  1.00  0.00           H
ATOM    210  CE1 PHE    13      41.849  34.140  84.709  1.00  0.00           C
ATOM    211  HE1 PHE    13      41.214  34.464  85.522  1.00  0.00           H
ATOM    212  CZ  PHE    13      41.476  33.010  83.969  1.00  0.00           C
ATOM    213  HZ  PHE    13      40.569  32.440  84.107  1.00  0.00           H
ATOM    214  CE2 PHE    13      42.269  32.563  82.953  1.00  0.00           C
ATOM    215  HE2 PHE    13      41.949  31.774  82.289  1.00  0.00           H
ATOM    216  CD2 PHE    13      43.522  33.172  82.737  1.00  0.00           C
ATOM    217  HD2 PHE    13      44.097  32.812  81.897  1.00  0.00           H
ATOM    218  C   PHE    13      47.644  34.712  82.198  1.00  0.00           C
ATOM    219  O   PHE    13      47.738  34.484  80.979  1.00  0.00           O
ATOM    220  N   GLU    14      48.502  35.463  82.850  1.00  0.00           N
ATOM    221  H   GLU    14      48.338  35.648  83.830  1.00  0.00           H
ATOM    222  CA  GLU    14      49.646  36.103  82.224  1.00  0.00           C
ATOM    223  HA  GLU    14      49.271  36.677  81.377  1.00  0.00           H
ATOM    224  CB  GLU    14      50.405  37.126  83.163  1.00  0.00           C
ATOM    225  HB2 GLU    14      49.762  37.816  83.708  1.00  0.00           H
ATOM    226  HB3 GLU    14      50.944  36.529  83.899  1.00  0.00           H
ATOM    227  CG  GLU    14      51.375  38.027  82.421  1.00  0.00           C
ATOM    228  HG2 GLU    14      52.113  37.318  82.046  1.00  0.00           H
ATOM    229  HG3 GLU    14      50.793  38.610  81.707  1.00  0.00           H
ATOM    230  CD  GLU    14      52.107  39.067  83.370  1.00  0.00           C
ATOM    231  OE1 GLU    14      51.479  39.999  83.838  1.00  0.00           O
ATOM    232  OE2 GLU    14      53.370  38.937  83.465  1.00  0.00           O
ATOM    233  C   GLU    14      50.676  35.012  81.784  1.00  0.00           C
ATOM    234  O   GLU    14      51.138  35.053  80.704  1.00  0.00           O
ATOM    235  N   LYS    15      50.973  34.039  82.644  1.00  0.00           N
ATOM    236  H   LYS    15      50.547  34.140  83.554  1.00  0.00           H
ATOM    237  CA  LYS    15      51.833  32.883  82.368  1.00  0.00           C
ATOM    238  HA  LYS    15      52.781  33.320  82.053  1.00  0.00           H
ATOM    239  CB  LYS    15      52.034  32.039  83.685  1.00  0.00           C
ATOM    240  HB2 LYS    15      52.073  32.746  84.515  1.00  0.00           H
ATOM    241  HB3 LYS    15      51.186  31.368  83.824  1.00  0.00           H
ATOM    242  CG  LYS    15      53.340  31.240  83.822  1.00  0.00           C
ATOM    243  HG2 LYS    15      53.544  30.897  84.836  1.00  0.00           H
ATOM    244  HG3 LYS    15      53.228  30.296  83.290  1.00  0.00           H
ATOM    245  CD  LYS    15      54.647  31.859  83.370  1.00  0.00           C
ATOM    246  HD2 LYS    15      54.718  31.946  82.286  1.00  0.00           H
ATOM    247  HD3 LYS    15      54.764  32.844  83.820  1.00  0.00           H
ATOM    248  CE  LYS    15      55.827  30.918  83.718  1.00  0.00           C
ATOM    249  HE2 LYS    15      55.705  30.752  84.788  1.00  0.00           H
ATOM    250  HE3 LYS    15      55.835  29.968  83.181  1.00  0.00           H
ATOM    251  NZ  LYS    15      57.190  31.415  83.496  1.00  0.00           N
ATOM    252  HZ1 LYS    15      57.312  32.353  83.852  1.00  0.00           H
ATOM    253  HZ2 LYS    15      57.484  31.456  82.530  1.00  0.00           H
ATOM    254  HZ3 LYS    15      57.772  30.922  84.158  1.00  0.00           H
ATOM    255  C   LYS    15      51.344  31.984  81.188  1.00  0.00           C
ATOM    256  O   LYS    15      52.103  31.120  80.749  1.00  0.00           O
ATOM    257  N   ILE    16      50.123  32.270  80.618  1.00  0.00           N
ATOM    258  H   ILE    16      49.553  33.020  80.984  1.00  0.00           H
ATOM    259  CA  ILE    16      49.602  31.400  79.578  1.00  0.00           C
ATOM    260  HA  ILE    16      50.420  30.776  79.216  1.00  0.00           H
ATOM    261  CB  ILE    16      48.574  30.452  80.207  1.00  0.00           C
ATOM    262  HB  ILE    16      48.304  29.800  79.376  1.00  0.00           H
ATOM    263  CG2 ILE    16      49.139  29.561  81.299  1.00  0.00           C
ATOM    264 HG21 ILE    16      50.066  29.077  80.993  1.00  0.00           H
ATOM    265 HG22 ILE    16      48.488  28.725  81.555  1.00  0.00           H
ATOM    266 HG23 ILE    16      49.250  30.081  82.251  1.00  0.00           H
ATOM    267  CG1 ILE    16      47.243  31.160  80.678  1.00  0.00           C
ATOM    268 HG12 ILE    16      47.505  31.798  81.523  1.00  0.00           H
ATOM    269 HG13 ILE    16      46.815  31.794  79.902  1.00  0.00           H
ATOM    270  CD1 ILE    16      46.231  30.209  81.251  1.00  0.00           C
ATOM    271 HD11 ILE    16      45.968  29.516  80.452  1.00  0.00           H
ATOM    272 HD12 ILE    16      45.372  30.818  81.533  1.00  0.00           H
ATOM    273 HD13 ILE    16      46.650  29.683  82.109  1.00  0.00           H
ATOM    274  C   ILE    16      49.096  32.043  78.316  1.00  0.00           C
ATOM    275  O   ILE    16      48.964  31.471  77.224  1.00  0.00           O
ATOM    276  N   PHE    17      48.815  33.307  78.359  1.00  0.00           N
ATOM    277  H   PHE    17      48.716  33.857  79.200  1.00  0.00           H
ATOM    278  CA  PHE    17      48.511  34.178  77.153  1.00  0.00           C
ATOM    279  HA  PHE    17      48.282  33.580  76.271  1.00  0.00           H
ATOM    280  CB  PHE    17      47.345  35.105  77.369  1.00  0.00           C
ATOM    281  HB2 PHE    17      47.578  35.787  78.186  1.00  0.00           H
ATOM    282  HB3 PHE    17      47.279  35.839  76.564  1.00  0.00           H
ATOM    283  CG  PHE    17      45.933  34.502  77.537  1.00  0.00           C
ATOM    284  CD1 PHE    17      45.134  34.687  78.657  1.00  0.00           C
ATOM    285  HD1 PHE    17      45.514  35.243  79.501  1.00  0.00           H
ATOM    286  CE1 PHE    17      43.877  34.143  78.744  1.00  0.00           C
ATOM    287  HE1 PHE    17      43.180  34.415  79.523  1.00  0.00           H
ATOM    288  CZ  PHE    17      43.368  33.322  77.764  1.00  0.00           C
ATOM    289  HZ  PHE    17      42.330  33.036  77.844  1.00  0.00           H
ATOM    290  CE2 PHE    17      44.205  33.018  76.690  1.00  0.00           C
ATOM    291  HE2 PHE    17      43.846  32.524  75.799  1.00  0.00           H
ATOM    292  CD2 PHE    17      45.468  33.654  76.548  1.00  0.00           C
ATOM    293  HD2 PHE    17      45.942  33.401  75.611  1.00  0.00           H
ATOM    294  C   PHE    17      49.736  34.961  76.726  1.00  0.00           C
ATOM    295  O   PHE    17      49.713  35.363  75.554  1.00  0.00           O
ATOM    296  N   THR    18      50.719  35.229  77.556  1.00  0.00           N
ATOM    297  H   THR    18      50.692  34.873  78.500  1.00  0.00           H
ATOM    298  CA  THR    18      52.141  35.796  77.118  1.00  0.00           C
ATOM    299  HA  THR    18      51.939  36.708  76.557  1.00  0.00           H
ATOM    300  CB  THR    18      52.985  36.408  78.229  1.00  0.00           C
ATOM    301  HB  THR    18      53.913  36.788  77.804  1.00  0.00           H
ATOM    302  CG2 THR    18      52.304  37.617  78.809  1.00  0.00           C
ATOM    303 HG21 THR    18      52.202  38.348  78.006  1.00  0.00           H
ATOM    304 HG22 THR    18      52.906  38.005  79.629  1.00  0.00           H
ATOM    305 HG23 THR    18      51.330  37.234  79.117  1.00  0.00           H
ATOM    306  OG1 THR    18      53.318  35.463  79.229  1.00  0.00           O
ATOM    307  HG1 THR    18      52.515  35.453  79.756  1.00  0.00           H
ATOM    308  C   THR    18      52.902  34.705  76.327  1.00  0.00           C
ATOM    309  O   THR    18      52.938  33.516  76.715  1.00  0.00           O
ATOM    310  N   VAL    19      53.517  35.142  75.250  1.00  0.00           N
ATOM    311  H   VAL    19      53.508  36.147  75.154  1.00  0.00           H
ATOM    312  CA  VAL    19      54.293  34.311  74.304  1.00  0.00           C
ATOM    313  HA  VAL    19      54.286  33.333  74.787  1.00  0.00           H
ATOM    314  CB  VAL    19      53.687  34.259  72.879  1.00  0.00           C
ATOM    315  HB  VAL    19      53.591  35.296  72.560  1.00  0.00           H
ATOM    316  CG1 VAL    19      54.531  33.553  71.797  1.00  0.00           C
ATOM    317 HG11 VAL    19      53.867  33.211  71.004  1.00  0.00           H
ATOM    318 HG12 VAL    19      55.279  34.223  71.373  1.00  0.00           H
ATOM    319 HG13 VAL    19      55.057  32.695  72.216  1.00  0.00           H
ATOM    320  CG2 VAL    19      52.342  33.635  73.006  1.00  0.00           C
ATOM    321 HG21 VAL    19      52.453  32.577  73.243  1.00  0.00           H
ATOM    322 HG22 VAL    19      51.873  33.658  72.021  1.00  0.00           H
ATOM    323 HG23 VAL    19      51.713  34.153  73.729  1.00  0.00           H
ATOM    324  C   VAL    19      55.718  34.889  74.389  1.00  0.00           C
ATOM    325  O   VAL    19      55.970  35.789  73.582  1.00  0.00           O
ATOM    326  N   PRO    20      56.603  34.519  75.346  1.00  0.00           N
ATOM    327  CD  PRO    20      56.448  33.443  76.328  1.00  0.00           C
ATOM    328  HD2 PRO    20      56.051  32.574  75.801  1.00  0.00           H
ATOM    329  HD3 PRO    20      55.834  33.652  77.204  1.00  0.00           H
ATOM    330  CG  PRO    20      57.833  33.158  76.845  1.00  0.00           C
ATOM    331  HG2 PRO    20      58.274  32.417  76.177  1.00  0.00           H
ATOM    332  HG3 PRO    20      57.787  32.808  77.876  1.00  0.00           H
ATOM    333  CB  PRO    20      58.561  34.535  76.598  1.00  0.00           C
ATOM    334  HB2 PRO    20      59.629  34.450  76.397  1.00  0.00           H
ATOM    335  HB3 PRO    20      58.436  35.250  77.411  1.00  0.00           H
ATOM    336  CA  PRO    20      57.897  35.104  75.338  1.00  0.00           C
ATOM    337  HA  PRO    20      57.760  36.184  75.378  1.00  0.00           H
ATOM    338  C   PRO    20      58.745  34.751  74.093  1.00  0.00           C
ATOM    339  O   PRO    20      58.315  33.909  73.287  1.00  0.00           O
ATOM    340  N   THR    21      59.819  35.472  73.924  1.00  0.00           N
ATOM    341  H   THR    21      60.089  36.134  74.638  1.00  0.00           H
ATOM    342  CA  THR    21      60.532  35.602  72.685  1.00  0.00           C
ATOM    343  HA  THR    21      59.819  35.978  71.952  1.00  0.00           H
ATOM    344  CB  THR    21      61.531  36.762  72.801  1.00  0.00           C
ATOM    345  HB  THR    21      62.161  36.460  73.637  1.00  0.00           H
ATOM    346  CG2 THR    21      62.365  37.088  71.519  1.00  0.00           C
ATOM    347 HG21 THR    21      61.650  37.134  70.698  1.00  0.00           H
ATOM    348 HG22 THR    21      63.042  36.276  71.251  1.00  0.00           H
ATOM    349 HG23 THR    21      62.924  38.009  71.684  1.00  0.00           H
ATOM    350  OG1 THR    21      60.746  37.943  73.088  1.00  0.00           O
ATOM    351  HG1 THR    21      61.011  38.698  72.556  1.00  0.00           H
ATOM    352  C   THR    21      61.258  34.447  72.069  1.00  0.00           C
ATOM    353  O   THR    21      61.336  34.285  70.846  1.00  0.00           O
ATOM    354  N   GLU    22      61.795  33.566  72.900  1.00  0.00           N
ATOM    355  H   GLU    22      61.977  33.655  73.890  1.00  0.00           H
ATOM    356  CA  GLU    22      62.438  32.355  72.296  1.00  0.00           C
ATOM    357  HA  GLU    22      62.958  32.609  71.372  1.00  0.00           H
ATOM    358  CB  GLU    22      63.295  31.671  73.386  1.00  0.00           C
ATOM    359  HB2 GLU    22      63.927  30.934  72.888  1.00  0.00           H
ATOM    360  HB3 GLU    22      63.881  32.490  73.802  1.00  0.00           H
ATOM    361  CG  GLU    22      62.649  30.820  74.549  1.00  0.00           C
ATOM    362  HG2 GLU    22      62.066  29.964  74.207  1.00  0.00           H
ATOM    363  HG3 GLU    22      63.467  30.509  75.199  1.00  0.00           H
ATOM    364  CD  GLU    22      61.709  31.715  75.434  1.00  0.00           C
ATOM    365  OE1 GLU    22      62.266  32.584  76.039  1.00  0.00           O
ATOM    366  OE2 GLU    22      60.462  31.478  75.596  1.00  0.00           O
ATOM    367  C   GLU    22      61.357  31.387  71.788  1.00  0.00           C
ATOM    368  O   GLU    22      61.564  30.797  70.754  1.00  0.00           O
ATOM    369  N   THR    23      60.188  31.334  72.443  1.00  0.00           N
ATOM    370  H   THR    23      60.140  31.862  73.302  1.00  0.00           H
ATOM    371  CA  THR    23      58.948  30.647  71.965  1.00  0.00           C
ATOM    372  HA  THR    23      59.259  29.615  71.809  1.00  0.00           H
ATOM    373  CB  THR    23      57.879  30.628  73.050  1.00  0.00           C
ATOM    374  HB  THR    23      57.474  31.616  73.264  1.00  0.00           H
ATOM    375  CG2 THR    23      56.682  29.672  72.674  1.00  0.00           C
ATOM    376 HG21 THR    23      57.073  29.055  71.865  1.00  0.00           H
ATOM    377 HG22 THR    23      55.771  30.178  72.353  1.00  0.00           H
ATOM    378 HG23 THR    23      56.313  29.166  73.566  1.00  0.00           H
ATOM    379  OG1 THR    23      58.357  30.108  74.255  1.00  0.00           O
ATOM    380  HG1 THR    23      59.256  30.439  74.308  1.00  0.00           H
ATOM    381  C   THR    23      58.455  31.255  70.672  1.00  0.00           C
ATOM    382  O   THR    23      58.340  30.492  69.795  1.00  0.00           O
ATOM    383  N   LEU    24      58.345  32.585  70.515  1.00  0.00           N
ATOM    384  H   LEU    24      58.545  33.203  71.289  1.00  0.00           H
ATOM    385  CA  LEU    24      58.119  33.250  69.307  1.00  0.00           C
ATOM    386  HA  LEU    24      57.102  33.052  68.970  1.00  0.00           H
ATOM    387  CB  LEU    24      58.044  34.774  69.616  1.00  0.00           C
ATOM    388  HB2 LEU    24      57.590  34.995  70.582  1.00  0.00           H
ATOM    389  HB3 LEU    24      59.089  35.065  69.721  1.00  0.00           H
ATOM    390  CG  LEU    24      57.392  35.658  68.534  1.00  0.00           C
ATOM    391  HG  LEU    24      57.593  35.288  67.528  1.00  0.00           H
ATOM    392  CD1 LEU    24      55.883  35.713  68.677  1.00  0.00           C
ATOM    393 HD11 LEU    24      55.574  34.667  68.710  1.00  0.00           H
ATOM    394 HD12 LEU    24      55.582  36.128  67.714  1.00  0.00           H
ATOM    395 HD13 LEU    24      55.508  36.324  69.498  1.00  0.00           H
ATOM    396  CD2 LEU    24      57.987  37.094  68.712  1.00  0.00           C
ATOM    397 HD21 LEU    24      57.657  37.287  69.731  1.00  0.00           H
ATOM    398 HD22 LEU    24      59.076  37.087  68.658  1.00  0.00           H
ATOM    399 HD23 LEU    24      57.627  37.840  68.003  1.00  0.00           H
ATOM    400  C   LEU    24      59.113  32.991  68.103  1.00  0.00           C
ATOM    401  O   LEU    24      58.637  32.711  66.984  1.00  0.00           O
ATOM    402  N   GLN    25      60.399  33.021  68.361  1.00  0.00           N
ATOM    403  H   GLN    25      60.748  33.238  69.284  1.00  0.00           H
ATOM    404  CA  GLN    25      61.501  32.687  67.398  1.00  0.00           C
ATOM    405  HA  GLN    25      61.338  33.200  66.449  1.00  0.00           H
ATOM    406  CB  GLN    25      62.811  33.367  67.933  1.00  0.00           C
ATOM    407  HB2 GLN    25      63.006  33.118  68.976  1.00  0.00           H
ATOM    408  HB3 GLN    25      63.692  33.057  67.371  1.00  0.00           H
ATOM    409  CG  GLN    25      62.800  34.858  67.905  1.00  0.00           C
ATOM    410  HG2 GLN    25      62.517  35.173  66.901  1.00  0.00           H
ATOM    411  HG3 GLN    25      62.058  35.362  68.525  1.00  0.00           H
ATOM    412  CD  GLN    25      64.159  35.461  68.371  1.00  0.00           C
ATOM    413  OE1 GLN    25      65.076  34.730  68.776  1.00  0.00           O
ATOM    414  NE2 GLN    25      64.283  36.755  68.303  1.00  0.00           N
ATOM    415 HE21 GLN    25      65.117  37.217  68.635  1.00  0.00           H
ATOM    416 HE22 GLN    25      63.616  37.367  67.852  1.00  0.00           H
ATOM    417  C   GLN    25      61.674  31.144  67.150  1.00  0.00           C
ATOM    418  O   GLN    25      61.889  30.772  65.961  1.00  0.00           O
ATOM    419  N   ALA    26      61.259  30.291  68.109  1.00  0.00           N
ATOM    420  H   ALA    26      61.080  30.619  69.048  1.00  0.00           H
ATOM    421  CA  ALA    26      61.049  28.832  67.806  1.00  0.00           C
ATOM    422  HA  ALA    26      61.973  28.501  67.333  1.00  0.00           H
ATOM    423  CB  ALA    26      60.885  28.019  69.177  1.00  0.00           C
ATOM    424  HB1 ALA    26      60.000  28.286  69.755  1.00  0.00           H
ATOM    425  HB2 ALA    26      61.665  28.177  69.921  1.00  0.00           H
ATOM    426  HB3 ALA    26      60.958  26.950  68.975  1.00  0.00           H
ATOM    427  C   ALA    26      59.839  28.676  66.879  1.00  0.00           C
ATOM    428  O   ALA    26      59.912  27.961  65.862  1.00  0.00           O
ATOM    429  N   VAL    27      58.800  29.461  67.162  1.00  0.00           N
ATOM    430  H   VAL    27      58.775  29.905  68.068  1.00  0.00           H
ATOM    431  CA  VAL    27      57.658  29.438  66.299  1.00  0.00           C
ATOM    432  HA  VAL    27      57.297  28.417  66.173  1.00  0.00           H
ATOM    433  CB  VAL    27      56.472  30.169  67.026  1.00  0.00           C
ATOM    434  HB  VAL    27      56.885  31.015  67.578  1.00  0.00           H
ATOM    435  CG1 VAL    27      55.474  30.772  66.003  1.00  0.00           C
ATOM    436 HG11 VAL    27      55.998  31.549  65.446  1.00  0.00           H
ATOM    437 HG12 VAL    27      55.105  30.010  65.317  1.00  0.00           H
ATOM    438 HG13 VAL    27      54.648  31.265  66.517  1.00  0.00           H
ATOM    439  CG2 VAL    27      55.679  29.252  68.024  1.00  0.00           C
ATOM    440 HG21 VAL    27      54.955  28.607  67.524  1.00  0.00           H
ATOM    441 HG22 VAL    27      55.109  29.795  68.777  1.00  0.00           H
ATOM    442 HG23 VAL    27      56.475  28.706  68.530  1.00  0.00           H
ATOM    443  C   VAL    27      58.002  29.946  64.914  1.00  0.00           C
ATOM    444  O   VAL    27      57.682  29.206  63.947  1.00  0.00           O
ATOM    445  N   THR    28      58.698  31.077  64.819  1.00  0.00           N
ATOM    446  H   THR    28      58.949  31.578  65.660  1.00  0.00           H
ATOM    447  CA  THR    28      59.119  31.513  63.508  1.00  0.00           C
ATOM    448  HA  THR    28      58.164  31.491  62.984  1.00  0.00           H
ATOM    449  CB  THR    28      59.793  32.872  63.553  1.00  0.00           C
ATOM    450  HB  THR    28      60.762  32.829  64.051  1.00  0.00           H
ATOM    451  CG2 THR    28      59.919  33.456  62.203  1.00  0.00           C
ATOM    452 HG21 THR    28      60.409  32.854  61.436  1.00  0.00           H
ATOM    453 HG22 THR    28      60.532  34.358  62.219  1.00  0.00           H
ATOM    454 HG23 THR    28      58.963  33.810  61.820  1.00  0.00           H
ATOM    455  OG1 THR    28      58.972  33.692  64.328  1.00  0.00           O
ATOM    456  HG1 THR    28      58.662  33.271  65.133  1.00  0.00           H
ATOM    457  C   THR    28      60.026  30.525  62.740  1.00  0.00           C
ATOM    458  O   THR    28      59.861  30.277  61.573  1.00  0.00           O
ATOM    459  N   LYS    29      61.027  29.980  63.407  1.00  0.00           N
ATOM    460  H   LYS    29      61.140  30.360  64.336  1.00  0.00           H
ATOM    461  CA  LYS    29      61.954  28.900  62.901  1.00  0.00           C
ATOM    462  HA  LYS    29      62.651  29.312  62.170  1.00  0.00           H
ATOM    463  CB  LYS    29      62.944  28.360  63.998  1.00  0.00           C
ATOM    464  HB2 LYS    29      63.417  29.169  64.554  1.00  0.00           H
ATOM    465  HB3 LYS    29      62.500  27.590  64.630  1.00  0.00           H
ATOM    466  CG  LYS    29      64.209  27.693  63.316  1.00  0.00           C
ATOM    467  HG2 LYS    29      63.961  26.823  62.708  1.00  0.00           H
ATOM    468  HG3 LYS    29      64.744  28.385  62.664  1.00  0.00           H
ATOM    469  CD  LYS    29      65.158  27.105  64.324  1.00  0.00           C
ATOM    470  HD2 LYS    29      65.710  27.894  64.836  1.00  0.00           H
ATOM    471  HD3 LYS    29      64.632  26.522  65.079  1.00  0.00           H
ATOM    472  CE  LYS    29      66.064  26.154  63.599  1.00  0.00           C
ATOM    473  HE2 LYS    29      65.477  25.476  62.980  1.00  0.00           H
ATOM    474  HE3 LYS    29      66.598  26.710  62.828  1.00  0.00           H
ATOM    475  NZ  LYS    29      66.998  25.436  64.504  1.00  0.00           N
ATOM    476  HZ1 LYS    29      67.458  24.656  64.056  1.00  0.00           H
ATOM    477  HZ2 LYS    29      66.492  25.045  65.287  1.00  0.00           H
ATOM    478  HZ3 LYS    29      67.667  26.106  64.852  1.00  0.00           H
ATOM    479  C   LYS    29      61.196  27.757  62.303  1.00  0.00           C
ATOM    480  O   LYS    29      61.508  27.425  61.192  1.00  0.00           O
ATOM    481  N   HIE    30      60.193  27.196  63.024  1.00  0.00           N
ATOM    482  H   HIE    30      60.051  27.642  63.919  1.00  0.00           H
ATOM    483  CA  HIE    30      59.273  26.078  62.672  1.00  0.00           C
ATOM    484  HA  HIE    30      59.885  25.321  62.181  1.00  0.00           H
ATOM    485  CB  HIE    30      58.667  25.561  64.026  1.00  0.00           C
ATOM    486  HB2 HIE    30      59.523  25.662  64.693  1.00  0.00           H
ATOM    487  HB3 HIE    30      57.821  26.245  64.100  1.00  0.00           H
ATOM    488  CG  HIE    30      58.160  24.109  64.027  1.00  0.00           C
ATOM    489  ND1 HIE    30      58.929  23.020  64.455  1.00  0.00           N
ATOM    490  CE1 HIE    30      58.025  21.971  64.563  1.00  0.00           C
ATOM    491  HE1 HIE    30      58.287  20.946  64.785  1.00  0.00           H
ATOM    492  NE2 HIE    30      56.767  22.370  64.217  1.00  0.00           N
ATOM    493  HE2 HIE    30      55.919  21.825  64.152  1.00  0.00           H
ATOM    494  CD2 HIE    30      56.822  23.739  63.863  1.00  0.00           C
ATOM    495  HD2 HIE    30      56.016  24.425  63.647  1.00  0.00           H
ATOM    496  C   HIE    30      58.222  26.442  61.574  1.00  0.00           C
ATOM    497  O   HIE    30      57.831  25.515  60.859  1.00  0.00           O
ATOM    498  N   PHE    31      57.877  27.722  61.418  1.00  0.00           N
ATOM    499  H   PHE    31      58.436  28.330  62.000  1.00  0.00           H
ATOM    500  CA  PHE    31      56.985  28.159  60.358  1.00  0.00           C
ATOM    501  HA  PHE    31      56.238  27.377  60.214  1.00  0.00           H
ATOM    502  CB  PHE    31      56.210  29.464  60.724  1.00  0.00           C
ATOM    503  HB2 PHE    31      56.118  29.244  61.788  1.00  0.00           H
ATOM    504  HB3 PHE    31      56.895  30.311  60.770  1.00  0.00           H
ATOM    505  CG  PHE    31      54.853  29.849  60.118  1.00  0.00           C
ATOM    506  CD1 PHE    31      54.477  29.661  58.774  1.00  0.00           C
ATOM    507  HD1 PHE    31      55.137  29.246  58.028  1.00  0.00           H
ATOM    508  CE1 PHE    31      53.139  29.926  58.448  1.00  0.00           C
ATOM    509  HE1 PHE    31      52.705  29.659  57.495  1.00  0.00           H
ATOM    510  CZ  PHE    31      52.229  30.380  59.423  1.00  0.00           C
ATOM    511  HZ  PHE    31      51.202  30.568  59.146  1.00  0.00           H
ATOM    512  CE2 PHE    31      52.648  30.603  60.744  1.00  0.00           C
ATOM    513  HE2 PHE    31      52.079  31.072  61.532  1.00  0.00           H
ATOM    514  CD2 PHE    31      53.969  30.389  61.046  1.00  0.00           C
ATOM    515  HD2 PHE    31      54.408  30.711  61.978  1.00  0.00           H
ATOM    516  C   PHE    31      57.763  28.127  59.013  1.00  0.00           C
ATOM    517  O   PHE    31      57.307  27.694  57.973  1.00  0.00           O
ATOM    518  N   ILE    32      59.083  28.530  59.009  1.00  0.00           N
ATOM    519  H   ILE    32      59.422  29.034  59.816  1.00  0.00           H
ATOM    520  CA  ILE    32      59.955  28.459  57.791  1.00  0.00           C
ATOM    521  HA  ILE    32      59.484  28.983  56.960  1.00  0.00           H
ATOM    522  CB  ILE    32      61.395  29.092  58.025  1.00  0.00           C
ATOM    523  HB  ILE    32      61.929  28.518  58.782  1.00  0.00           H
ATOM    524  CG2 ILE    32      62.264  28.886  56.768  1.00  0.00           C
ATOM    525 HG21 ILE    32      62.430  27.813  56.677  1.00  0.00           H
ATOM    526 HG22 ILE    32      63.242  29.279  57.048  1.00  0.00           H
ATOM    527 HG23 ILE    32      61.851  29.370  55.883  1.00  0.00           H
ATOM    528  CG1 ILE    32      61.343  30.513  58.551  1.00  0.00           C
ATOM    529 HG12 ILE    32      61.055  31.036  57.640  1.00  0.00           H
ATOM    530 HG13 ILE    32      60.567  30.571  59.314  1.00  0.00           H
ATOM    531  CD1 ILE    32      62.551  31.036  59.268  1.00  0.00           C
ATOM    532 HD11 ILE    32      62.998  30.417  60.046  1.00  0.00           H
ATOM    533 HD12 ILE    32      62.385  32.050  59.635  1.00  0.00           H
ATOM    534 HD13 ILE    32      63.326  31.168  58.513  1.00  0.00           H
ATOM    535  C   ILE    32      60.032  26.917  57.316  1.00  0.00           C
ATOM    536  O   ILE    32      59.931  26.722  56.116  1.00  0.00           O
ATOM    537  N   SER    33      60.209  25.971  58.194  1.00  0.00           N
ATOM    538  H   SER    33      60.283  26.138  59.188  1.00  0.00           H
ATOM    539  CA  SER    33      60.200  24.532  57.866  1.00  0.00           C
ATOM    540  HA  SER    33      60.900  24.391  57.042  1.00  0.00           H
ATOM    541  CB  SER    33      60.782  23.726  59.107  1.00  0.00           C
ATOM    542  HB2 SER    33      60.077  23.865  59.926  1.00  0.00           H
ATOM    543  HB3 SER    33      60.844  22.681  58.804  1.00  0.00           H
ATOM    544  OG  SER    33      62.086  24.225  59.506  1.00  0.00           O
ATOM    545  HG  SER    33      62.187  23.781  60.351  1.00  0.00           H
ATOM    546  C   SER    33      58.757  24.063  57.363  1.00  0.00           C
ATOM    547  O   SER    33      58.715  23.317  56.417  1.00  0.00           O
ATOM    548  N   GLU    34      57.652  24.527  57.910  1.00  0.00           N
ATOM    549  H   GLU    34      57.765  25.173  58.679  1.00  0.00           H
ATOM    550  CA  GLU    34      56.291  24.082  57.439  1.00  0.00           C
ATOM    551  HA  GLU    34      56.369  23.004  57.297  1.00  0.00           H
ATOM    552  CB  GLU    34      55.294  24.247  58.580  1.00  0.00           C
ATOM    553  HB2 GLU    34      55.459  25.153  59.163  1.00  0.00           H
ATOM    554  HB3 GLU    34      54.294  24.297  58.147  1.00  0.00           H
ATOM    555  CG  GLU    34      55.193  23.204  59.704  1.00  0.00           C
ATOM    556  HG2 GLU    34      56.101  23.225  60.309  1.00  0.00           H
ATOM    557  HG3 GLU    34      54.346  23.560  60.289  1.00  0.00           H
ATOM    558  CD  GLU    34      54.880  21.766  59.191  1.00  0.00           C
ATOM    559  OE1 GLU    34      53.828  21.495  58.484  1.00  0.00           O
ATOM    560  OE2 GLU    34      55.691  20.906  59.465  1.00  0.00           O
ATOM    561  C   GLU    34      55.918  24.774  56.166  1.00  0.00           C
ATOM    562  O   GLU    34      55.062  24.258  55.441  1.00  0.00           O
ATOM    563  N   LEU    35      56.680  25.833  55.804  1.00  0.00           N
ATOM    564  H   LEU    35      57.259  26.296  56.492  1.00  0.00           H
ATOM    565  CA  LEU    35      56.490  26.465  54.450  1.00  0.00           C
ATOM    566  HA  LEU    35      55.416  26.428  54.272  1.00  0.00           H
ATOM    567  CB  LEU    35      56.979  27.965  54.354  1.00  0.00           C
ATOM    568  HB2 LEU    35      58.043  28.001  54.583  1.00  0.00           H
ATOM    569  HB3 LEU    35      56.847  28.293  53.324  1.00  0.00           H
ATOM    570  CG  LEU    35      56.143  28.936  55.192  1.00  0.00           C
ATOM    571  HG  LEU    35      56.007  28.509  56.185  1.00  0.00           H
ATOM    572  CD1 LEU    35      56.834  30.266  55.399  1.00  0.00           C
ATOM    573 HD11 LEU    35      56.278  30.802  56.168  1.00  0.00           H
ATOM    574 HD12 LEU    35      57.003  30.758  54.441  1.00  0.00           H
ATOM    575 HD13 LEU    35      57.755  30.009  55.923  1.00  0.00           H
ATOM    576  CD2 LEU    35      54.760  29.184  54.590  1.00  0.00           C
ATOM    577 HD21 LEU    35      54.172  28.287  54.398  1.00  0.00           H
ATOM    578 HD22 LEU    35      54.316  29.952  55.224  1.00  0.00           H
ATOM    579 HD23 LEU    35      54.973  29.577  53.597  1.00  0.00           H
ATOM    580  C   LEU    35      57.205  25.618  53.353  1.00  0.00           C
ATOM    581  O   LEU    35      56.573  25.273  52.305  1.00  0.00           O
ATOM    582  N   GLU    36      58.472  25.274  53.622  1.00  0.00           N
ATOM    583  H   GLU    36      58.900  25.590  54.481  1.00  0.00           H
ATOM    584  CA  GLU    36      59.266  24.431  52.688  1.00  0.00           C
ATOM    585  HA  GLU    36      59.128  24.831  51.684  1.00  0.00           H
ATOM    586  CB  GLU    36      60.769  24.522  53.022  1.00  0.00           C
ATOM    587  HB2 GLU    36      60.888  24.474  54.104  1.00  0.00           H
ATOM    588  HB3 GLU    36      61.455  23.767  52.640  1.00  0.00           H
ATOM    589  CG  GLU    36      61.360  25.922  52.812  1.00  0.00           C
ATOM    590  HG2 GLU    36      60.867  26.722  53.363  1.00  0.00           H
ATOM    591  HG3 GLU    36      62.334  25.802  53.288  1.00  0.00           H
ATOM    592  CD  GLU    36      61.492  26.389  51.380  1.00  0.00           C
ATOM    593  OE1 GLU    36      61.208  25.578  50.411  1.00  0.00           O
ATOM    594  OE2 GLU    36      61.953  27.546  51.107  1.00  0.00           O
ATOM    595  C   GLU    36      58.784  22.965  52.692  1.00  0.00           C
ATOM    596  O   GLU    36      58.907  22.386  51.647  1.00  0.00           O
ATOM    597  N   LYS    37      58.038  22.566  53.680  1.00  0.00           N
ATOM    598  H   LYS    37      58.144  22.947  54.609  1.00  0.00           H
ATOM    599  CA  LYS    37      57.265  21.406  53.481  1.00  0.00           C
ATOM    600  HA  LYS    37      57.859  20.557  53.141  1.00  0.00           H
ATOM    601  CB  LYS    37      56.774  20.883  54.855  1.00  0.00           C
ATOM    602  HB2 LYS    37      57.514  21.254  55.565  1.00  0.00           H
ATOM    603  HB3 LYS    37      55.919  21.470  55.190  1.00  0.00           H
ATOM    604  CG  LYS    37      56.452  19.334  54.794  1.00  0.00           C
ATOM    605  HG2 LYS    37      55.806  19.084  53.952  1.00  0.00           H
ATOM    606  HG3 LYS    37      57.379  18.785  54.632  1.00  0.00           H
ATOM    607  CD  LYS    37      55.776  18.969  56.131  1.00  0.00           C
ATOM    608  HD2 LYS    37      55.008  19.731  56.264  1.00  0.00           H
ATOM    609  HD3 LYS    37      55.264  18.030  55.921  1.00  0.00           H
ATOM    610  CE  LYS    37      56.726  18.788  57.331  1.00  0.00           C
ATOM    611  HE2 LYS    37      57.489  18.063  57.047  1.00  0.00           H
ATOM    612  HE3 LYS    37      57.273  19.699  57.573  1.00  0.00           H
ATOM    613  NZ  LYS    37      55.882  18.330  58.430  1.00  0.00           N
ATOM    614  HZ1 LYS    37      56.512  18.120  59.192  1.00  0.00           H
ATOM    615  HZ2 LYS    37      55.337  17.501  58.241  1.00  0.00           H
ATOM    616  HZ3 LYS    37      55.212  19.030  58.718  1.00  0.00           H
ATOM    617  C   LYS    37      56.115  21.594  52.482  1.00  0.00           C
ATOM    618  O   LYS    37      55.998  20.755  51.564  1.00  0.00           O
ATOM    619  N   GLY    38      55.311  22.648  52.655  1.00  0.00           N
ATOM    620  H   GLY    38      55.411  23.217  53.483  1.00  0.00           H
ATOM    621  CA  GLY    38      54.229  23.025  51.698  1.00  0.00           C
ATOM    622  HA2 GLY    38      53.569  22.158  51.637  1.00  0.00           H
ATOM    623  HA3 GLY    38      53.751  23.911  52.117  1.00  0.00           H
ATOM    624  C   GLY    38      54.632  23.274  50.197  1.00  0.00           C
ATOM    625  O   GLY    38      53.849  22.954  49.312  1.00  0.00           O
ATOM    626  N   LEU    39      55.844  23.736  49.890  1.00  0.00           N
ATOM    627  H   LEU    39      56.364  24.112  50.669  1.00  0.00           H
ATOM    628  CA  LEU    39      56.427  23.882  48.551  1.00  0.00           C
ATOM    629  HA  LEU    39      55.678  24.244  47.846  1.00  0.00           H
ATOM    630  CB  LEU    39      57.654  24.833  48.685  1.00  0.00           C
ATOM    631  HB2 LEU    39      58.242  24.336  49.457  1.00  0.00           H
ATOM    632  HB3 LEU    39      58.127  24.748  47.707  1.00  0.00           H
ATOM    633  CG  LEU    39      57.189  26.319  48.839  1.00  0.00           C
ATOM    634  HG  LEU    39      56.272  26.307  49.428  1.00  0.00           H
ATOM    635  CD1 LEU    39      58.172  27.322  49.551  1.00  0.00           C
ATOM    636 HD11 LEU    39      57.938  28.310  49.155  1.00  0.00           H
ATOM    637 HD12 LEU    39      59.187  27.211  49.170  1.00  0.00           H
ATOM    638 HD13 LEU    39      58.131  27.189  50.632  1.00  0.00           H
ATOM    639  CD2 LEU    39      56.709  26.985  47.504  1.00  0.00           C
ATOM    640 HD21 LEU    39      55.954  27.753  47.676  1.00  0.00           H
ATOM    641 HD22 LEU    39      57.591  27.479  47.095  1.00  0.00           H
ATOM    642 HD23 LEU    39      56.323  26.188  46.866  1.00  0.00           H
ATOM    643  C   LEU    39      56.904  22.494  47.994  1.00  0.00           C
ATOM    644  O   LEU    39      57.320  22.380  46.879  1.00  0.00           O
ATOM    645  N   SER    40      56.931  21.454  48.877  1.00  0.00           N
ATOM    646  H   SER    40      56.435  21.463  49.756  1.00  0.00           H
ATOM    647  CA  SER    40      57.752  20.234  48.536  1.00  0.00           C
ATOM    648  HA  SER    40      58.656  20.627  48.070  1.00  0.00           H
ATOM    649  CB  SER    40      58.159  19.509  49.750  1.00  0.00           C
ATOM    650  HB2 SER    40      59.046  18.952  49.449  1.00  0.00           H
ATOM    651  HB3 SER    40      58.595  20.156  50.511  1.00  0.00           H
ATOM    652  OG  SER    40      57.231  18.644  50.357  1.00  0.00           O
ATOM    653  HG  SER    40      56.649  19.285  50.772  1.00  0.00           H
ATOM    654  C   SER    40      56.983  19.385  47.536  1.00  0.00           C
ATOM    655  O   SER    40      55.740  19.343  47.629  1.00  0.00           O
ATOM    656  N   LYS    41      57.749  18.711  46.684  1.00  0.00           N
ATOM    657  H   LYS    41      58.742  18.877  46.775  1.00  0.00           H
ATOM    658  CA  LYS    41      57.115  17.806  45.723  1.00  0.00           C
ATOM    659  HA  LYS    41      56.362  18.321  45.126  1.00  0.00           H
ATOM    660  CB  LYS    41      58.125  17.159  44.777  1.00  0.00           C
ATOM    661  HB2 LYS    41      58.484  17.921  44.085  1.00  0.00           H
ATOM    662  HB3 LYS    41      58.984  16.756  45.313  1.00  0.00           H
ATOM    663  CG  LYS    41      57.536  16.214  43.807  1.00  0.00           C
ATOM    664  HG2 LYS    41      57.254  15.347  44.406  1.00  0.00           H
ATOM    665  HG3 LYS    41      56.676  16.625  43.282  1.00  0.00           H
ATOM    666  CD  LYS    41      58.655  15.675  42.831  1.00  0.00           C
ATOM    667  HD2 LYS    41      58.859  16.436  42.078  1.00  0.00           H
ATOM    668  HD3 LYS    41      59.616  15.511  43.317  1.00  0.00           H
ATOM    669  CE  LYS    41      58.143  14.388  42.303  1.00  0.00           C
ATOM    670  HE2 LYS    41      58.045  13.609  43.059  1.00  0.00           H
ATOM    671  HE3 LYS    41      57.205  14.691  41.839  1.00  0.00           H
ATOM    672  NZ  LYS    41      59.061  13.970  41.192  1.00  0.00           N
ATOM    673  HZ1 LYS    41      58.808  13.008  41.018  1.00  0.00           H
ATOM    674  HZ2 LYS    41      60.049  13.933  41.398  1.00  0.00           H
ATOM    675  HZ3 LYS    41      58.951  14.426  40.297  1.00  0.00           H
ATOM    676  C   LYS    41      56.357  16.734  46.545  1.00  0.00           C
ATOM    677  O   LYS    41      55.273  16.331  46.127  1.00  0.00           O
ATOM    678  N   LYS    42      56.838  16.276  47.717  1.00  0.00           N
ATOM    679  H   LYS    42      57.789  16.491  47.980  1.00  0.00           H
ATOM    680  CA  LYS    42      56.151  15.367  48.664  1.00  0.00           C
ATOM    681  HA  LYS    42      55.912  14.437  48.150  1.00  0.00           H
ATOM    682  CB  LYS    42      57.067  15.074  49.841  1.00  0.00           C
ATOM    683  HB2 LYS    42      58.046  14.719  49.520  1.00  0.00           H
ATOM    684  HB3 LYS    42      57.298  16.012  50.347  1.00  0.00           H
ATOM    685  CG  LYS    42      56.482  14.202  50.911  1.00  0.00           C
ATOM    686  HG2 LYS    42      55.628  14.602  51.459  1.00  0.00           H
ATOM    687  HG3 LYS    42      56.044  13.336  50.415  1.00  0.00           H
ATOM    688  CD  LYS    42      57.532  13.520  51.825  1.00  0.00           C
ATOM    689  HD2 LYS    42      58.054  12.749  51.260  1.00  0.00           H
ATOM    690  HD3 LYS    42      58.285  14.104  52.354  1.00  0.00           H
ATOM    691  CE  LYS    42      56.743  12.742  52.900  1.00  0.00           C
ATOM    692  HE2 LYS    42      56.102  13.347  53.540  1.00  0.00           H
ATOM    693  HE3 LYS    42      56.108  12.041  52.358  1.00  0.00           H
ATOM    694  NZ  LYS    42      57.752  11.928  53.708  1.00  0.00           N
ATOM    695  HZ1 LYS    42      58.270  11.452  52.982  1.00  0.00           H
ATOM    696  HZ2 LYS    42      57.291  11.311  54.361  1.00  0.00           H
ATOM    697  HZ3 LYS    42      58.449  12.487  54.180  1.00  0.00           H
ATOM    698  C   LYS    42      54.816  15.975  49.177  1.00  0.00           C
ATOM    699  O   LYS    42      53.853  15.243  49.397  1.00  0.00           O
ATOM    700  N   GLY    43      54.778  17.296  49.376  1.00  0.00           N
ATOM    701  H   GLY    43      55.665  17.765  49.267  1.00  0.00           H
ATOM    702  CA  GLY    43      53.659  18.058  49.952  1.00  0.00           C
ATOM    703  HA2 GLY    43      53.867  19.110  49.759  1.00  0.00           H
ATOM    704  HA3 GLY    43      52.765  17.740  49.416  1.00  0.00           H
ATOM    705  C   GLY    43      53.542  17.919  51.453  1.00  0.00           C
ATOM    706  O   GLY    43      54.257  17.148  52.056  1.00  0.00           O
ATOM    707  N   GLY    44      52.583  18.740  52.045  1.00  0.00           N
ATOM    708  H   GLY    44      52.023  19.340  51.456  1.00  0.00           H
ATOM    709  CA  GLY    44      52.414  18.935  53.536  1.00  0.00           C
ATOM    710  HA2 GLY    44      52.307  17.913  53.900  1.00  0.00           H
ATOM    711  HA3 GLY    44      53.336  19.313  53.978  1.00  0.00           H
ATOM    712  C   GLY    44      51.193  19.816  53.852  1.00  0.00           C
ATOM    713  O   GLY    44      50.374  20.316  53.036  1.00  0.00           O
ATOM    714  N   ASN    45      51.031  19.914  55.139  1.00  0.00           N
ATOM    715  H   ASN    45      51.750  19.482  55.701  1.00  0.00           H
ATOM    716  CA  ASN    45      49.920  20.586  55.812  1.00  0.00           C
ATOM    717  HA  ASN    45      49.061  19.958  55.575  1.00  0.00           H
ATOM    718  CB  ASN    45      50.154  20.483  57.290  1.00  0.00           C
ATOM    719  HB2 ASN    45      50.468  19.508  57.661  1.00  0.00           H
ATOM    720  HB3 ASN    45      50.895  21.232  57.566  1.00  0.00           H
ATOM    721  CG  ASN    45      48.889  20.718  58.093  1.00  0.00           C
ATOM    722  OD1 ASN    45      47.821  20.235  57.802  1.00  0.00           O
ATOM    723  ND2 ASN    45      48.999  21.457  59.161  1.00  0.00           N
ATOM    724 HD21 ASN    45      49.908  21.776  59.463  1.00  0.00           H
ATOM    725 HD22 ASN    45      48.138  21.666  59.649  1.00  0.00           H
ATOM    726  C   ASN    45      49.550  22.038  55.351  1.00  0.00           C
ATOM    727  O   ASN    45      48.335  22.308  55.129  1.00  0.00           O
ATOM    728  N   ILE    46      50.595  22.874  55.020  1.00  0.00           N
ATOM    729  H   ILE    46      51.528  22.492  55.080  1.00  0.00           H
ATOM    730  CA  ILE    46      50.491  24.194  54.355  1.00  0.00           C
ATOM    731  HA  ILE    46      49.561  24.593  54.761  1.00  0.00           H
ATOM    732  CB  ILE    46      51.690  25.133  54.736  1.00  0.00           C
ATOM    733  HB  ILE    46      52.562  24.563  54.415  1.00  0.00           H
ATOM    734  CG2 ILE    46      51.653  26.433  53.936  1.00  0.00           C
ATOM    735 HG21 ILE    46      50.729  26.979  54.122  1.00  0.00           H
ATOM    736 HG22 ILE    46      51.831  26.192  52.888  1.00  0.00           H
ATOM    737 HG23 ILE    46      52.417  27.128  54.284  1.00  0.00           H
ATOM    738  CG1 ILE    46      51.728  25.330  56.291  1.00  0.00           C
ATOM    739 HG12 ILE    46      50.747  25.708  56.580  1.00  0.00           H
ATOM    740 HG13 ILE    46      51.892  24.402  56.837  1.00  0.00           H
ATOM    741  CD1 ILE    46      52.771  26.318  56.863  1.00  0.00           C
ATOM    742 HD11 ILE    46      53.650  26.191  56.230  1.00  0.00           H
ATOM    743 HD12 ILE    46      53.017  26.205  57.919  1.00  0.00           H
ATOM    744 HD13 ILE    46      52.386  27.331  56.744  1.00  0.00           H
ATOM    745  C   ILE    46      50.284  23.961  52.835  1.00  0.00           C
ATOM    746  O   ILE    46      51.163  23.347  52.280  1.00  0.00           O
ATOM    747  N   PRO    47      49.208  24.429  52.186  1.00  0.00           N
ATOM    748  CD  PRO    47      47.963  24.959  52.737  1.00  0.00           C
ATOM    749  HD2 PRO    47      48.090  26.035  52.853  1.00  0.00           H
ATOM    750  HD3 PRO    47      47.752  24.550  53.725  1.00  0.00           H
ATOM    751  CG  PRO    47      46.840  24.498  51.914  1.00  0.00           C
ATOM    752  HG2 PRO    47      45.934  25.105  51.898  1.00  0.00           H
ATOM    753  HG3 PRO    47      46.763  23.449  52.197  1.00  0.00           H
ATOM    754  CB  PRO    47      47.458  24.507  50.569  1.00  0.00           C
ATOM    755  HB2 PRO    47      47.446  25.520  50.168  1.00  0.00           H
ATOM    756  HB3 PRO    47      46.872  23.907  49.872  1.00  0.00           H
ATOM    757  CA  PRO    47      48.856  24.009  50.877  1.00  0.00           C
ATOM    758  HA  PRO    47      48.846  22.921  50.899  1.00  0.00           H
ATOM    759  C   PRO    47      49.785  24.420  49.776  1.00  0.00           C
ATOM    760  O   PRO    47      50.191  23.603  48.993  1.00  0.00           O
ATOM    761  N   MET    48      50.172  25.651  49.723  1.00  0.00           N
ATOM    762  H   MET    48      50.050  26.187  50.571  1.00  0.00           H
ATOM    763  CA  MET    48      50.948  26.409  48.700  1.00  0.00           C
ATOM    764  HA  MET    48      50.934  27.478  48.911  1.00  0.00           H
ATOM    765  CB  MET    48      52.375  25.968  48.887  1.00  0.00           C
ATOM    766  HB2 MET    48      52.504  24.930  48.581  1.00  0.00           H
ATOM    767  HB3 MET    48      52.996  26.594  48.246  1.00  0.00           H
ATOM    768  CG  MET    48      52.810  26.150  50.286  1.00  0.00           C
ATOM    769  HG2 MET    48      52.287  25.528  51.013  1.00  0.00           H
ATOM    770  HG3 MET    48      53.857  25.864  50.379  1.00  0.00           H
ATOM    771  SD  MET    48      52.824  27.866  51.035  1.00  0.00           S
ATOM    772  CE  MET    48      54.258  28.692  50.354  1.00  0.00           C
ATOM    773  HE1 MET    48      54.146  28.988  49.310  1.00  0.00           H
ATOM    774  HE2 MET    48      54.466  29.557  50.985  1.00  0.00           H
ATOM    775  HE3 MET    48      55.050  27.975  50.567  1.00  0.00           H
ATOM    776  C   MET    48      50.407  26.197  47.298  1.00  0.00           C
ATOM    777  O   MET    48      50.948  25.380  46.538  1.00  0.00           O
ATOM    778  N   ILE    49      49.444  26.997  46.883  1.00  0.00           N
ATOM    779  H   ILE    49      49.093  27.580  47.630  1.00  0.00           H
ATOM    780  CA  ILE    49      48.733  26.975  45.614  1.00  0.00           C
ATOM    781  HA  ILE    49      48.828  26.013  45.110  1.00  0.00           H
ATOM    782  CB  ILE    49      47.203  27.091  45.906  1.00  0.00           C
ATOM    783  HB  ILE    49      47.059  28.036  46.430  1.00  0.00           H
ATOM    784  CG2 ILE    49      46.435  27.158  44.559  1.00  0.00           C
ATOM    785 HG21 ILE    49      46.528  26.246  43.970  1.00  0.00           H
ATOM    786 HG22 ILE    49      46.835  28.001  43.996  1.00  0.00           H
ATOM    787 HG23 ILE    49      45.376  27.322  44.753  1.00  0.00           H
ATOM    788  CG1 ILE    49      46.518  25.977  46.705  1.00  0.00           C
ATOM    789 HG12 ILE    49      46.430  25.109  46.051  1.00  0.00           H
ATOM    790 HG13 ILE    49      47.043  25.866  47.653  1.00  0.00           H
ATOM    791  CD1 ILE    49      45.161  26.336  47.357  1.00  0.00           C
ATOM    792 HD11 ILE    49      44.386  26.366  46.591  1.00  0.00           H
ATOM    793 HD12 ILE    49      45.223  27.328  47.805  1.00  0.00           H
ATOM    794 HD13 ILE    49      44.898  25.516  48.026  1.00  0.00           H
ATOM    795  C   ILE    49      49.266  28.098  44.699  1.00  0.00           C
ATOM    796  O   ILE    49      49.206  29.248  44.991  1.00  0.00           O
ATOM    797  N   PRO    50      49.728  27.784  43.477  1.00  0.00           N
ATOM    798  CD  PRO    50      49.864  26.531  42.805  1.00  0.00           C
ATOM    799  HD2 PRO    50      48.952  25.938  42.862  1.00  0.00           H
ATOM    800  HD3 PRO    50      50.724  26.041  43.261  1.00  0.00           H
ATOM    801  CG  PRO    50      50.333  26.751  41.386  1.00  0.00           C
ATOM    802  HG2 PRO    50      49.513  26.849  40.675  1.00  0.00           H
ATOM    803  HG3 PRO    50      51.002  25.935  41.111  1.00  0.00           H
ATOM    804  CB  PRO    50      51.050  28.065  41.496  1.00  0.00           C
ATOM    805  HB2 PRO    50      50.960  28.594  40.548  1.00  0.00           H
ATOM    806  HB3 PRO    50      52.078  28.001  41.853  1.00  0.00           H
ATOM    807  CA  PRO    50      50.350  28.790  42.575  1.00  0.00           C
ATOM    808  HA  PRO    50      51.115  29.359  43.102  1.00  0.00           H
ATOM    809  C   PRO    50      49.274  29.630  41.995  1.00  0.00           C
ATOM    810  O   PRO    50      48.181  29.133  41.712  1.00  0.00           O
ATOM    811  N   GLY    51      49.489  30.929  41.852  1.00  0.00           N
ATOM    812  H   GLY    51      50.449  31.209  41.990  1.00  0.00           H
ATOM    813  CA  GLY    51      48.479  31.828  41.277  1.00  0.00           C
ATOM    814  HA2 GLY    51      47.484  31.432  41.483  1.00  0.00           H
ATOM    815  HA3 GLY    51      48.565  32.760  41.835  1.00  0.00           H
ATOM    816  C   GLY    51      48.591  32.046  39.767  1.00  0.00           C
ATOM    817  O   GLY    51      47.865  32.837  39.223  1.00  0.00           O
ATOM    818  N   TRP    52      49.494  31.339  39.088  1.00  0.00           N
ATOM    819  H   TRP    52      50.030  30.621  39.555  1.00  0.00           H
ATOM    820  CA  TRP    52      49.807  31.443  37.675  1.00  0.00           C
ATOM    821  HA  TRP    52      50.664  30.770  37.653  1.00  0.00           H
ATOM    822  CB  TRP    52      48.776  30.587  36.862  1.00  0.00           C
ATOM    823  HB2 TRP    52      47.854  31.167  36.801  1.00  0.00           H
ATOM    824  HB3 TRP    52      49.201  30.552  35.859  1.00  0.00           H
ATOM    825  CG  TRP    52      48.617  29.174  37.365  1.00  0.00           C
ATOM    826  CD1 TRP    52      47.581  28.725  38.070  1.00  0.00           C
ATOM    827  HD1 TRP    52      46.752  29.329  38.410  1.00  0.00           H
ATOM    828  NE1 TRP    52      47.829  27.388  38.311  1.00  0.00           N
ATOM    829  HE1 TRP    52      47.214  26.834  38.889  1.00  0.00           H
ATOM    830  CE2 TRP    52      49.081  26.979  37.891  1.00  0.00           C
ATOM    831  CZ2 TRP    52      49.810  25.788  38.031  1.00  0.00           C
ATOM    832  HZ2 TRP    52      49.353  24.919  38.481  1.00  0.00           H
ATOM    833  CH2 TRP    52      51.088  25.754  37.504  1.00  0.00           C
ATOM    834  HH2 TRP    52      51.725  24.890  37.620  1.00  0.00           H
ATOM    835  CZ3 TRP    52      51.666  26.866  36.768  1.00  0.00           C
ATOM    836  HZ3 TRP    52      52.671  26.834  36.375  1.00  0.00           H
ATOM    837  CE3 TRP    52      50.953  28.065  36.699  1.00  0.00           C
ATOM    838  HE3 TRP    52      51.334  28.886  36.110  1.00  0.00           H
ATOM    839  CD2 TRP    52      49.621  28.094  37.248  1.00  0.00           C
ATOM    840  C   TRP    52      50.314  32.749  37.104  1.00  0.00           C
ATOM    841  O   TRP    52      50.622  32.804  35.954  1.00  0.00           O
ATOM    842  N   VAL    53      50.567  33.723  37.988  1.00  0.00           N
ATOM    843  H   VAL    53      50.136  33.653  38.900  1.00  0.00           H
ATOM    844  CA  VAL    53      51.202  35.011  37.558  1.00  0.00           C
ATOM    845  HA  VAL    53      50.844  35.162  36.539  1.00  0.00           H
ATOM    846  CB  VAL    53      50.864  36.304  38.404  1.00  0.00           C
ATOM    847  HB  VAL    53      51.645  36.469  39.146  1.00  0.00           H
ATOM    848  CG1 VAL    53      50.984  37.519  37.508  1.00  0.00           C
ATOM    849 HG11 VAL    53      51.967  37.497  37.038  1.00  0.00           H
ATOM    850 HG12 VAL    53      50.201  37.559  36.751  1.00  0.00           H
ATOM    851 HG13 VAL    53      51.007  38.437  38.095  1.00  0.00           H
ATOM    852  CG2 VAL    53      49.450  36.305  38.985  1.00  0.00           C
ATOM    853 HG21 VAL    53      48.830  35.663  38.358  1.00  0.00           H
ATOM    854 HG22 VAL    53      49.016  37.257  39.289  1.00  0.00           H
ATOM    855 HG23 VAL    53      49.431  35.777  39.939  1.00  0.00           H
ATOM    856  C   VAL    53      52.758  34.771  37.430  1.00  0.00           C
ATOM    857  O   VAL    53      53.490  34.895  38.436  1.00  0.00           O
ATOM    858  N   MET    54      53.263  34.459  36.287  1.00  0.00           N
ATOM    859  H   MET    54      52.640  34.244  35.521  1.00  0.00           H
ATOM    860  CA  MET    54      54.689  34.181  36.039  1.00  0.00           C
ATOM    861  HA  MET    54      55.103  33.517  36.798  1.00  0.00           H
ATOM    862  CB  MET    54      54.770  33.270  34.729  1.00  0.00           C
ATOM    863  HB2 MET    54      54.408  33.794  33.845  1.00  0.00           H
ATOM    864  HB3 MET    54      55.821  33.061  34.530  1.00  0.00           H
ATOM    865  CG  MET    54      54.051  31.882  34.890  1.00  0.00           C
ATOM    866  HG2 MET    54      54.615  31.387  35.680  1.00  0.00           H
ATOM    867  HG3 MET    54      53.012  32.055  35.172  1.00  0.00           H
ATOM    868  SD  MET    54      54.016  30.782  33.538  1.00  0.00           S
ATOM    869  CE  MET    54      55.648  30.203  33.219  1.00  0.00           C
ATOM    870  HE1 MET    54      56.303  31.074  33.199  1.00  0.00           H
ATOM    871  HE2 MET    54      55.929  29.641  34.109  1.00  0.00           H
ATOM    872  HE3 MET    54      55.621  29.654  32.277  1.00  0.00           H
ATOM    873  C   MET    54      55.524  35.427  35.910  1.00  0.00           C
ATOM    874  O   MET    54      56.685  35.311  35.717  1.00  0.00           O
ATOM    875  N   ASP    55      54.938  36.574  36.021  1.00  0.00           N
ATOM    876  H   ASP    55      53.932  36.592  36.116  1.00  0.00           H
ATOM    877  CA  ASP    55      55.589  37.919  35.981  1.00  0.00           C
ATOM    878  HA  ASP    55      56.675  37.810  35.987  1.00  0.00           H
ATOM    879  CB  ASP    55      55.193  38.663  34.704  1.00  0.00           C
ATOM    880  HB2 ASP    55      54.123  38.836  34.813  1.00  0.00           H
ATOM    881  HB3 ASP    55      55.717  39.615  34.609  1.00  0.00           H
ATOM    882  CG  ASP    55      55.261  37.792  33.493  1.00  0.00           C
ATOM    883  OD1 ASP    55      56.374  37.369  33.158  1.00  0.00           O
ATOM    884  OD2 ASP    55      54.151  37.547  32.940  1.00  0.00           O
ATOM    885  C   ASP    55      55.370  38.795  37.246  1.00  0.00           C
ATOM    886  O   ASP    55      54.253  38.735  37.767  1.00  0.00           O
ATOM    887  N   PHE    56      56.311  39.669  37.632  1.00  0.00           N
ATOM    888  H   PHE    56      57.251  39.655  37.261  1.00  0.00           H
ATOM    889  CA  PHE    56      55.924  40.764  38.554  1.00  0.00           C
ATOM    890  HA  PHE    56      55.281  40.422  39.365  1.00  0.00           H
ATOM    891  CB  PHE    56      57.165  41.437  39.211  1.00  0.00           C
ATOM    892  HB2 PHE    56      57.670  42.011  38.434  1.00  0.00           H
ATOM    893  HB3 PHE    56      56.752  42.062  40.002  1.00  0.00           H
ATOM    894  CG  PHE    56      58.184  40.516  39.897  1.00  0.00           C
ATOM    895  CD1 PHE    56      59.555  40.739  39.650  1.00  0.00           C
ATOM    896  HD1 PHE    56      59.826  41.382  38.825  1.00  0.00           H
ATOM    897  CE1 PHE    56      60.530  40.051  40.318  1.00  0.00           C
ATOM    898  HE1 PHE    56      61.577  40.169  40.084  1.00  0.00           H
ATOM    899  CZ  PHE    56      60.229  39.061  41.283  1.00  0.00           C
ATOM    900  HZ  PHE    56      61.096  38.580  41.712  1.00  0.00           H
ATOM    901  CE2 PHE    56      58.912  38.848  41.607  1.00  0.00           C
ATOM    902  HE2 PHE    56      58.681  38.123  42.373  1.00  0.00           H
ATOM    903  CD2 PHE    56      57.855  39.601  40.943  1.00  0.00           C
ATOM    904  HD2 PHE    56      56.826  39.452  41.235  1.00  0.00           H
ATOM    905  C   PHE    56      55.093  41.845  37.807  1.00  0.00           C
ATOM    906  O   PHE    56      55.365  41.959  36.602  1.00  0.00           O
ATOM    907  N   PRO    57      54.253  42.624  38.479  1.00  0.00           N
ATOM    908  CD  PRO    57      53.716  42.471  39.822  1.00  0.00           C
ATOM    909  HD2 PRO    57      54.545  42.125  40.438  1.00  0.00           H
ATOM    910  HD3 PRO    57      52.909  41.749  39.948  1.00  0.00           H
ATOM    911  CG  PRO    57      53.190  43.818  40.174  1.00  0.00           C
ATOM    912  HG2 PRO    57      54.064  44.255  40.656  1.00  0.00           H
ATOM    913  HG3 PRO    57      52.412  43.847  40.936  1.00  0.00           H
ATOM    914  CB  PRO    57      52.889  44.504  38.862  1.00  0.00           C
ATOM    915  HB2 PRO    57      52.963  45.591  38.902  1.00  0.00           H
ATOM    916  HB3 PRO    57      51.920  44.160  38.503  1.00  0.00           H
ATOM    917  CA  PRO    57      53.977  43.958  37.960  1.00  0.00           C
ATOM    918  HA  PRO    57      53.602  43.983  36.936  1.00  0.00           H
ATOM    919  C   PRO    57      55.241  44.834  37.952  1.00  0.00           C
ATOM    920  O   PRO    57      56.139  44.643  38.772  1.00  0.00           O
ATOM    921  N   THR    58      55.317  45.652  36.926  1.00  0.00           N
ATOM    922  H   THR    58      54.536  45.637  36.286  1.00  0.00           H
ATOM    923  CA  THR    58      56.340  46.596  36.665  1.00  0.00           C
ATOM    924  HA  THR    58      57.118  46.452  37.414  1.00  0.00           H
ATOM    925  CB  THR    58      56.898  46.381  35.323  1.00  0.00           C
ATOM    926  HB  THR    58      57.712  47.104  35.285  1.00  0.00           H
ATOM    927  CG2 THR    58      57.504  44.975  35.193  1.00  0.00           C
ATOM    928 HG21 THR    58      57.820  44.779  34.168  1.00  0.00           H
ATOM    929 HG22 THR    58      56.833  44.267  35.680  1.00  0.00           H
ATOM    930 HG23 THR    58      58.503  44.821  35.598  1.00  0.00           H
ATOM    931  OG1 THR    58      55.982  46.503  34.352  1.00  0.00           O
ATOM    932  HG1 THR    58      55.328  45.808  34.460  1.00  0.00           H
ATOM    933  C   THR    58      55.919  48.066  36.824  1.00  0.00           C
ATOM    934  O   THR    58      56.700  49.002  36.809  1.00  0.00           O
ATOM    935  N   GLY    59      54.608  48.279  36.885  1.00  0.00           N
ATOM    936  H   GLY    59      53.977  47.495  36.966  1.00  0.00           H
ATOM    937  CA  GLY    59      54.023  49.603  37.000  1.00  0.00           C
ATOM    938  HA2 GLY    59      53.139  49.478  37.626  1.00  0.00           H
ATOM    939  HA3 GLY    59      54.637  50.284  37.589  1.00  0.00           H
ATOM    940  C   GLY    59      53.827  50.218  35.655  1.00  0.00           C
ATOM    941  O   GLY    59      53.372  51.343  35.605  1.00  0.00           O
ATOM    942  N   LYS    60      54.127  49.531  34.543  1.00  0.00           N
ATOM    943  H   LYS    60      54.439  48.579  34.668  1.00  0.00           H
ATOM    944  CA  LYS    60      53.997  49.868  33.128  1.00  0.00           C
ATOM    945  HA  LYS    60      53.878  50.948  33.036  1.00  0.00           H
ATOM    946  CB  LYS    60      55.328  49.540  32.439  1.00  0.00           C
ATOM    947  HB2 LYS    60      55.503  48.465  32.450  1.00  0.00           H
ATOM    948  HB3 LYS    60      55.314  50.035  31.467  1.00  0.00           H
ATOM    949  CG  LYS    60      56.609  50.211  32.981  1.00  0.00           C
ATOM    950  HG2 LYS    60      56.692  49.912  34.027  1.00  0.00           H
ATOM    951  HG3 LYS    60      57.415  49.853  32.340  1.00  0.00           H
ATOM    952  CD  LYS    60      56.608  51.795  32.838  1.00  0.00           C
ATOM    953  HD2 LYS    60      55.832  52.045  33.562  1.00  0.00           H
ATOM    954  HD3 LYS    60      57.593  52.169  33.119  1.00  0.00           H
ATOM    955  CE  LYS    60      56.158  52.377  31.494  1.00  0.00           C
ATOM    956  HE2 LYS    60      56.936  52.089  30.789  1.00  0.00           H
ATOM    957  HE3 LYS    60      55.228  51.953  31.116  1.00  0.00           H
ATOM    958  NZ  LYS    60      56.038  53.817  31.723  1.00  0.00           N
ATOM    959  HZ1 LYS    60      56.946  54.244  31.840  1.00  0.00           H
ATOM    960  HZ2 LYS    60      55.474  54.059  32.524  1.00  0.00           H
ATOM    961  HZ3 LYS    60      55.614  54.282  30.933  1.00  0.00           H
ATOM    962  C   LYS    60      52.868  49.111  32.408  1.00  0.00           C
ATOM    963  O   LYS    60      52.665  49.309  31.224  1.00  0.00           O
ATOM    964  N   GLU    61      52.058  48.329  33.116  1.00  0.00           N
ATOM    965  H   GLU    61      52.380  47.981  34.007  1.00  0.00           H
ATOM    966  CA  GLU    61      50.861  47.605  32.596  1.00  0.00           C
ATOM    967  HA  GLU    61      51.116  47.155  31.637  1.00  0.00           H
ATOM    968  CB  GLU    61      50.468  46.407  33.525  1.00  0.00           C
ATOM    969  HB2 GLU    61      50.221  46.545  34.578  1.00  0.00           H
ATOM    970  HB3 GLU    61      49.518  46.097  33.092  1.00  0.00           H
ATOM    971  CG  GLU    61      51.517  45.299  33.710  1.00  0.00           C
ATOM    972  HG2 GLU    61      50.948  44.522  34.222  1.00  0.00           H
ATOM    973  HG3 GLU    61      51.799  44.872  32.748  1.00  0.00           H
ATOM    974  CD  GLU    61      52.798  45.609  34.503  1.00  0.00           C
ATOM    975  OE1 GLU    61      52.778  46.548  35.319  1.00  0.00           O
ATOM    976  OE2 GLU    61      53.786  44.843  34.419  1.00  0.00           O
ATOM    977  C   GLU    61      49.774  48.638  32.365  1.00  0.00           C
ATOM    978  O   GLU    61      49.416  49.366  33.283  1.00  0.00           O
ATOM    979  N   SER    62      49.239  48.710  31.155  1.00  0.00           N
ATOM    980  H   SER    62      49.503  48.086  30.407  1.00  0.00           H
ATOM    981  CA  SER    62      48.351  49.800  30.692  1.00  0.00           C
ATOM    982  HA  SER    62      48.076  50.491  31.488  1.00  0.00           H
ATOM    983  CB  SER    62      49.299  50.719  29.923  1.00  0.00           C
ATOM    984  HB2 SER    62      50.262  50.850  30.418  1.00  0.00           H
ATOM    985  HB3 SER    62      49.435  50.166  28.993  1.00  0.00           H
ATOM    986  OG  SER    62      48.686  51.946  29.721  1.00  0.00           O
ATOM    987  HG  SER    62      48.309  52.037  28.842  1.00  0.00           H
ATOM    988  C   SER    62      47.110  49.370  29.840  1.00  0.00           C
ATOM    989  O   SER    62      47.150  48.176  29.362  1.00  0.00           O
ATOM    990  N   GLY    63      46.168  50.236  29.558  1.00  0.00           N
ATOM    991  H   GLY    63      46.195  51.110  30.063  1.00  0.00           H
ATOM    992  CA  GLY    63      44.903  50.076  28.831  1.00  0.00           C
ATOM    993  HA2 GLY    63      44.821  50.724  27.958  1.00  0.00           H
ATOM    994  HA3 GLY    63      45.020  49.103  28.355  1.00  0.00           H
ATOM    995  C   GLY    63      43.606  50.143  29.603  1.00  0.00           C
ATOM    996  O   GLY    63      43.676  50.314  30.797  1.00  0.00           O
ATOM    997  N   ASP    64      42.463  49.820  28.988  1.00  0.00           N
ATOM    998  H   ASP    64      42.518  49.592  28.006  1.00  0.00           H
ATOM    999  CA  ASP    64      41.178  49.522  29.565  1.00  0.00           C
ATOM   1000  HA  ASP    64      41.140  50.277  30.349  1.00  0.00           H
ATOM   1001  CB  ASP    64      40.049  49.764  28.504  1.00  0.00           C
ATOM   1002  HB2 ASP    64      39.927  48.968  27.769  1.00  0.00           H
ATOM   1003  HB3 ASP    64      39.165  49.615  29.125  1.00  0.00           H
ATOM   1004  CG  ASP    64      40.009  51.146  27.849  1.00  0.00           C
ATOM   1005  OD1 ASP    64      40.263  52.180  28.537  1.00  0.00           O
ATOM   1006  OD2 ASP    64      39.627  51.266  26.684  1.00  0.00           O
ATOM   1007  C   ASP    64      41.164  48.085  30.014  1.00  0.00           C
ATOM   1008  O   ASP    64      41.689  47.157  29.355  1.00  0.00           O
ATOM   1009  N   PHE    65      40.340  47.845  30.999  1.00  0.00           N
ATOM   1010  H   PHE    65      39.930  48.682  31.388  1.00  0.00           H
ATOM   1011  CA  PHE    65      40.169  46.437  31.548  1.00  0.00           C
ATOM   1012  HA  PHE    65      40.143  45.775  30.682  1.00  0.00           H
ATOM   1013  CB  PHE    65      41.276  46.047  32.566  1.00  0.00           C
ATOM   1014  HB2 PHE    65      41.206  46.818  33.334  1.00  0.00           H
ATOM   1015  HB3 PHE    65      41.099  45.149  33.157  1.00  0.00           H
ATOM   1016  CG  PHE    65      42.600  45.742  31.946  1.00  0.00           C
ATOM   1017  CD1 PHE    65      42.896  44.387  31.518  1.00  0.00           C
ATOM   1018  HD1 PHE    65      42.113  43.671  31.716  1.00  0.00           H
ATOM   1019  CE1 PHE    65      44.162  44.032  30.852  1.00  0.00           C
ATOM   1020  HE1 PHE    65      44.439  43.012  30.632  1.00  0.00           H
ATOM   1021  CZ  PHE    65      45.066  45.069  30.541  1.00  0.00           C
ATOM   1022  HZ  PHE    65      46.044  44.793  30.172  1.00  0.00           H
ATOM   1023  CE2 PHE    65      44.846  46.348  31.019  1.00  0.00           C
ATOM   1024  HE2 PHE    65      45.612  47.102  30.917  1.00  0.00           H
ATOM   1025  CD2 PHE    65      43.609  46.717  31.702  1.00  0.00           C
ATOM   1026  HD2 PHE    65      43.416  47.725  32.037  1.00  0.00           H
ATOM   1027  C   PHE    65      38.825  46.327  32.261  1.00  0.00           C
ATOM   1028  O   PHE    65      37.987  47.277  32.381  1.00  0.00           O
ATOM   1029  N   LEU    66      38.456  45.167  32.777  1.00  0.00           N
ATOM   1030  H   LEU    66      39.104  44.393  32.767  1.00  0.00           H
ATOM   1031  CA  LEU    66      37.275  44.965  33.590  1.00  0.00           C
ATOM   1032  HA  LEU    66      36.898  45.873  34.062  1.00  0.00           H
ATOM   1033  CB  LEU    66      36.129  44.413  32.697  1.00  0.00           C
ATOM   1034  HB2 LEU    66      36.511  43.565  32.130  1.00  0.00           H
ATOM   1035  HB3 LEU    66      35.303  44.064  33.318  1.00  0.00           H
ATOM   1036  CG  LEU    66      35.428  45.326  31.677  1.00  0.00           C
ATOM   1037  HG  LEU    66      36.186  45.887  31.130  1.00  0.00           H
ATOM   1038  CD1 LEU    66      34.624  44.396  30.752  1.00  0.00           C
ATOM   1039 HD11 LEU    66      34.182  44.922  29.905  1.00  0.00           H
ATOM   1040 HD12 LEU    66      33.891  43.857  31.353  1.00  0.00           H
ATOM   1041 HD13 LEU    66      35.215  43.529  30.456  1.00  0.00           H
ATOM   1042  CD2 LEU    66      34.481  46.368  32.412  1.00  0.00           C
ATOM   1043 HD21 LEU    66      33.762  45.764  32.965  1.00  0.00           H
ATOM   1044 HD22 LEU    66      34.929  47.030  33.153  1.00  0.00           H
ATOM   1045 HD23 LEU    66      33.965  46.985  31.677  1.00  0.00           H
ATOM   1046  C   LEU    66      37.650  43.869  34.671  1.00  0.00           C
ATOM   1047  O   LEU    66      38.359  42.914  34.482  1.00  0.00           O
ATOM   1048  N   ALA    67      36.991  43.953  35.869  1.00  0.00           N
ATOM   1049  H   ALA    67      36.383  44.739  36.051  1.00  0.00           H
ATOM   1050  CA  ALA    67      37.135  43.118  37.092  1.00  0.00           C
ATOM   1051  HA  ALA    67      37.600  42.140  36.962  1.00  0.00           H
ATOM   1052  CB  ALA    67      38.132  43.904  37.905  1.00  0.00           C
ATOM   1053  HB1 ALA    67      39.082  44.140  37.427  1.00  0.00           H
ATOM   1054  HB2 ALA    67      38.438  43.242  38.716  1.00  0.00           H
ATOM   1055  HB3 ALA    67      37.691  44.806  38.330  1.00  0.00           H
ATOM   1056  C   ALA    67      35.722  42.998  37.695  1.00  0.00           C
ATOM   1057  O   ALA    67      34.948  43.947  37.920  1.00  0.00           O
ATOM   1058  N   ILE    68      35.393  41.760  38.138  1.00  0.00           N
ATOM   1059  H   ILE    68      36.085  41.039  37.993  1.00  0.00           H
ATOM   1060  CA  ILE    68      34.119  41.346  38.768  1.00  0.00           C
ATOM   1061  HA  ILE    68      33.549  42.239  39.026  1.00  0.00           H
ATOM   1062  CB  ILE    68      33.239  40.474  37.828  1.00  0.00           C
ATOM   1063  HB  ILE    68      32.365  40.173  38.407  1.00  0.00           H
ATOM   1064  CG2 ILE    68      32.868  41.342  36.577  1.00  0.00           C
ATOM   1065 HG21 ILE    68      33.749  41.395  35.937  1.00  0.00           H
ATOM   1066 HG22 ILE    68      32.581  42.342  36.901  1.00  0.00           H
ATOM   1067 HG23 ILE    68      32.118  40.821  35.982  1.00  0.00           H
ATOM   1068  CG1 ILE    68      33.874  39.148  37.266  1.00  0.00           C
ATOM   1069 HG12 ILE    68      34.857  39.395  36.864  1.00  0.00           H
ATOM   1070 HG13 ILE    68      34.134  38.503  38.106  1.00  0.00           H
ATOM   1071  CD1 ILE    68      32.969  38.255  36.324  1.00  0.00           C
ATOM   1072 HD11 ILE    68      32.096  38.040  36.942  1.00  0.00           H
ATOM   1073 HD12 ILE    68      33.508  37.329  36.128  1.00  0.00           H
ATOM   1074 HD13 ILE    68      32.628  38.774  35.427  1.00  0.00           H
ATOM   1075  C   ILE    68      34.414  40.748  40.149  1.00  0.00           C
ATOM   1076  O   ILE    68      35.444  40.015  40.281  1.00  0.00           O
ATOM   1077  N   ASP    69      33.533  40.787  41.117  1.00  0.00           N
ATOM   1078  H   ASP    69      32.949  41.612  41.128  1.00  0.00           H
ATOM   1079  CA  ASP    69      33.481  39.867  42.320  1.00  0.00           C
ATOM   1080  HA  ASP    69      33.748  38.871  41.966  1.00  0.00           H
ATOM   1081  CB  ASP    69      34.412  40.339  43.508  1.00  0.00           C
ATOM   1082  HB2 ASP    69      35.425  40.553  43.166  1.00  0.00           H
ATOM   1083  HB3 ASP    69      33.950  41.249  43.890  1.00  0.00           H
ATOM   1084  CG  ASP    69      34.475  39.139  44.453  1.00  0.00           C
ATOM   1085  OD1 ASP    69      34.973  39.302  45.610  1.00  0.00           O
ATOM   1086  OD2 ASP    69      33.949  38.012  44.123  1.00  0.00           O
ATOM   1087  C   ASP    69      32.033  39.812  42.840  1.00  0.00           C
ATOM   1088  O   ASP    69      31.504  40.828  43.338  1.00  0.00           O
ATOM   1089  N   LEU    70      31.433  38.565  42.989  1.00  0.00           N
ATOM   1090  H   LEU    70      31.979  37.757  42.727  1.00  0.00           H
ATOM   1091  CA  LEU    70      30.309  38.260  43.863  1.00  0.00           C
ATOM   1092  HA  LEU    70      29.460  38.907  43.636  1.00  0.00           H
ATOM   1093  CB  LEU    70      30.179  36.780  43.588  1.00  0.00           C
ATOM   1094  HB2 LEU    70      31.051  36.209  43.907  1.00  0.00           H
ATOM   1095  HB3 LEU    70      29.325  36.381  44.137  1.00  0.00           H
ATOM   1096  CG  LEU    70      29.913  36.345  42.169  1.00  0.00           C
ATOM   1097  HG  LEU    70      30.715  36.808  41.595  1.00  0.00           H
ATOM   1098  CD1 LEU    70      30.081  34.819  42.005  1.00  0.00           C
ATOM   1099 HD11 LEU    70      29.359  34.333  42.662  1.00  0.00           H
ATOM   1100 HD12 LEU    70      31.112  34.512  42.175  1.00  0.00           H
ATOM   1101 HD13 LEU    70      29.768  34.527  41.003  1.00  0.00           H
ATOM   1102  CD2 LEU    70      28.591  36.889  41.621  1.00  0.00           C
ATOM   1103 HD21 LEU    70      27.859  36.677  42.401  1.00  0.00           H
ATOM   1104 HD22 LEU    70      28.537  37.964  41.454  1.00  0.00           H
ATOM   1105 HD23 LEU    70      28.364  36.378  40.686  1.00  0.00           H
ATOM   1106  C   LEU    70      30.592  38.553  45.358  1.00  0.00           C
ATOM   1107  O   LEU    70      29.757  39.213  46.027  1.00  0.00           O
ATOM   1108  N   GLY    71      31.728  38.030  45.922  1.00  0.00           N
ATOM   1109  H   GLY    71      32.341  37.624  45.230  1.00  0.00           H
ATOM   1110  CA  GLY    71      32.037  38.001  47.427  1.00  0.00           C
ATOM   1111  HA2 GLY    71      32.706  37.153  47.565  1.00  0.00           H
ATOM   1112  HA3 GLY    71      32.537  38.906  47.774  1.00  0.00           H
ATOM   1113  C   GLY    71      30.791  37.763  48.265  1.00  0.00           C
ATOM   1114  O   GLY    71      30.118  36.783  48.003  1.00  0.00           O
ATOM   1115  N   GLY    72      30.430  38.580  49.272  1.00  0.00           N
ATOM   1116  H   GLY    72      31.102  39.248  49.619  1.00  0.00           H
ATOM   1117  CA  GLY    72      29.292  38.400  50.148  1.00  0.00           C
ATOM   1118  HA2 GLY    72      29.433  37.430  50.624  1.00  0.00           H
ATOM   1119  HA3 GLY    72      29.328  39.236  50.849  1.00  0.00           H
ATOM   1120  C   GLY    72      27.868  38.366  49.465  1.00  0.00           C
ATOM   1121  O   GLY    72      27.299  37.261  49.478  1.00  0.00           O
ATOM   1122  N   THR    73      27.263  39.480  48.921  1.00  0.00           N
ATOM   1123  H   THR    73      27.767  40.353  48.978  1.00  0.00           H
ATOM   1124  CA  THR    73      25.977  39.437  48.225  1.00  0.00           C
ATOM   1125  HA  THR    73      25.900  38.515  47.650  1.00  0.00           H
ATOM   1126  CB  THR    73      24.713  39.419  49.173  1.00  0.00           C
ATOM   1127  HB  THR    73      24.580  40.275  49.835  1.00  0.00           H
ATOM   1128  CG2 THR    73      23.365  39.526  48.406  1.00  0.00           C
ATOM   1129 HG21 THR    73      23.337  38.647  47.764  1.00  0.00           H
ATOM   1130 HG22 THR    73      23.293  40.484  47.890  1.00  0.00           H
ATOM   1131 HG23 THR    73      22.572  39.440  49.149  1.00  0.00           H
ATOM   1132  OG1 THR    73      24.455  38.204  49.847  1.00  0.00           O
ATOM   1133  HG1 THR    73      23.585  38.157  50.251  1.00  0.00           H
ATOM   1134  C   THR    73      25.864  40.468  47.118  1.00  0.00           C
ATOM   1135  O   THR    73      25.236  40.127  46.159  1.00  0.00           O
ATOM   1136  N   ASN    74      26.453  41.656  47.115  1.00  0.00           N
ATOM   1137  H   ASN    74      27.118  41.898  47.836  1.00  0.00           H
ATOM   1138  CA  ASN    74      26.323  42.659  46.030  1.00  0.00           C
ATOM   1139  HA  ASN    74      25.416  42.302  45.543  1.00  0.00           H
ATOM   1140  CB  ASN    74      26.075  44.032  46.679  1.00  0.00           C
ATOM   1141  HB2 ASN    74      26.865  44.388  47.340  1.00  0.00           H
ATOM   1142  HB3 ASN    74      25.966  44.829  45.943  1.00  0.00           H
ATOM   1143  CG  ASN    74      24.806  44.135  47.491  1.00  0.00           C
ATOM   1144  OD1 ASN    74      23.793  44.479  46.966  1.00  0.00           O
ATOM   1145  ND2 ASN    74      24.839  43.804  48.732  1.00  0.00           N
ATOM   1146 HD21 ASN    74      25.717  43.458  49.090  1.00  0.00           H
ATOM   1147 HD22 ASN    74      23.950  43.593  49.164  1.00  0.00           H
ATOM   1148  C   ASN    74      27.563  42.672  45.149  1.00  0.00           C
ATOM   1149  O   ASN    74      28.630  43.176  45.507  1.00  0.00           O
ATOM   1150  N   LEU    75      27.331  41.952  44.033  1.00  0.00           N
ATOM   1151  H   LEU    75      26.431  41.496  44.067  1.00  0.00           H
ATOM   1152  CA  LEU    75      28.273  41.759  42.898  1.00  0.00           C
ATOM   1153  HA  LEU    75      29.039  41.013  43.112  1.00  0.00           H
ATOM   1154  CB  LEU    75      27.487  41.139  41.681  1.00  0.00           C
ATOM   1155  HB2 LEU    75      27.173  40.114  41.880  1.00  0.00           H
ATOM   1156  HB3 LEU    75      26.582  41.727  41.526  1.00  0.00           H
ATOM   1157  CG  LEU    75      28.086  41.283  40.272  1.00  0.00           C
ATOM   1158  HG  LEU    75      28.070  42.339  40.001  1.00  0.00           H
ATOM   1159  CD1 LEU    75      29.432  40.669  40.027  1.00  0.00           C
ATOM   1160 HD11 LEU    75      29.483  39.680  40.482  1.00  0.00           H
ATOM   1161 HD12 LEU    75      30.220  41.251  40.505  1.00  0.00           H
ATOM   1162 HD13 LEU    75      29.719  40.722  38.977  1.00  0.00           H
ATOM   1163  CD2 LEU    75      27.140  40.658  39.259  1.00  0.00           C
ATOM   1164 HD21 LEU    75      26.133  40.982  39.524  1.00  0.00           H
ATOM   1165 HD22 LEU    75      27.338  41.208  38.339  1.00  0.00           H
ATOM   1166 HD23 LEU    75      27.189  39.571  39.204  1.00  0.00           H
ATOM   1167  C   LEU    75      28.868  43.137  42.481  1.00  0.00           C
ATOM   1168  O   LEU    75      28.149  43.963  41.946  1.00  0.00           O
ATOM   1169  N   ARG    76      30.171  43.421  42.713  1.00  0.00           N
ATOM   1170  H   ARG    76      30.683  42.708  43.214  1.00  0.00           H
ATOM   1171  CA  ARG    76      30.778  44.618  42.094  1.00  0.00           C
ATOM   1172  HA  ARG    76      30.029  45.399  41.964  1.00  0.00           H
ATOM   1173  CB  ARG    76      31.910  45.167  42.850  1.00  0.00           C
ATOM   1174  HB2 ARG    76      32.173  46.030  42.241  1.00  0.00           H
ATOM   1175  HB3 ARG    76      31.543  45.475  43.829  1.00  0.00           H
ATOM   1176  CG  ARG    76      33.183  44.280  43.121  1.00  0.00           C
ATOM   1177  HG2 ARG    76      32.888  43.390  43.679  1.00  0.00           H
ATOM   1178  HG3 ARG    76      33.571  43.964  42.152  1.00  0.00           H
ATOM   1179  CD  ARG    76      34.267  44.820  44.105  1.00  0.00           C
ATOM   1180  HD2 ARG    76      33.914  44.969  45.126  1.00  0.00           H
ATOM   1181  HD3 ARG    76      35.024  44.036  44.124  1.00  0.00           H
ATOM   1182  NE  ARG    76      34.816  46.083  43.701  1.00  0.00           N
ATOM   1183  HE  ARG    76      34.088  46.737  43.453  1.00  0.00           H
ATOM   1184  CZ  ARG    76      36.031  46.599  43.873  1.00  0.00           C
ATOM   1185  NH1 ARG    76      36.978  46.003  44.565  1.00  0.00           N
ATOM   1186 HH11 ARG    76      36.671  45.204  45.102  1.00  0.00           H
ATOM   1187 HH12 ARG    76      37.857  46.452  44.778  1.00  0.00           H
ATOM   1188  NH2 ARG    76      36.345  47.756  43.421  1.00  0.00           N
ATOM   1189 HH21 ARG    76      35.667  48.468  43.186  1.00  0.00           H
ATOM   1190 HH22 ARG    76      37.317  48.001  43.547  1.00  0.00           H
ATOM   1191  C   ARG    76      31.271  44.249  40.657  1.00  0.00           C
ATOM   1192  O   ARG    76      32.061  43.333  40.412  1.00  0.00           O
ATOM   1193  N   VAL    77      30.705  44.963  39.624  1.00  0.00           N
ATOM   1194  H   VAL    77      30.038  45.704  39.781  1.00  0.00           H
ATOM   1195  CA  VAL    77      31.237  45.097  38.296  1.00  0.00           C
ATOM   1196  HA  VAL    77      31.974  44.311  38.128  1.00  0.00           H
ATOM   1197  CB  VAL    77      30.085  45.054  37.257  1.00  0.00           C
ATOM   1198  HB  VAL    77      29.386  45.838  37.547  1.00  0.00           H
ATOM   1199  CG1 VAL    77      30.446  45.319  35.856  1.00  0.00           C
ATOM   1200 HG11 VAL    77      30.936  44.433  35.453  1.00  0.00           H
ATOM   1201 HG12 VAL    77      29.604  45.630  35.238  1.00  0.00           H
ATOM   1202 HG13 VAL    77      31.217  46.087  35.918  1.00  0.00           H
ATOM   1203  CG2 VAL    77      29.354  43.737  37.399  1.00  0.00           C
ATOM   1204 HG21 VAL    77      28.451  43.703  36.789  1.00  0.00           H
ATOM   1205 HG22 VAL    77      29.072  43.426  38.405  1.00  0.00           H
ATOM   1206 HG23 VAL    77      30.004  42.947  37.024  1.00  0.00           H
ATOM   1207  C   VAL    77      32.095  46.377  38.254  1.00  0.00           C
ATOM   1208  O   VAL    77      31.570  47.483  38.486  1.00  0.00           O
ATOM   1209  N   VAL    78      33.331  46.196  37.957  1.00  0.00           N
ATOM   1210  H   VAL    78      33.700  45.289  37.711  1.00  0.00           H
ATOM   1211  CA  VAL    78      34.390  47.268  37.988  1.00  0.00           C
ATOM   1212  HA  VAL    78      33.858  48.200  38.180  1.00  0.00           H
ATOM   1213  CB  VAL    78      35.475  47.013  39.023  1.00  0.00           C
ATOM   1214  HB  VAL    78      36.133  46.238  38.631  1.00  0.00           H
ATOM   1215  CG1 VAL    78      36.403  48.199  39.182  1.00  0.00           C
ATOM   1216 HG11 VAL    78      37.224  47.960  39.858  1.00  0.00           H
ATOM   1217 HG12 VAL    78      36.867  48.384  38.214  1.00  0.00           H
ATOM   1218 HG13 VAL    78      35.920  49.084  39.596  1.00  0.00           H
ATOM   1219  CG2 VAL    78      35.048  46.656  40.419  1.00  0.00           C
ATOM   1220 HG21 VAL    78      34.482  45.725  40.427  1.00  0.00           H
ATOM   1221 HG22 VAL    78      34.386  47.436  40.793  1.00  0.00           H
ATOM   1222 HG23 VAL    78      35.771  46.324  41.166  1.00  0.00           H
ATOM   1223  C   VAL    78      35.010  47.539  36.581  1.00  0.00           C
ATOM   1224  O   VAL    78      35.440  46.583  35.871  1.00  0.00           O
ATOM   1225  N   LEU    79      35.163  48.796  36.149  1.00  0.00           N
ATOM   1226  H   LEU    79      34.959  49.510  36.835  1.00  0.00           H
ATOM   1227  CA  LEU    79      35.858  49.318  34.970  1.00  0.00           C
ATOM   1228  HA  LEU    79      35.968  48.590  34.167  1.00  0.00           H
ATOM   1229  CB  LEU    79      34.980  50.482  34.362  1.00  0.00           C
ATOM   1230  HB2 LEU    79      34.007  50.159  33.994  1.00  0.00           H
ATOM   1231  HB3 LEU    79      34.939  51.077  35.274  1.00  0.00           H
ATOM   1232  CG  LEU    79      35.736  51.106  33.143  1.00  0.00           C
ATOM   1233  HG  LEU    79      36.750  51.304  33.488  1.00  0.00           H
ATOM   1234  CD1 LEU    79      35.841  50.284  31.836  1.00  0.00           C
ATOM   1235 HD11 LEU    79      34.877  50.129  31.349  1.00  0.00           H
ATOM   1236 HD12 LEU    79      36.477  49.415  31.991  1.00  0.00           H
ATOM   1237 HD13 LEU    79      36.403  50.909  31.141  1.00  0.00           H
ATOM   1238  CD2 LEU    79      35.177  52.514  32.949  1.00  0.00           C
ATOM   1239 HD21 LEU    79      35.703  52.996  32.124  1.00  0.00           H
ATOM   1240 HD22 LEU    79      34.087  52.503  32.951  1.00  0.00           H
ATOM   1241 HD23 LEU    79      35.459  53.025  33.869  1.00  0.00           H
ATOM   1242  C   LEU    79      37.178  49.768  35.519  1.00  0.00           C
ATOM   1243  O   LEU    79      37.201  50.505  36.509  1.00  0.00           O
ATOM   1244  N   VAL    80      38.280  49.245  34.914  1.00  0.00           N
ATOM   1245  H   VAL    80      38.124  48.659  34.107  1.00  0.00           H
ATOM   1246  CA  VAL    80      39.614  49.748  35.206  1.00  0.00           C
ATOM   1247  HA  VAL    80      39.539  50.637  35.831  1.00  0.00           H
ATOM   1248  CB  VAL    80      40.477  48.741  36.002  1.00  0.00           C
ATOM   1249  HB  VAL    80      40.714  47.932  35.311  1.00  0.00           H
ATOM   1250  CG1 VAL    80      41.908  49.176  36.465  1.00  0.00           C
ATOM   1251 HG11 VAL    80      41.867  50.116  37.017  1.00  0.00           H
ATOM   1252 HG12 VAL    80      42.231  48.318  37.055  1.00  0.00           H
ATOM   1253 HG13 VAL    80      42.500  49.410  35.581  1.00  0.00           H
ATOM   1254  CG2 VAL    80      39.655  48.177  37.171  1.00  0.00           C
ATOM   1255 HG21 VAL    80      39.435  48.964  37.892  1.00  0.00           H
ATOM   1256 HG22 VAL    80      40.295  47.476  37.706  1.00  0.00           H
ATOM   1257 HG23 VAL    80      38.728  47.666  36.907  1.00  0.00           H
ATOM   1258  C   VAL    80      40.312  50.229  33.980  1.00  0.00           C
ATOM   1259  O   VAL    80      40.209  49.636  32.938  1.00  0.00           O
ATOM   1260  N   LYS    81      41.078  51.328  34.152  1.00  0.00           N
ATOM   1261  H   LYS    81      40.851  51.951  34.913  1.00  0.00           H
ATOM   1262  CA  LYS    81      41.891  51.826  33.062  1.00  0.00           C
ATOM   1263  HA  LYS    81      42.094  51.046  32.327  1.00  0.00           H
ATOM   1264  CB  LYS    81      41.241  53.071  32.449  1.00  0.00           C
ATOM   1265  HB2 LYS    81      40.300  52.672  32.071  1.00  0.00           H
ATOM   1266  HB3 LYS    81      41.174  53.952  33.088  1.00  0.00           H
ATOM   1267  CG  LYS    81      42.002  53.545  31.222  1.00  0.00           C
ATOM   1268  HG2 LYS    81      43.026  53.733  31.543  1.00  0.00           H
ATOM   1269  HG3 LYS    81      42.131  52.890  30.359  1.00  0.00           H
ATOM   1270  CD  LYS    81      41.347  54.795  30.669  1.00  0.00           C
ATOM   1271  HD2 LYS    81      40.293  54.541  30.558  1.00  0.00           H
ATOM   1272  HD3 LYS    81      41.400  55.633  31.364  1.00  0.00           H
ATOM   1273  CE  LYS    81      41.853  55.362  29.392  1.00  0.00           C
ATOM   1274  HE2 LYS    81      41.208  56.157  29.019  1.00  0.00           H
ATOM   1275  HE3 LYS    81      42.797  55.830  29.673  1.00  0.00           H
ATOM   1276  NZ  LYS    81      42.006  54.335  28.325  1.00  0.00           N
ATOM   1277  HZ1 LYS    81      42.868  53.843  28.507  1.00  0.00           H
ATOM   1278  HZ2 LYS    81      41.855  54.775  27.428  1.00  0.00           H
ATOM   1279  HZ3 LYS    81      41.283  53.634  28.402  1.00  0.00           H
ATOM   1280  C   LYS    81      43.235  52.131  33.674  1.00  0.00           C
ATOM   1281  O   LYS    81      43.407  53.257  34.286  1.00  0.00           O
ATOM   1282  N   LEU    82      44.246  51.275  33.447  1.00  0.00           N
ATOM   1283  H   LEU    82      44.033  50.448  32.906  1.00  0.00           H
ATOM   1284  CA  LEU    82      45.645  51.324  33.932  1.00  0.00           C
ATOM   1285  HA  LEU    82      45.582  51.633  34.975  1.00  0.00           H
ATOM   1286  CB  LEU    82      46.299  49.944  33.810  1.00  0.00           C
ATOM   1287  HB2 LEU    82      46.346  49.651  32.761  1.00  0.00           H
ATOM   1288  HB3 LEU    82      47.340  50.018  34.126  1.00  0.00           H
ATOM   1289  CG  LEU    82      45.673  48.833  34.644  1.00  0.00           C
ATOM   1290  HG  LEU    82      44.619  48.806  34.365  1.00  0.00           H
ATOM   1291  CD1 LEU    82      46.261  47.415  34.398  1.00  0.00           C
ATOM   1292 HD11 LEU    82      46.485  47.375  33.333  1.00  0.00           H
ATOM   1293 HD12 LEU    82      45.654  46.588  34.769  1.00  0.00           H
ATOM   1294 HD13 LEU    82      47.228  47.413  34.901  1.00  0.00           H
ATOM   1295  CD2 LEU    82      45.697  49.066  36.217  1.00  0.00           C
ATOM   1296 HD21 LEU    82      44.929  49.810  36.428  1.00  0.00           H
ATOM   1297 HD22 LEU    82      45.394  48.109  36.642  1.00  0.00           H
ATOM   1298 HD23 LEU    82      46.713  49.239  36.572  1.00  0.00           H
ATOM   1299  C   LEU    82      46.403  52.444  33.195  1.00  0.00           C
ATOM   1300  O   LEU    82      46.394  52.393  31.961  1.00  0.00           O
ATOM   1301  N   GLY    83      47.326  53.105  33.953  1.00  0.00           N
ATOM   1302  H   GLY    83      47.325  53.022  34.959  1.00  0.00           H
ATOM   1303  CA  GLY    83      48.049  54.286  33.503  1.00  0.00           C
ATOM   1304  HA2 GLY    83      47.434  54.700  32.703  1.00  0.00           H
ATOM   1305  HA3 GLY    83      48.123  55.124  34.196  1.00  0.00           H
ATOM   1306  C   GLY    83      49.458  53.979  32.934  1.00  0.00           C
ATOM   1307  O   GLY    83      50.057  54.723  32.129  1.00  0.00           O
ATOM   1308  N   GLY    84      50.001  52.812  33.374  1.00  0.00           N
ATOM   1309  H   GLY    84      49.573  52.429  34.206  1.00  0.00           H
ATOM   1310  CA  GLY    84      51.405  52.469  33.073  1.00  0.00           C
ATOM   1311  HA2 GLY    84      51.607  51.488  33.502  1.00  0.00           H
ATOM   1312  HA3 GLY    84      51.626  52.304  32.018  1.00  0.00           H
ATOM   1313  C   GLY    84      52.442  53.408  33.635  1.00  0.00           C
ATOM   1314  O   GLY    84      53.566  53.392  33.217  1.00  0.00           O
ATOM   1315  N   ASP    85      52.002  54.257  34.587  1.00  0.00           N
ATOM   1316  H   ASP    85      51.007  54.326  34.747  1.00  0.00           H
ATOM   1317  CA  ASP    85      52.781  55.178  35.421  1.00  0.00           C
ATOM   1318  HA  ASP    85      53.810  55.023  35.098  1.00  0.00           H
ATOM   1319  CB  ASP    85      52.395  56.678  34.991  1.00  0.00           C
ATOM   1320  HB2 ASP    85      53.082  57.300  35.562  1.00  0.00           H
ATOM   1321  HB3 ASP    85      52.592  56.849  33.933  1.00  0.00           H
ATOM   1322  CG  ASP    85      50.930  57.044  35.425  1.00  0.00           C
ATOM   1323  OD1 ASP    85      50.596  58.267  35.571  1.00  0.00           O
ATOM   1324  OD2 ASP    85      50.070  56.170  35.444  1.00  0.00           O
ATOM   1325  C   ASP    85      52.705  54.913  36.907  1.00  0.00           C
ATOM   1326  O   ASP    85      52.912  55.841  37.743  1.00  0.00           O
ATOM   1327  N   ARG    86      52.393  53.710  37.302  1.00  0.00           N
ATOM   1328  H   ARG    86      52.377  53.061  36.527  1.00  0.00           H
ATOM   1329  CA  ARG    86      51.897  53.171  38.624  1.00  0.00           C
ATOM   1330  HA  ARG    86      51.724  52.100  38.521  1.00  0.00           H
ATOM   1331  CB  ARG    86      52.957  53.373  39.735  1.00  0.00           C
ATOM   1332  HB2 ARG    86      53.147  54.417  39.986  1.00  0.00           H
ATOM   1333  HB3 ARG    86      52.441  52.910  40.575  1.00  0.00           H
ATOM   1334  CG  ARG    86      54.208  52.545  39.460  1.00  0.00           C
ATOM   1335  HG2 ARG    86      53.864  51.638  38.961  1.00  0.00           H
ATOM   1336  HG3 ARG    86      54.786  53.007  38.660  1.00  0.00           H
ATOM   1337  CD  ARG    86      55.102  52.228  40.662  1.00  0.00           C
ATOM   1338  HD2 ARG    86      55.277  53.089  41.307  1.00  0.00           H
ATOM   1339  HD3 ARG    86      54.594  51.560  41.359  1.00  0.00           H
ATOM   1340  NE  ARG    86      56.312  51.462  40.310  1.00  0.00           N
ATOM   1341  HE  ARG    86      57.110  51.979  39.972  1.00  0.00           H
ATOM   1342  CZ  ARG    86      56.410  50.174  40.030  1.00  0.00           C
ATOM   1343  NH1 ARG    86      55.453  49.306  40.182  1.00  0.00           N
ATOM   1344 HH11 ARG    86      54.613  49.740  40.535  1.00  0.00           H
ATOM   1345 HH12 ARG    86      55.642  48.324  40.326  1.00  0.00           H
ATOM   1346  NH2 ARG    86      57.563  49.616  39.709  1.00  0.00           N
ATOM   1347 HH21 ARG    86      58.311  50.242  39.450  1.00  0.00           H
ATOM   1348 HH22 ARG    86      57.692  48.618  39.618  1.00  0.00           H
ATOM   1349  C   ARG    86      50.558  53.604  39.200  1.00  0.00           C
ATOM   1350  O   ARG    86      50.110  53.416  40.358  1.00  0.00           O
ATOM   1351  N   THR    87      49.779  54.231  38.324  1.00  0.00           N
ATOM   1352  H   THR    87      50.015  54.304  37.344  1.00  0.00           H
ATOM   1353  CA  THR    87      48.438  54.739  38.562  1.00  0.00           C
ATOM   1354  HA  THR    87      48.178  54.550  39.603  1.00  0.00           H
ATOM   1355  CB  THR    87      48.313  56.283  38.555  1.00  0.00           C
ATOM   1356  HB  THR    87      47.432  56.551  39.137  1.00  0.00           H
ATOM   1357  CG2 THR    87      49.479  56.873  39.311  1.00  0.00           C
ATOM   1358 HG21 THR    87      50.447  56.785  38.819  1.00  0.00           H
ATOM   1359 HG22 THR    87      49.628  56.242  40.187  1.00  0.00           H
ATOM   1360 HG23 THR    87      49.286  57.930  39.491  1.00  0.00           H
ATOM   1361  OG1 THR    87      48.228  56.795  37.276  1.00  0.00           O
ATOM   1362  HG1 THR    87      49.004  56.450  36.830  1.00  0.00           H
ATOM   1363  C   THR    87      47.356  54.154  37.695  1.00  0.00           C
ATOM   1364  O   THR    87      47.653  53.696  36.601  1.00  0.00           O
ATOM   1365  N   PHE    88      46.104  54.179  38.209  1.00  0.00           N
ATOM   1366  H   PHE    88      45.953  54.632  39.099  1.00  0.00           H
ATOM   1367  CA  PHE    88      44.952  53.830  37.331  1.00  0.00           C
ATOM   1368  HA  PHE    88      45.235  53.933  36.283  1.00  0.00           H
ATOM   1369  CB  PHE    88      44.479  52.400  37.615  1.00  0.00           C
ATOM   1370  HB2 PHE    88      43.777  52.100  36.837  1.00  0.00           H
ATOM   1371  HB3 PHE    88      45.355  51.805  37.356  1.00  0.00           H
ATOM   1372  CG  PHE    88      44.129  51.972  39.002  1.00  0.00           C
ATOM   1373  CD1 PHE    88      42.890  52.289  39.683  1.00  0.00           C
ATOM   1374  HD1 PHE    88      42.092  52.789  39.153  1.00  0.00           H
ATOM   1375  CE1 PHE    88      42.661  51.847  40.989  1.00  0.00           C
ATOM   1376  HE1 PHE    88      41.849  52.333  41.511  1.00  0.00           H
ATOM   1377  CZ  PHE    88      43.558  50.999  41.605  1.00  0.00           C
ATOM   1378  HZ  PHE    88      43.339  50.608  42.587  1.00  0.00           H
ATOM   1379  CE2 PHE    88      44.829  50.863  41.046  1.00  0.00           C
ATOM   1380  HE2 PHE    88      45.600  50.437  41.671  1.00  0.00           H
ATOM   1381  CD2 PHE    88      45.112  51.278  39.745  1.00  0.00           C
ATOM   1382  HD2 PHE    88      46.092  51.094  39.333  1.00  0.00           H
ATOM   1383  C   PHE    88      43.773  54.771  37.698  1.00  0.00           C
ATOM   1384  O   PHE    88      43.741  55.269  38.825  1.00  0.00           O
ATOM   1385  N   ASP    89      42.884  54.914  36.719  1.00  0.00           N
ATOM   1386  H   ASP    89      43.123  54.506  35.826  1.00  0.00           H
ATOM   1387  CA  ASP    89      41.512  55.494  36.953  1.00  0.00           C
ATOM   1388  HA  ASP    89      41.424  55.798  37.996  1.00  0.00           H
ATOM   1389  CB  ASP    89      41.139  56.564  35.976  1.00  0.00           C
ATOM   1390  HB2 ASP    89      41.382  56.144  35.000  1.00  0.00           H
ATOM   1391  HB3 ASP    89      40.066  56.748  36.039  1.00  0.00           H
ATOM   1392  CG  ASP    89      41.979  57.840  36.079  1.00  0.00           C
ATOM   1393  OD1 ASP    89      42.129  58.546  35.052  1.00  0.00           O
ATOM   1394  OD2 ASP    89      42.488  58.207  37.160  1.00  0.00           O
ATOM   1395  C   ASP    89      40.490  54.281  36.873  1.00  0.00           C
ATOM   1396  O   ASP    89      40.641  53.535  35.926  1.00  0.00           O
ATOM   1397  N   THR    90      39.448  54.313  37.674  1.00  0.00           N
ATOM   1398  H   THR    90      39.515  55.010  38.401  1.00  0.00           H
ATOM   1399  CA  THR    90      38.393  53.222  37.856  1.00  0.00           C
ATOM   1400  HA  THR    90      38.334  52.700  36.902  1.00  0.00           H
ATOM   1401  CB  THR    90      38.843  52.168  38.876  1.00  0.00           C
ATOM   1402  HB  THR    90      39.810  51.897  38.452  1.00  0.00           H
ATOM   1403  CG2 THR    90      39.045  52.762  40.271  1.00  0.00           C
ATOM   1404 HG21 THR    90      39.691  53.640  40.303  1.00  0.00           H
ATOM   1405 HG22 THR    90      39.413  51.942  40.888  1.00  0.00           H
ATOM   1406 HG23 THR    90      38.093  53.083  40.694  1.00  0.00           H
ATOM   1407  OG1 THR    90      38.031  51.062  39.038  1.00  0.00           O
ATOM   1408  HG1 THR    90      38.034  50.688  38.154  1.00  0.00           H
ATOM   1409  C   THR    90      36.950  53.705  38.151  1.00  0.00           C
ATOM   1410  O   THR    90      36.740  54.783  38.662  1.00  0.00           O
ATOM   1411  N   THR    91      35.916  52.869  37.959  1.00  0.00           N
ATOM   1412  H   THR    91      36.104  52.005  37.471  1.00  0.00           H
ATOM   1413  CA  THR    91      34.561  53.152  38.481  1.00  0.00           C
ATOM   1414  HA  THR    91      34.679  53.527  39.497  1.00  0.00           H
ATOM   1415  CB  THR    91      33.845  54.241  37.628  1.00  0.00           C
ATOM   1416  HB  THR    91      34.521  55.074  37.437  1.00  0.00           H
ATOM   1417  CG2 THR    91      33.383  53.785  36.265  1.00  0.00           C
ATOM   1418 HG21 THR    91      32.920  52.800  36.318  1.00  0.00           H
ATOM   1419 HG22 THR    91      34.260  53.764  35.618  1.00  0.00           H
ATOM   1420 HG23 THR    91      32.681  54.487  35.815  1.00  0.00           H
ATOM   1421  OG1 THR    91      32.803  54.692  38.281  1.00  0.00           O
ATOM   1422  HG1 THR    91      33.124  55.071  39.102  1.00  0.00           H
ATOM   1423  C   THR    91      33.713  51.869  38.460  1.00  0.00           C
ATOM   1424  O   THR    91      34.135  50.939  37.719  1.00  0.00           O
ATOM   1425  N   GLN    92      32.692  51.738  39.294  1.00  0.00           N
ATOM   1426  H   GLN    92      32.276  52.542  39.742  1.00  0.00           H
ATOM   1427  CA  GLN    92      31.997  50.428  39.534  1.00  0.00           C
ATOM   1428  HA  GLN    92      32.029  49.760  38.673  1.00  0.00           H
ATOM   1429  CB  GLN    92      32.634  49.638  40.676  1.00  0.00           C
ATOM   1430  HB2 GLN    92      32.241  48.621  40.652  1.00  0.00           H
ATOM   1431  HB3 GLN    92      33.707  49.580  40.488  1.00  0.00           H
ATOM   1432  CG  GLN    92      32.430  50.267  42.098  1.00  0.00           C
ATOM   1433  HG2 GLN    92      32.940  51.226  42.188  1.00  0.00           H
ATOM   1434  HG3 GLN    92      31.352  50.414  42.182  1.00  0.00           H
ATOM   1435  CD  GLN    92      32.786  49.436  43.229  1.00  0.00           C
ATOM   1436  OE1 GLN    92      33.669  48.619  43.152  1.00  0.00           O
ATOM   1437  NE2 GLN    92      32.260  49.634  44.390  1.00  0.00           N
ATOM   1438 HE21 GLN    92      32.681  49.226  45.212  1.00  0.00           H
ATOM   1439 HE22 GLN    92      31.418  50.188  44.461  1.00  0.00           H
ATOM   1440  C   GLN    92      30.479  50.723  39.764  1.00  0.00           C
ATOM   1441  O   GLN    92      30.129  51.824  40.152  1.00  0.00           O
ATOM   1442  N   SER    93      29.639  49.683  39.608  1.00  0.00           N
ATOM   1443  H   SER    93      29.927  48.938  38.989  1.00  0.00           H
ATOM   1444  CA  SER    93      28.238  49.591  40.063  1.00  0.00           C
ATOM   1445  HA  SER    93      27.939  50.330  40.807  1.00  0.00           H
ATOM   1446  CB  SER    93      27.337  49.657  38.862  1.00  0.00           C
ATOM   1447  HB2 SER    93      27.583  48.767  38.283  1.00  0.00           H
ATOM   1448  HB3 SER    93      26.274  49.616  39.098  1.00  0.00           H
ATOM   1449  OG  SER    93      27.511  50.699  37.970  1.00  0.00           O
ATOM   1450  HG  SER    93      26.767  50.655  37.364  1.00  0.00           H
ATOM   1451  C   SER    93      28.044  48.225  40.751  1.00  0.00           C
ATOM   1452  O   SER    93      28.671  47.295  40.319  1.00  0.00           O
ATOM   1453  N   LYS    94      27.296  48.212  41.865  1.00  0.00           N
ATOM   1454  H   LYS    94      26.999  49.103  42.238  1.00  0.00           H
ATOM   1455  CA  LYS    94      26.887  47.023  42.552  1.00  0.00           C
ATOM   1456  HA  LYS    94      27.556  46.163  42.508  1.00  0.00           H
ATOM   1457  CB  LYS    94      26.736  47.282  44.031  1.00  0.00           C
ATOM   1458  HB2 LYS    94      26.127  48.176  44.163  1.00  0.00           H
ATOM   1459  HB3 LYS    94      26.172  46.444  44.442  1.00  0.00           H
ATOM   1460  CG  LYS    94      28.136  47.320  44.703  1.00  0.00           C
ATOM   1461  HG2 LYS    94      28.594  46.343  44.548  1.00  0.00           H
ATOM   1462  HG3 LYS    94      28.765  48.114  44.303  1.00  0.00           H
ATOM   1463  CD  LYS    94      28.100  47.634  46.219  1.00  0.00           C
ATOM   1464  HD2 LYS    94      27.312  48.374  46.356  1.00  0.00           H
ATOM   1465  HD3 LYS    94      27.743  46.714  46.683  1.00  0.00           H
ATOM   1466  CE  LYS    94      29.463  47.973  46.871  1.00  0.00           C
ATOM   1467  HE2 LYS    94      30.062  47.107  47.155  1.00  0.00           H
ATOM   1468  HE3 LYS    94      30.096  48.549  46.196  1.00  0.00           H
ATOM   1469  NZ  LYS    94      29.198  48.689  48.170  1.00  0.00           N
ATOM   1470  HZ1 LYS    94      28.767  48.081  48.851  1.00  0.00           H
ATOM   1471  HZ2 LYS    94      28.588  49.486  48.053  1.00  0.00           H
ATOM   1472  HZ3 LYS    94      30.058  49.032  48.574  1.00  0.00           H
ATOM   1473  C   LYS    94      25.550  46.481  42.025  1.00  0.00           C
ATOM   1474  O   LYS    94      24.667  47.128  41.564  1.00  0.00           O
ATOM   1475  N   TYR    95      25.402  45.213  42.110  1.00  0.00           N
ATOM   1476  H   TYR    95      26.199  44.640  42.347  1.00  0.00           H
ATOM   1477  CA  TYR    95      24.181  44.435  41.736  1.00  0.00           C
ATOM   1478  HA  TYR    95      23.355  45.126  41.573  1.00  0.00           H
ATOM   1479  CB  TYR    95      24.491  43.803  40.384  1.00  0.00           C
ATOM   1480  HB2 TYR    95      25.383  43.179  40.402  1.00  0.00           H
ATOM   1481  HB3 TYR    95      23.635  43.243  40.006  1.00  0.00           H
ATOM   1482  CG  TYR    95      24.778  44.811  39.266  1.00  0.00           C
ATOM   1483  CD1 TYR    95      23.716  45.163  38.454  1.00  0.00           C
ATOM   1484  HD1 TYR    95      22.690  44.954  38.723  1.00  0.00           H
ATOM   1485  CE1 TYR    95      23.996  46.019  37.361  1.00  0.00           C
ATOM   1486  HE1 TYR    95      23.171  46.312  36.729  1.00  0.00           H
ATOM   1487  CZ  TYR    95      25.240  46.647  37.128  1.00  0.00           C
ATOM   1488  OH  TYR    95      25.350  47.568  36.106  1.00  0.00           O
ATOM   1489  HH  TYR    95      26.275  47.748  35.922  1.00  0.00           H
ATOM   1490  CE2 TYR    95      26.325  46.257  37.959  1.00  0.00           C
ATOM   1491  HE2 TYR    95      27.321  46.604  37.723  1.00  0.00           H
ATOM   1492  CD2 TYR    95      26.100  45.248  38.965  1.00  0.00           C
ATOM   1493  HD2 TYR    95      26.979  44.936  39.509  1.00  0.00           H
ATOM   1494  C   TYR    95      23.925  43.409  42.838  1.00  0.00           C
ATOM   1495  O   TYR    95      24.745  42.577  43.213  1.00  0.00           O
ATOM   1496  N   ARG    96      22.814  43.511  43.476  1.00  0.00           N
ATOM   1497  H   ARG    96      22.137  44.187  43.154  1.00  0.00           H
ATOM   1498  CA  ARG    96      22.424  42.510  44.471  1.00  0.00           C
ATOM   1499  HA  ARG    96      23.266  42.356  45.146  1.00  0.00           H
ATOM   1500  CB  ARG    96      21.245  43.172  45.220  1.00  0.00           C
ATOM   1501  HB2 ARG    96      21.566  44.160  45.550  1.00  0.00           H
ATOM   1502  HB3 ARG    96      20.441  43.343  44.504  1.00  0.00           H
ATOM   1503  CG  ARG    96      20.842  42.281  46.442  1.00  0.00           C
ATOM   1504  HG2 ARG    96      20.808  41.255  46.075  1.00  0.00           H
ATOM   1505  HG3 ARG    96      21.735  42.184  47.059  1.00  0.00           H
ATOM   1506  CD  ARG    96      19.662  42.760  47.279  1.00  0.00           C
ATOM   1507  HD2 ARG    96      19.901  43.750  47.669  1.00  0.00           H
ATOM   1508  HD3 ARG    96      18.804  42.865  46.614  1.00  0.00           H
ATOM   1509  NE  ARG    96      19.377  41.884  48.359  1.00  0.00           N
ATOM   1510  HE  ARG    96      19.889  41.974  49.225  1.00  0.00           H
ATOM   1511  CZ  ARG    96      18.517  40.940  48.240  1.00  0.00           C
ATOM   1512  NH1 ARG    96      17.794  40.629  47.192  1.00  0.00           N
ATOM   1513 HH11 ARG    96      17.851  41.130  46.315  1.00  0.00           H
ATOM   1514 HH12 ARG    96      17.119  39.878  47.203  1.00  0.00           H
ATOM   1515  NH2 ARG    96      18.426  40.182  49.302  1.00  0.00           N
ATOM   1516 HH21 ARG    96      18.960  40.491  50.102  1.00  0.00           H
ATOM   1517 HH22 ARG    96      17.879  39.333  49.276  1.00  0.00           H
ATOM   1518  C   ARG    96      22.109  41.142  43.777  1.00  0.00           C
ATOM   1519  O   ARG    96      21.191  41.047  42.952  1.00  0.00           O
ATOM   1520  N   LEU    97      22.654  40.154  44.444  1.00  0.00           N
ATOM   1521  H   LEU    97      23.281  40.353  45.210  1.00  0.00           H
ATOM   1522  CA  LEU    97      22.273  38.777  44.191  1.00  0.00           C
ATOM   1523  HA  LEU    97      22.342  38.669  43.109  1.00  0.00           H
ATOM   1524  CB  LEU    97      23.435  37.776  44.717  1.00  0.00           C
ATOM   1525  HB2 LEU    97      24.325  38.277  44.337  1.00  0.00           H
ATOM   1526  HB3 LEU    97      23.342  37.849  45.801  1.00  0.00           H
ATOM   1527  CG  LEU    97      23.413  36.294  44.467  1.00  0.00           C
ATOM   1528  HG  LEU    97      22.370  35.980  44.401  1.00  0.00           H
ATOM   1529  CD1 LEU    97      24.036  35.929  43.169  1.00  0.00           C
ATOM   1530 HD11 LEU    97      25.089  36.203  43.214  1.00  0.00           H
ATOM   1531 HD12 LEU    97      23.653  36.496  42.321  1.00  0.00           H
ATOM   1532 HD13 LEU    97      23.923  34.855  43.029  1.00  0.00           H
ATOM   1533  CD2 LEU    97      24.033  35.464  45.607  1.00  0.00           C
ATOM   1534 HD21 LEU    97      23.503  35.663  46.539  1.00  0.00           H
ATOM   1535 HD22 LEU    97      24.052  34.383  45.467  1.00  0.00           H
ATOM   1536 HD23 LEU    97      24.971  35.937  45.895  1.00  0.00           H
ATOM   1537  C   LEU    97      20.804  38.476  44.680  1.00  0.00           C
ATOM   1538  O   LEU    97      20.582  38.584  45.937  1.00  0.00           O
ATOM   1539  N   PRO    98      19.890  37.904  43.882  1.00  0.00           N
ATOM   1540  CD  PRO    98      19.955  38.027  42.474  1.00  0.00           C
ATOM   1541  HD2 PRO    98      20.565  37.250  42.017  1.00  0.00           H
ATOM   1542  HD3 PRO    98      20.362  38.977  42.125  1.00  0.00           H
ATOM   1543  CG  PRO    98      18.510  37.996  42.055  1.00  0.00           C
ATOM   1544  HG2 PRO    98      18.355  37.482  41.107  1.00  0.00           H
ATOM   1545  HG3 PRO    98      18.017  38.968  42.060  1.00  0.00           H
ATOM   1546  CB  PRO    98      17.841  37.042  43.057  1.00  0.00           C
ATOM   1547  HB2 PRO    98      18.041  36.011  42.766  1.00  0.00           H
ATOM   1548  HB3 PRO    98      16.788  37.323  43.064  1.00  0.00           H
ATOM   1549  CA  PRO    98      18.586  37.415  44.312  1.00  0.00           C
ATOM   1550  HA  PRO    98      18.030  38.172  44.866  1.00  0.00           H
ATOM   1551  C   PRO    98      18.730  36.260  45.305  1.00  0.00           C
ATOM   1552  O   PRO    98      19.651  35.502  45.268  1.00  0.00           O
ATOM   1553  N   ASP    99      17.747  36.229  46.185  1.00  0.00           N
ATOM   1554  H   ASP    99      17.054  36.964  46.201  1.00  0.00           H
ATOM   1555  CA  ASP    99      17.715  35.213  47.255  1.00  0.00           C
ATOM   1556  HA  ASP    99      18.537  35.277  47.969  1.00  0.00           H
ATOM   1557  CB  ASP    99      16.466  35.513  48.128  1.00  0.00           C
ATOM   1558  HB2 ASP    99      15.572  35.663  47.523  1.00  0.00           H
ATOM   1559  HB3 ASP    99      16.293  34.656  48.779  1.00  0.00           H
ATOM   1560  CG  ASP    99      16.533  36.783  49.016  1.00  0.00           C
ATOM   1561  OD1 ASP    99      15.425  37.200  49.454  1.00  0.00           O
ATOM   1562  OD2 ASP    99      17.560  37.483  49.126  1.00  0.00           O
ATOM   1563  C   ASP    99      17.742  33.761  46.870  1.00  0.00           C
ATOM   1564  O   ASP    99      18.514  32.983  47.414  1.00  0.00           O
ATOM   1565  N   ALA   100      16.861  33.321  45.952  1.00  0.00           N
ATOM   1566  H   ALA   100      16.120  33.901  45.585  1.00  0.00           H
ATOM   1567  CA  ALA   100      16.777  31.908  45.586  1.00  0.00           C
ATOM   1568  HA  ALA   100      16.716  31.369  46.532  1.00  0.00           H
ATOM   1569  CB  ALA   100      15.475  31.645  44.806  1.00  0.00           C
ATOM   1570  HB1 ALA   100      15.271  30.574  44.795  1.00  0.00           H
ATOM   1571  HB2 ALA   100      15.687  31.900  43.767  1.00  0.00           H
ATOM   1572  HB3 ALA   100      14.607  32.130  45.251  1.00  0.00           H
ATOM   1573  C   ALA   100      18.018  31.441  44.785  1.00  0.00           C
ATOM   1574  O   ALA   100      18.314  30.236  44.705  1.00  0.00           O
ATOM   1575  N   MET   101      18.776  32.369  44.212  1.00  0.00           N
ATOM   1576  H   MET   101      18.511  33.343  44.214  1.00  0.00           H
ATOM   1577  CA  MET   101      19.850  32.096  43.244  1.00  0.00           C
ATOM   1578  HA  MET   101      19.395  31.556  42.414  1.00  0.00           H
ATOM   1579  CB  MET   101      20.396  33.475  42.741  1.00  0.00           C
ATOM   1580  HB2 MET   101      19.553  34.091  42.427  1.00  0.00           H
ATOM   1581  HB3 MET   101      21.196  33.836  43.388  1.00  0.00           H
ATOM   1582  CG  MET   101      21.230  33.191  41.482  1.00  0.00           C
ATOM   1583  HG2 MET   101      22.128  32.613  41.701  1.00  0.00           H
ATOM   1584  HG3 MET   101      20.641  32.638  40.750  1.00  0.00           H
ATOM   1585  SD  MET   101      21.875  34.776  40.765  1.00  0.00           S
ATOM   1586  CE  MET   101      20.321  35.484  39.997  1.00  0.00           C
ATOM   1587  HE1 MET   101      20.618  36.506  39.757  1.00  0.00           H
ATOM   1588  HE2 MET   101      20.123  34.873  39.117  1.00  0.00           H
ATOM   1589  HE3 MET   101      19.479  35.496  40.688  1.00  0.00           H
ATOM   1590  C   MET   101      20.956  31.218  43.903  1.00  0.00           C
ATOM   1591  O   MET   101      21.366  30.246  43.269  1.00  0.00           O
ATOM   1592  N   ARG   102      21.276  31.508  45.150  1.00  0.00           N
ATOM   1593  H   ARG   102      20.801  32.273  45.607  1.00  0.00           H
ATOM   1594  CA  ARG   102      22.230  30.753  45.924  1.00  0.00           C
ATOM   1595  HA  ARG   102      23.242  30.950  45.572  1.00  0.00           H
ATOM   1596  CB  ARG   102      22.235  31.214  47.408  1.00  0.00           C
ATOM   1597  HB2 ARG   102      21.315  31.731  47.684  1.00  0.00           H
ATOM   1598  HB3 ARG   102      22.198  30.375  48.102  1.00  0.00           H
ATOM   1599  CG  ARG   102      23.408  32.223  47.650  1.00  0.00           C
ATOM   1600  HG2 ARG   102      24.268  31.643  47.317  1.00  0.00           H
ATOM   1601  HG3 ARG   102      23.273  33.038  46.938  1.00  0.00           H
ATOM   1602  CD  ARG   102      23.496  32.584  49.158  1.00  0.00           C
ATOM   1603  HD2 ARG   102      22.687  33.264  49.427  1.00  0.00           H
ATOM   1604  HD3 ARG   102      23.320  31.727  49.808  1.00  0.00           H
ATOM   1605  NE  ARG   102      24.807  33.280  49.488  1.00  0.00           N
ATOM   1606  HE  ARG   102      25.621  32.699  49.628  1.00  0.00           H
ATOM   1607  CZ  ARG   102      25.016  34.567  49.498  1.00  0.00           C
ATOM   1608  NH1 ARG   102      24.135  35.523  49.170  1.00  0.00           N
ATOM   1609 HH11 ARG   102      23.179  35.275  48.961  1.00  0.00           H
ATOM   1610 HH12 ARG   102      24.372  36.460  49.464  1.00  0.00           H
ATOM   1611  NH2 ARG   102      26.186  34.927  49.821  1.00  0.00           N
ATOM   1612 HH21 ARG   102      26.968  34.317  50.009  1.00  0.00           H
ATOM   1613 HH22 ARG   102      26.371  35.917  49.747  1.00  0.00           H
ATOM   1614  C   ARG   102      22.001  29.213  46.015  1.00  0.00           C
ATOM   1615  O   ARG   102      22.950  28.475  45.910  1.00  0.00           O
ATOM   1616  N   THR   103      20.767  28.740  46.063  1.00  0.00           N
ATOM   1617  H   THR   103      20.032  29.432  46.071  1.00  0.00           H
ATOM   1618  CA  THR   103      20.538  27.262  46.120  1.00  0.00           C
ATOM   1619  HA  THR   103      21.449  26.670  46.032  1.00  0.00           H
ATOM   1620  CB  THR   103      19.818  26.888  47.453  1.00  0.00           C
ATOM   1621  HB  THR   103      19.573  25.827  47.403  1.00  0.00           H
ATOM   1622  CG2 THR   103      20.727  27.109  48.628  1.00  0.00           C
ATOM   1623 HG21 THR   103      20.293  26.760  49.566  1.00  0.00           H
ATOM   1624 HG22 THR   103      21.150  28.108  48.731  1.00  0.00           H
ATOM   1625 HG23 THR   103      21.631  26.527  48.448  1.00  0.00           H
ATOM   1626  OG1 THR   103      18.627  27.578  47.754  1.00  0.00           O
ATOM   1627  HG1 THR   103      18.991  28.389  48.120  1.00  0.00           H
ATOM   1628  C   THR   103      19.769  26.807  44.848  1.00  0.00           C
ATOM   1629  O   THR   103      19.136  25.809  44.831  1.00  0.00           O
ATOM   1630  N   THR   104      19.729  27.563  43.803  1.00  0.00           N
ATOM   1631  H   THR   104      20.303  28.391  43.728  1.00  0.00           H
ATOM   1632  CA  THR   104      18.882  27.262  42.625  1.00  0.00           C
ATOM   1633  HA  THR   104      17.851  27.170  42.965  1.00  0.00           H
ATOM   1634  CB  THR   104      18.808  28.306  41.483  1.00  0.00           C
ATOM   1635  HB  THR   104      18.516  29.254  41.933  1.00  0.00           H
ATOM   1636  CG2 THR   104      20.120  28.391  40.688  1.00  0.00           C
ATOM   1637 HG21 THR   104      20.208  29.351  40.181  1.00  0.00           H
ATOM   1638 HG22 THR   104      20.168  27.564  39.981  1.00  0.00           H
ATOM   1639 HG23 THR   104      20.953  28.262  41.380  1.00  0.00           H
ATOM   1640  OG1 THR   104      17.802  28.030  40.508  1.00  0.00           O
ATOM   1641  HG1 THR   104      17.992  28.500  39.693  1.00  0.00           H
ATOM   1642  C   THR   104      19.328  25.966  41.987  1.00  0.00           C
ATOM   1643  O   THR   104      20.555  25.644  41.996  1.00  0.00           O
ATOM   1644  N   GLN   105      18.351  25.204  41.516  1.00  0.00           N
ATOM   1645  H   GLN   105      17.421  25.558  41.686  1.00  0.00           H
ATOM   1646  CA  GLN   105      18.528  23.952  40.720  1.00  0.00           C
ATOM   1647  HA  GLN   105      19.402  23.396  41.059  1.00  0.00           H
ATOM   1648  CB  GLN   105      17.273  23.105  40.919  1.00  0.00           C
ATOM   1649  HB2 GLN   105      17.580  22.092  40.659  1.00  0.00           H
ATOM   1650  HB3 GLN   105      16.941  23.159  41.956  1.00  0.00           H
ATOM   1651  CG  GLN   105      16.033  23.391  40.022  1.00  0.00           C
ATOM   1652  HG2 GLN   105      15.607  24.390  40.125  1.00  0.00           H
ATOM   1653  HG3 GLN   105      16.289  23.330  38.964  1.00  0.00           H
ATOM   1654  CD  GLN   105      14.924  22.379  40.129  1.00  0.00           C
ATOM   1655  OE1 GLN   105      15.084  21.350  40.901  1.00  0.00           O
ATOM   1656  NE2 GLN   105      13.837  22.531  39.393  1.00  0.00           N
ATOM   1657 HE21 GLN   105      13.095  21.853  39.479  1.00  0.00           H
ATOM   1658 HE22 GLN   105      13.729  23.348  38.808  1.00  0.00           H
ATOM   1659  C   GLN   105      18.815  24.165  39.211  1.00  0.00           C
ATOM   1660  O   GLN   105      18.739  23.189  38.455  1.00  0.00           O
ATOM   1661  N   ASN   106      19.168  25.436  38.805  1.00  0.00           N
ATOM   1662  H   ASN   106      19.229  26.177  39.488  1.00  0.00           H
ATOM   1663  CA  ASN   106      19.324  25.891  37.435  1.00  0.00           C
ATOM   1664  HA  ASN   106      18.980  25.137  36.728  1.00  0.00           H
ATOM   1665  CB  ASN   106      18.317  27.035  37.114  1.00  0.00           C
ATOM   1666  HB2 ASN   106      18.684  27.904  37.660  1.00  0.00           H
ATOM   1667  HB3 ASN   106      18.282  27.145  36.030  1.00  0.00           H
ATOM   1668  CG  ASN   106      16.970  26.751  37.574  1.00  0.00           C
ATOM   1669  OD1 ASN   106      16.417  25.639  37.390  1.00  0.00           O
ATOM   1670  ND2 ASN   106      16.225  27.670  38.139  1.00  0.00           N
ATOM   1671 HD21 ASN   106      16.657  28.579  38.214  1.00  0.00           H
ATOM   1672 HD22 ASN   106      15.217  27.593  38.138  1.00  0.00           H
ATOM   1673  C   ASN   106      20.771  26.304  37.124  1.00  0.00           C
ATOM   1674  O   ASN   106      21.116  27.489  37.406  1.00  0.00           O
ATOM   1675  N   PRO   107      21.655  25.476  36.481  1.00  0.00           N
ATOM   1676  CD  PRO   107      21.399  24.106  36.115  1.00  0.00           C
ATOM   1677  HD2 PRO   107      20.884  23.995  35.160  1.00  0.00           H
ATOM   1678  HD3 PRO   107      20.920  23.633  36.972  1.00  0.00           H
ATOM   1679  CG  PRO   107      22.836  23.493  35.906  1.00  0.00           C
ATOM   1680  HG2 PRO   107      22.806  22.870  35.011  1.00  0.00           H
ATOM   1681  HG3 PRO   107      23.364  23.070  36.760  1.00  0.00           H
ATOM   1682  CB  PRO   107      23.680  24.714  35.563  1.00  0.00           C
ATOM   1683  HB2 PRO   107      23.502  24.901  34.503  1.00  0.00           H
ATOM   1684  HB3 PRO   107      24.754  24.645  35.739  1.00  0.00           H
ATOM   1685  CA  PRO   107      23.093  25.850  36.324  1.00  0.00           C
ATOM   1686  HA  PRO   107      23.428  25.799  37.359  1.00  0.00           H
ATOM   1687  C   PRO   107      23.511  27.206  35.762  1.00  0.00           C
ATOM   1688  O   PRO   107      24.472  27.795  36.304  1.00  0.00           O
ATOM   1689  N   ASP   108      22.812  27.633  34.722  1.00  0.00           N
ATOM   1690  H   ASP   108      21.940  27.197  34.463  1.00  0.00           H
ATOM   1691  CA  ASP   108      23.221  28.822  34.101  1.00  0.00           C
ATOM   1692  HA  ASP   108      24.309  28.872  34.098  1.00  0.00           H
ATOM   1693  CB  ASP   108      22.710  28.768  32.635  1.00  0.00           C
ATOM   1694  HB2 ASP   108      21.621  28.723  32.633  1.00  0.00           H
ATOM   1695  HB3 ASP   108      23.004  29.654  32.072  1.00  0.00           H
ATOM   1696  CG  ASP   108      23.087  27.525  31.839  1.00  0.00           C
ATOM   1697  OD1 ASP   108      22.518  27.063  30.807  1.00  0.00           O
ATOM   1698  OD2 ASP   108      24.129  26.897  32.247  1.00  0.00           O
ATOM   1699  C   ASP   108      22.698  30.136  34.867  1.00  0.00           C
ATOM   1700  O   ASP   108      23.119  31.209  34.554  1.00  0.00           O
ATOM   1701  N   GLU   109      21.726  30.028  35.741  1.00  0.00           N
ATOM   1702  H   GLU   109      21.377  29.093  35.903  1.00  0.00           H
ATOM   1703  CA  GLU   109      21.012  31.214  36.253  1.00  0.00           C
ATOM   1704  HA  GLU   109      20.589  31.716  35.383  1.00  0.00           H
ATOM   1705  CB  GLU   109      19.850  30.777  37.137  1.00  0.00           C
ATOM   1706  HB2 GLU   109      18.984  30.288  36.690  1.00  0.00           H
ATOM   1707  HB3 GLU   109      20.170  30.040  37.874  1.00  0.00           H
ATOM   1708  CG  GLU   109      19.154  31.812  37.966  1.00  0.00           C
ATOM   1709  HG2 GLU   109      19.880  32.150  38.706  1.00  0.00           H
ATOM   1710  HG3 GLU   109      18.719  32.591  37.339  1.00  0.00           H
ATOM   1711  CD  GLU   109      17.973  31.275  38.791  1.00  0.00           C
ATOM   1712  OE1 GLU   109      17.306  32.118  39.445  1.00  0.00           O
ATOM   1713  OE2 GLU   109      17.692  30.040  38.773  1.00  0.00           O
ATOM   1714  C   GLU   109      21.908  32.208  36.938  1.00  0.00           C
ATOM   1715  O   GLU   109      21.616  33.368  36.858  1.00  0.00           O
ATOM   1716  N   LEU   110      22.914  31.868  37.689  1.00  0.00           N
ATOM   1717  H   LEU   110      23.043  30.881  37.860  1.00  0.00           H
ATOM   1718  CA  LEU   110      23.893  32.734  38.284  1.00  0.00           C
ATOM   1719  HA  LEU   110      23.311  33.421  38.899  1.00  0.00           H
ATOM   1720  CB  LEU   110      24.803  31.879  39.162  1.00  0.00           C
ATOM   1721  HB2 LEU   110      24.285  31.393  39.989  1.00  0.00           H
ATOM   1722  HB3 LEU   110      25.403  31.151  38.614  1.00  0.00           H
ATOM   1723  CG  LEU   110      25.929  32.747  39.798  1.00  0.00           C
ATOM   1724  HG  LEU   110      26.360  33.395  39.034  1.00  0.00           H
ATOM   1725  CD1 LEU   110      25.319  33.652  40.864  1.00  0.00           C
ATOM   1726 HD11 LEU   110      24.543  34.306  40.467  1.00  0.00           H
ATOM   1727 HD12 LEU   110      26.113  34.260  41.297  1.00  0.00           H
ATOM   1728 HD13 LEU   110      24.952  33.091  41.723  1.00  0.00           H
ATOM   1729  CD2 LEU   110      27.054  32.162  40.483  1.00  0.00           C
ATOM   1730 HD21 LEU   110      27.659  32.878  41.040  1.00  0.00           H
ATOM   1731 HD22 LEU   110      26.774  31.393  41.204  1.00  0.00           H
ATOM   1732 HD23 LEU   110      27.810  31.784  39.795  1.00  0.00           H
ATOM   1733  C   LEU   110      24.688  33.480  37.227  1.00  0.00           C
ATOM   1734  O   LEU   110      24.987  34.672  37.208  1.00  0.00           O
ATOM   1735  N   TRP   111      25.168  32.713  36.288  1.00  0.00           N
ATOM   1736  H   TRP   111      25.020  31.714  36.262  1.00  0.00           H
ATOM   1737  CA  TRP   111      25.988  33.200  35.209  1.00  0.00           C
ATOM   1738  HA  TRP   111      26.767  33.820  35.655  1.00  0.00           H
ATOM   1739  CB  TRP   111      26.563  32.017  34.501  1.00  0.00           C
ATOM   1740  HB2 TRP   111      25.766  31.515  33.951  1.00  0.00           H
ATOM   1741  HB3 TRP   111      27.260  32.435  33.775  1.00  0.00           H
ATOM   1742  CG  TRP   111      27.242  30.983  35.352  1.00  0.00           C
ATOM   1743  CD1 TRP   111      26.883  29.716  35.578  1.00  0.00           C
ATOM   1744  HD1 TRP   111      25.972  29.316  35.158  1.00  0.00           H
ATOM   1745  NE1 TRP   111      27.674  29.085  36.458  1.00  0.00           N
ATOM   1746  HE1 TRP   111      27.390  28.179  36.800  1.00  0.00           H
ATOM   1747  CE2 TRP   111      28.690  29.944  36.850  1.00  0.00           C
ATOM   1748  CZ2 TRP   111      29.809  29.810  37.777  1.00  0.00           C
ATOM   1749  HZ2 TRP   111      29.905  28.946  38.417  1.00  0.00           H
ATOM   1750  CH2 TRP   111      30.681  30.962  37.918  1.00  0.00           C
ATOM   1751  HH2 TRP   111      31.452  31.053  38.667  1.00  0.00           H
ATOM   1752  CZ3 TRP   111      30.415  32.077  37.125  1.00  0.00           C
ATOM   1753  HZ3 TRP   111      31.062  32.935  37.231  1.00  0.00           H
ATOM   1754  CE3 TRP   111      29.358  32.154  36.271  1.00  0.00           C
ATOM   1755  HE3 TRP   111      29.112  33.031  35.691  1.00  0.00           H
ATOM   1756  CD2 TRP   111      28.435  31.145  36.106  1.00  0.00           C
ATOM   1757  C   TRP   111      25.327  34.228  34.228  1.00  0.00           C
ATOM   1758  O   TRP   111      25.904  35.225  33.822  1.00  0.00           O
ATOM   1759  N   GLU   112      24.070  33.993  33.876  1.00  0.00           N
ATOM   1760  H   GLU   112      23.706  33.087  34.131  1.00  0.00           H
ATOM   1761  CA  GLU   112      23.089  34.956  33.271  1.00  0.00           C
ATOM   1762  HA  GLU   112      23.310  35.204  32.232  1.00  0.00           H
ATOM   1763  CB  GLU   112      21.689  34.237  33.347  1.00  0.00           C
ATOM   1764  HB2 GLU   112      21.652  33.971  34.403  1.00  0.00           H
ATOM   1765  HB3 GLU   112      20.889  34.966  33.205  1.00  0.00           H
ATOM   1766  CG  GLU   112      21.660  33.024  32.385  1.00  0.00           C
ATOM   1767  HG2 GLU   112      22.719  32.828  32.223  1.00  0.00           H
ATOM   1768  HG3 GLU   112      21.156  32.238  32.948  1.00  0.00           H
ATOM   1769  CD  GLU   112      20.903  33.152  31.042  1.00  0.00           C
ATOM   1770  OE1 GLU   112      20.759  34.327  30.640  1.00  0.00           O
ATOM   1771  OE2 GLU   112      20.324  32.230  30.473  1.00  0.00           O
ATOM   1772  C   GLU   112      23.137  36.266  33.961  1.00  0.00           C
ATOM   1773  O   GLU   112      23.171  37.225  33.283  1.00  0.00           O
ATOM   1774  N   PHE   113      23.244  36.257  35.276  1.00  0.00           N
ATOM   1775  H   PHE   113      23.156  35.366  35.744  1.00  0.00           H
ATOM   1776  CA  PHE   113      23.087  37.398  36.173  1.00  0.00           C
ATOM   1777  HA  PHE   113      22.240  37.982  35.812  1.00  0.00           H
ATOM   1778  CB  PHE   113      22.716  36.938  37.575  1.00  0.00           C
ATOM   1779  HB2 PHE   113      21.655  36.690  37.602  1.00  0.00           H
ATOM   1780  HB3 PHE   113      23.160  35.970  37.807  1.00  0.00           H
ATOM   1781  CG  PHE   113      23.088  37.838  38.754  1.00  0.00           C
ATOM   1782  CD1 PHE   113      22.333  38.956  39.015  1.00  0.00           C
ATOM   1783  HD1 PHE   113      21.419  39.089  38.457  1.00  0.00           H
ATOM   1784  CE1 PHE   113      22.681  39.753  40.087  1.00  0.00           C
ATOM   1785  HE1 PHE   113      22.009  40.583  40.242  1.00  0.00           H
ATOM   1786  CZ  PHE   113      23.830  39.406  40.818  1.00  0.00           C
ATOM   1787  HZ  PHE   113      24.043  40.048  41.659  1.00  0.00           H
ATOM   1788  CE2 PHE   113      24.617  38.324  40.477  1.00  0.00           C
ATOM   1789  HE2 PHE   113      25.514  38.166  41.058  1.00  0.00           H
ATOM   1790  CD2 PHE   113      24.274  37.468  39.460  1.00  0.00           C
ATOM   1791  HD2 PHE   113      24.814  36.595  39.125  1.00  0.00           H
ATOM   1792  C   PHE   113      24.331  38.342  36.136  1.00  0.00           C
ATOM   1793  O   PHE   113      24.190  39.601  36.139  1.00  0.00           O
ATOM   1794  N   ILE   114      25.511  37.698  36.288  1.00  0.00           N
ATOM   1795  H   ILE   114      25.385  36.696  36.311  1.00  0.00           H
ATOM   1796  CA  ILE   114      26.794  38.345  36.161  1.00  0.00           C
ATOM   1797  HA  ILE   114      26.749  39.282  36.717  1.00  0.00           H
ATOM   1798  CB  ILE   114      27.987  37.391  36.373  1.00  0.00           C
ATOM   1799  HB  ILE   114      27.831  36.597  35.644  1.00  0.00           H
ATOM   1800  CG2 ILE   114      29.257  38.032  36.014  1.00  0.00           C
ATOM   1801 HG21 ILE   114      30.028  37.273  36.146  1.00  0.00           H
ATOM   1802 HG22 ILE   114      29.438  38.986  36.507  1.00  0.00           H
ATOM   1803 HG23 ILE   114      29.285  38.268  34.950  1.00  0.00           H
ATOM   1804  CG1 ILE   114      28.039  36.704  37.765  1.00  0.00           C
ATOM   1805 HG12 ILE   114      28.463  37.387  38.502  1.00  0.00           H
ATOM   1806 HG13 ILE   114      27.020  36.436  38.041  1.00  0.00           H
ATOM   1807  CD1 ILE   114      28.910  35.438  37.785  1.00  0.00           C
ATOM   1808 HD11 ILE   114      28.576  34.861  36.922  1.00  0.00           H
ATOM   1809 HD12 ILE   114      28.747  34.789  38.647  1.00  0.00           H
ATOM   1810 HD13 ILE   114      29.979  35.592  37.642  1.00  0.00           H
ATOM   1811  C   ILE   114      26.837  38.877  34.669  1.00  0.00           C
ATOM   1812  O   ILE   114      27.194  40.042  34.580  1.00  0.00           O
ATOM   1813  N   ALA   115      26.488  38.150  33.573  1.00  0.00           N
ATOM   1814  H   ALA   115      26.151  37.205  33.690  1.00  0.00           H
ATOM   1815  CA  ALA   115      26.520  38.738  32.216  1.00  0.00           C
ATOM   1816  HA  ALA   115      27.468  39.274  32.248  1.00  0.00           H
ATOM   1817  CB  ALA   115      26.532  37.566  31.271  1.00  0.00           C
ATOM   1818  HB1 ALA   115      26.928  37.811  30.287  1.00  0.00           H
ATOM   1819  HB2 ALA   115      25.541  37.186  31.020  1.00  0.00           H
ATOM   1820  HB3 ALA   115      27.190  36.770  31.619  1.00  0.00           H
ATOM   1821  C   ALA   115      25.442  39.742  31.788  1.00  0.00           C
ATOM   1822  O   ALA   115      25.682  40.619  30.965  1.00  0.00           O
ATOM   1823  N   ASP   116      24.326  39.710  32.469  1.00  0.00           N
ATOM   1824  H   ASP   116      24.209  38.931  33.102  1.00  0.00           H
ATOM   1825  CA  ASP   116      23.244  40.786  32.445  1.00  0.00           C
ATOM   1826  HA  ASP   116      22.974  41.113  31.441  1.00  0.00           H
ATOM   1827  CB  ASP   116      22.034  40.213  33.090  1.00  0.00           C
ATOM   1828  HB2 ASP   116      22.259  39.617  33.976  1.00  0.00           H
ATOM   1829  HB3 ASP   116      21.311  40.986  33.345  1.00  0.00           H
ATOM   1830  CG  ASP   116      21.148  39.400  32.144  1.00  0.00           C
ATOM   1831  OD1 ASP   116      20.241  38.659  32.530  1.00  0.00           O
ATOM   1832  OD2 ASP   116      21.218  39.624  30.867  1.00  0.00           O
ATOM   1833  C   ASP   116      23.663  42.057  33.218  1.00  0.00           C
ATOM   1834  O   ASP   116      23.313  43.134  32.660  1.00  0.00           O
ATOM   1835  N   SER   117      24.468  41.958  34.285  1.00  0.00           N
ATOM   1836  H   SER   117      24.669  41.033  34.640  1.00  0.00           H
ATOM   1837  CA  SER   117      25.109  43.160  34.897  1.00  0.00           C
ATOM   1838  HA  SER   117      24.345  43.920  35.057  1.00  0.00           H
ATOM   1839  CB  SER   117      25.637  42.723  36.306  1.00  0.00           C
ATOM   1840  HB2 SER   117      26.349  41.925  36.096  1.00  0.00           H
ATOM   1841  HB3 SER   117      26.113  43.496  36.911  1.00  0.00           H
ATOM   1842  OG  SER   117      24.516  42.237  37.026  1.00  0.00           O
ATOM   1843  HG  SER   117      24.368  41.323  36.773  1.00  0.00           H
ATOM   1844  C   SER   117      26.237  43.840  34.153  1.00  0.00           C
ATOM   1845  O   SER   117      26.501  45.003  34.485  1.00  0.00           O
ATOM   1846  N   LEU   118      26.871  43.012  33.295  1.00  0.00           N
ATOM   1847  H   LEU   118      26.633  42.032  33.340  1.00  0.00           H
ATOM   1848  CA  LEU   118      27.872  43.332  32.301  1.00  0.00           C
ATOM   1849  HA  LEU   118      28.580  44.041  32.730  1.00  0.00           H
ATOM   1850  CB  LEU   118      28.610  42.010  31.970  1.00  0.00           C
ATOM   1851  HB2 LEU   118      27.820  41.259  31.929  1.00  0.00           H
ATOM   1852  HB3 LEU   118      29.049  42.029  30.973  1.00  0.00           H
ATOM   1853  CG  LEU   118      29.637  41.531  32.978  1.00  0.00           C
ATOM   1854  HG  LEU   118      29.233  41.528  33.991  1.00  0.00           H
ATOM   1855  CD1 LEU   118      30.151  40.114  32.462  1.00  0.00           C
ATOM   1856 HD11 LEU   118      31.035  39.795  33.013  1.00  0.00           H
ATOM   1857 HD12 LEU   118      30.338  40.256  31.398  1.00  0.00           H
ATOM   1858 HD13 LEU   118      29.498  39.263  32.654  1.00  0.00           H
ATOM   1859  CD2 LEU   118      30.781  42.452  32.970  1.00  0.00           C
ATOM   1860 HD21 LEU   118      30.527  43.458  33.306  1.00  0.00           H
ATOM   1861 HD22 LEU   118      31.513  42.161  33.723  1.00  0.00           H
ATOM   1862 HD23 LEU   118      31.218  42.631  31.988  1.00  0.00           H
ATOM   1863  C   LEU   118      27.210  43.976  31.054  1.00  0.00           C
ATOM   1864  O   LEU   118      27.567  45.094  30.722  1.00  0.00           O
ATOM   1865  N   LYS   119      26.037  43.524  30.560  1.00  0.00           N
ATOM   1866  H   LYS   119      25.892  42.543  30.754  1.00  0.00           H
ATOM   1867  CA  LYS   119      25.210  44.235  29.602  1.00  0.00           C
ATOM   1868  HA  LYS   119      25.682  44.328  28.624  1.00  0.00           H
ATOM   1869  CB  LYS   119      23.980  43.308  29.272  1.00  0.00           C
ATOM   1870  HB2 LYS   119      24.264  42.264  29.406  1.00  0.00           H
ATOM   1871  HB3 LYS   119      23.127  43.422  29.940  1.00  0.00           H
ATOM   1872  CG  LYS   119      23.365  43.538  27.927  1.00  0.00           C
ATOM   1873  HG2 LYS   119      24.103  43.634  27.129  1.00  0.00           H
ATOM   1874  HG3 LYS   119      22.706  42.699  27.709  1.00  0.00           H
ATOM   1875  CD  LYS   119      22.470  44.733  27.807  1.00  0.00           C
ATOM   1876  HD2 LYS   119      21.667  44.556  28.522  1.00  0.00           H
ATOM   1877  HD3 LYS   119      23.113  45.565  28.096  1.00  0.00           H
ATOM   1878  CE  LYS   119      21.907  44.859  26.449  1.00  0.00           C
ATOM   1879  HE2 LYS   119      22.745  44.910  25.754  1.00  0.00           H
ATOM   1880  HE3 LYS   119      21.282  44.017  26.153  1.00  0.00           H
ATOM   1881  NZ  LYS   119      21.117  46.039  26.218  1.00  0.00           N
ATOM   1882  HZ1 LYS   119      20.244  46.002  26.722  1.00  0.00           H
ATOM   1883  HZ2 LYS   119      20.883  46.139  25.240  1.00  0.00           H
ATOM   1884  HZ3 LYS   119      21.685  46.844  26.441  1.00  0.00           H
ATOM   1885  C   LYS   119      24.858  45.617  30.160  1.00  0.00           C
ATOM   1886  O   LYS   119      25.146  46.670  29.550  1.00  0.00           O
ATOM   1887  N   ALA   120      24.281  45.739  31.289  1.00  0.00           N
ATOM   1888  H   ALA   120      24.101  44.841  31.715  1.00  0.00           H
ATOM   1889  CA  ALA   120      23.868  46.937  32.060  1.00  0.00           C
ATOM   1890  HA  ALA   120      23.046  47.460  31.570  1.00  0.00           H
ATOM   1891  CB  ALA   120      23.375  46.470  33.467  1.00  0.00           C
ATOM   1892  HB1 ALA   120      23.101  47.362  34.030  1.00  0.00           H
ATOM   1893  HB2 ALA   120      24.125  45.934  34.049  1.00  0.00           H
ATOM   1894  HB3 ALA   120      22.497  45.840  33.326  1.00  0.00           H
ATOM   1895  C   ALA   120      25.052  47.895  32.251  1.00  0.00           C
ATOM   1896  O   ALA   120      24.880  49.075  31.995  1.00  0.00           O
ATOM   1897  N   PHE   121      26.262  47.409  32.516  1.00  0.00           N
ATOM   1898  H   PHE   121      26.242  46.483  32.918  1.00  0.00           H
ATOM   1899  CA  PHE   121      27.404  48.229  32.856  1.00  0.00           C
ATOM   1900  HA  PHE   121      27.093  49.057  33.494  1.00  0.00           H
ATOM   1901  CB  PHE   121      28.377  47.422  33.688  1.00  0.00           C
ATOM   1902  HB2 PHE   121      27.828  46.939  34.497  1.00  0.00           H
ATOM   1903  HB3 PHE   121      28.839  46.588  33.161  1.00  0.00           H
ATOM   1904  CG  PHE   121      29.477  48.231  34.264  1.00  0.00           C
ATOM   1905  CD1 PHE   121      29.181  49.209  35.257  1.00  0.00           C
ATOM   1906  HD1 PHE   121      28.170  49.340  35.615  1.00  0.00           H
ATOM   1907  CE1 PHE   121      30.238  49.951  35.734  1.00  0.00           C
ATOM   1908  HE1 PHE   121      30.086  50.640  36.550  1.00  0.00           H
ATOM   1909  CZ  PHE   121      31.575  49.666  35.555  1.00  0.00           C
ATOM   1910  HZ  PHE   121      32.401  50.214  35.985  1.00  0.00           H
ATOM   1911  CE2 PHE   121      31.864  48.701  34.634  1.00  0.00           C
ATOM   1912  HE2 PHE   121      32.848  48.337  34.377  1.00  0.00           H
ATOM   1913  CD2 PHE   121      30.854  47.989  33.972  1.00  0.00           C
ATOM   1914  HD2 PHE   121      31.029  47.319  33.144  1.00  0.00           H
ATOM   1915  C   PHE   121      28.028  48.829  31.546  1.00  0.00           C
ATOM   1916  O   PHE   121      28.226  50.041  31.535  1.00  0.00           O
ATOM   1917  N   ILE   122      28.288  48.078  30.480  1.00  0.00           N
ATOM   1918  H   ILE   122      28.057  47.095  30.472  1.00  0.00           H
ATOM   1919  CA  ILE   122      28.703  48.627  29.184  1.00  0.00           C
ATOM   1920  HA  ILE   122      29.658  49.134  29.321  1.00  0.00           H
ATOM   1921  CB  ILE   122      28.979  47.512  28.177  1.00  0.00           C
ATOM   1922  HB  ILE   122      28.108  46.860  28.103  1.00  0.00           H
ATOM   1923  CG2 ILE   122      29.327  47.916  26.727  1.00  0.00           C
ATOM   1924 HG21 ILE   122      30.169  48.602  26.637  1.00  0.00           H
ATOM   1925 HG22 ILE   122      28.438  48.411  26.335  1.00  0.00           H
ATOM   1926 HG23 ILE   122      29.490  47.025  26.121  1.00  0.00           H
ATOM   1927  CG1 ILE   122      30.122  46.607  28.740  1.00  0.00           C
ATOM   1928 HG12 ILE   122      29.847  46.066  29.646  1.00  0.00           H
ATOM   1929 HG13 ILE   122      30.348  45.789  28.057  1.00  0.00           H
ATOM   1930  CD1 ILE   122      31.469  47.359  28.954  1.00  0.00           C
ATOM   1931 HD11 ILE   122      32.245  46.595  28.904  1.00  0.00           H
ATOM   1932 HD12 ILE   122      31.609  47.781  29.950  1.00  0.00           H
ATOM   1933 HD13 ILE   122      31.637  48.118  28.190  1.00  0.00           H
ATOM   1934  C   ILE   122      27.667  49.687  28.667  1.00  0.00           C
ATOM   1935  O   ILE   122      28.076  50.720  28.221  1.00  0.00           O
ATOM   1936  N   ASP   123      26.367  49.449  28.743  1.00  0.00           N
ATOM   1937  H   ASP   123      25.957  48.702  29.284  1.00  0.00           H
ATOM   1938  CA  ASP   123      25.367  50.489  28.353  1.00  0.00           C
ATOM   1939  HA  ASP   123      25.586  50.763  27.320  1.00  0.00           H
ATOM   1940  CB  ASP   123      23.964  49.794  28.204  1.00  0.00           C
ATOM   1941  HB2 ASP   123      23.680  49.183  29.061  1.00  0.00           H
ATOM   1942  HB3 ASP   123      23.252  50.608  28.070  1.00  0.00           H
ATOM   1943  CG  ASP   123      23.873  48.919  26.957  1.00  0.00           C
ATOM   1944  OD1 ASP   123      24.778  48.875  26.144  1.00  0.00           O
ATOM   1945  OD2 ASP   123      22.789  48.244  26.756  1.00  0.00           O
ATOM   1946  C   ASP   123      25.322  51.728  29.253  1.00  0.00           C
ATOM   1947  O   ASP   123      24.624  52.636  28.971  1.00  0.00           O
ATOM   1948  N   GLU   124      25.841  51.752  30.468  1.00  0.00           N
ATOM   1949  H   GLU   124      26.399  50.928  30.639  1.00  0.00           H
ATOM   1950  CA  GLU   124      26.041  52.940  31.333  1.00  0.00           C
ATOM   1951  HA  GLU   124      25.191  53.623  31.308  1.00  0.00           H
ATOM   1952  CB  GLU   124      26.172  52.436  32.748  1.00  0.00           C
ATOM   1953  HB2 GLU   124      25.374  51.816  33.157  1.00  0.00           H
ATOM   1954  HB3 GLU   124      27.121  51.901  32.721  1.00  0.00           H
ATOM   1955  CG  GLU   124      26.465  53.423  33.815  1.00  0.00           C
ATOM   1956  HG2 GLU   124      26.754  52.825  34.681  1.00  0.00           H
ATOM   1957  HG3 GLU   124      27.350  54.001  33.552  1.00  0.00           H
ATOM   1958  CD  GLU   124      25.328  54.354  34.208  1.00  0.00           C
ATOM   1959  OE1 GLU   124      24.893  54.367  35.364  1.00  0.00           O
ATOM   1960  OE2 GLU   124      25.014  55.288  33.484  1.00  0.00           O
ATOM   1961  C   GLU   124      27.335  53.736  30.993  1.00  0.00           C
ATOM   1962  O   GLU   124      27.381  54.963  30.968  1.00  0.00           O
ATOM   1963  N   GLN   125      28.420  53.009  30.680  1.00  0.00           N
ATOM   1964  H   GLN   125      28.366  52.047  30.984  1.00  0.00           H
ATOM   1965  CA  GLN   125      29.757  53.602  30.552  1.00  0.00           C
ATOM   1966  HA  GLN   125      29.617  54.622  30.913  1.00  0.00           H
ATOM   1967  CB  GLN   125      30.877  52.747  31.329  1.00  0.00           C
ATOM   1968  HB2 GLN   125      30.867  51.818  30.758  1.00  0.00           H
ATOM   1969  HB3 GLN   125      31.804  53.314  31.250  1.00  0.00           H
ATOM   1970  CG  GLN   125      30.574  52.368  32.804  1.00  0.00           C
ATOM   1971  HG2 GLN   125      29.582  51.916  32.815  1.00  0.00           H
ATOM   1972  HG3 GLN   125      31.231  51.591  33.192  1.00  0.00           H
ATOM   1973  CD  GLN   125      30.408  53.559  33.782  1.00  0.00           C
ATOM   1974  OE1 GLN   125      31.163  54.519  33.649  1.00  0.00           O
ATOM   1975  NE2 GLN   125      29.632  53.470  34.836  1.00  0.00           N
ATOM   1976 HE21 GLN   125      29.645  54.278  35.439  1.00  0.00           H
ATOM   1977 HE22 GLN   125      28.913  52.770  34.962  1.00  0.00           H
ATOM   1978  C   GLN   125      30.222  53.943  29.131  1.00  0.00           C
ATOM   1979  O   GLN   125      31.196  54.652  28.837  1.00  0.00           O
ATOM   1980  N   PHE   126      29.406  53.403  28.212  1.00  0.00           N
ATOM   1981  H   PHE   126      28.583  52.885  28.489  1.00  0.00           H
ATOM   1982  CA  PHE   126      29.722  53.477  26.806  1.00  0.00           C
ATOM   1983  HA  PHE   126      30.441  54.271  26.605  1.00  0.00           H
ATOM   1984  CB  PHE   126      30.288  52.121  26.326  1.00  0.00           C
ATOM   1985  HB2 PHE   126      29.615  51.306  26.596  1.00  0.00           H
ATOM   1986  HB3 PHE   126      30.445  52.078  25.248  1.00  0.00           H
ATOM   1987  CG  PHE   126      31.688  51.840  26.910  1.00  0.00           C
ATOM   1988  CD1 PHE   126      31.842  51.194  28.135  1.00  0.00           C
ATOM   1989  HD1 PHE   126      30.970  50.824  28.653  1.00  0.00           H
ATOM   1990  CE1 PHE   126      33.152  50.897  28.637  1.00  0.00           C
ATOM   1991  HE1 PHE   126      33.171  50.336  29.559  1.00  0.00           H
ATOM   1992  CZ  PHE   126      34.318  51.163  27.821  1.00  0.00           C
ATOM   1993  HZ  PHE   126      35.246  50.745  28.186  1.00  0.00           H
ATOM   1994  CE2 PHE   126      34.129  51.719  26.549  1.00  0.00           C
ATOM   1995  HE2 PHE   126      35.001  51.880  25.934  1.00  0.00           H
ATOM   1996  CD2 PHE   126      32.856  52.079  26.083  1.00  0.00           C
ATOM   1997  HD2 PHE   126      32.807  52.516  25.096  1.00  0.00           H
ATOM   1998  C   PHE   126      28.379  53.855  26.020  1.00  0.00           C
ATOM   1999  O   PHE   126      28.121  53.186  25.014  1.00  0.00           O
ATOM   2000  N   PRO   127      27.554  54.856  26.417  1.00  0.00           N
ATOM   2001  CD  PRO   127      27.653  55.646  27.648  1.00  0.00           C
ATOM   2002  HD2 PRO   127      28.670  55.956  27.889  1.00  0.00           H
ATOM   2003  HD3 PRO   127      27.271  54.970  28.414  1.00  0.00           H
ATOM   2004  CG  PRO   127      26.644  56.795  27.450  1.00  0.00           C
ATOM   2005  HG2 PRO   127      27.071  57.682  26.981  1.00  0.00           H
ATOM   2006  HG3 PRO   127      26.243  57.067  28.426  1.00  0.00           H
ATOM   2007  CB  PRO   127      25.606  56.276  26.450  1.00  0.00           C
ATOM   2008  HB2 PRO   127      25.194  57.096  25.863  1.00  0.00           H
ATOM   2009  HB3 PRO   127      24.785  55.807  26.992  1.00  0.00           H
ATOM   2010  CA  PRO   127      26.311  55.220  25.651  1.00  0.00           C
ATOM   2011  HA  PRO   127      25.596  54.402  25.571  1.00  0.00           H
ATOM   2012  C   PRO   127      26.650  55.645  24.235  1.00  0.00           C
ATOM   2013  O   PRO   127      25.905  55.409  23.340  1.00  0.00           O
ATOM   2014  N   GLN   128      27.831  56.236  24.054  1.00  0.00           N
ATOM   2015  H   GLN   128      28.303  56.370  24.936  1.00  0.00           H
ATOM   2016  CA  GLN   128      28.410  56.565  22.736  1.00  0.00           C
ATOM   2017  HA  GLN   128      27.685  57.089  22.113  1.00  0.00           H
ATOM   2018  CB  GLN   128      29.551  57.587  22.871  1.00  0.00           C
ATOM   2019  HB2 GLN   128      29.906  57.930  21.900  1.00  0.00           H
ATOM   2020  HB3 GLN   128      29.214  58.499  23.363  1.00  0.00           H
ATOM   2021  CG  GLN   128      30.806  57.047  23.562  1.00  0.00           C
ATOM   2022  HG2 GLN   128      30.936  55.968  23.478  1.00  0.00           H
ATOM   2023  HG3 GLN   128      31.682  57.618  23.254  1.00  0.00           H
ATOM   2024  CD  GLN   128      30.813  57.342  25.053  1.00  0.00           C
ATOM   2025  OE1 GLN   128      29.754  57.241  25.722  1.00  0.00           O
ATOM   2026  NE2 GLN   128      31.928  57.813  25.514  1.00  0.00           N
ATOM   2027 HE21 GLN   128      31.919  58.018  26.501  1.00  0.00           H
ATOM   2028 HE22 GLN   128      32.816  57.547  25.111  1.00  0.00           H
ATOM   2029  C   GLN   128      28.813  55.404  21.904  1.00  0.00           C
ATOM   2030  O   GLN   128      29.123  55.571  20.714  1.00  0.00           O
ATOM   2031  N   GLY   129      28.791  54.182  22.433  1.00  0.00           N
ATOM   2032  H   GLY   129      28.527  54.129  23.406  1.00  0.00           H
ATOM   2033  CA  GLY   129      29.190  52.858  21.899  1.00  0.00           C
ATOM   2034  HA2 GLY   129      28.595  52.020  22.264  1.00  0.00           H
ATOM   2035  HA3 GLY   129      29.154  52.896  20.811  1.00  0.00           H
ATOM   2036  C   GLY   129      30.696  52.389  22.140  1.00  0.00           C
ATOM   2037  O   GLY   129      31.433  53.078  22.820  1.00  0.00           O
ATOM   2038  N   ILE   130      31.141  51.278  21.598  1.00  0.00           N
ATOM   2039  H   ILE   130      30.571  50.871  20.870  1.00  0.00           H
ATOM   2040  CA  ILE   130      32.400  50.534  21.689  1.00  0.00           C
ATOM   2041  HA  ILE   130      33.274  51.184  21.663  1.00  0.00           H
ATOM   2042  CB  ILE   130      32.438  49.553  22.902  1.00  0.00           C
ATOM   2043  HB  ILE   130      32.169  50.068  23.824  1.00  0.00           H
ATOM   2044  CG2 ILE   130      31.248  48.550  22.768  1.00  0.00           C
ATOM   2045 HG21 ILE   130      30.310  49.089  22.636  1.00  0.00           H
ATOM   2046 HG22 ILE   130      31.069  47.973  23.674  1.00  0.00           H
ATOM   2047 HG23 ILE   130      31.340  47.893  21.903  1.00  0.00           H
ATOM   2048  CG1 ILE   130      33.820  48.889  23.087  1.00  0.00           C
ATOM   2049 HG12 ILE   130      33.956  48.075  22.374  1.00  0.00           H
ATOM   2050 HG13 ILE   130      34.511  49.709  22.885  1.00  0.00           H
ATOM   2051  CD1 ILE   130      34.005  48.336  24.461  1.00  0.00           C
ATOM   2052 HD11 ILE   130      35.044  48.022  24.565  1.00  0.00           H
ATOM   2053 HD12 ILE   130      33.436  47.409  24.510  1.00  0.00           H
ATOM   2054 HD13 ILE   130      33.658  49.055  25.203  1.00  0.00           H
ATOM   2055  C   ILE   130      32.712  49.717  20.378  1.00  0.00           C
ATOM   2056  O   ILE   130      31.798  49.335  19.750  1.00  0.00           O
ATOM   2057  N   SER   131      34.013  49.558  20.041  1.00  0.00           N
ATOM   2058  H   SER   131      34.648  50.018  20.676  1.00  0.00           H
ATOM   2059  CA  SER   131      34.482  49.013  18.727  1.00  0.00           C
ATOM   2060  HA  SER   131      33.782  48.302  18.288  1.00  0.00           H
ATOM   2061  CB  SER   131      34.704  50.069  17.601  1.00  0.00           C
ATOM   2062  HB2 SER   131      34.946  49.626  16.634  1.00  0.00           H
ATOM   2063  HB3 SER   131      33.781  50.645  17.548  1.00  0.00           H
ATOM   2064  OG  SER   131      35.884  50.862  17.888  1.00  0.00           O
ATOM   2065  HG  SER   131      35.506  51.744  17.842  1.00  0.00           H
ATOM   2066  C   SER   131      35.703  48.040  18.838  1.00  0.00           C
ATOM   2067  O   SER   131      36.092  47.466  17.831  1.00  0.00           O
ATOM   2068  N   GLU   132      36.284  47.819  20.019  1.00  0.00           N
ATOM   2069  H   GLU   132      35.858  48.253  20.824  1.00  0.00           H
ATOM   2070  CA  GLU   132      37.474  47.054  20.314  1.00  0.00           C
ATOM   2071  HA  GLU   132      37.646  46.180  19.687  1.00  0.00           H
ATOM   2072  CB  GLU   132      38.695  48.036  20.324  1.00  0.00           C
ATOM   2073  HB2 GLU   132      38.672  48.453  19.318  1.00  0.00           H
ATOM   2074  HB3 GLU   132      38.408  48.814  21.031  1.00  0.00           H
ATOM   2075  CG  GLU   132      40.069  47.381  20.629  1.00  0.00           C
ATOM   2076  HG2 GLU   132      40.010  46.808  21.554  1.00  0.00           H
ATOM   2077  HG3 GLU   132      40.323  46.489  20.055  1.00  0.00           H
ATOM   2078  CD  GLU   132      41.198  48.385  20.631  1.00  0.00           C
ATOM   2079  OE1 GLU   132      42.310  47.878  20.894  1.00  0.00           O
ATOM   2080  OE2 GLU   132      41.086  49.581  20.373  1.00  0.00           O
ATOM   2081  C   GLU   132      37.253  46.459  21.764  1.00  0.00           C
ATOM   2082  O   GLU   132      36.828  47.146  22.650  1.00  0.00           O
ATOM   2083  N   PRO   133      37.488  45.119  21.978  1.00  0.00           N
ATOM   2084  CD  PRO   133      38.091  44.246  21.007  1.00  0.00           C
ATOM   2085  HD2 PRO   133      39.172  44.382  21.003  1.00  0.00           H
ATOM   2086  HD3 PRO   133      37.540  44.354  20.073  1.00  0.00           H
ATOM   2087  CG  PRO   133      37.893  42.809  21.452  1.00  0.00           C
ATOM   2088  HG2 PRO   133      38.832  42.499  21.911  1.00  0.00           H
ATOM   2089  HG3 PRO   133      37.674  42.177  20.591  1.00  0.00           H
ATOM   2090  CB  PRO   133      36.741  42.910  22.469  1.00  0.00           C
ATOM   2091  HB2 PRO   133      36.797  42.023  23.101  1.00  0.00           H
ATOM   2092  HB3 PRO   133      35.823  42.964  21.883  1.00  0.00           H
ATOM   2093  CA  PRO   133      37.065  44.253  23.119  1.00  0.00           C
ATOM   2094  HA  PRO   133      36.145  44.728  23.460  1.00  0.00           H
ATOM   2095  C   PRO   133      37.972  44.257  24.310  1.00  0.00           C
ATOM   2096  O   PRO   133      39.192  44.201  24.148  1.00  0.00           O
ATOM   2097  N   ILE   134      37.323  44.545  25.441  1.00  0.00           N
ATOM   2098  H   ILE   134      36.321  44.658  25.392  1.00  0.00           H
ATOM   2099  CA  ILE   134      37.973  44.831  26.741  1.00  0.00           C
ATOM   2100  HA  ILE   134      38.920  45.330  26.531  1.00  0.00           H
ATOM   2101  CB  ILE   134      37.117  45.733  27.692  1.00  0.00           C
ATOM   2102  HB  ILE   134      36.240  45.141  27.950  1.00  0.00           H
ATOM   2103  CG2 ILE   134      37.839  45.772  29.066  1.00  0.00           C
ATOM   2104 HG21 ILE   134      38.921  45.866  28.971  1.00  0.00           H
ATOM   2105 HG22 ILE   134      37.732  44.846  29.632  1.00  0.00           H
ATOM   2106 HG23 ILE   134      37.471  46.548  29.738  1.00  0.00           H
ATOM   2107  CG1 ILE   134      36.622  47.046  27.127  1.00  0.00           C
ATOM   2108 HG12 ILE   134      37.418  47.764  26.927  1.00  0.00           H
ATOM   2109 HG13 ILE   134      36.070  46.733  26.241  1.00  0.00           H
ATOM   2110  CD1 ILE   134      35.611  47.760  28.098  1.00  0.00           C
ATOM   2111 HD11 ILE   134      36.180  48.179  28.928  1.00  0.00           H
ATOM   2112 HD12 ILE   134      34.867  47.044  28.445  1.00  0.00           H
ATOM   2113 HD13 ILE   134      35.272  48.609  27.506  1.00  0.00           H
ATOM   2114  C   ILE   134      38.311  43.516  27.441  1.00  0.00           C
ATOM   2115  O   ILE   134      37.345  42.744  27.711  1.00  0.00           O
ATOM   2116  N   PRO   135      39.593  43.232  27.776  1.00  0.00           N
ATOM   2117  CD  PRO   135      40.818  43.973  27.435  1.00  0.00           C
ATOM   2118  HD2 PRO   135      40.907  44.916  27.974  1.00  0.00           H
ATOM   2119  HD3 PRO   135      40.950  44.129  26.365  1.00  0.00           H
ATOM   2120  CG  PRO   135      41.929  43.039  27.812  1.00  0.00           C
ATOM   2121  HG2 PRO   135      42.436  43.555  28.629  1.00  0.00           H
ATOM   2122  HG3 PRO   135      42.659  42.883  27.018  1.00  0.00           H
ATOM   2123  CB  PRO   135      41.444  41.687  28.291  1.00  0.00           C
ATOM   2124  HB2 PRO   135      41.912  41.525  29.263  1.00  0.00           H
ATOM   2125  HB3 PRO   135      41.581  40.976  27.476  1.00  0.00           H
ATOM   2126  CA  PRO   135      39.918  41.967  28.474  1.00  0.00           C
ATOM   2127  HA  PRO   135      39.300  41.190  28.025  1.00  0.00           H
ATOM   2128  C   PRO   135      39.545  42.189  29.971  1.00  0.00           C
ATOM   2129  O   PRO   135      39.689  43.245  30.576  1.00  0.00           O
ATOM   2130  N   LEU   136      39.075  41.039  30.541  1.00  0.00           N
ATOM   2131  H   LEU   136      38.817  40.334  29.866  1.00  0.00           H
ATOM   2132  CA  LEU   136      38.429  40.992  31.835  1.00  0.00           C
ATOM   2133  HA  LEU   136      38.509  41.976  32.298  1.00  0.00           H
ATOM   2134  CB  LEU   136      36.940  40.612  31.561  1.00  0.00           C
ATOM   2135  HB2 LEU   136      36.491  41.395  30.951  1.00  0.00           H
ATOM   2136  HB3 LEU   136      36.918  39.659  31.033  1.00  0.00           H
ATOM   2137  CG  LEU   136      36.032  40.372  32.777  1.00  0.00           C
ATOM   2138  HG  LEU   136      36.218  41.234  33.418  1.00  0.00           H
ATOM   2139  CD1 LEU   136      34.508  40.609  32.411  1.00  0.00           C
ATOM   2140 HD11 LEU   136      34.281  41.449  31.755  1.00  0.00           H
ATOM   2141 HD12 LEU   136      33.953  40.744  33.340  1.00  0.00           H
ATOM   2142 HD13 LEU   136      34.238  39.691  31.890  1.00  0.00           H
ATOM   2143  CD2 LEU   136      36.076  39.030  33.504  1.00  0.00           C
ATOM   2144 HD21 LEU   136      35.637  38.262  32.868  1.00  0.00           H
ATOM   2145 HD22 LEU   136      37.139  38.789  33.511  1.00  0.00           H
ATOM   2146 HD23 LEU   136      35.707  39.116  34.526  1.00  0.00           H
ATOM   2147  C   LEU   136      39.152  39.972  32.677  1.00  0.00           C
ATOM   2148  O   LEU   136      39.497  38.908  32.145  1.00  0.00           O
ATOM   2149  N   GLY   137      39.276  40.184  34.000  1.00  0.00           N
ATOM   2150  H   GLY   137      38.843  41.000  34.407  1.00  0.00           H
ATOM   2151  CA  GLY   137      39.846  39.304  35.010  1.00  0.00           C
ATOM   2152  HA2 GLY   137      40.162  38.317  34.671  1.00  0.00           H
ATOM   2153  HA3 GLY   137      40.686  39.795  35.503  1.00  0.00           H
ATOM   2154  C   GLY   137      38.715  39.148  36.032  1.00  0.00           C
ATOM   2155  O   GLY   137      37.813  39.990  36.054  1.00  0.00           O
ATOM   2156  N   PHE   138      38.733  38.038  36.809  1.00  0.00           N
ATOM   2157  H   PHE   138      39.534  37.442  36.655  1.00  0.00           H
ATOM   2158  CA  PHE   138      37.648  37.606  37.682  1.00  0.00           C
ATOM   2159  HA  PHE   138      37.052  38.428  38.079  1.00  0.00           H
ATOM   2160  CB  PHE   138      36.752  36.772  36.787  1.00  0.00           C
ATOM   2161  HB2 PHE   138      36.329  37.519  36.114  1.00  0.00           H
ATOM   2162  HB3 PHE   138      37.425  36.179  36.167  1.00  0.00           H
ATOM   2163  CG  PHE   138      35.781  35.813  37.483  1.00  0.00           C
ATOM   2164  CD1 PHE   138      35.543  34.534  36.889  1.00  0.00           C
ATOM   2165  HD1 PHE   138      36.130  34.298  36.013  1.00  0.00           H
ATOM   2166  CE1 PHE   138      34.453  33.654  37.335  1.00  0.00           C
ATOM   2167  HE1 PHE   138      34.312  32.732  36.789  1.00  0.00           H
ATOM   2168  CZ  PHE   138      33.623  34.100  38.353  1.00  0.00           C
ATOM   2169  HZ  PHE   138      32.932  33.370  38.748  1.00  0.00           H
ATOM   2170  CE2 PHE   138      33.972  35.292  38.941  1.00  0.00           C
ATOM   2171  HE2 PHE   138      33.408  35.601  39.808  1.00  0.00           H
ATOM   2172  CD2 PHE   138      35.002  36.159  38.535  1.00  0.00           C
ATOM   2173  HD2 PHE   138      35.070  37.100  39.059  1.00  0.00           H
ATOM   2174  C   PHE   138      38.182  36.989  39.023  1.00  0.00           C
ATOM   2175  O   PHE   138      38.539  35.821  39.084  1.00  0.00           O
ATOM   2176  N   THR   139      38.072  37.850  40.087  1.00  0.00           N
ATOM   2177  H   THR   139      37.730  38.774  39.865  1.00  0.00           H
ATOM   2178  CA  THR   139      38.118  37.454  41.494  1.00  0.00           C
ATOM   2179  HA  THR   139      39.170  37.217  41.647  1.00  0.00           H
ATOM   2180  CB  THR   139      37.758  38.643  42.423  1.00  0.00           C
ATOM   2181  HB  THR   139      36.798  39.110  42.201  1.00  0.00           H
ATOM   2182  CG2 THR   139      37.787  38.197  43.949  1.00  0.00           C
ATOM   2183 HG21 THR   139      38.790  37.886  44.244  1.00  0.00           H
ATOM   2184 HG22 THR   139      37.039  37.418  44.088  1.00  0.00           H
ATOM   2185 HG23 THR   139      37.562  39.059  44.577  1.00  0.00           H
ATOM   2186  OG1 THR   139      38.797  39.563  42.264  1.00  0.00           O
ATOM   2187  HG1 THR   139      38.586  39.988  41.430  1.00  0.00           H
ATOM   2188  C   THR   139      37.032  36.352  41.818  1.00  0.00           C
ATOM   2189  O   THR   139      35.903  36.663  42.068  1.00  0.00           O
ATOM   2190  N   PHE   140      37.507  35.118  42.007  1.00  0.00           N
ATOM   2191  H   PHE   140      38.462  35.033  41.690  1.00  0.00           H
ATOM   2192  CA  PHE   140      36.699  33.911  42.265  1.00  0.00           C
ATOM   2193  HA  PHE   140      35.748  34.312  42.615  1.00  0.00           H
ATOM   2194  CB  PHE   140      36.378  33.102  40.958  1.00  0.00           C
ATOM   2195  HB2 PHE   140      36.277  33.693  40.048  1.00  0.00           H
ATOM   2196  HB3 PHE   140      37.276  32.592  40.607  1.00  0.00           H
ATOM   2197  CG  PHE   140      35.357  32.028  41.091  1.00  0.00           C
ATOM   2198  CD1 PHE   140      34.052  32.456  41.228  1.00  0.00           C
ATOM   2199  HD1 PHE   140      33.797  33.504  41.184  1.00  0.00           H
ATOM   2200  CE1 PHE   140      32.951  31.550  41.138  1.00  0.00           C
ATOM   2201  HE1 PHE   140      31.956  31.942  40.987  1.00  0.00           H
ATOM   2202  CZ  PHE   140      33.278  30.158  41.011  1.00  0.00           C
ATOM   2203  HZ  PHE   140      32.435  29.492  40.898  1.00  0.00           H
ATOM   2204  CE2 PHE   140      34.636  29.714  40.996  1.00  0.00           C
ATOM   2205  HE2 PHE   140      34.937  28.679  40.919  1.00  0.00           H
ATOM   2206  CD2 PHE   140      35.633  30.669  41.059  1.00  0.00           C
ATOM   2207  HD2 PHE   140      36.637  30.316  40.876  1.00  0.00           H
ATOM   2208  C   PHE   140      37.316  33.088  43.409  1.00  0.00           C
ATOM   2209  O   PHE   140      37.822  32.000  43.211  1.00  0.00           O
ATOM   2210  N   SER   141      37.285  33.628  44.618  1.00  0.00           N
ATOM   2211  H   SER   141      36.823  34.525  44.659  1.00  0.00           H
ATOM   2212  CA  SER   141      38.036  33.045  45.786  1.00  0.00           C
ATOM   2213  HA  SER   141      39.020  32.725  45.444  1.00  0.00           H
ATOM   2214  CB  SER   141      38.201  34.190  46.828  1.00  0.00           C
ATOM   2215  HB2 SER   141      37.309  34.631  47.272  1.00  0.00           H
ATOM   2216  HB3 SER   141      38.605  33.710  47.720  1.00  0.00           H
ATOM   2217  OG  SER   141      39.053  35.190  46.338  1.00  0.00           O
ATOM   2218  HG  SER   141      39.601  35.439  47.086  1.00  0.00           H
ATOM   2219  C   SER   141      37.426  31.851  46.436  1.00  0.00           C
ATOM   2220  O   SER   141      37.900  31.201  47.392  1.00  0.00           O
ATOM   2221  N   PHE   142      36.247  31.426  45.800  1.00  0.00           N
ATOM   2222  H   PHE   142      35.775  32.113  45.230  1.00  0.00           H
ATOM   2223  CA  PHE   142      35.661  30.024  45.872  1.00  0.00           C
ATOM   2224  HA  PHE   142      35.257  29.966  46.882  1.00  0.00           H
ATOM   2225  CB  PHE   142      34.431  29.863  44.990  1.00  0.00           C
ATOM   2226  HB2 PHE   142      34.779  29.923  43.958  1.00  0.00           H
ATOM   2227  HB3 PHE   142      34.001  28.879  45.172  1.00  0.00           H
ATOM   2228  CG  PHE   142      33.348  30.976  45.220  1.00  0.00           C
ATOM   2229  CD1 PHE   142      33.411  32.087  44.354  1.00  0.00           C
ATOM   2230  HD1 PHE   142      34.272  32.274  43.731  1.00  0.00           H
ATOM   2231  CE1 PHE   142      32.465  33.098  44.473  1.00  0.00           C
ATOM   2232  HE1 PHE   142      32.568  33.879  43.734  1.00  0.00           H
ATOM   2233  CZ  PHE   142      31.441  33.024  45.501  1.00  0.00           C
ATOM   2234  HZ  PHE   142      30.707  33.811  45.590  1.00  0.00           H
ATOM   2235  CE2 PHE   142      31.386  31.876  46.302  1.00  0.00           C
ATOM   2236  HE2 PHE   142      30.573  31.670  46.983  1.00  0.00           H
ATOM   2237  CD2 PHE   142      32.338  30.858  46.153  1.00  0.00           C
ATOM   2238  HD2 PHE   142      32.304  29.883  46.614  1.00  0.00           H
ATOM   2239  C   PHE   142      36.670  28.912  45.541  1.00  0.00           C
ATOM   2240  O   PHE   142      37.592  29.100  44.726  1.00  0.00           O
ATOM   2241  N   PRO   143      36.634  27.782  46.195  1.00  0.00           N
ATOM   2242  CD  PRO   143      35.797  27.468  47.334  1.00  0.00           C
ATOM   2243  HD2 PRO   143      34.861  26.976  47.071  1.00  0.00           H
ATOM   2244  HD3 PRO   143      35.716  28.367  47.944  1.00  0.00           H
ATOM   2245  CG  PRO   143      36.628  26.393  48.172  1.00  0.00           C
ATOM   2246  HG2 PRO   143      35.911  25.812  48.751  1.00  0.00           H
ATOM   2247  HG3 PRO   143      37.339  26.996  48.735  1.00  0.00           H
ATOM   2248  CB  PRO   143      37.184  25.604  47.017  1.00  0.00           C
ATOM   2249  HB2 PRO   143      36.426  24.929  46.621  1.00  0.00           H
ATOM   2250  HB3 PRO   143      37.995  24.897  47.198  1.00  0.00           H
ATOM   2251  CA  PRO   143      37.532  26.651  45.954  1.00  0.00           C
ATOM   2252  HA  PRO   143      38.508  27.046  46.233  1.00  0.00           H
ATOM   2253  C   PRO   143      37.585  26.153  44.482  1.00  0.00           C
ATOM   2254  O   PRO   143      36.648  25.459  44.058  1.00  0.00           O
ATOM   2255  N   ALA   144      38.681  26.407  43.815  1.00  0.00           N
ATOM   2256  H   ALA   144      39.407  27.002  44.186  1.00  0.00           H
ATOM   2257  CA  ALA   144      38.831  25.874  42.384  1.00  0.00           C
ATOM   2258  HA  ALA   144      38.306  24.920  42.427  1.00  0.00           H
ATOM   2259  CB  ALA   144      38.202  26.700  41.299  1.00  0.00           C
ATOM   2260  HB1 ALA   144      38.596  27.712  41.402  1.00  0.00           H
ATOM   2261  HB2 ALA   144      37.121  26.705  41.435  1.00  0.00           H
ATOM   2262  HB3 ALA   144      38.482  26.203  40.372  1.00  0.00           H
ATOM   2263  C   ALA   144      40.257  25.397  41.952  1.00  0.00           C
ATOM   2264  O   ALA   144      41.243  26.129  42.155  1.00  0.00           O
ATOM   2265  N   SER   145      40.358  24.228  41.301  1.00  0.00           N
ATOM   2266  H   SER   145      39.548  23.789  40.887  1.00  0.00           H
ATOM   2267  CA  SER   145      41.615  23.766  40.655  1.00  0.00           C
ATOM   2268  HA  SER   145      42.408  23.962  41.377  1.00  0.00           H
ATOM   2269  CB  SER   145      41.522  22.323  40.180  1.00  0.00           C
ATOM   2270  HB2 SER   145      40.751  22.271  39.412  1.00  0.00           H
ATOM   2271  HB3 SER   145      42.511  22.028  39.828  1.00  0.00           H
ATOM   2272  OG  SER   145      41.119  21.371  41.214  1.00  0.00           O
ATOM   2273  HG  SER   145      41.847  20.819  41.509  1.00  0.00           H
ATOM   2274  C   SER   145      41.862  24.724  39.483  1.00  0.00           C
ATOM   2275  O   SER   145      41.071  24.870  38.564  1.00  0.00           O
ATOM   2276  N   GLN   146      43.044  25.395  39.564  1.00  0.00           N
ATOM   2277  H   GLN   146      43.551  25.242  40.424  1.00  0.00           H
ATOM   2278  CA  GLN   146      43.837  25.848  38.386  1.00  0.00           C
ATOM   2279  HA  GLN   146      43.187  25.768  37.515  1.00  0.00           H
ATOM   2280  CB  GLN   146      44.349  27.290  38.469  1.00  0.00           C
ATOM   2281  HB2 GLN   146      44.976  27.340  39.359  1.00  0.00           H
ATOM   2282  HB3 GLN   146      45.037  27.533  37.660  1.00  0.00           H
ATOM   2283  CG  GLN   146      43.256  28.386  38.605  1.00  0.00           C
ATOM   2284  HG2 GLN   146      42.451  28.213  37.891  1.00  0.00           H
ATOM   2285  HG3 GLN   146      42.781  28.365  39.586  1.00  0.00           H
ATOM   2286  CD  GLN   146      43.708  29.803  38.326  1.00  0.00           C
ATOM   2287  OE1 GLN   146      44.732  30.233  38.890  1.00  0.00           O
ATOM   2288  NE2 GLN   146      42.992  30.585  37.604  1.00  0.00           N
ATOM   2289 HE21 GLN   146      43.186  31.559  37.427  1.00  0.00           H
ATOM   2290 HE22 GLN   146      42.129  30.147  37.313  1.00  0.00           H
ATOM   2291  C   GLN   146      45.109  24.928  38.151  1.00  0.00           C
ATOM   2292  O   GLN   146      45.895  24.682  39.047  1.00  0.00           O
ATOM   2293  N   ASN   147      45.278  24.741  36.799  1.00  0.00           N
ATOM   2294  H   ASN   147      44.478  24.971  36.226  1.00  0.00           H
ATOM   2295  CA  ASN   147      46.444  24.358  36.034  1.00  0.00           C
ATOM   2296  HA  ASN   147      47.286  24.074  36.665  1.00  0.00           H
ATOM   2297  CB  ASN   147      46.039  23.269  35.064  1.00  0.00           C
ATOM   2298  HB2 ASN   147      45.335  23.596  34.300  1.00  0.00           H
ATOM   2299  HB3 ASN   147      46.841  22.939  34.403  1.00  0.00           H
ATOM   2300  CG  ASN   147      45.565  22.019  35.771  1.00  0.00           C
ATOM   2301  OD1 ASN   147      45.962  21.681  36.896  1.00  0.00           O
ATOM   2302  ND2 ASN   147      44.557  21.395  35.250  1.00  0.00           N
ATOM   2303 HD21 ASN   147      44.216  21.603  34.321  1.00  0.00           H
ATOM   2304 HD22 ASN   147      44.083  20.736  35.852  1.00  0.00           H
ATOM   2305  C   ASN   147      46.994  25.468  35.151  1.00  0.00           C
ATOM   2306  O   ASN   147      48.138  25.500  34.840  1.00  0.00           O
ATOM   2307  N   LYS   148      46.117  26.517  34.923  1.00  0.00           N
ATOM   2308  H   LYS   148      45.185  26.466  35.309  1.00  0.00           H
ATOM   2309  CA  LYS   148      46.429  27.716  34.216  1.00  0.00           C
ATOM   2310  HA  LYS   148      47.487  27.946  34.344  1.00  0.00           H
ATOM   2311  CB  LYS   148      46.173  27.547  32.653  1.00  0.00           C
ATOM   2312  HB2 LYS   148      46.401  28.556  32.309  1.00  0.00           H
ATOM   2313  HB3 LYS   148      46.872  26.853  32.185  1.00  0.00           H
ATOM   2314  CG  LYS   148      44.715  27.289  32.300  1.00  0.00           C
ATOM   2315  HG2 LYS   148      44.359  26.477  32.933  1.00  0.00           H
ATOM   2316  HG3 LYS   148      44.236  28.212  32.627  1.00  0.00           H
ATOM   2317  CD  LYS   148      44.522  26.852  30.846  1.00  0.00           C
ATOM   2318  HD2 LYS   148      44.973  27.538  30.129  1.00  0.00           H
ATOM   2319  HD3 LYS   148      45.061  25.925  30.650  1.00  0.00           H
ATOM   2320  CE  LYS   148      43.071  26.498  30.448  1.00  0.00           C
ATOM   2321  HE2 LYS   148      42.395  27.278  30.799  1.00  0.00           H
ATOM   2322  HE3 LYS   148      43.125  26.662  29.372  1.00  0.00           H
ATOM   2323  NZ  LYS   148      42.626  25.116  30.733  1.00  0.00           N
ATOM   2324  HZ1 LYS   148      41.728  24.968  30.295  1.00  0.00           H
ATOM   2325  HZ2 LYS   148      42.507  24.892  31.710  1.00  0.00           H
ATOM   2326  HZ3 LYS   148      43.206  24.375  30.364  1.00  0.00           H
ATOM   2327  C   LYS   148      45.603  28.846  34.758  1.00  0.00           C
ATOM   2328  O   LYS   148      44.562  28.640  35.344  1.00  0.00           O
ATOM   2329  N   ILE   149      45.981  30.088  34.556  1.00  0.00           N
ATOM   2330  H   ILE   149      46.859  30.230  34.079  1.00  0.00           H
ATOM   2331  CA  ILE   149      45.252  31.279  35.042  1.00  0.00           C
ATOM   2332  HA  ILE   149      45.046  31.078  36.093  1.00  0.00           H
ATOM   2333  CB  ILE   149      46.152  32.522  34.859  1.00  0.00           C
ATOM   2334  HB  ILE   149      47.130  32.111  35.109  1.00  0.00           H
ATOM   2335  CG2 ILE   149      46.189  33.149  33.393  1.00  0.00           C
ATOM   2336 HG21 ILE   149      45.258  33.713  33.326  1.00  0.00           H
ATOM   2337 HG22 ILE   149      46.248  32.287  32.729  1.00  0.00           H
ATOM   2338 HG23 ILE   149      47.104  33.701  33.181  1.00  0.00           H
ATOM   2339  CG1 ILE   149      45.911  33.634  35.954  1.00  0.00           C
ATOM   2340 HG12 ILE   149      44.960  34.142  35.794  1.00  0.00           H
ATOM   2341 HG13 ILE   149      45.945  33.052  36.875  1.00  0.00           H
ATOM   2342  CD1 ILE   149      46.961  34.747  35.898  1.00  0.00           C
ATOM   2343 HD11 ILE   149      47.967  34.414  35.648  1.00  0.00           H
ATOM   2344 HD12 ILE   149      46.916  35.209  36.885  1.00  0.00           H
ATOM   2345 HD13 ILE   149      46.633  35.558  35.247  1.00  0.00           H
ATOM   2346  C   ILE   149      43.903  31.420  34.345  1.00  0.00           C
ATOM   2347  O   ILE   149      43.015  31.814  35.041  1.00  0.00           O
ATOM   2348  N   ASN   150      43.741  31.138  33.094  1.00  0.00           N
ATOM   2349  H   ASN   150      44.566  30.815  32.609  1.00  0.00           H
ATOM   2350  CA  ASN   150      42.501  31.360  32.422  1.00  0.00           C
ATOM   2351  HA  ASN   150      42.069  32.245  32.887  1.00  0.00           H
ATOM   2352  CB  ASN   150      42.693  31.584  30.952  1.00  0.00           C
ATOM   2353  HB2 ASN   150      41.698  31.758  30.539  1.00  0.00           H
ATOM   2354  HB3 ASN   150      43.158  32.535  30.693  1.00  0.00           H
ATOM   2355  CG  ASN   150      43.341  30.423  30.211  1.00  0.00           C
ATOM   2356  OD1 ASN   150      44.531  30.169  30.388  1.00  0.00           O
ATOM   2357  ND2 ASN   150      42.616  29.703  29.388  1.00  0.00           N
ATOM   2358 HD21 ASN   150      41.647  29.930  29.214  1.00  0.00           H
ATOM   2359 HD22 ASN   150      43.079  29.160  28.674  1.00  0.00           H
ATOM   2360  C   ASN   150      41.444  30.220  32.757  1.00  0.00           C
ATOM   2361  O   ASN   150      40.885  29.591  31.832  1.00  0.00           O
ATOM   2362  N   GLU   151      41.240  29.918  34.048  1.00  0.00           N
ATOM   2363  H   GLU   151      41.809  30.424  34.712  1.00  0.00           H
ATOM   2364  CA  GLU   151      40.534  28.713  34.382  1.00  0.00           C
ATOM   2365  HA  GLU   151      39.760  28.600  33.622  1.00  0.00           H
ATOM   2366  CB  GLU   151      41.601  27.583  34.410  1.00  0.00           C
ATOM   2367  HB2 GLU   151      42.120  27.646  33.454  1.00  0.00           H
ATOM   2368  HB3 GLU   151      42.299  27.763  35.228  1.00  0.00           H
ATOM   2369  CG  GLU   151      41.042  26.222  34.687  1.00  0.00           C
ATOM   2370  HG2 GLU   151      40.801  26.180  35.749  1.00  0.00           H
ATOM   2371  HG3 GLU   151      40.100  26.074  34.157  1.00  0.00           H
ATOM   2372  CD  GLU   151      42.024  25.080  34.403  1.00  0.00           C
ATOM   2373  OE1 GLU   151      42.826  24.794  35.270  1.00  0.00           O
ATOM   2374  OE2 GLU   151      41.937  24.516  33.310  1.00  0.00           O
ATOM   2375  C   GLU   151      39.937  28.762  35.775  1.00  0.00           C
ATOM   2376  O   GLU   151      40.589  29.367  36.625  1.00  0.00           O
ATOM   2377  N   GLY   152      38.805  28.001  36.071  1.00  0.00           N
ATOM   2378  H   GLY   152      38.224  27.741  35.286  1.00  0.00           H
ATOM   2379  CA  GLY   152      38.595  27.521  37.466  1.00  0.00           C
ATOM   2380  HA2 GLY   152      39.549  27.268  37.927  1.00  0.00           H
ATOM   2381  HA3 GLY   152      38.165  28.291  38.108  1.00  0.00           H
ATOM   2382  C   GLY   152      37.654  26.316  37.516  1.00  0.00           C
ATOM   2383  O   GLY   152      36.485  26.444  37.294  1.00  0.00           O
ATOM   2384  N   ILE   153      38.257  25.192  37.790  1.00  0.00           N
ATOM   2385  H   ILE   153      39.264  25.184  37.705  1.00  0.00           H
ATOM   2386  CA  ILE   153      37.564  23.970  37.873  1.00  0.00           C
ATOM   2387  HA  ILE   153      36.699  24.116  37.227  1.00  0.00           H
ATOM   2388  CB  ILE   153      38.385  22.839  37.248  1.00  0.00           C
ATOM   2389  HB  ILE   153      39.376  22.855  37.703  1.00  0.00           H
ATOM   2390  CG2 ILE   153      37.691  21.467  37.562  1.00  0.00           C
ATOM   2391 HG21 ILE   153      38.313  20.605  37.321  1.00  0.00           H
ATOM   2392 HG22 ILE   153      36.825  21.545  36.904  1.00  0.00           H
ATOM   2393 HG23 ILE   153      37.493  21.433  38.634  1.00  0.00           H
ATOM   2394  CG1 ILE   153      38.603  23.018  35.726  1.00  0.00           C
ATOM   2395 HG12 ILE   153      37.673  22.981  35.158  1.00  0.00           H
ATOM   2396 HG13 ILE   153      39.172  23.928  35.543  1.00  0.00           H
ATOM   2397  CD1 ILE   153      39.512  21.902  35.103  1.00  0.00           C
ATOM   2398 HD11 ILE   153      39.106  20.893  35.171  1.00  0.00           H
ATOM   2399 HD12 ILE   153      40.535  22.063  35.443  1.00  0.00           H
ATOM   2400 HD13 ILE   153      39.577  22.143  34.041  1.00  0.00           H
ATOM   2401  C   ILE   153      37.082  23.795  39.305  1.00  0.00           C
ATOM   2402  O   ILE   153      37.923  23.523  40.180  1.00  0.00           O
ATOM   2403  N   LEU   154      35.817  24.102  39.461  1.00  0.00           N
ATOM   2404  H   LEU   154      35.167  24.107  38.688  1.00  0.00           H
ATOM   2405  CA  LEU   154      35.241  24.179  40.805  1.00  0.00           C
ATOM   2406  HA  LEU   154      35.725  24.985  41.356  1.00  0.00           H
ATOM   2407  CB  LEU   154      33.728  24.585  40.709  1.00  0.00           C
ATOM   2408  HB2 LEU   154      33.640  25.440  40.039  1.00  0.00           H
ATOM   2409  HB3 LEU   154      33.171  23.755  40.273  1.00  0.00           H
ATOM   2410  CG  LEU   154      32.948  25.072  41.982  1.00  0.00           C
ATOM   2411  HG  LEU   154      33.664  25.069  42.803  1.00  0.00           H
ATOM   2412  CD1 LEU   154      32.409  26.478  41.807  1.00  0.00           C
ATOM   2413 HD11 LEU   154      31.745  26.850  42.588  1.00  0.00           H
ATOM   2414 HD12 LEU   154      31.884  26.608  40.861  1.00  0.00           H
ATOM   2415 HD13 LEU   154      33.287  27.122  41.746  1.00  0.00           H
ATOM   2416  CD2 LEU   154      31.879  24.111  42.445  1.00  0.00           C
ATOM   2417 HD21 LEU   154      31.447  24.359  43.415  1.00  0.00           H
ATOM   2418 HD22 LEU   154      31.108  23.977  41.687  1.00  0.00           H
ATOM   2419 HD23 LEU   154      32.435  23.202  42.677  1.00  0.00           H
ATOM   2420  C   LEU   154      35.381  22.865  41.593  1.00  0.00           C
ATOM   2421  O   LEU   154      35.024  21.808  41.175  1.00  0.00           O
ATOM   2422  N   GLN   155      35.935  23.015  42.838  1.00  0.00           N
ATOM   2423  H   GLN   155      36.183  23.944  43.146  1.00  0.00           H
ATOM   2424  CA  GLN   155      36.031  21.889  43.697  1.00  0.00           C
ATOM   2425  HA  GLN   155      36.259  20.989  43.126  1.00  0.00           H
ATOM   2426  CB  GLN   155      37.199  22.089  44.720  1.00  0.00           C
ATOM   2427  HB2 GLN   155      37.046  23.054  45.203  1.00  0.00           H
ATOM   2428  HB3 GLN   155      37.281  21.396  45.558  1.00  0.00           H
ATOM   2429  CG  GLN   155      38.521  22.061  43.945  1.00  0.00           C
ATOM   2430  HG2 GLN   155      38.785  21.024  43.738  1.00  0.00           H
ATOM   2431  HG3 GLN   155      38.490  22.591  42.993  1.00  0.00           H
ATOM   2432  CD  GLN   155      39.698  22.599  44.686  1.00  0.00           C
ATOM   2433  OE1 GLN   155      39.737  22.788  45.898  1.00  0.00           O
ATOM   2434  NE2 GLN   155      40.873  22.546  44.004  1.00  0.00           N
ATOM   2435 HE21 GLN   155      41.657  22.358  44.611  1.00  0.00           H
ATOM   2436 HE22 GLN   155      40.949  22.172  43.070  1.00  0.00           H
ATOM   2437  C   GLN   155      34.780  21.706  44.482  1.00  0.00           C
ATOM   2438  O   GLN   155      34.187  20.626  44.503  1.00  0.00           O
ATOM   2439  N   ARG   156      34.261  22.771  45.135  1.00  0.00           N
ATOM   2440  H   ARG   156      34.761  23.648  45.094  1.00  0.00           H
ATOM   2441  CA  ARG   156      32.955  22.893  45.855  1.00  0.00           C
ATOM   2442  HA  ARG   156      32.159  22.354  45.341  1.00  0.00           H
ATOM   2443  CB  ARG   156      33.171  22.191  47.249  1.00  0.00           C
ATOM   2444  HB2 ARG   156      32.226  22.111  47.788  1.00  0.00           H
ATOM   2445  HB3 ARG   156      33.483  21.172  47.020  1.00  0.00           H
ATOM   2446  CG  ARG   156      34.232  22.922  48.127  1.00  0.00           C
ATOM   2447  HG2 ARG   156      35.170  22.903  47.572  1.00  0.00           H
ATOM   2448  HG3 ARG   156      34.034  23.984  48.269  1.00  0.00           H
ATOM   2449  CD  ARG   156      34.499  22.201  49.441  1.00  0.00           C
ATOM   2450  HD2 ARG   156      33.578  21.769  49.833  1.00  0.00           H
ATOM   2451  HD3 ARG   156      35.267  21.434  49.340  1.00  0.00           H
ATOM   2452  NE  ARG   156      35.143  23.115  50.352  1.00  0.00           N
ATOM   2453  HE  ARG   156      36.147  23.007  50.312  1.00  0.00           H
ATOM   2454  CZ  ARG   156      34.610  23.818  51.377  1.00  0.00           C
ATOM   2455  NH1 ARG   156      33.390  23.793  51.662  1.00  0.00           N
ATOM   2456 HH11 ARG   156      32.712  23.252  51.144  1.00  0.00           H
ATOM   2457 HH12 ARG   156      33.004  24.189  52.508  1.00  0.00           H
ATOM   2458  NH2 ARG   156      35.434  24.605  52.054  1.00  0.00           N
ATOM   2459 HH21 ARG   156      36.424  24.619  51.854  1.00  0.00           H
ATOM   2460 HH22 ARG   156      35.045  25.198  52.774  1.00  0.00           H
ATOM   2461  C   ARG   156      32.617  24.407  46.013  1.00  0.00           C
ATOM   2462  O   ARG   156      33.495  25.249  45.978  1.00  0.00           O
ATOM   2463  N   TRP   157      31.330  24.785  46.055  1.00  0.00           N
ATOM   2464  H   TRP   157      30.617  24.071  46.119  1.00  0.00           H
ATOM   2465  CA  TRP   157      30.934  26.171  46.450  1.00  0.00           C
ATOM   2466  HA  TRP   157      31.507  26.971  45.983  1.00  0.00           H
ATOM   2467  CB  TRP   157      29.474  26.488  46.142  1.00  0.00           C
ATOM   2468  HB2 TRP   157      28.841  25.678  46.505  1.00  0.00           H
ATOM   2469  HB3 TRP   157      29.213  27.331  46.781  1.00  0.00           H
ATOM   2470  CG  TRP   157      28.990  26.794  44.735  1.00  0.00           C
ATOM   2471  CD1 TRP   157      28.133  26.075  43.967  1.00  0.00           C
ATOM   2472  HD1 TRP   157      27.631  25.189  44.329  1.00  0.00           H
ATOM   2473  NE1 TRP   157      27.830  26.650  42.773  1.00  0.00           N
ATOM   2474  HE1 TRP   157      27.623  26.099  41.953  1.00  0.00           H
ATOM   2475  CE2 TRP   157      28.596  27.797  42.648  1.00  0.00           C
ATOM   2476  CZ2 TRP   157      28.767  28.675  41.661  1.00  0.00           C
ATOM   2477  HZ2 TRP   157      28.202  28.729  40.742  1.00  0.00           H
ATOM   2478  CH2 TRP   157      29.615  29.785  41.897  1.00  0.00           C
ATOM   2479  HH2 TRP   157      29.710  30.508  41.100  1.00  0.00           H
ATOM   2480  CZ3 TRP   157      30.303  29.970  43.082  1.00  0.00           C
ATOM   2481  HZ3 TRP   157      30.888  30.874  43.167  1.00  0.00           H
ATOM   2482  CE3 TRP   157      30.143  29.041  44.104  1.00  0.00           C
ATOM   2483  HE3 TRP   157      30.668  29.186  45.036  1.00  0.00           H
ATOM   2484  CD2 TRP   157      29.375  27.923  43.859  1.00  0.00           C
ATOM   2485  C   TRP   157      31.244  26.424  47.983  1.00  0.00           C
ATOM   2486  O   TRP   157      31.552  25.499  48.791  1.00  0.00           O
ATOM   2487  N   THR   158      31.192  27.695  48.338  1.00  0.00           N
ATOM   2488  H   THR   158      31.047  28.447  47.680  1.00  0.00           H
ATOM   2489  CA  THR   158      31.197  28.218  49.737  1.00  0.00           C
ATOM   2490  HA  THR   158      31.174  27.350  50.397  1.00  0.00           H
ATOM   2491  CB  THR   158      32.598  28.808  50.032  1.00  0.00           C
ATOM   2492  HB  THR   158      32.576  29.284  51.013  1.00  0.00           H
ATOM   2493  CG2 THR   158      33.703  27.741  49.949  1.00  0.00           C
ATOM   2494 HG21 THR   158      33.813  27.466  48.900  1.00  0.00           H
ATOM   2495 HG22 THR   158      33.430  26.831  50.483  1.00  0.00           H
ATOM   2496 HG23 THR   158      34.672  28.157  50.222  1.00  0.00           H
ATOM   2497  OG1 THR   158      32.946  29.836  49.127  1.00  0.00           O
ATOM   2498  HG1 THR   158      33.876  30.028  49.257  1.00  0.00           H
ATOM   2499  C   THR   158      30.065  29.206  50.007  1.00  0.00           C
ATOM   2500  O   THR   158      29.324  29.516  49.053  1.00  0.00           O
ATOM   2501  N   LYS   159      29.937  29.787  51.234  1.00  0.00           N
ATOM   2502  H   LYS   159      30.718  29.559  51.832  1.00  0.00           H
ATOM   2503  CA  LYS   159      29.050  30.987  51.625  1.00  0.00           C
ATOM   2504  HA  LYS   159      29.000  31.234  52.685  1.00  0.00           H
ATOM   2505  CB  LYS   159      29.654  32.153  50.757  1.00  0.00           C
ATOM   2506  HB2 LYS   159      29.557  31.809  49.728  1.00  0.00           H
ATOM   2507  HB3 LYS   159      29.105  33.051  51.039  1.00  0.00           H
ATOM   2508  CG  LYS   159      31.113  32.535  50.973  1.00  0.00           C
ATOM   2509  HG2 LYS   159      31.147  32.823  52.024  1.00  0.00           H
ATOM   2510  HG3 LYS   159      31.554  31.539  50.921  1.00  0.00           H
ATOM   2511  CD  LYS   159      31.535  33.608  49.997  1.00  0.00           C
ATOM   2512  HD2 LYS   159      31.634  33.093  49.041  1.00  0.00           H
ATOM   2513  HD3 LYS   159      30.753  34.364  49.924  1.00  0.00           H
ATOM   2514  CE  LYS   159      32.900  34.195  50.322  1.00  0.00           C
ATOM   2515  HE2 LYS   159      33.035  35.160  49.833  1.00  0.00           H
ATOM   2516  HE3 LYS   159      32.940  34.373  51.396  1.00  0.00           H
ATOM   2517  NZ  LYS   159      34.062  33.285  50.016  1.00  0.00           N
ATOM   2518  HZ1 LYS   159      33.932  32.417  50.517  1.00  0.00           H
ATOM   2519  HZ2 LYS   159      34.853  33.636  50.539  1.00  0.00           H
ATOM   2520  HZ3 LYS   159      34.387  33.315  49.061  1.00  0.00           H
ATOM   2521  C   LYS   159      27.588  30.839  51.171  1.00  0.00           C
ATOM   2522  O   LYS   159      27.014  31.681  50.527  1.00  0.00           O
ATOM   2523  N   GLY   160      27.161  29.607  51.425  1.00  0.00           N
ATOM   2524  H   GLY   160      27.940  29.004  51.644  1.00  0.00           H
ATOM   2525  CA  GLY   160      25.809  29.006  51.125  1.00  0.00           C
ATOM   2526  HA2 GLY   160      25.745  27.948  51.382  1.00  0.00           H
ATOM   2527  HA3 GLY   160      25.049  29.438  51.776  1.00  0.00           H
ATOM   2528  C   GLY   160      25.290  29.200  49.673  1.00  0.00           C
ATOM   2529  O   GLY   160      24.110  29.056  49.505  1.00  0.00           O
ATOM   2530  N   PHE   161      26.175  29.351  48.695  1.00  0.00           N
ATOM   2531  H   PHE   161      27.123  29.468  49.023  1.00  0.00           H
ATOM   2532  CA  PHE   161      25.869  28.889  47.354  1.00  0.00           C
ATOM   2533  HA  PHE   161      24.902  29.285  47.043  1.00  0.00           H
ATOM   2534  CB  PHE   161      26.950  29.348  46.374  1.00  0.00           C
ATOM   2535  HB2 PHE   161      27.987  29.212  46.677  1.00  0.00           H
ATOM   2536  HB3 PHE   161      26.729  28.851  45.429  1.00  0.00           H
ATOM   2537  CG  PHE   161      26.884  30.896  46.014  1.00  0.00           C
ATOM   2538  CD1 PHE   161      27.606  31.883  46.708  1.00  0.00           C
ATOM   2539  HD1 PHE   161      28.286  31.574  47.489  1.00  0.00           H
ATOM   2540  CE1 PHE   161      27.861  33.192  46.200  1.00  0.00           C
ATOM   2541  HE1 PHE   161      28.579  33.853  46.661  1.00  0.00           H
ATOM   2542  CZ  PHE   161      27.180  33.583  45.051  1.00  0.00           C
ATOM   2543  HZ  PHE   161      27.153  34.579  44.635  1.00  0.00           H
ATOM   2544  CE2 PHE   161      26.241  32.732  44.463  1.00  0.00           C
ATOM   2545  HE2 PHE   161      25.770  33.044  43.543  1.00  0.00           H
ATOM   2546  CD2 PHE   161      26.123  31.408  44.915  1.00  0.00           C
ATOM   2547  HD2 PHE   161      25.647  30.719  44.233  1.00  0.00           H
ATOM   2548  C   PHE   161      25.871  27.280  47.290  1.00  0.00           C
ATOM   2549  O   PHE   161      26.727  26.683  47.933  1.00  0.00           O
ATOM   2550  N   ASP   162      24.995  26.700  46.504  1.00  0.00           N
ATOM   2551  H   ASP   162      24.256  27.224  46.060  1.00  0.00           H
ATOM   2552  CA  ASP   162      24.759  25.169  46.386  1.00  0.00           C
ATOM   2553  HA  ASP   162      25.699  24.645  46.557  1.00  0.00           H
ATOM   2554  CB  ASP   162      23.756  24.758  47.410  1.00  0.00           C
ATOM   2555  HB2 ASP   162      23.940  25.236  48.372  1.00  0.00           H
ATOM   2556  HB3 ASP   162      22.776  25.079  47.056  1.00  0.00           H
ATOM   2557  CG  ASP   162      23.802  23.290  47.806  1.00  0.00           C
ATOM   2558  OD1 ASP   162      24.653  22.524  47.287  1.00  0.00           O
ATOM   2559  OD2 ASP   162      22.974  22.874  48.654  1.00  0.00           O
ATOM   2560  C   ASP   162      24.226  24.766  44.952  1.00  0.00           C
ATOM   2561  O   ASP   162      23.645  23.716  44.882  1.00  0.00           O
ATOM   2562  N   ILE   163      24.450  25.594  43.863  1.00  0.00           N
ATOM   2563  H   ILE   163      25.091  26.351  44.053  1.00  0.00           H
ATOM   2564  CA  ILE   163      24.048  25.397  42.427  1.00  0.00           C
ATOM   2565  HA  ILE   163      22.966  25.400  42.295  1.00  0.00           H
ATOM   2566  CB  ILE   163      24.472  26.639  41.558  1.00  0.00           C
ATOM   2567  HB  ILE   163      25.559  26.554  41.563  1.00  0.00           H
ATOM   2568  CG2 ILE   163      23.968  26.467  40.130  1.00  0.00           C
ATOM   2569 HG21 ILE   163      24.515  27.132  39.461  1.00  0.00           H
ATOM   2570 HG22 ILE   163      22.890  26.605  40.063  1.00  0.00           H
ATOM   2571 HG23 ILE   163      24.197  25.469  39.757  1.00  0.00           H
ATOM   2572  CG1 ILE   163      24.038  28.035  42.064  1.00  0.00           C
ATOM   2573 HG12 ILE   163      23.037  28.323  41.743  1.00  0.00           H
ATOM   2574 HG13 ILE   163      23.966  28.099  43.149  1.00  0.00           H
ATOM   2575  CD1 ILE   163      25.092  29.117  41.572  1.00  0.00           C
ATOM   2576 HD11 ILE   163      26.102  28.871  41.896  1.00  0.00           H
ATOM   2577 HD12 ILE   163      24.860  30.095  41.995  1.00  0.00           H
ATOM   2578 HD13 ILE   163      25.091  29.328  40.503  1.00  0.00           H
ATOM   2579  C   ILE   163      24.602  24.011  41.974  1.00  0.00           C
ATOM   2580  O   ILE   163      25.794  23.672  42.137  1.00  0.00           O
ATOM   2581  N   PRO   164      23.690  23.122  41.304  1.00  0.00           N
ATOM   2582  CD  PRO   164      22.253  23.274  41.201  1.00  0.00           C
ATOM   2583  HD2 PRO   164      21.914  24.221  40.782  1.00  0.00           H
ATOM   2584  HD3 PRO   164      21.809  23.132  42.187  1.00  0.00           H
ATOM   2585  CG  PRO   164      21.884  22.185  40.268  1.00  0.00           C
ATOM   2586  HG2 PRO   164      21.913  22.418  39.203  1.00  0.00           H
ATOM   2587  HG3 PRO   164      20.830  21.920  40.342  1.00  0.00           H
ATOM   2588  CB  PRO   164      22.894  21.107  40.585  1.00  0.00           C
ATOM   2589  HB2 PRO   164      22.985  20.331  39.825  1.00  0.00           H
ATOM   2590  HB3 PRO   164      22.572  20.726  41.554  1.00  0.00           H
ATOM   2591  CA  PRO   164      24.192  21.882  40.827  1.00  0.00           C
ATOM   2592  HA  PRO   164      24.762  21.358  41.594  1.00  0.00           H
ATOM   2593  C   PRO   164      24.974  21.972  39.496  1.00  0.00           C
ATOM   2594  O   PRO   164      24.842  22.904  38.721  1.00  0.00           O
ATOM   2595  N   ASN   165      25.631  20.849  39.198  1.00  0.00           N
ATOM   2596  H   ASN   165      25.802  20.156  39.912  1.00  0.00           H
ATOM   2597  CA  ASN   165      26.330  20.638  37.973  1.00  0.00           C
ATOM   2598  HA  ASN   165      26.774  19.643  37.965  1.00  0.00           H
ATOM   2599  CB  ASN   165      25.338  20.546  36.788  1.00  0.00           C
ATOM   2600  HB2 ASN   165      25.015  21.558  36.545  1.00  0.00           H
ATOM   2601  HB3 ASN   165      25.862  20.201  35.896  1.00  0.00           H
ATOM   2602  CG  ASN   165      24.135  19.591  36.956  1.00  0.00           C
ATOM   2603  OD1 ASN   165      23.010  19.984  37.002  1.00  0.00           O
ATOM   2604  ND2 ASN   165      24.427  18.345  37.286  1.00  0.00           N
ATOM   2605 HD21 ASN   165      25.368  17.980  37.314  1.00  0.00           H
ATOM   2606 HD22 ASN   165      23.665  17.745  37.567  1.00  0.00           H
ATOM   2607  C   ASN   165      27.595  21.486  37.747  1.00  0.00           C
ATOM   2608  O   ASN   165      28.304  21.238  36.753  1.00  0.00           O
ATOM   2609  N   ILE   166      27.964  22.495  38.554  1.00  0.00           N
ATOM   2610  H   ILE   166      27.352  22.745  39.319  1.00  0.00           H
ATOM   2611  CA  ILE   166      29.229  23.272  38.354  1.00  0.00           C
ATOM   2612  HA  ILE   166      29.342  23.565  37.310  1.00  0.00           H
ATOM   2613  CB  ILE   166      29.105  24.595  39.114  1.00  0.00           C
ATOM   2614  HB  ILE   166      29.302  24.334  40.154  1.00  0.00           H
ATOM   2615  CG2 ILE   166      30.211  25.520  38.575  1.00  0.00           C
ATOM   2616 HG21 ILE   166      30.079  26.541  38.935  1.00  0.00           H
ATOM   2617 HG22 ILE   166      30.103  25.655  37.498  1.00  0.00           H
ATOM   2618 HG23 ILE   166      31.235  25.253  38.839  1.00  0.00           H
ATOM   2619  CG1 ILE   166      27.681  25.270  39.120  1.00  0.00           C
ATOM   2620 HG12 ILE   166      26.998  24.777  39.812  1.00  0.00           H
ATOM   2621 HG13 ILE   166      27.868  26.274  39.499  1.00  0.00           H
ATOM   2622  CD1 ILE   166      26.895  25.394  37.796  1.00  0.00           C
ATOM   2623 HD11 ILE   166      27.428  26.063  37.121  1.00  0.00           H
ATOM   2624 HD12 ILE   166      26.028  25.997  38.063  1.00  0.00           H
ATOM   2625 HD13 ILE   166      26.596  24.491  37.263  1.00  0.00           H
ATOM   2626  C   ILE   166      30.515  22.444  38.741  1.00  0.00           C
ATOM   2627  O   ILE   166      31.664  22.637  38.200  1.00  0.00           O
ATOM   2628  N   GLU   167      30.350  21.558  39.791  1.00  0.00           N
ATOM   2629  H   GLU   167      29.447  21.418  40.219  1.00  0.00           H
ATOM   2630  CA  GLU   167      31.509  20.943  40.420  1.00  0.00           C
ATOM   2631  HA  GLU   167      32.205  21.750  40.645  1.00  0.00           H
ATOM   2632  CB  GLU   167      30.991  20.260  41.784  1.00  0.00           C
ATOM   2633  HB2 GLU   167      31.865  19.921  42.339  1.00  0.00           H
ATOM   2634  HB3 GLU   167      30.468  21.051  42.321  1.00  0.00           H
ATOM   2635  CG  GLU   167      30.014  19.062  41.651  1.00  0.00           C
ATOM   2636  HG2 GLU   167      30.386  18.242  41.036  1.00  0.00           H
ATOM   2637  HG3 GLU   167      29.779  18.688  42.647  1.00  0.00           H
ATOM   2638  CD  GLU   167      28.597  19.397  40.953  1.00  0.00           C
ATOM   2639  OE1 GLU   167      27.975  18.501  40.369  1.00  0.00           O
ATOM   2640  OE2 GLU   167      28.054  20.539  41.110  1.00  0.00           O
ATOM   2641  C   GLU   167      32.216  19.892  39.538  1.00  0.00           C
ATOM   2642  O   GLU   167      31.531  19.254  38.719  1.00  0.00           O
ATOM   2643  N   ASN   168      33.502  19.820  39.626  1.00  0.00           N
ATOM   2644  H   ASN   168      33.913  20.388  40.355  1.00  0.00           H
ATOM   2645  CA  ASN   168      34.425  19.108  38.672  1.00  0.00           C
ATOM   2646  HA  ASN   168      35.428  19.385  38.999  1.00  0.00           H
ATOM   2647  CB  ASN   168      34.281  17.603  38.842  1.00  0.00           C
ATOM   2648  HB2 ASN   168      33.293  17.306  38.488  1.00  0.00           H
ATOM   2649  HB3 ASN   168      34.923  17.095  38.121  1.00  0.00           H
ATOM   2650  CG  ASN   168      34.590  17.069  40.230  1.00  0.00           C
ATOM   2651  OD1 ASN   168      33.682  16.895  41.027  1.00  0.00           O
ATOM   2652  ND2 ASN   168      35.803  16.781  40.540  1.00  0.00           N
ATOM   2653 HD21 ASN   168      36.541  16.843  39.853  1.00  0.00           H
ATOM   2654 HD22 ASN   168      35.886  16.119  41.298  1.00  0.00           H
ATOM   2655  C   ASN   168      34.368  19.617  37.204  1.00  0.00           C
ATOM   2656  O   ASN   168      34.791  18.926  36.228  1.00  0.00           O
ATOM   2657  N   HID   169      33.873  20.845  36.967  1.00  0.00           N
ATOM   2658  H   HID   169      33.453  21.370  37.720  1.00  0.00           H
ATOM   2659  CA  HID   169      33.947  21.500  35.652  1.00  0.00           C
ATOM   2660  HA  HID   169      34.650  20.998  34.987  1.00  0.00           H
ATOM   2661  CB  HID   169      32.605  21.417  34.934  1.00  0.00           C
ATOM   2662  HB2 HID   169      31.885  21.960  35.546  1.00  0.00           H
ATOM   2663  HB3 HID   169      32.878  21.886  33.990  1.00  0.00           H
ATOM   2664  CG  HID   169      32.007  20.080  34.686  1.00  0.00           C
ATOM   2665  ND1 HID   169      31.414  19.293  35.628  1.00  0.00           N
ATOM   2666  HD1 HID   169      31.184  19.613  36.558  1.00  0.00           H
ATOM   2667  CE1 HID   169      31.046  18.161  35.097  1.00  0.00           C
ATOM   2668  HE1 HID   169      30.537  17.407  35.680  1.00  0.00           H
ATOM   2669  NE2 HID   169      31.369  18.052  33.819  1.00  0.00           N
ATOM   2670  CD2 HID   169      31.978  19.324  33.534  1.00  0.00           C
ATOM   2671  HD2 HID   169      32.442  19.573  32.591  1.00  0.00           H
ATOM   2672  C   HID   169      34.404  22.996  35.751  1.00  0.00           C
ATOM   2673  O   HID   169      34.325  23.589  36.848  1.00  0.00           O
ATOM   2674  N   ASP   170      35.072  23.516  34.706  1.00  0.00           N
ATOM   2675  H   ASP   170      35.344  22.892  33.960  1.00  0.00           H
ATOM   2676  CA  ASP   170      35.589  24.872  34.537  1.00  0.00           C
ATOM   2677  HA  ASP   170      36.183  25.189  35.394  1.00  0.00           H
ATOM   2678  CB  ASP   170      36.586  24.945  33.349  1.00  0.00           C
ATOM   2679  HB2 ASP   170      37.205  24.047  33.348  1.00  0.00           H
ATOM   2680  HB3 ASP   170      35.968  24.766  32.469  1.00  0.00           H
ATOM   2681  CG  ASP   170      37.419  26.259  33.001  1.00  0.00           C
ATOM   2682  OD1 ASP   170      37.058  27.285  33.633  1.00  0.00           O
ATOM   2683  OD2 ASP   170      38.335  26.193  32.141  1.00  0.00           O
ATOM   2684  C   ASP   170      34.382  25.830  34.399  1.00  0.00           C
ATOM   2685  O   ASP   170      33.591  25.776  33.460  1.00  0.00           O
ATOM   2686  N   VAL   171      34.354  26.849  35.288  1.00  0.00           N
ATOM   2687  H   VAL   171      35.091  26.858  35.979  1.00  0.00           H
ATOM   2688  CA  VAL   171      33.359  27.927  35.355  1.00  0.00           C
ATOM   2689  HA  VAL   171      32.338  27.544  35.339  1.00  0.00           H
ATOM   2690  CB  VAL   171      33.487  28.754  36.710  1.00  0.00           C
ATOM   2691  HB  VAL   171      32.754  29.561  36.722  1.00  0.00           H
ATOM   2692  CG1 VAL   171      33.317  27.797  37.926  1.00  0.00           C
ATOM   2693 HG11 VAL   171      34.131  27.075  37.846  1.00  0.00           H
ATOM   2694 HG12 VAL   171      33.426  28.411  38.820  1.00  0.00           H
ATOM   2695 HG13 VAL   171      32.295  27.423  37.873  1.00  0.00           H
ATOM   2696  CG2 VAL   171      34.884  29.494  36.928  1.00  0.00           C
ATOM   2697 HG21 VAL   171      34.780  30.432  36.381  1.00  0.00           H
ATOM   2698 HG22 VAL   171      35.652  28.954  36.375  1.00  0.00           H
ATOM   2699 HG23 VAL   171      35.130  29.540  37.989  1.00  0.00           H
ATOM   2700  C   VAL   171      33.573  28.973  34.294  1.00  0.00           C
ATOM   2701  O   VAL   171      32.619  29.601  33.881  1.00  0.00           O
ATOM   2702  N   VAL   172      34.775  29.187  33.749  1.00  0.00           N
ATOM   2703  H   VAL   172      35.540  28.596  34.042  1.00  0.00           H
ATOM   2704  CA  VAL   172      35.095  30.316  32.941  1.00  0.00           C
ATOM   2705  HA  VAL   172      34.700  31.217  33.411  1.00  0.00           H
ATOM   2706  CB  VAL   172      36.613  30.521  32.794  1.00  0.00           C
ATOM   2707  HB  VAL   172      37.071  29.580  32.492  1.00  0.00           H
ATOM   2708  CG1 VAL   172      37.145  31.595  31.837  1.00  0.00           C
ATOM   2709 HG11 VAL   172      37.021  32.635  32.136  1.00  0.00           H
ATOM   2710 HG12 VAL   172      38.218  31.455  31.714  1.00  0.00           H
ATOM   2711 HG13 VAL   172      36.677  31.536  30.854  1.00  0.00           H
ATOM   2712  CG2 VAL   172      37.254  30.869  34.149  1.00  0.00           C
ATOM   2713 HG21 VAL   172      37.014  30.171  34.950  1.00  0.00           H
ATOM   2714 HG22 VAL   172      36.845  31.831  34.459  1.00  0.00           H
ATOM   2715 HG23 VAL   172      38.326  30.844  33.947  1.00  0.00           H
ATOM   2716  C   VAL   172      34.413  30.237  31.492  1.00  0.00           C
ATOM   2717  O   VAL   172      33.971  31.288  31.009  1.00  0.00           O
ATOM   2718  N   PRO   173      34.229  29.061  30.895  1.00  0.00           N
ATOM   2719  CD  PRO   173      35.101  27.947  30.914  1.00  0.00           C
ATOM   2720  HD2 PRO   173      35.004  27.298  31.784  1.00  0.00           H
ATOM   2721  HD3 PRO   173      36.141  28.275  30.886  1.00  0.00           H
ATOM   2722  CG  PRO   173      34.855  27.073  29.665  1.00  0.00           C
ATOM   2723  HG2 PRO   173      35.034  26.007  29.799  1.00  0.00           H
ATOM   2724  HG3 PRO   173      35.451  27.398  28.813  1.00  0.00           H
ATOM   2725  CB  PRO   173      33.395  27.424  29.382  1.00  0.00           C
ATOM   2726  HB2 PRO   173      32.681  26.928  30.039  1.00  0.00           H
ATOM   2727  HB3 PRO   173      33.151  27.097  28.371  1.00  0.00           H
ATOM   2728  CA  PRO   173      33.343  28.896  29.780  1.00  0.00           C
ATOM   2729  HA  PRO   173      33.772  29.385  28.906  1.00  0.00           H
ATOM   2730  C   PRO   173      31.866  29.256  29.989  1.00  0.00           C
ATOM   2731  O   PRO   173      31.248  29.674  29.027  1.00  0.00           O
ATOM   2732  N   MET   174      31.345  29.310  31.200  1.00  0.00           N
ATOM   2733  H   MET   174      31.986  29.127  31.960  1.00  0.00           H
ATOM   2734  CA  MET   174      29.931  29.492  31.536  1.00  0.00           C
ATOM   2735  HA  MET   174      29.281  28.834  30.958  1.00  0.00           H
ATOM   2736  CB  MET   174      29.632  28.954  32.972  1.00  0.00           C
ATOM   2737  HB2 MET   174      30.049  29.663  33.687  1.00  0.00           H
ATOM   2738  HB3 MET   174      28.554  29.027  33.125  1.00  0.00           H
ATOM   2739  CG  MET   174      29.982  27.501  33.228  1.00  0.00           C
ATOM   2740  HG2 MET   174      29.330  26.846  32.652  1.00  0.00           H
ATOM   2741  HG3 MET   174      31.029  27.395  32.941  1.00  0.00           H
ATOM   2742  SD  MET   174      29.744  26.968  35.008  1.00  0.00           S
ATOM   2743  CE  MET   174      29.897  25.265  34.698  1.00  0.00           C
ATOM   2744  HE1 MET   174      29.330  24.984  33.811  1.00  0.00           H
ATOM   2745  HE2 MET   174      30.953  25.011  34.610  1.00  0.00           H
ATOM   2746  HE3 MET   174      29.415  24.776  35.543  1.00  0.00           H
ATOM   2747  C   MET   174      29.530  30.949  31.425  1.00  0.00           C
ATOM   2748  O   MET   174      28.634  31.391  30.642  1.00  0.00           O
ATOM   2749  N   LEU   175      30.392  31.755  32.102  1.00  0.00           N
ATOM   2750  H   LEU   175      31.123  31.401  32.701  1.00  0.00           H
ATOM   2751  CA  LEU   175      30.442  33.184  32.032  1.00  0.00           C
ATOM   2752  HA  LEU   175      29.478  33.572  32.364  1.00  0.00           H
ATOM   2753  CB  LEU   175      31.480  33.659  33.048  1.00  0.00           C
ATOM   2754  HB2 LEU   175      31.016  33.499  34.020  1.00  0.00           H
ATOM   2755  HB3 LEU   175      32.372  33.036  32.995  1.00  0.00           H
ATOM   2756  CG  LEU   175      31.743  35.147  32.982  1.00  0.00           C
ATOM   2757  HG  LEU   175      31.921  35.418  31.941  1.00  0.00           H
ATOM   2758  CD1 LEU   175      30.387  35.825  33.511  1.00  0.00           C
ATOM   2759 HD11 LEU   175      29.595  35.735  32.767  1.00  0.00           H
ATOM   2760 HD12 LEU   175      30.552  36.897  33.627  1.00  0.00           H
ATOM   2761 HD13 LEU   175      30.179  35.530  34.539  1.00  0.00           H
ATOM   2762  CD2 LEU   175      32.794  35.459  34.040  1.00  0.00           C
ATOM   2763 HD21 LEU   175      32.854  36.545  33.972  1.00  0.00           H
ATOM   2764 HD22 LEU   175      32.602  35.200  35.080  1.00  0.00           H
ATOM   2765 HD23 LEU   175      33.828  35.239  33.772  1.00  0.00           H
ATOM   2766  C   LEU   175      30.613  33.617  30.562  1.00  0.00           C
ATOM   2767  O   LEU   175      29.886  34.433  30.039  1.00  0.00           O
ATOM   2768  N   GLN   176      31.539  33.023  29.815  1.00  0.00           N
ATOM   2769  H   GLN   176      32.125  32.278  30.164  1.00  0.00           H
ATOM   2770  CA  GLN   176      31.748  33.435  28.481  1.00  0.00           C
ATOM   2771  HA  GLN   176      31.865  34.519  28.464  1.00  0.00           H
ATOM   2772  CB  GLN   176      33.129  32.989  27.976  1.00  0.00           C
ATOM   2773  HB2 GLN   176      33.366  32.001  28.367  1.00  0.00           H
ATOM   2774  HB3 GLN   176      33.164  33.028  26.886  1.00  0.00           H
ATOM   2775  CG  GLN   176      34.280  33.952  28.496  1.00  0.00           C
ATOM   2776  HG2 GLN   176      33.959  34.994  28.478  1.00  0.00           H
ATOM   2777  HG3 GLN   176      34.549  33.719  29.526  1.00  0.00           H
ATOM   2778  CD  GLN   176      35.465  33.892  27.504  1.00  0.00           C
ATOM   2779  OE1 GLN   176      36.196  32.908  27.402  1.00  0.00           O
ATOM   2780  NE2 GLN   176      35.656  34.904  26.692  1.00  0.00           N
ATOM   2781 HE21 GLN   176      36.405  34.743  26.034  1.00  0.00           H
ATOM   2782 HE22 GLN   176      35.144  35.768  26.804  1.00  0.00           H
ATOM   2783  C   GLN   176      30.606  33.099  27.465  1.00  0.00           C
ATOM   2784  O   GLN   176      30.265  33.983  26.658  1.00  0.00           O
ATOM   2785  N   LYS   177      29.951  31.916  27.627  1.00  0.00           N
ATOM   2786  H   LYS   177      30.426  31.260  28.230  1.00  0.00           H
ATOM   2787  CA  LYS   177      28.780  31.352  26.983  1.00  0.00           C
ATOM   2788  HA  LYS   177      28.862  31.468  25.902  1.00  0.00           H
ATOM   2789  CB  LYS   177      28.709  29.925  27.438  1.00  0.00           C
ATOM   2790  HB2 LYS   177      29.672  29.471  27.204  1.00  0.00           H
ATOM   2791  HB3 LYS   177      28.559  29.954  28.518  1.00  0.00           H
ATOM   2792  CG  LYS   177      27.492  29.235  26.777  1.00  0.00           C
ATOM   2793  HG2 LYS   177      26.552  29.765  26.932  1.00  0.00           H
ATOM   2794  HG3 LYS   177      27.672  28.964  25.736  1.00  0.00           H
ATOM   2795  CD  LYS   177      27.186  27.957  27.648  1.00  0.00           C
ATOM   2796  HD2 LYS   177      28.112  27.403  27.796  1.00  0.00           H
ATOM   2797  HD3 LYS   177      26.844  28.328  28.615  1.00  0.00           H
ATOM   2798  CE  LYS   177      26.139  27.008  26.985  1.00  0.00           C
ATOM   2799  HE2 LYS   177      25.328  27.679  26.700  1.00  0.00           H
ATOM   2800  HE3 LYS   177      26.400  26.637  25.994  1.00  0.00           H
ATOM   2801  NZ  LYS   177      25.785  26.006  27.936  1.00  0.00           N
ATOM   2802  HZ1 LYS   177      26.556  25.398  28.171  1.00  0.00           H
ATOM   2803  HZ2 LYS   177      25.109  25.373  27.534  1.00  0.00           H
ATOM   2804  HZ3 LYS   177      25.329  26.291  28.791  1.00  0.00           H
ATOM   2805  C   LYS   177      27.543  32.204  27.340  1.00  0.00           C
ATOM   2806  O   LYS   177      26.684  32.413  26.507  1.00  0.00           O
ATOM   2807  N   GLN   178      27.471  32.876  28.546  1.00  0.00           N
ATOM   2808  H   GLN   178      28.207  32.865  29.238  1.00  0.00           H
ATOM   2809  CA  GLN   178      26.391  33.852  28.692  1.00  0.00           C
ATOM   2810  HA  GLN   178      25.519  33.548  28.114  1.00  0.00           H
ATOM   2811  CB  GLN   178      26.076  33.845  30.200  1.00  0.00           C
ATOM   2812  HB2 GLN   178      26.934  34.085  30.828  1.00  0.00           H
ATOM   2813  HB3 GLN   178      25.334  34.621  30.389  1.00  0.00           H
ATOM   2814  CG  GLN   178      25.411  32.547  30.695  1.00  0.00           C
ATOM   2815  HG2 GLN   178      26.153  31.753  30.618  1.00  0.00           H
ATOM   2816  HG3 GLN   178      25.192  32.661  31.757  1.00  0.00           H
ATOM   2817  CD  GLN   178      24.188  32.282  29.931  1.00  0.00           C
ATOM   2818  OE1 GLN   178      23.502  33.211  29.505  1.00  0.00           O
ATOM   2819  NE2 GLN   178      23.846  31.049  29.698  1.00  0.00           N
ATOM   2820 HE21 GLN   178      22.948  30.982  29.240  1.00  0.00           H
ATOM   2821 HE22 GLN   178      24.246  30.254  30.176  1.00  0.00           H
ATOM   2822  C   GLN   178      26.623  35.317  28.089  1.00  0.00           C
ATOM   2823  O   GLN   178      25.688  35.962  27.489  1.00  0.00           O
ATOM   2824  N   ILE   179      27.876  35.784  28.226  1.00  0.00           N
ATOM   2825  H   ILE   179      28.481  35.382  28.928  1.00  0.00           H
ATOM   2826  CA  ILE   179      28.340  37.051  27.522  1.00  0.00           C
ATOM   2827  HA  ILE   179      27.878  37.942  27.949  1.00  0.00           H
ATOM   2828  CB  ILE   179      29.886  37.349  27.889  1.00  0.00           C
ATOM   2829  HB  ILE   179      30.414  36.409  27.726  1.00  0.00           H
ATOM   2830  CG2 ILE   179      30.570  38.496  27.074  1.00  0.00           C
ATOM   2831 HG21 ILE   179      31.657  38.468  27.138  1.00  0.00           H
ATOM   2832 HG22 ILE   179      30.198  39.465  27.409  1.00  0.00           H
ATOM   2833 HG23 ILE   179      30.449  38.450  25.992  1.00  0.00           H
ATOM   2834  CG1 ILE   179      29.913  37.574  29.368  1.00  0.00           C
ATOM   2835 HG12 ILE   179      29.639  38.600  29.616  1.00  0.00           H
ATOM   2836 HG13 ILE   179      29.276  36.866  29.897  1.00  0.00           H
ATOM   2837  CD1 ILE   179      31.330  37.407  29.994  1.00  0.00           C
ATOM   2838 HD11 ILE   179      31.148  37.544  31.060  1.00  0.00           H
ATOM   2839 HD12 ILE   179      32.100  38.127  29.718  1.00  0.00           H
ATOM   2840 HD13 ILE   179      31.633  36.366  29.891  1.00  0.00           H
ATOM   2841  C   ILE   179      28.111  37.041  25.999  1.00  0.00           C
ATOM   2842  O   ILE   179      27.661  38.061  25.412  1.00  0.00           O
ATOM   2843  N   THR   180      28.127  35.872  25.450  1.00  0.00           N
ATOM   2844  H   THR   180      28.433  35.060  25.966  1.00  0.00           H
ATOM   2845  CA  THR   180      27.906  35.551  24.075  1.00  0.00           C
ATOM   2846  HA  THR   180      28.620  36.246  23.632  1.00  0.00           H
ATOM   2847  CB  THR   180      28.347  34.132  23.688  1.00  0.00           C
ATOM   2848  HB  THR   180      27.885  33.517  24.460  1.00  0.00           H
ATOM   2849  CG2 THR   180      28.054  33.748  22.270  1.00  0.00           C
ATOM   2850 HG21 THR   180      28.823  33.073  21.895  1.00  0.00           H
ATOM   2851 HG22 THR   180      27.975  34.673  21.700  1.00  0.00           H
ATOM   2852 HG23 THR   180      27.085  33.250  22.290  1.00  0.00           H
ATOM   2853  OG1 THR   180      29.749  33.995  23.845  1.00  0.00           O
ATOM   2854  HG1 THR   180      29.893  33.118  23.485  1.00  0.00           H
ATOM   2855  C   THR   180      26.526  35.823  23.537  1.00  0.00           C
ATOM   2856  O   THR   180      26.404  36.595  22.562  1.00  0.00           O
ATOM   2857  N   LYS   181      25.452  35.159  24.026  1.00  0.00           N
ATOM   2858  H   LYS   181      25.591  34.417  24.698  1.00  0.00           H
ATOM   2859  CA  LYS   181      24.061  35.458  23.628  1.00  0.00           C
ATOM   2860  HA  LYS   181      23.964  35.410  22.544  1.00  0.00           H
ATOM   2861  CB  LYS   181      23.106  34.451  24.353  1.00  0.00           C
ATOM   2862  HB2 LYS   181      22.293  34.202  23.672  1.00  0.00           H
ATOM   2863  HB3 LYS   181      23.632  33.565  24.706  1.00  0.00           H
ATOM   2864  CG  LYS   181      22.444  35.036  25.644  1.00  0.00           C
ATOM   2865  HG2 LYS   181      23.202  35.506  26.271  1.00  0.00           H
ATOM   2866  HG3 LYS   181      21.822  35.906  25.432  1.00  0.00           H
ATOM   2867  CD  LYS   181      21.642  34.016  26.416  1.00  0.00           C
ATOM   2868  HD2 LYS   181      21.349  33.169  25.796  1.00  0.00           H
ATOM   2869  HD3 LYS   181      22.329  33.597  27.151  1.00  0.00           H
ATOM   2870  CE  LYS   181      20.457  34.766  27.032  1.00  0.00           C
ATOM   2871  HE2 LYS   181      20.784  35.700  27.489  1.00  0.00           H
ATOM   2872  HE3 LYS   181      19.733  34.924  26.232  1.00  0.00           H
ATOM   2873  NZ  LYS   181      19.737  33.906  28.007  1.00  0.00           N
ATOM   2874  HZ1 LYS   181      20.246  33.899  28.879  1.00  0.00           H
ATOM   2875  HZ2 LYS   181      19.621  32.950  27.700  1.00  0.00           H
ATOM   2876  HZ3 LYS   181      18.809  34.232  28.235  1.00  0.00           H
ATOM   2877  C   LYS   181      23.681  36.929  23.832  1.00  0.00           C
ATOM   2878  O   LYS   181      22.763  37.403  23.369  1.00  0.00           O
ATOM   2879  N   ARG   182      24.481  37.686  24.586  1.00  0.00           N
ATOM   2880  H   ARG   182      25.329  37.250  24.919  1.00  0.00           H
ATOM   2881  CA  ARG   182      24.376  39.175  24.813  1.00  0.00           C
ATOM   2882  HA  ARG   182      23.355  39.486  24.592  1.00  0.00           H
ATOM   2883  CB  ARG   182      24.729  39.381  26.265  1.00  0.00           C
ATOM   2884  HB2 ARG   182      25.631  38.812  26.488  1.00  0.00           H
ATOM   2885  HB3 ARG   182      24.947  40.442  26.392  1.00  0.00           H
ATOM   2886  CG  ARG   182      23.706  38.785  27.267  1.00  0.00           C
ATOM   2887  HG2 ARG   182      22.761  39.327  27.247  1.00  0.00           H
ATOM   2888  HG3 ARG   182      23.543  37.763  26.922  1.00  0.00           H
ATOM   2889  CD  ARG   182      24.334  38.707  28.613  1.00  0.00           C
ATOM   2890  HD2 ARG   182      25.157  37.993  28.648  1.00  0.00           H
ATOM   2891  HD3 ARG   182      24.705  39.676  28.945  1.00  0.00           H
ATOM   2892  NE  ARG   182      23.319  38.233  29.597  1.00  0.00           N
ATOM   2893  HE  ARG   182      22.800  39.005  29.993  1.00  0.00           H
ATOM   2894  CZ  ARG   182      22.852  37.049  29.901  1.00  0.00           C
ATOM   2895  NH1 ARG   182      21.853  36.866  30.696  1.00  0.00           N
ATOM   2896 HH11 ARG   182      21.451  37.698  31.105  1.00  0.00           H
ATOM   2897 HH12 ARG   182      21.409  35.963  30.610  1.00  0.00           H
ATOM   2898  NH2 ARG   182      23.270  35.912  29.371  1.00  0.00           N
ATOM   2899 HH21 ARG   182      24.159  35.790  28.908  1.00  0.00           H
ATOM   2900 HH22 ARG   182      22.901  35.045  29.734  1.00  0.00           H
ATOM   2901  C   ARG   182      25.223  39.971  23.877  1.00  0.00           C
ATOM   2902  O   ARG   182      25.138  41.206  23.937  1.00  0.00           O
ATOM   2903  N   ASN   183      26.141  39.328  23.124  1.00  0.00           N
ATOM   2904  H   ASN   183      26.082  38.320  23.155  1.00  0.00           H
ATOM   2905  CA  ASN   183      27.075  39.899  22.151  1.00  0.00           C
ATOM   2906  HA  ASN   183      27.829  39.141  21.938  1.00  0.00           H
ATOM   2907  CB  ASN   183      26.430  40.170  20.822  1.00  0.00           C
ATOM   2908  HB2 ASN   183      25.654  40.917  20.990  1.00  0.00           H
ATOM   2909  HB3 ASN   183      27.130  40.496  20.053  1.00  0.00           H
ATOM   2910  CG  ASN   183      25.762  38.957  20.209  1.00  0.00           C
ATOM   2911  OD1 ASN   183      26.433  38.035  19.757  1.00  0.00           O
ATOM   2912  ND2 ASN   183      24.442  38.819  20.001  1.00  0.00           N
ATOM   2913 HD21 ASN   183      23.817  39.534  20.348  1.00  0.00           H
ATOM   2914 HD22 ASN   183      24.047  37.994  19.571  1.00  0.00           H
ATOM   2915  C   ASN   183      27.916  41.071  22.769  1.00  0.00           C
ATOM   2916  O   ASN   183      28.314  41.937  22.012  1.00  0.00           O
ATOM   2917  N   ILE   184      28.327  41.021  24.042  1.00  0.00           N
ATOM   2918  H   ILE   184      28.136  40.257  24.675  1.00  0.00           H
ATOM   2919  CA  ILE   184      29.159  42.098  24.643  1.00  0.00           C
ATOM   2920  HA  ILE   184      28.682  43.033  24.350  1.00  0.00           H
ATOM   2921  CB  ILE   184      29.087  42.114  26.224  1.00  0.00           C
ATOM   2922  HB  ILE   184      29.702  41.318  26.645  1.00  0.00           H
ATOM   2923  CG2 ILE   184      29.526  43.413  26.907  1.00  0.00           C
ATOM   2924 HG21 ILE   184      28.741  44.161  26.806  1.00  0.00           H
ATOM   2925 HG22 ILE   184      30.432  43.847  26.484  1.00  0.00           H
ATOM   2926 HG23 ILE   184      29.422  43.299  27.985  1.00  0.00           H
ATOM   2927  CG1 ILE   184      27.677  41.736  26.744  1.00  0.00           C
ATOM   2928 HG12 ILE   184      26.997  42.558  26.524  1.00  0.00           H
ATOM   2929 HG13 ILE   184      27.227  40.866  26.267  1.00  0.00           H
ATOM   2930  CD1 ILE   184      27.603  41.352  28.210  1.00  0.00           C
ATOM   2931 HD11 ILE   184      28.412  40.707  28.553  1.00  0.00           H
ATOM   2932 HD12 ILE   184      26.631  40.909  28.426  1.00  0.00           H
ATOM   2933 HD13 ILE   184      27.778  42.270  28.769  1.00  0.00           H
ATOM   2934  C   ILE   184      30.601  41.941  24.193  1.00  0.00           C
ATOM   2935  O   ILE   184      31.132  40.827  24.311  1.00  0.00           O
ATOM   2936  N   PRO   185      31.312  42.960  23.758  1.00  0.00           N
ATOM   2937  CD  PRO   185      30.765  44.318  23.619  1.00  0.00           C
ATOM   2938  HD2 PRO   185      30.606  44.742  24.611  1.00  0.00           H
ATOM   2939  HD3 PRO   185      29.862  44.246  23.013  1.00  0.00           H
ATOM   2940  CG  PRO   185      31.928  45.048  22.868  1.00  0.00           C
ATOM   2941  HG2 PRO   185      32.326  45.896  23.424  1.00  0.00           H
ATOM   2942  HG3 PRO   185      31.502  45.500  21.972  1.00  0.00           H
ATOM   2943  CB  PRO   185      33.065  44.141  22.455  1.00  0.00           C
ATOM   2944  HB2 PRO   185      34.016  44.669  22.531  1.00  0.00           H
ATOM   2945  HB3 PRO   185      33.006  43.844  21.408  1.00  0.00           H
ATOM   2946  CA  PRO   185      32.741  42.913  23.326  1.00  0.00           C
ATOM   2947  HA  PRO   185      32.885  42.080  22.638  1.00  0.00           H
ATOM   2948  C   PRO   185      33.693  42.771  24.510  1.00  0.00           C
ATOM   2949  O   PRO   185      34.339  43.686  24.933  1.00  0.00           O
ATOM   2950  N   ILE   186      33.758  41.462  24.933  1.00  0.00           N
ATOM   2951  H   ILE   186      33.231  40.745  24.456  1.00  0.00           H
ATOM   2952  CA  ILE   186      34.591  41.077  26.028  1.00  0.00           C
ATOM   2953  HA  ILE   186      35.307  41.892  26.138  1.00  0.00           H
ATOM   2954  CB  ILE   186      33.817  40.959  27.386  1.00  0.00           C
ATOM   2955  HB  ILE   186      32.902  40.413  27.156  1.00  0.00           H
ATOM   2956  CG2 ILE   186      34.541  40.231  28.549  1.00  0.00           C
ATOM   2957 HG21 ILE   186      35.437  40.780  28.841  1.00  0.00           H
ATOM   2958 HG22 ILE   186      34.888  39.229  28.298  1.00  0.00           H
ATOM   2959 HG23 ILE   186      33.720  40.175  29.265  1.00  0.00           H
ATOM   2960  CG1 ILE   186      33.395  42.343  27.835  1.00  0.00           C
ATOM   2961 HG12 ILE   186      34.256  42.907  28.195  1.00  0.00           H
ATOM   2962 HG13 ILE   186      33.003  42.945  27.015  1.00  0.00           H
ATOM   2963  CD1 ILE   186      32.360  42.337  28.904  1.00  0.00           C
ATOM   2964 HD11 ILE   186      31.739  41.467  28.688  1.00  0.00           H
ATOM   2965 HD12 ILE   186      31.692  43.198  28.891  1.00  0.00           H
ATOM   2966 HD13 ILE   186      32.825  42.178  29.877  1.00  0.00           H
ATOM   2967  C   ILE   186      35.343  39.787  25.682  1.00  0.00           C
ATOM   2968  O   ILE   186      34.813  38.812  25.211  1.00  0.00           O
ATOM   2969  N   GLU   187      36.565  39.691  26.207  1.00  0.00           N
ATOM   2970  H   GLU   187      36.937  40.526  26.635  1.00  0.00           H
ATOM   2971  CA  GLU   187      37.475  38.528  26.185  1.00  0.00           C
ATOM   2972  HA  GLU   187      37.028  37.645  25.729  1.00  0.00           H
ATOM   2973  CB  GLU   187      38.669  38.829  25.188  1.00  0.00           C
ATOM   2974  HB2 GLU   187      39.316  39.630  25.543  1.00  0.00           H
ATOM   2975  HB3 GLU   187      39.287  37.942  25.048  1.00  0.00           H
ATOM   2976  CG  GLU   187      38.178  39.186  23.729  1.00  0.00           C
ATOM   2977  HG2 GLU   187      37.563  40.081  23.820  1.00  0.00           H
ATOM   2978  HG3 GLU   187      39.004  39.477  23.082  1.00  0.00           H
ATOM   2979  CD  GLU   187      37.290  38.139  23.058  1.00  0.00           C
ATOM   2980  OE1 GLU   187      37.285  36.948  23.430  1.00  0.00           O
ATOM   2981  OE2 GLU   187      36.541  38.497  22.172  1.00  0.00           O
ATOM   2982  C   GLU   187      37.964  38.281  27.623  1.00  0.00           C
ATOM   2983  O   GLU   187      38.761  38.947  28.241  1.00  0.00           O
ATOM   2984  N   VAL   188      37.392  37.229  28.243  1.00  0.00           N
ATOM   2985  H   VAL   188      36.691  36.657  27.792  1.00  0.00           H
ATOM   2986  CA  VAL   188      37.890  36.756  29.579  1.00  0.00           C
ATOM   2987  HA  VAL   188      37.981  37.641  30.208  1.00  0.00           H
ATOM   2988  CB  VAL   188      36.956  35.831  30.380  1.00  0.00           C
ATOM   2989  HB  VAL   188      36.799  34.840  29.954  1.00  0.00           H
ATOM   2990  CG1 VAL   188      37.459  35.680  31.844  1.00  0.00           C
ATOM   2991 HG11 VAL   188      37.621  36.720  32.127  1.00  0.00           H
ATOM   2992 HG12 VAL   188      36.723  35.344  32.574  1.00  0.00           H
ATOM   2993 HG13 VAL   188      38.316  35.009  31.906  1.00  0.00           H
ATOM   2994  CG2 VAL   188      35.580  36.542  30.522  1.00  0.00           C
ATOM   2995 HG21 VAL   188      35.661  37.583  30.837  1.00  0.00           H
ATOM   2996 HG22 VAL   188      34.895  35.974  31.152  1.00  0.00           H
ATOM   2997 HG23 VAL   188      35.141  36.726  29.542  1.00  0.00           H
ATOM   2998  C   VAL   188      39.279  36.144  29.546  1.00  0.00           C
ATOM   2999  O   VAL   188      39.477  35.202  28.738  1.00  0.00           O
ATOM   3000  N   VAL   189      40.279  36.598  30.273  1.00  0.00           N
ATOM   3001  H   VAL   189      40.029  37.324  30.928  1.00  0.00           H
ATOM   3002  CA  VAL   189      41.748  36.254  30.219  1.00  0.00           C
ATOM   3003  HA  VAL   189      41.922  35.450  29.505  1.00  0.00           H
ATOM   3004  CB  VAL   189      42.651  37.437  29.828  1.00  0.00           C
ATOM   3005  HB  VAL   189      43.681  37.133  30.012  1.00  0.00           H
ATOM   3006  CG1 VAL   189      42.547  37.837  28.389  1.00  0.00           C
ATOM   3007 HG11 VAL   189      41.549  38.142  28.073  1.00  0.00           H
ATOM   3008 HG12 VAL   189      43.296  38.623  28.292  1.00  0.00           H
ATOM   3009 HG13 VAL   189      42.844  37.017  27.736  1.00  0.00           H
ATOM   3010  CG2 VAL   189      42.502  38.696  30.765  1.00  0.00           C
ATOM   3011 HG21 VAL   189      42.571  38.473  31.829  1.00  0.00           H
ATOM   3012 HG22 VAL   189      41.537  39.171  30.592  1.00  0.00           H
ATOM   3013 HG23 VAL   189      43.314  39.400  30.586  1.00  0.00           H
ATOM   3014  C   VAL   189      42.318  35.609  31.511  1.00  0.00           C
ATOM   3015  O   VAL   189      43.366  35.011  31.537  1.00  0.00           O
ATOM   3016  N   ALA   190      41.565  35.628  32.594  1.00  0.00           N
ATOM   3017  H   ALA   190      40.678  36.111  32.589  1.00  0.00           H
ATOM   3018  CA  ALA   190      42.183  35.320  33.931  1.00  0.00           C
ATOM   3019  HA  ALA   190      42.744  34.386  33.888  1.00  0.00           H
ATOM   3020  CB  ALA   190      43.126  36.452  34.368  1.00  0.00           C
ATOM   3021  HB1 ALA   190      42.469  37.255  34.705  1.00  0.00           H
ATOM   3022  HB2 ALA   190      43.644  36.761  33.460  1.00  0.00           H
ATOM   3023  HB3 ALA   190      43.800  36.013  35.102  1.00  0.00           H
ATOM   3024  C   ALA   190      41.135  35.064  34.967  1.00  0.00           C
ATOM   3025  O   ALA   190      40.137  35.728  35.032  1.00  0.00           O
ATOM   3026  N   LEU   191      41.455  34.199  35.950  1.00  0.00           N
ATOM   3027  H   LEU   191      42.316  33.688  35.811  1.00  0.00           H
ATOM   3028  CA  LEU   191      40.728  33.931  37.159  1.00  0.00           C
ATOM   3029  HA  LEU   191      39.967  34.708  37.243  1.00  0.00           H
ATOM   3030  CB  LEU   191      39.979  32.622  37.048  1.00  0.00           C
ATOM   3031  HB2 LEU   191      39.457  32.727  36.096  1.00  0.00           H
ATOM   3032  HB3 LEU   191      40.647  31.768  36.938  1.00  0.00           H
ATOM   3033  CG  LEU   191      39.008  32.319  38.193  1.00  0.00           C
ATOM   3034  HG  LEU   191      38.694  33.239  38.687  1.00  0.00           H
ATOM   3035  CD1 LEU   191      37.758  31.678  37.643  1.00  0.00           C
ATOM   3036 HD11 LEU   191      37.313  32.346  36.905  1.00  0.00           H
ATOM   3037 HD12 LEU   191      37.090  31.525  38.491  1.00  0.00           H
ATOM   3038 HD13 LEU   191      37.970  30.714  37.182  1.00  0.00           H
ATOM   3039  CD2 LEU   191      39.693  31.415  39.214  1.00  0.00           C
ATOM   3040 HD21 LEU   191      40.098  30.511  38.760  1.00  0.00           H
ATOM   3041 HD22 LEU   191      40.559  31.850  39.713  1.00  0.00           H
ATOM   3042 HD23 LEU   191      38.981  31.223  40.017  1.00  0.00           H
ATOM   3043  C   LEU   191      41.712  34.110  38.376  1.00  0.00           C
ATOM   3044  O   LEU   191      42.926  33.757  38.246  1.00  0.00           O
ATOM   3045  N   ILE   192      41.209  34.782  39.380  1.00  0.00           N
ATOM   3046  H   ILE   192      40.212  34.677  39.503  1.00  0.00           H
ATOM   3047  CA  ILE   192      41.962  35.412  40.478  1.00  0.00           C
ATOM   3048  HA  ILE   192      43.023  35.176  40.548  1.00  0.00           H
ATOM   3049  CB  ILE   192      41.928  36.907  40.315  1.00  0.00           C
ATOM   3050  HB  ILE   192      40.882  37.208  40.255  1.00  0.00           H
ATOM   3051  CG2 ILE   192      42.391  37.786  41.502  1.00  0.00           C
ATOM   3052 HG21 ILE   192      41.617  37.676  42.262  1.00  0.00           H
ATOM   3053 HG22 ILE   192      42.285  38.817  41.166  1.00  0.00           H
ATOM   3054 HG23 ILE   192      43.337  37.475  41.943  1.00  0.00           H
ATOM   3055  CG1 ILE   192      42.716  37.381  39.084  1.00  0.00           C
ATOM   3056 HG12 ILE   192      43.147  38.379  39.176  1.00  0.00           H
ATOM   3057 HG13 ILE   192      43.439  36.595  38.871  1.00  0.00           H
ATOM   3058  CD1 ILE   192      41.807  37.527  37.808  1.00  0.00           C
ATOM   3059 HD11 ILE   192      41.262  38.449  38.006  1.00  0.00           H
ATOM   3060 HD12 ILE   192      41.096  36.730  37.594  1.00  0.00           H
ATOM   3061 HD13 ILE   192      42.374  37.628  36.881  1.00  0.00           H
ATOM   3062  C   ILE   192      41.401  34.886  41.821  1.00  0.00           C
ATOM   3063  O   ILE   192      40.393  34.187  41.822  1.00  0.00           O
ATOM   3064  N   ASN   193      42.183  34.976  42.884  1.00  0.00           N
ATOM   3065  H   ASN   193      43.111  35.351  42.749  1.00  0.00           H
ATOM   3066  CA  ASN   193      41.798  35.039  44.275  1.00  0.00           C
ATOM   3067  HA  ASN   193      40.715  34.977  44.392  1.00  0.00           H
ATOM   3068  CB  ASN   193      42.252  33.669  44.789  1.00  0.00           C
ATOM   3069  HB2 ASN   193      41.714  32.900  44.235  1.00  0.00           H
ATOM   3070  HB3 ASN   193      43.277  33.468  44.476  1.00  0.00           H
ATOM   3071  CG  ASN   193      42.223  33.535  46.352  1.00  0.00           C
ATOM   3072  OD1 ASN   193      42.408  34.510  47.076  1.00  0.00           O
ATOM   3073  ND2 ASN   193      41.960  32.370  46.918  1.00  0.00           N
ATOM   3074 HD21 ASN   193      41.733  31.608  46.294  1.00  0.00           H
ATOM   3075 HD22 ASN   193      42.130  32.225  47.903  1.00  0.00           H
ATOM   3076  C   ASN   193      42.320  36.289  44.930  1.00  0.00           C
ATOM   3077  O   ASN   193      43.538  36.577  44.706  1.00  0.00           O
ATOM   3078  N   ASP   194      41.453  36.958  45.742  1.00  0.00           N
ATOM   3079  H   ASP   194      40.524  36.656  46.000  1.00  0.00           H
ATOM   3080  CA  ASP   194      41.741  38.272  46.277  1.00  0.00           C
ATOM   3081  HA  ASP   194      41.938  38.827  45.362  1.00  0.00           H
ATOM   3082  CB  ASP   194      40.511  38.765  46.954  1.00  0.00           C
ATOM   3083  HB2 ASP   194      40.688  39.708  47.470  1.00  0.00           H
ATOM   3084  HB3 ASP   194      39.752  39.120  46.257  1.00  0.00           H
ATOM   3085  CG  ASP   194      39.716  37.777  47.872  1.00  0.00           C
ATOM   3086  OD1 ASP   194      38.551  38.055  48.219  1.00  0.00           O
ATOM   3087  OD2 ASP   194      40.279  36.661  48.204  1.00  0.00           O
ATOM   3088  C   ASP   194      43.010  38.480  47.134  1.00  0.00           C
ATOM   3089  O   ASP   194      43.531  39.598  47.265  1.00  0.00           O
ATOM   3090  N   THR   195      43.494  37.296  47.615  1.00  0.00           N
ATOM   3091  H   THR   195      43.166  36.437  47.197  1.00  0.00           H
ATOM   3092  CA  THR   195      44.776  37.285  48.410  1.00  0.00           C
ATOM   3093  HA  THR   195      44.735  38.112  49.118  1.00  0.00           H
ATOM   3094  CB  THR   195      44.852  35.925  49.179  1.00  0.00           C
ATOM   3095  HB  THR   195      45.477  35.239  48.608  1.00  0.00           H
ATOM   3096  CG2 THR   195      45.627  36.104  50.472  1.00  0.00           C
ATOM   3097 HG21 THR   195      45.231  36.899  51.105  1.00  0.00           H
ATOM   3098 HG22 THR   195      46.696  36.279  50.350  1.00  0.00           H
ATOM   3099 HG23 THR   195      45.654  35.108  50.915  1.00  0.00           H
ATOM   3100  OG1 THR   195      43.626  35.351  49.434  1.00  0.00           O
ATOM   3101  HG1 THR   195      43.240  34.953  48.651  1.00  0.00           H
ATOM   3102  C   THR   195      45.999  37.518  47.463  1.00  0.00           C
ATOM   3103  O   THR   195      46.654  38.600  47.614  1.00  0.00           O
ATOM   3104  N   THR   196      46.051  36.755  46.364  1.00  0.00           N
ATOM   3105  H   THR   196      45.364  36.033  46.204  1.00  0.00           H
ATOM   3106  CA  THR   196      47.009  37.033  45.268  1.00  0.00           C
ATOM   3107  HA  THR   196      47.963  37.269  45.741  1.00  0.00           H
ATOM   3108  CB  THR   196      47.065  35.912  44.231  1.00  0.00           C
ATOM   3109  HB  THR   196      46.292  36.107  43.489  1.00  0.00           H
ATOM   3110  CG2 THR   196      48.482  35.653  43.671  1.00  0.00           C
ATOM   3111 HG21 THR   196      49.158  35.502  44.512  1.00  0.00           H
ATOM   3112 HG22 THR   196      48.863  36.495  43.093  1.00  0.00           H
ATOM   3113 HG23 THR   196      48.476  34.793  43.003  1.00  0.00           H
ATOM   3114  OG1 THR   196      46.662  34.653  44.849  1.00  0.00           O
ATOM   3115  HG1 THR   196      46.381  34.176  44.065  1.00  0.00           H
ATOM   3116  C   THR   196      46.711  38.362  44.564  1.00  0.00           C
ATOM   3117  O   THR   196      47.614  39.021  44.113  1.00  0.00           O
ATOM   3118  N   GLY   197      45.476  38.845  44.462  1.00  0.00           N
ATOM   3119  H   GLY   197      44.704  38.256  44.740  1.00  0.00           H
ATOM   3120  CA  GLY   197      45.138  40.152  43.996  1.00  0.00           C
ATOM   3121  HA2 GLY   197      45.578  40.360  43.021  1.00  0.00           H
ATOM   3122  HA3 GLY   197      44.053  40.177  43.896  1.00  0.00           H
ATOM   3123  C   GLY   197      45.683  41.248  44.898  1.00  0.00           C
ATOM   3124  O   GLY   197      46.241  42.237  44.439  1.00  0.00           O
ATOM   3125  N   THR   198      45.615  41.099  46.263  1.00  0.00           N
ATOM   3126  H   THR   198      45.112  40.285  46.586  1.00  0.00           H
ATOM   3127  CA  THR   198      46.093  42.019  47.291  1.00  0.00           C
ATOM   3128  HA  THR   198      45.635  42.975  47.034  1.00  0.00           H
ATOM   3129  CB  THR   198      45.515  41.613  48.677  1.00  0.00           C
ATOM   3130  HB  THR   198      45.866  40.582  48.739  1.00  0.00           H
ATOM   3131  CG2 THR   198      45.925  42.431  49.929  1.00  0.00           C
ATOM   3132 HG21 THR   198      47.014  42.478  49.977  1.00  0.00           H
ATOM   3133 HG22 THR   198      45.663  41.898  50.843  1.00  0.00           H
ATOM   3134 HG23 THR   198      45.461  43.414  49.850  1.00  0.00           H
ATOM   3135  OG1 THR   198      44.133  41.813  48.829  1.00  0.00           O
ATOM   3136  HG1 THR   198      43.748  41.086  48.334  1.00  0.00           H
ATOM   3137  C   THR   198      47.634  42.134  47.294  1.00  0.00           C
ATOM   3138  O   THR   198      48.160  43.177  47.600  1.00  0.00           O
ATOM   3139  N   LEU   199      48.327  41.145  46.793  1.00  0.00           N
ATOM   3140  H   LEU   199      47.805  40.290  46.661  1.00  0.00           H
ATOM   3141  CA  LEU   199      49.761  41.154  46.388  1.00  0.00           C
ATOM   3142  HA  LEU   199      50.421  41.507  47.182  1.00  0.00           H
ATOM   3143  CB  LEU   199      50.255  39.712  46.035  1.00  0.00           C
ATOM   3144  HB2 LEU   199      50.155  39.134  46.953  1.00  0.00           H
ATOM   3145  HB3 LEU   199      49.655  39.266  45.243  1.00  0.00           H
ATOM   3146  CG  LEU   199      51.679  39.526  45.643  1.00  0.00           C
ATOM   3147  HG  LEU   199      51.919  40.102  44.749  1.00  0.00           H
ATOM   3148  CD1 LEU   199      52.539  40.054  46.834  1.00  0.00           C
ATOM   3149 HD11 LEU   199      53.593  39.813  46.694  1.00  0.00           H
ATOM   3150 HD12 LEU   199      52.191  39.709  47.808  1.00  0.00           H
ATOM   3151 HD13 LEU   199      52.482  41.139  46.756  1.00  0.00           H
ATOM   3152  CD2 LEU   199      51.941  38.042  45.367  1.00  0.00           C
ATOM   3153 HD21 LEU   199      51.553  37.480  46.217  1.00  0.00           H
ATOM   3154 HD22 LEU   199      51.347  37.664  44.536  1.00  0.00           H
ATOM   3155 HD23 LEU   199      52.989  37.833  45.149  1.00  0.00           H
ATOM   3156  C   LEU   199      49.996  42.118  45.218  1.00  0.00           C
ATOM   3157  O   LEU   199      50.682  43.161  45.395  1.00  0.00           O
ATOM   3158  N   VAL   200      49.487  41.758  44.035  1.00  0.00           N
ATOM   3159  H   VAL   200      48.763  41.062  44.142  1.00  0.00           H
ATOM   3160  CA  VAL   200      49.732  42.323  42.697  1.00  0.00           C
ATOM   3161  HA  VAL   200      50.801  42.497  42.576  1.00  0.00           H
ATOM   3162  CB  VAL   200      49.289  41.367  41.465  1.00  0.00           C
ATOM   3163  HB  VAL   200      48.235  41.192  41.682  1.00  0.00           H
ATOM   3164  CG1 VAL   200      49.363  42.137  40.108  1.00  0.00           C
ATOM   3165 HG11 VAL   200      50.405  42.441  40.008  1.00  0.00           H
ATOM   3166 HG12 VAL   200      49.051  41.478  39.298  1.00  0.00           H
ATOM   3167 HG13 VAL   200      48.637  42.950  40.105  1.00  0.00           H
ATOM   3168  CG2 VAL   200      50.018  40.090  41.451  1.00  0.00           C
ATOM   3169 HG21 VAL   200      49.640  39.424  40.676  1.00  0.00           H
ATOM   3170 HG22 VAL   200      49.973  39.595  42.420  1.00  0.00           H
ATOM   3171 HG23 VAL   200      51.045  40.337  41.182  1.00  0.00           H
ATOM   3172  C   VAL   200      49.200  43.772  42.624  1.00  0.00           C
ATOM   3173  O   VAL   200      49.755  44.586  41.879  1.00  0.00           O
ATOM   3174  N   ALA   201      48.122  44.192  43.283  1.00  0.00           N
ATOM   3175  H   ALA   201      47.548  43.547  43.809  1.00  0.00           H
ATOM   3176  CA  ALA   201      47.604  45.547  43.259  1.00  0.00           C
ATOM   3177  HA  ALA   201      47.409  45.802  42.218  1.00  0.00           H
ATOM   3178  CB  ALA   201      46.286  45.533  43.991  1.00  0.00           C
ATOM   3179  HB1 ALA   201      46.120  46.527  44.408  1.00  0.00           H
ATOM   3180  HB2 ALA   201      46.393  44.862  44.843  1.00  0.00           H
ATOM   3181  HB3 ALA   201      45.513  45.182  43.308  1.00  0.00           H
ATOM   3182  C   ALA   201      48.528  46.588  43.948  1.00  0.00           C
ATOM   3183  O   ALA   201      49.060  47.546  43.370  1.00  0.00           O
ATOM   3184  N   SER   202      49.023  46.144  45.191  1.00  0.00           N
ATOM   3185  H   SER   202      48.749  45.249  45.573  1.00  0.00           H
ATOM   3186  CA  SER   202      49.851  46.903  46.082  1.00  0.00           C
ATOM   3187  HA  SER   202      49.388  47.863  46.315  1.00  0.00           H
ATOM   3188  CB  SER   202      49.984  45.985  47.402  1.00  0.00           C
ATOM   3189  HB2 SER   202      50.466  45.060  47.088  1.00  0.00           H
ATOM   3190  HB3 SER   202      50.601  46.525  48.122  1.00  0.00           H
ATOM   3191  OG  SER   202      48.631  45.654  47.811  1.00  0.00           O
ATOM   3192  HG  SER   202      48.548  44.700  47.867  1.00  0.00           H
ATOM   3193  C   SER   202      51.232  47.083  45.456  1.00  0.00           C
ATOM   3194  O   SER   202      51.820  48.148  45.455  1.00  0.00           O
ATOM   3195  N   TYR   203      51.738  45.998  44.815  1.00  0.00           N
ATOM   3196  H   TYR   203      51.120  45.204  44.899  1.00  0.00           H
ATOM   3197  CA  TYR   203      52.990  45.938  44.084  1.00  0.00           C
ATOM   3198  HA  TYR   203      53.759  46.306  44.764  1.00  0.00           H
ATOM   3199  CB  TYR   203      53.396  44.475  43.750  1.00  0.00           C
ATOM   3200  HB2 TYR   203      53.261  43.840  44.626  1.00  0.00           H
ATOM   3201  HB3 TYR   203      52.661  44.038  43.074  1.00  0.00           H
ATOM   3202  CG  TYR   203      54.783  44.228  43.282  1.00  0.00           C
ATOM   3203  CD1 TYR   203      55.858  45.102  43.291  1.00  0.00           C
ATOM   3204  HD1 TYR   203      55.581  46.128  43.480  1.00  0.00           H
ATOM   3205  CE1 TYR   203      57.114  44.714  42.970  1.00  0.00           C
ATOM   3206  HE1 TYR   203      58.008  45.318  43.034  1.00  0.00           H
ATOM   3207  CZ  TYR   203      57.353  43.397  42.575  1.00  0.00           C
ATOM   3208  OH  TYR   203      58.547  43.073  42.063  1.00  0.00           O
ATOM   3209  HH  TYR   203      58.659  42.162  41.781  1.00  0.00           H
ATOM   3210  CE2 TYR   203      56.320  42.457  42.478  1.00  0.00           C
ATOM   3211  HE2 TYR   203      56.463  41.420  42.213  1.00  0.00           H
ATOM   3212  CD2 TYR   203      55.060  42.897  42.917  1.00  0.00           C
ATOM   3213  HD2 TYR   203      54.157  42.306  42.959  1.00  0.00           H
ATOM   3214  C   TYR   203      53.011  46.792  42.833  1.00  0.00           C
ATOM   3215  O   TYR   203      53.925  47.567  42.627  1.00  0.00           O
ATOM   3216  N   TYR   204      52.003  46.773  41.934  1.00  0.00           N
ATOM   3217  H   TYR   204      51.256  46.099  42.023  1.00  0.00           H
ATOM   3218  CA  TYR   204      51.930  47.689  40.833  1.00  0.00           C
ATOM   3219  HA  TYR   204      52.836  47.631  40.228  1.00  0.00           H
ATOM   3220  CB  TYR   204      50.616  47.415  40.065  1.00  0.00           C
ATOM   3221  HB2 TYR   204      50.664  46.393  39.689  1.00  0.00           H
ATOM   3222  HB3 TYR   204      49.709  47.455  40.668  1.00  0.00           H
ATOM   3223  CG  TYR   204      50.443  48.326  38.923  1.00  0.00           C
ATOM   3224  CD1 TYR   204      50.892  48.050  37.588  1.00  0.00           C
ATOM   3225  HD1 TYR   204      51.444  47.154  37.346  1.00  0.00           H
ATOM   3226  CE1 TYR   204      50.677  48.949  36.516  1.00  0.00           C
ATOM   3227  HE1 TYR   204      51.017  48.775  35.506  1.00  0.00           H
ATOM   3228  CZ  TYR   204      49.811  50.072  36.703  1.00  0.00           C
ATOM   3229  OH  TYR   204      49.473  50.818  35.631  1.00  0.00           O
ATOM   3230  HH  TYR   204      49.243  50.203  34.932  1.00  0.00           H
ATOM   3231  CE2 TYR   204      49.331  50.360  38.009  1.00  0.00           C
ATOM   3232  HE2 TYR   204      48.646  51.194  38.072  1.00  0.00           H
ATOM   3233  CD2 TYR   204      49.684  49.527  39.115  1.00  0.00           C
ATOM   3234  HD2 TYR   204      49.319  49.644  40.125  1.00  0.00           H
ATOM   3235  C   TYR   204      51.980  49.219  41.289  1.00  0.00           C
ATOM   3236  O   TYR   204      52.745  49.900  40.579  1.00  0.00           O
ATOM   3237  N   THR   205      51.277  49.528  42.395  1.00  0.00           N
ATOM   3238  H   THR   205      50.752  48.732  42.728  1.00  0.00           H
ATOM   3239  CA  THR   205      51.322  50.877  42.981  1.00  0.00           C
ATOM   3240  HA  THR   205      51.284  51.480  42.074  1.00  0.00           H
ATOM   3241  CB  THR   205      50.042  51.199  43.818  1.00  0.00           C
ATOM   3242  HB  THR   205      50.170  52.082  44.444  1.00  0.00           H
ATOM   3243  CG2 THR   205      48.780  51.314  42.959  1.00  0.00           C
ATOM   3244 HG21 THR   205      47.969  51.524  43.657  1.00  0.00           H
ATOM   3245 HG22 THR   205      48.494  50.415  42.414  1.00  0.00           H
ATOM   3246 HG23 THR   205      48.797  52.104  42.209  1.00  0.00           H
ATOM   3247  OG1 THR   205      49.817  50.069  44.673  1.00  0.00           O
ATOM   3248  HG1 THR   205      49.275  49.394  44.258  1.00  0.00           H
ATOM   3249  C   THR   205      52.514  51.235  43.808  1.00  0.00           C
ATOM   3250  O   THR   205      52.995  52.389  43.713  1.00  0.00           O
ATOM   3251  N   ASP   206      53.082  50.285  44.528  1.00  0.00           N
ATOM   3252  H   ASP   206      52.689  49.371  44.364  1.00  0.00           H
ATOM   3253  CA  ASP   206      54.185  50.382  45.577  1.00  0.00           C
ATOM   3254  HA  ASP   206      54.682  51.352  45.564  1.00  0.00           H
ATOM   3255  CB  ASP   206      53.649  50.453  47.002  1.00  0.00           C
ATOM   3256  HB2 ASP   206      53.177  51.414  47.208  1.00  0.00           H
ATOM   3257  HB3 ASP   206      52.882  49.724  47.262  1.00  0.00           H
ATOM   3258  CG  ASP   206      54.711  50.399  48.093  1.00  0.00           C
ATOM   3259  OD1 ASP   206      54.378  50.160  49.295  1.00  0.00           O
ATOM   3260  OD2 ASP   206      55.914  50.470  47.765  1.00  0.00           O
ATOM   3261  C   ASP   206      55.162  49.202  45.390  1.00  0.00           C
ATOM   3262  O   ASP   206      54.901  48.071  45.846  1.00  0.00           O
ATOM   3263  N   PRO   207      56.368  49.462  44.826  1.00  0.00           N
ATOM   3264  CD  PRO   207      56.796  50.754  44.383  1.00  0.00           C
ATOM   3265  HD2 PRO   207      56.906  51.360  45.281  1.00  0.00           H
ATOM   3266  HD3 PRO   207      56.095  51.188  43.669  1.00  0.00           H
ATOM   3267  CG  PRO   207      58.175  50.601  43.671  1.00  0.00           C
ATOM   3268  HG2 PRO   207      58.990  50.737  44.383  1.00  0.00           H
ATOM   3269  HG3 PRO   207      58.247  51.174  42.747  1.00  0.00           H
ATOM   3270  CB  PRO   207      58.130  49.085  43.354  1.00  0.00           C
ATOM   3271  HB2 PRO   207      59.113  48.683  43.105  1.00  0.00           H
ATOM   3272  HB3 PRO   207      57.556  49.014  42.430  1.00  0.00           H
ATOM   3273  CA  PRO   207      57.298  48.411  44.491  1.00  0.00           C
ATOM   3274  HA  PRO   207      56.787  47.500  44.179  1.00  0.00           H
ATOM   3275  C   PRO   207      58.286  47.999  45.543  1.00  0.00           C
ATOM   3276  O   PRO   207      59.094  47.132  45.258  1.00  0.00           O
ATOM   3277  N   GLU   208      58.082  48.543  46.738  1.00  0.00           N
ATOM   3278  H   GLU   208      57.354  49.224  46.901  1.00  0.00           H
ATOM   3279  CA  GLU   208      58.569  47.864  47.987  1.00  0.00           C
ATOM   3280  HA  GLU   208      59.596  47.548  47.806  1.00  0.00           H
ATOM   3281  CB  GLU   208      58.563  48.839  49.063  1.00  0.00           C
ATOM   3282  HB2 GLU   208      57.508  49.000  49.285  1.00  0.00           H
ATOM   3283  HB3 GLU   208      59.136  48.393  49.875  1.00  0.00           H
ATOM   3284  CG  GLU   208      59.221  50.124  48.789  1.00  0.00           C
ATOM   3285  HG2 GLU   208      58.534  50.640  48.118  1.00  0.00           H
ATOM   3286  HG3 GLU   208      59.299  50.632  49.750  1.00  0.00           H
ATOM   3287  CD  GLU   208      60.633  49.908  48.220  1.00  0.00           C
ATOM   3288  OE1 GLU   208      61.458  49.370  49.031  1.00  0.00           O
ATOM   3289  OE2 GLU   208      60.974  50.487  47.155  1.00  0.00           O
ATOM   3290  C   GLU   208      57.826  46.584  48.363  1.00  0.00           C
ATOM   3291  O   GLU   208      58.455  45.903  49.206  1.00  0.00           O
ATOM   3292  N   THR   209      56.599  46.287  47.795  1.00  0.00           N
ATOM   3293  H   THR   209      56.354  46.819  46.971  1.00  0.00           H
ATOM   3294  CA  THR   209      55.747  45.168  48.244  1.00  0.00           C
ATOM   3295  HA  THR   209      55.367  45.300  49.256  1.00  0.00           H
ATOM   3296  CB  THR   209      54.451  45.180  47.418  1.00  0.00           C
ATOM   3297  HB  THR   209      54.729  45.096  46.367  1.00  0.00           H
ATOM   3298  CG2 THR   209      53.516  43.973  47.632  1.00  0.00           C
ATOM   3299 HG21 THR   209      52.809  44.022  46.803  1.00  0.00           H
ATOM   3300 HG22 THR   209      52.877  44.175  48.491  1.00  0.00           H
ATOM   3301 HG23 THR   209      54.039  43.019  47.710  1.00  0.00           H
ATOM   3302  OG1 THR   209      53.618  46.315  47.665  1.00  0.00           O
ATOM   3303  HG1 THR   209      53.937  47.032  47.113  1.00  0.00           H
ATOM   3304  C   THR   209      56.464  43.892  48.097  1.00  0.00           C
ATOM   3305  O   THR   209      56.869  43.645  46.934  1.00  0.00           O
ATOM   3306  N   LYS   210      56.450  43.010  49.113  1.00  0.00           N
ATOM   3307  H   LYS   210      56.086  43.333  49.999  1.00  0.00           H
ATOM   3308  CA  LYS   210      56.873  41.656  48.949  1.00  0.00           C
ATOM   3309  HA  LYS   210      57.218  41.584  47.918  1.00  0.00           H
ATOM   3310  CB  LYS   210      58.141  41.354  49.734  1.00  0.00           C
ATOM   3311  HB2 LYS   210      57.801  41.343  50.770  1.00  0.00           H
ATOM   3312  HB3 LYS   210      58.391  40.318  49.503  1.00  0.00           H
ATOM   3313  CG  LYS   210      59.489  42.259  49.730  1.00  0.00           C
ATOM   3314  HG2 LYS   210      59.044  43.247  49.848  1.00  0.00           H
ATOM   3315  HG3 LYS   210      60.135  42.112  50.596  1.00  0.00           H
ATOM   3316  CD  LYS   210      60.089  42.141  48.352  1.00  0.00           C
ATOM   3317  HD2 LYS   210      60.136  41.109  48.007  1.00  0.00           H
ATOM   3318  HD3 LYS   210      59.507  42.800  47.709  1.00  0.00           H
ATOM   3319  CE  LYS   210      61.570  42.502  48.382  1.00  0.00           C
ATOM   3320  HE2 LYS   210      62.018  41.979  49.228  1.00  0.00           H
ATOM   3321  HE3 LYS   210      62.121  42.058  47.552  1.00  0.00           H
ATOM   3322  NZ  LYS   210      61.897  43.984  48.463  1.00  0.00           N
ATOM   3323  HZ1 LYS   210      61.698  44.430  49.347  1.00  0.00           H
ATOM   3324  HZ2 LYS   210      61.352  44.535  47.813  1.00  0.00           H
ATOM   3325  HZ3 LYS   210      62.838  44.255  48.215  1.00  0.00           H
ATOM   3326  C   LYS   210      55.792  40.592  49.222  1.00  0.00           C
ATOM   3327  O   LYS   210      55.938  39.456  48.788  1.00  0.00           O
ATOM   3328  N   MET   211      54.734  40.985  49.930  1.00  0.00           N
ATOM   3329  H   MET   211      54.687  41.971  50.144  1.00  0.00           H
ATOM   3330  CA  MET   211      53.601  40.103  50.287  1.00  0.00           C
ATOM   3331  HA  MET   211      53.441  39.454  49.425  1.00  0.00           H
ATOM   3332  CB  MET   211      54.152  39.236  51.469  1.00  0.00           C
ATOM   3333  HB2 MET   211      55.001  38.608  51.198  1.00  0.00           H
ATOM   3334  HB3 MET   211      54.447  39.897  52.285  1.00  0.00           H
ATOM   3335  CG  MET   211      53.132  38.299  52.148  1.00  0.00           C
ATOM   3336  HG2 MET   211      52.250  38.853  52.470  1.00  0.00           H
ATOM   3337  HG3 MET   211      52.906  37.433  51.524  1.00  0.00           H
ATOM   3338  SD  MET   211      53.859  37.632  53.699  1.00  0.00           S
ATOM   3339  CE  MET   211      52.327  36.757  54.208  1.00  0.00           C
ATOM   3340  HE1 MET   211      52.503  36.202  55.129  1.00  0.00           H
ATOM   3341  HE2 MET   211      51.539  37.503  54.321  1.00  0.00           H
ATOM   3342  HE3 MET   211      52.120  35.920  53.542  1.00  0.00           H
ATOM   3343  C   MET   211      52.321  40.985  50.536  1.00  0.00           C
ATOM   3344  O   MET   211      52.409  42.122  50.981  1.00  0.00           O
ATOM   3345  N   GLY   212      51.175  40.336  50.206  1.00  0.00           N
ATOM   3346  H   GLY   212      51.181  39.336  50.067  1.00  0.00           H
ATOM   3347  CA  GLY   212      49.854  40.822  50.551  1.00  0.00           C
ATOM   3348  HA2 GLY   212      49.979  41.749  51.109  1.00  0.00           H
ATOM   3349  HA3 GLY   212      49.251  41.059  49.674  1.00  0.00           H
ATOM   3350  C   GLY   212      49.108  39.823  51.404  1.00  0.00           C
ATOM   3351  O   GLY   212      49.279  38.640  51.183  1.00  0.00           O
ATOM   3352  N   VAL   213      48.378  40.260  52.437  1.00  0.00           N
ATOM   3353  H   VAL   213      48.181  41.247  52.529  1.00  0.00           H
ATOM   3354  CA  VAL   213      47.872  39.381  53.576  1.00  0.00           C
ATOM   3355  HA  VAL   213      47.739  38.391  53.142  1.00  0.00           H
ATOM   3356  CB  VAL   213      48.975  39.052  54.626  1.00  0.00           C
ATOM   3357  HB  VAL   213      49.693  38.381  54.152  1.00  0.00           H
ATOM   3358  CG1 VAL   213      49.565  40.350  55.245  1.00  0.00           C
ATOM   3359 HG11 VAL   213      48.911  40.775  56.008  1.00  0.00           H
ATOM   3360 HG12 VAL   213      50.475  40.029  55.750  1.00  0.00           H
ATOM   3361 HG13 VAL   213      49.911  41.122  54.558  1.00  0.00           H
ATOM   3362  CG2 VAL   213      48.400  38.076  55.686  1.00  0.00           C
ATOM   3363 HG21 VAL   213      47.643  38.522  56.332  1.00  0.00           H
ATOM   3364 HG22 VAL   213      49.126  37.613  56.354  1.00  0.00           H
ATOM   3365 HG23 VAL   213      47.894  37.220  55.240  1.00  0.00           H
ATOM   3366  C   VAL   213      46.492  39.905  54.099  1.00  0.00           C
ATOM   3367  O   VAL   213      46.340  41.121  54.218  1.00  0.00           O
ATOM   3368  N   ILE   214      45.529  39.010  54.380  1.00  0.00           N
ATOM   3369  H   ILE   214      45.736  38.027  54.479  1.00  0.00           H
ATOM   3370  CA  ILE   214      44.185  39.425  54.781  1.00  0.00           C
ATOM   3371  HA  ILE   214      44.083  40.508  54.826  1.00  0.00           H
ATOM   3372  CB  ILE   214      43.119  39.056  53.682  1.00  0.00           C
ATOM   3373  HB  ILE   214      43.183  37.976  53.551  1.00  0.00           H
ATOM   3374  CG2 ILE   214      41.692  39.358  54.178  1.00  0.00           C
ATOM   3375 HG21 ILE   214      41.426  40.412  54.246  1.00  0.00           H
ATOM   3376 HG22 ILE   214      41.377  38.928  55.128  1.00  0.00           H
ATOM   3377 HG23 ILE   214      40.984  38.904  53.485  1.00  0.00           H
ATOM   3378  CG1 ILE   214      43.317  39.915  52.351  1.00  0.00           C
ATOM   3379 HG12 ILE   214      43.312  40.989  52.536  1.00  0.00           H
ATOM   3380 HG13 ILE   214      44.372  39.764  52.127  1.00  0.00           H
ATOM   3381  CD1 ILE   214      42.539  39.476  51.137  1.00  0.00           C
ATOM   3382 HD11 ILE   214      42.498  38.404  50.940  1.00  0.00           H
ATOM   3383 HD12 ILE   214      42.927  40.038  50.288  1.00  0.00           H
ATOM   3384 HD13 ILE   214      41.559  39.932  51.271  1.00  0.00           H
ATOM   3385  C   ILE   214      43.904  38.939  56.197  1.00  0.00           C
ATOM   3386  O   ILE   214      43.771  37.691  56.405  1.00  0.00           O
ATOM   3387  N   PHE   215      43.801  39.804  57.208  1.00  0.00           N
ATOM   3388  H   PHE   215      43.947  40.752  56.890  1.00  0.00           H
ATOM   3389  CA  PHE   215      43.446  39.484  58.600  1.00  0.00           C
ATOM   3390  HA  PHE   215      43.694  38.436  58.770  1.00  0.00           H
ATOM   3391  CB  PHE   215      44.381  40.380  59.436  1.00  0.00           C
ATOM   3392  HB2 PHE   215      44.043  41.360  59.098  1.00  0.00           H
ATOM   3393  HB3 PHE   215      44.219  40.344  60.512  1.00  0.00           H
ATOM   3394  CG  PHE   215      45.895  40.337  59.164  1.00  0.00           C
ATOM   3395  CD1 PHE   215      46.724  39.616  59.992  1.00  0.00           C
ATOM   3396  HD1 PHE   215      46.333  38.969  60.764  1.00  0.00           H
ATOM   3397  CE1 PHE   215      48.061  39.818  59.966  1.00  0.00           C
ATOM   3398  HE1 PHE   215      48.694  39.385  60.726  1.00  0.00           H
ATOM   3399  CZ  PHE   215      48.619  40.770  59.094  1.00  0.00           C
ATOM   3400  HZ  PHE   215      49.658  41.039  59.223  1.00  0.00           H
ATOM   3401  CE2 PHE   215      47.801  41.506  58.222  1.00  0.00           C
ATOM   3402  HE2 PHE   215      48.201  42.310  57.623  1.00  0.00           H
ATOM   3403  CD2 PHE   215      46.437  41.195  58.201  1.00  0.00           C
ATOM   3404  HD2 PHE   215      45.757  41.724  57.552  1.00  0.00           H
ATOM   3405  C   PHE   215      41.916  39.762  58.775  1.00  0.00           C
ATOM   3406  O   PHE   215      41.410  40.298  59.794  1.00  0.00           O
ATOM   3407  N   GLY   216      41.101  39.239  57.827  1.00  0.00           N
ATOM   3408  H   GLY   216      41.548  38.647  57.143  1.00  0.00           H
ATOM   3409  CA  GLY   216      39.593  39.379  57.842  1.00  0.00           C
ATOM   3410  HA2 GLY   216      39.343  40.393  58.155  1.00  0.00           H
ATOM   3411  HA3 GLY   216      39.351  39.233  56.789  1.00  0.00           H
ATOM   3412  C   GLY   216      38.957  38.241  58.720  1.00  0.00           C
ATOM   3413  O   GLY   216      39.106  38.168  59.899  1.00  0.00           O
ATOM   3414  N   THR   217      38.217  37.350  58.045  1.00  0.00           N
ATOM   3415  H   THR   217      38.079  37.444  57.048  1.00  0.00           H
ATOM   3416  CA  THR   217      37.589  36.100  58.577  1.00  0.00           C
ATOM   3417  HA  THR   217      37.352  36.386  59.602  1.00  0.00           H
ATOM   3418  CB  THR   217      36.237  35.640  57.880  1.00  0.00           C
ATOM   3419  HB  THR   217      35.884  34.718  58.344  1.00  0.00           H
ATOM   3420  CG2 THR   217      35.242  36.765  58.172  1.00  0.00           C
ATOM   3421 HG21 THR   217      34.372  36.684  57.520  1.00  0.00           H
ATOM   3422 HG22 THR   217      35.709  37.725  57.952  1.00  0.00           H
ATOM   3423 HG23 THR   217      34.854  36.652  59.185  1.00  0.00           H
ATOM   3424  OG1 THR   217      36.312  35.508  56.510  1.00  0.00           O
ATOM   3425  HG1 THR   217      36.878  34.777  56.249  1.00  0.00           H
ATOM   3426  C   THR   217      38.631  34.997  58.514  1.00  0.00           C
ATOM   3427  O   THR   217      38.373  33.913  58.039  1.00  0.00           O
ATOM   3428  N   GLY   218      39.854  35.242  58.793  1.00  0.00           N
ATOM   3429  H   GLY   218      40.072  36.215  58.954  1.00  0.00           H
ATOM   3430  CA  GLY   218      40.971  34.402  58.455  1.00  0.00           C
ATOM   3431  HA2 GLY   218      41.146  33.493  59.030  1.00  0.00           H
ATOM   3432  HA3 GLY   218      40.935  34.146  57.396  1.00  0.00           H
ATOM   3433  C   GLY   218      42.201  35.296  58.549  1.00  0.00           C
ATOM   3434  O   GLY   218      42.197  36.419  59.229  1.00  0.00           O
ATOM   3435  N   VAL   219      43.355  34.817  58.167  1.00  0.00           N
ATOM   3436  H   VAL   219      43.351  33.890  57.767  1.00  0.00           H
ATOM   3437  CA  VAL   219      44.752  35.353  58.366  1.00  0.00           C
ATOM   3438  HA  VAL   219      44.757  36.435  58.497  1.00  0.00           H
ATOM   3439  CB  VAL   219      45.301  34.806  59.775  1.00  0.00           C
ATOM   3440  HB  VAL   219      44.565  34.765  60.578  1.00  0.00           H
ATOM   3441  CG1 VAL   219      45.721  33.306  59.589  1.00  0.00           C
ATOM   3442 HG11 VAL   219      46.071  32.996  60.573  1.00  0.00           H
ATOM   3443 HG12 VAL   219      44.814  32.715  59.464  1.00  0.00           H
ATOM   3444 HG13 VAL   219      46.514  33.089  58.871  1.00  0.00           H
ATOM   3445  CG2 VAL   219      46.452  35.553  60.459  1.00  0.00           C
ATOM   3446 HG21 VAL   219      47.361  35.396  59.879  1.00  0.00           H
ATOM   3447 HG22 VAL   219      46.563  35.215  61.490  1.00  0.00           H
ATOM   3448 HG23 VAL   219      46.201  36.613  60.511  1.00  0.00           H
ATOM   3449  C   VAL   219      45.692  34.965  57.167  1.00  0.00           C
ATOM   3450  O   VAL   219      46.882  35.126  57.255  1.00  0.00           O
ATOM   3451  N   ASN   220      45.237  34.380  56.071  1.00  0.00           N
ATOM   3452  H   ASN   220      44.240  34.257  55.970  1.00  0.00           H
ATOM   3453  CA  ASN   220      45.979  33.885  54.956  1.00  0.00           C
ATOM   3454  HA  ASN   220      46.717  33.144  55.263  1.00  0.00           H
ATOM   3455  CB  ASN   220      44.972  33.136  54.145  1.00  0.00           C
ATOM   3456  HB2 ASN   220      44.682  32.324  54.812  1.00  0.00           H
ATOM   3457  HB3 ASN   220      44.174  33.841  53.915  1.00  0.00           H
ATOM   3458  CG  ASN   220      45.555  32.701  52.805  1.00  0.00           C
ATOM   3459  OD1 ASN   220      46.619  32.117  52.710  1.00  0.00           O
ATOM   3460  ND2 ASN   220      44.929  32.885  51.668  1.00  0.00           N
ATOM   3461 HD21 ASN   220      43.965  33.172  51.574  1.00  0.00           H
ATOM   3462 HD22 ASN   220      45.383  32.522  50.843  1.00  0.00           H
ATOM   3463  C   ASN   220      46.753  34.990  54.099  1.00  0.00           C
ATOM   3464  O   ASN   220      46.286  36.149  54.008  1.00  0.00           O
ATOM   3465  N   GLY   221      47.866  34.679  53.415  1.00  0.00           N
ATOM   3466  H   GLY   221      48.119  33.705  53.332  1.00  0.00           H
ATOM   3467  CA  GLY   221      48.570  35.556  52.498  1.00  0.00           C
ATOM   3468  HA2 GLY   221      47.957  36.371  52.110  1.00  0.00           H
ATOM   3469  HA3 GLY   221      49.309  36.195  52.980  1.00  0.00           H
ATOM   3470  C   GLY   221      49.075  35.018  51.105  1.00  0.00           C
ATOM   3471  O   GLY   221      49.280  33.774  50.960  1.00  0.00           O
ATOM   3472  N   ALA   222      49.413  35.894  50.138  1.00  0.00           N
ATOM   3473  H   ALA   222      49.347  36.893  50.266  1.00  0.00           H
ATOM   3474  CA  ALA   222      49.940  35.533  48.874  1.00  0.00           C
ATOM   3475  HA  ALA   222      50.173  34.469  48.828  1.00  0.00           H
ATOM   3476  CB  ALA   222      49.017  35.853  47.705  1.00  0.00           C
ATOM   3477  HB1 ALA   222      48.014  35.427  47.767  1.00  0.00           H
ATOM   3478  HB2 ALA   222      49.488  35.456  46.806  1.00  0.00           H
ATOM   3479  HB3 ALA   222      48.959  36.928  47.539  1.00  0.00           H
ATOM   3480  C   ALA   222      51.293  36.205  48.662  1.00  0.00           C
ATOM   3481  O   ALA   222      51.505  37.347  49.108  1.00  0.00           O
ATOM   3482  N   TYR   223      52.276  35.571  48.012  1.00  0.00           N
ATOM   3483  H   TYR   223      52.095  34.701  47.533  1.00  0.00           H
ATOM   3484  CA  TYR   223      53.629  36.162  47.771  1.00  0.00           C
ATOM   3485  HA  TYR   223      53.645  37.252  47.752  1.00  0.00           H
ATOM   3486  CB  TYR   223      54.486  35.809  48.913  1.00  0.00           C
ATOM   3487  HB2 TYR   223      55.358  36.456  49.009  1.00  0.00           H
ATOM   3488  HB3 TYR   223      54.001  36.146  49.828  1.00  0.00           H
ATOM   3489  CG  TYR   223      55.112  34.409  49.035  1.00  0.00           C
ATOM   3490  CD1 TYR   223      54.281  33.349  49.314  1.00  0.00           C
ATOM   3491  HD1 TYR   223      53.240  33.537  49.535  1.00  0.00           H
ATOM   3492  CE1 TYR   223      54.800  32.053  49.294  1.00  0.00           C
ATOM   3493  HE1 TYR   223      54.133  31.212  49.416  1.00  0.00           H
ATOM   3494  CZ  TYR   223      56.149  31.772  48.955  1.00  0.00           C
ATOM   3495  OH  TYR   223      56.617  30.573  48.864  1.00  0.00           O
ATOM   3496  HH  TYR   223      57.425  30.406  48.374  1.00  0.00           H
ATOM   3497  CE2 TYR   223      56.953  32.893  48.598  1.00  0.00           C
ATOM   3498  HE2 TYR   223      57.999  32.808  48.342  1.00  0.00           H
ATOM   3499  CD2 TYR   223      56.425  34.171  48.706  1.00  0.00           C
ATOM   3500  HD2 TYR   223      57.086  35.004  48.518  1.00  0.00           H
ATOM   3501  C   TYR   223      54.207  35.583  46.416  1.00  0.00           C
ATOM   3502  O   TYR   223      53.468  35.054  45.598  1.00  0.00           O
ATOM   3503  N   TYR   224      55.508  35.856  46.105  1.00  0.00           N
ATOM   3504  H   TYR   224      56.058  36.369  46.779  1.00  0.00           H
ATOM   3505  CA  TYR   224      56.166  35.424  44.876  1.00  0.00           C
ATOM   3506  HA  TYR   224      55.552  34.857  44.178  1.00  0.00           H
ATOM   3507  CB  TYR   224      56.667  36.548  44.036  1.00  0.00           C
ATOM   3508  HB2 TYR   224      57.187  37.385  44.503  1.00  0.00           H
ATOM   3509  HB3 TYR   224      57.428  36.181  43.347  1.00  0.00           H
ATOM   3510  CG  TYR   224      55.611  37.157  43.126  1.00  0.00           C
ATOM   3511  CD1 TYR   224      55.443  36.724  41.815  1.00  0.00           C
ATOM   3512  HD1 TYR   224      56.171  36.000  41.481  1.00  0.00           H
ATOM   3513  CE1 TYR   224      54.553  37.321  40.927  1.00  0.00           C
ATOM   3514  HE1 TYR   224      54.439  36.946  39.920  1.00  0.00           H
ATOM   3515  CZ  TYR   224      53.916  38.497  41.285  1.00  0.00           C
ATOM   3516  OH  TYR   224      53.211  39.149  40.337  1.00  0.00           O
ATOM   3517  HH  TYR   224      53.211  38.774  39.453  1.00  0.00           H
ATOM   3518  CE2 TYR   224      54.214  39.088  42.522  1.00  0.00           C
ATOM   3519  HE2 TYR   224      53.598  39.929  42.805  1.00  0.00           H
ATOM   3520  CD2 TYR   224      54.964  38.362  43.519  1.00  0.00           C
ATOM   3521  HD2 TYR   224      54.925  38.739  44.531  1.00  0.00           H
ATOM   3522  C   TYR   224      57.335  34.537  45.318  1.00  0.00           C
ATOM   3523  O   TYR   224      58.174  34.747  46.210  1.00  0.00           O
ATOM   3524  N   ASP   225      57.605  33.574  44.456  1.00  0.00           N
ATOM   3525  H   ASP   225      56.954  33.379  43.709  1.00  0.00           H
ATOM   3526  CA  ASP   225      58.734  32.609  44.612  1.00  0.00           C
ATOM   3527  HA  ASP   225      59.451  33.096  45.274  1.00  0.00           H
ATOM   3528  CB  ASP   225      58.257  31.459  45.541  1.00  0.00           C
ATOM   3529  HB2 ASP   225      57.506  31.857  46.224  1.00  0.00           H
ATOM   3530  HB3 ASP   225      57.797  30.740  44.864  1.00  0.00           H
ATOM   3531  CG  ASP   225      59.372  30.885  46.413  1.00  0.00           C
ATOM   3532  OD1 ASP   225      60.578  30.953  46.110  1.00  0.00           O
ATOM   3533  OD2 ASP   225      58.982  30.597  47.551  1.00  0.00           O
ATOM   3534  C   ASP   225      59.524  32.369  43.314  1.00  0.00           C
ATOM   3535  O   ASP   225      58.994  32.833  42.315  1.00  0.00           O
ATOM   3536  N   VAL   226      60.688  31.655  43.347  1.00  0.00           N
ATOM   3537  H   VAL   226      60.944  31.289  44.253  1.00  0.00           H
ATOM   3538  CA  VAL   226      61.421  31.295  42.150  1.00  0.00           C
ATOM   3539  HA  VAL   226      61.170  31.959  41.323  1.00  0.00           H
ATOM   3540  CB  VAL   226      62.971  31.468  42.330  1.00  0.00           C
ATOM   3541  HB  VAL   226      63.398  31.030  41.427  1.00  0.00           H
ATOM   3542  CG1 VAL   226      63.515  32.885  42.304  1.00  0.00           C
ATOM   3543 HG11 VAL   226      63.251  33.518  43.152  1.00  0.00           H
ATOM   3544 HG12 VAL   226      64.598  32.846  42.187  1.00  0.00           H
ATOM   3545 HG13 VAL   226      63.131  33.414  41.431  1.00  0.00           H
ATOM   3546  CG2 VAL   226      63.585  30.685  43.432  1.00  0.00           C
ATOM   3547 HG21 VAL   226      64.665  30.713  43.279  1.00  0.00           H
ATOM   3548 HG22 VAL   226      63.320  29.631  43.525  1.00  0.00           H
ATOM   3549 HG23 VAL   226      63.222  31.106  44.370  1.00  0.00           H
ATOM   3550  C   VAL   226      61.078  29.886  41.720  1.00  0.00           C
ATOM   3551  O   VAL   226      60.845  28.951  42.543  1.00  0.00           O
ATOM   3552  N   CYS   227      60.968  29.572  40.446  1.00  0.00           N
ATOM   3553  H   CYS   227      61.142  30.285  39.752  1.00  0.00           H
ATOM   3554  CA  CYS   227      60.287  28.310  39.984  1.00  0.00           C
ATOM   3555  HA  CYS   227      59.266  28.277  40.366  1.00  0.00           H
ATOM   3556  CB  CYS   227      60.343  28.271  38.414  1.00  0.00           C
ATOM   3557  HB2 CYS   227      61.349  28.606  38.158  1.00  0.00           H
ATOM   3558  HB3 CYS   227      60.161  27.238  38.118  1.00  0.00           H
ATOM   3559  SG  CYS   227      59.048  29.332  37.828  1.00  0.00           S
ATOM   3560  HG  CYS   227      59.384  30.363  38.609  1.00  0.00           H
ATOM   3561  C   CYS   227      60.976  27.081  40.505  1.00  0.00           C
ATOM   3562  O   CYS   227      60.376  26.038  40.799  1.00  0.00           O
ATOM   3563  N   SER   228      62.283  27.064  40.582  1.00  0.00           N
ATOM   3564  H   SER   228      62.768  27.822  40.124  1.00  0.00           H
ATOM   3565  CA  SER   228      63.180  26.012  41.060  1.00  0.00           C
ATOM   3566  HA  SER   228      63.057  25.071  40.525  1.00  0.00           H
ATOM   3567  CB  SER   228      64.666  26.510  40.934  1.00  0.00           C
ATOM   3568  HB2 SER   228      65.418  25.841  41.353  1.00  0.00           H
ATOM   3569  HB3 SER   228      64.750  26.613  39.852  1.00  0.00           H
ATOM   3570  OG  SER   228      64.692  27.676  41.622  1.00  0.00           O
ATOM   3571  HG  SER   228      64.624  28.437  41.041  1.00  0.00           H
ATOM   3572  C   SER   228      62.866  25.610  42.543  1.00  0.00           C
ATOM   3573  O   SER   228      63.132  24.475  42.915  1.00  0.00           O
ATOM   3574  N   ASP   229      62.376  26.548  43.356  1.00  0.00           N
ATOM   3575  H   ASP   229      62.214  27.452  42.936  1.00  0.00           H
ATOM   3576  CA  ASP   229      62.061  26.269  44.806  1.00  0.00           C
ATOM   3577  HA  ASP   229      62.698  25.493  45.230  1.00  0.00           H
ATOM   3578  CB  ASP   229      62.299  27.469  45.610  1.00  0.00           C
ATOM   3579  HB2 ASP   229      63.205  27.999  45.319  1.00  0.00           H
ATOM   3580  HB3 ASP   229      61.589  28.281  45.451  1.00  0.00           H
ATOM   3581  CG  ASP   229      62.356  27.240  47.136  1.00  0.00           C
ATOM   3582  OD1 ASP   229      62.337  28.185  47.886  1.00  0.00           O
ATOM   3583  OD2 ASP   229      62.443  26.093  47.688  1.00  0.00           O
ATOM   3584  C   ASP   229      60.641  25.806  45.027  1.00  0.00           C
ATOM   3585  O   ASP   229      60.326  25.081  45.936  1.00  0.00           O
ATOM   3586  N   ILE   230      59.775  26.155  44.009  1.00  0.00           N
ATOM   3587  H   ILE   230      59.967  26.852  43.304  1.00  0.00           H
ATOM   3588  CA  ILE   230      58.414  25.596  43.850  1.00  0.00           C
ATOM   3589  HA  ILE   230      57.876  25.669  44.795  1.00  0.00           H
ATOM   3590  CB  ILE   230      57.596  26.493  42.826  1.00  0.00           C
ATOM   3591  HB  ILE   230      58.074  26.525  41.847  1.00  0.00           H
ATOM   3592  CG2 ILE   230      56.226  25.928  42.580  1.00  0.00           C
ATOM   3593 HG21 ILE   230      55.625  25.788  43.479  1.00  0.00           H
ATOM   3594 HG22 ILE   230      56.149  24.951  42.102  1.00  0.00           H
ATOM   3595 HG23 ILE   230      55.675  26.559  41.882  1.00  0.00           H
ATOM   3596  CG1 ILE   230      57.357  27.909  43.531  1.00  0.00           C
ATOM   3597 HG12 ILE   230      56.921  27.650  44.496  1.00  0.00           H
ATOM   3598 HG13 ILE   230      58.339  28.318  43.769  1.00  0.00           H
ATOM   3599  CD1 ILE   230      56.654  29.030  42.655  1.00  0.00           C
ATOM   3600 HD11 ILE   230      56.821  30.003  43.117  1.00  0.00           H
ATOM   3601 HD12 ILE   230      55.577  28.881  42.721  1.00  0.00           H
ATOM   3602 HD13 ILE   230      56.929  28.998  41.600  1.00  0.00           H
ATOM   3603  C   ILE   230      58.485  24.088  43.496  1.00  0.00           C
ATOM   3604  O   ILE   230      58.172  23.653  42.385  1.00  0.00           O
ATOM   3605  N   GLU   231      59.108  23.252  44.363  1.00  0.00           N
ATOM   3606  H   GLU   231      59.666  23.649  45.106  1.00  0.00           H
ATOM   3607  CA  GLU   231      59.514  21.900  44.011  1.00  0.00           C
ATOM   3608  HA  GLU   231      60.205  21.901  43.168  1.00  0.00           H
ATOM   3609  CB  GLU   231      60.237  21.165  45.221  1.00  0.00           C
ATOM   3610  HB2 GLU   231      60.911  21.891  45.675  1.00  0.00           H
ATOM   3611  HB3 GLU   231      59.536  20.893  46.010  1.00  0.00           H
ATOM   3612  CG  GLU   231      61.200  20.054  44.793  1.00  0.00           C
ATOM   3613  HG2 GLU   231      60.746  19.409  44.041  1.00  0.00           H
ATOM   3614  HG3 GLU   231      62.105  20.533  44.415  1.00  0.00           H
ATOM   3615  CD  GLU   231      61.564  19.089  45.925  1.00  0.00           C
ATOM   3616  OE1 GLU   231      60.894  19.104  46.963  1.00  0.00           O
ATOM   3617  OE2 GLU   231      62.626  18.434  45.756  1.00  0.00           O
ATOM   3618  C   GLU   231      58.366  21.029  43.482  1.00  0.00           C
ATOM   3619  O   GLU   231      58.499  20.209  42.581  1.00  0.00           O
ATOM   3620  N   LYS   232      57.150  21.352  43.938  1.00  0.00           N
ATOM   3621  H   LYS   232      57.146  22.217  44.461  1.00  0.00           H
ATOM   3622  CA  LYS   232      55.884  20.712  43.394  1.00  0.00           C
ATOM   3623  HA  LYS   232      56.066  19.637  43.431  1.00  0.00           H
ATOM   3624  CB  LYS   232      54.763  21.060  44.398  1.00  0.00           C
ATOM   3625  HB2 LYS   232      53.862  20.582  44.014  1.00  0.00           H
ATOM   3626  HB3 LYS   232      54.968  20.660  45.390  1.00  0.00           H
ATOM   3627  CG  LYS   232      54.557  22.589  44.422  1.00  0.00           C
ATOM   3628  HG2 LYS   232      55.534  23.016  44.651  1.00  0.00           H
ATOM   3629  HG3 LYS   232      54.395  22.941  43.405  1.00  0.00           H
ATOM   3630  CD  LYS   232      53.538  23.049  45.478  1.00  0.00           C
ATOM   3631  HD2 LYS   232      53.905  22.783  46.469  1.00  0.00           H
ATOM   3632  HD3 LYS   232      53.428  24.131  45.412  1.00  0.00           H
ATOM   3633  CE  LYS   232      52.239  22.425  45.252  1.00  0.00           C
ATOM   3634  HE2 LYS   232      51.778  22.936  44.406  1.00  0.00           H
ATOM   3635  HE3 LYS   232      52.332  21.418  44.844  1.00  0.00           H
ATOM   3636  NZ  LYS   232      51.276  22.574  46.449  1.00  0.00           N
ATOM   3637  HZ1 LYS   232      51.708  22.123  47.242  1.00  0.00           H
ATOM   3638  HZ2 LYS   232      50.328  22.237  46.349  1.00  0.00           H
ATOM   3639  HZ3 LYS   232      51.156  23.548  46.688  1.00  0.00           H
ATOM   3640  C   LYS   232      55.538  20.932  41.907  1.00  0.00           C
ATOM   3641  O   LYS   232      54.527  20.402  41.409  1.00  0.00           O
ATOM   3642  N   LEU   233      56.383  21.590  41.100  1.00  0.00           N
ATOM   3643  H   LEU   233      57.181  22.015  41.551  1.00  0.00           H
ATOM   3644  CA  LEU   233      56.246  21.672  39.681  1.00  0.00           C
ATOM   3645  HA  LEU   233      55.402  21.015  39.471  1.00  0.00           H
ATOM   3646  CB  LEU   233      55.855  23.093  39.248  1.00  0.00           C
ATOM   3647  HB2 LEU   233      56.571  23.748  39.746  1.00  0.00           H
ATOM   3648  HB3 LEU   233      55.987  23.305  38.187  1.00  0.00           H
ATOM   3649  CG  LEU   233      54.472  23.594  39.542  1.00  0.00           C
ATOM   3650  HG  LEU   233      54.227  23.540  40.602  1.00  0.00           H
ATOM   3651  CD1 LEU   233      54.254  25.095  39.252  1.00  0.00           C
ATOM   3652 HD11 LEU   233      55.115  25.617  39.669  1.00  0.00           H
ATOM   3653 HD12 LEU   233      53.377  25.421  39.813  1.00  0.00           H
ATOM   3654 HD13 LEU   233      54.112  25.358  38.204  1.00  0.00           H
ATOM   3655  CD2 LEU   233      53.485  22.773  38.761  1.00  0.00           C
ATOM   3656 HD21 LEU   233      53.661  22.793  37.685  1.00  0.00           H
ATOM   3657 HD22 LEU   233      53.431  21.723  39.045  1.00  0.00           H
ATOM   3658 HD23 LEU   233      52.494  23.180  38.958  1.00  0.00           H
ATOM   3659  C   LEU   233      57.293  20.984  38.726  1.00  0.00           C
ATOM   3660  O   LEU   233      57.182  21.000  37.496  1.00  0.00           O
ATOM   3661  N   GLN   234      58.211  20.264  39.381  1.00  0.00           N
ATOM   3662  H   GLN   234      58.158  20.260  40.389  1.00  0.00           H
ATOM   3663  CA  GLN   234      59.087  19.309  38.752  1.00  0.00           C
ATOM   3664  HA  GLN   234      59.686  19.901  38.060  1.00  0.00           H
ATOM   3665  CB  GLN   234      59.886  18.494  39.814  1.00  0.00           C
ATOM   3666  HB2 GLN   234      59.318  18.092  40.653  1.00  0.00           H
ATOM   3667  HB3 GLN   234      60.387  17.715  39.238  1.00  0.00           H
ATOM   3668  CG  GLN   234      61.001  19.326  40.287  1.00  0.00           C
ATOM   3669  HG2 GLN   234      61.412  19.720  39.357  1.00  0.00           H
ATOM   3670  HG3 GLN   234      60.519  20.152  40.807  1.00  0.00           H
ATOM   3671  CD  GLN   234      62.011  18.677  41.248  1.00  0.00           C
ATOM   3672  OE1 GLN   234      61.797  17.644  41.852  1.00  0.00           O
ATOM   3673  NE2 GLN   234      63.100  19.366  41.486  1.00  0.00           N
ATOM   3674 HE21 GLN   234      63.704  19.011  42.213  1.00  0.00           H
ATOM   3675 HE22 GLN   234      63.154  20.327  41.179  1.00  0.00           H
ATOM   3676  C   GLN   234      58.245  18.356  37.875  1.00  0.00           C
ATOM   3677  O   GLN   234      57.276  17.792  38.375  1.00  0.00           O
ATOM   3678  N   GLY   235      58.679  18.146  36.612  1.00  0.00           N
ATOM   3679  H   GLY   235      59.550  18.559  36.310  1.00  0.00           H
ATOM   3680  CA  GLY   235      57.950  17.442  35.565  1.00  0.00           C
ATOM   3681  HA2 GLY   235      58.478  17.327  34.618  1.00  0.00           H
ATOM   3682  HA3 GLY   235      57.819  16.467  36.036  1.00  0.00           H
ATOM   3683  C   GLY   235      56.588  17.933  35.192  1.00  0.00           C
ATOM   3684  O   GLY   235      55.790  17.168  34.701  1.00  0.00           O
ATOM   3685  N   LYS   236      56.118  19.171  35.489  1.00  0.00           N
ATOM   3686  H   LYS   236      56.776  19.818  35.902  1.00  0.00           H
ATOM   3687  CA  LYS   236      54.697  19.630  35.347  1.00  0.00           C
ATOM   3688  HA  LYS   236      54.192  19.026  34.593  1.00  0.00           H
ATOM   3689  CB  LYS   236      53.822  19.627  36.597  1.00  0.00           C
ATOM   3690  HB2 LYS   236      54.160  20.373  37.316  1.00  0.00           H
ATOM   3691  HB3 LYS   236      52.847  19.944  36.227  1.00  0.00           H
ATOM   3692  CG  LYS   236      53.608  18.304  37.242  1.00  0.00           C
ATOM   3693  HG2 LYS   236      52.970  17.759  36.546  1.00  0.00           H
ATOM   3694  HG3 LYS   236      54.596  17.851  37.168  1.00  0.00           H
ATOM   3695  CD  LYS   236      53.209  18.401  38.756  1.00  0.00           C
ATOM   3696  HD2 LYS   236      54.037  18.630  39.427  1.00  0.00           H
ATOM   3697  HD3 LYS   236      52.512  19.223  38.919  1.00  0.00           H
ATOM   3698  CE  LYS   236      52.536  17.091  39.273  1.00  0.00           C
ATOM   3699  HE2 LYS   236      53.224  16.284  39.021  1.00  0.00           H
ATOM   3700  HE3 LYS   236      52.365  17.192  40.345  1.00  0.00           H
ATOM   3701  NZ  LYS   236      51.295  16.855  38.521  1.00  0.00           N
ATOM   3702  HZ1 LYS   236      51.475  16.562  37.572  1.00  0.00           H
ATOM   3703  HZ2 LYS   236      50.704  17.674  38.507  1.00  0.00           H
ATOM   3704  HZ3 LYS   236      50.763  16.043  38.805  1.00  0.00           H
ATOM   3705  C   LYS   236      54.799  21.049  34.811  1.00  0.00           C
ATOM   3706  O   LYS   236      54.090  21.335  33.900  1.00  0.00           O
ATOM   3707  N   LEU   237      55.732  21.853  35.233  1.00  0.00           N
ATOM   3708  H   LEU   237      56.337  21.566  35.989  1.00  0.00           H
ATOM   3709  CA  LEU   237      56.208  23.001  34.465  1.00  0.00           C
ATOM   3710  HA  LEU   237      55.315  23.419  34.001  1.00  0.00           H
ATOM   3711  CB  LEU   237      56.882  24.147  35.319  1.00  0.00           C
ATOM   3712  HB2 LEU   237      56.359  24.192  36.273  1.00  0.00           H
ATOM   3713  HB3 LEU   237      57.915  23.852  35.503  1.00  0.00           H
ATOM   3714  CG  LEU   237      56.658  25.608  34.840  1.00  0.00           C
ATOM   3715  HG  LEU   237      56.951  25.645  33.791  1.00  0.00           H
ATOM   3716  CD1 LEU   237      55.199  26.115  34.871  1.00  0.00           C
ATOM   3717 HD11 LEU   237      55.119  27.017  34.263  1.00  0.00           H
ATOM   3718 HD12 LEU   237      54.854  26.300  35.889  1.00  0.00           H
ATOM   3719 HD13 LEU   237      54.519  25.433  34.361  1.00  0.00           H
ATOM   3720  CD2 LEU   237      57.511  26.636  35.627  1.00  0.00           C
ATOM   3721 HD21 LEU   237      58.536  26.288  35.760  1.00  0.00           H
ATOM   3722 HD22 LEU   237      57.439  27.657  35.254  1.00  0.00           H
ATOM   3723 HD23 LEU   237      57.106  26.781  36.628  1.00  0.00           H
ATOM   3724  C   LEU   237      57.121  22.559  33.351  1.00  0.00           C
ATOM   3725  O   LEU   237      58.021  21.756  33.581  1.00  0.00           O
ATOM   3726  N   SER   238      57.016  23.173  32.172  1.00  0.00           N
ATOM   3727  H   SER   238      56.169  23.660  31.918  1.00  0.00           H
ATOM   3728  CA  SER   238      57.913  22.944  31.032  1.00  0.00           C
ATOM   3729  HA  SER   238      57.886  21.890  30.755  1.00  0.00           H
ATOM   3730  CB  SER   238      57.259  23.658  29.853  1.00  0.00           C
ATOM   3731  HB2 SER   238      56.237  23.288  29.770  1.00  0.00           H
ATOM   3732  HB3 SER   238      57.181  24.703  30.153  1.00  0.00           H
ATOM   3733  OG  SER   238      58.147  23.478  28.756  1.00  0.00           O
ATOM   3734  HG  SER   238      58.617  24.238  28.408  1.00  0.00           H
ATOM   3735  C   SER   238      59.345  23.383  31.412  1.00  0.00           C
ATOM   3736  O   SER   238      59.438  24.505  31.924  1.00  0.00           O
ATOM   3737  N   ASP   239      60.358  22.567  31.090  1.00  0.00           N
ATOM   3738  H   ASP   239      60.180  21.725  30.562  1.00  0.00           H
ATOM   3739  CA  ASP   239      61.730  22.715  31.564  1.00  0.00           C
ATOM   3740  HA  ASP   239      61.642  23.170  32.551  1.00  0.00           H
ATOM   3741  CB  ASP   239      62.601  21.450  31.740  1.00  0.00           C
ATOM   3742  HB2 ASP   239      63.574  21.634  32.193  1.00  0.00           H
ATOM   3743  HB3 ASP   239      62.075  20.787  32.428  1.00  0.00           H
ATOM   3744  CG  ASP   239      62.764  20.722  30.425  1.00  0.00           C
ATOM   3745  OD1 ASP   239      61.815  20.031  29.977  1.00  0.00           O
ATOM   3746  OD2 ASP   239      63.887  20.741  29.819  1.00  0.00           O
ATOM   3747  C   ASP   239      62.446  23.781  30.714  1.00  0.00           C
ATOM   3748  O   ASP   239      63.620  23.911  30.988  1.00  0.00           O
ATOM   3749  N   ASP   240      61.877  24.487  29.723  1.00  0.00           N
ATOM   3750  H   ASP   240      60.904  24.300  29.529  1.00  0.00           H
ATOM   3751  CA  ASP   240      62.521  25.656  29.135  1.00  0.00           C
ATOM   3752  HA  ASP   240      63.574  25.480  28.909  1.00  0.00           H
ATOM   3753  CB  ASP   240      61.826  26.010  27.844  1.00  0.00           C
ATOM   3754  HB2 ASP   240      62.293  26.923  27.475  1.00  0.00           H
ATOM   3755  HB3 ASP   240      61.991  25.164  27.177  1.00  0.00           H
ATOM   3756  CG  ASP   240      60.298  26.234  27.876  1.00  0.00           C
ATOM   3757  OD1 ASP   240      59.900  27.398  27.823  1.00  0.00           O
ATOM   3758  OD2 ASP   240      59.539  25.303  27.890  1.00  0.00           O
ATOM   3759  C   ASP   240      62.432  26.957  30.006  1.00  0.00           C
ATOM   3760  O   ASP   240      63.122  27.924  29.632  1.00  0.00           O
ATOM   3761  N   ILE   241      61.621  27.051  31.069  1.00  0.00           N
ATOM   3762  H   ILE   241      61.130  26.198  31.292  1.00  0.00           H
ATOM   3763  CA  ILE   241      61.365  28.236  31.948  1.00  0.00           C
ATOM   3764  HA  ILE   241      61.361  29.162  31.374  1.00  0.00           H
ATOM   3765  CB  ILE   241      59.992  28.141  32.633  1.00  0.00           C
ATOM   3766  HB  ILE   241      59.969  27.122  33.020  1.00  0.00           H
ATOM   3767  CG2 ILE   241      59.797  29.234  33.706  1.00  0.00           C
ATOM   3768 HG21 ILE   241      60.117  28.894  34.690  1.00  0.00           H
ATOM   3769 HG22 ILE   241      58.771  29.603  33.674  1.00  0.00           H
ATOM   3770 HG23 ILE   241      60.406  30.093  33.423  1.00  0.00           H
ATOM   3771  CG1 ILE   241      58.985  28.274  31.480  1.00  0.00           C
ATOM   3772 HG12 ILE   241      58.718  29.329  31.405  1.00  0.00           H
ATOM   3773 HG13 ILE   241      59.390  27.927  30.529  1.00  0.00           H
ATOM   3774  CD1 ILE   241      57.679  27.496  31.625  1.00  0.00           C
ATOM   3775 HD11 ILE   241      57.905  26.471  31.920  1.00  0.00           H
ATOM   3776 HD12 ILE   241      57.114  27.488  30.694  1.00  0.00           H
ATOM   3777 HD13 ILE   241      57.050  28.000  32.359  1.00  0.00           H
ATOM   3778  C   ILE   241      62.512  28.243  32.899  1.00  0.00           C
ATOM   3779  O   ILE   241      62.783  27.195  33.499  1.00  0.00           O
ATOM   3780  N   PRO   242      63.209  29.425  33.081  1.00  0.00           N
ATOM   3781  CD  PRO   242      63.078  30.667  32.356  1.00  0.00           C
ATOM   3782  HD2 PRO   242      62.362  31.332  32.838  1.00  0.00           H
ATOM   3783  HD3 PRO   242      62.673  30.573  31.349  1.00  0.00           H
ATOM   3784  CG  PRO   242      64.447  31.159  32.233  1.00  0.00           C
ATOM   3785  HG2 PRO   242      64.387  32.224  32.012  1.00  0.00           H
ATOM   3786  HG3 PRO   242      64.880  30.609  31.398  1.00  0.00           H
ATOM   3787  CB  PRO   242      65.071  30.855  33.587  1.00  0.00           C
ATOM   3788  HB2 PRO   242      64.665  31.572  34.300  1.00  0.00           H
ATOM   3789  HB3 PRO   242      66.160  30.890  33.593  1.00  0.00           H
ATOM   3790  CA  PRO   242      64.434  29.454  33.858  1.00  0.00           C
ATOM   3791  HA  PRO   242      65.088  28.717  33.394  1.00  0.00           H
ATOM   3792  C   PRO   242      64.152  29.114  35.404  1.00  0.00           C
ATOM   3793  O   PRO   242      63.053  29.449  35.856  1.00  0.00           O
ATOM   3794  N   PRO   243      65.166  28.554  36.148  1.00  0.00           N
ATOM   3795  CD  PRO   243      66.434  28.077  35.496  1.00  0.00           C
ATOM   3796  HD2 PRO   243      66.940  29.001  35.217  1.00  0.00           H
ATOM   3797  HD3 PRO   243      66.285  27.472  34.602  1.00  0.00           H
ATOM   3798  CG  PRO   243      67.204  27.417  36.617  1.00  0.00           C
ATOM   3799  HG2 PRO   243      68.133  27.941  36.837  1.00  0.00           H
ATOM   3800  HG3 PRO   243      67.351  26.432  36.174  1.00  0.00           H
ATOM   3801  CB  PRO   243      66.305  27.293  37.799  1.00  0.00           C
ATOM   3802  HB2 PRO   243      66.849  27.661  38.669  1.00  0.00           H
ATOM   3803  HB3 PRO   243      65.938  26.276  37.935  1.00  0.00           H
ATOM   3804  CA  PRO   243      65.016  28.091  37.520  1.00  0.00           C
ATOM   3805  HA  PRO   243      64.038  27.618  37.622  1.00  0.00           H
ATOM   3806  C   PRO   243      64.921  29.296  38.442  1.00  0.00           C
ATOM   3807  O   PRO   243      64.499  29.128  39.602  1.00  0.00           O
ATOM   3808  N   SER   244      65.287  30.505  38.030  1.00  0.00           N
ATOM   3809  H   SER   244      65.861  30.593  37.203  1.00  0.00           H
ATOM   3810  CA  SER   244      65.130  31.801  38.713  1.00  0.00           C
ATOM   3811  HA  SER   244      64.791  31.521  39.709  1.00  0.00           H
ATOM   3812  CB  SER   244      66.462  32.486  38.883  1.00  0.00           C
ATOM   3813  HB2 SER   244      66.280  33.453  39.349  1.00  0.00           H
ATOM   3814  HB3 SER   244      67.163  31.891  39.467  1.00  0.00           H
ATOM   3815  OG  SER   244      66.953  32.750  37.578  1.00  0.00           O
ATOM   3816  HG  SER   244      67.089  33.699  37.539  1.00  0.00           H
ATOM   3817  C   SER   244      64.066  32.683  38.148  1.00  0.00           C
ATOM   3818  O   SER   244      63.978  33.777  38.676  1.00  0.00           O
ATOM   3819  N   ALA   245      63.266  32.179  37.182  1.00  0.00           N
ATOM   3820  H   ALA   245      63.456  31.247  36.842  1.00  0.00           H
ATOM   3821  CA  ALA   245      62.051  32.870  36.828  1.00  0.00           C
ATOM   3822  HA  ALA   245      62.314  33.860  36.457  1.00  0.00           H
ATOM   3823  CB  ALA   245      61.337  32.102  35.713  1.00  0.00           C
ATOM   3824  HB1 ALA   245      61.916  31.929  34.805  1.00  0.00           H
ATOM   3825  HB2 ALA   245      60.497  32.672  35.314  1.00  0.00           H
ATOM   3826  HB3 ALA   245      60.946  31.113  35.954  1.00  0.00           H
ATOM   3827  C   ALA   245      61.094  33.063  38.039  1.00  0.00           C
ATOM   3828  O   ALA   245      60.960  32.187  38.910  1.00  0.00           O
ATOM   3829  N   PRO   246      60.376  34.207  38.185  1.00  0.00           N
ATOM   3830  CD  PRO   246      60.366  35.369  37.226  1.00  0.00           C
ATOM   3831  HD2 PRO   246      60.029  34.944  36.280  1.00  0.00           H
ATOM   3832  HD3 PRO   246      61.402  35.703  37.180  1.00  0.00           H
ATOM   3833  CG  PRO   246      59.374  36.406  37.847  1.00  0.00           C
ATOM   3834  HG2 PRO   246      58.467  36.299  37.253  1.00  0.00           H
ATOM   3835  HG3 PRO   246      59.770  37.414  37.720  1.00  0.00           H
ATOM   3836  CB  PRO   246      59.257  35.964  39.334  1.00  0.00           C
ATOM   3837  HB2 PRO   246      58.245  36.110  39.711  1.00  0.00           H
ATOM   3838  HB3 PRO   246      60.034  36.449  39.925  1.00  0.00           H
ATOM   3839  CA  PRO   246      59.459  34.394  39.317  1.00  0.00           C
ATOM   3840  HA  PRO   246      59.911  34.176  40.285  1.00  0.00           H
ATOM   3841  C   PRO   246      58.105  33.711  39.160  1.00  0.00           C
ATOM   3842  O   PRO   246      57.596  33.528  38.017  1.00  0.00           O
ATOM   3843  N   MET   247      57.373  33.473  40.212  1.00  0.00           N
ATOM   3844  H   MET   247      57.778  33.494  41.137  1.00  0.00           H
ATOM   3845  CA  MET   247      56.022  32.974  40.108  1.00  0.00           C
ATOM   3846  HA  MET   247      55.530  33.456  39.263  1.00  0.00           H
ATOM   3847  CB  MET   247      55.987  31.397  39.848  1.00  0.00           C
ATOM   3848  HB2 MET   247      56.505  31.035  38.960  1.00  0.00           H
ATOM   3849  HB3 MET   247      56.553  30.975  40.679  1.00  0.00           H
ATOM   3850  CG  MET   247      54.557  30.825  39.820  1.00  0.00           C
ATOM   3851  HG2 MET   247      54.349  30.211  40.696  1.00  0.00           H
ATOM   3852  HG3 MET   247      53.810  31.617  39.771  1.00  0.00           H
ATOM   3853  SD  MET   247      54.131  29.844  38.290  1.00  0.00           S
ATOM   3854  CE  MET   247      55.033  28.299  38.605  1.00  0.00           C
ATOM   3855  HE1 MET   247      56.106  28.466  38.694  1.00  0.00           H
ATOM   3856  HE2 MET   247      54.710  27.952  39.587  1.00  0.00           H
ATOM   3857  HE3 MET   247      54.815  27.550  37.842  1.00  0.00           H
ATOM   3858  C   MET   247      55.236  33.310  41.387  1.00  0.00           C
ATOM   3859  O   MET   247      55.699  33.071  42.516  1.00  0.00           O
ATOM   3860  N   ALA   248      53.959  33.769  41.219  1.00  0.00           N
ATOM   3861  H   ALA   248      53.622  34.050  40.309  1.00  0.00           H
ATOM   3862  CA  ALA   248      53.052  34.029  42.335  1.00  0.00           C
ATOM   3863  HA  ALA   248      53.622  34.540  43.111  1.00  0.00           H
ATOM   3864  CB  ALA   248      51.990  34.939  41.721  1.00  0.00           C
ATOM   3865  HB1 ALA   248      52.448  35.794  41.222  1.00  0.00           H
ATOM   3866  HB2 ALA   248      51.225  35.212  42.448  1.00  0.00           H
ATOM   3867  HB3 ALA   248      51.581  34.294  40.943  1.00  0.00           H
ATOM   3868  C   ALA   248      52.406  32.750  42.962  1.00  0.00           C
ATOM   3869  O   ALA   248      52.249  31.748  42.260  1.00  0.00           O
ATOM   3870  N   ILE   249      52.212  32.758  44.285  1.00  0.00           N
ATOM   3871  H   ILE   249      52.583  33.622  44.655  1.00  0.00           H
ATOM   3872  CA  ILE   249      51.656  31.731  45.165  1.00  0.00           C
ATOM   3873  HA  ILE   249      51.000  31.064  44.606  1.00  0.00           H
ATOM   3874  CB  ILE   249      52.896  31.036  45.806  1.00  0.00           C
ATOM   3875  HB  ILE   249      53.542  31.836  46.166  1.00  0.00           H
ATOM   3876  CG2 ILE   249      52.480  30.203  47.011  1.00  0.00           C
ATOM   3877 HG21 ILE   249      51.723  29.445  46.815  1.00  0.00           H
ATOM   3878 HG22 ILE   249      52.198  30.813  47.869  1.00  0.00           H
ATOM   3879 HG23 ILE   249      53.357  29.648  47.343  1.00  0.00           H
ATOM   3880  CG1 ILE   249      53.801  30.132  44.827  1.00  0.00           C
ATOM   3881 HG12 ILE   249      53.750  30.481  43.795  1.00  0.00           H
ATOM   3882 HG13 ILE   249      54.851  30.188  45.115  1.00  0.00           H
ATOM   3883  CD1 ILE   249      53.365  28.589  44.750  1.00  0.00           C
ATOM   3884 HD11 ILE   249      53.840  28.034  45.559  1.00  0.00           H
ATOM   3885 HD12 ILE   249      53.568  28.200  43.752  1.00  0.00           H
ATOM   3886 HD13 ILE   249      52.287  28.521  44.892  1.00  0.00           H
ATOM   3887  C   ILE   249      50.710  32.333  46.260  1.00  0.00           C
ATOM   3888  O   ILE   249      51.053  33.222  46.996  1.00  0.00           O
ATOM   3889  N   ASN   250      49.528  31.738  46.347  1.00  0.00           N
ATOM   3890  H   ASN   250      49.290  31.101  45.600  1.00  0.00           H
ATOM   3891  CA  ASN   250      48.699  31.746  47.565  1.00  0.00           C
ATOM   3892  HA  ASN   250      48.800  32.707  48.069  1.00  0.00           H
ATOM   3893  CB  ASN   250      47.269  31.715  47.070  1.00  0.00           C
ATOM   3894  HB2 ASN   250      46.989  32.434  46.300  1.00  0.00           H
ATOM   3895  HB3 ASN   250      47.127  30.714  46.665  1.00  0.00           H
ATOM   3896  CG  ASN   250      46.286  31.718  48.281  1.00  0.00           C
ATOM   3897  OD1 ASN   250      46.589  32.009  49.405  1.00  0.00           O
ATOM   3898  ND2 ASN   250      45.013  31.433  47.977  1.00  0.00           N
ATOM   3899 HD21 ASN   250      44.670  31.278  47.039  1.00  0.00           H
ATOM   3900 HD22 ASN   250      44.321  31.403  48.712  1.00  0.00           H
ATOM   3901  C   ASN   250      49.154  30.635  48.578  1.00  0.00           C
ATOM   3902  O   ASN   250      49.281  29.459  48.189  1.00  0.00           O
ATOM   3903  N   CYS   251      49.403  30.975  49.864  1.00  0.00           N
ATOM   3904  H   CYS   251      49.338  31.947  50.130  1.00  0.00           H
ATOM   3905  CA  CYS   251      49.936  30.062  50.861  1.00  0.00           C
ATOM   3906  HA  CYS   251      50.679  29.422  50.384  1.00  0.00           H
ATOM   3907  CB  CYS   251      50.572  30.884  51.947  1.00  0.00           C
ATOM   3908  HB2 CYS   251      49.844  31.600  52.329  1.00  0.00           H
ATOM   3909  HB3 CYS   251      50.943  30.290  52.782  1.00  0.00           H
ATOM   3910  SG  CYS   251      52.033  31.858  51.285  1.00  0.00           S
ATOM   3911  HG  CYS   251      51.313  32.869  50.790  1.00  0.00           H
ATOM   3912  C   CYS   251      48.806  29.132  51.429  1.00  0.00           C
ATOM   3913  O   CYS   251      49.030  27.900  51.608  1.00  0.00           O
ATOM   3914  N   GLU   252      47.619  29.558  51.852  1.00  0.00           N
ATOM   3915  H   GLU   252      47.399  30.444  51.420  1.00  0.00           H
ATOM   3916  CA  GLU   252      46.578  28.929  52.736  1.00  0.00           C
ATOM   3917  HA  GLU   252      45.898  29.744  52.987  1.00  0.00           H
ATOM   3918  CB  GLU   252      45.699  27.878  51.930  1.00  0.00           C
ATOM   3919  HB2 GLU   252      46.405  27.196  51.456  1.00  0.00           H
ATOM   3920  HB3 GLU   252      45.118  27.390  52.712  1.00  0.00           H
ATOM   3921  CG  GLU   252      44.818  28.380  50.818  1.00  0.00           C
ATOM   3922  HG2 GLU   252      45.485  28.947  50.167  1.00  0.00           H
ATOM   3923  HG3 GLU   252      44.443  27.521  50.263  1.00  0.00           H
ATOM   3924  CD  GLU   252      43.607  29.253  51.193  1.00  0.00           C
ATOM   3925  OE1 GLU   252      43.306  29.428  52.395  1.00  0.00           O
ATOM   3926  OE2 GLU   252      42.918  29.719  50.233  1.00  0.00           O
ATOM   3927  C   GLU   252      47.170  28.254  54.071  1.00  0.00           C
ATOM   3928  O   GLU   252      46.659  27.277  54.510  1.00  0.00           O
ATOM   3929  N   TYR   253      48.199  28.913  54.729  1.00  0.00           N
ATOM   3930  H   TYR   253      48.504  29.837  54.454  1.00  0.00           H
ATOM   3931  CA  TYR   253      48.892  28.397  55.949  1.00  0.00           C
ATOM   3932  HA  TYR   253      49.298  27.399  55.783  1.00  0.00           H
ATOM   3933  CB  TYR   253      50.067  29.334  56.169  1.00  0.00           C
ATOM   3934  HB2 TYR   253      50.510  29.068  57.129  1.00  0.00           H
ATOM   3935  HB3 TYR   253      50.754  29.224  55.329  1.00  0.00           H
ATOM   3936  CG  TYR   253      49.940  30.825  56.194  1.00  0.00           C
ATOM   3937  CD1 TYR   253      48.924  31.472  56.916  1.00  0.00           C
ATOM   3938  HD1 TYR   253      48.130  30.942  57.423  1.00  0.00           H
ATOM   3939  CE1 TYR   253      48.989  32.869  57.047  1.00  0.00           C
ATOM   3940  HE1 TYR   253      48.338  33.326  57.777  1.00  0.00           H
ATOM   3941  CZ  TYR   253      49.832  33.678  56.266  1.00  0.00           C
ATOM   3942  OH  TYR   253      49.894  35.003  56.473  1.00  0.00           O
ATOM   3943  HH  TYR   253      49.019  35.305  56.731  1.00  0.00           H
ATOM   3944  CE2 TYR   253      50.696  33.081  55.401  1.00  0.00           C
ATOM   3945  HE2 TYR   253      51.357  33.679  54.789  1.00  0.00           H
ATOM   3946  CD2 TYR   253      50.777  31.666  55.402  1.00  0.00           C
ATOM   3947  HD2 TYR   253      51.452  31.124  54.757  1.00  0.00           H
ATOM   3948  C   TYR   253      48.018  28.480  57.242  1.00  0.00           C
ATOM   3949  O   TYR   253      48.505  28.278  58.372  1.00  0.00           O
ATOM   3950  N   GLY   254      46.677  28.632  57.177  1.00  0.00           N
ATOM   3951  H   GLY   254      46.195  28.674  56.291  1.00  0.00           H
ATOM   3952  CA  GLY   254      45.797  28.606  58.353  1.00  0.00           C
ATOM   3953  HA2 GLY   254      46.019  29.403  59.063  1.00  0.00           H
ATOM   3954  HA3 GLY   254      44.760  28.720  58.039  1.00  0.00           H
ATOM   3955  C   GLY   254      45.876  27.310  59.158  1.00  0.00           C
ATOM   3956  O   GLY   254      45.792  27.364  60.419  1.00  0.00           O
ATOM   3957  N   SER   255      45.993  26.184  58.467  1.00  0.00           N
ATOM   3958  H   SER   255      45.784  26.232  57.481  1.00  0.00           H
ATOM   3959  CA  SER   255      46.372  24.887  59.026  1.00  0.00           C
ATOM   3960  HA  SER   255      45.708  24.694  59.870  1.00  0.00           H
ATOM   3961  CB  SER   255      46.193  23.675  58.018  1.00  0.00           C
ATOM   3962  HB2 SER   255      46.971  23.735  57.257  1.00  0.00           H
ATOM   3963  HB3 SER   255      46.317  22.730  58.548  1.00  0.00           H
ATOM   3964  OG  SER   255      44.864  23.695  57.530  1.00  0.00           O
ATOM   3965  HG  SER   255      44.425  22.930  57.910  1.00  0.00           H
ATOM   3966  C   SER   255      47.808  24.878  59.692  1.00  0.00           C
ATOM   3967  O   SER   255      48.090  23.820  60.206  1.00  0.00           O
ATOM   3968  N   PHE   256      48.694  25.946  59.814  1.00  0.00           N
ATOM   3969  H   PHE   256      48.476  26.925  59.698  1.00  0.00           H
ATOM   3970  CA  PHE   256      50.009  25.717  60.389  1.00  0.00           C
ATOM   3971  HA  PHE   256      50.531  25.004  59.750  1.00  0.00           H
ATOM   3972  CB  PHE   256      50.892  26.977  60.316  1.00  0.00           C
ATOM   3973  HB2 PHE   256      51.127  27.166  59.269  1.00  0.00           H
ATOM   3974  HB3 PHE   256      50.240  27.748  60.726  1.00  0.00           H
ATOM   3975  CG  PHE   256      52.223  26.954  61.128  1.00  0.00           C
ATOM   3976  CD1 PHE   256      53.242  26.126  60.757  1.00  0.00           C
ATOM   3977  HD1 PHE   256      53.095  25.488  59.898  1.00  0.00           H
ATOM   3978  CE1 PHE   256      54.416  26.070  61.581  1.00  0.00           C
ATOM   3979  HE1 PHE   256      55.144  25.278  61.494  1.00  0.00           H
ATOM   3980  CZ  PHE   256      54.590  26.865  62.723  1.00  0.00           C
ATOM   3981  HZ  PHE   256      55.583  26.888  63.149  1.00  0.00           H
ATOM   3982  CE2 PHE   256      53.573  27.748  63.083  1.00  0.00           C
ATOM   3983  HE2 PHE   256      53.704  28.500  63.847  1.00  0.00           H
ATOM   3984  CD2 PHE   256      52.349  27.727  62.319  1.00  0.00           C
ATOM   3985  HD2 PHE   256      51.669  28.513  62.608  1.00  0.00           H
ATOM   3986  C   PHE   256      50.042  25.076  61.761  1.00  0.00           C
ATOM   3987  O   PHE   256      49.156  25.443  62.517  1.00  0.00           O
ATOM   3988  N   ASP   257      50.914  24.144  62.129  1.00  0.00           N
ATOM   3989  H   ASP   257      51.582  23.961  61.394  1.00  0.00           H
ATOM   3990  CA  ASP   257      51.076  23.286  63.328  1.00  0.00           C
ATOM   3991  HA  ASP   257      51.899  22.633  63.036  1.00  0.00           H
ATOM   3992  CB  ASP   257      51.542  24.259  64.400  1.00  0.00           C
ATOM   3993  HB2 ASP   257      52.264  24.957  63.976  1.00  0.00           H
ATOM   3994  HB3 ASP   257      50.763  24.960  64.697  1.00  0.00           H
ATOM   3995  CG  ASP   257      52.135  23.583  65.701  1.00  0.00           C
ATOM   3996  OD1 ASP   257      52.694  22.446  65.557  1.00  0.00           O
ATOM   3997  OD2 ASP   257      52.155  24.278  66.729  1.00  0.00           O
ATOM   3998  C   ASP   257      49.840  22.507  63.773  1.00  0.00           C
ATOM   3999  O   ASP   257      49.612  22.253  64.974  1.00  0.00           O
ATOM   4000  N   ASN   258      49.099  21.923  62.818  1.00  0.00           N
ATOM   4001  H   ASN   258      49.303  22.227  61.876  1.00  0.00           H
ATOM   4002  CA  ASN   258      48.346  20.712  63.167  1.00  0.00           C
ATOM   4003  HA  ASN   258      47.659  21.065  63.937  1.00  0.00           H
ATOM   4004  CB  ASN   258      47.649  20.174  61.913  1.00  0.00           C
ATOM   4005  HB2 ASN   258      48.408  19.931  61.169  1.00  0.00           H
ATOM   4006  HB3 ASN   258      47.184  19.244  62.239  1.00  0.00           H
ATOM   4007  CG  ASN   258      46.585  21.078  61.480  1.00  0.00           C
ATOM   4008  OD1 ASN   258      46.153  22.028  62.110  1.00  0.00           O
ATOM   4009  ND2 ASN   258      46.174  20.798  60.248  1.00  0.00           N
ATOM   4010 HD21 ASN   258      46.718  20.070  59.807  1.00  0.00           H
ATOM   4011 HD22 ASN   258      45.466  21.355  59.793  1.00  0.00           H
ATOM   4012  C   ASN   258      49.055  19.481  63.794  1.00  0.00           C
ATOM   4013  O   ASN   258      48.451  18.615  64.379  1.00  0.00           O
ATOM   4014  N   GLU   259      50.390  19.465  63.826  1.00  0.00           N
ATOM   4015  H   GLU   259      50.909  20.134  63.275  1.00  0.00           H
ATOM   4016  CA  GLU   259      51.199  18.503  64.514  1.00  0.00           C
ATOM   4017  HA  GLU   259      50.699  17.551  64.333  1.00  0.00           H
ATOM   4018  CB  GLU   259      52.571  18.393  63.776  1.00  0.00           C
ATOM   4019  HB2 GLU   259      53.085  19.350  63.876  1.00  0.00           H
ATOM   4020  HB3 GLU   259      53.174  17.646  64.292  1.00  0.00           H
ATOM   4021  CG  GLU   259      52.375  17.962  62.282  1.00  0.00           C
ATOM   4022  HG2 GLU   259      53.286  17.578  61.824  1.00  0.00           H
ATOM   4023  HG3 GLU   259      51.748  17.081  62.151  1.00  0.00           H
ATOM   4024  CD  GLU   259      51.965  19.174  61.430  1.00  0.00           C
ATOM   4025  OE1 GLU   259      51.624  18.951  60.257  1.00  0.00           O
ATOM   4026  OE2 GLU   259      52.074  20.335  61.869  1.00  0.00           O
ATOM   4027  C   GLU   259      51.313  18.776  65.987  1.00  0.00           C
ATOM   4028  O   GLU   259      51.850  17.972  66.797  1.00  0.00           O
ATOM   4029  N   HID   260      50.795  19.889  66.410  1.00  0.00           N
ATOM   4030  H   HID   260      50.423  20.443  65.652  1.00  0.00           H
ATOM   4031  CA  HID   260      50.696  20.421  67.782  1.00  0.00           C
ATOM   4032  HA  HID   260      50.418  21.469  67.674  1.00  0.00           H
ATOM   4033  CB  HID   260      49.531  19.719  68.562  1.00  0.00           C
ATOM   4034  HB2 HID   260      49.763  18.656  68.632  1.00  0.00           H
ATOM   4035  HB3 HID   260      49.385  20.240  69.508  1.00  0.00           H
ATOM   4036  CG  HID   260      48.207  19.789  67.761  1.00  0.00           C
ATOM   4037  ND1 HID   260      47.700  20.708  66.870  1.00  0.00           N
ATOM   4038  HD1 HID   260      48.103  21.552  66.490  1.00  0.00           H
ATOM   4039  CE1 HID   260      46.401  20.414  66.628  1.00  0.00           C
ATOM   4040  HE1 HID   260      45.731  21.036  66.054  1.00  0.00           H
ATOM   4041  NE2 HID   260      46.017  19.374  67.350  1.00  0.00           N
ATOM   4042  CD2 HID   260      47.123  19.003  68.106  1.00  0.00           C
ATOM   4043  HD2 HID   260      47.191  18.118  68.720  1.00  0.00           H
ATOM   4044  C   HID   260      52.032  20.554  68.522  1.00  0.00           C
ATOM   4045  O   HID   260      52.128  20.033  69.608  1.00  0.00           O
ATOM   4046  N   VAL   261      53.062  20.993  67.836  1.00  0.00           N
ATOM   4047  H   VAL   261      52.840  21.425  66.950  1.00  0.00           H
ATOM   4048  CA  VAL   261      54.471  21.121  68.262  1.00  0.00           C
ATOM   4049  HA  VAL   261      54.669  20.389  69.044  1.00  0.00           H
ATOM   4050  CB  VAL   261      55.492  20.877  67.100  1.00  0.00           C
ATOM   4051  HB  VAL   261      55.332  21.702  66.405  1.00  0.00           H
ATOM   4052  CG1 VAL   261      56.905  20.841  67.675  1.00  0.00           C
ATOM   4053 HG11 VAL   261      57.556  21.328  66.948  1.00  0.00           H
ATOM   4054 HG12 VAL   261      56.923  21.334  68.646  1.00  0.00           H
ATOM   4055 HG13 VAL   261      57.181  19.790  67.767  1.00  0.00           H
ATOM   4056  CG2 VAL   261      55.221  19.561  66.343  1.00  0.00           C
ATOM   4057 HG21 VAL   261      54.159  19.508  66.100  1.00  0.00           H
ATOM   4058 HG22 VAL   261      55.478  18.681  66.932  1.00  0.00           H
ATOM   4059 HG23 VAL   261      55.787  19.672  65.418  1.00  0.00           H
ATOM   4060  C   VAL   261      54.699  22.512  69.005  1.00  0.00           C
ATOM   4061  O   VAL   261      55.053  22.483  70.242  1.00  0.00           O
ATOM   4062  N   VAL   262      54.575  23.673  68.334  1.00  0.00           N
ATOM   4063  H   VAL   262      53.994  23.595  67.511  1.00  0.00           H
ATOM   4064  CA  VAL   262      55.234  24.978  68.677  1.00  0.00           C
ATOM   4065  HA  VAL   262      55.913  24.745  69.498  1.00  0.00           H
ATOM   4066  CB  VAL   262      56.153  25.601  67.573  1.00  0.00           C
ATOM   4067  HB  VAL   262      56.623  26.409  68.133  1.00  0.00           H
ATOM   4068  CG1 VAL   262      57.296  24.643  67.201  1.00  0.00           C
ATOM   4069 HG11 VAL   262      57.738  24.144  68.064  1.00  0.00           H
ATOM   4070 HG12 VAL   262      56.861  23.856  66.585  1.00  0.00           H
ATOM   4071 HG13 VAL   262      58.040  25.192  66.626  1.00  0.00           H
ATOM   4072  CG2 VAL   262      55.393  26.036  66.294  1.00  0.00           C
ATOM   4073 HG21 VAL   262      54.514  26.653  66.475  1.00  0.00           H
ATOM   4074 HG22 VAL   262      54.930  25.150  65.858  1.00  0.00           H
ATOM   4075 HG23 VAL   262      56.082  26.434  65.548  1.00  0.00           H
ATOM   4076  C   VAL   262      54.230  25.992  69.212  1.00  0.00           C
ATOM   4077  O   VAL   262      54.601  26.732  70.112  1.00  0.00           O
ATOM   4078  N   LEU   263      52.957  26.074  68.714  1.00  0.00           N
ATOM   4079  H   LEU   263      52.671  25.485  67.946  1.00  0.00           H
ATOM   4080  CA  LEU   263      52.105  27.251  69.154  1.00  0.00           C
ATOM   4081  HA  LEU   263      52.784  28.099  69.065  1.00  0.00           H
ATOM   4082  CB  LEU   263      50.761  27.535  68.331  1.00  0.00           C
ATOM   4083  HB2 LEU   263      50.085  26.684  68.410  1.00  0.00           H
ATOM   4084  HB3 LEU   263      50.196  28.309  68.851  1.00  0.00           H
ATOM   4085  CG  LEU   263      51.033  27.948  66.824  1.00  0.00           C
ATOM   4086  HG  LEU   263      51.472  27.028  66.442  1.00  0.00           H
ATOM   4087  CD1 LEU   263      49.704  28.120  66.145  1.00  0.00           C
ATOM   4088 HD11 LEU   263      49.171  28.989  66.533  1.00  0.00           H
ATOM   4089 HD12 LEU   263      48.995  27.304  66.285  1.00  0.00           H
ATOM   4090 HD13 LEU   263      49.987  28.174  65.095  1.00  0.00           H
ATOM   4091  CD2 LEU   263      52.024  29.034  66.410  1.00  0.00           C
ATOM   4092 HD21 LEU   263      53.022  28.851  66.808  1.00  0.00           H
ATOM   4093 HD22 LEU   263      51.931  29.195  65.336  1.00  0.00           H
ATOM   4094 HD23 LEU   263      51.617  29.931  66.876  1.00  0.00           H
ATOM   4095  C   LEU   263      51.812  26.928  70.633  1.00  0.00           C
ATOM   4096  O   LEU   263      51.457  25.802  70.996  1.00  0.00           O
ATOM   4097  N   PRO   264      51.974  27.917  71.528  1.00  0.00           N
ATOM   4098  CD  PRO   264      52.493  29.214  71.297  1.00  0.00           C
ATOM   4099  HD2 PRO   264      51.863  29.626  70.509  1.00  0.00           H
ATOM   4100  HD3 PRO   264      53.508  29.076  70.922  1.00  0.00           H
ATOM   4101  CG  PRO   264      52.447  29.910  72.629  1.00  0.00           C
ATOM   4102  HG2 PRO   264      51.468  30.387  72.700  1.00  0.00           H
ATOM   4103  HG3 PRO   264      53.270  30.621  72.691  1.00  0.00           H
ATOM   4104  CB  PRO   264      52.511  28.775  73.651  1.00  0.00           C
ATOM   4105  HB2 PRO   264      52.202  29.138  74.632  1.00  0.00           H
ATOM   4106  HB3 PRO   264      53.552  28.454  73.636  1.00  0.00           H
ATOM   4107  CA  PRO   264      51.735  27.619  72.967  1.00  0.00           C
ATOM   4108  HA  PRO   264      52.209  26.686  73.274  1.00  0.00           H
ATOM   4109  C   PRO   264      50.254  27.448  73.299  1.00  0.00           C
ATOM   4110  O   PRO   264      49.560  28.348  73.764  1.00  0.00           O
ATOM   4111  N   ARG   265      49.597  26.267  73.074  1.00  0.00           N
ATOM   4112  H   ARG   265      50.105  25.406  72.929  1.00  0.00           H
ATOM   4113  CA  ARG   265      48.180  26.179  73.278  1.00  0.00           C
ATOM   4114  HA  ARG   265      47.714  27.005  72.740  1.00  0.00           H
ATOM   4115  CB  ARG   265      47.597  24.851  72.697  1.00  0.00           C
ATOM   4116  HB2 ARG   265      47.893  24.008  73.321  1.00  0.00           H
ATOM   4117  HB3 ARG   265      46.520  25.004  72.640  1.00  0.00           H
ATOM   4118  CG  ARG   265      47.933  24.710  71.200  1.00  0.00           C
ATOM   4119  HG2 ARG   265      47.906  25.672  70.688  1.00  0.00           H
ATOM   4120  HG3 ARG   265      48.965  24.360  71.228  1.00  0.00           H
ATOM   4121  CD  ARG   265      47.041  23.736  70.424  1.00  0.00           C
ATOM   4122  HD2 ARG   265      46.054  24.200  70.420  1.00  0.00           H
ATOM   4123  HD3 ARG   265      47.537  23.643  69.459  1.00  0.00           H
ATOM   4124  NE  ARG   265      46.955  22.453  71.155  1.00  0.00           N
ATOM   4125  HE  ARG   265      47.786  22.085  71.597  1.00  0.00           H
ATOM   4126  CZ  ARG   265      46.034  21.441  71.004  1.00  0.00           C
ATOM   4127  NH1 ARG   265      45.028  21.560  70.194  1.00  0.00           N
ATOM   4128 HH11 ARG   265      44.909  22.423  69.683  1.00  0.00           H
ATOM   4129 HH12 ARG   265      44.496  20.725  69.992  1.00  0.00           H
ATOM   4130  NH2 ARG   265      46.185  20.246  71.554  1.00  0.00           N
ATOM   4131 HH21 ARG   265      46.989  20.118  72.151  1.00  0.00           H
ATOM   4132 HH22 ARG   265      45.464  19.538  71.573  1.00  0.00           H
ATOM   4133  C   ARG   265      47.649  26.313  74.718  1.00  0.00           C
ATOM   4134  O   ARG   265      48.246  25.528  75.529  1.00  0.00           O
ATOM   4135  N   THR   266      46.629  27.082  74.932  1.00  0.00           N
ATOM   4136  H   THR   266      46.180  27.581  74.176  1.00  0.00           H
ATOM   4137  CA  THR   266      45.834  27.123  76.236  1.00  0.00           C
ATOM   4138  HA  THR   266      46.498  26.701  76.990  1.00  0.00           H
ATOM   4139  CB  THR   266      45.318  28.475  76.683  1.00  0.00           C
ATOM   4140  HB  THR   266      45.031  28.360  77.728  1.00  0.00           H
ATOM   4141  CG2 THR   266      46.382  29.600  76.825  1.00  0.00           C
ATOM   4142 HG21 THR   266      46.875  29.830  75.879  1.00  0.00           H
ATOM   4143 HG22 THR   266      47.161  29.265  77.510  1.00  0.00           H
ATOM   4144 HG23 THR   266      45.958  30.546  77.161  1.00  0.00           H
ATOM   4145  OG1 THR   266      44.068  28.877  76.095  1.00  0.00           O
ATOM   4146  HG1 THR   266      44.249  28.985  75.158  1.00  0.00           H
ATOM   4147  C   THR   266      44.655  26.158  76.206  1.00  0.00           C
ATOM   4148  O   THR   266      44.013  25.823  75.203  1.00  0.00           O
ATOM   4149  N   LYS   267      44.212  25.671  77.377  1.00  0.00           N
ATOM   4150  H   LYS   267      44.754  25.915  78.194  1.00  0.00           H
ATOM   4151  CA  LYS   267      42.967  24.795  77.405  1.00  0.00           C
ATOM   4152  HA  LYS   267      43.090  23.806  76.962  1.00  0.00           H
ATOM   4153  CB  LYS   267      42.626  24.436  78.880  1.00  0.00           C
ATOM   4154  HB2 LYS   267      42.007  23.551  79.018  1.00  0.00           H
ATOM   4155  HB3 LYS   267      43.617  24.243  79.292  1.00  0.00           H
ATOM   4156  CG  LYS   267      42.139  25.480  79.878  1.00  0.00           C
ATOM   4157  HG2 LYS   267      42.808  26.340  79.864  1.00  0.00           H
ATOM   4158  HG3 LYS   267      41.125  25.804  79.642  1.00  0.00           H
ATOM   4159  CD  LYS   267      42.069  24.857  81.261  1.00  0.00           C
ATOM   4160  HD2 LYS   267      41.349  24.039  81.265  1.00  0.00           H
ATOM   4161  HD3 LYS   267      42.986  24.325  81.511  1.00  0.00           H
ATOM   4162  CE  LYS   267      41.730  25.958  82.318  1.00  0.00           C
ATOM   4163  HE2 LYS   267      42.525  26.701  82.400  1.00  0.00           H
ATOM   4164  HE3 LYS   267      40.838  26.517  82.036  1.00  0.00           H
ATOM   4165  NZ  LYS   267      41.517  25.286  83.596  1.00  0.00           N
ATOM   4166  HZ1 LYS   267      40.915  24.481  83.497  1.00  0.00           H
ATOM   4167  HZ2 LYS   267      40.962  25.842  84.232  1.00  0.00           H
ATOM   4168  HZ3 LYS   267      42.383  25.126  84.091  1.00  0.00           H
ATOM   4169  C   LYS   267      41.667  25.378  76.804  1.00  0.00           C
ATOM   4170  O   LYS   267      40.861  24.553  76.356  1.00  0.00           O
ATOM   4171  N   TYR   268      41.551  26.687  76.809  1.00  0.00           N
ATOM   4172  H   TYR   268      42.293  27.114  77.343  1.00  0.00           H
ATOM   4173  CA  TYR   268      40.434  27.439  76.267  1.00  0.00           C
ATOM   4174  HA  TYR   268      39.475  27.008  76.557  1.00  0.00           H
ATOM   4175  CB  TYR   268      40.511  28.912  76.800  1.00  0.00           C
ATOM   4176  HB2 TYR   268      41.276  29.425  76.217  1.00  0.00           H
ATOM   4177  HB3 TYR   268      39.584  29.453  76.614  1.00  0.00           H
ATOM   4178  CG  TYR   268      40.835  29.096  78.277  1.00  0.00           C
ATOM   4179  CD1 TYR   268      40.001  28.512  79.318  1.00  0.00           C
ATOM   4180  HD1 TYR   268      39.098  27.991  79.038  1.00  0.00           H
ATOM   4181  CE1 TYR   268      40.425  28.663  80.653  1.00  0.00           C
ATOM   4182  HE1 TYR   268      39.723  28.389  81.427  1.00  0.00           H
ATOM   4183  CZ  TYR   268      41.758  29.170  80.892  1.00  0.00           C
ATOM   4184  OH  TYR   268      42.319  29.493  82.086  1.00  0.00           O
ATOM   4185  HH  TYR   268      41.738  29.067  82.721  1.00  0.00           H
ATOM   4186  CE2 TYR   268      42.596  29.576  79.831  1.00  0.00           C
ATOM   4187  HE2 TYR   268      43.555  30.017  80.059  1.00  0.00           H
ATOM   4188  CD2 TYR   268      42.075  29.635  78.530  1.00  0.00           C
ATOM   4189  HD2 TYR   268      42.613  30.104  77.720  1.00  0.00           H
ATOM   4190  C   TYR   268      40.429  27.341  74.723  1.00  0.00           C
ATOM   4191  O   TYR   268      39.397  26.911  74.204  1.00  0.00           O
ATOM   4192  N   ASP   269      41.623  27.360  74.138  1.00  0.00           N
ATOM   4193  H   ASP   269      42.344  27.252  74.839  1.00  0.00           H
ATOM   4194  CA  ASP   269      41.958  27.125  72.699  1.00  0.00           C
ATOM   4195  HA  ASP   269      41.303  27.745  72.087  1.00  0.00           H
ATOM   4196  CB  ASP   269      43.451  27.428  72.459  1.00  0.00           C
ATOM   4197  HB2 ASP   269      44.118  26.706  72.928  1.00  0.00           H
ATOM   4198  HB3 ASP   269      43.684  27.192  71.421  1.00  0.00           H
ATOM   4199  CG  ASP   269      43.933  28.866  72.881  1.00  0.00           C
ATOM   4200  OD1 ASP   269      43.351  29.868  72.403  1.00  0.00           O
ATOM   4201  OD2 ASP   269      44.892  28.921  73.705  1.00  0.00           O
ATOM   4202  C   ASP   269      41.650  25.661  72.354  1.00  0.00           C
ATOM   4203  O   ASP   269      41.155  25.283  71.359  1.00  0.00           O
ATOM   4204  N   ILE   270      42.067  24.749  73.203  1.00  0.00           N
ATOM   4205  H   ILE   270      42.664  25.025  73.970  1.00  0.00           H
ATOM   4206  CA  ILE   270      41.858  23.280  73.024  1.00  0.00           C
ATOM   4207  HA  ILE   270      42.173  23.015  72.015  1.00  0.00           H
ATOM   4208  CB  ILE   270      42.671  22.451  74.022  1.00  0.00           C
ATOM   4209  HB  ILE   270      42.245  22.713  74.991  1.00  0.00           H
ATOM   4210  CG2 ILE   270      42.429  20.921  73.977  1.00  0.00           C
ATOM   4211 HG21 ILE   270      42.588  20.494  72.987  1.00  0.00           H
ATOM   4212 HG22 ILE   270      41.374  20.715  74.160  1.00  0.00           H
ATOM   4213 HG23 ILE   270      43.008  20.386  74.730  1.00  0.00           H
ATOM   4214  CG1 ILE   270      44.152  22.860  73.749  1.00  0.00           C
ATOM   4215 HG12 ILE   270      44.524  22.638  72.749  1.00  0.00           H
ATOM   4216 HG13 ILE   270      44.316  23.932  73.865  1.00  0.00           H
ATOM   4217  CD1 ILE   270      45.055  22.362  74.837  1.00  0.00           C
ATOM   4218 HD11 ILE   270      44.804  22.804  75.801  1.00  0.00           H
ATOM   4219 HD12 ILE   270      46.075  22.715  74.678  1.00  0.00           H
ATOM   4220 HD13 ILE   270      45.158  21.277  74.834  1.00  0.00           H
ATOM   4221  C   ILE   270      40.416  22.905  73.093  1.00  0.00           C
ATOM   4222  O   ILE   270      39.956  22.186  72.206  1.00  0.00           O
ATOM   4223  N   THR   271      39.584  23.429  74.008  1.00  0.00           N
ATOM   4224  H   THR   271      40.004  24.020  74.711  1.00  0.00           H
ATOM   4225  CA  THR   271      38.190  23.238  74.204  1.00  0.00           C
ATOM   4226  HA  THR   271      37.999  22.173  74.333  1.00  0.00           H
ATOM   4227  CB  THR   271      37.772  23.965  75.464  1.00  0.00           C
ATOM   4228  HB  THR   271      38.058  25.012  75.567  1.00  0.00           H
ATOM   4229  CG2 THR   271      36.286  23.871  75.674  1.00  0.00           C
ATOM   4230 HG21 THR   271      35.721  24.479  74.969  1.00  0.00           H
ATOM   4231 HG22 THR   271      36.132  24.239  76.688  1.00  0.00           H
ATOM   4232 HG23 THR   271      35.924  22.845  75.736  1.00  0.00           H
ATOM   4233  OG1 THR   271      38.439  23.244  76.526  1.00  0.00           O
ATOM   4234  HG1 THR   271      39.275  23.708  76.595  1.00  0.00           H
ATOM   4235  C   THR   271      37.443  23.812  72.975  1.00  0.00           C
ATOM   4236  O   THR   271      36.437  23.237  72.562  1.00  0.00           O
ATOM   4237  N   ILE   272      37.909  24.925  72.361  1.00  0.00           N
ATOM   4238  H   ILE   272      38.694  25.413  72.771  1.00  0.00           H
ATOM   4239  CA  ILE   272      37.369  25.470  71.082  1.00  0.00           C
ATOM   4240  HA  ILE   272      36.280  25.459  71.139  1.00  0.00           H
ATOM   4241  CB  ILE   272      37.979  26.809  70.682  1.00  0.00           C
ATOM   4242  HB  ILE   272      39.027  26.712  70.966  1.00  0.00           H
ATOM   4243  CG2 ILE   272      38.121  27.004  69.131  1.00  0.00           C
ATOM   4244 HG21 ILE   272      38.560  27.987  68.968  1.00  0.00           H
ATOM   4245 HG22 ILE   272      37.100  26.990  68.747  1.00  0.00           H
ATOM   4246 HG23 ILE   272      38.755  26.210  68.735  1.00  0.00           H
ATOM   4247  CG1 ILE   272      37.269  28.051  71.362  1.00  0.00           C
ATOM   4248 HG12 ILE   272      36.472  28.365  70.689  1.00  0.00           H
ATOM   4249 HG13 ILE   272      36.902  27.776  72.352  1.00  0.00           H
ATOM   4250  CD1 ILE   272      38.232  29.142  71.472  1.00  0.00           C
ATOM   4251 HD11 ILE   272      38.621  29.366  70.479  1.00  0.00           H
ATOM   4252 HD12 ILE   272      38.995  28.977  72.231  1.00  0.00           H
ATOM   4253 HD13 ILE   272      37.634  29.997  71.789  1.00  0.00           H
ATOM   4254  C   ILE   272      37.616  24.452  69.953  1.00  0.00           C
ATOM   4255  O   ILE   272      36.741  24.159  69.161  1.00  0.00           O
ATOM   4256  N   ASP   273      38.809  23.858  69.899  1.00  0.00           N
ATOM   4257  H   ASP   273      39.482  24.095  70.614  1.00  0.00           H
ATOM   4258  CA  ASP   273      39.184  22.989  68.787  1.00  0.00           C
ATOM   4259  HA  ASP   273      39.169  23.373  67.767  1.00  0.00           H
ATOM   4260  CB  ASP   273      40.608  22.540  69.056  1.00  0.00           C
ATOM   4261  HB2 ASP   273      41.287  23.393  69.048  1.00  0.00           H
ATOM   4262  HB3 ASP   273      40.616  22.044  70.026  1.00  0.00           H
ATOM   4263  CG  ASP   273      40.986  21.515  68.058  1.00  0.00           C
ATOM   4264  OD1 ASP   273      41.018  21.841  66.832  1.00  0.00           O
ATOM   4265  OD2 ASP   273      41.197  20.312  68.381  1.00  0.00           O
ATOM   4266  C   ASP   273      38.294  21.712  68.858  1.00  0.00           C
ATOM   4267  O   ASP   273      37.751  21.286  67.832  1.00  0.00           O
ATOM   4268  N   GLU   274      38.033  21.116  70.049  1.00  0.00           N
ATOM   4269  H   GLU   274      38.530  21.406  70.878  1.00  0.00           H
ATOM   4270  CA  GLU   274      37.181  19.956  70.197  1.00  0.00           C
ATOM   4271  HA  GLU   274      37.571  19.109  69.634  1.00  0.00           H
ATOM   4272  CB  GLU   274      37.342  19.488  71.634  1.00  0.00           C
ATOM   4273  HB2 GLU   274      38.412  19.328  71.766  1.00  0.00           H
ATOM   4274  HB3 GLU   274      37.154  20.332  72.297  1.00  0.00           H
ATOM   4275  CG  GLU   274      36.670  18.215  72.122  1.00  0.00           C
ATOM   4276  HG2 GLU   274      35.672  18.556  72.396  1.00  0.00           H
ATOM   4277  HG3 GLU   274      36.696  17.478  71.320  1.00  0.00           H
ATOM   4278  CD  GLU   274      37.402  17.764  73.394  1.00  0.00           C
ATOM   4279  OE1 GLU   274      38.493  17.187  73.260  1.00  0.00           O
ATOM   4280  OE2 GLU   274      36.771  17.895  74.452  1.00  0.00           O
ATOM   4281  C   GLU   274      35.673  20.183  69.833  1.00  0.00           C
ATOM   4282  O   GLU   274      34.893  19.312  69.528  1.00  0.00           O
ATOM   4283  N   GLU   275      35.245  21.407  70.029  1.00  0.00           N
ATOM   4284  H   GLU   275      35.937  22.074  70.340  1.00  0.00           H
ATOM   4285  CA  GLU   275      33.908  21.943  69.681  1.00  0.00           C
ATOM   4286  HA  GLU   275      33.194  21.268  70.155  1.00  0.00           H
ATOM   4287  CB  GLU   275      33.561  23.213  70.452  1.00  0.00           C
ATOM   4288  HB2 GLU   275      33.656  23.021  71.521  1.00  0.00           H
ATOM   4289  HB3 GLU   275      34.191  24.078  70.244  1.00  0.00           H
ATOM   4290  CG  GLU   275      32.078  23.575  70.287  1.00  0.00           C
ATOM   4291  HG2 GLU   275      31.877  24.477  70.865  1.00  0.00           H
ATOM   4292  HG3 GLU   275      31.909  23.883  69.255  1.00  0.00           H
ATOM   4293  CD  GLU   275      31.033  22.523  70.673  1.00  0.00           C
ATOM   4294  OE1 GLU   275      31.018  22.098  71.831  1.00  0.00           O
ATOM   4295  OE2 GLU   275      30.320  22.069  69.767  1.00  0.00           O
ATOM   4296  C   GLU   275      33.735  22.122  68.167  1.00  0.00           C
ATOM   4297  O   GLU   275      32.768  21.754  67.587  1.00  0.00           O
ATOM   4298  N   SER   276      34.789  22.583  67.536  1.00  0.00           N
ATOM   4299  H   SER   276      35.623  22.758  68.078  1.00  0.00           H
ATOM   4300  CA  SER   276      34.857  22.885  66.091  1.00  0.00           C
ATOM   4301  HA  SER   276      34.036  23.556  65.840  1.00  0.00           H
ATOM   4302  CB  SER   276      36.121  23.582  65.732  1.00  0.00           C
ATOM   4303  HB2 SER   276      36.107  24.148  64.801  1.00  0.00           H
ATOM   4304  HB3 SER   276      36.430  24.259  66.528  1.00  0.00           H
ATOM   4305  OG  SER   276      37.115  22.667  65.564  1.00  0.00           O
ATOM   4306  HG  SER   276      37.133  22.252  66.429  1.00  0.00           H
ATOM   4307  C   SER   276      34.554  21.696  65.132  1.00  0.00           C
ATOM   4308  O   SER   276      34.660  20.529  65.476  1.00  0.00           O
ATOM   4309  N   PRO   277      34.102  21.990  63.883  1.00  0.00           N
ATOM   4310  CD  PRO   277      33.714  23.238  63.371  1.00  0.00           C
ATOM   4311  HD2 PRO   277      34.453  24.038  63.415  1.00  0.00           H
ATOM   4312  HD3 PRO   277      32.923  23.696  63.963  1.00  0.00           H
ATOM   4313  CG  PRO   277      33.183  22.954  62.013  1.00  0.00           C
ATOM   4314  HG2 PRO   277      33.988  23.193  61.319  1.00  0.00           H
ATOM   4315  HG3 PRO   277      32.233  23.464  61.861  1.00  0.00           H
ATOM   4316  CB  PRO   277      32.968  21.449  61.792  1.00  0.00           C
ATOM   4317  HB2 PRO   277      33.223  21.141  60.778  1.00  0.00           H
ATOM   4318  HB3 PRO   277      31.946  21.179  62.054  1.00  0.00           H
ATOM   4319  CA  PRO   277      33.808  20.909  62.940  1.00  0.00           C
ATOM   4320  HA  PRO   277      33.178  20.200  63.476  1.00  0.00           H
ATOM   4321  C   PRO   277      35.004  20.251  62.414  1.00  0.00           C
ATOM   4322  O   PRO   277      34.858  19.180  61.778  1.00  0.00           O
ATOM   4323  N   ARG   278      36.167  20.924  62.467  1.00  0.00           N
ATOM   4324  H   ARG   278      36.120  21.861  62.840  1.00  0.00           H
ATOM   4325  CA  ARG   278      37.531  20.402  62.095  1.00  0.00           C
ATOM   4326  HA  ARG   278      37.459  19.413  61.643  1.00  0.00           H
ATOM   4327  CB  ARG   278      38.018  21.296  60.928  1.00  0.00           C
ATOM   4328  HB2 ARG   278      38.244  22.298  61.293  1.00  0.00           H
ATOM   4329  HB3 ARG   278      38.954  20.908  60.525  1.00  0.00           H
ATOM   4330  CG  ARG   278      37.061  21.377  59.678  1.00  0.00           C
ATOM   4331  HG2 ARG   278      36.745  20.373  59.395  1.00  0.00           H
ATOM   4332  HG3 ARG   278      36.187  21.946  59.996  1.00  0.00           H
ATOM   4333  CD  ARG   278      37.745  21.989  58.437  1.00  0.00           C
ATOM   4334  HD2 ARG   278      37.614  23.070  58.482  1.00  0.00           H
ATOM   4335  HD3 ARG   278      38.807  21.743  58.452  1.00  0.00           H
ATOM   4336  NE  ARG   278      36.967  21.671  57.249  1.00  0.00           N
ATOM   4337  HE  ARG   278      36.080  21.236  57.456  1.00  0.00           H
ATOM   4338  CZ  ARG   278      37.270  21.882  56.021  1.00  0.00           C
ATOM   4339  NH1 ARG   278      38.397  22.505  55.747  1.00  0.00           N
ATOM   4340 HH11 ARG   278      38.996  22.640  56.549  1.00  0.00           H
ATOM   4341 HH12 ARG   278      38.620  22.583  54.765  1.00  0.00           H
ATOM   4342  NH2 ARG   278      36.603  21.491  54.992  1.00  0.00           N
ATOM   4343 HH21 ARG   278      35.655  21.144  54.974  1.00  0.00           H
ATOM   4344 HH22 ARG   278      37.048  21.654  54.099  1.00  0.00           H
ATOM   4345  C   ARG   278      38.501  20.222  63.311  1.00  0.00           C
ATOM   4346  O   ARG   278      39.424  21.099  63.432  1.00  0.00           O
ATOM   4347  N   PRO   279      38.319  19.248  64.193  1.00  0.00           N
ATOM   4348  CD  PRO   279      37.176  18.337  64.273  1.00  0.00           C
ATOM   4349  HD2 PRO   279      36.772  18.086  63.292  1.00  0.00           H
ATOM   4350  HD3 PRO   279      36.409  18.861  64.842  1.00  0.00           H
ATOM   4351  CG  PRO   279      37.663  17.124  64.968  1.00  0.00           C
ATOM   4352  HG2 PRO   279      38.238  16.586  64.213  1.00  0.00           H
ATOM   4353  HG3 PRO   279      36.852  16.601  65.473  1.00  0.00           H
ATOM   4354  CB  PRO   279      38.675  17.738  65.964  1.00  0.00           C
ATOM   4355  HB2 PRO   279      39.468  17.063  66.285  1.00  0.00           H
ATOM   4356  HB3 PRO   279      38.139  18.066  66.854  1.00  0.00           H
ATOM   4357  CA  PRO   279      39.193  18.965  65.250  1.00  0.00           C
ATOM   4358  HA  PRO   279      39.189  19.739  66.017  1.00  0.00           H
ATOM   4359  C   PRO   279      40.658  18.730  64.784  1.00  0.00           C
ATOM   4360  O   PRO   279      40.845  17.956  63.849  1.00  0.00           O
ATOM   4361  N   GLY   280      41.647  19.248  65.571  1.00  0.00           N
ATOM   4362  H   GLY   280      41.356  19.806  66.360  1.00  0.00           H
ATOM   4363  CA  GLY   280      43.099  19.226  65.289  1.00  0.00           C
ATOM   4364  HA2 GLY   280      43.572  19.754  66.117  1.00  0.00           H
ATOM   4365  HA3 GLY   280      43.388  18.176  65.337  1.00  0.00           H
ATOM   4366  C   GLY   280      43.378  19.883  63.968  1.00  0.00           C
ATOM   4367  O   GLY   280      44.546  19.729  63.459  1.00  0.00           O
ATOM   4368  N   GLN   281      42.492  20.674  63.362  1.00  0.00           N
ATOM   4369  H   GLN   281      41.604  20.809  63.826  1.00  0.00           H
ATOM   4370  CA  GLN   281      42.627  21.411  62.059  1.00  0.00           C
ATOM   4371  HA  GLN   281      43.649  21.267  61.710  1.00  0.00           H
ATOM   4372  CB  GLN   281      41.551  20.923  61.029  1.00  0.00           C
ATOM   4373  HB2 GLN   281      40.843  20.258  61.528  1.00  0.00           H
ATOM   4374  HB3 GLN   281      40.984  21.825  60.800  1.00  0.00           H
ATOM   4375  CG  GLN   281      41.962  20.139  59.742  1.00  0.00           C
ATOM   4376  HG2 GLN   281      42.432  19.186  59.985  1.00  0.00           H
ATOM   4377  HG3 GLN   281      41.032  20.008  59.189  1.00  0.00           H
ATOM   4378  CD  GLN   281      42.902  20.831  58.773  1.00  0.00           C
ATOM   4379  OE1 GLN   281      43.668  21.713  59.109  1.00  0.00           O
ATOM   4380  NE2 GLN   281      42.974  20.322  57.543  1.00  0.00           N
ATOM   4381 HE21 GLN   281      43.500  20.829  56.847  1.00  0.00           H
ATOM   4382 HE22 GLN   281      42.350  19.546  57.374  1.00  0.00           H
ATOM   4383  C   GLN   281      42.601  22.923  62.323  1.00  0.00           C
ATOM   4384  O   GLN   281      41.897  23.348  63.162  1.00  0.00           O
ATOM   4385  N   GLN   282      43.160  23.679  61.391  1.00  0.00           N
ATOM   4386  H   GLN   282      43.596  23.204  60.614  1.00  0.00           H
ATOM   4387  CA  GLN   282      43.116  25.102  61.384  1.00  0.00           C
ATOM   4388  HA  GLN   282      43.676  25.339  60.480  1.00  0.00           H
ATOM   4389  CB  GLN   282      41.723  25.688  61.143  1.00  0.00           C
ATOM   4390  HB2 GLN   282      41.199  25.575  62.092  1.00  0.00           H
ATOM   4391  HB3 GLN   282      41.810  26.759  60.955  1.00  0.00           H
ATOM   4392  CG  GLN   282      40.972  25.212  59.922  1.00  0.00           C
ATOM   4393  HG2 GLN   282      41.411  25.754  59.085  1.00  0.00           H
ATOM   4394  HG3 GLN   282      41.225  24.174  59.707  1.00  0.00           H
ATOM   4395  CD  GLN   282      39.481  25.473  59.833  1.00  0.00           C
ATOM   4396  OE1 GLN   282      38.773  25.596  60.822  1.00  0.00           O
ATOM   4397  NE2 GLN   282      38.990  25.687  58.591  1.00  0.00           N
ATOM   4398 HE21 GLN   282      37.991  25.827  58.643  1.00  0.00           H
ATOM   4399 HE22 GLN   282      39.429  25.921  57.712  1.00  0.00           H
ATOM   4400  C   GLN   282      43.928  25.694  62.569  1.00  0.00           C
ATOM   4401  O   GLN   282      43.552  26.760  63.058  1.00  0.00           O
ATOM   4402  N   THR   283      44.837  24.926  63.178  1.00  0.00           N
ATOM   4403  H   THR   283      44.953  24.017  62.754  1.00  0.00           H
ATOM   4404  CA  THR   283      45.514  25.243  64.477  1.00  0.00           C
ATOM   4405  HA  THR   283      44.804  25.010  65.271  1.00  0.00           H
ATOM   4406  CB  THR   283      46.758  24.346  64.564  1.00  0.00           C
ATOM   4407  HB  THR   283      47.446  24.497  63.731  1.00  0.00           H
ATOM   4408  CG2 THR   283      47.384  24.644  65.912  1.00  0.00           C
ATOM   4409 HG21 THR   283      48.066  25.488  65.811  1.00  0.00           H
ATOM   4410 HG22 THR   283      47.893  23.772  66.324  1.00  0.00           H
ATOM   4411 HG23 THR   283      46.672  24.928  66.687  1.00  0.00           H
ATOM   4412  OG1 THR   283      46.313  23.053  64.633  1.00  0.00           O
ATOM   4413  HG1 THR   283      46.010  22.819  63.752  1.00  0.00           H
ATOM   4414  C   THR   283      45.942  26.710  64.636  1.00  0.00           C
ATOM   4415  O   THR   283      45.502  27.377  65.549  1.00  0.00           O
ATOM   4416  N   PHE   284      46.786  27.155  63.658  1.00  0.00           N
ATOM   4417  H   PHE   284      47.199  26.542  62.969  1.00  0.00           H
ATOM   4418  CA  PHE   284      47.177  28.541  63.683  1.00  0.00           C
ATOM   4419  HA  PHE   284      47.481  28.724  64.714  1.00  0.00           H
ATOM   4420  CB  PHE   284      48.298  28.714  62.642  1.00  0.00           C
ATOM   4421  HB2 PHE   284      49.187  28.192  62.997  1.00  0.00           H
ATOM   4422  HB3 PHE   284      47.900  28.249  61.740  1.00  0.00           H
ATOM   4423  CG  PHE   284      48.774  30.122  62.265  1.00  0.00           C
ATOM   4424  CD1 PHE   284      49.618  30.770  63.186  1.00  0.00           C
ATOM   4425  HD1 PHE   284      49.835  30.155  64.046  1.00  0.00           H
ATOM   4426  CE1 PHE   284      50.173  32.023  62.918  1.00  0.00           C
ATOM   4427  HE1 PHE   284      50.855  32.431  63.650  1.00  0.00           H
ATOM   4428  CZ  PHE   284      49.804  32.719  61.718  1.00  0.00           C
ATOM   4429  HZ  PHE   284      50.216  33.668  61.410  1.00  0.00           H
ATOM   4430  CE2 PHE   284      48.836  32.134  60.886  1.00  0.00           C
ATOM   4431  HE2 PHE   284      48.573  32.688  59.995  1.00  0.00           H
ATOM   4432  CD2 PHE   284      48.372  30.820  61.104  1.00  0.00           C
ATOM   4433  HD2 PHE   284      47.841  30.289  60.329  1.00  0.00           H
ATOM   4434  C   PHE   284      46.038  29.536  63.380  1.00  0.00           C
ATOM   4435  O   PHE   284      46.029  30.616  63.949  1.00  0.00           O
ATOM   4436  N   GLU   285      45.116  29.298  62.502  1.00  0.00           N
ATOM   4437  H   GLU   285      45.133  28.397  62.044  1.00  0.00           H
ATOM   4438  CA  GLU   285      44.019  30.188  62.288  1.00  0.00           C
ATOM   4439  HA  GLU   285      44.347  31.190  62.016  1.00  0.00           H
ATOM   4440  CB  GLU   285      43.326  29.623  60.986  1.00  0.00           C
ATOM   4441  HB2 GLU   285      43.993  29.667  60.125  1.00  0.00           H
ATOM   4442  HB3 GLU   285      43.154  28.567  61.190  1.00  0.00           H
ATOM   4443  CG  GLU   285      42.005  30.392  60.815  1.00  0.00           C
ATOM   4444  HG2 GLU   285      41.454  30.068  61.697  1.00  0.00           H
ATOM   4445  HG3 GLU   285      42.078  31.477  60.894  1.00  0.00           H
ATOM   4446  CD  GLU   285      41.349  30.064  59.413  1.00  0.00           C
ATOM   4447  OE1 GLU   285      42.181  29.972  58.485  1.00  0.00           O
ATOM   4448  OE2 GLU   285      40.108  30.168  59.281  1.00  0.00           O
ATOM   4449  C   GLU   285      43.095  30.300  63.523  1.00  0.00           C
ATOM   4450  O   GLU   285      42.746  31.409  63.885  1.00  0.00           O
ATOM   4451  N   LYS   286      42.772  29.196  64.203  1.00  0.00           N
ATOM   4452  H   LYS   286      43.128  28.318  63.852  1.00  0.00           H
ATOM   4453  CA  LYS   286      42.005  29.172  65.456  1.00  0.00           C
ATOM   4454  HA  LYS   286      41.004  29.522  65.202  1.00  0.00           H
ATOM   4455  CB  LYS   286      41.953  27.727  65.977  1.00  0.00           C
ATOM   4456  HB2 LYS   286      42.891  27.218  65.758  1.00  0.00           H
ATOM   4457  HB3 LYS   286      41.809  27.758  67.057  1.00  0.00           H
ATOM   4458  CG  LYS   286      40.819  27.029  65.228  1.00  0.00           C
ATOM   4459  HG2 LYS   286      39.927  27.654  65.254  1.00  0.00           H
ATOM   4460  HG3 LYS   286      41.118  27.134  64.186  1.00  0.00           H
ATOM   4461  CD  LYS   286      40.672  25.603  65.695  1.00  0.00           C
ATOM   4462  HD2 LYS   286      41.618  25.076  65.571  1.00  0.00           H
ATOM   4463  HD3 LYS   286      40.330  25.452  66.719  1.00  0.00           H
ATOM   4464  CE  LYS   286      39.646  24.930  64.753  1.00  0.00           C
ATOM   4465  HE2 LYS   286      38.701  25.236  65.202  1.00  0.00           H
ATOM   4466  HE3 LYS   286      39.763  25.220  63.709  1.00  0.00           H
ATOM   4467  NZ  LYS   286      39.621  23.478  64.913  1.00  0.00           N
ATOM   4468  HZ1 LYS   286      40.132  23.228  65.748  1.00  0.00           H
ATOM   4469  HZ2 LYS   286      40.068  23.116  64.083  1.00  0.00           H
ATOM   4470  HZ3 LYS   286      38.739  22.993  64.984  1.00  0.00           H
ATOM   4471  C   LYS   286      42.713  30.091  66.573  1.00  0.00           C
ATOM   4472  O   LYS   286      42.014  30.563  67.507  1.00  0.00           O
ATOM   4473  N   MET   287      44.037  30.255  66.575  1.00  0.00           N
ATOM   4474  H   MET   287      44.536  29.789  65.831  1.00  0.00           H
ATOM   4475  CA  MET   287      44.780  31.117  67.620  1.00  0.00           C
ATOM   4476  HA  MET   287      44.226  31.298  68.541  1.00  0.00           H
ATOM   4477  CB  MET   287      46.043  30.411  68.018  1.00  0.00           C
ATOM   4478  HB2 MET   287      46.707  30.202  67.179  1.00  0.00           H
ATOM   4479  HB3 MET   287      46.522  31.189  68.614  1.00  0.00           H
ATOM   4480  CG  MET   287      45.975  29.059  68.830  1.00  0.00           C
ATOM   4481  HG2 MET   287      45.284  29.215  69.658  1.00  0.00           H
ATOM   4482  HG3 MET   287      45.505  28.422  68.081  1.00  0.00           H
ATOM   4483  SD  MET   287      47.550  28.296  69.318  1.00  0.00           S
ATOM   4484  CE  MET   287      47.793  29.228  70.867  1.00  0.00           C
ATOM   4485  HE1 MET   287      48.851  29.283  71.124  1.00  0.00           H
ATOM   4486  HE2 MET   287      47.556  30.258  70.598  1.00  0.00           H
ATOM   4487  HE3 MET   287      47.243  28.833  71.721  1.00  0.00           H
ATOM   4488  C   MET   287      45.206  32.501  66.995  1.00  0.00           C
ATOM   4489  O   MET   287      45.896  33.259  67.719  1.00  0.00           O
ATOM   4490  N   SER   288      44.770  32.879  65.731  1.00  0.00           N
ATOM   4491  H   SER   288      44.137  32.278  65.223  1.00  0.00           H
ATOM   4492  CA  SER   288      45.134  34.189  65.042  1.00  0.00           C
ATOM   4493  HA  SER   288      45.458  34.927  65.776  1.00  0.00           H
ATOM   4494  CB  SER   288      46.323  33.981  64.159  1.00  0.00           C
ATOM   4495  HB2 SER   288      46.598  34.935  63.710  1.00  0.00           H
ATOM   4496  HB3 SER   288      47.136  33.653  64.807  1.00  0.00           H
ATOM   4497  OG  SER   288      46.013  33.129  63.154  1.00  0.00           O
ATOM   4498  HG  SER   288      45.930  32.250  63.533  1.00  0.00           H
ATOM   4499  C   SER   288      43.975  34.824  64.306  1.00  0.00           C
ATOM   4500  O   SER   288      43.964  36.038  64.078  1.00  0.00           O
ATOM   4501  N   SER   289      42.934  34.150  63.909  1.00  0.00           N
ATOM   4502  H   SER   289      43.077  33.152  63.864  1.00  0.00           H
ATOM   4503  CA  SER   289      41.658  34.716  63.501  1.00  0.00           C
ATOM   4504  HA  SER   289      41.806  35.470  62.727  1.00  0.00           H
ATOM   4505  CB  SER   289      40.758  33.651  62.799  1.00  0.00           C
ATOM   4506  HB2 SER   289      41.352  33.120  62.056  1.00  0.00           H
ATOM   4507  HB3 SER   289      40.588  32.926  63.594  1.00  0.00           H
ATOM   4508  OG  SER   289      39.575  34.051  62.097  1.00  0.00           O
ATOM   4509  HG  SER   289      39.392  33.362  61.455  1.00  0.00           H
ATOM   4510  C   SER   289      40.862  35.407  64.659  1.00  0.00           C
ATOM   4511  O   SER   289      40.825  34.865  65.795  1.00  0.00           O
ATOM   4512  N   GLY   290      40.282  36.562  64.373  1.00  0.00           N
ATOM   4513  H   GLY   290      40.506  36.840  63.428  1.00  0.00           H
ATOM   4514  CA  GLY   290      39.562  37.427  65.287  1.00  0.00           C
ATOM   4515  HA2 GLY   290      40.220  37.886  66.026  1.00  0.00           H
ATOM   4516  HA3 GLY   290      39.119  38.263  64.747  1.00  0.00           H
ATOM   4517  C   GLY   290      38.361  36.733  65.970  1.00  0.00           C
ATOM   4518  O   GLY   290      38.192  37.005  67.166  1.00  0.00           O
ATOM   4519  N   TYR   291      37.721  35.729  65.338  1.00  0.00           N
ATOM   4520  H   TYR   291      38.078  35.539  64.413  1.00  0.00           H
ATOM   4521  CA  TYR   291      36.438  35.263  65.811  1.00  0.00           C
ATOM   4522  HA  TYR   291      35.808  36.149  65.737  1.00  0.00           H
ATOM   4523  CB  TYR   291      35.951  34.267  64.738  1.00  0.00           C
ATOM   4524  HB2 TYR   291      35.775  34.912  63.877  1.00  0.00           H
ATOM   4525  HB3 TYR   291      36.773  33.602  64.471  1.00  0.00           H
ATOM   4526  CG  TYR   291      34.693  33.457  65.058  1.00  0.00           C
ATOM   4527  CD1 TYR   291      34.629  32.056  64.819  1.00  0.00           C
ATOM   4528  HD1 TYR   291      35.555  31.570  64.553  1.00  0.00           H
ATOM   4529  CE1 TYR   291      33.401  31.330  64.931  1.00  0.00           C
ATOM   4530  HE1 TYR   291      33.359  30.271  64.728  1.00  0.00           H
ATOM   4531  CZ  TYR   291      32.203  32.019  65.248  1.00  0.00           C
ATOM   4532  OH  TYR   291      31.010  31.386  65.257  1.00  0.00           O
ATOM   4533  HH  TYR   291      30.372  31.983  65.655  1.00  0.00           H
ATOM   4534  CE2 TYR   291      32.231  33.427  65.277  1.00  0.00           C
ATOM   4535  HE2 TYR   291      31.340  33.991  65.508  1.00  0.00           H
ATOM   4536  CD2 TYR   291      33.485  34.106  65.224  1.00  0.00           C
ATOM   4537  HD2 TYR   291      33.492  35.174  65.384  1.00  0.00           H
ATOM   4538  C   TYR   291      36.438  34.678  67.200  1.00  0.00           C
ATOM   4539  O   TYR   291      35.848  35.163  68.186  1.00  0.00           O
ATOM   4540  N   TYR   292      37.207  33.658  67.314  1.00  0.00           N
ATOM   4541  H   TYR   292      37.654  33.375  66.453  1.00  0.00           H
ATOM   4542  CA  TYR   292      37.489  32.859  68.499  1.00  0.00           C
ATOM   4543  HA  TYR   292      36.574  32.283  68.637  1.00  0.00           H
ATOM   4544  CB  TYR   292      38.642  31.903  68.140  1.00  0.00           C
ATOM   4545  HB2 TYR   292      39.519  32.501  67.896  1.00  0.00           H
ATOM   4546  HB3 TYR   292      38.852  31.247  68.985  1.00  0.00           H
ATOM   4547  CG  TYR   292      38.277  31.103  66.880  1.00  0.00           C
ATOM   4548  CD1 TYR   292      37.500  29.874  66.980  1.00  0.00           C
ATOM   4549  HD1 TYR   292      37.192  29.487  67.939  1.00  0.00           H
ATOM   4550  CE1 TYR   292      37.080  29.248  65.770  1.00  0.00           C
ATOM   4551  HE1 TYR   292      36.444  28.375  65.753  1.00  0.00           H
ATOM   4552  CZ  TYR   292      37.615  29.695  64.509  1.00  0.00           C
ATOM   4553  OH  TYR   292      37.252  29.125  63.272  1.00  0.00           O
ATOM   4554  HH  TYR   292      36.760  28.311  63.400  1.00  0.00           H
ATOM   4555  CE2 TYR   292      38.421  30.894  64.440  1.00  0.00           C
ATOM   4556  HE2 TYR   292      38.627  31.351  63.482  1.00  0.00           H
ATOM   4557  CD2 TYR   292      38.611  31.651  65.613  1.00  0.00           C
ATOM   4558  HD2 TYR   292      39.129  32.583  65.440  1.00  0.00           H
ATOM   4559  C   TYR   292      37.894  33.704  69.750  1.00  0.00           C
ATOM   4560  O   TYR   292      37.701  33.205  70.850  1.00  0.00           O
ATOM   4561  N   LEU   293      38.369  35.020  69.625  1.00  0.00           N
ATOM   4562  H   LEU   293      38.425  35.386  68.685  1.00  0.00           H
ATOM   4563  CA  LEU   293      38.648  35.844  70.789  1.00  0.00           C
ATOM   4564  HA  LEU   293      39.408  35.408  71.439  1.00  0.00           H
ATOM   4565  CB  LEU   293      39.301  37.176  70.255  1.00  0.00           C
ATOM   4566  HB2 LEU   293      38.428  37.607  69.765  1.00  0.00           H
ATOM   4567  HB3 LEU   293      39.677  37.776  71.084  1.00  0.00           H
ATOM   4568  CG  LEU   293      40.472  36.895  69.272  1.00  0.00           C
ATOM   4569  HG  LEU   293      40.259  36.240  68.427  1.00  0.00           H
ATOM   4570  CD1 LEU   293      40.792  38.246  68.704  1.00  0.00           C
ATOM   4571 HD11 LEU   293      39.884  38.667  68.273  1.00  0.00           H
ATOM   4572 HD12 LEU   293      41.528  38.187  67.901  1.00  0.00           H
ATOM   4573 HD13 LEU   293      41.153  38.955  69.449  1.00  0.00           H
ATOM   4574  CD2 LEU   293      41.754  36.260  69.813  1.00  0.00           C
ATOM   4575 HD21 LEU   293      41.358  35.399  70.349  1.00  0.00           H
ATOM   4576 HD22 LEU   293      42.450  36.033  69.005  1.00  0.00           H
ATOM   4577 HD23 LEU   293      42.150  36.878  70.620  1.00  0.00           H
ATOM   4578  C   LEU   293      37.484  36.164  71.764  1.00  0.00           C
ATOM   4579  O   LEU   293      37.683  36.213  72.946  1.00  0.00           O
ATOM   4580  N   GLY   294      36.251  36.180  71.278  1.00  0.00           N
ATOM   4581  H   GLY   294      36.122  35.880  70.322  1.00  0.00           H
ATOM   4582  CA  GLY   294      35.054  36.107  72.175  1.00  0.00           C
ATOM   4583  HA2 GLY   294      35.121  36.901  72.920  1.00  0.00           H
ATOM   4584  HA3 GLY   294      34.171  36.436  71.628  1.00  0.00           H
ATOM   4585  C   GLY   294      34.794  34.817  72.944  1.00  0.00           C
ATOM   4586  O   GLY   294      34.316  34.836  74.114  1.00  0.00           O
ATOM   4587  N   GLU   295      35.059  33.624  72.342  1.00  0.00           N
ATOM   4588  H   GLU   295      35.549  33.674  71.459  1.00  0.00           H
ATOM   4589  CA  GLU   295      34.982  32.326  73.015  1.00  0.00           C
ATOM   4590  HA  GLU   295      34.125  32.321  73.689  1.00  0.00           H
ATOM   4591  CB  GLU   295      34.777  31.244  71.983  1.00  0.00           C
ATOM   4592  HB2 GLU   295      34.022  31.482  71.234  1.00  0.00           H
ATOM   4593  HB3 GLU   295      35.630  31.115  71.316  1.00  0.00           H
ATOM   4594  CG  GLU   295      34.555  29.775  72.515  1.00  0.00           C
ATOM   4595  HG2 GLU   295      34.759  29.085  71.698  1.00  0.00           H
ATOM   4596  HG3 GLU   295      35.233  29.590  73.348  1.00  0.00           H
ATOM   4597  CD  GLU   295      33.178  29.534  73.096  1.00  0.00           C
ATOM   4598  OE1 GLU   295      32.345  30.453  73.169  1.00  0.00           O
ATOM   4599  OE2 GLU   295      32.844  28.361  73.351  1.00  0.00           O
ATOM   4600  C   GLU   295      36.208  32.038  73.893  1.00  0.00           C
ATOM   4601  O   GLU   295      35.995  31.604  74.970  1.00  0.00           O
ATOM   4602  N   ILE   296      37.443  32.364  73.502  1.00  0.00           N
ATOM   4603  H   ILE   296      37.594  32.536  72.519  1.00  0.00           H
ATOM   4604  CA  ILE   296      38.691  32.279  74.408  1.00  0.00           C
ATOM   4605  HA  ILE   296      38.788  31.244  74.733  1.00  0.00           H
ATOM   4606  CB  ILE   296      39.968  32.773  73.655  1.00  0.00           C
ATOM   4607  HB  ILE   296      39.841  33.792  73.289  1.00  0.00           H
ATOM   4608  CG2 ILE   296      41.228  32.759  74.526  1.00  0.00           C
ATOM   4609 HG21 ILE   296      41.951  33.472  74.128  1.00  0.00           H
ATOM   4610 HG22 ILE   296      41.674  31.766  74.574  1.00  0.00           H
ATOM   4611 HG23 ILE   296      41.001  33.103  75.534  1.00  0.00           H
ATOM   4612  CG1 ILE   296      40.227  31.845  72.400  1.00  0.00           C
ATOM   4613 HG12 ILE   296      40.719  30.913  72.678  1.00  0.00           H
ATOM   4614 HG13 ILE   296      39.291  31.521  71.945  1.00  0.00           H
ATOM   4615  CD1 ILE   296      40.973  32.503  71.314  1.00  0.00           C
ATOM   4616 HD11 ILE   296      40.885  31.916  70.400  1.00  0.00           H
ATOM   4617 HD12 ILE   296      42.027  32.510  71.595  1.00  0.00           H
ATOM   4618 HD13 ILE   296      40.528  33.494  71.227  1.00  0.00           H
ATOM   4619  C   ILE   296      38.505  33.131  75.666  1.00  0.00           C
ATOM   4620  O   ILE   296      38.993  32.838  76.748  1.00  0.00           O
ATOM   4621  N   LEU   297      37.740  34.238  75.630  1.00  0.00           N
ATOM   4622  H   LEU   297      37.397  34.534  74.727  1.00  0.00           H
ATOM   4623  CA  LEU   297      37.337  35.072  76.734  1.00  0.00           C
ATOM   4624  HA  LEU   297      38.207  35.291  77.353  1.00  0.00           H
ATOM   4625  CB  LEU   297      36.946  36.404  76.119  1.00  0.00           C
ATOM   4626  HB2 LEU   297      37.830  36.845  75.659  1.00  0.00           H
ATOM   4627  HB3 LEU   297      36.170  36.436  75.355  1.00  0.00           H
ATOM   4628  CG  LEU   297      36.385  37.438  77.164  1.00  0.00           C
ATOM   4629  HG  LEU   297      35.509  37.077  77.704  1.00  0.00           H
ATOM   4630  CD1 LEU   297      37.589  37.688  78.120  1.00  0.00           C
ATOM   4631 HD11 LEU   297      38.361  38.071  77.453  1.00  0.00           H
ATOM   4632 HD12 LEU   297      37.781  36.780  78.692  1.00  0.00           H
ATOM   4633 HD13 LEU   297      37.453  38.426  78.910  1.00  0.00           H
ATOM   4634  CD2 LEU   297      35.994  38.725  76.510  1.00  0.00           C
ATOM   4635 HD21 LEU   297      35.052  38.723  75.960  1.00  0.00           H
ATOM   4636 HD22 LEU   297      35.826  39.332  77.400  1.00  0.00           H
ATOM   4637 HD23 LEU   297      36.810  39.171  75.942  1.00  0.00           H
ATOM   4638  C   LEU   297      36.227  34.409  77.565  1.00  0.00           C
ATOM   4639  O   LEU   297      36.398  34.282  78.796  1.00  0.00           O
ATOM   4640  N   ARG   298      35.147  33.955  76.916  1.00  0.00           N
ATOM   4641  H   ARG   298      35.044  34.218  75.947  1.00  0.00           H
ATOM   4642  CA  ARG   298      34.021  33.339  77.625  1.00  0.00           C
ATOM   4643  HA  ARG   298      33.552  34.009  78.345  1.00  0.00           H
ATOM   4644  CB  ARG   298      33.067  32.851  76.520  1.00  0.00           C
ATOM   4645  HB2 ARG   298      32.988  33.709  75.854  1.00  0.00           H
ATOM   4646  HB3 ARG   298      33.443  31.942  76.051  1.00  0.00           H
ATOM   4647  CG  ARG   298      31.670  32.486  77.122  1.00  0.00           C
ATOM   4648  HG2 ARG   298      31.896  31.674  77.812  1.00  0.00           H
ATOM   4649  HG3 ARG   298      31.368  33.425  77.585  1.00  0.00           H
ATOM   4650  CD  ARG   298      30.663  31.973  76.049  1.00  0.00           C
ATOM   4651  HD2 ARG   298      29.665  31.945  76.484  1.00  0.00           H
ATOM   4652  HD3 ARG   298      30.695  32.648  75.194  1.00  0.00           H
ATOM   4653  NE  ARG   298      30.988  30.611  75.595  1.00  0.00           N
ATOM   4654  HE  ARG   298      31.417  30.630  74.681  1.00  0.00           H
ATOM   4655  CZ  ARG   298      30.809  29.459  76.177  1.00  0.00           C
ATOM   4656  NH1 ARG   298      30.033  29.236  77.223  1.00  0.00           N
ATOM   4657 HH11 ARG   298      29.378  29.942  77.528  1.00  0.00           H
ATOM   4658 HH12 ARG   298      30.028  28.270  77.520  1.00  0.00           H
ATOM   4659  NH2 ARG   298      31.356  28.467  75.609  1.00  0.00           N
ATOM   4660 HH21 ARG   298      31.840  28.529  74.725  1.00  0.00           H
ATOM   4661 HH22 ARG   298      31.389  27.604  76.131  1.00  0.00           H
ATOM   4662  C   ARG   298      34.501  32.171  78.512  1.00  0.00           C
ATOM   4663  O   ARG   298      34.217  32.065  79.691  1.00  0.00           O
ATOM   4664  N   LEU   299      35.250  31.269  77.844  1.00  0.00           N
ATOM   4665  H   LEU   299      35.282  31.377  76.841  1.00  0.00           H
ATOM   4666  CA  LEU   299      35.788  30.000  78.486  1.00  0.00           C
ATOM   4667  HA  LEU   299      35.042  29.399  79.007  1.00  0.00           H
ATOM   4668  CB  LEU   299      36.474  29.179  77.445  1.00  0.00           C
ATOM   4669  HB2 LEU   299      37.032  29.882  76.827  1.00  0.00           H
ATOM   4670  HB3 LEU   299      37.226  28.552  77.922  1.00  0.00           H
ATOM   4671  CG  LEU   299      35.520  28.376  76.591  1.00  0.00           C
ATOM   4672  HG  LEU   299      34.716  28.996  76.196  1.00  0.00           H
ATOM   4673  CD1 LEU   299      36.420  27.779  75.534  1.00  0.00           C
ATOM   4674 HD11 LEU   299      36.963  28.496  74.919  1.00  0.00           H
ATOM   4675 HD12 LEU   299      35.756  27.251  74.851  1.00  0.00           H
ATOM   4676 HD13 LEU   299      37.198  27.181  76.010  1.00  0.00           H
ATOM   4677  CD2 LEU   299      34.881  27.175  77.343  1.00  0.00           C
ATOM   4678 HD21 LEU   299      34.343  26.607  76.584  1.00  0.00           H
ATOM   4679 HD22 LEU   299      35.674  26.537  77.734  1.00  0.00           H
ATOM   4680 HD23 LEU   299      34.310  27.614  78.161  1.00  0.00           H
ATOM   4681  C   LEU   299      36.740  30.344  79.680  1.00  0.00           C
ATOM   4682  O   LEU   299      36.845  29.575  80.635  1.00  0.00           O
ATOM   4683  N   ALA   300      37.395  31.506  79.665  1.00  0.00           N
ATOM   4684  H   ALA   300      37.430  31.965  78.766  1.00  0.00           H
ATOM   4685  CA  ALA   300      38.478  31.879  80.722  1.00  0.00           C
ATOM   4686  HA  ALA   300      38.923  30.916  80.973  1.00  0.00           H
ATOM   4687  CB  ALA   300      39.382  32.928  80.045  1.00  0.00           C
ATOM   4688  HB1 ALA   300      40.028  32.497  79.280  1.00  0.00           H
ATOM   4689  HB2 ALA   300      40.054  33.327  80.806  1.00  0.00           H
ATOM   4690  HB3 ALA   300      38.786  33.738  79.627  1.00  0.00           H
ATOM   4691  C   ALA   300      37.687  32.313  82.029  1.00  0.00           C
ATOM   4692  O   ALA   300      38.156  32.215  83.175  1.00  0.00           O
ATOM   4693  N   LEU   301      36.505  32.786  81.822  1.00  0.00           N
ATOM   4694  H   LEU   301      36.155  32.923  80.886  1.00  0.00           H
ATOM   4695  CA  LEU   301      35.548  33.102  82.911  1.00  0.00           C
ATOM   4696  HA  LEU   301      35.981  33.576  83.792  1.00  0.00           H
ATOM   4697  CB  LEU   301      34.606  34.141  82.319  1.00  0.00           C
ATOM   4698  HB2 LEU   301      34.129  33.780  81.408  1.00  0.00           H
ATOM   4699  HB3 LEU   301      33.790  34.334  83.015  1.00  0.00           H
ATOM   4700  CG  LEU   301      35.208  35.531  82.026  1.00  0.00           C
ATOM   4701  HG  LEU   301      36.146  35.510  81.472  1.00  0.00           H
ATOM   4702  CD1 LEU   301      34.271  36.332  81.177  1.00  0.00           C
ATOM   4703 HD11 LEU   301      33.358  36.632  81.691  1.00  0.00           H
ATOM   4704 HD12 LEU   301      34.035  35.746  80.288  1.00  0.00           H
ATOM   4705 HD13 LEU   301      34.805  37.213  80.824  1.00  0.00           H
ATOM   4706  CD2 LEU   301      35.590  36.283  83.261  1.00  0.00           C
ATOM   4707 HD21 LEU   301      36.272  37.095  83.007  1.00  0.00           H
ATOM   4708 HD22 LEU   301      34.690  36.750  83.661  1.00  0.00           H
ATOM   4709 HD23 LEU   301      35.941  35.718  84.126  1.00  0.00           H
ATOM   4710  C   LEU   301      34.710  31.911  83.495  1.00  0.00           C
ATOM   4711  O   LEU   301      34.573  31.840  84.731  1.00  0.00           O
ATOM   4712  N   MET   302      34.181  31.068  82.600  1.00  0.00           N
ATOM   4713  H   MET   302      34.352  31.226  81.617  1.00  0.00           H
ATOM   4714  CA  MET   302      33.615  29.807  82.951  1.00  0.00           C
ATOM   4715  HA  MET   302      32.697  29.959  83.517  1.00  0.00           H
ATOM   4716  CB  MET   302      33.336  28.949  81.663  1.00  0.00           C
ATOM   4717  HB2 MET   302      34.216  28.940  81.022  1.00  0.00           H
ATOM   4718  HB3 MET   302      33.154  27.914  81.954  1.00  0.00           H
ATOM   4719  CG  MET   302      32.221  29.438  80.733  1.00  0.00           C
ATOM   4720  HG2 MET   302      32.473  30.419  80.328  1.00  0.00           H
ATOM   4721  HG3 MET   302      32.130  28.812  79.845  1.00  0.00           H
ATOM   4722  SD  MET   302      30.574  29.733  81.402  1.00  0.00           S
ATOM   4723  CE  MET   302      30.124  28.048  81.679  1.00  0.00           C
ATOM   4724  HE1 MET   302      29.221  27.957  82.283  1.00  0.00           H
ATOM   4725  HE2 MET   302      30.014  27.508  80.738  1.00  0.00           H
ATOM   4726  HE3 MET   302      30.907  27.526  82.228  1.00  0.00           H
ATOM   4727  C   MET   302      34.543  28.915  83.772  1.00  0.00           C
ATOM   4728  O   MET   302      34.109  28.302  84.751  1.00  0.00           O
ATOM   4729  N   ASP   303      35.873  28.964  83.605  1.00  0.00           N
ATOM   4730  H   ASP   303      36.262  29.560  82.888  1.00  0.00           H
ATOM   4731  CA  ASP   303      36.891  28.395  84.516  1.00  0.00           C
ATOM   4732  HA  ASP   303      36.651  27.331  84.485  1.00  0.00           H
ATOM   4733  CB  ASP   303      38.245  28.583  83.893  1.00  0.00           C
ATOM   4734  HB2 ASP   303      38.206  28.161  82.889  1.00  0.00           H
ATOM   4735  HB3 ASP   303      38.456  29.642  83.739  1.00  0.00           H
ATOM   4736  CG  ASP   303      39.373  27.945  84.602  1.00  0.00           C
ATOM   4737  OD1 ASP   303      40.487  28.038  84.010  1.00  0.00           O
ATOM   4738  OD2 ASP   303      39.173  27.320  85.668  1.00  0.00           O
ATOM   4739  C   ASP   303      36.727  28.933  85.941  1.00  0.00           C
ATOM   4740  O   ASP   303      36.445  28.185  86.885  1.00  0.00           O
ATOM   4741  N   MET   304      36.784  30.226  86.144  1.00  0.00           N
ATOM   4742  H   MET   304      36.652  30.747  85.288  1.00  0.00           H
ATOM   4743  CA  MET   304      36.682  30.896  87.417  1.00  0.00           C
ATOM   4744  HA  MET   304      37.357  30.429  88.134  1.00  0.00           H
ATOM   4745  CB  MET   304      36.918  32.444  87.293  1.00  0.00           C
ATOM   4746  HB2 MET   304      36.251  32.875  86.546  1.00  0.00           H
ATOM   4747  HB3 MET   304      36.664  32.966  88.217  1.00  0.00           H
ATOM   4748  CG  MET   304      38.275  32.974  86.960  1.00  0.00           C
ATOM   4749  HG2 MET   304      38.478  32.609  85.954  1.00  0.00           H
ATOM   4750  HG3 MET   304      38.213  34.059  86.882  1.00  0.00           H
ATOM   4751  SD  MET   304      39.711  32.573  87.895  1.00  0.00           S
ATOM   4752  CE  MET   304      40.218  31.036  87.100  1.00  0.00           C
ATOM   4753  HE1 MET   304      41.138  30.601  87.489  1.00  0.00           H
ATOM   4754  HE2 MET   304      39.410  30.392  87.444  1.00  0.00           H
ATOM   4755  HE3 MET   304      40.214  31.188  86.020  1.00  0.00           H
ATOM   4756  C   MET   304      35.259  30.763  88.081  1.00  0.00           C
ATOM   4757  O   MET   304      35.166  30.816  89.367  1.00  0.00           O
ATOM   4758  N   TYR   305      34.231  30.416  87.289  1.00  0.00           N
ATOM   4759  H   TYR   305      34.497  30.256  86.327  1.00  0.00           H
ATOM   4760  CA  TYR   305      32.870  30.259  87.709  1.00  0.00           C
ATOM   4761  HA  TYR   305      32.595  30.968  88.491  1.00  0.00           H
ATOM   4762  CB  TYR   305      31.845  30.544  86.567  1.00  0.00           C
ATOM   4763  HB2 TYR   305      31.505  31.573  86.685  1.00  0.00           H
ATOM   4764  HB3 TYR   305      32.355  30.259  85.645  1.00  0.00           H
ATOM   4765  CG  TYR   305      30.557  29.791  86.578  1.00  0.00           C
ATOM   4766  CD1 TYR   305      29.538  30.169  87.530  1.00  0.00           C
ATOM   4767  HD1 TYR   305      29.756  30.981  88.207  1.00  0.00           H
ATOM   4768  CE1 TYR   305      28.354  29.449  87.569  1.00  0.00           C
ATOM   4769  HE1 TYR   305      27.620  29.667  88.331  1.00  0.00           H
ATOM   4770  CZ  TYR   305      28.097  28.348  86.714  1.00  0.00           C
ATOM   4771  OH  TYR   305      26.848  27.881  86.664  1.00  0.00           O
ATOM   4772  HH  TYR   305      26.233  28.334  87.244  1.00  0.00           H
ATOM   4773  CE2 TYR   305      29.159  27.945  85.824  1.00  0.00           C
ATOM   4774  HE2 TYR   305      29.027  27.050  85.234  1.00  0.00           H
ATOM   4775  CD2 TYR   305      30.338  28.656  85.807  1.00  0.00           C
ATOM   4776  HD2 TYR   305      31.178  28.498  85.148  1.00  0.00           H
ATOM   4777  C   TYR   305      32.660  28.840  88.299  1.00  0.00           C
ATOM   4778  O   TYR   305      32.094  28.520  89.328  1.00  0.00           O
ATOM   4779  N   LYS   306      33.302  27.893  87.604  1.00  0.00           N
ATOM   4780  H   LYS   306      33.799  28.151  86.763  1.00  0.00           H
ATOM   4781  CA  LYS   306      33.294  26.469  87.996  1.00  0.00           C
ATOM   4782  HA  LYS   306      32.268  26.142  88.163  1.00  0.00           H
ATOM   4783  CB  LYS   306      33.872  25.554  86.905  1.00  0.00           C
ATOM   4784  HB2 LYS   306      34.744  25.961  86.392  1.00  0.00           H
ATOM   4785  HB3 LYS   306      34.159  24.565  87.262  1.00  0.00           H
ATOM   4786  CG  LYS   306      32.839  25.285  85.801  1.00  0.00           C
ATOM   4787  HG2 LYS   306      31.973  24.776  86.223  1.00  0.00           H
ATOM   4788  HG3 LYS   306      32.441  26.155  85.281  1.00  0.00           H
ATOM   4789  CD  LYS   306      33.639  24.359  84.773  1.00  0.00           C
ATOM   4790  HD2 LYS   306      34.646  24.653  84.476  1.00  0.00           H
ATOM   4791  HD3 LYS   306      33.853  23.367  85.172  1.00  0.00           H
ATOM   4792  CE  LYS   306      32.801  24.054  83.480  1.00  0.00           C
ATOM   4793  HE2 LYS   306      32.318  24.940  83.069  1.00  0.00           H
ATOM   4794  HE3 LYS   306      33.512  23.762  82.707  1.00  0.00           H
ATOM   4795  NZ  LYS   306      31.861  22.928  83.554  1.00  0.00           N
ATOM   4796  HZ1 LYS   306      31.236  23.114  84.324  1.00  0.00           H
ATOM   4797  HZ2 LYS   306      32.248  22.015  83.745  1.00  0.00           H
ATOM   4798  HZ3 LYS   306      31.335  22.810  82.700  1.00  0.00           H
ATOM   4799  C   LYS   306      34.169  26.215  89.196  1.00  0.00           C
ATOM   4800  O   LYS   306      33.743  25.448  90.053  1.00  0.00           O
ATOM   4801  N   GLN   307      35.263  26.963  89.260  1.00  0.00           N
ATOM   4802  H   GLN   307      35.486  27.555  88.473  1.00  0.00           H
ATOM   4803  CA  GLN   307      36.013  27.178  90.519  1.00  0.00           C
ATOM   4804  HA  GLN   307      36.189  26.183  90.928  1.00  0.00           H
ATOM   4805  CB  GLN   307      37.350  27.809  90.074  1.00  0.00           C
ATOM   4806  HB2 GLN   307      37.188  28.712  89.485  1.00  0.00           H
ATOM   4807  HB3 GLN   307      37.894  28.189  90.938  1.00  0.00           H
ATOM   4808  CG  GLN   307      38.339  26.827  89.461  1.00  0.00           C
ATOM   4809  HG2 GLN   307      38.274  25.921  90.064  1.00  0.00           H
ATOM   4810  HG3 GLN   307      37.913  26.406  88.551  1.00  0.00           H
ATOM   4811  CD  GLN   307      39.737  27.380  89.464  1.00  0.00           C
ATOM   4812  OE1 GLN   307      40.457  27.485  90.495  1.00  0.00           O
ATOM   4813  NE2 GLN   307      40.076  27.946  88.390  1.00  0.00           N
ATOM   4814 HE21 GLN   307      40.849  28.593  88.467  1.00  0.00           H
ATOM   4815 HE22 GLN   307      39.548  27.883  87.531  1.00  0.00           H
ATOM   4816  C   GLN   307      35.305  27.979  91.697  1.00  0.00           C
ATOM   4817  O   GLN   307      35.751  27.949  92.825  1.00  0.00           O
ATOM   4818  N   GLY   308      34.220  28.618  91.370  1.00  0.00           N
ATOM   4819  H   GLY   308      33.761  28.573  90.471  1.00  0.00           H
ATOM   4820  CA  GLY   308      33.374  29.276  92.357  1.00  0.00           C
ATOM   4821  HA2 GLY   308      32.337  29.383  92.037  1.00  0.00           H
ATOM   4822  HA3 GLY   308      33.334  28.573  93.189  1.00  0.00           H
ATOM   4823  C   GLY   308      33.866  30.690  92.817  1.00  0.00           C
ATOM   4824  O   GLY   308      33.393  31.173  93.806  1.00  0.00           O
ATOM   4825  N   PHE   309      34.638  31.459  92.086  1.00  0.00           N
ATOM   4826  H   PHE   309      34.947  31.035  91.223  1.00  0.00           H
ATOM   4827  CA  PHE   309      35.077  32.777  92.608  1.00  0.00           C
ATOM   4828  HA  PHE   309      35.077  32.718  93.696  1.00  0.00           H
ATOM   4829  CB  PHE   309      36.488  33.098  92.152  1.00  0.00           C
ATOM   4830  HB2 PHE   309      36.412  33.514  91.147  1.00  0.00           H
ATOM   4831  HB3 PHE   309      36.812  33.927  92.781  1.00  0.00           H
ATOM   4832  CG  PHE   309      37.498  31.982  92.251  1.00  0.00           C
ATOM   4833  CD1 PHE   309      37.837  31.319  93.407  1.00  0.00           C
ATOM   4834  HD1 PHE   309      37.429  31.518  94.386  1.00  0.00           H
ATOM   4835  CE1 PHE   309      38.805  30.263  93.387  1.00  0.00           C
ATOM   4836  HE1 PHE   309      39.019  29.707  94.289  1.00  0.00           H
ATOM   4837  CZ  PHE   309      39.491  29.955  92.178  1.00  0.00           C
ATOM   4838  HZ  PHE   309      40.300  29.239  92.206  1.00  0.00           H
ATOM   4839  CE2 PHE   309      39.204  30.695  91.025  1.00  0.00           C
ATOM   4840  HE2 PHE   309      39.797  30.535  90.137  1.00  0.00           H
ATOM   4841  CD2 PHE   309      38.151  31.589  91.015  1.00  0.00           C
ATOM   4842  HD2 PHE   309      37.854  32.088  90.104  1.00  0.00           H
ATOM   4843  C   PHE   309      34.205  33.988  92.188  1.00  0.00           C
ATOM   4844  O   PHE   309      34.354  35.085  92.722  1.00  0.00           O
ATOM   4845  N   ILE   310      33.407  33.843  91.097  1.00  0.00           N
ATOM   4846  H   ILE   310      33.274  32.871  90.860  1.00  0.00           H
ATOM   4847  CA  ILE   310      32.703  34.860  90.248  1.00  0.00           C
ATOM   4848  HA  ILE   310      32.552  35.726  90.893  1.00  0.00           H
ATOM   4849  CB  ILE   310      33.540  35.306  89.012  1.00  0.00           C
ATOM   4850  HB  ILE   310      33.043  36.185  88.602  1.00  0.00           H
ATOM   4851  CG2 ILE   310      34.997  35.736  89.418  1.00  0.00           C
ATOM   4852 HG21 ILE   310      35.545  36.161  88.576  1.00  0.00           H
ATOM   4853 HG22 ILE   310      35.526  34.825  89.696  1.00  0.00           H
ATOM   4854 HG23 ILE   310      34.917  36.531  90.158  1.00  0.00           H
ATOM   4855  CG1 ILE   310      33.531  34.311  87.873  1.00  0.00           C
ATOM   4856 HG12 ILE   310      33.901  33.353  88.236  1.00  0.00           H
ATOM   4857 HG13 ILE   310      32.464  34.091  87.823  1.00  0.00           H
ATOM   4858  CD1 ILE   310      34.044  34.923  86.486  1.00  0.00           C
ATOM   4859 HD11 ILE   310      33.594  35.882  86.229  1.00  0.00           H
ATOM   4860 HD12 ILE   310      33.842  34.243  85.659  1.00  0.00           H
ATOM   4861 HD13 ILE   310      35.126  35.027  86.561  1.00  0.00           H
ATOM   4862  C   ILE   310      31.249  34.518  89.925  1.00  0.00           C
ATOM   4863  O   ILE   310      30.864  33.325  89.949  1.00  0.00           O
ATOM   4864  N   PHE   311      30.416  35.513  89.611  1.00  0.00           N
ATOM   4865  H   PHE   311      30.780  36.455  89.596  1.00  0.00           H
ATOM   4866  CA  PHE   311      29.026  35.272  89.226  1.00  0.00           C
ATOM   4867  HA  PHE   311      28.576  36.249  89.051  1.00  0.00           H
ATOM   4868  CB  PHE   311      29.026  34.595  87.796  1.00  0.00           C
ATOM   4869  HB2 PHE   311      29.351  33.558  87.702  1.00  0.00           H
ATOM   4870  HB3 PHE   311      28.027  34.521  87.367  1.00  0.00           H
ATOM   4871  CG  PHE   311      29.886  35.255  86.677  1.00  0.00           C
ATOM   4872  CD1 PHE   311      30.359  36.583  86.749  1.00  0.00           C
ATOM   4873  HD1 PHE   311      30.129  37.190  87.611  1.00  0.00           H
ATOM   4874  CE1 PHE   311      31.121  37.158  85.714  1.00  0.00           C
ATOM   4875  HE1 PHE   311      31.513  38.161  85.788  1.00  0.00           H
ATOM   4876  CZ  PHE   311      31.367  36.428  84.516  1.00  0.00           C
ATOM   4877  HZ  PHE   311      31.992  36.871  83.755  1.00  0.00           H
ATOM   4878  CE2 PHE   311      30.857  35.086  84.378  1.00  0.00           C
ATOM   4879  HE2 PHE   311      30.971  34.591  83.424  1.00  0.00           H
ATOM   4880  CD2 PHE   311      30.216  34.524  85.471  1.00  0.00           C
ATOM   4881  HD2 PHE   311      29.858  33.507  85.403  1.00  0.00           H
ATOM   4882  C   PHE   311      28.093  34.536  90.212  1.00  0.00           C
ATOM   4883  O   PHE   311      27.446  33.480  89.933  1.00  0.00           O
ATOM   4884  N   LYS   312      28.051  35.037  91.424  1.00  0.00           N
ATOM   4885  H   LYS   312      28.486  35.948  91.461  1.00  0.00           H
ATOM   4886  CA  LYS   312      27.141  34.704  92.560  1.00  0.00           C
ATOM   4887  HA  LYS   312      27.218  33.645  92.805  1.00  0.00           H
ATOM   4888  CB  LYS   312      27.431  35.680  93.720  1.00  0.00           C
ATOM   4889  HB2 LYS   312      27.414  36.684  93.298  1.00  0.00           H
ATOM   4890  HB3 LYS   312      26.702  35.810  94.521  1.00  0.00           H
ATOM   4891  CG  LYS   312      28.842  35.409  94.336  1.00  0.00           C
ATOM   4892  HG2 LYS   312      29.374  34.926  93.517  1.00  0.00           H
ATOM   4893  HG3 LYS   312      29.222  36.421  94.479  1.00  0.00           H
ATOM   4894  CD  LYS   312      28.781  34.473  95.547  1.00  0.00           C
ATOM   4895  HD2 LYS   312      28.466  34.913  96.494  1.00  0.00           H
ATOM   4896  HD3 LYS   312      28.075  33.694  95.259  1.00  0.00           H
ATOM   4897  CE  LYS   312      30.139  33.866  95.651  1.00  0.00           C
ATOM   4898  HE2 LYS   312      30.563  33.477  94.724  1.00  0.00           H
ATOM   4899  HE3 LYS   312      30.814  34.665  95.958  1.00  0.00           H
ATOM   4900  NZ  LYS   312      30.239  32.809  96.701  1.00  0.00           N
ATOM   4901  HZ1 LYS   312      31.203  32.621  96.936  1.00  0.00           H
ATOM   4902  HZ2 LYS   312      29.894  31.928  96.346  1.00  0.00           H
ATOM   4903  HZ3 LYS   312      29.710  33.052  97.527  1.00  0.00           H
ATOM   4904  C   LYS   312      25.702  34.913  92.105  1.00  0.00           C
ATOM   4905  O   LYS   312      25.302  36.037  91.907  1.00  0.00           O
ATOM   4906  N   ASN   313      24.952  33.831  91.958  1.00  0.00           N
ATOM   4907  H   ASN   313      25.496  32.997  92.128  1.00  0.00           H
ATOM   4908  CA  ASN   313      23.536  33.661  91.575  1.00  0.00           C
ATOM   4909  HA  ASN   313      23.438  32.717  91.038  1.00  0.00           H
ATOM   4910  CB  ASN   313      22.570  33.567  92.803  1.00  0.00           C
ATOM   4911  HB2 ASN   313      22.894  32.814  93.522  1.00  0.00           H
ATOM   4912  HB3 ASN   313      22.723  34.550  93.249  1.00  0.00           H
ATOM   4913  CG  ASN   313      21.073  33.359  92.483  1.00  0.00           C
ATOM   4914  OD1 ASN   313      20.718  32.545  91.639  1.00  0.00           O
ATOM   4915  ND2 ASN   313      20.232  34.094  93.134  1.00  0.00           N
ATOM   4916 HD21 ASN   313      20.479  34.470  94.038  1.00  0.00           H
ATOM   4917 HD22 ASN   313      19.264  33.990  92.862  1.00  0.00           H
ATOM   4918  C   ASN   313      23.166  34.698  90.534  1.00  0.00           C
ATOM   4919  O   ASN   313      22.399  35.629  90.762  1.00  0.00           O
ATOM   4920  N   GLN   314      23.457  34.416  89.262  1.00  0.00           N
ATOM   4921  H   GLN   314      23.919  33.521  89.178  1.00  0.00           H
ATOM   4922  CA  GLN   314      23.038  35.134  88.042  1.00  0.00           C
ATOM   4923  HA  GLN   314      22.544  36.088  88.223  1.00  0.00           H
ATOM   4924  CB  GLN   314      24.347  35.356  87.169  1.00  0.00           C
ATOM   4925  HB2 GLN   314      24.887  34.430  87.365  1.00  0.00           H
ATOM   4926  HB3 GLN   314      24.038  35.511  86.136  1.00  0.00           H
ATOM   4927  CG  GLN   314      25.182  36.453  87.845  1.00  0.00           C
ATOM   4928  HG2 GLN   314      25.268  36.152  88.889  1.00  0.00           H
ATOM   4929  HG3 GLN   314      26.186  36.542  87.430  1.00  0.00           H
ATOM   4930  CD  GLN   314      24.543  37.883  87.991  1.00  0.00           C
ATOM   4931  OE1 GLN   314      23.512  38.224  87.435  1.00  0.00           O
ATOM   4932  NE2 GLN   314      25.087  38.721  88.817  1.00  0.00           N
ATOM   4933 HE21 GLN   314      24.525  39.540  88.997  1.00  0.00           H
ATOM   4934 HE22 GLN   314      26.020  38.651  89.200  1.00  0.00           H
ATOM   4935  C   GLN   314      22.237  34.110  87.151  1.00  0.00           C
ATOM   4936  O   GLN   314      22.444  32.892  87.281  1.00  0.00           O
ATOM   4937  N   ASP   315      21.396  34.588  86.200  1.00  0.00           N
ATOM   4938  H   ASP   315      21.227  35.584  86.199  1.00  0.00           H
ATOM   4939  CA  ASP   315      20.987  33.772  85.053  1.00  0.00           C
ATOM   4940  HA  ASP   315      20.832  32.712  85.258  1.00  0.00           H
ATOM   4941  CB  ASP   315      19.676  34.330  84.411  1.00  0.00           C
ATOM   4942  HB2 ASP   315      18.893  34.060  85.118  1.00  0.00           H
ATOM   4943  HB3 ASP   315      19.637  35.419  84.415  1.00  0.00           H
ATOM   4944  CG  ASP   315      19.328  33.650  83.047  1.00  0.00           C
ATOM   4945  OD1 ASP   315      19.483  32.393  83.030  1.00  0.00           O
ATOM   4946  OD2 ASP   315      18.935  34.346  82.070  1.00  0.00           O
ATOM   4947  C   ASP   315      22.091  33.803  84.001  1.00  0.00           C
ATOM   4948  O   ASP   315      22.136  34.644  83.130  1.00  0.00           O
ATOM   4949  N   LEU   316      22.926  32.765  83.999  1.00  0.00           N
ATOM   4950  H   LEU   316      22.893  32.134  84.788  1.00  0.00           H
ATOM   4951  CA  LEU   316      24.021  32.613  83.020  1.00  0.00           C
ATOM   4952  HA  LEU   316      24.323  33.592  82.646  1.00  0.00           H
ATOM   4953  CB  LEU   316      25.209  31.842  83.694  1.00  0.00           C
ATOM   4954  HB2 LEU   316      24.974  30.789  83.844  1.00  0.00           H
ATOM   4955  HB3 LEU   316      25.913  31.562  82.910  1.00  0.00           H
ATOM   4956  CG  LEU   316      25.920  32.462  84.900  1.00  0.00           C
ATOM   4957  HG  LEU   316      25.214  32.719  85.691  1.00  0.00           H
ATOM   4958  CD1 LEU   316      26.820  31.388  85.501  1.00  0.00           C
ATOM   4959 HD11 LEU   316      27.272  31.634  86.462  1.00  0.00           H
ATOM   4960 HD12 LEU   316      27.568  31.161  84.742  1.00  0.00           H
ATOM   4961 HD13 LEU   316      26.198  30.553  85.823  1.00  0.00           H
ATOM   4962  CD2 LEU   316      26.614  33.803  84.587  1.00  0.00           C
ATOM   4963 HD21 LEU   316      27.527  33.533  84.056  1.00  0.00           H
ATOM   4964 HD22 LEU   316      26.042  34.498  83.973  1.00  0.00           H
ATOM   4965 HD23 LEU   316      26.830  34.232  85.566  1.00  0.00           H
ATOM   4966  C   LEU   316      23.567  31.831  81.797  1.00  0.00           C
ATOM   4967  O   LEU   316      24.362  31.292  81.043  1.00  0.00           O
ATOM   4968  N   SER   317      22.272  31.519  81.580  1.00  0.00           N
ATOM   4969  H   SER   317      21.595  31.838  82.259  1.00  0.00           H
ATOM   4970  CA  SER   317      21.682  30.634  80.485  1.00  0.00           C
ATOM   4971  HA  SER   317      22.134  29.649  80.607  1.00  0.00           H
ATOM   4972  CB  SER   317      20.134  30.467  80.793  1.00  0.00           C
ATOM   4973  HB2 SER   317      19.622  29.689  80.228  1.00  0.00           H
ATOM   4974  HB3 SER   317      19.990  30.158  81.828  1.00  0.00           H
ATOM   4975  OG  SER   317      19.439  31.695  80.496  1.00  0.00           O
ATOM   4976  HG  SER   317      19.428  32.075  81.377  1.00  0.00           H
ATOM   4977  C   SER   317      21.914  31.026  79.067  1.00  0.00           C
ATOM   4978  O   SER   317      21.627  30.111  78.265  1.00  0.00           O
ATOM   4979  N   LYS   318      22.346  32.302  78.782  1.00  0.00           N
ATOM   4980  H   LYS   318      22.423  33.027  79.480  1.00  0.00           H
ATOM   4981  CA  LYS   318      22.818  32.635  77.402  1.00  0.00           C
ATOM   4982  HA  LYS   318      22.345  31.945  76.703  1.00  0.00           H
ATOM   4983  CB  LYS   318      22.350  34.006  76.978  1.00  0.00           C
ATOM   4984  HB2 LYS   318      21.287  34.096  77.204  1.00  0.00           H
ATOM   4985  HB3 LYS   318      22.736  34.747  77.678  1.00  0.00           H
ATOM   4986  CG  LYS   318      22.671  34.379  75.485  1.00  0.00           C
ATOM   4987  HG2 LYS   318      23.663  34.012  75.219  1.00  0.00           H
ATOM   4988  HG3 LYS   318      21.944  33.811  74.905  1.00  0.00           H
ATOM   4989  CD  LYS   318      22.572  35.815  75.055  1.00  0.00           C
ATOM   4990  HD2 LYS   318      21.796  36.362  75.591  1.00  0.00           H
ATOM   4991  HD3 LYS   318      23.509  36.303  75.319  1.00  0.00           H
ATOM   4992  CE  LYS   318      22.346  35.977  73.599  1.00  0.00           C
ATOM   4993  HE2 LYS   318      23.247  35.624  73.097  1.00  0.00           H
ATOM   4994  HE3 LYS   318      21.547  35.330  73.238  1.00  0.00           H
ATOM   4995  NZ  LYS   318      21.819  37.292  73.186  1.00  0.00           N
ATOM   4996  HZ1 LYS   318      21.556  37.241  72.212  1.00  0.00           H
ATOM   4997  HZ2 LYS   318      22.569  37.959  73.311  1.00  0.00           H
ATOM   4998  HZ3 LYS   318      21.004  37.535  73.729  1.00  0.00           H
ATOM   4999  C   LYS   318      24.346  32.520  77.504  1.00  0.00           C
ATOM   5000  O   LYS   318      24.877  32.124  76.471  1.00  0.00           O
ATOM   5001  N   PHE   319      25.004  32.720  78.643  1.00  0.00           N
ATOM   5002  H   PHE   319      24.474  32.925  79.478  1.00  0.00           H
ATOM   5003  CA  PHE   319      26.503  32.732  78.671  1.00  0.00           C
ATOM   5004  HA  PHE   319      26.886  33.284  77.812  1.00  0.00           H
ATOM   5005  CB  PHE   319      26.981  33.402  79.954  1.00  0.00           C
ATOM   5006  HB2 PHE   319      26.528  34.388  79.866  1.00  0.00           H
ATOM   5007  HB3 PHE   319      26.574  32.841  80.796  1.00  0.00           H
ATOM   5008  CG  PHE   319      28.542  33.636  80.064  1.00  0.00           C
ATOM   5009  CD1 PHE   319      29.048  34.799  79.445  1.00  0.00           C
ATOM   5010  HD1 PHE   319      28.394  35.489  78.933  1.00  0.00           H
ATOM   5011  CE1 PHE   319      30.432  35.074  79.478  1.00  0.00           C
ATOM   5012  HE1 PHE   319      30.793  35.893  78.875  1.00  0.00           H
ATOM   5013  CZ  PHE   319      31.288  34.331  80.286  1.00  0.00           C
ATOM   5014  HZ  PHE   319      32.352  34.513  80.317  1.00  0.00           H
ATOM   5015  CE2 PHE   319      30.782  33.152  80.854  1.00  0.00           C
ATOM   5016  HE2 PHE   319      31.385  32.460  81.423  1.00  0.00           H
ATOM   5017  CD2 PHE   319      29.375  32.880  80.879  1.00  0.00           C
ATOM   5018  HD2 PHE   319      28.968  32.039  81.421  1.00  0.00           H
ATOM   5019  C   PHE   319      27.159  31.333  78.659  1.00  0.00           C
ATOM   5020  O   PHE   319      28.287  31.183  78.283  1.00  0.00           O
ATOM   5021  N   ASP   320      26.448  30.332  79.181  1.00  0.00           N
ATOM   5022  H   ASP   320      25.551  30.564  79.582  1.00  0.00           H
ATOM   5023  CA  ASP   320      26.963  29.004  79.302  1.00  0.00           C
ATOM   5024  HA  ASP   320      28.001  29.066  79.628  1.00  0.00           H
ATOM   5025  CB  ASP   320      26.095  28.282  80.432  1.00  0.00           C
ATOM   5026  HB2 ASP   320      26.591  27.376  80.781  1.00  0.00           H
ATOM   5027  HB3 ASP   320      25.973  28.948  81.285  1.00  0.00           H
ATOM   5028  CG  ASP   320      24.744  27.728  79.945  1.00  0.00           C
ATOM   5029  OD1 ASP   320      24.122  27.143  80.825  1.00  0.00           O
ATOM   5030  OD2 ASP   320      24.304  27.940  78.807  1.00  0.00           O
ATOM   5031  C   ASP   320      26.936  28.276  77.928  1.00  0.00           C
ATOM   5032  O   ASP   320      27.068  27.042  77.939  1.00  0.00           O
ATOM   5033  N   LYS   321      26.649  28.972  76.805  1.00  0.00           N
ATOM   5034  H   LYS   321      26.760  29.964  76.959  1.00  0.00           H
ATOM   5035  CA  LYS   321      26.499  28.394  75.446  1.00  0.00           C
ATOM   5036  HA  LYS   321      26.387  27.310  75.476  1.00  0.00           H
ATOM   5037  CB  LYS   321      25.203  28.964  74.764  1.00  0.00           C
ATOM   5038  HB2 LYS   321      25.544  29.968  74.508  1.00  0.00           H
ATOM   5039  HB3 LYS   321      25.093  28.379  73.850  1.00  0.00           H
[truncated: 179,098 more chars]
