# Supplementary material for: Worth the Weight: Sub-Pocket EXplorer (SubPEx), a Weighted Ensemble Method to Enhance Binding-Pocket Conformational Sampling
Source: J Chem Theory Comput. 2023 Aug 16;19(17):5677–89. doi: 10.1021/acs.jctc.3c00478 (PMC10500992; doi:10.1021/acs.jctc.3c00478)
Supplement: Supplementary file 2 — ct3c00478_si_002.zip [file ct3c00478_si_002.zip › clustered_structures/HXK2/brute-force/rep.c9.aligned.pdb]

HELIX    1   1 LYS      4  PHE     17  1                                  14
HELIX    2   2 THR     21  GLY     38  1                                  18
HELIX    3   3 ASP     99  THR    103  1                                   5
HELIX    4   4 GLU    109  GLN    125  1                                  17
HELIX    5   5 VAL    172  THR    180  1                                   9
HELIX    6   6 ASP    194  THR    205  1                                  12
HELIX    7   7 GLU    231  LEU    233  1                                   3
HELIX    8   8 TYR    253  SER    255  1                                   3
HELIX    9   9 LYS    267  ASP    273  1                                   7
HELIX   10  10 THR    283  SER    288  1                                   6
HELIX   11  11 LEU    293  LYS    306  1                                  14
HELIX   12  12 SER    328  ILE    333  1                                   6
HELIX   13  13 GLU    342  ASN    350  1                                   9
HELIX   14  14 VAL    358  LEU    378  1                                  21
HELIX   15  15 CYS    381  LYS    389  1                                   9
HELIX   16  16 SER    402  ARG    406  1                                   5
HELIX   17  17 PHE    410  TYR    422  1                                  13
HELIX   18  18 GLY    442  GLU    460  1                                  19
SHEET    1   1 1 SER    62  LEU    70  0
SHEET    2   2 1 ASN    74  GLY    83  0
SHEET    3   3 1 PHE    88  ARG    96  0
SHEET    4   4 1 LEU   136  PHE   140  0
SHEET    5   5 1 ALA   190  ILE   192  0
SHEET    6   6 1 THR   209  PHE   215  0
SHEET    7   7 1 VAL   219  VAL   226  0
SHEET    8   8 1 PRO   246  ASN   250  0
SHEET    9   9 1 GLY   395  ASP   400  0
SHEET   10  10 1 ILE   434  PRO   438  0
CRYST1  150.195  145.611  167.944   5.86   4.75   8.28               1
ATOM      1  N   ASP     1      42.190  49.176  94.469  1.00  0.00           N
ATOM      2  H1  ASP     1      42.719  50.036  94.504  1.00  0.00           H
ATOM      3  H2  ASP     1      41.695  49.087  93.593  1.00  0.00           H
ATOM      4  H3  ASP     1      41.550  49.127  95.249  1.00  0.00           H
ATOM      5  CA  ASP     1      43.091  48.017  94.703  1.00  0.00           C
ATOM      6  HA  ASP     1      43.929  48.098  94.011  1.00  0.00           H
ATOM      7  CB  ASP     1      43.728  47.951  96.089  1.00  0.00           C
ATOM      8  HB2 ASP     1      42.817  47.754  96.655  1.00  0.00           H
ATOM      9  HB3 ASP     1      44.452  47.137  96.081  1.00  0.00           H
ATOM     10  CG  ASP     1      44.416  49.221  96.606  1.00  0.00           C
ATOM     11  OD1 ASP     1      44.202  50.286  95.938  1.00  0.00           O
ATOM     12  OD2 ASP     1      45.131  49.310  97.667  1.00  0.00           O
ATOM     13  C   ASP     1      42.269  46.746  94.452  1.00  0.00           C
ATOM     14  O   ASP     1      41.106  46.592  94.828  1.00  0.00           O
ATOM     15  N   VAL     2      42.835  45.757  93.750  1.00  0.00           N
ATOM     16  H   VAL     2      43.689  46.009  93.272  1.00  0.00           H
ATOM     17  CA  VAL     2      42.224  44.470  93.408  1.00  0.00           C
ATOM     18  HA  VAL     2      41.150  44.592  93.269  1.00  0.00           H
ATOM     19  CB  VAL     2      42.739  44.003  92.079  1.00  0.00           C
ATOM     20  HB  VAL     2      43.808  43.889  92.249  1.00  0.00           H
ATOM     21  CG1 VAL     2      42.205  42.680  91.633  1.00  0.00           C
ATOM     22 HG11 VAL     2      41.156  42.790  91.358  1.00  0.00           H
ATOM     23 HG12 VAL     2      42.783  42.332  90.777  1.00  0.00           H
ATOM     24 HG13 VAL     2      42.242  41.958  92.448  1.00  0.00           H
ATOM     25  CG2 VAL     2      42.419  45.037  91.006  1.00  0.00           C
ATOM     26 HG21 VAL     2      42.756  46.045  91.249  1.00  0.00           H
ATOM     27 HG22 VAL     2      41.392  44.984  90.642  1.00  0.00           H
ATOM     28 HG23 VAL     2      43.083  44.847  90.162  1.00  0.00           H
ATOM     29  C   VAL     2      42.566  43.382  94.479  1.00  0.00           C
ATOM     30  O   VAL     2      43.752  43.141  94.694  1.00  0.00           O
ATOM     31  N   PRO     3      41.602  42.599  95.051  1.00  0.00           N
ATOM     32  CD  PRO     3      40.258  42.610  94.678  1.00  0.00           C
ATOM     33  HD2 PRO     3      40.188  42.132  93.701  1.00  0.00           H
ATOM     34  HD3 PRO     3      39.787  43.588  94.569  1.00  0.00           H
ATOM     35  CG  PRO     3      39.544  41.667  95.643  1.00  0.00           C
ATOM     36  HG2 PRO     3      38.779  41.219  95.008  1.00  0.00           H
ATOM     37  HG3 PRO     3      39.155  42.318  96.427  1.00  0.00           H
ATOM     38  CB  PRO     3      40.653  40.684  96.026  1.00  0.00           C
ATOM     39  HB2 PRO     3      40.659  40.024  95.159  1.00  0.00           H
ATOM     40  HB3 PRO     3      40.650  40.064  96.923  1.00  0.00           H
ATOM     41  CA  PRO     3      41.894  41.513  95.987  1.00  0.00           C
ATOM     42  HA  PRO     3      41.956  42.012  96.954  1.00  0.00           H
ATOM     43  C   PRO     3      43.049  40.657  95.627  1.00  0.00           C
ATOM     44  O   PRO     3      43.128  40.179  94.487  1.00  0.00           O
ATOM     45  N   LYS     4      43.946  40.409  96.620  1.00  0.00           N
ATOM     46  H   LYS     4      43.954  40.825  97.540  1.00  0.00           H
ATOM     47  CA  LYS     4      45.070  39.540  96.407  1.00  0.00           C
ATOM     48  HA  LYS     4      45.748  40.106  95.768  1.00  0.00           H
ATOM     49  CB  LYS     4      45.678  39.477  97.902  1.00  0.00           C
ATOM     50  HB2 LYS     4      46.027  40.411  98.341  1.00  0.00           H
ATOM     51  HB3 LYS     4      44.895  38.977  98.473  1.00  0.00           H
ATOM     52  CG  LYS     4      46.951  38.637  97.738  1.00  0.00           C
ATOM     53  HG2 LYS     4      46.820  37.702  97.193  1.00  0.00           H
ATOM     54  HG3 LYS     4      47.702  39.063  97.074  1.00  0.00           H
ATOM     55  CD  LYS     4      47.655  38.487  99.062  1.00  0.00           C
ATOM     56  HD2 LYS     4      47.887  39.487  99.430  1.00  0.00           H
ATOM     57  HD3 LYS     4      46.928  38.092  99.771  1.00  0.00           H
ATOM     58  CE  LYS     4      48.907  37.585  98.939  1.00  0.00           C
ATOM     59  HE2 LYS     4      48.664  36.603  98.535  1.00  0.00           H
ATOM     60  HE3 LYS     4      49.539  38.085  98.205  1.00  0.00           H
ATOM     61  NZ  LYS     4      49.580  37.403 100.290  1.00  0.00           N
ATOM     62  HZ1 LYS     4      49.737  38.348 100.611  1.00  0.00           H
ATOM     63  HZ2 LYS     4      50.500  37.007 100.160  1.00  0.00           H
ATOM     64  HZ3 LYS     4      49.022  36.856 100.929  1.00  0.00           H
ATOM     65  C   LYS     4      44.807  38.208  95.705  1.00  0.00           C
ATOM     66  O   LYS     4      45.620  37.881  94.861  1.00  0.00           O
ATOM     67  N   GLU     5      43.683  37.488  96.003  1.00  0.00           N
ATOM     68  H   GLU     5      43.214  37.765  96.854  1.00  0.00           H
ATOM     69  CA  GLU     5      43.383  36.151  95.390  1.00  0.00           C
ATOM     70  HA  GLU     5      44.304  35.567  95.396  1.00  0.00           H
ATOM     71  CB  GLU     5      42.334  35.353  96.308  1.00  0.00           C
ATOM     72  HB2 GLU     5      42.848  35.169  97.251  1.00  0.00           H
ATOM     73  HB3 GLU     5      41.452  35.942  96.560  1.00  0.00           H
ATOM     74  CG  GLU     5      41.840  34.031  95.887  1.00  0.00           C
ATOM     75  HG2 GLU     5      40.852  33.844  96.305  1.00  0.00           H
ATOM     76  HG3 GLU     5      41.658  34.080  94.815  1.00  0.00           H
ATOM     77  CD  GLU     5      42.696  32.833  96.153  1.00  0.00           C
ATOM     78  OE1 GLU     5      43.953  32.988  96.162  1.00  0.00           O
ATOM     79  OE2 GLU     5      42.117  31.746  96.527  1.00  0.00           O
ATOM     80  C   GLU     5      42.945  36.399  93.977  1.00  0.00           C
ATOM     81  O   GLU     5      43.234  35.567  93.113  1.00  0.00           O
ATOM     82  N   LEU     6      42.287  37.511  93.617  1.00  0.00           N
ATOM     83  H   LEU     6      42.043  38.265  94.243  1.00  0.00           H
ATOM     84  CA  LEU     6      41.891  37.684  92.220  1.00  0.00           C
ATOM     85  HA  LEU     6      41.593  36.671  91.949  1.00  0.00           H
ATOM     86  CB  LEU     6      40.739  38.633  92.014  1.00  0.00           C
ATOM     87  HB2 LEU     6      40.828  39.623  92.462  1.00  0.00           H
ATOM     88  HB3 LEU     6      40.670  38.814  90.941  1.00  0.00           H
ATOM     89  CG  LEU     6      39.417  38.072  92.557  1.00  0.00           C
ATOM     90  HG  LEU     6      39.671  37.729  93.559  1.00  0.00           H
ATOM     91  CD1 LEU     6      38.248  39.156  92.704  1.00  0.00           C
ATOM     92 HD11 LEU     6      37.354  38.713  93.142  1.00  0.00           H
ATOM     93 HD12 LEU     6      38.103  39.623  91.730  1.00  0.00           H
ATOM     94 HD13 LEU     6      38.496  39.962  93.395  1.00  0.00           H
ATOM     95  CD2 LEU     6      38.914  36.898  91.728  1.00  0.00           C
ATOM     96 HD21 LEU     6      37.896  36.619  92.000  1.00  0.00           H
ATOM     97 HD22 LEU     6      38.974  37.148  90.669  1.00  0.00           H
ATOM     98 HD23 LEU     6      39.613  36.063  91.743  1.00  0.00           H
ATOM     99  C   LEU     6      43.116  38.119  91.356  1.00  0.00           C
ATOM    100  O   LEU     6      43.257  37.738  90.179  1.00  0.00           O
ATOM    101  N   MET     7      44.027  38.857  91.975  1.00  0.00           N
ATOM    102  H   MET     7      43.775  39.065  92.931  1.00  0.00           H
ATOM    103  CA  MET     7      45.320  39.296  91.437  1.00  0.00           C
ATOM    104  HA  MET     7      45.179  39.821  90.492  1.00  0.00           H
ATOM    105  CB  MET     7      46.094  40.258  92.389  1.00  0.00           C
ATOM    106  HB2 MET     7      45.412  40.877  92.971  1.00  0.00           H
ATOM    107  HB3 MET     7      46.618  39.692  93.161  1.00  0.00           H
ATOM    108  CG  MET     7      47.039  41.149  91.552  1.00  0.00           C
ATOM    109  HG2 MET     7      47.724  41.570  92.287  1.00  0.00           H
ATOM    110  HG3 MET     7      47.629  40.635  90.792  1.00  0.00           H
ATOM    111  SD  MET     7      46.229  42.565  90.682  1.00  0.00           S
ATOM    112  CE  MET     7      47.246  42.700  89.162  1.00  0.00           C
ATOM    113  HE1 MET     7      48.210  43.195  89.279  1.00  0.00           H
ATOM    114  HE2 MET     7      47.508  41.689  88.846  1.00  0.00           H
ATOM    115  HE3 MET     7      46.700  43.235  88.386  1.00  0.00           H
ATOM    116  C   MET     7      46.217  38.155  90.980  1.00  0.00           C
ATOM    117  O   MET     7      46.853  38.247  89.948  1.00  0.00           O
ATOM    118  N   GLN     8      46.218  37.004  91.773  1.00  0.00           N
ATOM    119  H   GLN     8      45.646  37.109  92.599  1.00  0.00           H
ATOM    120  CA  GLN     8      46.958  35.828  91.378  1.00  0.00           C
ATOM    121  HA  GLN     8      47.830  36.202  90.844  1.00  0.00           H
ATOM    122  CB  GLN     8      47.452  34.994  92.610  1.00  0.00           C
ATOM    123  HB2 GLN     8      48.100  35.524  93.307  1.00  0.00           H
ATOM    124  HB3 GLN     8      46.503  34.767  93.098  1.00  0.00           H
ATOM    125  CG  GLN     8      48.018  33.602  92.301  1.00  0.00           C
ATOM    126  HG2 GLN     8      48.078  33.017  93.220  1.00  0.00           H
ATOM    127  HG3 GLN     8      47.396  32.955  91.683  1.00  0.00           H
ATOM    128  CD  GLN     8      49.371  33.738  91.591  1.00  0.00           C
ATOM    129  OE1 GLN     8      50.114  34.718  91.676  1.00  0.00           O
ATOM    130  NE2 GLN     8      49.764  32.774  90.844  1.00  0.00           N
ATOM    131 HE21 GLN     8      50.716  32.841  90.515  1.00  0.00           H
ATOM    132 HE22 GLN     8      49.193  31.955  90.700  1.00  0.00           H
ATOM    133  C   GLN     8      46.270  34.875  90.356  1.00  0.00           C
ATOM    134  O   GLN     8      46.893  34.198  89.540  1.00  0.00           O
ATOM    135  N   GLN     9      44.926  34.997  90.221  1.00  0.00           N
ATOM    136  H   GLN     9      44.416  35.740  90.675  1.00  0.00           H
ATOM    137  CA  GLN     9      44.235  34.446  89.022  1.00  0.00           C
ATOM    138  HA  GLN     9      44.568  33.423  88.848  1.00  0.00           H
ATOM    139  CB  GLN     9      42.715  34.478  89.344  1.00  0.00           C
ATOM    140  HB2 GLN     9      42.346  35.435  89.713  1.00  0.00           H
ATOM    141  HB3 GLN     9      42.225  34.403  88.374  1.00  0.00           H
ATOM    142  CG  GLN     9      42.159  33.436  90.309  1.00  0.00           C
ATOM    143  HG2 GLN     9      41.510  33.839  91.085  1.00  0.00           H
ATOM    144  HG3 GLN     9      41.608  32.712  89.709  1.00  0.00           H
ATOM    145  CD  GLN     9      43.259  32.541  91.022  1.00  0.00           C
ATOM    146  OE1 GLN     9      43.609  31.560  90.460  1.00  0.00           O
ATOM    147  NE2 GLN     9      43.629  32.894  92.234  1.00  0.00           N
ATOM    148 HE21 GLN     9      43.966  32.181  92.865  1.00  0.00           H
ATOM    149 HE22 GLN     9      43.352  33.832  92.490  1.00  0.00           H
ATOM    150  C   GLN     9      44.560  35.251  87.764  1.00  0.00           C
ATOM    151  O   GLN     9      44.712  34.603  86.683  1.00  0.00           O
ATOM    152  N   ILE    10      44.763  36.616  87.809  1.00  0.00           N
ATOM    153  H   ILE    10      44.564  37.092  88.677  1.00  0.00           H
ATOM    154  CA  ILE    10      45.302  37.419  86.655  1.00  0.00           C
ATOM    155  HA  ILE    10      44.737  37.240  85.740  1.00  0.00           H
ATOM    156  CB  ILE    10      45.087  38.946  86.933  1.00  0.00           C
ATOM    157  HB  ILE    10      45.681  39.190  87.813  1.00  0.00           H
ATOM    158  CG2 ILE    10      45.889  39.707  85.793  1.00  0.00           C
ATOM    159 HG21 ILE    10      45.392  39.549  84.835  1.00  0.00           H
ATOM    160 HG22 ILE    10      46.959  39.504  85.833  1.00  0.00           H
ATOM    161 HG23 ILE    10      45.890  40.792  85.894  1.00  0.00           H
ATOM    162  CG1 ILE    10      43.595  39.353  86.998  1.00  0.00           C
ATOM    163 HG12 ILE    10      43.266  39.445  85.963  1.00  0.00           H
ATOM    164 HG13 ILE    10      43.081  38.543  87.517  1.00  0.00           H
ATOM    165  CD1 ILE    10      43.313  40.651  87.649  1.00  0.00           C
ATOM    166 HD11 ILE    10      42.266  40.919  87.787  1.00  0.00           H
ATOM    167 HD12 ILE    10      43.933  41.375  87.120  1.00  0.00           H
ATOM    168 HD13 ILE    10      43.555  40.594  88.711  1.00  0.00           H
ATOM    169  C   ILE    10      46.774  37.091  86.270  1.00  0.00           C
ATOM    170  O   ILE    10      47.042  36.912  85.107  1.00  0.00           O
ATOM    171  N   GLU    11      47.632  36.891  87.271  1.00  0.00           N
ATOM    172  H   GLU    11      47.334  37.000  88.230  1.00  0.00           H
ATOM    173  CA  GLU    11      48.964  36.248  86.986  1.00  0.00           C
ATOM    174  HA  GLU    11      49.496  36.880  86.275  1.00  0.00           H
ATOM    175  CB  GLU    11      49.647  36.280  88.348  1.00  0.00           C
ATOM    176  HB2 GLU    11      49.789  37.309  88.676  1.00  0.00           H
ATOM    177  HB3 GLU    11      49.120  35.793  89.168  1.00  0.00           H
ATOM    178  CG  GLU    11      51.031  35.563  88.288  1.00  0.00           C
ATOM    179  HG2 GLU    11      51.405  35.498  89.309  1.00  0.00           H
ATOM    180  HG3 GLU    11      50.923  34.525  87.979  1.00  0.00           H
ATOM    181  CD  GLU    11      52.147  36.188  87.421  1.00  0.00           C
ATOM    182  OE1 GLU    11      51.991  37.283  86.794  1.00  0.00           O
ATOM    183  OE2 GLU    11      53.154  35.476  87.479  1.00  0.00           O
ATOM    184  C   GLU    11      49.027  34.891  86.282  1.00  0.00           C
ATOM    185  O   GLU    11      49.631  34.827  85.225  1.00  0.00           O
ATOM    186  N   ASN    12      48.321  33.813  86.745  1.00  0.00           N
ATOM    187  H   ASN    12      47.871  33.904  87.644  1.00  0.00           H
ATOM    188  CA  ASN    12      48.059  32.523  85.987  1.00  0.00           C
ATOM    189  HA  ASN    12      49.065  32.113  85.896  1.00  0.00           H
ATOM    190  CB  ASN    12      47.270  31.600  86.884  1.00  0.00           C
ATOM    191  HB2 ASN    12      46.374  32.166  87.140  1.00  0.00           H
ATOM    192  HB3 ASN    12      47.135  30.683  86.310  1.00  0.00           H
ATOM    193  CG  ASN    12      47.908  31.148  88.226  1.00  0.00           C
ATOM    194  OD1 ASN    12      49.114  30.906  88.215  1.00  0.00           O
ATOM    195  ND2 ASN    12      47.179  30.957  89.289  1.00  0.00           N
ATOM    196 HD21 ASN    12      46.178  31.057  89.369  1.00  0.00           H
ATOM    197 HD22 ASN    12      47.651  30.431  90.011  1.00  0.00           H
ATOM    198  C   ASN    12      47.377  32.730  84.604  1.00  0.00           C
ATOM    199  O   ASN    12      47.738  31.975  83.690  1.00  0.00           O
ATOM    200  N   PHE    13      46.513  33.686  84.417  1.00  0.00           N
ATOM    201  H   PHE    13      46.257  34.158  85.273  1.00  0.00           H
ATOM    202  CA  PHE    13      45.910  34.006  83.091  1.00  0.00           C
ATOM    203  HA  PHE    13      45.797  33.060  82.563  1.00  0.00           H
ATOM    204  CB  PHE    13      44.593  34.840  83.236  1.00  0.00           C
ATOM    205  HB2 PHE    13      44.872  35.532  84.031  1.00  0.00           H
ATOM    206  HB3 PHE    13      44.378  35.379  82.313  1.00  0.00           H
ATOM    207  CG  PHE    13      43.312  34.124  83.525  1.00  0.00           C
ATOM    208  CD1 PHE    13      42.952  32.942  82.846  1.00  0.00           C
ATOM    209  HD1 PHE    13      43.662  32.544  82.135  1.00  0.00           H
ATOM    210  CE1 PHE    13      41.754  32.281  83.179  1.00  0.00           C
ATOM    211  HE1 PHE    13      41.506  31.404  82.599  1.00  0.00           H
ATOM    212  CZ  PHE    13      40.952  32.800  84.182  1.00  0.00           C
ATOM    213  HZ  PHE    13      40.034  32.326  84.495  1.00  0.00           H
ATOM    214  CE2 PHE    13      41.215  34.044  84.757  1.00  0.00           C
ATOM    215  HE2 PHE    13      40.477  34.514  85.389  1.00  0.00           H
ATOM    216  CD2 PHE    13      42.384  34.715  84.429  1.00  0.00           C
ATOM    217  HD2 PHE    13      42.741  35.553  85.009  1.00  0.00           H
ATOM    218  C   PHE    13      46.880  34.816  82.181  1.00  0.00           C
ATOM    219  O   PHE    13      46.903  34.586  80.946  1.00  0.00           O
ATOM    220  N   GLU    14      47.873  35.521  82.726  1.00  0.00           N
ATOM    221  H   GLU    14      47.824  35.582  83.733  1.00  0.00           H
ATOM    222  CA  GLU    14      48.844  36.201  81.993  1.00  0.00           C
ATOM    223  HA  GLU    14      48.375  36.655  81.120  1.00  0.00           H
ATOM    224  CB  GLU    14      49.428  37.367  82.765  1.00  0.00           C
ATOM    225  HB2 GLU    14      48.576  38.011  82.983  1.00  0.00           H
ATOM    226  HB3 GLU    14      49.871  36.939  83.664  1.00  0.00           H
ATOM    227  CG  GLU    14      50.538  38.041  81.984  1.00  0.00           C
ATOM    228  HG2 GLU    14      51.417  37.489  82.318  1.00  0.00           H
ATOM    229  HG3 GLU    14      50.406  37.891  80.912  1.00  0.00           H
ATOM    230  CD  GLU    14      50.784  39.607  82.151  1.00  0.00           C
ATOM    231  OE1 GLU    14      51.996  39.933  82.065  1.00  0.00           O
ATOM    232  OE2 GLU    14      49.808  40.395  82.151  1.00  0.00           O
ATOM    233  C   GLU    14      49.789  35.220  81.319  1.00  0.00           C
ATOM    234  O   GLU    14      49.986  35.241  80.171  1.00  0.00           O
ATOM    235  N   LYS    15      50.344  34.300  82.067  1.00  0.00           N
ATOM    236  H   LYS    15      50.086  34.282  83.043  1.00  0.00           H
ATOM    237  CA  LYS    15      51.146  33.144  81.696  1.00  0.00           C
ATOM    238  HA  LYS    15      52.081  33.497  81.260  1.00  0.00           H
ATOM    239  CB  LYS    15      51.509  32.355  82.946  1.00  0.00           C
ATOM    240  HB2 LYS    15      50.621  32.117  83.530  1.00  0.00           H
ATOM    241  HB3 LYS    15      51.915  31.387  82.648  1.00  0.00           H
ATOM    242  CG  LYS    15      52.565  32.935  83.916  1.00  0.00           C
ATOM    243  HG2 LYS    15      53.508  33.007  83.374  1.00  0.00           H
ATOM    244  HG3 LYS    15      52.177  33.934  84.119  1.00  0.00           H
ATOM    245  CD  LYS    15      52.812  32.120  85.260  1.00  0.00           C
ATOM    246  HD2 LYS    15      53.272  31.155  85.046  1.00  0.00           H
ATOM    247  HD3 LYS    15      53.483  32.622  85.957  1.00  0.00           H
ATOM    248  CE  LYS    15      51.511  31.845  86.017  1.00  0.00           C
ATOM    249  HE2 LYS    15      51.111  32.823  86.284  1.00  0.00           H
ATOM    250  HE3 LYS    15      50.730  31.308  85.479  1.00  0.00           H
ATOM    251  NZ  LYS    15      51.756  31.157  87.301  1.00  0.00           N
ATOM    252  HZ1 LYS    15      52.300  31.676  87.975  1.00  0.00           H
ATOM    253  HZ2 LYS    15      52.187  30.254  87.161  1.00  0.00           H
ATOM    254  HZ3 LYS    15      50.880  30.916  87.741  1.00  0.00           H
ATOM    255  C   LYS    15      50.484  32.238  80.665  1.00  0.00           C
ATOM    256  O   LYS    15      51.181  31.797  79.738  1.00  0.00           O
ATOM    257  N   ILE    16      49.238  31.907  80.745  1.00  0.00           N
ATOM    258  H   ILE    16      48.652  32.269  81.483  1.00  0.00           H
ATOM    259  CA  ILE    16      48.439  31.188  79.739  1.00  0.00           C
ATOM    260  HA  ILE    16      48.883  30.208  79.565  1.00  0.00           H
ATOM    261  CB  ILE    16      46.979  31.011  80.267  1.00  0.00           C
ATOM    262  HB  ILE    16      46.569  31.920  80.705  1.00  0.00           H
ATOM    263  CG2 ILE    16      45.971  30.535  79.189  1.00  0.00           C
ATOM    264 HG21 ILE    16      45.020  30.395  79.702  1.00  0.00           H
ATOM    265 HG22 ILE    16      46.291  29.571  78.793  1.00  0.00           H
ATOM    266 HG23 ILE    16      45.964  31.330  78.443  1.00  0.00           H
ATOM    267  CG1 ILE    16      47.043  29.964  81.351  1.00  0.00           C
ATOM    268 HG12 ILE    16      47.228  28.988  80.905  1.00  0.00           H
ATOM    269 HG13 ILE    16      47.903  30.172  81.988  1.00  0.00           H
ATOM    270  CD1 ILE    16      45.725  29.807  82.165  1.00  0.00           C
ATOM    271 HD11 ILE    16      45.914  28.951  82.811  1.00  0.00           H
ATOM    272 HD12 ILE    16      44.885  29.539  81.526  1.00  0.00           H
ATOM    273 HD13 ILE    16      45.609  30.653  82.843  1.00  0.00           H
ATOM    274  C   ILE    16      48.467  31.807  78.334  1.00  0.00           C
ATOM    275  O   ILE    16      48.876  31.035  77.457  1.00  0.00           O
ATOM    276  N   PHE    17      48.048  33.105  78.134  1.00  0.00           N
ATOM    277  H   PHE    17      47.647  33.522  78.961  1.00  0.00           H
ATOM    278  CA  PHE    17      47.931  33.844  76.826  1.00  0.00           C
ATOM    279  HA  PHE    17      47.643  33.088  76.095  1.00  0.00           H
ATOM    280  CB  PHE    17      46.810  34.852  76.826  1.00  0.00           C
ATOM    281  HB2 PHE    17      47.138  35.650  77.492  1.00  0.00           H
ATOM    282  HB3 PHE    17      46.753  35.246  75.811  1.00  0.00           H
ATOM    283  CG  PHE    17      45.387  34.403  77.128  1.00  0.00           C
ATOM    284  CD1 PHE    17      44.634  33.572  76.247  1.00  0.00           C
ATOM    285  HD1 PHE    17      45.098  33.191  75.350  1.00  0.00           H
ATOM    286  CE1 PHE    17      43.426  32.971  76.776  1.00  0.00           C
ATOM    287  HE1 PHE    17      42.865  32.302  76.141  1.00  0.00           H
ATOM    288  CZ  PHE    17      42.866  33.421  77.970  1.00  0.00           C
ATOM    289  HZ  PHE    17      41.858  33.182  78.273  1.00  0.00           H
ATOM    290  CE2 PHE    17      43.634  34.238  78.900  1.00  0.00           C
ATOM    291  HE2 PHE    17      43.232  34.597  79.836  1.00  0.00           H
ATOM    292  CD2 PHE    17      44.911  34.726  78.402  1.00  0.00           C
ATOM    293  HD2 PHE    17      45.552  35.351  79.007  1.00  0.00           H
ATOM    294  C   PHE    17      49.307  34.471  76.347  1.00  0.00           C
ATOM    295  O   PHE    17      49.492  34.730  75.149  1.00  0.00           O
ATOM    296  N   THR    18      50.290  34.741  77.281  1.00  0.00           N
ATOM    297  H   THR    18      50.151  34.439  78.235  1.00  0.00           H
ATOM    298  CA  THR    18      51.570  35.399  77.011  1.00  0.00           C
ATOM    299  HA  THR    18      51.365  36.384  76.593  1.00  0.00           H
ATOM    300  CB  THR    18      52.462  35.480  78.268  1.00  0.00           C
ATOM    301  HB  THR    18      52.649  34.507  78.720  1.00  0.00           H
ATOM    302  CG2 THR    18      53.878  36.006  77.924  1.00  0.00           C
ATOM    303 HG21 THR    18      53.797  36.830  77.215  1.00  0.00           H
ATOM    304 HG22 THR    18      54.498  35.253  77.441  1.00  0.00           H
ATOM    305 HG23 THR    18      54.478  36.203  78.814  1.00  0.00           H
ATOM    306  OG1 THR    18      51.921  36.468  79.159  1.00  0.00           O
ATOM    307  HG1 THR    18      51.186  35.997  79.560  1.00  0.00           H
ATOM    308  C   THR    18      52.342  34.545  76.014  1.00  0.00           C
ATOM    309  O   THR    18      52.477  33.326  76.118  1.00  0.00           O
ATOM    310  N   VAL    19      52.848  35.181  74.911  1.00  0.00           N
ATOM    311  H   VAL    19      52.964  36.175  75.050  1.00  0.00           H
ATOM    312  CA  VAL    19      53.628  34.499  73.839  1.00  0.00           C
ATOM    313  HA  VAL    19      53.741  33.442  74.079  1.00  0.00           H
ATOM    314  CB  VAL    19      52.896  34.460  72.487  1.00  0.00           C
ATOM    315  HB  VAL    19      52.746  35.460  72.078  1.00  0.00           H
ATOM    316  CG1 VAL    19      53.654  33.562  71.483  1.00  0.00           C
ATOM    317 HG11 VAL    19      53.397  33.665  70.428  1.00  0.00           H
ATOM    318 HG12 VAL    19      54.711  33.827  71.449  1.00  0.00           H
ATOM    319 HG13 VAL    19      53.598  32.500  71.718  1.00  0.00           H
ATOM    320  CG2 VAL    19      51.498  33.904  72.515  1.00  0.00           C
ATOM    321 HG21 VAL    19      50.779  34.533  73.038  1.00  0.00           H
ATOM    322 HG22 VAL    19      51.497  32.912  72.967  1.00  0.00           H
ATOM    323 HG23 VAL    19      51.241  33.780  71.463  1.00  0.00           H
ATOM    324  C   VAL    19      55.104  34.920  73.728  1.00  0.00           C
ATOM    325  O   VAL    19      55.322  35.857  73.003  1.00  0.00           O
ATOM    326  N   PRO    20      56.098  34.309  74.480  1.00  0.00           N
ATOM    327  CD  PRO    20      55.951  33.188  75.344  1.00  0.00           C
ATOM    328  HD2 PRO    20      55.435  32.357  74.862  1.00  0.00           H
ATOM    329  HD3 PRO    20      55.454  33.605  76.220  1.00  0.00           H
ATOM    330  CG  PRO    20      57.394  32.809  75.721  1.00  0.00           C
ATOM    331  HG2 PRO    20      57.882  32.042  75.119  1.00  0.00           H
ATOM    332  HG3 PRO    20      57.311  32.387  76.723  1.00  0.00           H
ATOM    333  CB  PRO    20      58.080  34.188  75.692  1.00  0.00           C
ATOM    334  HB2 PRO    20      59.144  34.015  75.530  1.00  0.00           H
ATOM    335  HB3 PRO    20      57.819  34.740  76.595  1.00  0.00           H
ATOM    336  CA  PRO    20      57.415  34.986  74.588  1.00  0.00           C
ATOM    337  HA  PRO    20      57.141  35.989  74.913  1.00  0.00           H
ATOM    338  C   PRO    20      58.266  34.877  73.300  1.00  0.00           C
ATOM    339  O   PRO    20      58.048  34.092  72.397  1.00  0.00           O
ATOM    340  N   THR    21      59.337  35.656  73.239  1.00  0.00           N
ATOM    341  H   THR    21      59.486  36.217  74.066  1.00  0.00           H
ATOM    342  CA  THR    21      60.139  35.851  72.016  1.00  0.00           C
ATOM    343  HA  THR    21      59.501  36.169  71.192  1.00  0.00           H
ATOM    344  CB  THR    21      61.327  36.824  72.263  1.00  0.00           C
ATOM    345  HB  THR    21      61.821  36.536  73.190  1.00  0.00           H
ATOM    346  CG2 THR    21      62.395  36.903  71.142  1.00  0.00           C
ATOM    347 HG21 THR    21      63.169  36.142  71.242  1.00  0.00           H
ATOM    348 HG22 THR    21      62.981  37.804  71.332  1.00  0.00           H
ATOM    349 HG23 THR    21      61.944  36.999  70.154  1.00  0.00           H
ATOM    350  OG1 THR    21      60.806  38.120  72.325  1.00  0.00           O
ATOM    351  HG1 THR    21      61.146  38.581  73.095  1.00  0.00           H
ATOM    352  C   THR    21      60.839  34.543  71.568  1.00  0.00           C
ATOM    353  O   THR    21      60.940  34.399  70.330  1.00  0.00           O
ATOM    354  N   GLU    22      61.302  33.669  72.552  1.00  0.00           N
ATOM    355  H   GLU    22      61.237  33.875  73.538  1.00  0.00           H
ATOM    356  CA  GLU    22      61.924  32.390  72.239  1.00  0.00           C
ATOM    357  HA  GLU    22      62.804  32.527  71.610  1.00  0.00           H
ATOM    358  CB  GLU    22      62.354  31.729  73.561  1.00  0.00           C
ATOM    359  HB2 GLU    22      61.674  32.043  74.354  1.00  0.00           H
ATOM    360  HB3 GLU    22      62.417  30.644  73.494  1.00  0.00           H
ATOM    361  CG  GLU    22      63.766  32.247  73.974  1.00  0.00           C
ATOM    362  HG2 GLU    22      63.904  32.119  75.048  1.00  0.00           H
ATOM    363  HG3 GLU    22      64.516  31.642  73.464  1.00  0.00           H
ATOM    364  CD  GLU    22      64.206  33.723  73.545  1.00  0.00           C
ATOM    365  OE1 GLU    22      64.197  34.630  74.459  1.00  0.00           O
ATOM    366  OE2 GLU    22      64.698  33.905  72.426  1.00  0.00           O
ATOM    367  C   GLU    22      60.876  31.466  71.535  1.00  0.00           C
ATOM    368  O   GLU    22      61.262  30.646  70.745  1.00  0.00           O
ATOM    369  N   THR    23      59.552  31.636  71.910  1.00  0.00           N
ATOM    370  H   THR    23      59.274  32.189  72.708  1.00  0.00           H
ATOM    371  CA  THR    23      58.423  30.885  71.325  1.00  0.00           C
ATOM    372  HA  THR    23      58.721  29.851  71.156  1.00  0.00           H
ATOM    373  CB  THR    23      57.192  30.866  72.151  1.00  0.00           C
ATOM    374  HB  THR    23      56.782  31.842  72.408  1.00  0.00           H
ATOM    375  CG2 THR    23      55.974  30.175  71.542  1.00  0.00           C
ATOM    376 HG21 THR    23      55.107  30.325  72.183  1.00  0.00           H
ATOM    377 HG22 THR    23      56.061  29.099  71.391  1.00  0.00           H
ATOM    378 HG23 THR    23      55.852  30.555  70.528  1.00  0.00           H
ATOM    379  OG1 THR    23      57.330  30.089  73.344  1.00  0.00           O
ATOM    380  HG1 THR    23      58.188  30.176  73.765  1.00  0.00           H
ATOM    381  C   THR    23      58.043  31.495  69.920  1.00  0.00           C
ATOM    382  O   THR    23      57.797  30.718  68.993  1.00  0.00           O
ATOM    383  N   LEU    24      58.046  32.821  69.723  1.00  0.00           N
ATOM    384  H   LEU    24      58.393  33.279  70.553  1.00  0.00           H
ATOM    385  CA  LEU    24      57.753  33.532  68.496  1.00  0.00           C
ATOM    386  HA  LEU    24      56.799  33.136  68.150  1.00  0.00           H
ATOM    387  CB  LEU    24      57.852  35.034  68.503  1.00  0.00           C
ATOM    388  HB2 LEU    24      58.792  35.415  68.902  1.00  0.00           H
ATOM    389  HB3 LEU    24      57.767  35.396  67.478  1.00  0.00           H
ATOM    390  CG  LEU    24      56.666  35.734  69.188  1.00  0.00           C
ATOM    391  HG  LEU    24      56.556  35.432  70.230  1.00  0.00           H
ATOM    392  CD1 LEU    24      57.017  37.189  69.241  1.00  0.00           C
ATOM    393 HD11 LEU    24      57.860  37.349  69.913  1.00  0.00           H
ATOM    394 HD12 LEU    24      56.213  37.732  69.739  1.00  0.00           H
ATOM    395 HD13 LEU    24      57.272  37.645  68.285  1.00  0.00           H
ATOM    396  CD2 LEU    24      55.347  35.593  68.408  1.00  0.00           C
ATOM    397 HD21 LEU    24      54.500  35.927  69.006  1.00  0.00           H
ATOM    398 HD22 LEU    24      55.385  36.091  67.439  1.00  0.00           H
ATOM    399 HD23 LEU    24      55.126  34.555  68.161  1.00  0.00           H
ATOM    400  C   LEU    24      58.844  33.167  67.496  1.00  0.00           C
ATOM    401  O   LEU    24      58.587  33.025  66.310  1.00  0.00           O
ATOM    402  N   GLN    25      60.097  32.969  67.959  1.00  0.00           N
ATOM    403  H   GLN    25      60.206  33.333  68.894  1.00  0.00           H
ATOM    404  CA  GLN    25      61.234  32.545  67.177  1.00  0.00           C
ATOM    405  HA  GLN    25      61.113  32.882  66.148  1.00  0.00           H
ATOM    406  CB  GLN    25      62.410  33.032  67.962  1.00  0.00           C
ATOM    407  HB2 GLN    25      62.171  34.059  68.242  1.00  0.00           H
ATOM    408  HB3 GLN    25      62.340  32.547  68.936  1.00  0.00           H
ATOM    409  CG  GLN    25      63.832  32.802  67.301  1.00  0.00           C
ATOM    410  HG2 GLN    25      64.519  32.660  68.134  1.00  0.00           H
ATOM    411  HG3 GLN    25      63.890  31.861  66.756  1.00  0.00           H
ATOM    412  CD  GLN    25      64.146  33.979  66.475  1.00  0.00           C
ATOM    413  OE1 GLN    25      64.092  33.881  65.261  1.00  0.00           O
ATOM    414  NE2 GLN    25      64.480  35.136  67.126  1.00  0.00           N
ATOM    415 HE21 GLN    25      64.640  36.015  66.654  1.00  0.00           H
ATOM    416 HE22 GLN    25      64.353  35.199  68.127  1.00  0.00           H
ATOM    417  C   GLN    25      61.272  31.017  66.874  1.00  0.00           C
ATOM    418  O   GLN    25      61.624  30.551  65.761  1.00  0.00           O
ATOM    419  N   ALA    26      60.691  30.237  67.782  1.00  0.00           N
ATOM    420  H   ALA    26      60.583  30.561  68.732  1.00  0.00           H
ATOM    421  CA  ALA    26      60.446  28.834  67.473  1.00  0.00           C
ATOM    422  HA  ALA    26      61.347  28.500  66.958  1.00  0.00           H
ATOM    423  CB  ALA    26      60.276  28.131  68.842  1.00  0.00           C
ATOM    424  HB1 ALA    26      59.880  27.119  68.764  1.00  0.00           H
ATOM    425  HB2 ALA    26      59.488  28.620  69.417  1.00  0.00           H
ATOM    426  HB3 ALA    26      61.207  28.093  69.409  1.00  0.00           H
ATOM    427  C   ALA    26      59.265  28.556  66.545  1.00  0.00           C
ATOM    428  O   ALA    26      59.355  27.703  65.584  1.00  0.00           O
ATOM    429  N   VAL    27      58.181  29.366  66.637  1.00  0.00           N
ATOM    430  H   VAL    27      58.114  29.982  67.436  1.00  0.00           H
ATOM    431  CA  VAL    27      57.095  29.256  65.642  1.00  0.00           C
ATOM    432  HA  VAL    27      56.760  28.219  65.592  1.00  0.00           H
ATOM    433  CB  VAL    27      55.819  30.065  65.980  1.00  0.00           C
ATOM    434  HB  VAL    27      56.029  31.111  66.204  1.00  0.00           H
ATOM    435  CG1 VAL    27      54.765  30.056  64.897  1.00  0.00           C
ATOM    436 HG11 VAL    27      54.505  29.025  64.658  1.00  0.00           H
ATOM    437 HG12 VAL    27      53.965  30.717  65.233  1.00  0.00           H
ATOM    438 HG13 VAL    27      55.134  30.370  63.921  1.00  0.00           H
ATOM    439  CG2 VAL    27      55.091  29.380  67.195  1.00  0.00           C
ATOM    440 HG21 VAL    27      54.324  30.108  67.458  1.00  0.00           H
ATOM    441 HG22 VAL    27      55.860  29.263  67.959  1.00  0.00           H
ATOM    442 HG23 VAL    27      54.583  28.429  67.038  1.00  0.00           H
ATOM    443  C   VAL    27      57.535  29.698  64.242  1.00  0.00           C
ATOM    444  O   VAL    27      57.462  28.973  63.301  1.00  0.00           O
ATOM    445  N   THR    28      58.177  30.869  64.245  1.00  0.00           N
ATOM    446  H   THR    28      58.340  31.501  65.015  1.00  0.00           H
ATOM    447  CA  THR    28      58.760  31.370  62.965  1.00  0.00           C
ATOM    448  HA  THR    28      57.943  31.433  62.246  1.00  0.00           H
ATOM    449  CB  THR    28      59.247  32.850  63.124  1.00  0.00           C
ATOM    450  HB  THR    28      60.118  32.779  63.777  1.00  0.00           H
ATOM    451  CG2 THR    28      59.688  33.597  61.836  1.00  0.00           C
ATOM    452 HG21 THR    28      58.903  33.525  61.082  1.00  0.00           H
ATOM    453 HG22 THR    28      60.585  33.151  61.408  1.00  0.00           H
ATOM    454 HG23 THR    28      59.847  34.631  62.139  1.00  0.00           H
ATOM    455  OG1 THR    28      58.236  33.586  63.637  1.00  0.00           O
ATOM    456  HG1 THR    28      58.343  33.391  64.572  1.00  0.00           H
ATOM    457  C   THR    28      59.782  30.429  62.242  1.00  0.00           C
ATOM    458  O   THR    28      59.691  30.221  61.048  1.00  0.00           O
ATOM    459  N   LYS    29      60.674  29.787  62.933  1.00  0.00           N
ATOM    460  H   LYS    29      60.840  29.996  63.907  1.00  0.00           H
ATOM    461  CA  LYS    29      61.606  28.856  62.296  1.00  0.00           C
ATOM    462  HA  LYS    29      61.860  29.350  61.358  1.00  0.00           H
ATOM    463  CB  LYS    29      62.882  28.642  63.147  1.00  0.00           C
ATOM    464  HB2 LYS    29      63.682  28.249  62.519  1.00  0.00           H
ATOM    465  HB3 LYS    29      63.200  29.623  63.501  1.00  0.00           H
ATOM    466  CG  LYS    29      62.722  27.698  64.358  1.00  0.00           C
ATOM    467  HG2 LYS    29      61.756  27.874  64.832  1.00  0.00           H
ATOM    468  HG3 LYS    29      62.769  26.651  64.056  1.00  0.00           H
ATOM    469  CD  LYS    29      63.862  28.050  65.423  1.00  0.00           C
ATOM    470  HD2 LYS    29      64.850  27.913  64.984  1.00  0.00           H
ATOM    471  HD3 LYS    29      63.708  29.098  65.678  1.00  0.00           H
ATOM    472  CE  LYS    29      63.825  27.240  66.714  1.00  0.00           C
ATOM    473  HE2 LYS    29      64.232  27.857  67.515  1.00  0.00           H
ATOM    474  HE3 LYS    29      62.779  26.974  66.861  1.00  0.00           H
ATOM    475  NZ  LYS    29      64.639  26.009  66.591  1.00  0.00           N
ATOM    476  HZ1 LYS    29      65.634  26.165  66.509  1.00  0.00           H
ATOM    477  HZ2 LYS    29      64.505  25.437  65.768  1.00  0.00           H
ATOM    478  HZ3 LYS    29      64.609  25.397  67.395  1.00  0.00           H
ATOM    479  C   LYS    29      60.988  27.519  61.817  1.00  0.00           C
ATOM    480  O   LYS    29      61.290  27.092  60.686  1.00  0.00           O
ATOM    481  N   HIE    30      60.061  27.103  62.647  1.00  0.00           N
ATOM    482  H   HIE    30      59.945  27.539  63.550  1.00  0.00           H
ATOM    483  CA  HIE    30      59.107  26.065  62.192  1.00  0.00           C
ATOM    484  HA  HIE    30      59.758  25.282  61.804  1.00  0.00           H
ATOM    485  CB  HIE    30      58.261  25.607  63.395  1.00  0.00           C
ATOM    486  HB2 HIE    30      58.923  25.528  64.257  1.00  0.00           H
ATOM    487  HB3 HIE    30      57.477  26.345  63.562  1.00  0.00           H
ATOM    488  CG  HIE    30      57.608  24.298  63.143  1.00  0.00           C
ATOM    489  ND1 HIE    30      58.278  23.147  63.291  1.00  0.00           N
ATOM    490  CE1 HIE    30      57.504  22.130  63.065  1.00  0.00           C
ATOM    491  HE1 HIE    30      57.796  21.093  63.145  1.00  0.00           H
ATOM    492  NE2 HIE    30      56.269  22.636  62.745  1.00  0.00           N
ATOM    493  HE2 HIE    30      55.489  22.057  62.467  1.00  0.00           H
ATOM    494  CD2 HIE    30      56.267  24.042  62.904  1.00  0.00           C
ATOM    495  HD2 HIE    30      55.429  24.717  62.811  1.00  0.00           H
ATOM    496  C   HIE    30      58.252  26.475  60.965  1.00  0.00           C
ATOM    497  O   HIE    30      58.242  25.767  59.976  1.00  0.00           O
ATOM    498  N   PHE    31      57.633  27.625  60.890  1.00  0.00           N
ATOM    499  H   PHE    31      57.706  28.250  61.680  1.00  0.00           H
ATOM    500  CA  PHE    31      56.875  28.074  59.749  1.00  0.00           C
ATOM    501  HA  PHE    31      56.111  27.341  59.487  1.00  0.00           H
ATOM    502  CB  PHE    31      56.100  29.425  60.141  1.00  0.00           C
ATOM    503  HB2 PHE    31      55.966  29.441  61.224  1.00  0.00           H
ATOM    504  HB3 PHE    31      56.829  30.180  59.845  1.00  0.00           H
ATOM    505  CG  PHE    31      54.709  29.592  59.536  1.00  0.00           C
ATOM    506  CD1 PHE    31      54.492  29.617  58.200  1.00  0.00           C
ATOM    507  HD1 PHE    31      55.301  29.574  57.486  1.00  0.00           H
ATOM    508  CE1 PHE    31      53.175  29.872  57.728  1.00  0.00           C
ATOM    509  HE1 PHE    31      53.000  29.698  56.677  1.00  0.00           H
ATOM    510  CZ  PHE    31      52.121  30.109  58.622  1.00  0.00           C
ATOM    511  HZ  PHE    31      51.161  30.251  58.150  1.00  0.00           H
ATOM    512  CE2 PHE    31      52.354  30.184  59.991  1.00  0.00           C
ATOM    513  HE2 PHE    31      51.510  30.452  60.609  1.00  0.00           H
ATOM    514  CD2 PHE    31      53.653  29.741  60.496  1.00  0.00           C
ATOM    515  HD2 PHE    31      53.823  29.836  61.558  1.00  0.00           H
ATOM    516  C   PHE    31      57.729  28.330  58.489  1.00  0.00           C
ATOM    517  O   PHE    31      57.272  28.075  57.392  1.00  0.00           O
ATOM    518  N   ILE    32      59.005  28.676  58.632  1.00  0.00           N
ATOM    519  H   ILE    32      59.359  28.910  59.548  1.00  0.00           H
ATOM    520  CA  ILE    32      59.976  28.558  57.505  1.00  0.00           C
ATOM    521  HA  ILE    32      59.586  29.213  56.725  1.00  0.00           H
ATOM    522  CB  ILE    32      61.355  29.084  58.015  1.00  0.00           C
ATOM    523  HB  ILE    32      61.474  28.667  59.015  1.00  0.00           H
ATOM    524  CG2 ILE    32      62.464  28.761  57.075  1.00  0.00           C
ATOM    525 HG21 ILE    32      62.443  27.682  56.923  1.00  0.00           H
ATOM    526 HG22 ILE    32      63.429  28.949  57.547  1.00  0.00           H
ATOM    527 HG23 ILE    32      62.335  29.324  56.151  1.00  0.00           H
ATOM    528  CG1 ILE    32      61.375  30.587  58.241  1.00  0.00           C
ATOM    529 HG12 ILE    32      61.543  31.069  57.278  1.00  0.00           H
ATOM    530 HG13 ILE    32      60.415  30.792  58.715  1.00  0.00           H
ATOM    531  CD1 ILE    32      62.367  31.223  59.220  1.00  0.00           C
ATOM    532 HD11 ILE    32      62.166  30.849  60.224  1.00  0.00           H
ATOM    533 HD12 ILE    32      62.063  32.261  59.362  1.00  0.00           H
ATOM    534 HD13 ILE    32      63.407  31.185  58.899  1.00  0.00           H
ATOM    535  C   ILE    32      60.071  27.135  56.845  1.00  0.00           C
ATOM    536  O   ILE    32      60.056  27.014  55.615  1.00  0.00           O
ATOM    537  N   SER    33      60.208  26.149  57.667  1.00  0.00           N
ATOM    538  H   SER    33      60.179  26.454  58.629  1.00  0.00           H
ATOM    539  CA  SER    33      60.384  24.716  57.347  1.00  0.00           C
ATOM    540  HA  SER    33      61.147  24.572  56.581  1.00  0.00           H
ATOM    541  CB  SER    33      60.879  23.911  58.519  1.00  0.00           C
ATOM    542  HB2 SER    33      61.694  24.378  59.072  1.00  0.00           H
ATOM    543  HB3 SER    33      60.110  23.779  59.280  1.00  0.00           H
ATOM    544  OG  SER    33      61.355  22.652  58.000  1.00  0.00           O
ATOM    545  HG  SER    33      61.526  22.068  58.743  1.00  0.00           H
ATOM    546  C   SER    33      59.061  23.986  56.864  1.00  0.00           C
ATOM    547  O   SER    33      59.036  23.024  56.096  1.00  0.00           O
ATOM    548  N   GLU    34      57.937  24.546  57.239  1.00  0.00           N
ATOM    549  H   GLU    34      57.989  25.294  57.917  1.00  0.00           H
ATOM    550  CA  GLU    34      56.551  24.095  56.874  1.00  0.00           C
ATOM    551  HA  GLU    34      56.504  23.023  56.678  1.00  0.00           H
ATOM    552  CB  GLU    34      55.578  24.333  58.042  1.00  0.00           C
ATOM    553  HB2 GLU    34      55.756  25.344  58.407  1.00  0.00           H
ATOM    554  HB3 GLU    34      54.549  24.145  57.734  1.00  0.00           H
ATOM    555  CG  GLU    34      55.796  23.372  59.178  1.00  0.00           C
ATOM    556  HG2 GLU    34      56.863  23.348  59.399  1.00  0.00           H
ATOM    557  HG3 GLU    34      55.231  23.654  60.066  1.00  0.00           H
ATOM    558  CD  GLU    34      55.482  21.914  58.780  1.00  0.00           C
ATOM    559  OE1 GLU    34      56.269  20.977  59.211  1.00  0.00           O
ATOM    560  OE2 GLU    34      54.393  21.671  58.239  1.00  0.00           O
ATOM    561  C   GLU    34      56.073  24.740  55.513  1.00  0.00           C
ATOM    562  O   GLU    34      55.508  24.030  54.716  1.00  0.00           O
ATOM    563  N   LEU    35      56.445  26.002  55.243  1.00  0.00           N
ATOM    564  H   LEU    35      56.861  26.532  55.995  1.00  0.00           H
ATOM    565  CA  LEU    35      56.351  26.607  53.865  1.00  0.00           C
ATOM    566  HA  LEU    35      55.344  26.447  53.481  1.00  0.00           H
ATOM    567  CB  LEU    35      56.676  28.098  53.887  1.00  0.00           C
ATOM    568  HB2 LEU    35      57.658  28.209  54.348  1.00  0.00           H
ATOM    569  HB3 LEU    35      56.756  28.478  52.868  1.00  0.00           H
ATOM    570  CG  LEU    35      55.703  28.980  54.751  1.00  0.00           C
ATOM    571  HG  LEU    35      55.390  28.508  55.683  1.00  0.00           H
ATOM    572  CD1 LEU    35      56.338  30.357  55.006  1.00  0.00           C
ATOM    573 HD11 LEU    35      56.600  30.697  54.004  1.00  0.00           H
ATOM    574 HD12 LEU    35      57.350  30.254  55.400  1.00  0.00           H
ATOM    575 HD13 LEU    35      55.712  30.987  55.636  1.00  0.00           H
ATOM    576  CD2 LEU    35      54.312  29.222  54.035  1.00  0.00           C
ATOM    577 HD21 LEU    35      53.749  28.296  53.930  1.00  0.00           H
ATOM    578 HD22 LEU    35      53.679  29.886  54.623  1.00  0.00           H
ATOM    579 HD23 LEU    35      54.389  29.728  53.071  1.00  0.00           H
ATOM    580  C   LEU    35      57.348  25.903  52.866  1.00  0.00           C
ATOM    581  O   LEU    35      56.976  25.572  51.736  1.00  0.00           O
ATOM    582  N   GLU    36      58.475  25.435  53.380  1.00  0.00           N
ATOM    583  H   GLU    36      58.629  25.805  54.307  1.00  0.00           H
ATOM    584  CA  GLU    36      59.485  24.612  52.662  1.00  0.00           C
ATOM    585  HA  GLU    36      59.837  25.083  51.745  1.00  0.00           H
ATOM    586  CB  GLU    36      60.782  24.446  53.497  1.00  0.00           C
ATOM    587  HB2 GLU    36      61.087  25.459  53.758  1.00  0.00           H
ATOM    588  HB3 GLU    36      60.646  23.983  54.474  1.00  0.00           H
ATOM    589  CG  GLU    36      62.002  23.893  52.736  1.00  0.00           C
ATOM    590  HG2 GLU    36      62.903  23.885  53.348  1.00  0.00           H
ATOM    591  HG3 GLU    36      61.831  22.834  52.543  1.00  0.00           H
ATOM    592  CD  GLU    36      62.358  24.646  51.463  1.00  0.00           C
ATOM    593  OE1 GLU    36      62.308  25.920  51.510  1.00  0.00           O
ATOM    594  OE2 GLU    36      62.367  23.995  50.394  1.00  0.00           O
ATOM    595  C   GLU    36      58.847  23.241  52.296  1.00  0.00           C
ATOM    596  O   GLU    36      58.667  22.880  51.108  1.00  0.00           O
ATOM    597  N   LYS    37      58.246  22.615  53.382  1.00  0.00           N
ATOM    598  H   LYS    37      58.464  22.892  54.329  1.00  0.00           H
ATOM    599  CA  LYS    37      57.535  21.372  53.227  1.00  0.00           C
ATOM    600  HA  LYS    37      58.182  20.583  52.843  1.00  0.00           H
ATOM    601  CB  LYS    37      57.221  20.910  54.629  1.00  0.00           C
ATOM    602  HB2 LYS    37      58.152  20.993  55.190  1.00  0.00           H
ATOM    603  HB3 LYS    37      56.501  21.575  55.107  1.00  0.00           H
ATOM    604  CG  LYS    37      56.622  19.446  54.669  1.00  0.00           C
ATOM    605  HG2 LYS    37      55.854  19.412  53.897  1.00  0.00           H
ATOM    606  HG3 LYS    37      57.372  18.688  54.441  1.00  0.00           H
ATOM    607  CD  LYS    37      55.961  19.091  55.949  1.00  0.00           C
ATOM    608  HD2 LYS    37      55.365  19.911  56.351  1.00  0.00           H
ATOM    609  HD3 LYS    37      55.260  18.282  55.741  1.00  0.00           H
ATOM    610  CE  LYS    37      57.105  18.721  56.924  1.00  0.00           C
ATOM    611  HE2 LYS    37      57.640  17.800  56.693  1.00  0.00           H
ATOM    612  HE3 LYS    37      57.865  19.502  56.938  1.00  0.00           H
ATOM    613  NZ  LYS    37      56.572  18.557  58.321  1.00  0.00           N
ATOM    614  HZ1 LYS    37      55.787  17.944  58.485  1.00  0.00           H
ATOM    615  HZ2 LYS    37      56.284  19.433  58.733  1.00  0.00           H
ATOM    616  HZ3 LYS    37      57.263  18.277  59.001  1.00  0.00           H
ATOM    617  C   LYS    37      56.328  21.375  52.291  1.00  0.00           C
ATOM    618  O   LYS    37      56.073  20.418  51.533  1.00  0.00           O
ATOM    619  N   GLY    38      55.513  22.401  52.358  1.00  0.00           N
ATOM    620  H   GLY    38      55.759  23.156  52.982  1.00  0.00           H
ATOM    621  CA  GLY    38      54.215  22.373  51.597  1.00  0.00           C
ATOM    622  HA2 GLY    38      53.608  21.560  51.992  1.00  0.00           H
ATOM    623  HA3 GLY    38      53.741  23.347  51.716  1.00  0.00           H
ATOM    624  C   GLY    38      54.516  22.265  50.107  1.00  0.00           C
ATOM    625  O   GLY    38      53.671  21.663  49.401  1.00  0.00           O
ATOM    626  N   LEU    39      55.567  22.942  49.650  1.00  0.00           N
ATOM    627  H   LEU    39      56.034  23.535  50.322  1.00  0.00           H
ATOM    628  CA  LEU    39      56.055  23.010  48.267  1.00  0.00           C
ATOM    629  HA  LEU    39      55.165  22.984  47.637  1.00  0.00           H
ATOM    630  CB  LEU    39      56.958  24.281  48.126  1.00  0.00           C
ATOM    631  HB2 LEU    39      57.467  24.324  49.089  1.00  0.00           H
ATOM    632  HB3 LEU    39      57.608  24.066  47.278  1.00  0.00           H
ATOM    633  CG  LEU    39      56.253  25.623  47.740  1.00  0.00           C
ATOM    634  HG  LEU    39      55.503  25.783  48.515  1.00  0.00           H
ATOM    635  CD1 LEU    39      57.270  26.775  47.696  1.00  0.00           C
ATOM    636 HD11 LEU    39      58.047  26.495  46.983  1.00  0.00           H
ATOM    637 HD12 LEU    39      57.749  27.012  48.645  1.00  0.00           H
ATOM    638 HD13 LEU    39      56.707  27.658  47.394  1.00  0.00           H
ATOM    639  CD2 LEU    39      55.476  25.575  46.361  1.00  0.00           C
ATOM    640 HD21 LEU    39      55.280  26.590  46.013  1.00  0.00           H
ATOM    641 HD22 LEU    39      56.098  25.174  45.562  1.00  0.00           H
ATOM    642 HD23 LEU    39      54.588  24.960  46.513  1.00  0.00           H
ATOM    643  C   LEU    39      56.941  21.852  47.787  1.00  0.00           C
ATOM    644  O   LEU    39      57.410  21.735  46.650  1.00  0.00           O
ATOM    645  N   SER    40      57.217  20.927  48.720  1.00  0.00           N
ATOM    646  H   SER    40      56.871  21.065  49.660  1.00  0.00           H
ATOM    647  CA  SER    40      57.731  19.567  48.340  1.00  0.00           C
ATOM    648  HA  SER    40      58.658  19.668  47.777  1.00  0.00           H
ATOM    649  CB  SER    40      58.318  18.920  49.584  1.00  0.00           C
ATOM    650  HB2 SER    40      59.029  18.115  49.396  1.00  0.00           H
ATOM    651  HB3 SER    40      58.815  19.712  50.144  1.00  0.00           H
ATOM    652  OG  SER    40      57.351  18.292  50.479  1.00  0.00           O
ATOM    653  HG  SER    40      56.805  18.936  50.934  1.00  0.00           H
ATOM    654  C   SER    40      56.697  18.625  47.617  1.00  0.00           C
ATOM    655  O   SER    40      55.472  18.724  47.840  1.00  0.00           O
ATOM    656  N   LYS    41      57.133  17.753  46.733  1.00  0.00           N
ATOM    657  H   LYS    41      58.118  17.594  46.891  1.00  0.00           H
ATOM    658  CA  LYS    41      56.367  16.617  46.082  1.00  0.00           C
ATOM    659  HA  LYS    41      55.566  16.945  45.419  1.00  0.00           H
ATOM    660  CB  LYS    41      57.383  15.853  45.146  1.00  0.00           C
ATOM    661  HB2 LYS    41      57.628  16.517  44.316  1.00  0.00           H
ATOM    662  HB3 LYS    41      58.271  15.598  45.725  1.00  0.00           H
ATOM    663  CG  LYS    41      56.704  14.564  44.467  1.00  0.00           C
ATOM    664  HG2 LYS    41      56.394  13.849  45.230  1.00  0.00           H
ATOM    665  HG3 LYS    41      55.824  14.872  43.904  1.00  0.00           H
ATOM    666  CD  LYS    41      57.651  13.929  43.471  1.00  0.00           C
ATOM    667  HD2 LYS    41      58.649  13.701  43.843  1.00  0.00           H
ATOM    668  HD3 LYS    41      57.181  12.970  43.253  1.00  0.00           H
ATOM    669  CE  LYS    41      57.555  14.816  42.224  1.00  0.00           C
ATOM    670  HE2 LYS    41      56.525  14.881  41.874  1.00  0.00           H
ATOM    671  HE3 LYS    41      57.918  15.804  42.509  1.00  0.00           H
ATOM    672  NZ  LYS    41      58.458  14.259  41.172  1.00  0.00           N
ATOM    673  HZ1 LYS    41      58.176  13.316  40.953  1.00  0.00           H
ATOM    674  HZ2 LYS    41      59.422  14.139  41.447  1.00  0.00           H
ATOM    675  HZ3 LYS    41      58.457  14.763  40.297  1.00  0.00           H
ATOM    676  C   LYS    41      55.560  15.755  47.067  1.00  0.00           C
ATOM    677  O   LYS    41      54.420  15.455  46.720  1.00  0.00           O
ATOM    678  N   LYS    42      56.069  15.361  48.189  1.00  0.00           N
ATOM    679  H   LYS    42      56.992  15.661  48.468  1.00  0.00           H
ATOM    680  CA  LYS    42      55.188  14.656  49.201  1.00  0.00           C
ATOM    681  HA  LYS    42      54.704  13.824  48.691  1.00  0.00           H
ATOM    682  CB  LYS    42      56.100  14.090  50.280  1.00  0.00           C
ATOM    683  HB2 LYS    42      56.862  13.464  49.813  1.00  0.00           H
ATOM    684  HB3 LYS    42      56.602  14.980  50.657  1.00  0.00           H
ATOM    685  CG  LYS    42      55.388  13.313  51.435  1.00  0.00           C
ATOM    686  HG2 LYS    42      56.057  12.838  52.152  1.00  0.00           H
ATOM    687  HG3 LYS    42      54.727  13.986  51.978  1.00  0.00           H
ATOM    688  CD  LYS    42      54.626  12.177  50.749  1.00  0.00           C
ATOM    689  HD2 LYS    42      53.748  12.599  50.262  1.00  0.00           H
ATOM    690  HD3 LYS    42      55.324  11.747  50.029  1.00  0.00           H
ATOM    691  CE  LYS    42      54.180  11.054  51.728  1.00  0.00           C
ATOM    692  HE2 LYS    42      53.726  10.278  51.115  1.00  0.00           H
ATOM    693  HE3 LYS    42      55.113  10.610  52.076  1.00  0.00           H
ATOM    694  NZ  LYS    42      53.317  11.477  52.863  1.00  0.00           N
ATOM    695  HZ1 LYS    42      52.491  12.034  52.696  1.00  0.00           H
ATOM    696  HZ2 LYS    42      53.937  12.024  53.443  1.00  0.00           H
ATOM    697  HZ3 LYS    42      52.975  10.678  53.378  1.00  0.00           H
ATOM    698  C   LYS    42      54.017  15.566  49.676  1.00  0.00           C
ATOM    699  O   LYS    42      52.922  15.143  50.028  1.00  0.00           O
ATOM    700  N   GLY    43      54.300  16.847  49.863  1.00  0.00           N
ATOM    701  H   GLY    43      55.126  17.157  49.372  1.00  0.00           H
ATOM    702  CA  GLY    43      53.320  17.766  50.354  1.00  0.00           C
ATOM    703  HA2 GLY    43      53.406  18.750  49.893  1.00  0.00           H
ATOM    704  HA3 GLY    43      52.320  17.488  50.019  1.00  0.00           H
ATOM    705  C   GLY    43      53.471  17.979  51.869  1.00  0.00           C
ATOM    706  O   GLY    43      53.997  17.117  52.574  1.00  0.00           O
ATOM    707  N   GLY    44      52.852  19.055  52.403  1.00  0.00           N
ATOM    708  H   GLY    44      52.335  19.637  51.759  1.00  0.00           H
ATOM    709  CA  GLY    44      52.799  19.527  53.754  1.00  0.00           C
ATOM    710  HA2 GLY    44      53.123  18.745  54.441  1.00  0.00           H
ATOM    711  HA3 GLY    44      53.516  20.344  53.844  1.00  0.00           H
ATOM    712  C   GLY    44      51.462  20.136  54.238  1.00  0.00           C
ATOM    713  O   GLY    44      50.561  20.324  53.464  1.00  0.00           O
ATOM    714  N   ASN    45      51.352  20.391  55.558  1.00  0.00           N
ATOM    715  H   ASN    45      52.199  20.201  56.074  1.00  0.00           H
ATOM    716  CA  ASN    45      50.278  20.922  56.333  1.00  0.00           C
ATOM    717  HA  ASN    45      49.431  20.236  56.373  1.00  0.00           H
ATOM    718  CB  ASN    45      50.804  21.250  57.771  1.00  0.00           C
ATOM    719  HB2 ASN    45      51.638  21.949  57.834  1.00  0.00           H
ATOM    720  HB3 ASN    45      49.965  21.768  58.238  1.00  0.00           H
ATOM    721  CG  ASN    45      51.208  20.023  58.572  1.00  0.00           C
ATOM    722  OD1 ASN    45      50.361  19.274  58.979  1.00  0.00           O
ATOM    723  ND2 ASN    45      52.398  19.872  58.932  1.00  0.00           N
ATOM    724 HD21 ASN    45      53.137  20.491  58.632  1.00  0.00           H
ATOM    725 HD22 ASN    45      52.688  19.392  59.772  1.00  0.00           H
ATOM    726  C   ASN    45      49.782  22.308  55.737  1.00  0.00           C
ATOM    727  O   ASN    45      48.636  22.674  55.866  1.00  0.00           O
ATOM    728  N   ILE    46      50.727  23.011  55.055  1.00  0.00           N
ATOM    729  H   ILE    46      51.679  22.677  55.020  1.00  0.00           H
ATOM    730  CA  ILE    46      50.416  24.119  54.164  1.00  0.00           C
ATOM    731  HA  ILE    46      49.457  24.573  54.416  1.00  0.00           H
ATOM    732  CB  ILE    46      51.387  25.255  54.391  1.00  0.00           C
ATOM    733  HB  ILE    46      52.323  24.934  53.934  1.00  0.00           H
ATOM    734  CG2 ILE    46      50.987  26.537  53.633  1.00  0.00           C
ATOM    735 HG21 ILE    46      50.126  26.973  54.140  1.00  0.00           H
ATOM    736 HG22 ILE    46      50.649  26.264  52.634  1.00  0.00           H
ATOM    737 HG23 ILE    46      51.743  27.322  53.602  1.00  0.00           H
ATOM    738  CG1 ILE    46      51.640  25.709  55.938  1.00  0.00           C
ATOM    739 HG12 ILE    46      50.762  26.188  56.372  1.00  0.00           H
ATOM    740 HG13 ILE    46      51.645  24.818  56.567  1.00  0.00           H
ATOM    741  CD1 ILE    46      53.018  26.413  56.074  1.00  0.00           C
ATOM    742 HD11 ILE    46      53.138  26.423  57.157  1.00  0.00           H
ATOM    743 HD12 ILE    46      53.086  27.371  55.557  1.00  0.00           H
ATOM    744 HD13 ILE    46      53.782  25.723  55.716  1.00  0.00           H
ATOM    745  C   ILE    46      50.217  23.714  52.649  1.00  0.00           C
ATOM    746  O   ILE    46      51.076  23.080  52.077  1.00  0.00           O
ATOM    747  N   PRO    47      49.136  24.208  51.979  1.00  0.00           N
ATOM    748  CD  PRO    47      47.993  24.787  52.548  1.00  0.00           C
ATOM    749  HD2 PRO    47      48.389  25.707  52.977  1.00  0.00           H
ATOM    750  HD3 PRO    47      47.587  24.047  53.238  1.00  0.00           H
ATOM    751  CG  PRO    47      47.068  25.063  51.380  1.00  0.00           C
ATOM    752  HG2 PRO    47      47.276  26.059  50.989  1.00  0.00           H
ATOM    753  HG3 PRO    47      45.990  25.044  51.535  1.00  0.00           H
ATOM    754  CB  PRO    47      47.365  23.937  50.396  1.00  0.00           C
ATOM    755  HB2 PRO    47      47.081  24.232  49.386  1.00  0.00           H
ATOM    756  HB3 PRO    47      46.907  22.989  50.679  1.00  0.00           H
ATOM    757  CA  PRO    47      48.893  23.848  50.536  1.00  0.00           C
ATOM    758  HA  PRO    47      49.174  22.804  50.397  1.00  0.00           H
ATOM    759  C   PRO    47      49.698  24.528  49.435  1.00  0.00           C
ATOM    760  O   PRO    47      49.917  23.980  48.397  1.00  0.00           O
ATOM    761  N   MET    48      50.202  25.744  49.612  1.00  0.00           N
ATOM    762  H   MET    48      49.940  26.133  50.506  1.00  0.00           H
ATOM    763  CA  MET    48      51.010  26.544  48.680  1.00  0.00           C
ATOM    764  HA  MET    48      50.918  27.607  48.899  1.00  0.00           H
ATOM    765  CB  MET    48      52.494  26.074  48.876  1.00  0.00           C
ATOM    766  HB2 MET    48      52.441  25.017  48.612  1.00  0.00           H
ATOM    767  HB3 MET    48      53.232  26.517  48.207  1.00  0.00           H
ATOM    768  CG  MET    48      52.986  26.121  50.387  1.00  0.00           C
ATOM    769  HG2 MET    48      52.199  25.619  50.951  1.00  0.00           H
ATOM    770  HG3 MET    48      53.900  25.549  50.542  1.00  0.00           H
ATOM    771  SD  MET    48      53.208  27.857  51.006  1.00  0.00           S
ATOM    772  CE  MET    48      54.803  28.417  50.371  1.00  0.00           C
ATOM    773  HE1 MET    48      55.551  27.686  50.680  1.00  0.00           H
ATOM    774  HE2 MET    48      54.729  28.450  49.283  1.00  0.00           H
ATOM    775  HE3 MET    48      55.080  29.395  50.764  1.00  0.00           H
ATOM    776  C   MET    48      50.595  26.494  47.265  1.00  0.00           C
ATOM    777  O   MET    48      51.281  25.873  46.381  1.00  0.00           O
ATOM    778  N   ILE    49      49.448  27.129  46.956  1.00  0.00           N
ATOM    779  H   ILE    49      48.976  27.515  47.761  1.00  0.00           H
ATOM    780  CA  ILE    49      48.901  27.127  45.559  1.00  0.00           C
ATOM    781  HA  ILE    49      49.203  26.171  45.131  1.00  0.00           H
ATOM    782  CB  ILE    49      47.335  27.254  45.532  1.00  0.00           C
ATOM    783  HB  ILE    49      46.994  28.259  45.773  1.00  0.00           H
ATOM    784  CG2 ILE    49      46.826  27.107  44.080  1.00  0.00           C
ATOM    785 HG21 ILE    49      46.968  26.102  43.686  1.00  0.00           H
ATOM    786 HG22 ILE    49      47.204  27.874  43.402  1.00  0.00           H
ATOM    787 HG23 ILE    49      45.757  27.245  43.925  1.00  0.00           H
ATOM    788  CG1 ILE    49      46.597  26.326  46.565  1.00  0.00           C
ATOM    789 HG12 ILE    49      45.579  26.196  46.199  1.00  0.00           H
ATOM    790 HG13 ILE    49      47.121  25.378  46.445  1.00  0.00           H
ATOM    791  CD1 ILE    49      46.538  26.861  48.027  1.00  0.00           C
ATOM    792 HD11 ILE    49      45.866  26.188  48.560  1.00  0.00           H
ATOM    793 HD12 ILE    49      46.364  27.932  48.136  1.00  0.00           H
ATOM    794 HD13 ILE    49      47.452  26.666  48.586  1.00  0.00           H
ATOM    795  C   ILE    49      49.572  28.176  44.633  1.00  0.00           C
ATOM    796  O   ILE    49      49.591  29.336  45.040  1.00  0.00           O
ATOM    797  N   PRO    50      50.060  27.798  43.419  1.00  0.00           N
ATOM    798  CD  PRO    50      50.589  26.503  43.125  1.00  0.00           C
ATOM    799  HD2 PRO    50      49.975  25.634  43.361  1.00  0.00           H
ATOM    800  HD3 PRO    50      51.537  26.390  43.651  1.00  0.00           H
ATOM    801  CG  PRO    50      51.131  26.551  41.725  1.00  0.00           C
ATOM    802  HG2 PRO    50      50.425  26.070  41.049  1.00  0.00           H
ATOM    803  HG3 PRO    50      52.080  26.032  41.591  1.00  0.00           H
ATOM    804  CB  PRO    50      51.331  28.011  41.424  1.00  0.00           C
ATOM    805  HB2 PRO    50      51.122  28.203  40.371  1.00  0.00           H
ATOM    806  HB3 PRO    50      52.345  28.272  41.727  1.00  0.00           H
ATOM    807  CA  PRO    50      50.443  28.753  42.428  1.00  0.00           C
ATOM    808  HA  PRO    50      51.022  29.577  42.845  1.00  0.00           H
ATOM    809  C   PRO    50      49.242  29.501  41.744  1.00  0.00           C
ATOM    810  O   PRO    50      48.374  28.919  41.060  1.00  0.00           O
ATOM    811  N   GLY    51      49.287  30.851  41.716  1.00  0.00           N
ATOM    812  H   GLY    51      50.057  31.246  42.235  1.00  0.00           H
ATOM    813  CA  GLY    51      48.386  31.693  40.895  1.00  0.00           C
ATOM    814  HA2 GLY    51      47.425  31.186  40.811  1.00  0.00           H
ATOM    815  HA3 GLY    51      48.203  32.676  41.328  1.00  0.00           H
ATOM    816  C   GLY    51      48.697  31.833  39.380  1.00  0.00           C
ATOM    817  O   GLY    51      47.962  32.558  38.725  1.00  0.00           O
ATOM    818  N   TRP    52      49.840  31.329  38.880  1.00  0.00           N
ATOM    819  H   TRP    52      50.527  30.842  39.438  1.00  0.00           H
ATOM    820  CA  TRP    52      50.362  31.568  37.484  1.00  0.00           C
ATOM    821  HA  TRP    52      51.379  31.184  37.557  1.00  0.00           H
ATOM    822  CB  TRP    52      49.555  30.716  36.540  1.00  0.00           C
ATOM    823  HB2 TRP    52      48.593  31.208  36.399  1.00  0.00           H
ATOM    824  HB3 TRP    52      49.977  30.686  35.535  1.00  0.00           H
ATOM    825  CG  TRP    52      49.373  29.239  36.989  1.00  0.00           C
ATOM    826  CD1 TRP    52      48.285  28.809  37.689  1.00  0.00           C
ATOM    827  HD1 TRP    52      47.345  29.322  37.829  1.00  0.00           H
ATOM    828  NE1 TRP    52      48.577  27.512  38.084  1.00  0.00           N
ATOM    829  HE1 TRP    52      47.923  26.930  38.588  1.00  0.00           H
ATOM    830  CE2 TRP    52      49.837  27.123  37.790  1.00  0.00           C
ATOM    831  CZ2 TRP    52      50.650  25.965  38.115  1.00  0.00           C
ATOM    832  HZ2 TRP    52      50.337  25.165  38.769  1.00  0.00           H
ATOM    833  CH2 TRP    52      51.972  25.853  37.595  1.00  0.00           C
ATOM    834  HH2 TRP    52      52.577  24.960  37.655  1.00  0.00           H
ATOM    835  CZ3 TRP    52      52.507  27.009  36.912  1.00  0.00           C
ATOM    836  HZ3 TRP    52      53.565  27.066  36.709  1.00  0.00           H
ATOM    837  CE3 TRP    52      51.692  28.102  36.554  1.00  0.00           C
ATOM    838  HE3 TRP    52      52.047  28.875  35.888  1.00  0.00           H
ATOM    839  CD2 TRP    52      50.351  28.211  37.016  1.00  0.00           C
ATOM    840  C   TRP    52      50.430  33.015  36.966  1.00  0.00           C
ATOM    841  O   TRP    52      50.611  33.281  35.754  1.00  0.00           O
ATOM    842  N   VAL    53      50.448  33.952  37.911  1.00  0.00           N
ATOM    843  H   VAL    53      50.254  33.616  38.844  1.00  0.00           H
ATOM    844  CA  VAL    53      51.049  35.267  37.807  1.00  0.00           C
ATOM    845  HA  VAL    53      50.848  35.685  36.821  1.00  0.00           H
ATOM    846  CB  VAL    53      50.458  36.214  38.807  1.00  0.00           C
ATOM    847  HB  VAL    53      50.624  35.889  39.833  1.00  0.00           H
ATOM    848  CG1 VAL    53      51.149  37.580  38.583  1.00  0.00           C
ATOM    849 HG11 VAL    53      50.974  38.242  39.430  1.00  0.00           H
ATOM    850 HG12 VAL    53      52.227  37.451  38.684  1.00  0.00           H
ATOM    851 HG13 VAL    53      50.938  38.075  37.635  1.00  0.00           H
ATOM    852  CG2 VAL    53      48.939  36.465  38.720  1.00  0.00           C
ATOM    853 HG21 VAL    53      48.624  37.175  39.484  1.00  0.00           H
ATOM    854 HG22 VAL    53      48.517  35.468  38.842  1.00  0.00           H
ATOM    855 HG23 VAL    53      48.673  36.822  37.723  1.00  0.00           H
ATOM    856  C   VAL    53      52.565  35.124  37.876  1.00  0.00           C
ATOM    857  O   VAL    53      53.129  34.806  38.949  1.00  0.00           O
ATOM    858  N   MET    54      53.214  35.282  36.719  1.00  0.00           N
ATOM    859  H   MET    54      52.596  35.402  35.929  1.00  0.00           H
ATOM    860  CA  MET    54      54.642  34.910  36.645  1.00  0.00           C
ATOM    861  HA  MET    54      54.945  34.620  37.650  1.00  0.00           H
ATOM    862  CB  MET    54      54.746  33.681  35.794  1.00  0.00           C
ATOM    863  HB2 MET    54      54.003  33.711  34.996  1.00  0.00           H
ATOM    864  HB3 MET    54      55.722  33.700  35.309  1.00  0.00           H
ATOM    865  CG  MET    54      54.418  32.378  36.597  1.00  0.00           C
ATOM    866  HG2 MET    54      55.299  31.961  37.085  1.00  0.00           H
ATOM    867  HG3 MET    54      53.694  32.516  37.400  1.00  0.00           H
ATOM    868  SD  MET    54      53.732  31.126  35.519  1.00  0.00           S
ATOM    869  CE  MET    54      55.156  30.455  34.705  1.00  0.00           C
ATOM    870  HE1 MET    54      55.883  31.167  34.311  1.00  0.00           H
ATOM    871  HE2 MET    54      55.699  29.727  35.308  1.00  0.00           H
ATOM    872  HE3 MET    54      54.847  29.876  33.834  1.00  0.00           H
ATOM    873  C   MET    54      55.423  36.180  36.263  1.00  0.00           C
ATOM    874  O   MET    54      56.618  36.165  36.270  1.00  0.00           O
ATOM    875  N   ASP    55      54.750  37.308  36.072  1.00  0.00           N
ATOM    876  H   ASP    55      53.749  37.205  35.990  1.00  0.00           H
ATOM    877  CA  ASP    55      55.197  38.686  36.040  1.00  0.00           C
ATOM    878  HA  ASP    55      56.208  38.803  35.651  1.00  0.00           H
ATOM    879  CB  ASP    55      54.245  39.495  35.127  1.00  0.00           C
ATOM    880  HB2 ASP    55      53.239  39.393  35.533  1.00  0.00           H
ATOM    881  HB3 ASP    55      54.583  40.532  35.123  1.00  0.00           H
ATOM    882  CG  ASP    55      54.274  38.857  33.711  1.00  0.00           C
ATOM    883  OD1 ASP    55      55.382  38.620  33.165  1.00  0.00           O
ATOM    884  OD2 ASP    55      53.196  38.630  33.152  1.00  0.00           O
ATOM    885  C   ASP    55      55.154  39.441  37.397  1.00  0.00           C
ATOM    886  O   ASP    55      54.197  39.355  38.150  1.00  0.00           O
ATOM    887  N   PHE    56      56.128  40.307  37.551  1.00  0.00           N
ATOM    888  H   PHE    56      56.778  40.431  36.789  1.00  0.00           H
ATOM    889  CA  PHE    56      56.096  41.484  38.530  1.00  0.00           C
ATOM    890  HA  PHE    56      55.638  41.320  39.506  1.00  0.00           H
ATOM    891  CB  PHE    56      57.499  41.822  38.883  1.00  0.00           C
ATOM    892  HB2 PHE    56      58.074  41.918  37.962  1.00  0.00           H
ATOM    893  HB3 PHE    56      57.567  42.843  39.258  1.00  0.00           H
ATOM    894  CG  PHE    56      58.206  40.941  39.813  1.00  0.00           C
ATOM    895  CD1 PHE    56      57.646  40.679  41.039  1.00  0.00           C
ATOM    896  HD1 PHE    56      56.730  41.136  41.385  1.00  0.00           H
ATOM    897  CE1 PHE    56      58.299  39.729  41.879  1.00  0.00           C
ATOM    898  HE1 PHE    56      57.808  39.544  42.823  1.00  0.00           H
ATOM    899  CZ  PHE    56      59.607  39.207  41.551  1.00  0.00           C
ATOM    900  HZ  PHE    56      60.211  38.580  42.191  1.00  0.00           H
ATOM    901  CE2 PHE    56      60.124  39.653  40.330  1.00  0.00           C
ATOM    902  HE2 PHE    56      61.132  39.370  40.068  1.00  0.00           H
ATOM    903  CD2 PHE    56      59.419  40.457  39.438  1.00  0.00           C
ATOM    904  HD2 PHE    56      59.881  40.710  38.496  1.00  0.00           H
ATOM    905  C   PHE    56      55.359  42.627  37.819  1.00  0.00           C
ATOM    906  O   PHE    56      55.724  42.980  36.721  1.00  0.00           O
ATOM    907  N   PRO    57      54.356  43.317  38.424  1.00  0.00           N
ATOM    908  CD  PRO    57      53.653  43.021  39.599  1.00  0.00           C
ATOM    909  HD2 PRO    57      54.319  42.857  40.447  1.00  0.00           H
ATOM    910  HD3 PRO    57      53.062  42.108  39.554  1.00  0.00           H
ATOM    911  CG  PRO    57      52.798  44.198  39.888  1.00  0.00           C
ATOM    912  HG2 PRO    57      53.245  44.950  40.538  1.00  0.00           H
ATOM    913  HG3 PRO    57      51.836  44.006  40.363  1.00  0.00           H
ATOM    914  CB  PRO    57      52.494  44.784  38.491  1.00  0.00           C
ATOM    915  HB2 PRO    57      52.248  45.846  38.529  1.00  0.00           H
ATOM    916  HB3 PRO    57      51.618  44.260  38.108  1.00  0.00           H
ATOM    917  CA  PRO    57      53.820  44.521  37.698  1.00  0.00           C
ATOM    918  HA  PRO    57      53.599  44.156  36.695  1.00  0.00           H
ATOM    919  C   PRO    57      54.788  45.792  37.799  1.00  0.00           C
ATOM    920  O   PRO    57      55.372  46.119  38.832  1.00  0.00           O
ATOM    921  N   THR    58      54.834  46.464  36.683  1.00  0.00           N
ATOM    922  H   THR    58      54.125  46.238  36.000  1.00  0.00           H
ATOM    923  CA  THR    58      55.849  47.545  36.403  1.00  0.00           C
ATOM    924  HA  THR    58      56.830  47.363  36.844  1.00  0.00           H
ATOM    925  CB  THR    58      56.010  47.779  34.912  1.00  0.00           C
ATOM    926  HB  THR    58      56.584  48.700  34.814  1.00  0.00           H
ATOM    927  CG2 THR    58      56.581  46.625  34.236  1.00  0.00           C
ATOM    928 HG21 THR    58      56.586  46.828  33.165  1.00  0.00           H
ATOM    929 HG22 THR    58      56.049  45.689  34.408  1.00  0.00           H
ATOM    930 HG23 THR    58      57.624  46.576  34.551  1.00  0.00           H
ATOM    931  OG1 THR    58      54.733  48.137  34.388  1.00  0.00           O
ATOM    932  HG1 THR    58      54.183  47.351  34.401  1.00  0.00           H
ATOM    933  C   THR    58      55.401  48.904  36.899  1.00  0.00           C
ATOM    934  O   THR    58      56.253  49.657  37.240  1.00  0.00           O
ATOM    935  N   GLY    59      54.096  49.163  37.044  1.00  0.00           N
ATOM    936  H   GLY    59      53.379  48.503  36.781  1.00  0.00           H
ATOM    937  CA  GLY    59      53.597  50.460  37.416  1.00  0.00           C
ATOM    938  HA2 GLY    59      52.762  50.405  38.116  1.00  0.00           H
ATOM    939  HA3 GLY    59      54.381  51.029  37.914  1.00  0.00           H
ATOM    940  C   GLY    59      53.215  51.276  36.164  1.00  0.00           C
ATOM    941  O   GLY    59      52.554  52.368  36.236  1.00  0.00           O
ATOM    942  N   LYS    60      53.582  50.813  34.961  1.00  0.00           N
ATOM    943  H   LYS    60      54.044  49.917  35.036  1.00  0.00           H
ATOM    944  CA  LYS    60      53.248  51.379  33.642  1.00  0.00           C
ATOM    945  HA  LYS    60      52.989  52.434  33.726  1.00  0.00           H
ATOM    946  CB  LYS    60      54.534  51.382  32.778  1.00  0.00           C
ATOM    947  HB2 LYS    60      54.794  50.385  32.425  1.00  0.00           H
ATOM    948  HB3 LYS    60      54.469  51.930  31.839  1.00  0.00           H
ATOM    949  CG  LYS    60      55.850  51.727  33.490  1.00  0.00           C
ATOM    950  HG2 LYS    60      55.700  52.619  34.100  1.00  0.00           H
ATOM    951  HG3 LYS    60      56.122  50.947  34.200  1.00  0.00           H
ATOM    952  CD  LYS    60      57.072  51.939  32.467  1.00  0.00           C
ATOM    953  HD2 LYS    60      56.964  51.177  31.696  1.00  0.00           H
ATOM    954  HD3 LYS    60      56.923  52.881  31.938  1.00  0.00           H
ATOM    955  CE  LYS    60      58.487  51.665  33.100  1.00  0.00           C
ATOM    956  HE2 LYS    60      58.665  52.478  33.804  1.00  0.00           H
ATOM    957  HE3 LYS    60      58.450  50.780  33.734  1.00  0.00           H
ATOM    958  NZ  LYS    60      59.565  51.709  32.044  1.00  0.00           N
ATOM    959  HZ1 LYS    60      59.849  52.632  31.752  1.00  0.00           H
ATOM    960  HZ2 LYS    60      59.165  51.168  31.290  1.00  0.00           H
ATOM    961  HZ3 LYS    60      60.351  51.157  32.355  1.00  0.00           H
ATOM    962  C   LYS    60      52.033  50.717  32.879  1.00  0.00           C
ATOM    963  O   LYS    60      51.669  51.175  31.780  1.00  0.00           O
ATOM    964  N   GLU    61      51.462  49.668  33.512  1.00  0.00           N
ATOM    965  H   GLU    61      51.662  49.366  34.454  1.00  0.00           H
ATOM    966  CA  GLU    61      50.327  48.933  32.904  1.00  0.00           C
ATOM    967  HA  GLU    61      50.532  48.596  31.887  1.00  0.00           H
ATOM    968  CB  GLU    61      49.920  47.711  33.736  1.00  0.00           C
ATOM    969  HB2 GLU    61      49.577  47.912  34.751  1.00  0.00           H
ATOM    970  HB3 GLU    61      48.951  47.426  33.326  1.00  0.00           H
ATOM    971  CG  GLU    61      50.837  46.475  33.805  1.00  0.00           C
ATOM    972  HG2 GLU    61      50.300  45.638  34.252  1.00  0.00           H
ATOM    973  HG3 GLU    61      51.137  46.056  32.846  1.00  0.00           H
ATOM    974  CD  GLU    61      52.109  46.667  34.702  1.00  0.00           C
ATOM    975  OE1 GLU    61      52.052  47.519  35.636  1.00  0.00           O
ATOM    976  OE2 GLU    61      53.184  46.161  34.264  1.00  0.00           O
ATOM    977  C   GLU    61      49.232  49.975  32.894  1.00  0.00           C
ATOM    978  O   GLU    61      48.886  50.553  33.926  1.00  0.00           O
ATOM    979  N   SER    62      48.683  50.297  31.689  1.00  0.00           N
ATOM    980  H   SER    62      48.814  49.669  30.910  1.00  0.00           H
ATOM    981  CA  SER    62      47.762  51.468  31.424  1.00  0.00           C
ATOM    982  HA  SER    62      47.449  51.777  32.421  1.00  0.00           H
ATOM    983  CB  SER    62      48.497  52.580  30.682  1.00  0.00           C
ATOM    984  HB2 SER    62      49.535  52.559  31.013  1.00  0.00           H
ATOM    985  HB3 SER    62      48.406  52.321  29.627  1.00  0.00           H
ATOM    986  OG  SER    62      47.898  53.889  30.928  1.00  0.00           O
ATOM    987  HG  SER    62      48.497  54.574  30.622  1.00  0.00           H
ATOM    988  C   SER    62      46.488  51.122  30.706  1.00  0.00           C
ATOM    989  O   SER    62      46.408  50.051  30.117  1.00  0.00           O
ATOM    990  N   GLY    63      45.426  51.985  30.846  1.00  0.00           N
ATOM    991  H   GLY    63      45.618  52.809  31.398  1.00  0.00           H
ATOM    992  CA  GLY    63      44.119  51.930  30.225  1.00  0.00           C
ATOM    993  HA2 GLY    63      43.769  52.932  29.974  1.00  0.00           H
ATOM    994  HA3 GLY    63      44.102  51.412  29.267  1.00  0.00           H
ATOM    995  C   GLY    63      43.000  51.299  31.162  1.00  0.00           C
ATOM    996  O   GLY    63      43.182  51.146  32.339  1.00  0.00           O
ATOM    997  N   ASP    64      41.848  51.079  30.554  1.00  0.00           N
ATOM    998  H   ASP    64      41.835  51.146  29.546  1.00  0.00           H
ATOM    999  CA  ASP    64      40.726  50.500  31.179  1.00  0.00           C
ATOM   1000  HA  ASP    64      40.637  50.806  32.222  1.00  0.00           H
ATOM   1001  CB  ASP    64      39.449  51.108  30.601  1.00  0.00           C
ATOM   1002  HB2 ASP    64      39.239  50.710  29.608  1.00  0.00           H
ATOM   1003  HB3 ASP    64      38.605  50.786  31.212  1.00  0.00           H
ATOM   1004  CG  ASP    64      39.541  52.633  30.578  1.00  0.00           C
ATOM   1005  OD1 ASP    64      38.951  53.423  31.347  1.00  0.00           O
ATOM   1006  OD2 ASP    64      40.269  53.193  29.763  1.00  0.00           O
ATOM   1007  C   ASP    64      40.679  48.983  31.079  1.00  0.00           C
ATOM   1008  O   ASP    64      41.012  48.366  30.074  1.00  0.00           O
ATOM   1009  N   PHE    65      40.238  48.384  32.122  1.00  0.00           N
ATOM   1010  H   PHE    65      39.923  49.017  32.843  1.00  0.00           H
ATOM   1011  CA  PHE    65      40.089  46.911  32.387  1.00  0.00           C
ATOM   1012  HA  PHE    65      39.977  46.447  31.407  1.00  0.00           H
ATOM   1013  CB  PHE    65      41.345  46.392  33.111  1.00  0.00           C
ATOM   1014  HB2 PHE    65      41.420  46.803  34.118  1.00  0.00           H
ATOM   1015  HB3 PHE    65      41.302  45.308  33.227  1.00  0.00           H
ATOM   1016  CG  PHE    65      42.632  46.686  32.428  1.00  0.00           C
ATOM   1017  CD1 PHE    65      43.179  45.845  31.474  1.00  0.00           C
ATOM   1018  HD1 PHE    65      42.640  44.961  31.166  1.00  0.00           H
ATOM   1019  CE1 PHE    65      44.392  46.122  30.942  1.00  0.00           C
ATOM   1020  HE1 PHE    65      44.766  45.338  30.302  1.00  0.00           H
ATOM   1021  CZ  PHE    65      45.065  47.284  31.291  1.00  0.00           C
ATOM   1022  HZ  PHE    65      46.053  47.539  30.937  1.00  0.00           H
ATOM   1023  CE2 PHE    65      44.450  48.321  32.100  1.00  0.00           C
ATOM   1024  HE2 PHE    65      45.023  49.231  32.185  1.00  0.00           H
ATOM   1025  CD2 PHE    65      43.217  47.942  32.682  1.00  0.00           C
ATOM   1026  HD2 PHE    65      42.785  48.672  33.350  1.00  0.00           H
ATOM   1027  C   PHE    65      38.788  46.698  33.179  1.00  0.00           C
ATOM   1028  O   PHE    65      38.241  47.614  33.790  1.00  0.00           O
ATOM   1029  N   LEU    66      38.294  45.482  33.126  1.00  0.00           N
ATOM   1030  H   LEU    66      38.946  44.856  32.675  1.00  0.00           H
ATOM   1031  CA  LEU    66      37.161  44.996  33.897  1.00  0.00           C
ATOM   1032  HA  LEU    66      36.807  45.840  34.489  1.00  0.00           H
ATOM   1033  CB  LEU    66      36.013  44.518  33.024  1.00  0.00           C
ATOM   1034  HB2 LEU    66      36.335  43.763  32.307  1.00  0.00           H
ATOM   1035  HB3 LEU    66      35.316  43.981  33.669  1.00  0.00           H
ATOM   1036  CG  LEU    66      35.227  45.700  32.261  1.00  0.00           C
ATOM   1037  HG  LEU    66      36.000  46.347  31.846  1.00  0.00           H
ATOM   1038  CD1 LEU    66      34.328  45.195  31.233  1.00  0.00           C
ATOM   1039 HD11 LEU    66      34.901  44.817  30.387  1.00  0.00           H
ATOM   1040 HD12 LEU    66      33.679  45.966  30.817  1.00  0.00           H
ATOM   1041 HD13 LEU    66      33.695  44.400  31.629  1.00  0.00           H
ATOM   1042  CD2 LEU    66      34.242  46.468  33.221  1.00  0.00           C
ATOM   1043 HD21 LEU    66      34.741  46.934  34.071  1.00  0.00           H
ATOM   1044 HD22 LEU    66      33.689  47.264  32.719  1.00  0.00           H
ATOM   1045 HD23 LEU    66      33.464  45.806  33.599  1.00  0.00           H
ATOM   1046  C   LEU    66      37.489  43.955  35.026  1.00  0.00           C
ATOM   1047  O   LEU    66      38.386  43.159  34.933  1.00  0.00           O
ATOM   1048  N   ALA    67      36.750  44.011  36.122  1.00  0.00           N
ATOM   1049  H   ALA    67      36.126  44.797  36.233  1.00  0.00           H
ATOM   1050  CA  ALA    67      36.882  43.116  37.261  1.00  0.00           C
ATOM   1051  HA  ALA    67      37.147  42.127  36.889  1.00  0.00           H
ATOM   1052  CB  ALA    67      37.781  43.669  38.338  1.00  0.00           C
ATOM   1053  HB1 ALA    67      38.774  43.450  37.945  1.00  0.00           H
ATOM   1054  HB2 ALA    67      37.690  43.071  39.245  1.00  0.00           H
ATOM   1055  HB3 ALA    67      37.689  44.729  38.576  1.00  0.00           H
ATOM   1056  C   ALA    67      35.501  42.835  37.870  1.00  0.00           C
ATOM   1057  O   ALA    67      34.699  43.732  37.967  1.00  0.00           O
ATOM   1058  N   ILE    68      35.345  41.638  38.314  1.00  0.00           N
ATOM   1059  H   ILE    68      36.096  40.965  38.255  1.00  0.00           H
ATOM   1060  CA  ILE    68      34.128  41.157  39.127  1.00  0.00           C
ATOM   1061  HA  ILE    68      33.607  42.028  39.526  1.00  0.00           H
ATOM   1062  CB  ILE    68      33.112  40.499  38.154  1.00  0.00           C
ATOM   1063  HB  ILE    68      32.183  40.598  38.716  1.00  0.00           H
ATOM   1064  CG2 ILE    68      32.855  41.439  36.943  1.00  0.00           C
ATOM   1065 HG21 ILE    68      31.987  41.069  36.397  1.00  0.00           H
ATOM   1066 HG22 ILE    68      33.730  41.394  36.295  1.00  0.00           H
ATOM   1067 HG23 ILE    68      32.659  42.449  37.304  1.00  0.00           H
ATOM   1068  CG1 ILE    68      33.337  39.075  37.688  1.00  0.00           C
ATOM   1069 HG12 ILE    68      34.198  39.106  37.021  1.00  0.00           H
ATOM   1070 HG13 ILE    68      33.520  38.457  38.567  1.00  0.00           H
ATOM   1071  CD1 ILE    68      32.122  38.348  37.127  1.00  0.00           C
ATOM   1072 HD11 ILE    68      32.390  37.332  36.838  1.00  0.00           H
ATOM   1073 HD12 ILE    68      31.758  38.911  36.268  1.00  0.00           H
ATOM   1074 HD13 ILE    68      31.404  38.295  37.946  1.00  0.00           H
ATOM   1075  C   ILE    68      34.612  40.195  40.253  1.00  0.00           C
ATOM   1076  O   ILE    68      35.618  39.463  40.140  1.00  0.00           O
ATOM   1077  N   ASP    69      33.835  40.195  41.318  1.00  0.00           N
ATOM   1078  H   ASP    69      33.024  40.797  41.330  1.00  0.00           H
ATOM   1079  CA  ASP    69      33.893  39.391  42.604  1.00  0.00           C
ATOM   1080  HA  ASP    69      34.659  38.645  42.393  1.00  0.00           H
ATOM   1081  CB  ASP    69      34.427  40.222  43.756  1.00  0.00           C
ATOM   1082  HB2 ASP    69      35.493  40.400  43.613  1.00  0.00           H
ATOM   1083  HB3 ASP    69      33.844  41.141  43.800  1.00  0.00           H
ATOM   1084  CG  ASP    69      34.363  39.672  45.208  1.00  0.00           C
ATOM   1085  OD1 ASP    69      34.431  38.420  45.402  1.00  0.00           O
ATOM   1086  OD2 ASP    69      34.498  40.490  46.157  1.00  0.00           O
ATOM   1087  C   ASP    69      32.552  38.649  42.716  1.00  0.00           C
ATOM   1088  O   ASP    69      31.555  39.350  42.996  1.00  0.00           O
ATOM   1089  N   LEU    70      32.562  37.273  42.622  1.00  0.00           N
ATOM   1090  H   LEU    70      33.431  36.765  42.536  1.00  0.00           H
ATOM   1091  CA  LEU    70      31.316  36.490  42.796  1.00  0.00           C
ATOM   1092  HA  LEU    70      30.547  37.227  42.565  1.00  0.00           H
ATOM   1093  CB  LEU    70      31.152  35.327  41.802  1.00  0.00           C
ATOM   1094  HB2 LEU    70      31.003  35.801  40.833  1.00  0.00           H
ATOM   1095  HB3 LEU    70      32.084  34.769  41.894  1.00  0.00           H
ATOM   1096  CG  LEU    70      29.939  34.495  42.087  1.00  0.00           C
ATOM   1097  HG  LEU    70      30.195  34.036  43.041  1.00  0.00           H
ATOM   1098  CD1 LEU    70      28.655  35.266  42.292  1.00  0.00           C
ATOM   1099 HD11 LEU    70      28.126  34.625  42.997  1.00  0.00           H
ATOM   1100 HD12 LEU    70      28.043  35.359  41.394  1.00  0.00           H
ATOM   1101 HD13 LEU    70      28.780  36.251  42.740  1.00  0.00           H
ATOM   1102  CD2 LEU    70      29.724  33.384  40.993  1.00  0.00           C
ATOM   1103 HD21 LEU    70      30.546  32.841  40.527  1.00  0.00           H
ATOM   1104 HD22 LEU    70      29.071  32.647  41.462  1.00  0.00           H
ATOM   1105 HD23 LEU    70      29.222  33.845  40.143  1.00  0.00           H
ATOM   1106  C   LEU    70      31.136  36.072  44.254  1.00  0.00           C
ATOM   1107  O   LEU    70      31.742  35.040  44.628  1.00  0.00           O
ATOM   1108  N   GLY    71      30.215  36.777  45.017  1.00  0.00           N
ATOM   1109  H   GLY    71      29.735  37.515  44.521  1.00  0.00           H
ATOM   1110  CA  GLY    71      29.834  36.656  46.421  1.00  0.00           C
ATOM   1111  HA2 GLY    71      30.654  36.210  46.984  1.00  0.00           H
ATOM   1112  HA3 GLY    71      29.635  37.620  46.890  1.00  0.00           H
ATOM   1113  C   GLY    71      28.670  35.781  46.768  1.00  0.00           C
ATOM   1114  O   GLY    71      27.981  35.206  45.919  1.00  0.00           O
ATOM   1115  N   GLY    72      28.270  35.709  48.044  1.00  0.00           N
ATOM   1116  H   GLY    72      28.824  36.214  48.720  1.00  0.00           H
ATOM   1117  CA  GLY    72      27.147  34.839  48.471  1.00  0.00           C
ATOM   1118  HA2 GLY    72      27.075  33.865  47.986  1.00  0.00           H
ATOM   1119  HA3 GLY    72      27.302  34.652  49.534  1.00  0.00           H
ATOM   1120  C   GLY    72      25.770  35.573  48.227  1.00  0.00           C
ATOM   1121  O   GLY    72      24.711  34.911  48.169  1.00  0.00           O
ATOM   1122  N   THR    73      25.743  36.906  48.061  1.00  0.00           N
ATOM   1123  H   THR    73      26.643  37.365  48.081  1.00  0.00           H
ATOM   1124  CA  THR    73      24.542  37.710  47.871  1.00  0.00           C
ATOM   1125  HA  THR    73      23.747  36.996  47.660  1.00  0.00           H
ATOM   1126  CB  THR    73      24.144  38.318  49.212  1.00  0.00           C
ATOM   1127  HB  THR    73      24.900  39.046  49.505  1.00  0.00           H
ATOM   1128  CG2 THR    73      22.764  38.928  49.195  1.00  0.00           C
ATOM   1129 HG21 THR    73      22.499  39.318  50.177  1.00  0.00           H
ATOM   1130 HG22 THR    73      22.048  38.156  48.912  1.00  0.00           H
ATOM   1131 HG23 THR    73      22.707  39.776  48.512  1.00  0.00           H
ATOM   1132  OG1 THR    73      24.171  37.398  50.297  1.00  0.00           O
ATOM   1133  HG1 THR    73      24.986  37.527  50.786  1.00  0.00           H
ATOM   1134  C   THR    73      24.622  38.830  46.871  1.00  0.00           C
ATOM   1135  O   THR    73      23.598  39.031  46.289  1.00  0.00           O
ATOM   1136  N   ASN    74      25.773  39.401  46.627  1.00  0.00           N
ATOM   1137  H   ASN    74      26.616  39.100  47.095  1.00  0.00           H
ATOM   1138  CA  ASN    74      26.003  40.294  45.537  1.00  0.00           C
ATOM   1139  HA  ASN    74      25.120  40.330  44.898  1.00  0.00           H
ATOM   1140  CB  ASN    74      26.179  41.685  46.054  1.00  0.00           C
ATOM   1141  HB2 ASN    74      26.905  41.769  46.863  1.00  0.00           H
ATOM   1142  HB3 ASN    74      26.427  42.323  45.205  1.00  0.00           H
ATOM   1143  CG  ASN    74      24.801  42.172  46.580  1.00  0.00           C
ATOM   1144  OD1 ASN    74      23.961  42.542  45.818  1.00  0.00           O
ATOM   1145  ND2 ASN    74      24.679  42.283  47.924  1.00  0.00           N
ATOM   1146 HD21 ASN    74      25.444  42.126  48.565  1.00  0.00           H
ATOM   1147 HD22 ASN    74      23.835  42.604  48.376  1.00  0.00           H
ATOM   1148  C   ASN    74      27.178  39.935  44.675  1.00  0.00           C
ATOM   1149  O   ASN    74      28.302  39.609  45.105  1.00  0.00           O
ATOM   1150  N   LEU    75      26.905  40.149  43.404  1.00  0.00           N
ATOM   1151  H   LEU    75      25.964  40.294  43.065  1.00  0.00           H
ATOM   1152  CA  LEU    75      27.942  40.336  42.316  1.00  0.00           C
ATOM   1153  HA  LEU    75      28.721  39.598  42.504  1.00  0.00           H
ATOM   1154  CB  LEU    75      27.267  40.018  40.956  1.00  0.00           C
ATOM   1155  HB2 LEU    75      26.936  38.980  41.026  1.00  0.00           H
ATOM   1156  HB3 LEU    75      26.312  40.543  40.953  1.00  0.00           H
ATOM   1157  CG  LEU    75      28.055  40.384  39.715  1.00  0.00           C
ATOM   1158  HG  LEU    75      28.227  41.455  39.820  1.00  0.00           H
ATOM   1159  CD1 LEU    75      29.346  39.596  39.594  1.00  0.00           C
ATOM   1160 HD11 LEU    75      29.957  39.900  40.445  1.00  0.00           H
ATOM   1161 HD12 LEU    75      29.869  39.889  38.683  1.00  0.00           H
ATOM   1162 HD13 LEU    75      29.188  38.530  39.427  1.00  0.00           H
ATOM   1163  CD2 LEU    75      27.176  40.085  38.529  1.00  0.00           C
ATOM   1164 HD21 LEU    75      26.885  39.037  38.466  1.00  0.00           H
ATOM   1165 HD22 LEU    75      26.233  40.632  38.518  1.00  0.00           H
ATOM   1166 HD23 LEU    75      27.692  40.401  37.623  1.00  0.00           H
ATOM   1167  C   LEU    75      28.447  41.732  42.434  1.00  0.00           C
ATOM   1168  O   LEU    75      27.690  42.656  42.346  1.00  0.00           O
ATOM   1169  N   ARG    76      29.710  41.890  42.673  1.00  0.00           N
ATOM   1170  H   ARG    76      30.248  41.060  42.876  1.00  0.00           H
ATOM   1171  CA  ARG    76      30.461  43.128  42.382  1.00  0.00           C
ATOM   1172  HA  ARG    76      29.804  43.977  42.573  1.00  0.00           H
ATOM   1173  CB  ARG    76      31.626  43.289  43.350  1.00  0.00           C
ATOM   1174  HB2 ARG    76      31.236  43.107  44.352  1.00  0.00           H
ATOM   1175  HB3 ARG    76      32.363  42.504  43.177  1.00  0.00           H
ATOM   1176  CG  ARG    76      32.319  44.640  43.430  1.00  0.00           C
ATOM   1177  HG2 ARG    76      32.559  44.864  42.392  1.00  0.00           H
ATOM   1178  HG3 ARG    76      31.717  45.456  43.827  1.00  0.00           H
ATOM   1179  CD  ARG    76      33.677  44.541  44.166  1.00  0.00           C
ATOM   1180  HD2 ARG    76      33.444  44.275  45.198  1.00  0.00           H
ATOM   1181  HD3 ARG    76      34.260  43.866  43.541  1.00  0.00           H
ATOM   1182  NE  ARG    76      34.266  45.864  44.255  1.00  0.00           N
ATOM   1183  HE  ARG    76      33.671  46.666  44.403  1.00  0.00           H
ATOM   1184  CZ  ARG    76      35.472  46.190  44.516  1.00  0.00           C
ATOM   1185  NH1 ARG    76      36.394  45.330  44.650  1.00  0.00           N
ATOM   1186 HH11 ARG    76      36.103  44.384  44.852  1.00  0.00           H
ATOM   1187 HH12 ARG    76      37.293  45.682  44.950  1.00  0.00           H
ATOM   1188  NH2 ARG    76      35.928  47.376  44.704  1.00  0.00           N
ATOM   1189 HH21 ARG    76      35.329  48.142  44.432  1.00  0.00           H
ATOM   1190 HH22 ARG    76      36.925  47.539  44.678  1.00  0.00           H
ATOM   1191  C   ARG    76      30.961  43.269  40.932  1.00  0.00           C
ATOM   1192  O   ARG    76      31.327  42.258  40.316  1.00  0.00           O
ATOM   1193  N   VAL    77      30.726  44.390  40.297  1.00  0.00           N
ATOM   1194  H   VAL    77      30.273  45.136  40.804  1.00  0.00           H
ATOM   1195  CA  VAL    77      31.302  44.713  38.929  1.00  0.00           C
ATOM   1196  HA  VAL    77      32.049  43.998  38.586  1.00  0.00           H
ATOM   1197  CB  VAL    77      30.295  44.820  37.783  1.00  0.00           C
ATOM   1198  HB  VAL    77      29.790  45.769  37.953  1.00  0.00           H
ATOM   1199  CG1 VAL    77      30.882  44.851  36.360  1.00  0.00           C
ATOM   1200 HG11 VAL    77      30.271  44.788  35.459  1.00  0.00           H
ATOM   1201 HG12 VAL    77      31.403  45.803  36.256  1.00  0.00           H
ATOM   1202 HG13 VAL    77      31.542  44.002  36.185  1.00  0.00           H
ATOM   1203  CG2 VAL    77      29.278  43.622  37.827  1.00  0.00           C
ATOM   1204 HG21 VAL    77      29.771  42.691  38.102  1.00  0.00           H
ATOM   1205 HG22 VAL    77      28.782  43.574  36.858  1.00  0.00           H
ATOM   1206 HG23 VAL    77      28.522  43.777  38.597  1.00  0.00           H
ATOM   1207  C   VAL    77      32.073  46.057  39.003  1.00  0.00           C
ATOM   1208  O   VAL    77      31.647  47.002  39.657  1.00  0.00           O
ATOM   1209  N   VAL    78      33.247  46.100  38.357  1.00  0.00           N
ATOM   1210  H   VAL    78      33.536  45.264  37.869  1.00  0.00           H
ATOM   1211  CA  VAL    78      34.176  47.212  38.425  1.00  0.00           C
ATOM   1212  HA  VAL    78      33.580  48.070  38.736  1.00  0.00           H
ATOM   1213  CB  VAL    78      35.254  47.079  39.587  1.00  0.00           C
ATOM   1214  HB  VAL    78      35.869  46.232  39.282  1.00  0.00           H
ATOM   1215  CG1 VAL    78      36.074  48.285  39.823  1.00  0.00           C
ATOM   1216 HG11 VAL    78      36.551  48.624  38.905  1.00  0.00           H
ATOM   1217 HG12 VAL    78      35.448  49.121  40.138  1.00  0.00           H
ATOM   1218 HG13 VAL    78      36.859  48.045  40.541  1.00  0.00           H
ATOM   1219  CG2 VAL    78      34.611  46.741  40.939  1.00  0.00           C
ATOM   1220 HG21 VAL    78      35.481  46.493  41.548  1.00  0.00           H
ATOM   1221 HG22 VAL    78      33.976  45.860  40.841  1.00  0.00           H
ATOM   1222 HG23 VAL    78      33.873  47.426  41.356  1.00  0.00           H
ATOM   1223  C   VAL    78      34.927  47.573  37.140  1.00  0.00           C
ATOM   1224  O   VAL    78      35.502  46.688  36.473  1.00  0.00           O
ATOM   1225  N   LEU    79      34.978  48.852  36.751  1.00  0.00           N
ATOM   1226  H   LEU    79      34.589  49.479  37.442  1.00  0.00           H
ATOM   1227  CA  LEU    79      35.799  49.352  35.652  1.00  0.00           C
ATOM   1228  HA  LEU    79      36.058  48.487  35.042  1.00  0.00           H
ATOM   1229  CB  LEU    79      34.987  50.399  34.914  1.00  0.00           C
ATOM   1230  HB2 LEU    79      34.035  49.958  34.617  1.00  0.00           H
ATOM   1231  HB3 LEU    79      34.847  51.120  35.718  1.00  0.00           H
ATOM   1232  CG  LEU    79      35.614  50.978  33.549  1.00  0.00           C
ATOM   1233  HG  LEU    79      36.594  51.418  33.736  1.00  0.00           H
ATOM   1234  CD1 LEU    79      35.738  49.992  32.506  1.00  0.00           C
ATOM   1235 HD11 LEU    79      36.069  50.471  31.585  1.00  0.00           H
ATOM   1236 HD12 LEU    79      34.726  49.706  32.221  1.00  0.00           H
ATOM   1237 HD13 LEU    79      36.276  49.113  32.860  1.00  0.00           H
ATOM   1238  CD2 LEU    79      34.826  52.078  32.959  1.00  0.00           C
ATOM   1239 HD21 LEU    79      35.168  52.390  31.972  1.00  0.00           H
ATOM   1240 HD22 LEU    79      33.779  51.780  32.914  1.00  0.00           H
ATOM   1241 HD23 LEU    79      34.784  52.966  33.590  1.00  0.00           H
ATOM   1242  C   LEU    79      36.982  49.999  36.311  1.00  0.00           C
ATOM   1243  O   LEU    79      36.833  50.874  37.149  1.00  0.00           O
ATOM   1244  N   VAL    80      38.211  49.558  35.930  1.00  0.00           N
ATOM   1245  H   VAL    80      38.354  48.951  35.137  1.00  0.00           H
ATOM   1246  CA  VAL    80      39.484  50.065  36.628  1.00  0.00           C
ATOM   1247  HA  VAL    80      39.245  50.751  37.440  1.00  0.00           H
ATOM   1248  CB  VAL    80      40.290  48.904  37.309  1.00  0.00           C
ATOM   1249  HB  VAL    80      40.604  48.236  36.508  1.00  0.00           H
ATOM   1250  CG1 VAL    80      41.558  49.269  38.108  1.00  0.00           C
ATOM   1251 HG11 VAL    80      42.109  48.351  38.312  1.00  0.00           H
ATOM   1252 HG12 VAL    80      42.165  49.977  37.546  1.00  0.00           H
ATOM   1253 HG13 VAL    80      41.336  49.773  39.049  1.00  0.00           H
ATOM   1254  CG2 VAL    80      39.343  47.993  38.126  1.00  0.00           C
ATOM   1255 HG21 VAL    80      38.399  47.761  37.633  1.00  0.00           H
ATOM   1256 HG22 VAL    80      39.061  48.498  39.049  1.00  0.00           H
ATOM   1257 HG23 VAL    80      39.633  46.977  38.395  1.00  0.00           H
ATOM   1258  C   VAL    80      40.199  50.641  35.519  1.00  0.00           C
ATOM   1259  O   VAL    80      40.521  50.029  34.501  1.00  0.00           O
ATOM   1260  N   LYS    81      40.605  51.907  35.638  1.00  0.00           N
ATOM   1261  H   LYS    81      40.476  52.335  36.544  1.00  0.00           H
ATOM   1262  CA  LYS    81      41.561  52.662  34.824  1.00  0.00           C
ATOM   1263  HA  LYS    81      41.613  52.094  33.895  1.00  0.00           H
ATOM   1264  CB  LYS    81      40.994  54.027  34.535  1.00  0.00           C
ATOM   1265  HB2 LYS    81      39.925  53.911  34.354  1.00  0.00           H
ATOM   1266  HB3 LYS    81      41.013  54.617  35.451  1.00  0.00           H
ATOM   1267  CG  LYS    81      41.678  54.683  33.388  1.00  0.00           C
ATOM   1268  HG2 LYS    81      42.700  54.680  33.768  1.00  0.00           H
ATOM   1269  HG3 LYS    81      41.786  54.033  32.520  1.00  0.00           H
ATOM   1270  CD  LYS    81      41.268  56.191  32.999  1.00  0.00           C
ATOM   1271  HD2 LYS    81      40.241  56.342  33.333  1.00  0.00           H
ATOM   1272  HD3 LYS    81      41.941  56.847  33.550  1.00  0.00           H
ATOM   1273  CE  LYS    81      41.340  56.427  31.478  1.00  0.00           C
ATOM   1274  HE2 LYS    81      41.459  57.506  31.372  1.00  0.00           H
ATOM   1275  HE3 LYS    81      42.245  55.983  31.069  1.00  0.00           H
ATOM   1276  NZ  LYS    81      40.192  55.873  30.740  1.00  0.00           N
ATOM   1277  HZ1 LYS    81      40.368  55.913  29.747  1.00  0.00           H
ATOM   1278  HZ2 LYS    81      39.333  56.362  30.942  1.00  0.00           H
ATOM   1279  HZ3 LYS    81      39.889  54.928  30.925  1.00  0.00           H
ATOM   1280  C   LYS    81      42.986  52.720  35.370  1.00  0.00           C
ATOM   1281  O   LYS    81      43.218  53.453  36.353  1.00  0.00           O
ATOM   1282  N   LEU    82      43.870  51.891  34.843  1.00  0.00           N
ATOM   1283  H   LEU    82      43.638  51.308  34.051  1.00  0.00           H
ATOM   1284  CA  LEU    82      45.246  52.096  35.241  1.00  0.00           C
ATOM   1285  HA  LEU    82      45.308  52.169  36.327  1.00  0.00           H
ATOM   1286  CB  LEU    82      46.014  50.807  34.883  1.00  0.00           C
ATOM   1287  HB2 LEU    82      45.968  50.674  33.803  1.00  0.00           H
ATOM   1288  HB3 LEU    82      47.010  50.961  35.297  1.00  0.00           H
ATOM   1289  CG  LEU    82      45.443  49.532  35.583  1.00  0.00           C
ATOM   1290  HG  LEU    82      44.463  49.311  35.162  1.00  0.00           H
ATOM   1291  CD1 LEU    82      46.251  48.305  35.399  1.00  0.00           C
ATOM   1292 HD11 LEU    82      46.524  48.253  34.344  1.00  0.00           H
ATOM   1293 HD12 LEU    82      45.645  47.450  35.700  1.00  0.00           H
ATOM   1294 HD13 LEU    82      47.174  48.407  35.971  1.00  0.00           H
ATOM   1295  CD2 LEU    82      45.317  49.626  37.109  1.00  0.00           C
ATOM   1296 HD21 LEU    82      44.693  50.448  37.461  1.00  0.00           H
ATOM   1297 HD22 LEU    82      44.902  48.721  37.551  1.00  0.00           H
ATOM   1298 HD23 LEU    82      46.300  49.702  37.574  1.00  0.00           H
ATOM   1299  C   LEU    82      45.835  53.323  34.552  1.00  0.00           C
ATOM   1300  O   LEU    82      45.525  53.563  33.413  1.00  0.00           O
ATOM   1301  N   GLY    83      46.510  54.189  35.284  1.00  0.00           N
ATOM   1302  H   GLY    83      46.737  54.021  36.253  1.00  0.00           H
ATOM   1303  CA  GLY    83      47.101  55.401  34.755  1.00  0.00           C
ATOM   1304  HA2 GLY    83      46.630  55.861  33.886  1.00  0.00           H
ATOM   1305  HA3 GLY    83      47.214  56.150  35.538  1.00  0.00           H
ATOM   1306  C   GLY    83      48.470  55.213  34.197  1.00  0.00           C
ATOM   1307  O   GLY    83      48.961  56.150  33.550  1.00  0.00           O
ATOM   1308  N   GLY    84      49.094  54.050  34.422  1.00  0.00           N
ATOM   1309  H   GLY    84      48.661  53.462  35.119  1.00  0.00           H
ATOM   1310  CA  GLY    84      50.510  53.751  33.961  1.00  0.00           C
ATOM   1311  HA2 GLY    84      50.742  52.763  34.359  1.00  0.00           H
ATOM   1312  HA3 GLY    84      50.605  53.797  32.876  1.00  0.00           H
ATOM   1313  C   GLY    84      51.577  54.574  34.660  1.00  0.00           C
ATOM   1314  O   GLY    84      52.737  54.621  34.183  1.00  0.00           O
ATOM   1315  N   ASP    85      51.329  55.330  35.698  1.00  0.00           N
ATOM   1316  H   ASP    85      50.345  55.429  35.906  1.00  0.00           H
ATOM   1317  CA  ASP    85      52.305  56.196  36.375  1.00  0.00           C
ATOM   1318  HA  ASP    85      53.340  55.984  36.111  1.00  0.00           H
ATOM   1319  CB  ASP    85      51.947  57.694  36.049  1.00  0.00           C
ATOM   1320  HB2 ASP    85      52.656  58.416  36.454  1.00  0.00           H
ATOM   1321  HB3 ASP    85      52.032  57.767  34.966  1.00  0.00           H
ATOM   1322  CG  ASP    85      50.568  58.060  36.466  1.00  0.00           C
ATOM   1323  OD1 ASP    85      49.715  57.285  37.038  1.00  0.00           O
ATOM   1324  OD2 ASP    85      50.185  59.148  36.010  1.00  0.00           O
ATOM   1325  C   ASP    85      52.182  55.960  37.916  1.00  0.00           C
ATOM   1326  O   ASP    85      52.442  56.737  38.822  1.00  0.00           O
ATOM   1327  N   ARG    86      51.845  54.724  38.248  1.00  0.00           N
ATOM   1328  H   ARG    86      51.808  54.105  37.450  1.00  0.00           H
ATOM   1329  CA  ARG    86      51.549  54.171  39.568  1.00  0.00           C
ATOM   1330  HA  ARG    86      51.246  53.124  39.548  1.00  0.00           H
ATOM   1331  CB  ARG    86      52.853  54.190  40.443  1.00  0.00           C
ATOM   1332  HB2 ARG    86      53.047  55.251  40.599  1.00  0.00           H
ATOM   1333  HB3 ARG    86      52.635  53.849  41.454  1.00  0.00           H
ATOM   1334  CG  ARG    86      54.141  53.509  39.875  1.00  0.00           C
ATOM   1335  HG2 ARG    86      53.720  52.569  39.519  1.00  0.00           H
ATOM   1336  HG3 ARG    86      54.573  54.057  39.038  1.00  0.00           H
ATOM   1337  CD  ARG    86      55.216  53.311  40.942  1.00  0.00           C
ATOM   1338  HD2 ARG    86      55.437  54.253  41.444  1.00  0.00           H
ATOM   1339  HD3 ARG    86      54.888  52.587  41.689  1.00  0.00           H
ATOM   1340  NE  ARG    86      56.423  52.631  40.408  1.00  0.00           N
ATOM   1341  HE  ARG    86      57.011  53.314  39.949  1.00  0.00           H
ATOM   1342  CZ  ARG    86      56.663  51.298  40.358  1.00  0.00           C
ATOM   1343  NH1 ARG    86      55.740  50.395  40.421  1.00  0.00           N
ATOM   1344 HH11 ARG    86      54.783  50.603  40.666  1.00  0.00           H
ATOM   1345 HH12 ARG    86      56.013  49.490  40.066  1.00  0.00           H
ATOM   1346  NH2 ARG    86      57.807  50.989  39.939  1.00  0.00           N
ATOM   1347 HH21 ARG    86      58.480  51.650  39.581  1.00  0.00           H
ATOM   1348 HH22 ARG    86      58.113  50.029  39.866  1.00  0.00           H
ATOM   1349  C   ARG    86      50.401  54.880  40.264  1.00  0.00           C
ATOM   1350  O   ARG    86      50.226  54.596  41.446  1.00  0.00           O
ATOM   1351  N   THR    87      49.498  55.631  39.554  1.00  0.00           N
ATOM   1352  H   THR    87      49.711  56.072  38.671  1.00  0.00           H
ATOM   1353  CA  THR    87      48.165  55.879  40.001  1.00  0.00           C
ATOM   1354  HA  THR    87      48.144  55.755  41.084  1.00  0.00           H
ATOM   1355  CB  THR    87      47.746  57.382  39.820  1.00  0.00           C
ATOM   1356  HB  THR    87      46.856  57.590  40.414  1.00  0.00           H
ATOM   1357  CG2 THR    87      48.788  58.419  40.395  1.00  0.00           C
ATOM   1358 HG21 THR    87      49.447  58.788  39.609  1.00  0.00           H
ATOM   1359 HG22 THR    87      49.274  58.118  41.324  1.00  0.00           H
ATOM   1360 HG23 THR    87      48.196  59.285  40.693  1.00  0.00           H
ATOM   1361  OG1 THR    87      47.522  57.659  38.401  1.00  0.00           O
ATOM   1362  HG1 THR    87      48.355  57.631  37.925  1.00  0.00           H
ATOM   1363  C   THR    87      47.114  54.969  39.299  1.00  0.00           C
ATOM   1364  O   THR    87      47.334  54.405  38.211  1.00  0.00           O
ATOM   1365  N   PHE    88      45.924  54.747  39.878  1.00  0.00           N
ATOM   1366  H   PHE    88      45.769  55.225  40.754  1.00  0.00           H
ATOM   1367  CA  PHE    88      44.718  54.155  39.251  1.00  0.00           C
ATOM   1368  HA  PHE    88      44.795  54.291  38.172  1.00  0.00           H
ATOM   1369  CB  PHE    88      44.699  52.656  39.439  1.00  0.00           C
ATOM   1370  HB2 PHE    88      43.943  52.222  38.784  1.00  0.00           H
ATOM   1371  HB3 PHE    88      45.640  52.203  39.128  1.00  0.00           H
ATOM   1372  CG  PHE    88      44.506  52.110  40.785  1.00  0.00           C
ATOM   1373  CD1 PHE    88      43.168  51.929  41.221  1.00  0.00           C
ATOM   1374  HD1 PHE    88      42.333  52.241  40.611  1.00  0.00           H
ATOM   1375  CE1 PHE    88      42.950  51.351  42.474  1.00  0.00           C
ATOM   1376  HE1 PHE    88      42.016  51.205  42.994  1.00  0.00           H
ATOM   1377  CZ  PHE    88      44.048  50.899  43.249  1.00  0.00           C
ATOM   1378  HZ  PHE    88      43.875  50.413  44.198  1.00  0.00           H
ATOM   1379  CE2 PHE    88      45.408  51.076  42.824  1.00  0.00           C
ATOM   1380  HE2 PHE    88      46.157  50.670  43.486  1.00  0.00           H
ATOM   1381  CD2 PHE    88      45.599  51.708  41.580  1.00  0.00           C
ATOM   1382  HD2 PHE    88      46.591  51.960  41.237  1.00  0.00           H
ATOM   1383  C   PHE    88      43.468  54.809  39.755  1.00  0.00           C
ATOM   1384  O   PHE    88      43.472  55.412  40.796  1.00  0.00           O
ATOM   1385  N   ASP    89      42.381  54.571  39.022  1.00  0.00           N
ATOM   1386  H   ASP    89      42.458  53.971  38.213  1.00  0.00           H
ATOM   1387  CA  ASP    89      40.989  55.035  39.315  1.00  0.00           C
ATOM   1388  HA  ASP    89      40.952  55.410  40.338  1.00  0.00           H
ATOM   1389  CB  ASP    89      40.585  56.166  38.388  1.00  0.00           C
ATOM   1390  HB2 ASP    89      41.456  56.821  38.427  1.00  0.00           H
ATOM   1391  HB3 ASP    89      40.577  55.760  37.377  1.00  0.00           H
ATOM   1392  CG  ASP    89      39.352  57.019  38.776  1.00  0.00           C
ATOM   1393  OD1 ASP    89      39.093  57.993  38.062  1.00  0.00           O
ATOM   1394  OD2 ASP    89      38.647  56.719  39.769  1.00  0.00           O
ATOM   1395  C   ASP    89      39.993  53.873  39.184  1.00  0.00           C
ATOM   1396  O   ASP    89      40.218  52.987  38.295  1.00  0.00           O
ATOM   1397  N   THR    90      38.908  53.939  39.944  1.00  0.00           N
ATOM   1398  H   THR    90      38.639  54.804  40.390  1.00  0.00           H
ATOM   1399  CA  THR    90      37.859  52.861  39.833  1.00  0.00           C
ATOM   1400  HA  THR    90      37.966  52.487  38.815  1.00  0.00           H
ATOM   1401  CB  THR    90      37.955  51.697  40.835  1.00  0.00           C
ATOM   1402  HB  THR    90      37.191  50.957  40.599  1.00  0.00           H
ATOM   1403  CG2 THR    90      39.207  50.827  40.628  1.00  0.00           C
ATOM   1404 HG21 THR    90      39.034  49.867  41.113  1.00  0.00           H
ATOM   1405 HG22 THR    90      40.053  51.435  40.950  1.00  0.00           H
ATOM   1406 HG23 THR    90      39.311  50.611  39.565  1.00  0.00           H
ATOM   1407  OG1 THR    90      37.826  52.113  42.143  1.00  0.00           O
ATOM   1408  HG1 THR    90      38.232  51.484  42.745  1.00  0.00           H
ATOM   1409  C   THR    90      36.484  53.446  39.962  1.00  0.00           C
ATOM   1410  O   THR    90      36.195  54.314  40.785  1.00  0.00           O
ATOM   1411  N   THR    91      35.620  52.945  39.088  1.00  0.00           N
ATOM   1412  H   THR    91      35.943  52.469  38.258  1.00  0.00           H
ATOM   1413  CA  THR    91      34.108  53.063  39.140  1.00  0.00           C
ATOM   1414  HA  THR    91      33.841  53.507  40.099  1.00  0.00           H
ATOM   1415  CB  THR    91      33.611  54.145  38.106  1.00  0.00           C
ATOM   1416  HB  THR    91      33.973  53.719  37.169  1.00  0.00           H
ATOM   1417  CG2 THR    91      32.082  54.187  37.967  1.00  0.00           C
ATOM   1418 HG21 THR    91      31.813  54.824  37.125  1.00  0.00           H
ATOM   1419 HG22 THR    91      31.678  54.475  38.937  1.00  0.00           H
ATOM   1420 HG23 THR    91      31.563  53.257  37.734  1.00  0.00           H
ATOM   1421  OG1 THR    91      34.021  55.446  38.374  1.00  0.00           O
ATOM   1422  HG1 THR    91      34.942  55.509  38.111  1.00  0.00           H
ATOM   1423  C   THR    91      33.443  51.682  39.108  1.00  0.00           C
ATOM   1424  O   THR    91      33.878  50.750  38.406  1.00  0.00           O
ATOM   1425  N   GLN    92      32.320  51.468  39.848  1.00  0.00           N
ATOM   1426  H   GLN    92      31.738  52.233  40.159  1.00  0.00           H
ATOM   1427  CA  GLN    92      31.909  50.148  40.341  1.00  0.00           C
ATOM   1428  HA  GLN    92      32.165  49.400  39.590  1.00  0.00           H
ATOM   1429  CB  GLN    92      32.693  49.893  41.611  1.00  0.00           C
ATOM   1430  HB2 GLN    92      32.455  48.894  41.977  1.00  0.00           H
ATOM   1431  HB3 GLN    92      33.768  49.800  41.456  1.00  0.00           H
ATOM   1432  CG  GLN    92      32.480  50.863  42.827  1.00  0.00           C
ATOM   1433  HG2 GLN    92      32.940  51.850  42.777  1.00  0.00           H
ATOM   1434  HG3 GLN    92      31.414  51.073  42.901  1.00  0.00           H
ATOM   1435  CD  GLN    92      33.059  50.236  44.084  1.00  0.00           C
ATOM   1436  OE1 GLN    92      34.068  49.437  44.119  1.00  0.00           O
ATOM   1437  NE2 GLN    92      32.491  50.502  45.214  1.00  0.00           N
ATOM   1438 HE21 GLN    92      32.856  50.094  46.063  1.00  0.00           H
ATOM   1439 HE22 GLN    92      31.640  51.045  45.178  1.00  0.00           H
ATOM   1440  C   GLN    92      30.387  50.114  40.636  1.00  0.00           C
ATOM   1441  O   GLN    92      29.770  51.177  40.661  1.00  0.00           O
ATOM   1442  N   SER    93      29.821  48.868  40.586  1.00  0.00           N
ATOM   1443  H   SER    93      30.428  48.062  40.554  1.00  0.00           H
ATOM   1444  CA  SER    93      28.442  48.642  40.815  1.00  0.00           C
ATOM   1445  HA  SER    93      28.075  49.438  41.462  1.00  0.00           H
ATOM   1446  CB  SER    93      27.617  48.752  39.517  1.00  0.00           C
ATOM   1447  HB2 SER    93      27.935  49.615  38.932  1.00  0.00           H
ATOM   1448  HB3 SER    93      27.706  47.808  38.979  1.00  0.00           H
ATOM   1449  OG  SER    93      26.263  48.800  39.799  1.00  0.00           O
ATOM   1450  HG  SER    93      25.910  49.547  39.310  1.00  0.00           H
ATOM   1451  C   SER    93      28.312  47.306  41.513  1.00  0.00           C
ATOM   1452  O   SER    93      29.258  46.592  41.784  1.00  0.00           O
ATOM   1453  N   LYS    94      27.067  46.964  41.793  1.00  0.00           N
ATOM   1454  H   LYS    94      26.367  47.533  41.338  1.00  0.00           H
ATOM   1455  CA  LYS    94      26.634  45.644  42.361  1.00  0.00           C
ATOM   1456  HA  LYS    94      27.410  44.944  42.050  1.00  0.00           H
ATOM   1457  CB  LYS    94      26.607  45.790  43.932  1.00  0.00           C
ATOM   1458  HB2 LYS    94      26.092  44.915  44.328  1.00  0.00           H
ATOM   1459  HB3 LYS    94      27.652  45.844  44.236  1.00  0.00           H
ATOM   1460  CG  LYS    94      25.774  46.976  44.493  1.00  0.00           C
ATOM   1461  HG2 LYS    94      26.200  47.932  44.187  1.00  0.00           H
ATOM   1462  HG3 LYS    94      24.770  46.884  44.082  1.00  0.00           H
ATOM   1463  CD  LYS    94      25.727  46.927  46.051  1.00  0.00           C
ATOM   1464  HD2 LYS    94      24.920  47.640  46.226  1.00  0.00           H
ATOM   1465  HD3 LYS    94      25.443  45.925  46.372  1.00  0.00           H
ATOM   1466  CE  LYS    94      27.069  47.513  46.613  1.00  0.00           C
ATOM   1467  HE2 LYS    94      27.913  47.040  46.114  1.00  0.00           H
ATOM   1468  HE3 LYS    94      27.205  48.548  46.297  1.00  0.00           H
ATOM   1469  NZ  LYS    94      27.137  47.394  48.047  1.00  0.00           N
ATOM   1470  HZ1 LYS    94      26.512  48.039  48.507  1.00  0.00           H
ATOM   1471  HZ2 LYS    94      28.051  47.692  48.354  1.00  0.00           H
ATOM   1472  HZ3 LYS    94      26.902  46.496  48.446  1.00  0.00           H
ATOM   1473  C   LYS    94      25.217  45.146  41.917  1.00  0.00           C
ATOM   1474  O   LYS    94      24.320  45.938  41.808  1.00  0.00           O
ATOM   1475  N   TYR    95      25.067  43.832  41.741  1.00  0.00           N
ATOM   1476  H   TYR    95      25.762  43.145  41.997  1.00  0.00           H
ATOM   1477  CA  TYR    95      23.784  43.198  41.430  1.00  0.00           C
ATOM   1478  HA  TYR    95      23.031  43.964  41.614  1.00  0.00           H
ATOM   1479  CB  TYR    95      23.787  42.922  39.902  1.00  0.00           C
ATOM   1480  HB2 TYR    95      24.276  41.960  39.753  1.00  0.00           H
ATOM   1481  HB3 TYR    95      22.753  42.781  39.586  1.00  0.00           H
ATOM   1482  CG  TYR    95      24.331  44.015  38.983  1.00  0.00           C
ATOM   1483  CD1 TYR    95      23.443  45.065  38.597  1.00  0.00           C
ATOM   1484  HD1 TYR    95      22.447  44.996  39.011  1.00  0.00           H
ATOM   1485  CE1 TYR    95      23.862  46.175  37.889  1.00  0.00           C
ATOM   1486  HE1 TYR    95      23.198  46.937  37.507  1.00  0.00           H
ATOM   1487  CZ  TYR    95      25.225  46.229  37.539  1.00  0.00           C
ATOM   1488  OH  TYR    95      25.721  47.328  37.003  1.00  0.00           O
ATOM   1489  HH  TYR    95      25.033  47.780  36.509  1.00  0.00           H
ATOM   1490  CE2 TYR    95      26.145  45.238  37.947  1.00  0.00           C
ATOM   1491  HE2 TYR    95      27.201  45.246  37.721  1.00  0.00           H
ATOM   1492  CD2 TYR    95      25.626  44.100  38.608  1.00  0.00           C
ATOM   1493  HD2 TYR    95      26.335  43.340  38.903  1.00  0.00           H
ATOM   1494  C   TYR    95      23.483  41.998  42.316  1.00  0.00           C
ATOM   1495  O   TYR    95      24.460  41.295  42.624  1.00  0.00           O
ATOM   1496  N   ARG    96      22.233  41.793  42.753  1.00  0.00           N
ATOM   1497  H   ARG    96      21.528  42.342  42.284  1.00  0.00           H
ATOM   1498  CA  ARG    96      21.760  40.828  43.781  1.00  0.00           C
ATOM   1499  HA  ARG    96      22.560  40.688  44.509  1.00  0.00           H
ATOM   1500  CB  ARG    96      20.517  41.379  44.509  1.00  0.00           C
ATOM   1501  HB2 ARG    96      20.651  42.439  44.731  1.00  0.00           H
ATOM   1502  HB3 ARG    96      19.677  41.256  43.825  1.00  0.00           H
ATOM   1503  CG  ARG    96      20.118  40.644  45.789  1.00  0.00           C
ATOM   1504  HG2 ARG    96      19.967  39.629  45.418  1.00  0.00           H
ATOM   1505  HG3 ARG    96      20.934  40.814  46.492  1.00  0.00           H
ATOM   1506  CD  ARG    96      18.829  41.328  46.393  1.00  0.00           C
ATOM   1507  HD2 ARG    96      19.055  42.393  46.325  1.00  0.00           H
ATOM   1508  HD3 ARG    96      17.906  41.043  45.889  1.00  0.00           H
ATOM   1509  NE  ARG    96      18.640  40.908  47.802  1.00  0.00           N
ATOM   1510  HE  ARG    96      19.460  40.822  48.385  1.00  0.00           H
ATOM   1511  CZ  ARG    96      17.517  40.726  48.468  1.00  0.00           C
ATOM   1512  NH1 ARG    96      16.380  41.021  47.934  1.00  0.00           N
ATOM   1513 HH11 ARG    96      16.359  41.621  47.123  1.00  0.00           H
ATOM   1514 HH12 ARG    96      15.611  40.940  48.584  1.00  0.00           H
ATOM   1515  NH2 ARG    96      17.486  40.293  49.705  1.00  0.00           N
ATOM   1516 HH21 ARG    96      18.330  40.109  50.227  1.00  0.00           H
ATOM   1517 HH22 ARG    96      16.636  40.288  50.250  1.00  0.00           H
ATOM   1518  C   ARG    96      21.517  39.454  43.242  1.00  0.00           C
ATOM   1519  O   ARG    96      20.948  39.357  42.111  1.00  0.00           O
ATOM   1520  N   LEU    97      21.917  38.417  44.010  1.00  0.00           N
ATOM   1521  H   LEU    97      22.412  38.595  44.871  1.00  0.00           H
ATOM   1522  CA  LEU    97      21.544  36.944  43.956  1.00  0.00           C
ATOM   1523  HA  LEU    97      21.245  36.614  42.960  1.00  0.00           H
ATOM   1524  CB  LEU    97      22.763  36.072  44.449  1.00  0.00           C
ATOM   1525  HB2 LEU    97      23.152  36.424  45.406  1.00  0.00           H
ATOM   1526  HB3 LEU    97      22.252  35.111  44.508  1.00  0.00           H
ATOM   1527  CG  LEU    97      23.974  35.966  43.395  1.00  0.00           C
ATOM   1528  HG  LEU    97      23.581  35.744  42.403  1.00  0.00           H
ATOM   1529  CD1 LEU    97      24.827  37.262  43.319  1.00  0.00           C
ATOM   1530 HD11 LEU    97      25.723  36.908  42.808  1.00  0.00           H
ATOM   1531 HD12 LEU    97      25.036  37.774  44.259  1.00  0.00           H
ATOM   1532 HD13 LEU    97      24.242  37.956  42.717  1.00  0.00           H
ATOM   1533  CD2 LEU    97      24.786  34.696  43.795  1.00  0.00           C
ATOM   1534 HD21 LEU    97      24.235  33.792  43.534  1.00  0.00           H
ATOM   1535 HD22 LEU    97      25.721  34.550  43.255  1.00  0.00           H
ATOM   1536 HD23 LEU    97      24.991  34.646  44.863  1.00  0.00           H
ATOM   1537  C   LEU    97      20.417  36.728  44.989  1.00  0.00           C
ATOM   1538  O   LEU    97      20.665  36.796  46.172  1.00  0.00           O
ATOM   1539  N   PRO    98      19.185  36.477  44.493  1.00  0.00           N
ATOM   1540  CD  PRO    98      18.791  36.738  43.089  1.00  0.00           C
ATOM   1541  HD2 PRO    98      19.095  35.955  42.394  1.00  0.00           H
ATOM   1542  HD3 PRO    98      19.211  37.661  42.690  1.00  0.00           H
ATOM   1543  CG  PRO    98      17.256  36.829  43.103  1.00  0.00           C
ATOM   1544  HG2 PRO    98      16.784  36.513  42.173  1.00  0.00           H
ATOM   1545  HG3 PRO    98      17.006  37.867  43.319  1.00  0.00           H
ATOM   1546  CB  PRO    98      16.892  35.940  44.303  1.00  0.00           C
ATOM   1547  HB2 PRO    98      16.867  34.925  43.907  1.00  0.00           H
ATOM   1548  HB3 PRO    98      15.913  36.153  44.734  1.00  0.00           H
ATOM   1549  CA  PRO    98      18.047  36.037  45.310  1.00  0.00           C
ATOM   1550  HA  PRO    98      17.961  36.866  46.012  1.00  0.00           H
ATOM   1551  C   PRO    98      18.314  34.696  46.046  1.00  0.00           C
ATOM   1552  O   PRO    98      19.144  33.856  45.625  1.00  0.00           O
ATOM   1553  N   ASP    99      17.538  34.491  47.143  1.00  0.00           N
ATOM   1554  H   ASP    99      16.761  35.090  47.381  1.00  0.00           H
ATOM   1555  CA  ASP    99      17.697  33.323  47.983  1.00  0.00           C
ATOM   1556  HA  ASP    99      18.762  33.176  48.168  1.00  0.00           H
ATOM   1557  CB  ASP    99      16.960  33.486  49.320  1.00  0.00           C
ATOM   1558  HB2 ASP    99      15.891  33.635  49.166  1.00  0.00           H
ATOM   1559  HB3 ASP    99      17.064  32.619  49.971  1.00  0.00           H
ATOM   1560  CG  ASP    99      17.243  34.738  50.187  1.00  0.00           C
ATOM   1561  OD1 ASP    99      18.426  35.032  50.397  1.00  0.00           O
ATOM   1562  OD2 ASP    99      16.298  35.273  50.796  1.00  0.00           O
ATOM   1563  C   ASP    99      17.299  32.055  47.371  1.00  0.00           C
ATOM   1564  O   ASP    99      17.980  31.037  47.521  1.00  0.00           O
ATOM   1565  N   ALA   100      16.240  31.952  46.601  1.00  0.00           N
ATOM   1566  H   ALA   100      15.536  32.671  46.696  1.00  0.00           H
ATOM   1567  CA  ALA   100      16.003  30.757  45.741  1.00  0.00           C
ATOM   1568  HA  ALA   100      15.963  29.845  46.337  1.00  0.00           H
ATOM   1569  CB  ALA   100      14.740  30.977  44.973  1.00  0.00           C
ATOM   1570  HB1 ALA   100      14.556  30.275  44.161  1.00  0.00           H
ATOM   1571  HB2 ALA   100      14.629  32.010  44.644  1.00  0.00           H
ATOM   1572  HB3 ALA   100      13.876  30.891  45.633  1.00  0.00           H
ATOM   1573  C   ALA   100      17.122  30.464  44.763  1.00  0.00           C
ATOM   1574  O   ALA   100      17.451  29.380  44.422  1.00  0.00           O
ATOM   1575  N   MET   101      17.808  31.422  44.183  1.00  0.00           N
ATOM   1576  H   MET   101      17.717  32.378  44.498  1.00  0.00           H
ATOM   1577  CA  MET   101      18.717  31.227  43.030  1.00  0.00           C
ATOM   1578  HA  MET   101      18.054  30.587  42.448  1.00  0.00           H
ATOM   1579  CB  MET   101      19.137  32.530  42.382  1.00  0.00           C
ATOM   1580  HB2 MET   101      18.273  33.191  42.306  1.00  0.00           H
ATOM   1581  HB3 MET   101      19.856  33.110  42.961  1.00  0.00           H
ATOM   1582  CG  MET   101      19.679  32.470  40.940  1.00  0.00           C
ATOM   1583  HG2 MET   101      20.517  31.779  40.850  1.00  0.00           H
ATOM   1584  HG3 MET   101      18.925  32.093  40.249  1.00  0.00           H
ATOM   1585  SD  MET   101      20.258  34.027  40.285  1.00  0.00           S
ATOM   1586  CE  MET   101      21.203  33.388  38.900  1.00  0.00           C
ATOM   1587  HE1 MET   101      22.150  33.001  39.275  1.00  0.00           H
ATOM   1588  HE2 MET   101      20.609  32.708  38.290  1.00  0.00           H
ATOM   1589  HE3 MET   101      21.424  34.234  38.248  1.00  0.00           H
ATOM   1590  C   MET   101      19.990  30.389  43.419  1.00  0.00           C
ATOM   1591  O   MET   101      20.610  29.842  42.474  1.00  0.00           O
ATOM   1592  N   ARG   102      20.409  30.241  44.675  1.00  0.00           N
ATOM   1593  H   ARG   102      19.809  30.520  45.437  1.00  0.00           H
ATOM   1594  CA  ARG   102      21.685  29.629  45.138  1.00  0.00           C
ATOM   1595  HA  ARG   102      22.442  30.137  44.540  1.00  0.00           H
ATOM   1596  CB  ARG   102      22.112  29.932  46.642  1.00  0.00           C
ATOM   1597  HB2 ARG   102      21.483  29.417  47.368  1.00  0.00           H
ATOM   1598  HB3 ARG   102      23.172  29.680  46.684  1.00  0.00           H
ATOM   1599  CG  ARG   102      21.950  31.403  46.931  1.00  0.00           C
ATOM   1600  HG2 ARG   102      22.548  31.830  46.128  1.00  0.00           H
ATOM   1601  HG3 ARG   102      20.924  31.771  46.893  1.00  0.00           H
ATOM   1602  CD  ARG   102      22.593  31.696  48.244  1.00  0.00           C
ATOM   1603  HD2 ARG   102      21.977  31.207  48.997  1.00  0.00           H
ATOM   1604  HD3 ARG   102      23.602  31.285  48.235  1.00  0.00           H
ATOM   1605  NE  ARG   102      22.697  33.062  48.660  1.00  0.00           N
ATOM   1606  HE  ARG   102      23.525  33.544  48.343  1.00  0.00           H
ATOM   1607  CZ  ARG   102      21.852  33.708  49.426  1.00  0.00           C
ATOM   1608  NH1 ARG   102      20.814  33.095  50.033  1.00  0.00           N
ATOM   1609 HH11 ARG   102      20.629  32.103  50.003  1.00  0.00           H
ATOM   1610 HH12 ARG   102      20.148  33.702  50.490  1.00  0.00           H
ATOM   1611  NH2 ARG   102      22.030  35.004  49.623  1.00  0.00           N
ATOM   1612 HH21 ARG   102      22.929  35.422  49.434  1.00  0.00           H
ATOM   1613 HH22 ARG   102      21.512  35.494  50.339  1.00  0.00           H
ATOM   1614  C   ARG   102      21.634  28.090  44.864  1.00  0.00           C
ATOM   1615  O   ARG   102      22.674  27.540  44.712  1.00  0.00           O
ATOM   1616  N   THR   103      20.416  27.549  44.677  1.00  0.00           N
ATOM   1617  H   THR   103      19.627  28.177  44.724  1.00  0.00           H
ATOM   1618  CA  THR   103      20.135  26.092  44.358  1.00  0.00           C
ATOM   1619  HA  THR   103      21.068  25.603  44.078  1.00  0.00           H
ATOM   1620  CB  THR   103      19.438  25.437  45.602  1.00  0.00           C
ATOM   1621  HB  THR   103      19.485  24.373  45.371  1.00  0.00           H
ATOM   1622  CG2 THR   103      20.136  25.752  46.915  1.00  0.00           C
ATOM   1623 HG21 THR   103      21.208  25.644  46.751  1.00  0.00           H
ATOM   1624 HG22 THR   103      19.779  24.989  47.606  1.00  0.00           H
ATOM   1625 HG23 THR   103      20.029  26.735  47.374  1.00  0.00           H
ATOM   1626  OG1 THR   103      18.065  25.919  45.659  1.00  0.00           O
ATOM   1627  HG1 THR   103      17.615  25.228  46.153  1.00  0.00           H
ATOM   1628  C   THR   103      19.216  25.946  43.175  1.00  0.00           C
ATOM   1629  O   THR   103      18.748  24.877  42.966  1.00  0.00           O
ATOM   1630  N   THR   104      19.014  26.973  42.372  1.00  0.00           N
ATOM   1631  H   THR   104      19.460  27.836  42.650  1.00  0.00           H
ATOM   1632  CA  THR   104      18.348  26.835  41.000  1.00  0.00           C
ATOM   1633  HA  THR   104      17.307  26.668  41.278  1.00  0.00           H
ATOM   1634  CB  THR   104      18.420  28.184  40.205  1.00  0.00           C
ATOM   1635  HB  THR   104      18.294  29.041  40.867  1.00  0.00           H
ATOM   1636  CG2 THR   104      19.676  28.397  39.428  1.00  0.00           C
ATOM   1637 HG21 THR   104      20.525  28.370  40.110  1.00  0.00           H
ATOM   1638 HG22 THR   104      19.761  29.423  39.069  1.00  0.00           H
ATOM   1639 HG23 THR   104      19.714  27.654  38.631  1.00  0.00           H
ATOM   1640  OG1 THR   104      17.372  28.257  39.170  1.00  0.00           O
ATOM   1641  HG1 THR   104      16.518  28.384  39.589  1.00  0.00           H
ATOM   1642  C   THR   104      18.894  25.588  40.226  1.00  0.00           C
ATOM   1643  O   THR   104      20.061  25.182  40.274  1.00  0.00           O
ATOM   1644  N   GLN   105      17.976  25.078  39.378  1.00  0.00           N
ATOM   1645  H   GLN   105      17.109  25.586  39.274  1.00  0.00           H
ATOM   1646  CA  GLN   105      18.122  23.827  38.775  1.00  0.00           C
ATOM   1647  HA  GLN   105      18.834  23.249  39.363  1.00  0.00           H
ATOM   1648  CB  GLN   105      16.846  22.995  38.752  1.00  0.00           C
ATOM   1649  HB2 GLN   105      16.308  23.329  37.865  1.00  0.00           H
ATOM   1650  HB3 GLN   105      17.073  21.932  38.672  1.00  0.00           H
ATOM   1651  CG  GLN   105      16.044  23.104  40.067  1.00  0.00           C
ATOM   1652  HG2 GLN   105      16.730  23.087  40.913  1.00  0.00           H
ATOM   1653  HG3 GLN   105      15.433  24.006  40.028  1.00  0.00           H
ATOM   1654  CD  GLN   105      14.987  21.911  40.083  1.00  0.00           C
ATOM   1655  OE1 GLN   105      13.975  21.827  39.425  1.00  0.00           O
ATOM   1656  NE2 GLN   105      15.277  20.970  40.920  1.00  0.00           N
ATOM   1657 HE21 GLN   105      14.584  20.245  41.029  1.00  0.00           H
ATOM   1658 HE22 GLN   105      16.095  20.954  41.511  1.00  0.00           H
ATOM   1659  C   GLN   105      18.812  23.858  37.369  1.00  0.00           C
ATOM   1660  O   GLN   105      18.928  22.860  36.782  1.00  0.00           O
ATOM   1661  N   ASN   106      19.461  24.998  37.027  1.00  0.00           N
ATOM   1662  H   ASN   106      19.454  25.828  37.601  1.00  0.00           H
ATOM   1663  CA  ASN   106      19.749  25.456  35.679  1.00  0.00           C
ATOM   1664  HA  ASN   106      19.556  24.586  35.052  1.00  0.00           H
ATOM   1665  CB  ASN   106      18.842  26.720  35.369  1.00  0.00           C
ATOM   1666  HB2 ASN   106      18.877  27.349  36.259  1.00  0.00           H
ATOM   1667  HB3 ASN   106      19.237  27.419  34.632  1.00  0.00           H
ATOM   1668  CG  ASN   106      17.431  26.445  34.966  1.00  0.00           C
ATOM   1669  OD1 ASN   106      16.755  25.806  35.688  1.00  0.00           O
ATOM   1670  ND2 ASN   106      16.881  26.947  33.864  1.00  0.00           N
ATOM   1671 HD21 ASN   106      17.406  27.477  33.184  1.00  0.00           H
ATOM   1672 HD22 ASN   106      15.901  26.736  33.748  1.00  0.00           H
ATOM   1673  C   ASN   106      21.267  25.822  35.608  1.00  0.00           C
ATOM   1674  O   ASN   106      21.606  26.857  36.140  1.00  0.00           O
ATOM   1675  N   PRO   107      22.126  25.191  34.803  1.00  0.00           N
ATOM   1676  CD  PRO   107      21.836  23.901  34.286  1.00  0.00           C
ATOM   1677  HD2 PRO   107      21.182  23.835  33.416  1.00  0.00           H
ATOM   1678  HD3 PRO   107      21.336  23.348  35.081  1.00  0.00           H
ATOM   1679  CG  PRO   107      23.216  23.197  34.088  1.00  0.00           C
ATOM   1680  HG2 PRO   107      23.244  22.412  33.332  1.00  0.00           H
ATOM   1681  HG3 PRO   107      23.430  22.616  34.984  1.00  0.00           H
ATOM   1682  CB  PRO   107      24.191  24.336  33.884  1.00  0.00           C
ATOM   1683  HB2 PRO   107      24.107  24.621  32.835  1.00  0.00           H
ATOM   1684  HB3 PRO   107      25.206  24.090  34.196  1.00  0.00           H
ATOM   1685  CA  PRO   107      23.546  25.430  34.747  1.00  0.00           C
ATOM   1686  HA  PRO   107      24.006  25.304  35.727  1.00  0.00           H
ATOM   1687  C   PRO   107      23.985  26.773  34.099  1.00  0.00           C
ATOM   1688  O   PRO   107      25.053  27.219  34.278  1.00  0.00           O
ATOM   1689  N   ASP   108      23.172  27.373  33.212  1.00  0.00           N
ATOM   1690  H   ASP   108      22.317  26.919  32.925  1.00  0.00           H
ATOM   1691  CA  ASP   108      23.527  28.670  32.566  1.00  0.00           C
ATOM   1692  HA  ASP   108      24.606  28.734  32.428  1.00  0.00           H
ATOM   1693  CB  ASP   108      22.815  28.687  31.141  1.00  0.00           C
ATOM   1694  HB2 ASP   108      21.744  28.824  31.287  1.00  0.00           H
ATOM   1695  HB3 ASP   108      23.264  29.456  30.512  1.00  0.00           H
ATOM   1696  CG  ASP   108      23.053  27.370  30.489  1.00  0.00           C
ATOM   1697  OD1 ASP   108      22.134  26.537  30.379  1.00  0.00           O
ATOM   1698  OD2 ASP   108      24.213  27.088  30.072  1.00  0.00           O
ATOM   1699  C   ASP   108      23.193  29.953  33.458  1.00  0.00           C
ATOM   1700  O   ASP   108      24.037  30.863  33.522  1.00  0.00           O
ATOM   1701  N   GLU   109      22.087  30.062  34.139  1.00  0.00           N
ATOM   1702  H   GLU   109      21.548  29.208  34.175  1.00  0.00           H
ATOM   1703  CA  GLU   109      21.441  31.281  34.729  1.00  0.00           C
ATOM   1704  HA  GLU   109      21.002  31.881  33.932  1.00  0.00           H
ATOM   1705  CB  GLU   109      20.300  30.780  35.655  1.00  0.00           C
ATOM   1706  HB2 GLU   109      20.697  29.945  36.234  1.00  0.00           H
ATOM   1707  HB3 GLU   109      20.017  31.616  36.293  1.00  0.00           H
ATOM   1708  CG  GLU   109      19.090  30.322  34.779  1.00  0.00           C
ATOM   1709  HG2 GLU   109      19.290  29.683  33.919  1.00  0.00           H
ATOM   1710  HG3 GLU   109      18.399  29.746  35.394  1.00  0.00           H
ATOM   1711  CD  GLU   109      18.235  31.478  34.263  1.00  0.00           C
ATOM   1712  OE1 GLU   109      18.029  32.367  35.078  1.00  0.00           O
ATOM   1713  OE2 GLU   109      17.874  31.357  33.068  1.00  0.00           O
ATOM   1714  C   GLU   109      22.341  32.143  35.589  1.00  0.00           C
ATOM   1715  O   GLU   109      22.218  33.354  35.506  1.00  0.00           O
ATOM   1716  N   LEU   110      23.267  31.532  36.403  1.00  0.00           N
ATOM   1717  H   LEU   110      23.115  30.539  36.513  1.00  0.00           H
ATOM   1718  CA  LEU   110      24.375  32.302  37.140  1.00  0.00           C
ATOM   1719  HA  LEU   110      23.857  32.928  37.866  1.00  0.00           H
ATOM   1720  CB  LEU   110      25.258  31.306  37.980  1.00  0.00           C
ATOM   1721  HB2 LEU   110      24.552  30.668  38.514  1.00  0.00           H
ATOM   1722  HB3 LEU   110      25.838  30.750  37.243  1.00  0.00           H
ATOM   1723  CG  LEU   110      26.163  31.925  39.053  1.00  0.00           C
ATOM   1724  HG  LEU   110      26.772  32.683  38.561  1.00  0.00           H
ATOM   1725  CD1 LEU   110      25.481  32.630  40.176  1.00  0.00           C
ATOM   1726 HD11 LEU   110      25.207  33.622  39.817  1.00  0.00           H
ATOM   1727 HD12 LEU   110      26.168  32.783  41.007  1.00  0.00           H
ATOM   1728 HD13 LEU   110      24.675  31.965  40.488  1.00  0.00           H
ATOM   1729  CD2 LEU   110      26.887  30.720  39.643  1.00  0.00           C
ATOM   1730 HD21 LEU   110      27.439  30.170  38.880  1.00  0.00           H
ATOM   1731 HD22 LEU   110      27.614  31.034  40.391  1.00  0.00           H
ATOM   1732 HD23 LEU   110      26.137  30.071  40.096  1.00  0.00           H
ATOM   1733  C   LEU   110      25.357  33.088  36.184  1.00  0.00           C
ATOM   1734  O   LEU   110      25.652  34.249  36.365  1.00  0.00           O
ATOM   1735  N   TRP   111      25.794  32.497  35.075  1.00  0.00           N
ATOM   1736  H   TRP   111      25.447  31.585  34.815  1.00  0.00           H
ATOM   1737  CA  TRP   111      26.594  33.103  34.076  1.00  0.00           C
ATOM   1738  HA  TRP   111      27.368  33.752  34.483  1.00  0.00           H
ATOM   1739  CB  TRP   111      27.197  31.942  33.254  1.00  0.00           C
ATOM   1740  HB2 TRP   111      26.285  31.522  32.830  1.00  0.00           H
ATOM   1741  HB3 TRP   111      27.880  32.224  32.452  1.00  0.00           H
ATOM   1742  CG  TRP   111      27.721  30.837  34.128  1.00  0.00           C
ATOM   1743  CD1 TRP   111      27.449  29.447  34.011  1.00  0.00           C
ATOM   1744  HD1 TRP   111      26.688  28.963  33.417  1.00  0.00           H
ATOM   1745  NE1 TRP   111      28.313  28.687  34.827  1.00  0.00           N
ATOM   1746  HE1 TRP   111      28.157  27.730  35.112  1.00  0.00           H
ATOM   1747  CE2 TRP   111      29.033  29.580  35.636  1.00  0.00           C
ATOM   1748  CZ2 TRP   111      29.937  29.417  36.695  1.00  0.00           C
ATOM   1749  HZ2 TRP   111      30.138  28.366  36.842  1.00  0.00           H
ATOM   1750  CH2 TRP   111      30.579  30.450  37.322  1.00  0.00           C
ATOM   1751  HH2 TRP   111      31.318  30.330  38.101  1.00  0.00           H
ATOM   1752  CZ3 TRP   111      30.152  31.722  36.937  1.00  0.00           C
ATOM   1753  HZ3 TRP   111      30.440  32.581  37.525  1.00  0.00           H
ATOM   1754  CE3 TRP   111      29.368  31.955  35.808  1.00  0.00           C
ATOM   1755  HE3 TRP   111      29.137  32.963  35.496  1.00  0.00           H
ATOM   1756  CD2 TRP   111      28.738  30.889  35.158  1.00  0.00           C
ATOM   1757  C   TRP   111      25.782  33.994  33.101  1.00  0.00           C
ATOM   1758  O   TRP   111      26.362  35.006  32.585  1.00  0.00           O
ATOM   1759  N   GLU   112      24.538  33.710  32.903  1.00  0.00           N
ATOM   1760  H   GLU   112      24.143  32.869  33.298  1.00  0.00           H
ATOM   1761  CA  GLU   112      23.677  34.605  32.199  1.00  0.00           C
ATOM   1762  HA  GLU   112      24.262  34.902  31.328  1.00  0.00           H
ATOM   1763  CB  GLU   112      22.384  33.971  31.690  1.00  0.00           C
ATOM   1764  HB2 GLU   112      21.830  33.858  32.622  1.00  0.00           H
ATOM   1765  HB3 GLU   112      21.873  34.739  31.109  1.00  0.00           H
ATOM   1766  CG  GLU   112      22.437  32.613  31.003  1.00  0.00           C
ATOM   1767  HG2 GLU   112      23.416  32.163  31.171  1.00  0.00           H
ATOM   1768  HG3 GLU   112      21.727  31.991  31.548  1.00  0.00           H
ATOM   1769  CD  GLU   112      22.017  32.593  29.564  1.00  0.00           C
ATOM   1770  OE1 GLU   112      21.534  31.585  29.002  1.00  0.00           O
ATOM   1771  OE2 GLU   112      22.093  33.657  28.919  1.00  0.00           O
ATOM   1772  C   GLU   112      23.447  35.913  32.978  1.00  0.00           C
ATOM   1773  O   GLU   112      23.677  37.023  32.439  1.00  0.00           O
ATOM   1774  N   PHE   113      23.033  35.838  34.277  1.00  0.00           N
ATOM   1775  H   PHE   113      22.816  34.909  34.609  1.00  0.00           H
ATOM   1776  CA  PHE   113      22.838  37.001  35.115  1.00  0.00           C
ATOM   1777  HA  PHE   113      22.287  37.716  34.505  1.00  0.00           H
ATOM   1778  CB  PHE   113      22.034  36.673  36.382  1.00  0.00           C
ATOM   1779  HB2 PHE   113      20.980  36.715  36.107  1.00  0.00           H
ATOM   1780  HB3 PHE   113      22.303  35.664  36.693  1.00  0.00           H
ATOM   1781  CG  PHE   113      22.347  37.477  37.588  1.00  0.00           C
ATOM   1782  CD1 PHE   113      21.589  38.643  37.979  1.00  0.00           C
ATOM   1783  HD1 PHE   113      20.867  39.041  37.282  1.00  0.00           H
ATOM   1784  CE1 PHE   113      22.080  39.381  39.049  1.00  0.00           C
ATOM   1785  HE1 PHE   113      21.524  40.290  39.224  1.00  0.00           H
ATOM   1786  CZ  PHE   113      23.144  38.959  39.840  1.00  0.00           C
ATOM   1787  HZ  PHE   113      23.399  39.615  40.659  1.00  0.00           H
ATOM   1788  CE2 PHE   113      23.757  37.701  39.595  1.00  0.00           C
ATOM   1789  HE2 PHE   113      24.359  37.307  40.401  1.00  0.00           H
ATOM   1790  CD2 PHE   113      23.437  37.003  38.417  1.00  0.00           C
ATOM   1791  HD2 PHE   113      23.996  36.106  38.196  1.00  0.00           H
ATOM   1792  C   PHE   113      24.144  37.828  35.336  1.00  0.00           C
ATOM   1793  O   PHE   113      23.932  39.023  35.516  1.00  0.00           O
ATOM   1794  N   ILE   114      25.290  37.295  35.179  1.00  0.00           N
ATOM   1795  H   ILE   114      25.207  36.303  35.009  1.00  0.00           H
ATOM   1796  CA  ILE   114      26.589  37.983  35.330  1.00  0.00           C
ATOM   1797  HA  ILE   114      26.532  38.667  36.177  1.00  0.00           H
ATOM   1798  CB  ILE   114      27.773  37.020  35.648  1.00  0.00           C
ATOM   1799  HB  ILE   114      27.664  36.224  34.912  1.00  0.00           H
ATOM   1800  CG2 ILE   114      29.125  37.566  35.280  1.00  0.00           C
ATOM   1801 HG21 ILE   114      29.156  37.621  34.192  1.00  0.00           H
ATOM   1802 HG22 ILE   114      29.883  36.888  35.672  1.00  0.00           H
ATOM   1803 HG23 ILE   114      29.148  38.623  35.546  1.00  0.00           H
ATOM   1804  CG1 ILE   114      27.617  36.572  37.151  1.00  0.00           C
ATOM   1805 HG12 ILE   114      28.010  37.363  37.790  1.00  0.00           H
ATOM   1806 HG13 ILE   114      26.577  36.375  37.417  1.00  0.00           H
ATOM   1807  CD1 ILE   114      28.470  35.362  37.468  1.00  0.00           C
ATOM   1808 HD11 ILE   114      28.216  34.974  38.455  1.00  0.00           H
ATOM   1809 HD12 ILE   114      29.514  35.639  37.607  1.00  0.00           H
ATOM   1810 HD13 ILE   114      28.368  34.577  36.719  1.00  0.00           H
ATOM   1811  C   ILE   114      26.806  38.669  34.028  1.00  0.00           C
ATOM   1812  O   ILE   114      26.951  39.900  34.084  1.00  0.00           O
ATOM   1813  N   ALA   115      26.595  38.026  32.838  1.00  0.00           N
ATOM   1814  H   ALA   115      26.296  37.061  32.804  1.00  0.00           H
ATOM   1815  CA  ALA   115      26.788  38.622  31.501  1.00  0.00           C
ATOM   1816  HA  ALA   115      27.709  39.196  31.605  1.00  0.00           H
ATOM   1817  CB  ALA   115      26.913  37.479  30.488  1.00  0.00           C
ATOM   1818  HB1 ALA   115      27.691  36.823  30.878  1.00  0.00           H
ATOM   1819  HB2 ALA   115      27.299  37.883  29.552  1.00  0.00           H
ATOM   1820  HB3 ALA   115      25.958  36.957  30.425  1.00  0.00           H
ATOM   1821  C   ALA   115      25.722  39.631  31.040  1.00  0.00           C
ATOM   1822  O   ALA   115      26.064  40.568  30.315  1.00  0.00           O
ATOM   1823  N   ASP   116      24.477  39.460  31.494  1.00  0.00           N
ATOM   1824  H   ASP   116      24.252  38.629  32.022  1.00  0.00           H
ATOM   1825  CA  ASP   116      23.445  40.490  31.388  1.00  0.00           C
ATOM   1826  HA  ASP   116      23.511  40.750  30.332  1.00  0.00           H
ATOM   1827  CB  ASP   116      22.092  39.981  31.800  1.00  0.00           C
ATOM   1828  HB2 ASP   116      22.239  39.408  32.715  1.00  0.00           H
ATOM   1829  HB3 ASP   116      21.379  40.783  31.995  1.00  0.00           H
ATOM   1830  CG  ASP   116      21.531  39.051  30.739  1.00  0.00           C
ATOM   1831  OD1 ASP   116      21.748  39.285  29.506  1.00  0.00           O
ATOM   1832  OD2 ASP   116      20.991  37.954  31.017  1.00  0.00           O
ATOM   1833  C   ASP   116      23.918  41.652  32.283  1.00  0.00           C
ATOM   1834  O   ASP   116      23.773  42.855  32.011  1.00  0.00           O
ATOM   1835  N   SER   117      24.468  41.372  33.510  1.00  0.00           N
ATOM   1836  H   SER   117      24.685  40.452  33.868  1.00  0.00           H
ATOM   1837  CA  SER   117      24.856  42.444  34.384  1.00  0.00           C
ATOM   1838  HA  SER   117      23.938  43.030  34.419  1.00  0.00           H
ATOM   1839  CB  SER   117      25.136  42.038  35.795  1.00  0.00           C
ATOM   1840  HB2 SER   117      25.874  41.241  35.705  1.00  0.00           H
ATOM   1841  HB3 SER   117      25.645  42.804  36.381  1.00  0.00           H
ATOM   1842  OG  SER   117      23.925  41.487  36.381  1.00  0.00           O
ATOM   1843  HG  SER   117      23.740  40.608  36.040  1.00  0.00           H
ATOM   1844  C   SER   117      26.013  43.337  33.811  1.00  0.00           C
ATOM   1845  O   SER   117      25.934  44.537  33.935  1.00  0.00           O
ATOM   1846  N   LEU   118      27.015  42.700  33.320  1.00  0.00           N
ATOM   1847  H   LEU   118      27.017  41.721  33.566  1.00  0.00           H
ATOM   1848  CA  LEU   118      28.101  43.260  32.475  1.00  0.00           C
ATOM   1849  HA  LEU   118      28.737  43.936  33.047  1.00  0.00           H
ATOM   1850  CB  LEU   118      28.990  42.104  32.006  1.00  0.00           C
ATOM   1851  HB2 LEU   118      28.345  41.315  31.620  1.00  0.00           H
ATOM   1852  HB3 LEU   118      29.730  42.523  31.324  1.00  0.00           H
ATOM   1853  CG  LEU   118      29.889  41.569  33.100  1.00  0.00           C
ATOM   1854  HG  LEU   118      29.252  41.310  33.946  1.00  0.00           H
ATOM   1855  CD1 LEU   118      30.579  40.281  32.596  1.00  0.00           C
ATOM   1856 HD11 LEU   118      29.892  39.459  32.390  1.00  0.00           H
ATOM   1857 HD12 LEU   118      31.201  39.919  33.415  1.00  0.00           H
ATOM   1858 HD13 LEU   118      31.134  40.548  31.697  1.00  0.00           H
ATOM   1859  CD2 LEU   118      30.979  42.515  33.538  1.00  0.00           C
ATOM   1860 HD21 LEU   118      31.825  42.547  32.852  1.00  0.00           H
ATOM   1861 HD22 LEU   118      30.656  43.534  33.749  1.00  0.00           H
ATOM   1862 HD23 LEU   118      31.367  42.090  34.463  1.00  0.00           H
ATOM   1863  C   LEU   118      27.590  44.085  31.202  1.00  0.00           C
ATOM   1864  O   LEU   118      28.093  45.163  30.893  1.00  0.00           O
ATOM   1865  N   LYS   119      26.626  43.524  30.530  1.00  0.00           N
ATOM   1866  H   LYS   119      26.206  42.688  30.910  1.00  0.00           H
ATOM   1867  CA  LYS   119      25.855  44.273  29.510  1.00  0.00           C
ATOM   1868  HA  LYS   119      26.564  44.699  28.801  1.00  0.00           H
ATOM   1869  CB  LYS   119      24.864  43.339  28.718  1.00  0.00           C
ATOM   1870  HB2 LYS   119      25.541  42.651  28.210  1.00  0.00           H
ATOM   1871  HB3 LYS   119      24.278  42.795  29.459  1.00  0.00           H
ATOM   1872  CG  LYS   119      23.825  43.926  27.736  1.00  0.00           C
ATOM   1873  HG2 LYS   119      23.245  43.121  27.284  1.00  0.00           H
ATOM   1874  HG3 LYS   119      23.158  44.592  28.284  1.00  0.00           H
ATOM   1875  CD  LYS   119      24.552  44.568  26.577  1.00  0.00           C
ATOM   1876  HD2 LYS   119      25.161  45.391  26.953  1.00  0.00           H
ATOM   1877  HD3 LYS   119      25.216  43.874  26.064  1.00  0.00           H
ATOM   1878  CE  LYS   119      23.517  45.196  25.613  1.00  0.00           C
ATOM   1879  HE2 LYS   119      23.131  44.388  24.991  1.00  0.00           H
ATOM   1880  HE3 LYS   119      22.708  45.697  26.145  1.00  0.00           H
ATOM   1881  NZ  LYS   119      24.108  46.209  24.765  1.00  0.00           N
ATOM   1882  HZ1 LYS   119      24.971  45.910  24.336  1.00  0.00           H
ATOM   1883  HZ2 LYS   119      24.297  47.039  25.310  1.00  0.00           H
ATOM   1884  HZ3 LYS   119      23.410  46.523  24.106  1.00  0.00           H
ATOM   1885  C   LYS   119      25.199  45.582  30.042  1.00  0.00           C
ATOM   1886  O   LYS   119      25.464  46.664  29.537  1.00  0.00           O
ATOM   1887  N   ALA   120      24.317  45.440  31.017  1.00  0.00           N
ATOM   1888  H   ALA   120      24.102  44.560  31.464  1.00  0.00           H
ATOM   1889  CA  ALA   120      23.762  46.611  31.706  1.00  0.00           C
ATOM   1890  HA  ALA   120      23.102  47.062  30.965  1.00  0.00           H
ATOM   1891  CB  ALA   120      22.783  46.055  32.757  1.00  0.00           C
ATOM   1892  HB1 ALA   120      22.352  45.092  32.478  1.00  0.00           H
ATOM   1893  HB2 ALA   120      21.896  46.687  32.799  1.00  0.00           H
ATOM   1894  HB3 ALA   120      23.256  45.891  33.724  1.00  0.00           H
ATOM   1895  C   ALA   120      24.769  47.625  32.419  1.00  0.00           C
ATOM   1896  O   ALA   120      24.546  48.837  32.397  1.00  0.00           O
ATOM   1897  N   PHE   121      25.947  47.137  32.767  1.00  0.00           N
ATOM   1898  H   PHE   121      26.137  46.148  32.692  1.00  0.00           H
ATOM   1899  CA  PHE   121      27.086  47.945  33.187  1.00  0.00           C
ATOM   1900  HA  PHE   121      26.716  48.650  33.930  1.00  0.00           H
ATOM   1901  CB  PHE   121      28.173  46.992  33.800  1.00  0.00           C
ATOM   1902  HB2 PHE   121      27.739  46.191  34.400  1.00  0.00           H
ATOM   1903  HB3 PHE   121      28.742  46.588  32.963  1.00  0.00           H
ATOM   1904  CG  PHE   121      29.231  47.690  34.668  1.00  0.00           C
ATOM   1905  CD1 PHE   121      29.132  47.813  36.052  1.00  0.00           C
ATOM   1906  HD1 PHE   121      28.266  47.365  36.515  1.00  0.00           H
ATOM   1907  CE1 PHE   121      30.073  48.555  36.831  1.00  0.00           C
ATOM   1908  HE1 PHE   121      30.002  48.680  37.900  1.00  0.00           H
ATOM   1909  CZ  PHE   121      31.064  49.290  36.113  1.00  0.00           C
ATOM   1910  HZ  PHE   121      31.654  50.003  36.670  1.00  0.00           H
ATOM   1911  CE2 PHE   121      31.196  49.179  34.743  1.00  0.00           C
ATOM   1912  HE2 PHE   121      31.912  49.781  34.202  1.00  0.00           H
ATOM   1913  CD2 PHE   121      30.334  48.315  34.007  1.00  0.00           C
ATOM   1914  HD2 PHE   121      30.324  48.359  32.928  1.00  0.00           H
ATOM   1915  C   PHE   121      27.639  48.773  31.997  1.00  0.00           C
ATOM   1916  O   PHE   121      27.637  50.029  31.984  1.00  0.00           O
ATOM   1917  N   ILE   122      27.887  48.106  30.888  1.00  0.00           N
ATOM   1918  H   ILE   122      27.921  47.097  30.928  1.00  0.00           H
ATOM   1919  CA  ILE   122      28.562  48.700  29.714  1.00  0.00           C
ATOM   1920  HA  ILE   122      29.394  49.255  30.146  1.00  0.00           H
ATOM   1921  CB  ILE   122      29.127  47.732  28.636  1.00  0.00           C
ATOM   1922  HB  ILE   122      28.351  46.981  28.491  1.00  0.00           H
ATOM   1923  CG2 ILE   122      29.267  48.460  27.288  1.00  0.00           C
ATOM   1924 HG21 ILE   122      29.755  49.427  27.418  1.00  0.00           H
ATOM   1925 HG22 ILE   122      28.313  48.593  26.779  1.00  0.00           H
ATOM   1926 HG23 ILE   122      29.760  47.859  26.523  1.00  0.00           H
ATOM   1927  CG1 ILE   122      30.480  47.149  29.081  1.00  0.00           C
ATOM   1928 HG12 ILE   122      31.252  47.899  28.905  1.00  0.00           H
ATOM   1929 HG13 ILE   122      30.403  46.877  30.133  1.00  0.00           H
ATOM   1930  CD1 ILE   122      30.871  45.886  28.199  1.00  0.00           C
ATOM   1931 HD11 ILE   122      31.673  45.259  28.586  1.00  0.00           H
ATOM   1932 HD12 ILE   122      31.338  46.134  27.245  1.00  0.00           H
ATOM   1933 HD13 ILE   122      30.022  45.309  27.833  1.00  0.00           H
ATOM   1934  C   ILE   122      27.604  49.881  29.112  1.00  0.00           C
ATOM   1935  O   ILE   122      28.009  51.005  28.877  1.00  0.00           O
ATOM   1936  N   ASP   123      26.328  49.538  29.049  1.00  0.00           N
ATOM   1937  H   ASP   123      26.100  48.657  29.490  1.00  0.00           H
ATOM   1938  CA  ASP   123      25.333  50.393  28.415  1.00  0.00           C
ATOM   1939  HA  ASP   123      25.795  50.677  27.470  1.00  0.00           H
ATOM   1940  CB  ASP   123      24.036  49.617  28.266  1.00  0.00           C
ATOM   1941  HB2 ASP   123      23.725  49.294  29.260  1.00  0.00           H
ATOM   1942  HB3 ASP   123      23.334  50.386  27.941  1.00  0.00           H
ATOM   1943  CG  ASP   123      24.042  48.503  27.211  1.00  0.00           C
ATOM   1944  OD1 ASP   123      23.078  47.680  27.282  1.00  0.00           O
ATOM   1945  OD2 ASP   123      24.747  48.545  26.209  1.00  0.00           O
ATOM   1946  C   ASP   123      25.050  51.778  29.157  1.00  0.00           C
ATOM   1947  O   ASP   123      24.537  52.782  28.611  1.00  0.00           O
ATOM   1948  N   GLU   124      25.533  51.886  30.442  1.00  0.00           N
ATOM   1949  H   GLU   124      26.158  51.169  30.783  1.00  0.00           H
ATOM   1950  CA  GLU   124      25.412  53.048  31.352  1.00  0.00           C
ATOM   1951  HA  GLU   124      24.803  53.848  30.932  1.00  0.00           H
ATOM   1952  CB  GLU   124      24.578  52.612  32.620  1.00  0.00           C
ATOM   1953  HB2 GLU   124      23.646  52.121  32.340  1.00  0.00           H
ATOM   1954  HB3 GLU   124      25.239  51.895  33.106  1.00  0.00           H
ATOM   1955  CG  GLU   124      24.367  53.861  33.566  1.00  0.00           C
ATOM   1956  HG2 GLU   124      24.025  53.430  34.507  1.00  0.00           H
ATOM   1957  HG3 GLU   124      25.285  54.413  33.761  1.00  0.00           H
ATOM   1958  CD  GLU   124      23.268  54.718  32.862  1.00  0.00           C
ATOM   1959  OE1 GLU   124      22.218  54.180  32.486  1.00  0.00           O
ATOM   1960  OE2 GLU   124      23.491  55.912  32.538  1.00  0.00           O
ATOM   1961  C   GLU   124      26.780  53.679  31.576  1.00  0.00           C
ATOM   1962  O   GLU   124      26.962  54.946  31.498  1.00  0.00           O
ATOM   1963  N   GLN   125      27.849  52.892  31.790  1.00  0.00           N
ATOM   1964  H   GLN   125      27.746  51.896  31.660  1.00  0.00           H
ATOM   1965  CA  GLN   125      29.173  53.389  32.085  1.00  0.00           C
ATOM   1966  HA  GLN   125      28.943  54.240  32.727  1.00  0.00           H
ATOM   1967  CB  GLN   125      29.886  52.284  32.930  1.00  0.00           C
ATOM   1968  HB2 GLN   125      29.664  51.301  32.517  1.00  0.00           H
ATOM   1969  HB3 GLN   125      30.948  52.474  33.082  1.00  0.00           H
ATOM   1970  CG  GLN   125      29.293  52.299  34.352  1.00  0.00           C
ATOM   1971  HG2 GLN   125      28.205  52.372  34.352  1.00  0.00           H
ATOM   1972  HG3 GLN   125      29.608  51.426  34.924  1.00  0.00           H
ATOM   1973  CD  GLN   125      29.755  53.401  35.212  1.00  0.00           C
ATOM   1974  OE1 GLN   125      30.599  54.228  34.864  1.00  0.00           O
ATOM   1975  NE2 GLN   125      29.216  53.352  36.407  1.00  0.00           N
ATOM   1976 HE21 GLN   125      29.418  54.114  37.039  1.00  0.00           H
ATOM   1977 HE22 GLN   125      28.501  52.696  36.689  1.00  0.00           H
ATOM   1978  C   GLN   125      30.041  53.986  30.919  1.00  0.00           C
ATOM   1979  O   GLN   125      30.933  54.823  31.243  1.00  0.00           O
ATOM   1980  N   PHE   126      29.578  53.667  29.658  1.00  0.00           N
ATOM   1981  H   PHE   126      28.725  53.126  29.655  1.00  0.00           H
ATOM   1982  CA  PHE   126      30.125  54.208  28.428  1.00  0.00           C
ATOM   1983  HA  PHE   126      30.910  54.947  28.585  1.00  0.00           H
ATOM   1984  CB  PHE   126      30.860  53.165  27.588  1.00  0.00           C
ATOM   1985  HB2 PHE   126      30.208  52.360  27.251  1.00  0.00           H
ATOM   1986  HB3 PHE   126      31.165  53.644  26.658  1.00  0.00           H
ATOM   1987  CG  PHE   126      32.173  52.600  28.199  1.00  0.00           C
ATOM   1988  CD1 PHE   126      32.040  51.269  28.633  1.00  0.00           C
ATOM   1989  HD1 PHE   126      31.112  50.720  28.670  1.00  0.00           H
ATOM   1990  CE1 PHE   126      33.139  50.601  29.215  1.00  0.00           C
ATOM   1991  HE1 PHE   126      33.117  49.611  29.648  1.00  0.00           H
ATOM   1992  CZ  PHE   126      34.359  51.256  29.176  1.00  0.00           C
ATOM   1993  HZ  PHE   126      35.252  50.763  29.530  1.00  0.00           H
ATOM   1994  CE2 PHE   126      34.475  52.591  28.735  1.00  0.00           C
ATOM   1995  HE2 PHE   126      35.468  52.984  28.901  1.00  0.00           H
ATOM   1996  CD2 PHE   126      33.383  53.262  28.259  1.00  0.00           C
ATOM   1997  HD2 PHE   126      33.397  54.309  27.991  1.00  0.00           H
ATOM   1998  C   PHE   126      29.092  54.879  27.511  1.00  0.00           C
ATOM   1999  O   PHE   126      28.577  54.290  26.617  1.00  0.00           O
ATOM   2000  N   PRO   127      28.743  56.175  27.797  1.00  0.00           N
ATOM   2001  CD  PRO   127      29.435  57.107  28.660  1.00  0.00           C
ATOM   2002  HD2 PRO   127      30.522  57.126  28.581  1.00  0.00           H
ATOM   2003  HD3 PRO   127      29.112  56.850  29.669  1.00  0.00           H
ATOM   2004  CG  PRO   127      28.815  58.514  28.285  1.00  0.00           C
ATOM   2005  HG2 PRO   127      29.449  58.934  27.504  1.00  0.00           H
ATOM   2006  HG3 PRO   127      28.737  59.134  29.178  1.00  0.00           H
ATOM   2007  CB  PRO   127      27.441  58.094  27.761  1.00  0.00           C
ATOM   2008  HB2 PRO   127      27.041  58.946  27.212  1.00  0.00           H
ATOM   2009  HB3 PRO   127      26.920  57.794  28.669  1.00  0.00           H
ATOM   2010  CA  PRO   127      27.711  56.789  27.020  1.00  0.00           C
ATOM   2011  HA  PRO   127      26.822  56.158  27.067  1.00  0.00           H
ATOM   2012  C   PRO   127      28.021  57.123  25.537  1.00  0.00           C
ATOM   2013  O   PRO   127      27.116  57.242  24.683  1.00  0.00           O
ATOM   2014  N   GLN   128      29.270  57.169  25.147  1.00  0.00           N
ATOM   2015  H   GLN   128      29.890  57.078  25.941  1.00  0.00           H
ATOM   2016  CA  GLN   128      29.812  57.366  23.813  1.00  0.00           C
ATOM   2017  HA  GLN   128      29.180  58.011  23.202  1.00  0.00           H
ATOM   2018  CB  GLN   128      31.150  58.061  23.883  1.00  0.00           C
ATOM   2019  HB2 GLN   128      31.933  57.374  24.204  1.00  0.00           H
ATOM   2020  HB3 GLN   128      31.282  58.415  22.861  1.00  0.00           H
ATOM   2021  CG  GLN   128      31.247  59.406  24.765  1.00  0.00           C
ATOM   2022  HG2 GLN   128      31.058  59.157  25.810  1.00  0.00           H
ATOM   2023  HG3 GLN   128      32.258  59.808  24.703  1.00  0.00           H
ATOM   2024  CD  GLN   128      30.243  60.533  24.487  1.00  0.00           C
ATOM   2025  OE1 GLN   128      29.054  60.433  24.826  1.00  0.00           O
ATOM   2026  NE2 GLN   128      30.479  61.370  23.556  1.00  0.00           N
ATOM   2027 HE21 GLN   128      29.772  62.038  23.283  1.00  0.00           H
ATOM   2028 HE22 GLN   128      31.361  61.446  23.069  1.00  0.00           H
ATOM   2029  C   GLN   128      30.082  56.031  23.037  1.00  0.00           C
ATOM   2030  O   GLN   128      30.131  56.039  21.781  1.00  0.00           O
ATOM   2031  N   GLY   129      29.971  54.825  23.643  1.00  0.00           N
ATOM   2032  H   GLY   129      29.707  54.791  24.617  1.00  0.00           H
ATOM   2033  CA  GLY   129      30.194  53.546  23.006  1.00  0.00           C
ATOM   2034  HA2 GLY   129      29.604  52.796  23.533  1.00  0.00           H
ATOM   2035  HA3 GLY   129      29.919  53.653  21.956  1.00  0.00           H
ATOM   2036  C   GLY   129      31.617  52.993  23.051  1.00  0.00           C
ATOM   2037  O   GLY   129      32.591  53.748  23.181  1.00  0.00           O
ATOM   2038  N   ILE   130      31.697  51.668  23.057  1.00  0.00           N
ATOM   2039  H   ILE   130      30.841  51.136  23.106  1.00  0.00           H
ATOM   2040  CA  ILE   130      32.915  50.860  23.183  1.00  0.00           C
ATOM   2041  HA  ILE   130      33.752  51.535  23.000  1.00  0.00           H
ATOM   2042  CB  ILE   130      33.091  50.329  24.641  1.00  0.00           C
ATOM   2043  HB  ILE   130      33.325  51.184  25.274  1.00  0.00           H
ATOM   2044  CG2 ILE   130      31.847  49.632  25.168  1.00  0.00           C
ATOM   2045 HG21 ILE   130      32.045  49.436  26.222  1.00  0.00           H
ATOM   2046 HG22 ILE   130      31.790  48.639  24.724  1.00  0.00           H
ATOM   2047 HG23 ILE   130      30.911  50.164  25.003  1.00  0.00           H
ATOM   2048  CG1 ILE   130      34.246  49.382  24.782  1.00  0.00           C
ATOM   2049 HG12 ILE   130      34.449  48.944  25.760  1.00  0.00           H
ATOM   2050 HG13 ILE   130      34.188  48.540  24.092  1.00  0.00           H
ATOM   2051  CD1 ILE   130      35.599  50.055  24.546  1.00  0.00           C
ATOM   2052 HD11 ILE   130      36.461  49.393  24.459  1.00  0.00           H
ATOM   2053 HD12 ILE   130      35.847  50.688  25.398  1.00  0.00           H
ATOM   2054 HD13 ILE   130      35.736  50.606  23.616  1.00  0.00           H
ATOM   2055  C   ILE   130      32.875  49.635  22.165  1.00  0.00           C
ATOM   2056  O   ILE   130      31.865  48.927  22.128  1.00  0.00           O
ATOM   2057  N   SER   131      34.011  49.351  21.614  1.00  0.00           N
ATOM   2058  H   SER   131      34.761  50.013  21.761  1.00  0.00           H
ATOM   2059  CA  SER   131      34.351  48.310  20.616  1.00  0.00           C
ATOM   2060  HA  SER   131      33.595  47.526  20.588  1.00  0.00           H
ATOM   2061  CB  SER   131      34.346  49.012  19.242  1.00  0.00           C
ATOM   2062  HB2 SER   131      33.371  49.474  19.088  1.00  0.00           H
ATOM   2063  HB3 SER   131      35.175  49.697  19.062  1.00  0.00           H
ATOM   2064  OG  SER   131      34.469  48.037  18.271  1.00  0.00           O
ATOM   2065  HG  SER   131      33.647  47.551  18.176  1.00  0.00           H
ATOM   2066  C   SER   131      35.603  47.443  20.823  1.00  0.00           C
ATOM   2067  O   SER   131      35.530  46.203  20.636  1.00  0.00           O
ATOM   2068  N   GLU   132      36.733  48.040  21.216  1.00  0.00           N
ATOM   2069  H   GLU   132      36.809  49.047  21.222  1.00  0.00           H
ATOM   2070  CA  GLU   132      38.003  47.392  21.513  1.00  0.00           C
ATOM   2071  HA  GLU   132      38.212  46.728  20.675  1.00  0.00           H
ATOM   2072  CB  GLU   132      39.087  48.466  21.746  1.00  0.00           C
ATOM   2073  HB2 GLU   132      39.194  49.144  20.900  1.00  0.00           H
ATOM   2074  HB3 GLU   132      38.610  49.086  22.505  1.00  0.00           H
ATOM   2075  CG  GLU   132      40.418  47.921  22.259  1.00  0.00           C
ATOM   2076  HG2 GLU   132      40.778  48.835  22.731  1.00  0.00           H
ATOM   2077  HG3 GLU   132      40.300  47.106  22.973  1.00  0.00           H
ATOM   2078  CD  GLU   132      41.436  47.500  21.225  1.00  0.00           C
ATOM   2079  OE1 GLU   132      42.503  46.896  21.529  1.00  0.00           O
ATOM   2080  OE2 GLU   132      41.194  47.686  20.017  1.00  0.00           O
ATOM   2081  C   GLU   132      37.877  46.496  22.760  1.00  0.00           C
ATOM   2082  O   GLU   132      37.554  46.922  23.841  1.00  0.00           O
ATOM   2083  N   PRO   133      37.985  45.164  22.658  1.00  0.00           N
ATOM   2084  CD  PRO   133      38.452  44.481  21.443  1.00  0.00           C
ATOM   2085  HD2 PRO   133      39.416  44.797  21.044  1.00  0.00           H
ATOM   2086  HD3 PRO   133      37.642  44.774  20.775  1.00  0.00           H
ATOM   2087  CG  PRO   133      38.436  42.989  21.763  1.00  0.00           C
ATOM   2088  HG2 PRO   133      39.438  42.645  22.023  1.00  0.00           H
ATOM   2089  HG3 PRO   133      38.086  42.483  20.864  1.00  0.00           H
ATOM   2090  CB  PRO   133      37.469  42.877  22.950  1.00  0.00           C
ATOM   2091  HB2 PRO   133      37.741  42.105  23.670  1.00  0.00           H
ATOM   2092  HB3 PRO   133      36.526  42.625  22.464  1.00  0.00           H
ATOM   2093  CA  PRO   133      37.489  44.220  23.664  1.00  0.00           C
ATOM   2094  HA  PRO   133      36.459  44.517  23.865  1.00  0.00           H
ATOM   2095  C   PRO   133      38.344  44.147  24.949  1.00  0.00           C
ATOM   2096  O   PRO   133      39.537  43.855  24.955  1.00  0.00           O
ATOM   2097  N   ILE   134      37.708  44.366  26.048  1.00  0.00           N
ATOM   2098  H   ILE   134      36.700  44.344  25.998  1.00  0.00           H
ATOM   2099  CA  ILE   134      38.287  44.642  27.409  1.00  0.00           C
ATOM   2100  HA  ILE   134      39.136  45.288  27.183  1.00  0.00           H
ATOM   2101  CB  ILE   134      37.229  45.415  28.245  1.00  0.00           C
ATOM   2102  HB  ILE   134      36.386  44.731  28.345  1.00  0.00           H
ATOM   2103  CG2 ILE   134      37.797  45.717  29.634  1.00  0.00           C
ATOM   2104 HG21 ILE   134      37.275  46.497  30.188  1.00  0.00           H
ATOM   2105 HG22 ILE   134      38.818  46.078  29.514  1.00  0.00           H
ATOM   2106 HG23 ILE   134      37.888  44.835  30.268  1.00  0.00           H
ATOM   2107  CG1 ILE   134      36.741  46.677  27.579  1.00  0.00           C
ATOM   2108 HG12 ILE   134      37.399  47.527  27.758  1.00  0.00           H
ATOM   2109 HG13 ILE   134      36.661  46.445  26.518  1.00  0.00           H
ATOM   2110  CD1 ILE   134      35.413  47.170  28.208  1.00  0.00           C
ATOM   2111 HD11 ILE   134      35.523  47.377  29.272  1.00  0.00           H
ATOM   2112 HD12 ILE   134      34.552  46.517  28.064  1.00  0.00           H
ATOM   2113 HD13 ILE   134      35.217  48.151  27.776  1.00  0.00           H
ATOM   2114  C   ILE   134      38.761  43.370  28.086  1.00  0.00           C
ATOM   2115  O   ILE   134      37.972  42.527  28.358  1.00  0.00           O
ATOM   2116  N   PRO   135      40.012  43.306  28.495  1.00  0.00           N
ATOM   2117  CD  PRO   135      41.024  44.349  28.379  1.00  0.00           C
ATOM   2118  HD2 PRO   135      40.966  45.173  29.090  1.00  0.00           H
ATOM   2119  HD3 PRO   135      41.155  44.737  27.369  1.00  0.00           H
ATOM   2120  CG  PRO   135      42.357  43.644  28.647  1.00  0.00           C
ATOM   2121  HG2 PRO   135      43.164  44.297  28.982  1.00  0.00           H
ATOM   2122  HG3 PRO   135      42.716  43.325  27.669  1.00  0.00           H
ATOM   2123  CB  PRO   135      42.024  42.406  29.488  1.00  0.00           C
ATOM   2124  HB2 PRO   135      42.481  42.453  30.477  1.00  0.00           H
ATOM   2125  HB3 PRO   135      42.454  41.574  28.933  1.00  0.00           H
ATOM   2126  CA  PRO   135      40.478  42.285  29.446  1.00  0.00           C
ATOM   2127  HA  PRO   135      40.168  41.312  29.069  1.00  0.00           H
ATOM   2128  C   PRO   135      39.808  42.366  30.767  1.00  0.00           C
ATOM   2129  O   PRO   135      39.790  43.465  31.393  1.00  0.00           O
ATOM   2130  N   LEU   136      39.383  41.226  31.257  1.00  0.00           N
ATOM   2131  H   LEU   136      39.433  40.367  30.729  1.00  0.00           H
ATOM   2132  CA  LEU   136      38.740  41.056  32.572  1.00  0.00           C
ATOM   2133  HA  LEU   136      38.626  42.014  33.077  1.00  0.00           H
ATOM   2134  CB  LEU   136      37.290  40.637  32.363  1.00  0.00           C
ATOM   2135  HB2 LEU   136      36.846  41.220  31.556  1.00  0.00           H
ATOM   2136  HB3 LEU   136      37.267  39.608  32.005  1.00  0.00           H
ATOM   2137  CG  LEU   136      36.260  40.841  33.507  1.00  0.00           C
ATOM   2138  HG  LEU   136      36.526  41.708  34.110  1.00  0.00           H
ATOM   2139  CD1 LEU   136      34.816  40.944  32.996  1.00  0.00           C
ATOM   2140 HD11 LEU   136      34.147  40.958  33.856  1.00  0.00           H
ATOM   2141 HD12 LEU   136      34.697  40.054  32.378  1.00  0.00           H
ATOM   2142 HD13 LEU   136      34.794  41.883  32.442  1.00  0.00           H
ATOM   2143  CD2 LEU   136      36.324  39.556  34.311  1.00  0.00           C
ATOM   2144 HD21 LEU   136      37.371  39.291  34.455  1.00  0.00           H
ATOM   2145 HD22 LEU   136      35.746  39.752  35.214  1.00  0.00           H
ATOM   2146 HD23 LEU   136      35.895  38.719  33.762  1.00  0.00           H
ATOM   2147  C   LEU   136      39.519  40.182  33.634  1.00  0.00           C
ATOM   2148  O   LEU   136      39.904  39.032  33.298  1.00  0.00           O
ATOM   2149  N   GLY   137      39.587  40.662  34.889  1.00  0.00           N
ATOM   2150  H   GLY   137      39.177  41.567  35.074  1.00  0.00           H
ATOM   2151  CA  GLY   137      39.973  39.849  36.050  1.00  0.00           C
ATOM   2152  HA2 GLY   137      40.464  38.959  35.653  1.00  0.00           H
ATOM   2153  HA3 GLY   137      40.651  40.363  36.730  1.00  0.00           H
ATOM   2154  C   GLY   137      38.746  39.289  36.827  1.00  0.00           C
ATOM   2155  O   GLY   137      37.950  39.996  37.388  1.00  0.00           O
ATOM   2156  N   PHE   138      38.540  37.934  36.784  1.00  0.00           N
ATOM   2157  H   PHE   138      39.168  37.425  36.179  1.00  0.00           H
ATOM   2158  CA  PHE   138      37.446  37.324  37.509  1.00  0.00           C
ATOM   2159  HA  PHE   138      36.717  38.118  37.684  1.00  0.00           H
ATOM   2160  CB  PHE   138      36.625  36.450  36.509  1.00  0.00           C
ATOM   2161  HB2 PHE   138      36.329  37.201  35.776  1.00  0.00           H
ATOM   2162  HB3 PHE   138      37.309  35.831  35.929  1.00  0.00           H
ATOM   2163  CG  PHE   138      35.546  35.562  37.063  1.00  0.00           C
ATOM   2164  CD1 PHE   138      34.854  35.817  38.268  1.00  0.00           C
ATOM   2165  HD1 PHE   138      35.152  36.626  38.917  1.00  0.00           H
ATOM   2166  CE1 PHE   138      33.805  35.008  38.744  1.00  0.00           C
ATOM   2167  HE1 PHE   138      33.295  35.239  39.667  1.00  0.00           H
ATOM   2168  CZ  PHE   138      33.520  33.835  38.030  1.00  0.00           C
ATOM   2169  HZ  PHE   138      32.753  33.184  38.421  1.00  0.00           H
ATOM   2170  CE2 PHE   138      34.257  33.587  36.846  1.00  0.00           C
ATOM   2171  HE2 PHE   138      33.894  32.789  36.214  1.00  0.00           H
ATOM   2172  CD2 PHE   138      35.202  34.458  36.359  1.00  0.00           C
ATOM   2173  HD2 PHE   138      35.680  34.163  35.436  1.00  0.00           H
ATOM   2174  C   PHE   138      37.786  36.727  38.825  1.00  0.00           C
ATOM   2175  O   PHE   138      38.377  35.635  38.919  1.00  0.00           O
ATOM   2176  N   THR   139      37.395  37.374  39.936  1.00  0.00           N
ATOM   2177  H   THR   139      36.750  38.144  39.845  1.00  0.00           H
ATOM   2178  CA  THR   139      37.527  36.923  41.328  1.00  0.00           C
ATOM   2179  HA  THR   139      38.486  36.407  41.379  1.00  0.00           H
ATOM   2180  CB  THR   139      37.686  38.143  42.366  1.00  0.00           C
ATOM   2181  HB  THR   139      36.886  38.839  42.114  1.00  0.00           H
ATOM   2182  CG2 THR   139      37.796  37.694  43.802  1.00  0.00           C
ATOM   2183 HG21 THR   139      38.489  36.854  43.767  1.00  0.00           H
ATOM   2184 HG22 THR   139      36.833  37.300  44.128  1.00  0.00           H
ATOM   2185 HG23 THR   139      38.069  38.497  44.487  1.00  0.00           H
ATOM   2186  OG1 THR   139      38.845  38.938  42.062  1.00  0.00           O
ATOM   2187  HG1 THR   139      38.660  39.823  41.738  1.00  0.00           H
ATOM   2188  C   THR   139      36.460  35.911  41.719  1.00  0.00           C
ATOM   2189  O   THR   139      35.206  36.207  41.585  1.00  0.00           O
ATOM   2190  N   PHE   140      36.907  34.749  42.268  1.00  0.00           N
ATOM   2191  H   PHE   140      37.900  34.586  42.180  1.00  0.00           H
ATOM   2192  CA  PHE   140      35.951  33.689  42.639  1.00  0.00           C
ATOM   2193  HA  PHE   140      35.021  34.179  42.925  1.00  0.00           H
ATOM   2194  CB  PHE   140      35.732  33.010  41.306  1.00  0.00           C
ATOM   2195  HB2 PHE   140      35.368  33.751  40.593  1.00  0.00           H
ATOM   2196  HB3 PHE   140      36.696  32.730  40.883  1.00  0.00           H
ATOM   2197  CG  PHE   140      34.861  31.754  41.342  1.00  0.00           C
ATOM   2198  CD1 PHE   140      33.471  31.955  41.169  1.00  0.00           C
ATOM   2199  HD1 PHE   140      33.049  32.947  41.110  1.00  0.00           H
ATOM   2200  CE1 PHE   140      32.557  30.894  41.321  1.00  0.00           C
ATOM   2201  HE1 PHE   140      31.505  31.125  41.248  1.00  0.00           H
ATOM   2202  CZ  PHE   140      32.996  29.666  41.795  1.00  0.00           C
ATOM   2203  HZ  PHE   140      32.278  28.873  41.951  1.00  0.00           H
ATOM   2204  CE2 PHE   140      34.383  29.434  41.973  1.00  0.00           C
ATOM   2205  HE2 PHE   140      34.746  28.526  42.430  1.00  0.00           H
ATOM   2206  CD2 PHE   140      35.306  30.443  41.801  1.00  0.00           C
ATOM   2207  HD2 PHE   140      36.315  30.417  42.187  1.00  0.00           H
ATOM   2208  C   PHE   140      36.388  32.792  43.822  1.00  0.00           C
ATOM   2209  O   PHE   140      37.444  32.119  43.663  1.00  0.00           O
ATOM   2210  N   SER   141      35.670  33.002  44.959  1.00  0.00           N
ATOM   2211  H   SER   141      35.007  33.761  44.904  1.00  0.00           H
ATOM   2212  CA  SER   141      36.175  32.505  46.282  1.00  0.00           C
ATOM   2213  HA  SER   141      37.238  32.285  46.186  1.00  0.00           H
ATOM   2214  CB  SER   141      36.057  33.531  47.381  1.00  0.00           C
ATOM   2215  HB2 SER   141      36.457  33.032  48.264  1.00  0.00           H
ATOM   2216  HB3 SER   141      36.612  34.396  47.016  1.00  0.00           H
ATOM   2217  OG  SER   141      34.713  33.972  47.588  1.00  0.00           O
ATOM   2218  HG  SER   141      34.481  34.543  46.852  1.00  0.00           H
ATOM   2219  C   SER   141      35.628  31.146  46.737  1.00  0.00           C
ATOM   2220  O   SER   141      36.001  30.659  47.792  1.00  0.00           O
ATOM   2221  N   PHE   142      34.752  30.472  45.984  1.00  0.00           N
ATOM   2222  H   PHE   142      34.567  30.882  45.080  1.00  0.00           H
ATOM   2223  CA  PHE   142      34.405  29.092  46.199  1.00  0.00           C
ATOM   2224  HA  PHE   142      34.148  29.028  47.256  1.00  0.00           H
ATOM   2225  CB  PHE   142      33.151  28.738  45.411  1.00  0.00           C
ATOM   2226  HB2 PHE   142      33.479  28.836  44.376  1.00  0.00           H
ATOM   2227  HB3 PHE   142      32.823  27.714  45.595  1.00  0.00           H
ATOM   2228  CG  PHE   142      32.021  29.713  45.652  1.00  0.00           C
ATOM   2229  CD1 PHE   142      31.807  30.793  44.838  1.00  0.00           C
ATOM   2230  HD1 PHE   142      32.537  31.037  44.081  1.00  0.00           H
ATOM   2231  CE1 PHE   142      30.582  31.507  44.852  1.00  0.00           C
ATOM   2232  HE1 PHE   142      30.489  32.258  44.081  1.00  0.00           H
ATOM   2233  CZ  PHE   142      29.560  31.182  45.781  1.00  0.00           C
ATOM   2234  HZ  PHE   142      28.571  31.589  45.631  1.00  0.00           H
ATOM   2235  CE2 PHE   142      29.826  29.990  46.640  1.00  0.00           C
ATOM   2236  HE2 PHE   142      29.046  29.628  47.293  1.00  0.00           H
ATOM   2237  CD2 PHE   142      31.055  29.346  46.589  1.00  0.00           C
ATOM   2238  HD2 PHE   142      31.292  28.415  47.082  1.00  0.00           H
ATOM   2239  C   PHE   142      35.527  28.038  45.948  1.00  0.00           C
ATOM   2240  O   PHE   142      36.513  28.409  45.256  1.00  0.00           O
ATOM   2241  N   PRO   143      35.433  26.914  46.631  1.00  0.00           N
ATOM   2242  CD  PRO   143      34.555  26.612  47.812  1.00  0.00           C
ATOM   2243  HD2 PRO   143      33.650  26.198  47.368  1.00  0.00           H
ATOM   2244  HD3 PRO   143      34.391  27.512  48.404  1.00  0.00           H
ATOM   2245  CG  PRO   143      35.421  25.587  48.601  1.00  0.00           C
ATOM   2246  HG2 PRO   143      34.756  24.834  49.024  1.00  0.00           H
ATOM   2247  HG3 PRO   143      36.123  26.016  49.315  1.00  0.00           H
ATOM   2248  CB  PRO   143      36.275  24.886  47.577  1.00  0.00           C
ATOM   2249  HB2 PRO   143      35.761  24.011  47.181  1.00  0.00           H
ATOM   2250  HB3 PRO   143      37.198  24.591  48.078  1.00  0.00           H
ATOM   2251  CA  PRO   143      36.511  25.923  46.479  1.00  0.00           C
ATOM   2252  HA  PRO   143      37.479  26.267  46.843  1.00  0.00           H
ATOM   2253  C   PRO   143      36.568  25.420  45.088  1.00  0.00           C
ATOM   2254  O   PRO   143      35.670  24.829  44.490  1.00  0.00           O
ATOM   2255  N   ALA   144      37.738  25.650  44.490  1.00  0.00           N
ATOM   2256  H   ALA   144      38.449  26.208  44.940  1.00  0.00           H
ATOM   2257  CA  ALA   144      37.962  25.615  43.046  1.00  0.00           C
ATOM   2258  HA  ALA   144      37.504  24.705  42.657  1.00  0.00           H
ATOM   2259  CB  ALA   144      37.374  26.839  42.293  1.00  0.00           C
ATOM   2260  HB1 ALA   144      37.828  26.919  41.306  1.00  0.00           H
ATOM   2261  HB2 ALA   144      37.704  27.736  42.817  1.00  0.00           H
ATOM   2262  HB3 ALA   144      36.286  26.914  42.295  1.00  0.00           H
ATOM   2263  C   ALA   144      39.430  25.545  42.692  1.00  0.00           C
ATOM   2264  O   ALA   144      40.296  25.802  43.562  1.00  0.00           O
ATOM   2265  N   SER   145      39.957  25.253  41.477  1.00  0.00           N
ATOM   2266  H   SER   145      39.311  24.909  40.781  1.00  0.00           H
ATOM   2267  CA  SER   145      41.350  25.021  41.274  1.00  0.00           C
ATOM   2268  HA  SER   145      42.074  25.396  41.999  1.00  0.00           H
ATOM   2269  CB  SER   145      41.486  23.490  41.389  1.00  0.00           C
ATOM   2270  HB2 SER   145      42.547  23.263  41.291  1.00  0.00           H
ATOM   2271  HB3 SER   145      41.255  23.144  42.396  1.00  0.00           H
ATOM   2272  OG  SER   145      40.646  22.844  40.478  1.00  0.00           O
ATOM   2273  HG  SER   145      40.967  22.804  39.574  1.00  0.00           H
ATOM   2274  C   SER   145      41.763  25.348  39.834  1.00  0.00           C
ATOM   2275  O   SER   145      40.887  25.366  38.955  1.00  0.00           O
ATOM   2276  N   GLN   146      43.072  25.578  39.532  1.00  0.00           N
ATOM   2277  H   GLN   146      43.761  25.545  40.270  1.00  0.00           H
ATOM   2278  CA  GLN   146      43.600  26.010  38.173  1.00  0.00           C
ATOM   2279  HA  GLN   146      42.892  25.563  37.476  1.00  0.00           H
ATOM   2280  CB  GLN   146      43.388  27.542  38.046  1.00  0.00           C
ATOM   2281  HB2 GLN   146      43.315  27.892  37.017  1.00  0.00           H
ATOM   2282  HB3 GLN   146      42.432  27.750  38.526  1.00  0.00           H
ATOM   2283  CG  GLN   146      44.506  28.431  38.713  1.00  0.00           C
ATOM   2284  HG2 GLN   146      44.717  28.187  39.754  1.00  0.00           H
ATOM   2285  HG3 GLN   146      45.429  28.270  38.155  1.00  0.00           H
ATOM   2286  CD  GLN   146      44.307  29.948  38.759  1.00  0.00           C
ATOM   2287  OE1 GLN   146      44.916  30.670  39.543  1.00  0.00           O
ATOM   2288  NE2 GLN   146      43.502  30.588  37.934  1.00  0.00           N
ATOM   2289 HE21 GLN   146      43.347  31.577  38.067  1.00  0.00           H
ATOM   2290 HE22 GLN   146      42.979  30.054  37.255  1.00  0.00           H
ATOM   2291  C   GLN   146      45.030  25.671  37.768  1.00  0.00           C
ATOM   2292  O   GLN   146      46.009  25.968  38.438  1.00  0.00           O
ATOM   2293  N   ASN   147      45.199  25.096  36.575  1.00  0.00           N
ATOM   2294  H   ASN   147      44.407  24.919  35.973  1.00  0.00           H
ATOM   2295  CA  ASN   147      46.548  24.785  36.091  1.00  0.00           C
ATOM   2296  HA  ASN   147      47.199  24.609  36.947  1.00  0.00           H
ATOM   2297  CB  ASN   147      46.395  23.437  35.326  1.00  0.00           C
ATOM   2298  HB2 ASN   147      45.792  23.563  34.427  1.00  0.00           H
ATOM   2299  HB3 ASN   147      47.395  23.169  34.985  1.00  0.00           H
ATOM   2300  CG  ASN   147      46.125  22.219  36.167  1.00  0.00           C
ATOM   2301  OD1 ASN   147      46.462  22.162  37.315  1.00  0.00           O
ATOM   2302  ND2 ASN   147      45.592  21.134  35.680  1.00  0.00           N
ATOM   2303 HD21 ASN   147      45.206  21.221  34.750  1.00  0.00           H
ATOM   2304 HD22 ASN   147      45.258  20.486  36.379  1.00  0.00           H
ATOM   2305  C   ASN   147      47.228  25.922  35.280  1.00  0.00           C
ATOM   2306  O   ASN   147      48.379  25.776  34.836  1.00  0.00           O
ATOM   2307  N   LYS   148      46.404  26.882  34.886  1.00  0.00           N
ATOM   2308  H   LYS   148      45.433  26.849  35.163  1.00  0.00           H
ATOM   2309  CA  LYS   148      46.652  28.144  34.122  1.00  0.00           C
ATOM   2310  HA  LYS   148      47.678  28.450  34.326  1.00  0.00           H
ATOM   2311  CB  LYS   148      46.433  27.846  32.603  1.00  0.00           C
ATOM   2312  HB2 LYS   148      46.837  28.635  31.968  1.00  0.00           H
ATOM   2313  HB3 LYS   148      46.915  26.895  32.379  1.00  0.00           H
ATOM   2314  CG  LYS   148      44.943  27.586  32.172  1.00  0.00           C
ATOM   2315  HG2 LYS   148      44.496  26.814  32.798  1.00  0.00           H
ATOM   2316  HG3 LYS   148      44.380  28.516  32.239  1.00  0.00           H
ATOM   2317  CD  LYS   148      44.931  27.119  30.743  1.00  0.00           C
ATOM   2318  HD2 LYS   148      45.177  27.968  30.105  1.00  0.00           H
ATOM   2319  HD3 LYS   148      45.625  26.280  30.676  1.00  0.00           H
ATOM   2320  CE  LYS   148      43.461  26.721  30.461  1.00  0.00           C
ATOM   2321  HE2 LYS   148      42.750  27.460  30.830  1.00  0.00           H
ATOM   2322  HE3 LYS   148      43.254  26.733  29.391  1.00  0.00           H
ATOM   2323  NZ  LYS   148      43.025  25.437  31.088  1.00  0.00           N
ATOM   2324  HZ1 LYS   148      43.563  24.670  30.710  1.00  0.00           H
ATOM   2325  HZ2 LYS   148      42.094  25.272  30.736  1.00  0.00           H
ATOM   2326  HZ3 LYS   148      43.059  25.456  32.097  1.00  0.00           H
ATOM   2327  C   LYS   148      45.767  29.321  34.523  1.00  0.00           C
ATOM   2328  O   LYS   148      44.716  29.125  35.094  1.00  0.00           O
ATOM   2329  N   ILE   149      46.236  30.569  34.235  1.00  0.00           N
ATOM   2330  H   ILE   149      47.149  30.630  33.809  1.00  0.00           H
ATOM   2331  CA  ILE   149      45.509  31.646  34.813  1.00  0.00           C
ATOM   2332  HA  ILE   149      45.511  31.417  35.877  1.00  0.00           H
ATOM   2333  CB  ILE   149      46.354  32.937  34.572  1.00  0.00           C
ATOM   2334  HB  ILE   149      47.341  32.598  34.889  1.00  0.00           H
ATOM   2335  CG2 ILE   149      46.400  33.342  33.158  1.00  0.00           C
ATOM   2336 HG21 ILE   149      45.398  33.590  32.808  1.00  0.00           H
ATOM   2337 HG22 ILE   149      46.869  32.530  32.600  1.00  0.00           H
ATOM   2338 HG23 ILE   149      46.935  34.284  33.047  1.00  0.00           H
ATOM   2339  CG1 ILE   149      45.764  34.021  35.507  1.00  0.00           C
ATOM   2340 HG12 ILE   149      45.143  34.677  34.898  1.00  0.00           H
ATOM   2341 HG13 ILE   149      45.067  33.535  36.190  1.00  0.00           H
ATOM   2342  CD1 ILE   149      46.901  34.869  36.168  1.00  0.00           C
ATOM   2343 HD11 ILE   149      47.812  34.406  36.544  1.00  0.00           H
ATOM   2344 HD12 ILE   149      46.492  35.422  37.014  1.00  0.00           H
ATOM   2345 HD13 ILE   149      47.200  35.588  35.404  1.00  0.00           H
ATOM   2346  C   ILE   149      44.032  31.841  34.302  1.00  0.00           C
ATOM   2347  O   ILE   149      43.205  32.347  35.046  1.00  0.00           O
ATOM   2348  N   ASN   150      43.810  31.273  33.106  1.00  0.00           N
ATOM   2349  H   ASN   150      44.582  30.935  32.549  1.00  0.00           H
ATOM   2350  CA  ASN   150      42.479  31.338  32.472  1.00  0.00           C
ATOM   2351  HA  ASN   150      41.945  32.189  32.896  1.00  0.00           H
ATOM   2352  CB  ASN   150      42.507  31.742  30.978  1.00  0.00           C
ATOM   2353  HB2 ASN   150      41.493  31.672  30.586  1.00  0.00           H
ATOM   2354  HB3 ASN   150      42.809  32.788  30.912  1.00  0.00           H
ATOM   2355  CG  ASN   150      43.593  30.951  30.191  1.00  0.00           C
ATOM   2356  OD1 ASN   150      44.763  30.948  30.505  1.00  0.00           O
ATOM   2357  ND2 ASN   150      43.147  30.489  29.061  1.00  0.00           N
ATOM   2358 HD21 ASN   150      42.183  30.391  28.776  1.00  0.00           H
ATOM   2359 HD22 ASN   150      43.824  29.924  28.568  1.00  0.00           H
ATOM   2360  C   ASN   150      41.687  30.009  32.662  1.00  0.00           C
ATOM   2361  O   ASN   150      41.052  29.618  31.681  1.00  0.00           O
ATOM   2362  N   GLU   151      41.652  29.554  33.856  1.00  0.00           N
ATOM   2363  H   GLU   151      42.307  29.977  34.498  1.00  0.00           H
ATOM   2364  CA  GLU   151      40.949  28.344  34.398  1.00  0.00           C
ATOM   2365  HA  GLU   151      40.097  28.125  33.755  1.00  0.00           H
ATOM   2366  CB  GLU   151      41.893  27.154  34.195  1.00  0.00           C
ATOM   2367  HB2 GLU   151      42.130  27.102  33.133  1.00  0.00           H
ATOM   2368  HB3 GLU   151      42.748  27.505  34.772  1.00  0.00           H
ATOM   2369  CG  GLU   151      41.517  25.763  34.817  1.00  0.00           C
ATOM   2370  HG2 GLU   151      41.264  25.828  35.876  1.00  0.00           H
ATOM   2371  HG3 GLU   151      40.578  25.541  34.309  1.00  0.00           H
ATOM   2372  CD  GLU   151      42.565  24.649  34.707  1.00  0.00           C
ATOM   2373  OE1 GLU   151      43.307  24.523  33.719  1.00  0.00           O
ATOM   2374  OE2 GLU   151      42.630  23.904  35.760  1.00  0.00           O
ATOM   2375  C   GLU   151      40.455  28.492  35.855  1.00  0.00           C
ATOM   2376  O   GLU   151      40.943  29.254  36.652  1.00  0.00           O
ATOM   2377  N   GLY   152      39.367  27.708  36.146  1.00  0.00           N
ATOM   2378  H   GLY   152      38.915  27.235  35.376  1.00  0.00           H
ATOM   2379  CA  GLY   152      38.876  27.602  37.514  1.00  0.00           C
ATOM   2380  HA2 GLY   152      39.611  27.522  38.316  1.00  0.00           H
ATOM   2381  HA3 GLY   152      38.307  28.512  37.704  1.00  0.00           H
ATOM   2382  C   GLY   152      37.831  26.457  37.565  1.00  0.00           C
ATOM   2383  O   GLY   152      36.646  26.692  37.197  1.00  0.00           O
ATOM   2384  N   ILE   153      38.289  25.251  37.999  1.00  0.00           N
ATOM   2385  H   ILE   153      39.271  25.120  38.192  1.00  0.00           H
ATOM   2386  CA  ILE   153      37.448  24.015  37.996  1.00  0.00           C
ATOM   2387  HA  ILE   153      36.686  24.051  37.217  1.00  0.00           H
ATOM   2388  CB  ILE   153      38.234  22.714  37.671  1.00  0.00           C
ATOM   2389  HB  ILE   153      38.946  22.518  38.472  1.00  0.00           H
ATOM   2390  CG2 ILE   153      37.357  21.440  37.821  1.00  0.00           C
ATOM   2391 HG21 ILE   153      36.574  21.639  38.554  1.00  0.00           H
ATOM   2392 HG22 ILE   153      37.911  20.591  38.221  1.00  0.00           H
ATOM   2393 HG23 ILE   153      36.987  21.126  36.845  1.00  0.00           H
ATOM   2394  CG1 ILE   153      38.997  22.948  36.368  1.00  0.00           C
ATOM   2395 HG12 ILE   153      38.401  23.160  35.481  1.00  0.00           H
ATOM   2396 HG13 ILE   153      39.701  23.772  36.480  1.00  0.00           H
ATOM   2397  CD1 ILE   153      39.843  21.759  35.963  1.00  0.00           C
ATOM   2398 HD11 ILE   153      40.403  22.082  35.084  1.00  0.00           H
ATOM   2399 HD12 ILE   153      39.161  20.957  35.678  1.00  0.00           H
ATOM   2400 HD13 ILE   153      40.512  21.456  36.768  1.00  0.00           H
ATOM   2401  C   ILE   153      36.763  23.953  39.404  1.00  0.00           C
ATOM   2402  O   ILE   153      37.437  23.872  40.424  1.00  0.00           O
ATOM   2403  N   LEU   154      35.414  24.048  39.517  1.00  0.00           N
ATOM   2404  H   LEU   154      34.861  23.941  38.679  1.00  0.00           H
ATOM   2405  CA  LEU   154      34.783  24.221  40.838  1.00  0.00           C
ATOM   2406  HA  LEU   154      35.168  25.029  41.460  1.00  0.00           H
ATOM   2407  CB  LEU   154      33.283  24.637  40.658  1.00  0.00           C
ATOM   2408  HB2 LEU   154      33.190  25.568  40.098  1.00  0.00           H
ATOM   2409  HB3 LEU   154      32.817  23.897  40.008  1.00  0.00           H
ATOM   2410  CG  LEU   154      32.449  24.658  41.893  1.00  0.00           C
ATOM   2411  HG  LEU   154      32.672  23.821  42.555  1.00  0.00           H
ATOM   2412  CD1 LEU   154      32.724  25.867  42.717  1.00  0.00           C
ATOM   2413 HD11 LEU   154      33.794  26.050  42.608  1.00  0.00           H
ATOM   2414 HD12 LEU   154      32.523  25.657  43.768  1.00  0.00           H
ATOM   2415 HD13 LEU   154      32.163  26.749  42.412  1.00  0.00           H
ATOM   2416  CD2 LEU   154      30.953  24.713  41.579  1.00  0.00           C
ATOM   2417 HD21 LEU   154      30.751  25.595  40.972  1.00  0.00           H
ATOM   2418 HD22 LEU   154      30.624  23.798  41.085  1.00  0.00           H
ATOM   2419 HD23 LEU   154      30.373  24.681  42.501  1.00  0.00           H
ATOM   2420  C   LEU   154      34.914  22.824  41.476  1.00  0.00           C
ATOM   2421  O   LEU   154      34.514  21.747  40.911  1.00  0.00           O
ATOM   2422  N   GLN   155      35.536  22.760  42.622  1.00  0.00           N
ATOM   2423  H   GLN   155      35.834  23.611  43.077  1.00  0.00           H
ATOM   2424  CA  GLN   155      35.749  21.504  43.369  1.00  0.00           C
ATOM   2425  HA  GLN   155      35.957  20.633  42.749  1.00  0.00           H
ATOM   2426  CB  GLN   155      36.944  21.806  44.297  1.00  0.00           C
ATOM   2427  HB2 GLN   155      36.848  22.759  44.816  1.00  0.00           H
ATOM   2428  HB3 GLN   155      37.124  20.969  44.972  1.00  0.00           H
ATOM   2429  CG  GLN   155      38.183  21.847  43.327  1.00  0.00           C
ATOM   2430  HG2 GLN   155      38.060  22.590  42.539  1.00  0.00           H
ATOM   2431  HG3 GLN   155      39.049  22.047  43.956  1.00  0.00           H
ATOM   2432  CD  GLN   155      38.525  20.505  42.659  1.00  0.00           C
ATOM   2433  OE1 GLN   155      38.017  19.448  42.921  1.00  0.00           O
ATOM   2434  NE2 GLN   155      39.473  20.662  41.781  1.00  0.00           N
ATOM   2435 HE21 GLN   155      40.055  19.948  41.365  1.00  0.00           H
ATOM   2436 HE22 GLN   155      39.788  21.567  41.463  1.00  0.00           H
ATOM   2437  C   GLN   155      34.559  21.080  44.244  1.00  0.00           C
ATOM   2438  O   GLN   155      34.062  19.892  44.276  1.00  0.00           O
ATOM   2439  N   ARG   156      33.965  21.998  44.957  1.00  0.00           N
ATOM   2440  H   ARG   156      34.310  22.912  44.701  1.00  0.00           H
ATOM   2441  CA  ARG   156      32.845  21.789  45.921  1.00  0.00           C
ATOM   2442  HA  ARG   156      32.177  21.107  45.394  1.00  0.00           H
ATOM   2443  CB  ARG   156      33.367  21.017  47.178  1.00  0.00           C
ATOM   2444  HB2 ARG   156      33.830  20.126  46.752  1.00  0.00           H
ATOM   2445  HB3 ARG   156      34.102  21.639  47.690  1.00  0.00           H
ATOM   2446  CG  ARG   156      32.475  20.470  48.317  1.00  0.00           C
ATOM   2447  HG2 ARG   156      32.904  19.583  48.783  1.00  0.00           H
ATOM   2448  HG3 ARG   156      32.443  21.272  49.054  1.00  0.00           H
ATOM   2449  CD  ARG   156      30.968  20.262  48.061  1.00  0.00           C
ATOM   2450  HD2 ARG   156      30.583  19.858  48.998  1.00  0.00           H
ATOM   2451  HD3 ARG   156      30.583  21.230  47.738  1.00  0.00           H
ATOM   2452  NE  ARG   156      30.575  19.443  46.960  1.00  0.00           N
ATOM   2453  HE  ARG   156      30.350  19.911  46.093  1.00  0.00           H
ATOM   2454  CZ  ARG   156      30.353  18.115  47.004  1.00  0.00           C
ATOM   2455  NH1 ARG   156      30.404  17.314  48.040  1.00  0.00           N
ATOM   2456 HH11 ARG   156      30.758  17.661  48.920  1.00  0.00           H
ATOM   2457 HH12 ARG   156      30.238  16.331  47.882  1.00  0.00           H
ATOM   2458  NH2 ARG   156      29.980  17.503  45.942  1.00  0.00           N
ATOM   2459 HH21 ARG   156      29.978  18.032  45.081  1.00  0.00           H
ATOM   2460 HH22 ARG   156      29.541  16.611  46.121  1.00  0.00           H
ATOM   2461  C   ARG   156      32.244  23.117  46.188  1.00  0.00           C
ATOM   2462  O   ARG   156      32.978  24.059  46.352  1.00  0.00           O
ATOM   2463  N   TRP   157      30.968  23.189  46.155  1.00  0.00           N
ATOM   2464  H   TRP   157      30.381  22.470  45.758  1.00  0.00           H
ATOM   2465  CA  TRP   157      30.195  24.434  46.459  1.00  0.00           C
ATOM   2466  HA  TRP   157      30.650  25.300  45.979  1.00  0.00           H
ATOM   2467  CB  TRP   157      28.742  24.281  45.966  1.00  0.00           C
ATOM   2468  HB2 TRP   157      28.450  23.249  46.160  1.00  0.00           H
ATOM   2469  HB3 TRP   157      28.226  24.972  46.632  1.00  0.00           H
ATOM   2470  CG  TRP   157      28.367  24.693  44.512  1.00  0.00           C
ATOM   2471  CD1 TRP   157      27.840  23.858  43.637  1.00  0.00           C
ATOM   2472  HD1 TRP   157      27.648  22.837  43.933  1.00  0.00           H
ATOM   2473  NE1 TRP   157      27.460  24.501  42.542  1.00  0.00           N
ATOM   2474  HE1 TRP   157      27.142  24.073  41.684  1.00  0.00           H
ATOM   2475  CE2 TRP   157      27.884  25.844  42.522  1.00  0.00           C
ATOM   2476  CZ2 TRP   157      27.857  26.905  41.597  1.00  0.00           C
ATOM   2477  HZ2 TRP   157      27.303  26.771  40.679  1.00  0.00           H
ATOM   2478  CH2 TRP   157      28.290  28.157  42.010  1.00  0.00           C
ATOM   2479  HH2 TRP   157      28.278  29.074  41.439  1.00  0.00           H
ATOM   2480  CZ3 TRP   157      28.727  28.340  43.342  1.00  0.00           C
ATOM   2481  HZ3 TRP   157      29.108  29.302  43.650  1.00  0.00           H
ATOM   2482  CE3 TRP   157      28.782  27.281  44.197  1.00  0.00           C
ATOM   2483  HE3 TRP   157      29.171  27.491  45.182  1.00  0.00           H
ATOM   2484  CD2 TRP   157      28.419  26.010  43.819  1.00  0.00           C
ATOM   2485  C   TRP   157      30.218  24.732  47.941  1.00  0.00           C
ATOM   2486  O   TRP   157      30.218  23.753  48.735  1.00  0.00           O
ATOM   2487  N   THR   158      30.167  26.009  48.393  1.00  0.00           N
ATOM   2488  H   THR   158      30.189  26.758  47.715  1.00  0.00           H
ATOM   2489  CA  THR   158      30.004  26.447  49.774  1.00  0.00           C
ATOM   2490  HA  THR   158      29.545  25.594  50.275  1.00  0.00           H
ATOM   2491  CB  THR   158      31.337  26.910  50.389  1.00  0.00           C
ATOM   2492  HB  THR   158      31.154  27.374  51.358  1.00  0.00           H
ATOM   2493  CG2 THR   158      32.235  25.700  50.595  1.00  0.00           C
ATOM   2494 HG21 THR   158      31.500  24.986  50.968  1.00  0.00           H
ATOM   2495 HG22 THR   158      33.068  25.882  51.274  1.00  0.00           H
ATOM   2496 HG23 THR   158      32.591  25.366  49.620  1.00  0.00           H
ATOM   2497  OG1 THR   158      31.809  27.846  49.470  1.00  0.00           O
ATOM   2498  HG1 THR   158      32.309  28.486  49.982  1.00  0.00           H
ATOM   2499  C   THR   158      28.941  27.487  49.862  1.00  0.00           C
ATOM   2500  O   THR   158      28.200  27.621  48.935  1.00  0.00           O
ATOM   2501  N   LYS   159      28.788  28.180  50.984  1.00  0.00           N
ATOM   2502  H   LYS   159      29.370  27.876  51.750  1.00  0.00           H
ATOM   2503  CA  LYS   159      27.928  29.360  51.211  1.00  0.00           C
ATOM   2504  HA  LYS   159      28.073  29.652  52.250  1.00  0.00           H
ATOM   2505  CB  LYS   159      28.434  30.513  50.327  1.00  0.00           C
ATOM   2506  HB2 LYS   159      28.203  30.248  49.296  1.00  0.00           H
ATOM   2507  HB3 LYS   159      27.880  31.409  50.610  1.00  0.00           H
ATOM   2508  CG  LYS   159      29.914  30.743  50.473  1.00  0.00           C
ATOM   2509  HG2 LYS   159      30.100  30.716  51.548  1.00  0.00           H
ATOM   2510  HG3 LYS   159      30.424  30.007  49.853  1.00  0.00           H
ATOM   2511  CD  LYS   159      30.358  32.134  49.914  1.00  0.00           C
ATOM   2512  HD2 LYS   159      29.988  32.101  48.890  1.00  0.00           H
ATOM   2513  HD3 LYS   159      30.137  32.997  50.542  1.00  0.00           H
ATOM   2514  CE  LYS   159      31.885  32.004  49.874  1.00  0.00           C
ATOM   2515  HE2 LYS   159      32.347  31.663  50.800  1.00  0.00           H
ATOM   2516  HE3 LYS   159      32.102  31.266  49.101  1.00  0.00           H
ATOM   2517  NZ  LYS   159      32.477  33.239  49.438  1.00  0.00           N
ATOM   2518  HZ1 LYS   159      33.414  33.099  49.086  1.00  0.00           H
ATOM   2519  HZ2 LYS   159      32.452  34.018  50.082  1.00  0.00           H
ATOM   2520  HZ3 LYS   159      31.946  33.617  48.667  1.00  0.00           H
ATOM   2521  C   LYS   159      26.426  29.050  50.999  1.00  0.00           C
ATOM   2522  O   LYS   159      25.662  29.905  50.733  1.00  0.00           O
ATOM   2523  N   GLY   160      26.069  27.723  51.081  1.00  0.00           N
ATOM   2524  H   GLY   160      26.767  27.063  51.391  1.00  0.00           H
ATOM   2525  CA  GLY   160      24.674  27.190  50.839  1.00  0.00           C
ATOM   2526  HA2 GLY   160      24.493  26.519  51.678  1.00  0.00           H
ATOM   2527  HA3 GLY   160      24.100  28.091  51.058  1.00  0.00           H
ATOM   2528  C   GLY   160      24.372  26.696  49.489  1.00  0.00           C
ATOM   2529  O   GLY   160      23.342  26.142  49.300  1.00  0.00           O
ATOM   2530  N   PHE   161      25.318  26.739  48.504  1.00  0.00           N
ATOM   2531  H   PHE   161      26.287  26.817  48.774  1.00  0.00           H
ATOM   2532  CA  PHE   161      24.985  26.701  47.102  1.00  0.00           C
ATOM   2533  HA  PHE   161      24.029  27.199  46.938  1.00  0.00           H
ATOM   2534  CB  PHE   161      26.030  27.420  46.212  1.00  0.00           C
ATOM   2535  HB2 PHE   161      27.049  27.122  46.458  1.00  0.00           H
ATOM   2536  HB3 PHE   161      25.805  27.171  45.174  1.00  0.00           H
ATOM   2537  CG  PHE   161      26.061  28.970  46.156  1.00  0.00           C
ATOM   2538  CD1 PHE   161      26.128  29.757  47.357  1.00  0.00           C
ATOM   2539  HD1 PHE   161      26.156  29.192  48.277  1.00  0.00           H
ATOM   2540  CE1 PHE   161      26.128  31.157  47.307  1.00  0.00           C
ATOM   2541  HE1 PHE   161      26.309  31.585  48.282  1.00  0.00           H
ATOM   2542  CZ  PHE   161      25.947  31.859  46.094  1.00  0.00           C
ATOM   2543  HZ  PHE   161      26.131  32.922  46.054  1.00  0.00           H
ATOM   2544  CE2 PHE   161      25.825  31.083  44.942  1.00  0.00           C
ATOM   2545  HE2 PHE   161      25.706  31.517  43.960  1.00  0.00           H
ATOM   2546  CD2 PHE   161      25.891  29.649  44.977  1.00  0.00           C
ATOM   2547  HD2 PHE   161      25.811  29.033  44.093  1.00  0.00           H
ATOM   2548  C   PHE   161      24.848  25.252  46.646  1.00  0.00           C
ATOM   2549  O   PHE   161      25.625  24.409  47.110  1.00  0.00           O
ATOM   2550  N   ASP   162      23.949  24.974  45.699  1.00  0.00           N
ATOM   2551  H   ASP   162      23.368  25.768  45.471  1.00  0.00           H
ATOM   2552  CA  ASP   162      23.714  23.726  45.038  1.00  0.00           C
ATOM   2553  HA  ASP   162      24.648  23.172  45.133  1.00  0.00           H
ATOM   2554  CB  ASP   162      22.612  23.075  45.825  1.00  0.00           C
ATOM   2555  HB2 ASP   162      22.948  23.208  46.853  1.00  0.00           H
ATOM   2556  HB3 ASP   162      21.669  23.615  45.725  1.00  0.00           H
ATOM   2557  CG  ASP   162      22.505  21.571  45.434  1.00  0.00           C
ATOM   2558  OD1 ASP   162      21.807  20.806  46.121  1.00  0.00           O
ATOM   2559  OD2 ASP   162      23.108  21.093  44.424  1.00  0.00           O
ATOM   2560  C   ASP   162      23.267  23.790  43.526  1.00  0.00           C
ATOM   2561  O   ASP   162      22.149  23.501  43.145  1.00  0.00           O
ATOM   2562  N   ILE   163      24.216  24.261  42.676  1.00  0.00           N
ATOM   2563  H   ILE   163      25.035  24.634  43.134  1.00  0.00           H
ATOM   2564  CA  ILE   163      23.778  24.489  41.263  1.00  0.00           C
ATOM   2565  HA  ILE   163      22.714  24.355  41.072  1.00  0.00           H
ATOM   2566  CB  ILE   163      24.187  25.909  40.817  1.00  0.00           C
ATOM   2567  HB  ILE   163      25.267  26.003  40.938  1.00  0.00           H
ATOM   2568  CG2 ILE   163      23.929  26.149  39.323  1.00  0.00           C
ATOM   2569 HG21 ILE   163      22.880  26.098  39.032  1.00  0.00           H
ATOM   2570 HG22 ILE   163      24.536  25.522  38.671  1.00  0.00           H
ATOM   2571 HG23 ILE   163      24.293  27.162  39.147  1.00  0.00           H
ATOM   2572  CG1 ILE   163      23.488  26.954  41.716  1.00  0.00           C
ATOM   2573 HG12 ILE   163      22.432  27.089  41.483  1.00  0.00           H
ATOM   2574 HG13 ILE   163      23.482  26.609  42.749  1.00  0.00           H
ATOM   2575  CD1 ILE   163      24.071  28.391  41.626  1.00  0.00           C
ATOM   2576 HD11 ILE   163      23.818  28.835  40.663  1.00  0.00           H
ATOM   2577 HD12 ILE   163      25.144  28.370  41.818  1.00  0.00           H
ATOM   2578 HD13 ILE   163      23.643  28.999  42.423  1.00  0.00           H
ATOM   2579  C   ILE   163      24.509  23.390  40.418  1.00  0.00           C
ATOM   2580  O   ILE   163      25.690  23.072  40.668  1.00  0.00           O
ATOM   2581  N   PRO   164      23.807  22.807  39.397  1.00  0.00           N
ATOM   2582  CD  PRO   164      22.408  23.055  38.948  1.00  0.00           C
ATOM   2583  HD2 PRO   164      22.232  24.112  38.759  1.00  0.00           H
ATOM   2584  HD3 PRO   164      21.806  22.804  39.822  1.00  0.00           H
ATOM   2585  CG  PRO   164      22.027  22.166  37.819  1.00  0.00           C
ATOM   2586  HG2 PRO   164      22.348  22.620  36.883  1.00  0.00           H
ATOM   2587  HG3 PRO   164      20.961  21.960  37.919  1.00  0.00           H
ATOM   2588  CB  PRO   164      22.877  20.965  38.153  1.00  0.00           C
ATOM   2589  HB2 PRO   164      23.078  20.294  37.318  1.00  0.00           H
ATOM   2590  HB3 PRO   164      22.282  20.409  38.877  1.00  0.00           H
ATOM   2591  CA  PRO   164      24.137  21.552  38.705  1.00  0.00           C
ATOM   2592  HA  PRO   164      24.455  20.825  39.453  1.00  0.00           H
ATOM   2593  C   PRO   164      25.169  21.761  37.597  1.00  0.00           C
ATOM   2594  O   PRO   164      25.201  22.815  36.935  1.00  0.00           O
ATOM   2595  N   ASN   165      25.848  20.705  37.234  1.00  0.00           N
ATOM   2596  H   ASN   165      25.735  19.908  37.845  1.00  0.00           H
ATOM   2597  CA  ASN   165      26.772  20.612  36.116  1.00  0.00           C
ATOM   2598  HA  ASN   165      27.287  19.661  36.257  1.00  0.00           H
ATOM   2599  CB  ASN   165      26.033  20.479  34.771  1.00  0.00           C
ATOM   2600  HB2 ASN   165      25.696  21.505  34.620  1.00  0.00           H
ATOM   2601  HB3 ASN   165      26.750  20.169  34.011  1.00  0.00           H
ATOM   2602  CG  ASN   165      24.952  19.465  34.674  1.00  0.00           C
ATOM   2603  OD1 ASN   165      23.862  19.697  34.116  1.00  0.00           O
ATOM   2604  ND2 ASN   165      25.056  18.360  35.299  1.00  0.00           N
ATOM   2605 HD21 ASN   165      25.776  18.174  35.981  1.00  0.00           H
ATOM   2606 HD22 ASN   165      24.315  17.678  35.379  1.00  0.00           H
ATOM   2607  C   ASN   165      28.044  21.422  36.105  1.00  0.00           C
ATOM   2608  O   ASN   165      28.880  21.277  35.203  1.00  0.00           O
ATOM   2609  N   ILE   166      28.206  22.271  37.135  1.00  0.00           N
ATOM   2610  H   ILE   166      27.494  22.327  37.850  1.00  0.00           H
ATOM   2611  CA  ILE   166      29.365  23.147  37.360  1.00  0.00           C
ATOM   2612  HA  ILE   166      29.759  23.351  36.365  1.00  0.00           H
ATOM   2613  CB  ILE   166      28.841  24.540  37.870  1.00  0.00           C
ATOM   2614  HB  ILE   166      28.362  24.347  38.830  1.00  0.00           H
ATOM   2615  CG2 ILE   166      30.069  25.544  38.092  1.00  0.00           C
ATOM   2616 HG21 ILE   166      29.678  26.436  38.583  1.00  0.00           H
ATOM   2617 HG22 ILE   166      30.501  25.678  37.100  1.00  0.00           H
ATOM   2618 HG23 ILE   166      30.743  25.011  38.762  1.00  0.00           H
ATOM   2619  CG1 ILE   166      27.833  25.101  36.894  1.00  0.00           C
ATOM   2620 HG12 ILE   166      28.387  25.662  36.140  1.00  0.00           H
ATOM   2621 HG13 ILE   166      27.269  24.318  36.386  1.00  0.00           H
ATOM   2622  CD1 ILE   166      26.862  26.146  37.400  1.00  0.00           C
ATOM   2623 HD11 ILE   166      25.946  26.068  36.815  1.00  0.00           H
ATOM   2624 HD12 ILE   166      27.207  27.177  37.329  1.00  0.00           H
ATOM   2625 HD13 ILE   166      26.574  25.962  38.435  1.00  0.00           H
ATOM   2626  C   ILE   166      30.569  22.495  38.194  1.00  0.00           C
ATOM   2627  O   ILE   166      31.758  22.815  37.994  1.00  0.00           O
ATOM   2628  N   GLU   167      30.324  21.645  39.211  1.00  0.00           N
ATOM   2629  H   GLU   167      29.351  21.480  39.427  1.00  0.00           H
ATOM   2630  CA  GLU   167      31.256  20.908  40.004  1.00  0.00           C
ATOM   2631  HA  GLU   167      31.941  21.613  40.475  1.00  0.00           H
ATOM   2632  CB  GLU   167      30.580  20.124  41.185  1.00  0.00           C
ATOM   2633  HB2 GLU   167      29.566  19.808  40.937  1.00  0.00           H
ATOM   2634  HB3 GLU   167      31.228  19.286  41.444  1.00  0.00           H
ATOM   2635  CG  GLU   167      30.357  21.075  42.345  1.00  0.00           C
ATOM   2636  HG2 GLU   167      31.299  21.600  42.502  1.00  0.00           H
ATOM   2637  HG3 GLU   167      29.541  21.680  41.948  1.00  0.00           H
ATOM   2638  CD  GLU   167      29.994  20.322  43.668  1.00  0.00           C
ATOM   2639  OE1 GLU   167      29.770  19.053  43.764  1.00  0.00           O
ATOM   2640  OE2 GLU   167      29.836  21.026  44.700  1.00  0.00           O
ATOM   2641  C   GLU   167      32.004  19.896  39.153  1.00  0.00           C
ATOM   2642  O   GLU   167      31.510  19.298  38.200  1.00  0.00           O
ATOM   2643  N   ASN   168      33.272  19.837  39.403  1.00  0.00           N
ATOM   2644  H   ASN   168      33.572  20.320  40.237  1.00  0.00           H
ATOM   2645  CA  ASN   168      34.309  19.145  38.595  1.00  0.00           C
ATOM   2646  HA  ASN   168      35.243  19.534  39.003  1.00  0.00           H
ATOM   2647  CB  ASN   168      34.325  17.599  38.843  1.00  0.00           C
ATOM   2648  HB2 ASN   168      33.912  17.189  37.921  1.00  0.00           H
ATOM   2649  HB3 ASN   168      35.335  17.196  38.763  1.00  0.00           H
ATOM   2650  CG  ASN   168      33.745  17.081  40.115  1.00  0.00           C
ATOM   2651  OD1 ASN   168      34.288  17.387  41.151  1.00  0.00           O
ATOM   2652  ND2 ASN   168      32.564  16.478  40.173  1.00  0.00           N
ATOM   2653 HD21 ASN   168      32.122  16.088  39.352  1.00  0.00           H
ATOM   2654 HD22 ASN   168      32.325  16.246  41.127  1.00  0.00           H
ATOM   2655  C   ASN   168      34.413  19.668  37.160  1.00  0.00           C
ATOM   2656  O   ASN   168      35.005  18.993  36.287  1.00  0.00           O
ATOM   2657  N   HID   169      33.916  20.905  36.843  1.00  0.00           N
ATOM   2658  H   HID   169      33.617  21.533  37.575  1.00  0.00           H
ATOM   2659  CA  HID   169      34.050  21.551  35.540  1.00  0.00           C
ATOM   2660  HA  HID   169      34.510  20.825  34.868  1.00  0.00           H
ATOM   2661  CB  HID   169      32.663  21.815  34.974  1.00  0.00           C
ATOM   2662  HB2 HID   169      31.903  22.299  35.588  1.00  0.00           H
ATOM   2663  HB3 HID   169      32.706  22.397  34.054  1.00  0.00           H
ATOM   2664  CG  HID   169      32.098  20.496  34.461  1.00  0.00           C
ATOM   2665  ND1 HID   169      31.325  19.686  35.180  1.00  0.00           N
ATOM   2666  HD1 HID   169      31.039  19.772  36.145  1.00  0.00           H
ATOM   2667  CE1 HID   169      30.978  18.710  34.338  1.00  0.00           C
ATOM   2668  HE1 HID   169      30.399  17.842  34.615  1.00  0.00           H
ATOM   2669  NE2 HID   169      31.617  18.775  33.127  1.00  0.00           N
ATOM   2670  CD2 HID   169      32.314  19.936  33.244  1.00  0.00           C
ATOM   2671  HD2 HID   169      33.115  20.142  32.551  1.00  0.00           H
ATOM   2672  C   HID   169      34.748  22.964  35.592  1.00  0.00           C
ATOM   2673  O   HID   169      34.610  23.714  36.508  1.00  0.00           O
ATOM   2674  N   ASP   170      35.414  23.339  34.534  1.00  0.00           N
ATOM   2675  H   ASP   170      35.257  22.787  33.702  1.00  0.00           H
ATOM   2676  CA  ASP   170      35.990  24.682  34.304  1.00  0.00           C
ATOM   2677  HA  ASP   170      36.586  25.005  35.157  1.00  0.00           H
ATOM   2678  CB  ASP   170      36.942  24.656  33.087  1.00  0.00           C
ATOM   2679  HB2 ASP   170      37.544  23.771  33.286  1.00  0.00           H
ATOM   2680  HB3 ASP   170      36.324  24.496  32.203  1.00  0.00           H
ATOM   2681  CG  ASP   170      37.825  25.908  32.883  1.00  0.00           C
ATOM   2682  OD1 ASP   170      37.753  26.905  33.651  1.00  0.00           O
ATOM   2683  OD2 ASP   170      38.562  25.908  31.908  1.00  0.00           O
ATOM   2684  C   ASP   170      34.882  25.710  33.990  1.00  0.00           C
ATOM   2685  O   ASP   170      34.263  25.712  32.912  1.00  0.00           O
ATOM   2686  N   VAL   171      34.868  26.750  34.840  1.00  0.00           N
ATOM   2687  H   VAL   171      35.458  26.793  35.659  1.00  0.00           H
ATOM   2688  CA  VAL   171      33.864  27.853  34.897  1.00  0.00           C
ATOM   2689  HA  VAL   171      32.865  27.543  34.588  1.00  0.00           H
ATOM   2690  CB  VAL   171      33.651  28.302  36.393  1.00  0.00           C
ATOM   2691  HB  VAL   171      32.718  28.833  36.578  1.00  0.00           H
ATOM   2692  CG1 VAL   171      33.444  27.051  37.306  1.00  0.00           C
ATOM   2693 HG11 VAL   171      32.634  26.438  36.910  1.00  0.00           H
ATOM   2694 HG12 VAL   171      34.291  26.366  37.364  1.00  0.00           H
ATOM   2695 HG13 VAL   171      33.302  27.405  38.326  1.00  0.00           H
ATOM   2696  CG2 VAL   171      34.796  29.284  36.896  1.00  0.00           C
ATOM   2697 HG21 VAL   171      34.657  30.340  36.662  1.00  0.00           H
ATOM   2698 HG22 VAL   171      35.720  28.873  36.489  1.00  0.00           H
ATOM   2699 HG23 VAL   171      34.779  29.219  37.983  1.00  0.00           H
ATOM   2700  C   VAL   171      34.275  29.113  34.056  1.00  0.00           C
ATOM   2701  O   VAL   171      33.399  29.850  33.641  1.00  0.00           O
ATOM   2702  N   VAL   172      35.582  29.255  33.748  1.00  0.00           N
ATOM   2703  H   VAL   172      36.360  28.659  33.994  1.00  0.00           H
ATOM   2704  CA  VAL   172      35.991  30.296  32.784  1.00  0.00           C
ATOM   2705  HA  VAL   172      35.609  31.236  33.182  1.00  0.00           H
ATOM   2706  CB  VAL   172      37.487  30.469  32.742  1.00  0.00           C
ATOM   2707  HB  VAL   172      37.967  29.521  32.499  1.00  0.00           H
ATOM   2708  CG1 VAL   172      37.935  31.517  31.787  1.00  0.00           C
ATOM   2709 HG11 VAL   172      37.613  32.474  32.198  1.00  0.00           H
ATOM   2710 HG12 VAL   172      39.021  31.429  31.762  1.00  0.00           H
ATOM   2711 HG13 VAL   172      37.555  31.430  30.769  1.00  0.00           H
ATOM   2712  CG2 VAL   172      37.966  30.840  34.205  1.00  0.00           C
ATOM   2713 HG21 VAL   172      37.704  31.878  34.406  1.00  0.00           H
ATOM   2714 HG22 VAL   172      39.043  30.681  34.163  1.00  0.00           H
ATOM   2715 HG23 VAL   172      37.403  30.259  34.937  1.00  0.00           H
ATOM   2716  C   VAL   172      35.274  30.215  31.481  1.00  0.00           C
ATOM   2717  O   VAL   172      34.723  31.196  30.951  1.00  0.00           O
ATOM   2718  N   PRO   173      35.241  29.075  30.780  1.00  0.00           N
ATOM   2719  CD  PRO   173      36.208  27.971  31.088  1.00  0.00           C
ATOM   2720  HD2 PRO   173      35.883  27.341  31.916  1.00  0.00           H
ATOM   2721  HD3 PRO   173      37.183  28.451  31.167  1.00  0.00           H
ATOM   2722  CG  PRO   173      36.105  27.105  29.846  1.00  0.00           C
ATOM   2723  HG2 PRO   173      36.082  26.034  30.045  1.00  0.00           H
ATOM   2724  HG3 PRO   173      37.000  27.310  29.258  1.00  0.00           H
ATOM   2725  CB  PRO   173      34.796  27.426  29.144  1.00  0.00           C
ATOM   2726  HB2 PRO   173      33.959  26.950  29.655  1.00  0.00           H
ATOM   2727  HB3 PRO   173      34.722  27.085  28.112  1.00  0.00           H
ATOM   2728  CA  PRO   173      34.594  28.926  29.488  1.00  0.00           C
ATOM   2729  HA  PRO   173      35.147  29.573  28.806  1.00  0.00           H
ATOM   2730  C   PRO   173      33.125  29.147  29.364  1.00  0.00           C
ATOM   2731  O   PRO   173      32.675  29.545  28.303  1.00  0.00           O
ATOM   2732  N   MET   174      32.431  29.006  30.507  1.00  0.00           N
ATOM   2733  H   MET   174      32.894  28.709  31.355  1.00  0.00           H
ATOM   2734  CA  MET   174      30.936  29.164  30.644  1.00  0.00           C
ATOM   2735  HA  MET   174      30.459  28.631  29.820  1.00  0.00           H
ATOM   2736  CB  MET   174      30.550  28.722  32.042  1.00  0.00           C
ATOM   2737  HB2 MET   174      30.952  29.412  32.784  1.00  0.00           H
ATOM   2738  HB3 MET   174      29.465  28.814  32.012  1.00  0.00           H
ATOM   2739  CG  MET   174      31.021  27.273  32.300  1.00  0.00           C
ATOM   2740  HG2 MET   174      31.358  26.886  31.337  1.00  0.00           H
ATOM   2741  HG3 MET   174      31.909  27.261  32.932  1.00  0.00           H
ATOM   2742  SD  MET   174      29.805  26.198  33.013  1.00  0.00           S
ATOM   2743  CE  MET   174      30.977  25.044  33.766  1.00  0.00           C
ATOM   2744  HE1 MET   174      31.664  25.515  34.470  1.00  0.00           H
ATOM   2745  HE2 MET   174      30.381  24.374  34.386  1.00  0.00           H
ATOM   2746  HE3 MET   174      31.489  24.574  32.927  1.00  0.00           H
ATOM   2747  C   MET   174      30.629  30.608  30.414  1.00  0.00           C
ATOM   2748  O   MET   174      29.858  31.039  29.548  1.00  0.00           O
ATOM   2749  N   LEU   175      31.271  31.480  31.229  1.00  0.00           N
ATOM   2750  H   LEU   175      31.997  31.148  31.848  1.00  0.00           H
ATOM   2751  CA  LEU   175      31.037  32.899  31.131  1.00  0.00           C
ATOM   2752  HA  LEU   175      29.949  32.960  31.123  1.00  0.00           H
ATOM   2753  CB  LEU   175      31.632  33.547  32.446  1.00  0.00           C
ATOM   2754  HB2 LEU   175      31.123  33.115  33.308  1.00  0.00           H
ATOM   2755  HB3 LEU   175      32.692  33.294  32.482  1.00  0.00           H
ATOM   2756  CG  LEU   175      31.298  35.032  32.421  1.00  0.00           C
ATOM   2757  HG  LEU   175      31.739  35.518  31.550  1.00  0.00           H
ATOM   2758  CD1 LEU   175      29.816  35.412  32.386  1.00  0.00           C
ATOM   2759 HD11 LEU   175      29.292  35.299  33.336  1.00  0.00           H
ATOM   2760 HD12 LEU   175      29.398  34.862  31.543  1.00  0.00           H
ATOM   2761 HD13 LEU   175      29.781  36.453  32.064  1.00  0.00           H
ATOM   2762  CD2 LEU   175      32.001  35.520  33.729  1.00  0.00           C
ATOM   2763 HD21 LEU   175      33.061  35.276  33.812  1.00  0.00           H
ATOM   2764 HD22 LEU   175      31.890  36.604  33.768  1.00  0.00           H
ATOM   2765 HD23 LEU   175      31.547  35.032  34.590  1.00  0.00           H
ATOM   2766  C   LEU   175      31.551  33.574  29.862  1.00  0.00           C
ATOM   2767  O   LEU   175      30.919  34.446  29.314  1.00  0.00           O
ATOM   2768  N   GLN   176      32.767  33.128  29.300  1.00  0.00           N
ATOM   2769  H   GLN   176      33.371  32.424  29.702  1.00  0.00           H
ATOM   2770  CA  GLN   176      33.159  33.549  27.970  1.00  0.00           C
ATOM   2771  HA  GLN   176      33.071  34.634  27.925  1.00  0.00           H
ATOM   2772  CB  GLN   176      34.650  33.274  27.767  1.00  0.00           C
ATOM   2773  HB2 GLN   176      35.112  33.730  28.644  1.00  0.00           H
ATOM   2774  HB3 GLN   176      34.829  32.199  27.750  1.00  0.00           H
ATOM   2775  CG  GLN   176      35.158  33.986  26.519  1.00  0.00           C
ATOM   2776  HG2 GLN   176      36.053  33.528  26.099  1.00  0.00           H
ATOM   2777  HG3 GLN   176      34.471  33.855  25.684  1.00  0.00           H
ATOM   2778  CD  GLN   176      35.271  35.463  26.724  1.00  0.00           C
ATOM   2779  OE1 GLN   176      35.492  35.956  27.822  1.00  0.00           O
ATOM   2780  NE2 GLN   176      35.158  36.277  25.749  1.00  0.00           N
ATOM   2781 HE21 GLN   176      35.118  37.261  25.973  1.00  0.00           H
ATOM   2782 HE22 GLN   176      35.127  35.944  24.796  1.00  0.00           H
ATOM   2783  C   GLN   176      32.260  33.109  26.784  1.00  0.00           C
ATOM   2784  O   GLN   176      32.084  33.854  25.842  1.00  0.00           O
ATOM   2785  N   LYS   177      31.508  32.002  26.990  1.00  0.00           N
ATOM   2786  H   LYS   177      31.678  31.460  27.826  1.00  0.00           H
ATOM   2787  CA  LYS   177      30.427  31.642  26.035  1.00  0.00           C
ATOM   2788  HA  LYS   177      30.884  31.810  25.060  1.00  0.00           H
ATOM   2789  CB  LYS   177      29.941  30.200  26.177  1.00  0.00           C
ATOM   2790  HB2 LYS   177      30.796  29.628  26.537  1.00  0.00           H
ATOM   2791  HB3 LYS   177      29.184  29.985  26.933  1.00  0.00           H
ATOM   2792  CG  LYS   177      29.377  29.659  24.856  1.00  0.00           C
ATOM   2793  HG2 LYS   177      28.462  30.222  24.670  1.00  0.00           H
ATOM   2794  HG3 LYS   177      30.013  29.918  24.009  1.00  0.00           H
ATOM   2795  CD  LYS   177      29.052  28.192  24.928  1.00  0.00           C
ATOM   2796  HD2 LYS   177      30.052  27.767  24.850  1.00  0.00           H
ATOM   2797  HD3 LYS   177      28.638  27.930  25.901  1.00  0.00           H
ATOM   2798  CE  LYS   177      28.190  27.665  23.831  1.00  0.00           C
ATOM   2799  HE2 LYS   177      27.257  28.217  23.947  1.00  0.00           H
ATOM   2800  HE3 LYS   177      28.540  27.891  22.824  1.00  0.00           H
ATOM   2801  NZ  LYS   177      27.978  26.277  23.915  1.00  0.00           N
ATOM   2802  HZ1 LYS   177      27.533  26.020  24.785  1.00  0.00           H
ATOM   2803  HZ2 LYS   177      28.862  25.790  23.969  1.00  0.00           H
ATOM   2804  HZ3 LYS   177      27.437  25.922  23.141  1.00  0.00           H
ATOM   2805  C   LYS   177      29.254  32.619  26.184  1.00  0.00           C
ATOM   2806  O   LYS   177      28.723  33.172  25.261  1.00  0.00           O
ATOM   2807  N   GLN   178      28.962  33.034  27.394  1.00  0.00           N
ATOM   2808  H   GLN   178      29.332  32.451  28.132  1.00  0.00           H
ATOM   2809  CA  GLN   178      27.801  33.894  27.754  1.00  0.00           C
ATOM   2810  HA  GLN   178      26.903  33.559  27.237  1.00  0.00           H
ATOM   2811  CB  GLN   178      27.463  33.677  29.332  1.00  0.00           C
ATOM   2812  HB2 GLN   178      28.361  33.706  29.950  1.00  0.00           H
ATOM   2813  HB3 GLN   178      26.875  34.520  29.696  1.00  0.00           H
ATOM   2814  CG  GLN   178      26.771  32.274  29.539  1.00  0.00           C
ATOM   2815  HG2 GLN   178      27.492  31.611  29.061  1.00  0.00           H
ATOM   2816  HG3 GLN   178      26.674  32.110  30.612  1.00  0.00           H
ATOM   2817  CD  GLN   178      25.369  32.201  28.923  1.00  0.00           C
ATOM   2818  OE1 GLN   178      24.907  33.289  28.548  1.00  0.00           O
ATOM   2819  NE2 GLN   178      24.633  31.120  28.764  1.00  0.00           N
ATOM   2820 HE21 GLN   178      23.765  31.231  28.259  1.00  0.00           H
ATOM   2821 HE22 GLN   178      25.222  30.310  28.893  1.00  0.00           H
ATOM   2822  C   GLN   178      27.969  35.351  27.320  1.00  0.00           C
ATOM   2823  O   GLN   178      26.988  36.075  27.150  1.00  0.00           O
ATOM   2824  N   ILE   179      29.229  35.778  27.232  1.00  0.00           N
ATOM   2825  H   ILE   179      29.955  35.181  27.601  1.00  0.00           H
ATOM   2826  CA  ILE   179      29.650  37.015  26.606  1.00  0.00           C
ATOM   2827  HA  ILE   179      29.015  37.825  26.963  1.00  0.00           H
ATOM   2828  CB  ILE   179      31.132  37.203  26.951  1.00  0.00           C
ATOM   2829  HB  ILE   179      31.465  36.172  27.066  1.00  0.00           H
ATOM   2830  CG2 ILE   179      32.011  37.961  25.868  1.00  0.00           C
ATOM   2831 HG21 ILE   179      32.020  37.445  24.908  1.00  0.00           H
ATOM   2832 HG22 ILE   179      33.040  37.933  26.226  1.00  0.00           H
ATOM   2833 HG23 ILE   179      31.691  39.002  25.905  1.00  0.00           H
ATOM   2834  CG1 ILE   179      31.213  37.996  28.335  1.00  0.00           C
ATOM   2835 HG12 ILE   179      31.049  39.046  28.093  1.00  0.00           H
ATOM   2836 HG13 ILE   179      30.609  37.501  29.095  1.00  0.00           H
ATOM   2837  CD1 ILE   179      32.678  37.848  28.918  1.00  0.00           C
ATOM   2838 HD11 ILE   179      33.011  36.814  29.010  1.00  0.00           H
ATOM   2839 HD12 ILE   179      32.747  38.454  29.822  1.00  0.00           H
ATOM   2840 HD13 ILE   179      33.455  38.184  28.231  1.00  0.00           H
ATOM   2841  C   ILE   179      29.567  36.882  25.013  1.00  0.00           C
ATOM   2842  O   ILE   179      29.071  37.807  24.357  1.00  0.00           O
ATOM   2843  N   THR   180      30.055  35.788  24.436  1.00  0.00           N
ATOM   2844  H   THR   180      30.416  35.105  25.087  1.00  0.00           H
ATOM   2845  CA  THR   180      29.991  35.510  22.982  1.00  0.00           C
ATOM   2846  HA  THR   180      30.591  36.199  22.388  1.00  0.00           H
ATOM   2847  CB  THR   180      30.628  34.160  22.600  1.00  0.00           C
ATOM   2848  HB  THR   180      30.119  33.426  23.224  1.00  0.00           H
ATOM   2849  CG2 THR   180      30.527  33.746  21.164  1.00  0.00           C
ATOM   2850 HG21 THR   180      30.993  32.766  21.067  1.00  0.00           H
ATOM   2851 HG22 THR   180      31.027  34.561  20.640  1.00  0.00           H
ATOM   2852 HG23 THR   180      29.520  33.680  20.753  1.00  0.00           H
ATOM   2853  OG1 THR   180      31.933  34.049  23.146  1.00  0.00           O
ATOM   2854  HG1 THR   180      31.971  34.059  24.106  1.00  0.00           H
ATOM   2855  C   THR   180      28.571  35.638  22.378  1.00  0.00           C
ATOM   2856  O   THR   180      28.399  36.515  21.553  1.00  0.00           O
ATOM   2857  N   LYS   181      27.608  35.052  23.086  1.00  0.00           N
ATOM   2858  H   LYS   181      27.975  34.369  23.734  1.00  0.00           H
ATOM   2859  CA  LYS   181      26.215  35.126  22.854  1.00  0.00           C
ATOM   2860  HA  LYS   181      25.947  34.658  21.907  1.00  0.00           H
ATOM   2861  CB  LYS   181      25.628  34.242  23.918  1.00  0.00           C
ATOM   2862  HB2 LYS   181      26.080  33.251  23.907  1.00  0.00           H
ATOM   2863  HB3 LYS   181      25.878  34.767  24.840  1.00  0.00           H
ATOM   2864  CG  LYS   181      24.129  34.080  23.921  1.00  0.00           C
ATOM   2865  HG2 LYS   181      23.744  35.091  24.057  1.00  0.00           H
ATOM   2866  HG3 LYS   181      23.791  33.598  23.004  1.00  0.00           H
ATOM   2867  CD  LYS   181      23.626  33.294  25.106  1.00  0.00           C
ATOM   2868  HD2 LYS   181      24.021  32.280  25.167  1.00  0.00           H
ATOM   2869  HD3 LYS   181      23.968  33.821  25.996  1.00  0.00           H
ATOM   2870  CE  LYS   181      22.112  33.176  25.082  1.00  0.00           C
ATOM   2871  HE2 LYS   181      21.539  34.100  25.010  1.00  0.00           H
ATOM   2872  HE3 LYS   181      21.885  32.481  24.274  1.00  0.00           H
ATOM   2873  NZ  LYS   181      21.600  32.467  26.311  1.00  0.00           N
ATOM   2874  HZ1 LYS   181      21.841  31.487  26.314  1.00  0.00           H
ATOM   2875  HZ2 LYS   181      20.594  32.461  26.409  1.00  0.00           H
ATOM   2876  HZ3 LYS   181      21.859  32.902  27.186  1.00  0.00           H
ATOM   2877  C   LYS   181      25.668  36.539  22.835  1.00  0.00           C
ATOM   2878  O   LYS   181      24.695  36.891  22.141  1.00  0.00           O
ATOM   2879  N   ARG   182      26.321  37.347  23.630  1.00  0.00           N
ATOM   2880  H   ARG   182      27.126  36.900  24.046  1.00  0.00           H
ATOM   2881  CA  ARG   182      25.937  38.732  23.788  1.00  0.00           C
ATOM   2882  HA  ARG   182      24.941  38.973  23.419  1.00  0.00           H
ATOM   2883  CB  ARG   182      26.003  38.981  25.327  1.00  0.00           C
ATOM   2884  HB2 ARG   182      26.851  38.458  25.767  1.00  0.00           H
ATOM   2885  HB3 ARG   182      26.023  40.056  25.508  1.00  0.00           H
ATOM   2886  CG  ARG   182      24.834  38.399  26.100  1.00  0.00           C
ATOM   2887  HG2 ARG   182      23.873  38.802  25.780  1.00  0.00           H
ATOM   2888  HG3 ARG   182      24.895  37.314  26.008  1.00  0.00           H
ATOM   2889  CD  ARG   182      24.927  38.746  27.620  1.00  0.00           C
ATOM   2890  HD2 ARG   182      25.928  38.419  27.902  1.00  0.00           H
ATOM   2891  HD3 ARG   182      24.940  39.832  27.719  1.00  0.00           H
ATOM   2892  NE  ARG   182      23.956  38.091  28.498  1.00  0.00           N
ATOM   2893  HE  ARG   182      23.342  38.641  29.082  1.00  0.00           H
ATOM   2894  CZ  ARG   182      23.579  36.837  28.586  1.00  0.00           C
ATOM   2895  NH1 ARG   182      22.517  36.411  29.217  1.00  0.00           N
ATOM   2896 HH11 ARG   182      22.004  36.939  29.909  1.00  0.00           H
ATOM   2897 HH12 ARG   182      22.208  35.460  29.075  1.00  0.00           H
ATOM   2898  NH2 ARG   182      24.274  35.894  28.012  1.00  0.00           N
ATOM   2899 HH21 ARG   182      25.093  36.191  27.501  1.00  0.00           H
ATOM   2900 HH22 ARG   182      24.211  34.982  28.440  1.00  0.00           H
ATOM   2901  C   ARG   182      26.826  39.726  23.023  1.00  0.00           C
ATOM   2902  O   ARG   182      26.447  40.903  23.137  1.00  0.00           O
ATOM   2903  N   ASN   183      27.791  39.231  22.235  1.00  0.00           N
ATOM   2904  H   ASN   183      28.010  38.246  22.266  1.00  0.00           H
ATOM   2905  CA  ASN   183      28.675  40.066  21.492  1.00  0.00           C
ATOM   2906  HA  ASN   183      29.451  39.333  21.274  1.00  0.00           H
ATOM   2907  CB  ASN   183      27.967  40.407  20.219  1.00  0.00           C
ATOM   2908  HB2 ASN   183      26.989  40.802  20.496  1.00  0.00           H
ATOM   2909  HB3 ASN   183      28.446  41.207  19.654  1.00  0.00           H
ATOM   2910  CG  ASN   183      27.674  39.303  19.250  1.00  0.00           C
ATOM   2911  OD1 ASN   183      26.639  38.671  19.185  1.00  0.00           O
ATOM   2912  ND2 ASN   183      28.709  38.953  18.583  1.00  0.00           N
ATOM   2913 HD21 ASN   183      29.625  39.336  18.772  1.00  0.00           H
ATOM   2914 HD22 ASN   183      28.622  38.037  18.168  1.00  0.00           H
ATOM   2915  C   ASN   183      29.444  41.204  22.208  1.00  0.00           C
ATOM   2916  O   ASN   183      30.110  41.964  21.568  1.00  0.00           O
ATOM   2917  N   ILE   184      29.360  41.248  23.535  1.00  0.00           N
ATOM   2918  H   ILE   184      28.839  40.561  24.060  1.00  0.00           H
ATOM   2919  CA  ILE   184      29.852  42.407  24.323  1.00  0.00           C
ATOM   2920  HA  ILE   184      29.537  43.350  23.876  1.00  0.00           H
ATOM   2921  CB  ILE   184      29.147  42.379  25.721  1.00  0.00           C
ATOM   2922  HB  ILE   184      29.619  43.184  26.284  1.00  0.00           H
ATOM   2923  CG2 ILE   184      27.664  42.781  25.506  1.00  0.00           C
ATOM   2924 HG21 ILE   184      27.072  41.888  25.304  1.00  0.00           H
ATOM   2925 HG22 ILE   184      27.583  43.465  24.662  1.00  0.00           H
ATOM   2926 HG23 ILE   184      27.302  43.140  26.469  1.00  0.00           H
ATOM   2927  CG1 ILE   184      29.393  41.048  26.513  1.00  0.00           C
ATOM   2928 HG12 ILE   184      29.021  40.239  25.884  1.00  0.00           H
ATOM   2929 HG13 ILE   184      30.458  40.967  26.723  1.00  0.00           H
ATOM   2930  CD1 ILE   184      28.782  41.035  27.911  1.00  0.00           C
ATOM   2931 HD11 ILE   184      28.928  42.006  28.383  1.00  0.00           H
ATOM   2932 HD12 ILE   184      29.192  40.178  28.447  1.00  0.00           H
ATOM   2933 HD13 ILE   184      27.707  41.017  27.730  1.00  0.00           H
ATOM   2934  C   ILE   184      31.440  42.384  24.291  1.00  0.00           C
ATOM   2935  O   ILE   184      32.132  41.367  24.201  1.00  0.00           O
ATOM   2936  N   PRO   185      32.125  43.607  24.266  1.00  0.00           N
ATOM   2937  CD  PRO   185      31.473  44.905  24.250  1.00  0.00           C
ATOM   2938  HD2 PRO   185      31.005  45.267  25.164  1.00  0.00           H
ATOM   2939  HD3 PRO   185      30.836  44.876  23.366  1.00  0.00           H
ATOM   2940  CG  PRO   185      32.536  45.940  24.032  1.00  0.00           C
ATOM   2941  HG2 PRO   185      32.617  46.402  25.016  1.00  0.00           H
ATOM   2942  HG3 PRO   185      32.279  46.612  23.212  1.00  0.00           H
ATOM   2943  CB  PRO   185      33.783  45.149  23.852  1.00  0.00           C
ATOM   2944  HB2 PRO   185      34.616  45.686  24.306  1.00  0.00           H
ATOM   2945  HB3 PRO   185      33.972  45.243  22.783  1.00  0.00           H
ATOM   2946  CA  PRO   185      33.593  43.743  24.266  1.00  0.00           C
ATOM   2947  HA  PRO   185      33.893  43.034  23.495  1.00  0.00           H
ATOM   2948  C   PRO   185      34.284  43.410  25.541  1.00  0.00           C
ATOM   2949  O   PRO   185      34.953  44.263  26.174  1.00  0.00           O
ATOM   2950  N   ILE   186      34.406  42.097  25.854  1.00  0.00           N
ATOM   2951  H   ILE   186      33.663  41.552  25.439  1.00  0.00           H
ATOM   2952  CA  ILE   186      35.056  41.545  27.097  1.00  0.00           C
ATOM   2953  HA  ILE   186      35.798  42.285  27.397  1.00  0.00           H
ATOM   2954  CB  ILE   186      34.018  41.420  28.212  1.00  0.00           C
ATOM   2955  HB  ILE   186      33.363  40.583  27.973  1.00  0.00           H
ATOM   2956  CG2 ILE   186      34.776  41.087  29.555  1.00  0.00           C
ATOM   2957 HG21 ILE   186      35.303  40.136  29.474  1.00  0.00           H
ATOM   2958 HG22 ILE   186      34.060  40.996  30.371  1.00  0.00           H
ATOM   2959 HG23 ILE   186      35.506  41.860  29.791  1.00  0.00           H
ATOM   2960  CG1 ILE   186      33.052  42.609  28.450  1.00  0.00           C
ATOM   2961 HG12 ILE   186      33.551  43.558  28.644  1.00  0.00           H
ATOM   2962 HG13 ILE   186      32.412  42.805  27.592  1.00  0.00           H
ATOM   2963  CD1 ILE   186      32.026  42.289  29.591  1.00  0.00           C
ATOM   2964 HD11 ILE   186      32.446  42.331  30.596  1.00  0.00           H
ATOM   2965 HD12 ILE   186      31.526  41.333  29.435  1.00  0.00           H
ATOM   2966 HD13 ILE   186      31.306  43.103  29.498  1.00  0.00           H
ATOM   2967  C   ILE   186      35.724  40.148  26.758  1.00  0.00           C
ATOM   2968  O   ILE   186      35.086  39.260  26.168  1.00  0.00           O
ATOM   2969  N   GLU   187      36.849  39.991  27.332  1.00  0.00           N
ATOM   2970  H   GLU   187      37.189  40.798  27.836  1.00  0.00           H
ATOM   2971  CA  GLU   187      37.648  38.733  27.335  1.00  0.00           C
ATOM   2972  HA  GLU   187      36.997  37.900  27.070  1.00  0.00           H
ATOM   2973  CB  GLU   187      38.800  38.693  26.327  1.00  0.00           C
ATOM   2974  HB2 GLU   187      39.348  39.617  26.515  1.00  0.00           H
ATOM   2975  HB3 GLU   187      39.465  37.842  26.474  1.00  0.00           H
ATOM   2976  CG  GLU   187      38.340  38.688  24.847  1.00  0.00           C
ATOM   2977  HG2 GLU   187      37.531  39.411  24.742  1.00  0.00           H
ATOM   2978  HG3 GLU   187      39.155  39.043  24.216  1.00  0.00           H
ATOM   2979  CD  GLU   187      37.896  37.299  24.252  1.00  0.00           C
ATOM   2980  OE1 GLU   187      36.977  37.348  23.425  1.00  0.00           O
ATOM   2981  OE2 GLU   187      38.575  36.277  24.484  1.00  0.00           O
ATOM   2982  C   GLU   187      38.231  38.395  28.689  1.00  0.00           C
ATOM   2983  O   GLU   187      39.130  39.142  29.150  1.00  0.00           O
ATOM   2984  N   VAL   188      37.769  37.275  29.244  1.00  0.00           N
ATOM   2985  H   VAL   188      37.129  36.663  28.760  1.00  0.00           H
ATOM   2986  CA  VAL   188      38.064  36.895  30.609  1.00  0.00           C
ATOM   2987  HA  VAL   188      38.039  37.853  31.129  1.00  0.00           H
ATOM   2988  CB  VAL   188      36.946  36.104  31.325  1.00  0.00           C
ATOM   2989  HB  VAL   188      36.885  35.089  30.934  1.00  0.00           H
ATOM   2990  CG1 VAL   188      37.520  36.005  32.770  1.00  0.00           C
ATOM   2991 HG11 VAL   188      38.180  36.840  33.008  1.00  0.00           H
ATOM   2992 HG12 VAL   188      36.732  35.877  33.512  1.00  0.00           H
ATOM   2993 HG13 VAL   188      38.161  35.128  32.855  1.00  0.00           H
ATOM   2994  CG2 VAL   188      35.729  36.836  31.295  1.00  0.00           C
ATOM   2995 HG21 VAL   188      35.912  37.890  31.503  1.00  0.00           H
ATOM   2996 HG22 VAL   188      35.093  36.335  32.026  1.00  0.00           H
ATOM   2997 HG23 VAL   188      35.291  36.681  30.310  1.00  0.00           H
ATOM   2998  C   VAL   188      39.396  36.231  30.666  1.00  0.00           C
ATOM   2999  O   VAL   188      39.460  35.028  30.446  1.00  0.00           O
ATOM   3000  N   VAL   189      40.499  36.973  30.664  1.00  0.00           N
ATOM   3001  H   VAL   189      40.319  37.964  30.594  1.00  0.00           H
ATOM   3002  CA  VAL   189      41.859  36.534  30.653  1.00  0.00           C
ATOM   3003  HA  VAL   189      41.944  35.671  29.994  1.00  0.00           H
ATOM   3004  CB  VAL   189      42.802  37.636  30.100  1.00  0.00           C
ATOM   3005  HB  VAL   189      43.850  37.352  29.999  1.00  0.00           H
ATOM   3006  CG1 VAL   189      42.417  38.057  28.685  1.00  0.00           C
ATOM   3007 HG11 VAL   189      41.535  38.695  28.738  1.00  0.00           H
ATOM   3008 HG12 VAL   189      43.171  38.754  28.319  1.00  0.00           H
ATOM   3009 HG13 VAL   189      42.376  37.179  28.042  1.00  0.00           H
ATOM   3010  CG2 VAL   189      42.802  38.860  31.019  1.00  0.00           C
ATOM   3011 HG21 VAL   189      43.152  38.598  32.018  1.00  0.00           H
ATOM   3012 HG22 VAL   189      41.752  39.150  31.025  1.00  0.00           H
ATOM   3013 HG23 VAL   189      43.337  39.746  30.676  1.00  0.00           H
ATOM   3014  C   VAL   189      42.347  35.980  31.932  1.00  0.00           C
ATOM   3015  O   VAL   189      43.367  35.269  31.861  1.00  0.00           O
ATOM   3016  N   ALA   190      41.679  36.352  33.034  1.00  0.00           N
ATOM   3017  H   ALA   190      41.020  37.112  32.936  1.00  0.00           H
ATOM   3018  CA  ALA   190      42.280  36.056  34.322  1.00  0.00           C
ATOM   3019  HA  ALA   190      42.957  35.252  34.028  1.00  0.00           H
ATOM   3020  CB  ALA   190      43.091  37.235  34.786  1.00  0.00           C
ATOM   3021  HB1 ALA   190      43.425  37.066  35.810  1.00  0.00           H
ATOM   3022  HB2 ALA   190      42.458  38.122  34.807  1.00  0.00           H
ATOM   3023  HB3 ALA   190      43.806  37.511  34.011  1.00  0.00           H
ATOM   3024  C   ALA   190      41.317  35.543  35.374  1.00  0.00           C
ATOM   3025  O   ALA   190      40.374  36.293  35.630  1.00  0.00           O
ATOM   3026  N   LEU   191      41.461  34.346  36.049  1.00  0.00           N
ATOM   3027  H   LEU   191      42.259  33.758  35.855  1.00  0.00           H
ATOM   3028  CA  LEU   191      40.649  33.887  37.121  1.00  0.00           C
ATOM   3029  HA  LEU   191      39.781  34.546  37.151  1.00  0.00           H
ATOM   3030  CB  LEU   191      40.223  32.501  36.745  1.00  0.00           C
ATOM   3031  HB2 LEU   191      39.759  32.604  35.763  1.00  0.00           H
ATOM   3032  HB3 LEU   191      41.073  31.857  36.520  1.00  0.00           H
ATOM   3033  CG  LEU   191      39.196  31.707  37.727  1.00  0.00           C
ATOM   3034  HG  LEU   191      38.900  30.842  37.134  1.00  0.00           H
ATOM   3035  CD1 LEU   191      39.740  31.220  39.102  1.00  0.00           C
ATOM   3036 HD11 LEU   191      40.292  32.007  39.616  1.00  0.00           H
ATOM   3037 HD12 LEU   191      40.433  30.420  38.845  1.00  0.00           H
ATOM   3038 HD13 LEU   191      38.959  30.790  39.730  1.00  0.00           H
ATOM   3039  CD2 LEU   191      37.860  32.426  37.826  1.00  0.00           C
ATOM   3040 HD21 LEU   191      37.913  33.156  38.634  1.00  0.00           H
ATOM   3041 HD22 LEU   191      37.536  32.915  36.907  1.00  0.00           H
ATOM   3042 HD23 LEU   191      37.075  31.752  38.171  1.00  0.00           H
ATOM   3043  C   LEU   191      41.484  33.937  38.351  1.00  0.00           C
ATOM   3044  O   LEU   191      42.530  33.306  38.548  1.00  0.00           O
ATOM   3045  N   ILE   192      40.993  34.667  39.364  1.00  0.00           N
ATOM   3046  H   ILE   192      40.111  35.116  39.162  1.00  0.00           H
ATOM   3047  CA  ILE   192      41.722  35.226  40.492  1.00  0.00           C
ATOM   3048  HA  ILE   192      42.803  35.095  40.494  1.00  0.00           H
ATOM   3049  CB  ILE   192      41.459  36.756  40.501  1.00  0.00           C
ATOM   3050  HB  ILE   192      40.442  36.844  40.880  1.00  0.00           H
ATOM   3051  CG2 ILE   192      42.494  37.619  41.349  1.00  0.00           C
ATOM   3052 HG21 ILE   192      42.069  37.503  42.346  1.00  0.00           H
ATOM   3053 HG22 ILE   192      42.507  38.671  41.066  1.00  0.00           H
ATOM   3054 HG23 ILE   192      43.491  37.180  41.314  1.00  0.00           H
ATOM   3055  CG1 ILE   192      41.453  37.388  39.030  1.00  0.00           C
ATOM   3056 HG12 ILE   192      40.917  36.781  38.301  1.00  0.00           H
ATOM   3057 HG13 ILE   192      40.832  38.273  39.170  1.00  0.00           H
ATOM   3058  CD1 ILE   192      42.759  37.809  38.364  1.00  0.00           C
ATOM   3059 HD11 ILE   192      42.611  38.339  37.423  1.00  0.00           H
ATOM   3060 HD12 ILE   192      43.347  36.894  38.295  1.00  0.00           H
ATOM   3061 HD13 ILE   192      43.337  38.484  38.997  1.00  0.00           H
ATOM   3062  C   ILE   192      41.273  34.790  41.898  1.00  0.00           C
ATOM   3063  O   ILE   192      40.136  34.490  42.187  1.00  0.00           O
ATOM   3064  N   ASN   193      42.268  34.853  42.798  1.00  0.00           N
ATOM   3065  H   ASN   193      43.167  35.191  42.482  1.00  0.00           H
ATOM   3066  CA  ASN   193      41.952  34.867  44.265  1.00  0.00           C
ATOM   3067  HA  ASN   193      40.941  34.496  44.430  1.00  0.00           H
ATOM   3068  CB  ASN   193      42.837  33.842  44.969  1.00  0.00           C
ATOM   3069  HB2 ASN   193      42.557  32.848  44.621  1.00  0.00           H
ATOM   3070  HB3 ASN   193      43.889  33.927  44.697  1.00  0.00           H
ATOM   3071  CG  ASN   193      42.785  33.959  46.495  1.00  0.00           C
ATOM   3072  OD1 ASN   193      43.504  34.676  47.154  1.00  0.00           O
ATOM   3073  ND2 ASN   193      41.996  33.185  47.132  1.00  0.00           N
ATOM   3074 HD21 ASN   193      41.409  32.577  46.576  1.00  0.00           H
ATOM   3075 HD22 ASN   193      42.149  33.211  48.129  1.00  0.00           H
ATOM   3076  C   ASN   193      42.207  36.261  44.923  1.00  0.00           C
ATOM   3077  O   ASN   193      43.114  37.015  44.513  1.00  0.00           O
ATOM   3078  N   ASP   194      41.547  36.650  46.007  1.00  0.00           N
ATOM   3079  H   ASP   194      40.791  36.091  46.375  1.00  0.00           H
ATOM   3080  CA  ASP   194      41.540  38.038  46.476  1.00  0.00           C
ATOM   3081  HA  ASP   194      41.425  38.692  45.611  1.00  0.00           H
ATOM   3082  CB  ASP   194      40.304  38.167  47.364  1.00  0.00           C
ATOM   3083  HB2 ASP   194      40.238  39.248  47.484  1.00  0.00           H
ATOM   3084  HB3 ASP   194      39.496  37.787  46.739  1.00  0.00           H
ATOM   3085  CG  ASP   194      40.364  37.558  48.783  1.00  0.00           C
ATOM   3086  OD1 ASP   194      41.074  36.534  48.989  1.00  0.00           O
ATOM   3087  OD2 ASP   194      39.572  38.085  49.594  1.00  0.00           O
ATOM   3088  C   ASP   194      42.834  38.480  47.132  1.00  0.00           C
ATOM   3089  O   ASP   194      43.192  39.613  46.980  1.00  0.00           O
ATOM   3090  N   THR   195      43.494  37.613  47.697  1.00  0.00           N
ATOM   3091  H   THR   195      42.999  36.753  47.885  1.00  0.00           H
ATOM   3092  CA  THR   195      44.698  37.825  48.518  1.00  0.00           C
ATOM   3093  HA  THR   195      44.656  38.768  49.064  1.00  0.00           H
ATOM   3094  CB  THR   195      44.944  36.643  49.486  1.00  0.00           C
ATOM   3095  HB  THR   195      45.042  35.719  48.916  1.00  0.00           H
ATOM   3096  CG2 THR   195      46.113  36.699  50.568  1.00  0.00           C
ATOM   3097 HG21 THR   195      45.966  35.890  51.282  1.00  0.00           H
ATOM   3098 HG22 THR   195      46.182  37.629  51.133  1.00  0.00           H
ATOM   3099 HG23 THR   195      47.085  36.696  50.074  1.00  0.00           H
ATOM   3100  OG1 THR   195      43.734  36.439  50.200  1.00  0.00           O
ATOM   3101  HG1 THR   195      43.056  36.564  49.532  1.00  0.00           H
ATOM   3102  C   THR   195      45.915  38.060  47.629  1.00  0.00           C
ATOM   3103  O   THR   195      46.809  38.879  47.903  1.00  0.00           O
ATOM   3104  N   THR   196      45.940  37.377  46.436  1.00  0.00           N
ATOM   3105  H   THR   196      45.235  36.672  46.276  1.00  0.00           H
ATOM   3106  CA  THR   196      46.971  37.503  45.392  1.00  0.00           C
ATOM   3107  HA  THR   196      47.925  37.659  45.894  1.00  0.00           H
ATOM   3108  CB  THR   196      46.992  36.288  44.479  1.00  0.00           C
ATOM   3109  HB  THR   196      46.055  36.361  43.928  1.00  0.00           H
ATOM   3110  CG2 THR   196      48.120  36.198  43.453  1.00  0.00           C
ATOM   3111 HG21 THR   196      49.073  35.886  43.881  1.00  0.00           H
ATOM   3112 HG22 THR   196      48.268  37.200  43.050  1.00  0.00           H
ATOM   3113 HG23 THR   196      47.858  35.472  42.684  1.00  0.00           H
ATOM   3114  OG1 THR   196      47.149  35.167  45.220  1.00  0.00           O
ATOM   3115  HG1 THR   196      47.215  34.380  44.675  1.00  0.00           H
ATOM   3116  C   THR   196      46.673  38.684  44.565  1.00  0.00           C
ATOM   3117  O   THR   196      47.553  39.452  44.178  1.00  0.00           O
ATOM   3118  N   GLY   197      45.435  39.011  44.328  1.00  0.00           N
ATOM   3119  H   GLY   197      44.669  38.477  44.713  1.00  0.00           H
ATOM   3120  CA  GLY   197      45.026  40.301  43.907  1.00  0.00           C
ATOM   3121  HA2 GLY   197      45.467  40.468  42.923  1.00  0.00           H
ATOM   3122  HA3 GLY   197      43.945  40.297  43.780  1.00  0.00           H
ATOM   3123  C   GLY   197      45.457  41.443  44.830  1.00  0.00           C
ATOM   3124  O   GLY   197      46.096  42.388  44.340  1.00  0.00           O
ATOM   3125  N   THR   198      45.370  41.369  46.177  1.00  0.00           N
ATOM   3126  H   THR   198      44.736  40.642  46.475  1.00  0.00           H
ATOM   3127  CA  THR   198      45.878  42.397  47.059  1.00  0.00           C
ATOM   3128  HA  THR   198      45.436  43.372  46.852  1.00  0.00           H
ATOM   3129  CB  THR   198      45.337  41.974  48.448  1.00  0.00           C
ATOM   3130  HB  THR   198      45.693  40.966  48.664  1.00  0.00           H
ATOM   3131  CG2 THR   198      45.600  43.047  49.553  1.00  0.00           C
ATOM   3132 HG21 THR   198      45.525  42.486  50.485  1.00  0.00           H
ATOM   3133 HG22 THR   198      44.871  43.852  49.456  1.00  0.00           H
ATOM   3134 HG23 THR   198      46.662  43.281  49.619  1.00  0.00           H
ATOM   3135  OG1 THR   198      43.903  41.863  48.434  1.00  0.00           O
ATOM   3136  HG1 THR   198      43.663  41.014  48.051  1.00  0.00           H
ATOM   3137  C   THR   198      47.438  42.516  47.147  1.00  0.00           C
ATOM   3138  O   THR   198      47.943  43.647  47.138  1.00  0.00           O
ATOM   3139  N   LEU   199      48.259  41.444  47.032  1.00  0.00           N
ATOM   3140  H   LEU   199      47.860  40.517  47.010  1.00  0.00           H
ATOM   3141  CA  LEU   199      49.718  41.524  46.740  1.00  0.00           C
ATOM   3142  HA  LEU   199      50.164  42.049  47.583  1.00  0.00           H
ATOM   3143  CB  LEU   199      50.288  40.122  46.639  1.00  0.00           C
ATOM   3144  HB2 LEU   199      50.537  39.823  47.656  1.00  0.00           H
ATOM   3145  HB3 LEU   199      49.540  39.489  46.159  1.00  0.00           H
ATOM   3146  CG  LEU   199      51.602  39.826  45.883  1.00  0.00           C
ATOM   3147  HG  LEU   199      51.488  40.378  44.950  1.00  0.00           H
ATOM   3148  CD1 LEU   199      52.779  40.321  46.730  1.00  0.00           C
ATOM   3149 HD11 LEU   199      53.636  40.369  46.058  1.00  0.00           H
ATOM   3150 HD12 LEU   199      53.242  39.586  47.388  1.00  0.00           H
ATOM   3151 HD13 LEU   199      52.501  41.230  47.262  1.00  0.00           H
ATOM   3152  CD2 LEU   199      51.900  38.342  45.610  1.00  0.00           C
ATOM   3153 HD21 LEU   199      51.093  38.064  44.931  1.00  0.00           H
ATOM   3154 HD22 LEU   199      52.803  38.265  45.004  1.00  0.00           H
ATOM   3155 HD23 LEU   199      51.992  37.736  46.510  1.00  0.00           H
ATOM   3156  C   LEU   199      49.939  42.333  45.451  1.00  0.00           C
ATOM   3157  O   LEU   199      50.637  43.328  45.584  1.00  0.00           O
ATOM   3158  N   VAL   200      49.293  42.004  44.365  1.00  0.00           N
ATOM   3159  H   VAL   200      48.608  41.263  44.408  1.00  0.00           H
ATOM   3160  CA  VAL   200      49.441  42.718  43.077  1.00  0.00           C
ATOM   3161  HA  VAL   200      50.521  42.864  43.036  1.00  0.00           H
ATOM   3162  CB  VAL   200      48.978  41.856  41.852  1.00  0.00           C
ATOM   3163  HB  VAL   200      47.924  41.588  41.919  1.00  0.00           H
ATOM   3164  CG1 VAL   200      49.227  42.468  40.484  1.00  0.00           C
ATOM   3165 HG11 VAL   200      48.650  43.371  40.278  1.00  0.00           H
ATOM   3166 HG12 VAL   200      50.306  42.597  40.405  1.00  0.00           H
ATOM   3167 HG13 VAL   200      48.916  41.785  39.695  1.00  0.00           H
ATOM   3168  CG2 VAL   200      49.732  40.556  41.726  1.00  0.00           C
ATOM   3169 HG21 VAL   200      49.763  40.079  42.705  1.00  0.00           H
ATOM   3170 HG22 VAL   200      50.760  40.774  41.436  1.00  0.00           H
ATOM   3171 HG23 VAL   200      49.287  39.932  40.952  1.00  0.00           H
ATOM   3172  C   VAL   200      48.875  44.134  43.055  1.00  0.00           C
ATOM   3173  O   VAL   200      49.311  44.998  42.324  1.00  0.00           O
ATOM   3174  N   ALA   201      47.898  44.446  43.861  1.00  0.00           N
ATOM   3175  H   ALA   201      47.419  43.749  44.414  1.00  0.00           H
ATOM   3176  CA  ALA   201      47.280  45.820  43.865  1.00  0.00           C
ATOM   3177  HA  ALA   201      47.032  46.095  42.840  1.00  0.00           H
ATOM   3178  CB  ALA   201      45.990  45.777  44.677  1.00  0.00           C
ATOM   3179  HB1 ALA   201      45.588  46.789  44.730  1.00  0.00           H
ATOM   3180  HB2 ALA   201      46.102  45.426  45.703  1.00  0.00           H
ATOM   3181  HB3 ALA   201      45.211  45.212  44.165  1.00  0.00           H
ATOM   3182  C   ALA   201      48.376  46.788  44.371  1.00  0.00           C
ATOM   3183  O   ALA   201      48.517  47.889  43.870  1.00  0.00           O
ATOM   3184  N   SER   202      49.149  46.387  45.462  1.00  0.00           N
ATOM   3185  H   SER   202      49.038  45.400  45.648  1.00  0.00           H
ATOM   3186  CA  SER   202      50.068  47.191  46.212  1.00  0.00           C
ATOM   3187  HA  SER   202      49.664  48.195  46.340  1.00  0.00           H
ATOM   3188  CB  SER   202      50.217  46.625  47.667  1.00  0.00           C
ATOM   3189  HB2 SER   202      50.713  45.656  47.630  1.00  0.00           H
ATOM   3190  HB3 SER   202      50.830  47.265  48.300  1.00  0.00           H
ATOM   3191  OG  SER   202      48.950  46.346  48.216  1.00  0.00           O
ATOM   3192  HG  SER   202      48.578  45.557  47.815  1.00  0.00           H
ATOM   3193  C   SER   202      51.413  47.229  45.545  1.00  0.00           C
ATOM   3194  O   SER   202      51.957  48.318  45.375  1.00  0.00           O
ATOM   3195  N   TYR   203      51.799  46.061  44.994  1.00  0.00           N
ATOM   3196  H   TYR   203      51.192  45.259  45.091  1.00  0.00           H
ATOM   3197  CA  TYR   203      53.027  45.917  44.200  1.00  0.00           C
ATOM   3198  HA  TYR   203      53.844  46.174  44.874  1.00  0.00           H
ATOM   3199  CB  TYR   203      53.231  44.483  43.717  1.00  0.00           C
ATOM   3200  HB2 TYR   203      52.900  43.939  44.601  1.00  0.00           H
ATOM   3201  HB3 TYR   203      52.651  44.376  42.801  1.00  0.00           H
ATOM   3202  CG  TYR   203      54.685  44.067  43.528  1.00  0.00           C
ATOM   3203  CD1 TYR   203      55.301  43.110  44.369  1.00  0.00           C
ATOM   3204  HD1 TYR   203      54.726  42.614  45.136  1.00  0.00           H
ATOM   3205  CE1 TYR   203      56.602  42.709  44.167  1.00  0.00           C
ATOM   3206  HE1 TYR   203      57.009  41.871  44.714  1.00  0.00           H
ATOM   3207  CZ  TYR   203      57.406  43.389  43.216  1.00  0.00           C
ATOM   3208  OH  TYR   203      58.703  43.064  43.086  1.00  0.00           O
ATOM   3209  HH  TYR   203      59.019  43.194  42.189  1.00  0.00           H
ATOM   3210  CE2 TYR   203      56.797  44.306  42.330  1.00  0.00           C
ATOM   3211  HE2 TYR   203      57.344  44.740  41.504  1.00  0.00           H
ATOM   3212  CD2 TYR   203      55.435  44.663  42.519  1.00  0.00           C
ATOM   3213  HD2 TYR   203      55.073  45.495  41.934  1.00  0.00           H
ATOM   3214  C   TYR   203      53.078  46.868  43.076  1.00  0.00           C
ATOM   3215  O   TYR   203      54.131  47.525  42.875  1.00  0.00           O
ATOM   3216  N   TYR   204      51.943  47.100  42.436  1.00  0.00           N
ATOM   3217  H   TYR   204      51.071  46.664  42.699  1.00  0.00           H
ATOM   3218  CA  TYR   204      51.822  48.095  41.362  1.00  0.00           C
ATOM   3219  HA  TYR   204      52.418  47.744  40.520  1.00  0.00           H
ATOM   3220  CB  TYR   204      50.384  47.933  40.854  1.00  0.00           C
ATOM   3221  HB2 TYR   204      50.037  46.927  40.620  1.00  0.00           H
ATOM   3222  HB3 TYR   204      49.776  48.327  41.669  1.00  0.00           H
ATOM   3223  CG  TYR   204      50.123  48.871  39.658  1.00  0.00           C
ATOM   3224  CD1 TYR   204      50.376  48.500  38.294  1.00  0.00           C
ATOM   3225  HD1 TYR   204      50.754  47.520  38.042  1.00  0.00           H
ATOM   3226  CE1 TYR   204      50.077  49.494  37.286  1.00  0.00           C
ATOM   3227  HE1 TYR   204      50.341  49.145  36.298  1.00  0.00           H
ATOM   3228  CZ  TYR   204      49.486  50.733  37.539  1.00  0.00           C
ATOM   3229  OH  TYR   204      49.122  51.643  36.636  1.00  0.00           O
ATOM   3230  HH  TYR   204      49.059  51.187  35.794  1.00  0.00           H
ATOM   3231  CE2 TYR   204      49.073  51.009  38.851  1.00  0.00           C
ATOM   3232  HE2 TYR   204      48.504  51.905  39.053  1.00  0.00           H
ATOM   3233  CD2 TYR   204      49.348  49.986  39.902  1.00  0.00           C
ATOM   3234  HD2 TYR   204      49.115  50.239  40.925  1.00  0.00           H
ATOM   3235  C   TYR   204      52.154  49.540  41.734  1.00  0.00           C
ATOM   3236  O   TYR   204      52.968  50.214  41.076  1.00  0.00           O
ATOM   3237  N   THR   205      51.598  50.042  42.850  1.00  0.00           N
ATOM   3238  H   THR   205      51.017  49.447  43.422  1.00  0.00           H
ATOM   3239  CA  THR   205      51.871  51.371  43.451  1.00  0.00           C
ATOM   3240  HA  THR   205      51.954  52.071  42.619  1.00  0.00           H
ATOM   3241  CB  THR   205      50.735  51.724  44.467  1.00  0.00           C
ATOM   3242  HB  THR   205      50.883  52.669  44.987  1.00  0.00           H
ATOM   3243  CG2 THR   205      49.352  51.765  43.743  1.00  0.00           C
ATOM   3244 HG21 THR   205      48.543  52.033  44.423  1.00  0.00           H
ATOM   3245 HG22 THR   205      49.115  50.764  43.381  1.00  0.00           H
ATOM   3246 HG23 THR   205      49.426  52.382  42.848  1.00  0.00           H
ATOM   3247  OG1 THR   205      50.622  50.692  45.331  1.00  0.00           O
ATOM   3248  HG1 THR   205      51.412  50.598  45.868  1.00  0.00           H
ATOM   3249  C   THR   205      53.183  51.457  44.242  1.00  0.00           C
ATOM   3250  O   THR   205      53.641  52.519  44.582  1.00  0.00           O
ATOM   3251  N   ASP   206      53.783  50.361  44.613  1.00  0.00           N
ATOM   3252  H   ASP   206      53.518  49.454  44.252  1.00  0.00           H
ATOM   3253  CA  ASP   206      54.855  50.372  45.592  1.00  0.00           C
ATOM   3254  HA  ASP   206      55.409  51.310  45.552  1.00  0.00           H
ATOM   3255  CB  ASP   206      54.229  50.245  47.031  1.00  0.00           C
ATOM   3256  HB2 ASP   206      53.551  51.099  47.054  1.00  0.00           H
ATOM   3257  HB3 ASP   206      53.601  49.376  47.224  1.00  0.00           H
ATOM   3258  CG  ASP   206      55.380  50.488  48.055  1.00  0.00           C
ATOM   3259  OD1 ASP   206      56.561  50.690  47.730  1.00  0.00           O
ATOM   3260  OD2 ASP   206      54.931  50.786  49.220  1.00  0.00           O
ATOM   3261  C   ASP   206      55.895  49.236  45.387  1.00  0.00           C
ATOM   3262  O   ASP   206      55.718  48.155  45.961  1.00  0.00           O
ATOM   3263  N   PRO   207      56.989  49.494  44.658  1.00  0.00           N
ATOM   3264  CD  PRO   207      57.298  50.859  44.117  1.00  0.00           C
ATOM   3265  HD2 PRO   207      57.246  51.643  44.873  1.00  0.00           H
ATOM   3266  HD3 PRO   207      56.675  51.038  43.241  1.00  0.00           H
ATOM   3267  CG  PRO   207      58.703  50.753  43.759  1.00  0.00           C
ATOM   3268  HG2 PRO   207      59.261  50.776  44.694  1.00  0.00           H
ATOM   3269  HG3 PRO   207      59.059  51.569  43.130  1.00  0.00           H
ATOM   3270  CB  PRO   207      58.850  49.286  43.230  1.00  0.00           C
ATOM   3271  HB2 PRO   207      59.934  49.166  43.205  1.00  0.00           H
ATOM   3272  HB3 PRO   207      58.387  49.255  42.243  1.00  0.00           H
ATOM   3273  CA  PRO   207      57.997  48.517  44.260  1.00  0.00           C
ATOM   3274  HA  PRO   207      57.560  47.622  43.817  1.00  0.00           H
ATOM   3275  C   PRO   207      58.824  47.987  45.493  1.00  0.00           C
ATOM   3276  O   PRO   207      59.627  47.072  45.277  1.00  0.00           O
ATOM   3277  N   GLU   208      58.738  48.608  46.694  1.00  0.00           N
ATOM   3278  H   GLU   208      58.232  49.464  46.877  1.00  0.00           H
ATOM   3279  CA  GLU   208      59.347  48.006  47.883  1.00  0.00           C
ATOM   3280  HA  GLU   208      60.382  47.705  47.724  1.00  0.00           H
ATOM   3281  CB  GLU   208      59.321  49.122  48.932  1.00  0.00           C
ATOM   3282  HB2 GLU   208      59.559  50.092  48.496  1.00  0.00           H
ATOM   3283  HB3 GLU   208      58.359  49.134  49.444  1.00  0.00           H
ATOM   3284  CG  GLU   208      60.412  48.793  50.026  1.00  0.00           C
ATOM   3285  HG2 GLU   208      59.863  49.041  50.933  1.00  0.00           H
ATOM   3286  HG3 GLU   208      60.662  47.741  50.158  1.00  0.00           H
ATOM   3287  CD  GLU   208      61.727  49.526  49.872  1.00  0.00           C
ATOM   3288  OE1 GLU   208      62.633  49.090  49.125  1.00  0.00           O
ATOM   3289  OE2 GLU   208      61.827  50.626  50.497  1.00  0.00           O
ATOM   3290  C   GLU   208      58.516  46.787  48.388  1.00  0.00           C
ATOM   3291  O   GLU   208      58.832  46.136  49.376  1.00  0.00           O
ATOM   3292  N   THR   209      57.310  46.496  47.818  1.00  0.00           N
ATOM   3293  H   THR   209      57.004  46.940  46.964  1.00  0.00           H
ATOM   3294  CA  THR   209      56.439  45.500  48.372  1.00  0.00           C
ATOM   3295  HA  THR   209      56.265  45.709  49.427  1.00  0.00           H
ATOM   3296  CB  THR   209      55.081  45.464  47.648  1.00  0.00           C
ATOM   3297  HB  THR   209      55.306  45.270  46.599  1.00  0.00           H
ATOM   3298  CG2 THR   209      54.168  44.423  48.258  1.00  0.00           C
ATOM   3299 HG21 THR   209      53.142  44.693  48.009  1.00  0.00           H
ATOM   3300 HG22 THR   209      54.225  44.472  49.345  1.00  0.00           H
ATOM   3301 HG23 THR   209      54.365  43.413  47.898  1.00  0.00           H
ATOM   3302  OG1 THR   209      54.385  46.649  47.770  1.00  0.00           O
ATOM   3303  HG1 THR   209      54.811  47.327  47.241  1.00  0.00           H
ATOM   3304  C   THR   209      57.035  43.988  48.207  1.00  0.00           C
ATOM   3305  O   THR   209      57.560  43.673  47.127  1.00  0.00           O
ATOM   3306  N   LYS   210      57.007  43.239  49.316  1.00  0.00           N
ATOM   3307  H   LYS   210      56.565  43.640  50.131  1.00  0.00           H
ATOM   3308  CA  LYS   210      57.585  41.902  49.426  1.00  0.00           C
ATOM   3309  HA  LYS   210      57.897  41.524  48.451  1.00  0.00           H
ATOM   3310  CB  LYS   210      58.589  41.925  50.578  1.00  0.00           C
ATOM   3311  HB2 LYS   210      58.137  42.206  51.530  1.00  0.00           H
ATOM   3312  HB3 LYS   210      58.996  40.915  50.543  1.00  0.00           H
ATOM   3313  CG  LYS   210      59.822  42.825  50.420  1.00  0.00           C
ATOM   3314  HG2 LYS   210      59.469  43.854  50.488  1.00  0.00           H
ATOM   3315  HG3 LYS   210      60.456  42.665  51.292  1.00  0.00           H
ATOM   3316  CD  LYS   210      60.634  42.681  49.140  1.00  0.00           C
ATOM   3317  HD2 LYS   210      61.255  41.798  49.291  1.00  0.00           H
ATOM   3318  HD3 LYS   210      60.005  42.571  48.258  1.00  0.00           H
ATOM   3319  CE  LYS   210      61.548  43.882  49.154  1.00  0.00           C
ATOM   3320  HE2 LYS   210      60.928  44.736  49.425  1.00  0.00           H
ATOM   3321  HE3 LYS   210      62.254  43.739  49.972  1.00  0.00           H
ATOM   3322  NZ  LYS   210      62.242  44.163  47.872  1.00  0.00           N
ATOM   3323  HZ1 LYS   210      62.739  45.040  47.899  1.00  0.00           H
ATOM   3324  HZ2 LYS   210      61.580  44.186  47.110  1.00  0.00           H
ATOM   3325  HZ3 LYS   210      62.925  43.457  47.635  1.00  0.00           H
ATOM   3326  C   LYS   210      56.559  40.794  49.620  1.00  0.00           C
ATOM   3327  O   LYS   210      56.935  39.580  49.511  1.00  0.00           O
ATOM   3328  N   MET   211      55.258  41.110  49.781  1.00  0.00           N
ATOM   3329  H   MET   211      55.019  42.091  49.750  1.00  0.00           H
ATOM   3330  CA  MET   211      54.285  40.079  50.215  1.00  0.00           C
ATOM   3331  HA  MET   211      54.074  39.367  49.415  1.00  0.00           H
ATOM   3332  CB  MET   211      54.755  39.292  51.473  1.00  0.00           C
ATOM   3333  HB2 MET   211      55.367  38.453  51.145  1.00  0.00           H
ATOM   3334  HB3 MET   211      55.425  39.958  52.018  1.00  0.00           H
ATOM   3335  CG  MET   211      53.541  38.846  52.412  1.00  0.00           C
ATOM   3336  HG2 MET   211      52.951  39.732  52.651  1.00  0.00           H
ATOM   3337  HG3 MET   211      52.913  38.179  51.821  1.00  0.00           H
ATOM   3338  SD  MET   211      54.070  37.928  53.877  1.00  0.00           S
ATOM   3339  CE  MET   211      52.525  37.074  54.290  1.00  0.00           C
ATOM   3340  HE1 MET   211      52.673  36.308  55.051  1.00  0.00           H
ATOM   3341  HE2 MET   211      51.698  37.766  54.446  1.00  0.00           H
ATOM   3342  HE3 MET   211      52.385  36.326  53.509  1.00  0.00           H
ATOM   3343  C   MET   211      52.927  40.805  50.460  1.00  0.00           C
ATOM   3344  O   MET   211      52.933  41.986  50.852  1.00  0.00           O
ATOM   3345  N   GLY   212      51.779  40.093  50.260  1.00  0.00           N
ATOM   3346  H   GLY   212      51.820  39.161  49.874  1.00  0.00           H
ATOM   3347  CA  GLY   212      50.487  40.600  50.711  1.00  0.00           C
ATOM   3348  HA2 GLY   212      50.514  41.638  51.042  1.00  0.00           H
ATOM   3349  HA3 GLY   212      49.817  40.501  49.858  1.00  0.00           H
ATOM   3350  C   GLY   212      49.846  39.736  51.811  1.00  0.00           C
ATOM   3351  O   GLY   212      50.259  38.608  52.004  1.00  0.00           O
ATOM   3352  N   VAL   213      48.937  40.247  52.595  1.00  0.00           N
ATOM   3353  H   VAL   213      48.879  41.252  52.506  1.00  0.00           H
ATOM   3354  CA  VAL   213      48.377  39.597  53.800  1.00  0.00           C
ATOM   3355  HA  VAL   213      48.290  38.537  53.562  1.00  0.00           H
ATOM   3356  CB  VAL   213      49.224  39.666  55.074  1.00  0.00           C
ATOM   3357  HB  VAL   213      50.184  39.191  54.871  1.00  0.00           H
ATOM   3358  CG1 VAL   213      49.611  41.069  55.572  1.00  0.00           C
ATOM   3359 HG11 VAL   213      50.178  41.075  56.503  1.00  0.00           H
ATOM   3360 HG12 VAL   213      50.096  41.706  54.833  1.00  0.00           H
ATOM   3361 HG13 VAL   213      48.637  41.472  55.848  1.00  0.00           H
ATOM   3362  CG2 VAL   213      48.679  38.779  56.189  1.00  0.00           C
ATOM   3363 HG21 VAL   213      48.662  37.792  55.726  1.00  0.00           H
ATOM   3364 HG22 VAL   213      47.683  39.125  56.463  1.00  0.00           H
ATOM   3365 HG23 VAL   213      49.349  38.763  57.049  1.00  0.00           H
ATOM   3366  C   VAL   213      46.949  40.093  54.068  1.00  0.00           C
ATOM   3367  O   VAL   213      46.697  41.333  54.170  1.00  0.00           O
ATOM   3368  N   ILE   214      46.085  39.130  54.269  1.00  0.00           N
ATOM   3369  H   ILE   214      46.430  38.182  54.286  1.00  0.00           H
ATOM   3370  CA  ILE   214      44.711  39.367  54.739  1.00  0.00           C
ATOM   3371  HA  ILE   214      44.551  40.444  54.693  1.00  0.00           H
ATOM   3372  CB  ILE   214      43.680  38.718  53.789  1.00  0.00           C
ATOM   3373  HB  ILE   214      43.779  37.634  53.830  1.00  0.00           H
ATOM   3374  CG2 ILE   214      42.267  39.052  54.316  1.00  0.00           C
ATOM   3375 HG21 ILE   214      41.977  38.417  55.153  1.00  0.00           H
ATOM   3376 HG22 ILE   214      41.513  38.920  53.538  1.00  0.00           H
ATOM   3377 HG23 ILE   214      42.195  40.068  54.702  1.00  0.00           H
ATOM   3378  CG1 ILE   214      43.805  39.205  52.326  1.00  0.00           C
ATOM   3379 HG12 ILE   214      44.810  39.007  51.956  1.00  0.00           H
ATOM   3380 HG13 ILE   214      43.080  38.639  51.741  1.00  0.00           H
ATOM   3381  CD1 ILE   214      43.450  40.679  52.095  1.00  0.00           C
ATOM   3382 HD11 ILE   214      43.345  40.923  51.037  1.00  0.00           H
ATOM   3383 HD12 ILE   214      44.143  41.338  52.617  1.00  0.00           H
ATOM   3384 HD13 ILE   214      42.434  40.799  52.473  1.00  0.00           H
ATOM   3385  C   ILE   214      44.488  38.927  56.167  1.00  0.00           C
ATOM   3386  O   ILE   214      44.467  37.759  56.450  1.00  0.00           O
ATOM   3387  N   PHE   215      44.363  39.945  57.062  1.00  0.00           N
ATOM   3388  H   PHE   215      44.547  40.845  56.639  1.00  0.00           H
ATOM   3389  CA  PHE   215      43.984  39.756  58.440  1.00  0.00           C
ATOM   3390  HA  PHE   215      44.469  38.917  58.938  1.00  0.00           H
ATOM   3391  CB  PHE   215      44.661  40.990  59.170  1.00  0.00           C
ATOM   3392  HB2 PHE   215      44.247  41.933  58.817  1.00  0.00           H
ATOM   3393  HB3 PHE   215      44.378  40.909  60.219  1.00  0.00           H
ATOM   3394  CG  PHE   215      46.202  41.023  59.148  1.00  0.00           C
ATOM   3395  CD1 PHE   215      46.986  40.112  59.936  1.00  0.00           C
ATOM   3396  HD1 PHE   215      46.577  39.191  60.326  1.00  0.00           H
ATOM   3397  CE1 PHE   215      48.386  40.259  59.934  1.00  0.00           C
ATOM   3398  HE1 PHE   215      48.891  39.608  60.631  1.00  0.00           H
ATOM   3399  CZ  PHE   215      49.075  41.300  59.308  1.00  0.00           C
ATOM   3400  HZ  PHE   215      50.116  41.448  59.552  1.00  0.00           H
ATOM   3401  CE2 PHE   215      48.298  42.196  58.542  1.00  0.00           C
ATOM   3402  HE2 PHE   215      48.831  42.987  58.035  1.00  0.00           H
ATOM   3403  CD2 PHE   215      46.897  41.996  58.387  1.00  0.00           C
ATOM   3404  HD2 PHE   215      46.359  42.614  57.683  1.00  0.00           H
ATOM   3405  C   PHE   215      42.500  39.758  58.532  1.00  0.00           C
ATOM   3406  O   PHE   215      41.860  40.516  59.297  1.00  0.00           O
ATOM   3407  N   GLY   216      41.860  38.792  57.942  1.00  0.00           N
ATOM   3408  H   GLY   216      42.386  38.017  57.564  1.00  0.00           H
ATOM   3409  CA  GLY   216      40.358  38.807  57.894  1.00  0.00           C
ATOM   3410  HA2 GLY   216      39.914  39.794  58.012  1.00  0.00           H
ATOM   3411  HA3 GLY   216      40.123  38.552  56.861  1.00  0.00           H
ATOM   3412  C   GLY   216      39.668  37.999  58.971  1.00  0.00           C
ATOM   3413  O   GLY   216      40.161  37.661  60.046  1.00  0.00           O
ATOM   3414  N   THR   217      38.462  37.512  58.592  1.00  0.00           N
ATOM   3415  H   THR   217      38.141  37.909  57.721  1.00  0.00           H
ATOM   3416  CA  THR   217      37.708  36.413  59.321  1.00  0.00           C
ATOM   3417  HA  THR   217      37.811  36.579  60.394  1.00  0.00           H
ATOM   3418  CB  THR   217      36.234  36.366  59.042  1.00  0.00           C
ATOM   3419  HB  THR   217      36.071  36.202  57.976  1.00  0.00           H
ATOM   3420  CG2 THR   217      35.503  35.249  59.765  1.00  0.00           C
ATOM   3421 HG21 THR   217      35.893  34.304  59.385  1.00  0.00           H
ATOM   3422 HG22 THR   217      34.424  35.402  59.764  1.00  0.00           H
ATOM   3423 HG23 THR   217      35.760  35.362  60.818  1.00  0.00           H
ATOM   3424  OG1 THR   217      35.657  37.572  59.563  1.00  0.00           O
ATOM   3425  HG1 THR   217      34.892  37.683  58.992  1.00  0.00           H
ATOM   3426  C   THR   217      38.343  34.982  59.144  1.00  0.00           C
ATOM   3427  O   THR   217      38.585  34.204  60.087  1.00  0.00           O
ATOM   3428  N   GLY   218      38.848  34.721  57.967  1.00  0.00           N
ATOM   3429  H   GLY   218      38.493  35.289  57.210  1.00  0.00           H
ATOM   3430  CA  GLY   218      39.893  33.770  57.719  1.00  0.00           C
ATOM   3431  HA2 GLY   218      39.789  32.980  58.463  1.00  0.00           H
ATOM   3432  HA3 GLY   218      39.741  33.414  56.699  1.00  0.00           H
ATOM   3433  C   GLY   218      41.311  34.410  57.785  1.00  0.00           C
ATOM   3434  O   GLY   218      41.441  35.643  57.767  1.00  0.00           O
ATOM   3435  N   VAL   219      42.371  33.576  57.706  1.00  0.00           N
ATOM   3436  H   VAL   219      42.222  32.579  57.760  1.00  0.00           H
ATOM   3437  CA  VAL   219      43.789  33.936  57.515  1.00  0.00           C
ATOM   3438  HA  VAL   219      43.781  35.018  57.392  1.00  0.00           H
ATOM   3439  CB  VAL   219      44.659  33.698  58.747  1.00  0.00           C
ATOM   3440  HB  VAL   219      45.514  34.373  58.694  1.00  0.00           H
ATOM   3441  CG1 VAL   219      43.972  33.908  60.087  1.00  0.00           C
ATOM   3442 HG11 VAL   219      43.406  34.838  60.149  1.00  0.00           H
ATOM   3443 HG12 VAL   219      43.290  33.085  60.295  1.00  0.00           H
ATOM   3444 HG13 VAL   219      44.618  33.860  60.964  1.00  0.00           H
ATOM   3445  CG2 VAL   219      45.295  32.386  58.722  1.00  0.00           C
ATOM   3446 HG21 VAL   219      45.985  32.313  57.881  1.00  0.00           H
ATOM   3447 HG22 VAL   219      44.622  31.535  58.618  1.00  0.00           H
ATOM   3448 HG23 VAL   219      45.874  32.266  59.637  1.00  0.00           H
ATOM   3449  C   VAL   219      44.373  33.399  56.139  1.00  0.00           C
ATOM   3450  O   VAL   219      44.042  32.271  55.792  1.00  0.00           O
ATOM   3451  N   ASN   220      45.190  34.224  55.420  1.00  0.00           N
ATOM   3452  H   ASN   220      45.288  35.193  55.690  1.00  0.00           H
ATOM   3453  CA  ASN   220      45.897  33.877  54.242  1.00  0.00           C
ATOM   3454  HA  ASN   220      46.415  32.951  54.491  1.00  0.00           H
ATOM   3455  CB  ASN   220      44.919  33.765  53.064  1.00  0.00           C
ATOM   3456  HB2 ASN   220      44.044  33.179  53.347  1.00  0.00           H
ATOM   3457  HB3 ASN   220      44.591  34.796  52.937  1.00  0.00           H
ATOM   3458  CG  ASN   220      45.543  33.027  51.878  1.00  0.00           C
ATOM   3459  OD1 ASN   220      46.680  32.590  51.891  1.00  0.00           O
ATOM   3460  ND2 ASN   220      44.935  32.955  50.736  1.00  0.00           N
ATOM   3461 HD21 ASN   220      43.945  33.096  50.587  1.00  0.00           H
ATOM   3462 HD22 ASN   220      45.492  32.540  50.003  1.00  0.00           H
ATOM   3463  C   ASN   220      46.931  35.015  53.959  1.00  0.00           C
ATOM   3464  O   ASN   220      46.708  36.198  54.070  1.00  0.00           O
ATOM   3465  N   GLY   221      48.066  34.590  53.279  1.00  0.00           N
ATOM   3466  H   GLY   221      48.258  33.623  53.058  1.00  0.00           H
ATOM   3467  CA  GLY   221      48.974  35.562  52.643  1.00  0.00           C
ATOM   3468  HA2 GLY   221      48.527  36.531  52.425  1.00  0.00           H
ATOM   3469  HA3 GLY   221      49.783  35.874  53.302  1.00  0.00           H
ATOM   3470  C   GLY   221      49.556  34.912  51.424  1.00  0.00           C
ATOM   3471  O   GLY   221      49.432  33.667  51.160  1.00  0.00           O
ATOM   3472  N   ALA   222      50.294  35.771  50.629  1.00  0.00           N
ATOM   3473  H   ALA   222      50.529  36.702  50.942  1.00  0.00           H
ATOM   3474  CA  ALA   222      50.870  35.351  49.317  1.00  0.00           C
ATOM   3475  HA  ALA   222      51.017  34.271  49.281  1.00  0.00           H
ATOM   3476  CB  ALA   222      49.739  35.603  48.463  1.00  0.00           C
ATOM   3477  HB1 ALA   222      48.886  35.063  48.875  1.00  0.00           H
ATOM   3478  HB2 ALA   222      50.048  35.236  47.485  1.00  0.00           H
ATOM   3479  HB3 ALA   222      49.583  36.683  48.467  1.00  0.00           H
ATOM   3480  C   ALA   222      52.116  36.118  48.953  1.00  0.00           C
ATOM   3481  O   ALA   222      52.370  37.209  49.476  1.00  0.00           O
ATOM   3482  N   TYR   223      52.985  35.531  48.179  1.00  0.00           N
ATOM   3483  H   TYR   223      52.691  34.725  47.647  1.00  0.00           H
ATOM   3484  CA  TYR   223      54.355  36.036  47.991  1.00  0.00           C
ATOM   3485  HA  TYR   223      54.359  37.119  47.858  1.00  0.00           H
ATOM   3486  CB  TYR   223      55.345  35.676  49.151  1.00  0.00           C
ATOM   3487  HB2 TYR   223      56.160  36.381  48.995  1.00  0.00           H
ATOM   3488  HB3 TYR   223      54.783  36.010  50.024  1.00  0.00           H
ATOM   3489  CG  TYR   223      55.738  34.264  49.202  1.00  0.00           C
ATOM   3490  CD1 TYR   223      54.741  33.328  49.543  1.00  0.00           C
ATOM   3491  HD1 TYR   223      53.765  33.660  49.864  1.00  0.00           H
ATOM   3492  CE1 TYR   223      55.117  31.959  49.541  1.00  0.00           C
ATOM   3493  HE1 TYR   223      54.381  31.273  49.934  1.00  0.00           H
ATOM   3494  CZ  TYR   223      56.298  31.538  48.965  1.00  0.00           C
ATOM   3495  OH  TYR   223      56.654  30.256  48.922  1.00  0.00           O
ATOM   3496  HH  TYR   223      57.449  30.307  48.388  1.00  0.00           H
ATOM   3497  CE2 TYR   223      57.246  32.531  48.626  1.00  0.00           C
ATOM   3498  HE2 TYR   223      58.214  32.270  48.226  1.00  0.00           H
ATOM   3499  CD2 TYR   223      56.990  33.907  48.692  1.00  0.00           C
ATOM   3500  HD2 TYR   223      57.758  34.608  48.399  1.00  0.00           H
ATOM   3501  C   TYR   223      54.919  35.613  46.661  1.00  0.00           C
ATOM   3502  O   TYR   223      54.322  34.734  46.093  1.00  0.00           O
ATOM   3503  N   TYR   224      55.857  36.337  46.002  1.00  0.00           N
ATOM   3504  H   TYR   224      56.243  37.183  46.396  1.00  0.00           H
ATOM   3505  CA  TYR   224      56.603  35.734  44.867  1.00  0.00           C
ATOM   3506  HA  TYR   224      55.919  35.081  44.323  1.00  0.00           H
ATOM   3507  CB  TYR   224      57.023  36.826  43.834  1.00  0.00           C
ATOM   3508  HB2 TYR   224      57.692  37.501  44.369  1.00  0.00           H
ATOM   3509  HB3 TYR   224      57.601  36.272  43.095  1.00  0.00           H
ATOM   3510  CG  TYR   224      55.961  37.502  43.053  1.00  0.00           C
ATOM   3511  CD1 TYR   224      55.736  37.121  41.713  1.00  0.00           C
ATOM   3512  HD1 TYR   224      56.297  36.343  41.217  1.00  0.00           H
ATOM   3513  CE1 TYR   224      54.778  37.760  40.927  1.00  0.00           C
ATOM   3514  HE1 TYR   224      54.737  37.496  39.881  1.00  0.00           H
ATOM   3515  CZ  TYR   224      53.911  38.710  41.459  1.00  0.00           C
ATOM   3516  OH  TYR   224      53.101  39.461  40.656  1.00  0.00           O
ATOM   3517  HH  TYR   224      53.523  39.512  39.795  1.00  0.00           H
ATOM   3518  CE2 TYR   224      54.050  39.083  42.812  1.00  0.00           C
ATOM   3519  HE2 TYR   224      53.240  39.652  43.247  1.00  0.00           H
ATOM   3520  CD2 TYR   224      55.057  38.508  43.615  1.00  0.00           C
ATOM   3521  HD2 TYR   224      55.191  38.647  44.677  1.00  0.00           H
ATOM   3522  C   TYR   224      57.692  34.795  45.347  1.00  0.00           C
ATOM   3523  O   TYR   224      58.625  35.207  46.032  1.00  0.00           O
ATOM   3524  N   ASP   225      57.731  33.535  44.834  1.00  0.00           N
ATOM   3525  H   ASP   225      57.010  33.349  44.152  1.00  0.00           H
ATOM   3526  CA  ASP   225      58.920  32.613  44.977  1.00  0.00           C
ATOM   3527  HA  ASP   225      59.658  33.161  45.563  1.00  0.00           H
ATOM   3528  CB  ASP   225      58.451  31.275  45.687  1.00  0.00           C
ATOM   3529  HB2 ASP   225      57.539  31.436  46.262  1.00  0.00           H
ATOM   3530  HB3 ASP   225      58.139  30.607  44.884  1.00  0.00           H
ATOM   3531  CG  ASP   225      59.509  30.650  46.495  1.00  0.00           C
ATOM   3532  OD1 ASP   225      60.665  30.644  46.065  1.00  0.00           O
ATOM   3533  OD2 ASP   225      59.091  30.114  47.559  1.00  0.00           O
ATOM   3534  C   ASP   225      59.647  32.468  43.684  1.00  0.00           C
ATOM   3535  O   ASP   225      59.629  33.432  42.863  1.00  0.00           O
ATOM   3536  N   VAL   226      60.537  31.534  43.479  1.00  0.00           N
ATOM   3537  H   VAL   226      60.784  30.890  44.216  1.00  0.00           H
ATOM   3538  CA  VAL   226      61.202  31.266  42.201  1.00  0.00           C
ATOM   3539  HA  VAL   226      60.720  31.888  41.448  1.00  0.00           H
ATOM   3540  CB  VAL   226      62.754  31.514  42.245  1.00  0.00           C
ATOM   3541  HB  VAL   226      63.153  31.248  41.266  1.00  0.00           H
ATOM   3542  CG1 VAL   226      63.002  33.047  42.292  1.00  0.00           C
ATOM   3543 HG11 VAL   226      62.418  33.504  41.493  1.00  0.00           H
ATOM   3544 HG12 VAL   226      62.678  33.456  43.249  1.00  0.00           H
ATOM   3545 HG13 VAL   226      64.053  33.328  42.354  1.00  0.00           H
ATOM   3546  CG2 VAL   226      63.513  30.840  43.391  1.00  0.00           C
ATOM   3547 HG21 VAL   226      63.242  29.784  43.424  1.00  0.00           H
ATOM   3548 HG22 VAL   226      63.196  31.266  44.342  1.00  0.00           H
ATOM   3549 HG23 VAL   226      64.561  31.050  43.177  1.00  0.00           H
ATOM   3550  C   VAL   226      61.133  29.785  41.775  1.00  0.00           C
ATOM   3551  O   VAL   226      60.831  28.903  42.548  1.00  0.00           O
ATOM   3552  N   CYS   227      61.325  29.486  40.480  1.00  0.00           N
ATOM   3553  H   CYS   227      61.320  30.267  39.839  1.00  0.00           H
ATOM   3554  CA  CYS   227      60.984  28.229  39.892  1.00  0.00           C
ATOM   3555  HA  CYS   227      60.110  27.794  40.377  1.00  0.00           H
ATOM   3556  CB  CYS   227      60.606  28.505  38.404  1.00  0.00           C
ATOM   3557  HB2 CYS   227      61.407  29.042  37.896  1.00  0.00           H
ATOM   3558  HB3 CYS   227      60.414  27.530  37.955  1.00  0.00           H
ATOM   3559  SG  CYS   227      59.072  29.484  38.203  1.00  0.00           S
ATOM   3560  HG  CYS   227      59.448  30.622  38.792  1.00  0.00           H
ATOM   3561  C   CYS   227      62.053  27.173  40.244  1.00  0.00           C
ATOM   3562  O   CYS   227      61.912  26.010  39.903  1.00  0.00           O
ATOM   3563  N   SER   228      63.129  27.601  40.983  1.00  0.00           N
ATOM   3564  H   SER   228      63.095  28.588  41.192  1.00  0.00           H
ATOM   3565  CA  SER   228      64.173  26.728  41.598  1.00  0.00           C
ATOM   3566  HA  SER   228      64.422  25.958  40.866  1.00  0.00           H
ATOM   3567  CB  SER   228      65.467  27.607  41.809  1.00  0.00           C
ATOM   3568  HB2 SER   228      65.655  28.161  40.889  1.00  0.00           H
ATOM   3569  HB3 SER   228      65.320  28.407  42.536  1.00  0.00           H
ATOM   3570  OG  SER   228      66.577  26.903  42.266  1.00  0.00           O
ATOM   3571  HG  SER   228      67.084  26.692  41.479  1.00  0.00           H
ATOM   3572  C   SER   228      63.784  26.219  42.941  1.00  0.00           C
ATOM   3573  O   SER   228      64.275  25.177  43.317  1.00  0.00           O
ATOM   3574  N   ASP   229      62.912  26.855  43.696  1.00  0.00           N
ATOM   3575  H   ASP   229      62.347  27.635  43.393  1.00  0.00           H
ATOM   3576  CA  ASP   229      62.386  26.398  44.971  1.00  0.00           C
ATOM   3577  HA  ASP   229      63.122  25.673  45.316  1.00  0.00           H
ATOM   3578  CB  ASP   229      62.508  27.605  45.971  1.00  0.00           C
ATOM   3579  HB2 ASP   229      61.950  28.436  45.539  1.00  0.00           H
ATOM   3580  HB3 ASP   229      62.117  27.339  46.953  1.00  0.00           H
ATOM   3581  CG  ASP   229      63.938  28.043  46.221  1.00  0.00           C
ATOM   3582  OD1 ASP   229      64.958  27.566  45.644  1.00  0.00           O
ATOM   3583  OD2 ASP   229      64.050  28.982  47.047  1.00  0.00           O
ATOM   3584  C   ASP   229      61.063  25.613  45.024  1.00  0.00           C
ATOM   3585  O   ASP   229      60.601  25.143  46.069  1.00  0.00           O
ATOM   3586  N   ILE   230      60.442  25.398  43.831  1.00  0.00           N
ATOM   3587  H   ILE   230      60.909  25.831  43.046  1.00  0.00           H
ATOM   3588  CA  ILE   230      59.173  24.604  43.658  1.00  0.00           C
ATOM   3589  HA  ILE   230      58.771  24.434  44.656  1.00  0.00           H
ATOM   3590  CB  ILE   230      58.184  25.194  42.690  1.00  0.00           C
ATOM   3591  HB  ILE   230      58.620  25.316  41.699  1.00  0.00           H
ATOM   3592  CG2 ILE   230      56.918  24.346  42.574  1.00  0.00           C
ATOM   3593 HG21 ILE   230      56.192  25.002  42.094  1.00  0.00           H
ATOM   3594 HG22 ILE   230      56.474  24.101  43.540  1.00  0.00           H
ATOM   3595 HG23 ILE   230      57.141  23.631  41.783  1.00  0.00           H
ATOM   3596  CG1 ILE   230      57.818  26.631  43.163  1.00  0.00           C
ATOM   3597 HG12 ILE   230      57.115  26.614  43.997  1.00  0.00           H
ATOM   3598 HG13 ILE   230      58.718  27.053  43.611  1.00  0.00           H
ATOM   3599  CD1 ILE   230      57.407  27.558  41.951  1.00  0.00           C
ATOM   3600 HD11 ILE   230      58.188  27.643  41.195  1.00  0.00           H
ATOM   3601 HD12 ILE   230      57.296  28.574  42.330  1.00  0.00           H
ATOM   3602 HD13 ILE   230      56.398  27.305  41.622  1.00  0.00           H
ATOM   3603  C   ILE   230      59.594  23.175  43.081  1.00  0.00           C
ATOM   3604  O   ILE   230      59.811  22.936  41.874  1.00  0.00           O
ATOM   3605  N   GLU   231      59.792  22.174  43.910  1.00  0.00           N
ATOM   3606  H   GLU   231      59.794  22.399  44.894  1.00  0.00           H
ATOM   3607  CA  GLU   231      60.018  20.786  43.476  1.00  0.00           C
ATOM   3608  HA  GLU   231      60.918  20.818  42.862  1.00  0.00           H
ATOM   3609  CB  GLU   231      60.244  19.887  44.687  1.00  0.00           C
ATOM   3610  HB2 GLU   231      61.158  20.187  45.197  1.00  0.00           H
ATOM   3611  HB3 GLU   231      59.451  19.890  45.437  1.00  0.00           H
ATOM   3612  CG  GLU   231      60.466  18.403  44.299  1.00  0.00           C
ATOM   3613  HG2 GLU   231      59.660  17.997  43.690  1.00  0.00           H
ATOM   3614  HG3 GLU   231      61.295  18.246  43.609  1.00  0.00           H
ATOM   3615  CD  GLU   231      60.632  17.503  45.522  1.00  0.00           C
ATOM   3616  OE1 GLU   231      59.910  17.604  46.521  1.00  0.00           O
ATOM   3617  OE2 GLU   231      61.519  16.597  45.432  1.00  0.00           O
ATOM   3618  C   GLU   231      58.790  20.372  42.635  1.00  0.00           C
ATOM   3619  O   GLU   231      59.020  19.694  41.646  1.00  0.00           O
ATOM   3620  N   LYS   232      57.586  20.701  43.129  1.00  0.00           N
ATOM   3621  H   LYS   232      57.577  21.161  44.028  1.00  0.00           H
ATOM   3622  CA  LYS   232      56.288  20.321  42.548  1.00  0.00           C
ATOM   3623  HA  LYS   232      56.184  19.237  42.509  1.00  0.00           H
ATOM   3624  CB  LYS   232      55.217  20.961  43.445  1.00  0.00           C
ATOM   3625  HB2 LYS   232      55.517  20.615  44.435  1.00  0.00           H
ATOM   3626  HB3 LYS   232      55.365  22.040  43.473  1.00  0.00           H
ATOM   3627  CG  LYS   232      53.752  20.514  43.290  1.00  0.00           C
ATOM   3628  HG2 LYS   232      53.246  21.087  42.513  1.00  0.00           H
ATOM   3629  HG3 LYS   232      53.694  19.507  42.878  1.00  0.00           H
ATOM   3630  CD  LYS   232      52.932  20.675  44.567  1.00  0.00           C
ATOM   3631  HD2 LYS   232      53.187  19.948  45.337  1.00  0.00           H
ATOM   3632  HD3 LYS   232      53.146  21.689  44.907  1.00  0.00           H
ATOM   3633  CE  LYS   232      51.426  20.530  44.510  1.00  0.00           C
ATOM   3634  HE2 LYS   232      50.990  21.272  43.840  1.00  0.00           H
ATOM   3635  HE3 LYS   232      51.202  19.554  44.079  1.00  0.00           H
ATOM   3636  NZ  LYS   232      50.878  20.615  45.864  1.00  0.00           N
ATOM   3637  HZ1 LYS   232      49.942  20.270  46.027  1.00  0.00           H
ATOM   3638  HZ2 LYS   232      50.801  21.594  46.101  1.00  0.00           H
ATOM   3639  HZ3 LYS   232      51.506  20.229  46.553  1.00  0.00           H
ATOM   3640  C   LYS   232      56.120  20.661  41.021  1.00  0.00           C
ATOM   3641  O   LYS   232      55.308  20.005  40.404  1.00  0.00           O
ATOM   3642  N   LEU   233      56.888  21.551  40.436  1.00  0.00           N
ATOM   3643  H   LEU   233      57.528  22.126  40.965  1.00  0.00           H
ATOM   3644  CA  LEU   233      56.713  21.875  39.054  1.00  0.00           C
ATOM   3645  HA  LEU   233      56.052  21.170  38.549  1.00  0.00           H
ATOM   3646  CB  LEU   233      56.133  23.250  38.917  1.00  0.00           C
ATOM   3647  HB2 LEU   233      56.809  23.945  39.416  1.00  0.00           H
ATOM   3648  HB3 LEU   233      56.092  23.448  37.846  1.00  0.00           H
ATOM   3649  CG  LEU   233      54.779  23.534  39.468  1.00  0.00           C
ATOM   3650  HG  LEU   233      54.791  23.397  40.549  1.00  0.00           H
ATOM   3651  CD1 LEU   233      54.620  25.083  39.381  1.00  0.00           C
ATOM   3652 HD11 LEU   233      55.495  25.589  39.792  1.00  0.00           H
ATOM   3653 HD12 LEU   233      53.720  25.439  39.883  1.00  0.00           H
ATOM   3654 HD13 LEU   233      54.577  25.402  38.340  1.00  0.00           H
ATOM   3655  CD2 LEU   233      53.680  22.777  38.744  1.00  0.00           C
ATOM   3656 HD21 LEU   233      53.800  21.737  39.045  1.00  0.00           H
ATOM   3657 HD22 LEU   233      52.753  23.074  39.234  1.00  0.00           H
ATOM   3658 HD23 LEU   233      53.737  23.006  37.679  1.00  0.00           H
ATOM   3659  C   LEU   233      57.976  21.607  38.174  1.00  0.00           C
ATOM   3660  O   LEU   233      58.123  22.099  37.052  1.00  0.00           O
ATOM   3661  N   GLN   234      58.986  20.932  38.670  1.00  0.00           N
ATOM   3662  H   GLN   234      59.017  20.642  39.636  1.00  0.00           H
ATOM   3663  CA  GLN   234      60.049  20.268  37.823  1.00  0.00           C
ATOM   3664  HA  GLN   234      60.567  21.120  37.382  1.00  0.00           H
ATOM   3665  CB  GLN   234      60.994  19.438  38.646  1.00  0.00           C
ATOM   3666  HB2 GLN   234      60.307  18.710  39.075  1.00  0.00           H
ATOM   3667  HB3 GLN   234      61.674  18.939  37.956  1.00  0.00           H
ATOM   3668  CG  GLN   234      61.705  20.224  39.746  1.00  0.00           C
ATOM   3669  HG2 GLN   234      62.517  20.730  39.225  1.00  0.00           H
ATOM   3670  HG3 GLN   234      61.073  21.023  40.133  1.00  0.00           H
ATOM   3671  CD  GLN   234      62.320  19.372  40.884  1.00  0.00           C
ATOM   3672  OE1 GLN   234      61.963  18.238  41.103  1.00  0.00           O
ATOM   3673  NE2 GLN   234      63.148  19.977  41.666  1.00  0.00           N
ATOM   3674 HE21 GLN   234      63.583  19.528  42.459  1.00  0.00           H
ATOM   3675 HE22 GLN   234      63.368  20.962  41.637  1.00  0.00           H
ATOM   3676  C   GLN   234      59.567  19.454  36.673  1.00  0.00           C
ATOM   3677  O   GLN   234      58.738  18.529  36.805  1.00  0.00           O
ATOM   3678  N   GLY   235      60.009  19.756  35.464  1.00  0.00           N
ATOM   3679  H   GLY   235      60.614  20.549  35.304  1.00  0.00           H
ATOM   3680  CA  GLY   235      59.506  19.070  34.265  1.00  0.00           C
ATOM   3681  HA2 GLY   235      60.115  19.464  33.451  1.00  0.00           H
ATOM   3682  HA3 GLY   235      59.646  17.991  34.329  1.00  0.00           H
ATOM   3683  C   GLY   235      58.030  19.423  33.904  1.00  0.00           C
ATOM   3684  O   GLY   235      57.524  18.905  32.921  1.00  0.00           O
ATOM   3685  N   LYS   236      57.339  20.321  34.576  1.00  0.00           N
ATOM   3686  H   LYS   236      57.815  20.747  35.359  1.00  0.00           H
ATOM   3687  CA  LYS   236      55.911  20.624  34.302  1.00  0.00           C
ATOM   3688  HA  LYS   236      55.488  20.046  33.482  1.00  0.00           H
ATOM   3689  CB  LYS   236      55.073  20.244  35.549  1.00  0.00           C
ATOM   3690  HB2 LYS   236      55.440  20.804  36.408  1.00  0.00           H
ATOM   3691  HB3 LYS   236      54.032  20.563  35.532  1.00  0.00           H
ATOM   3692  CG  LYS   236      54.962  18.699  35.812  1.00  0.00           C
ATOM   3693  HG2 LYS   236      54.265  18.285  35.083  1.00  0.00           H
ATOM   3694  HG3 LYS   236      55.881  18.128  35.669  1.00  0.00           H
ATOM   3695  CD  LYS   236      54.328  18.371  37.152  1.00  0.00           C
ATOM   3696  HD2 LYS   236      53.789  19.232  37.545  1.00  0.00           H
ATOM   3697  HD3 LYS   236      53.551  17.629  36.968  1.00  0.00           H
ATOM   3698  CE  LYS   236      55.302  17.804  38.210  1.00  0.00           C
ATOM   3699  HE2 LYS   236      55.804  16.955  37.746  1.00  0.00           H
ATOM   3700  HE3 LYS   236      56.009  18.612  38.404  1.00  0.00           H
ATOM   3701  NZ  LYS   236      54.655  17.366  39.388  1.00  0.00           N
ATOM   3702  HZ1 LYS   236      54.470  18.183  39.952  1.00  0.00           H
ATOM   3703  HZ2 LYS   236      55.205  16.752  39.971  1.00  0.00           H
ATOM   3704  HZ3 LYS   236      53.795  16.869  39.201  1.00  0.00           H
ATOM   3705  C   LYS   236      55.635  22.069  33.841  1.00  0.00           C
ATOM   3706  O   LYS   236      54.770  22.384  33.040  1.00  0.00           O
ATOM   3707  N   LEU   237      56.438  23.089  34.330  1.00  0.00           N
ATOM   3708  H   LEU   237      57.089  22.770  35.033  1.00  0.00           H
ATOM   3709  CA  LEU   237      56.738  24.292  33.529  1.00  0.00           C
ATOM   3710  HA  LEU   237      55.792  24.800  33.344  1.00  0.00           H
ATOM   3711  CB  LEU   237      57.667  25.239  34.308  1.00  0.00           C
ATOM   3712  HB2 LEU   237      58.609  24.786  34.616  1.00  0.00           H
ATOM   3713  HB3 LEU   237      57.876  26.075  33.641  1.00  0.00           H
ATOM   3714  CG  LEU   237      56.857  25.643  35.518  1.00  0.00           C
ATOM   3715  HG  LEU   237      56.389  24.812  36.046  1.00  0.00           H
ATOM   3716  CD1 LEU   237      57.703  26.425  36.570  1.00  0.00           C
ATOM   3717 HD11 LEU   237      57.067  26.620  37.433  1.00  0.00           H
ATOM   3718 HD12 LEU   237      58.164  27.319  36.150  1.00  0.00           H
ATOM   3719 HD13 LEU   237      58.469  25.695  36.832  1.00  0.00           H
ATOM   3720  CD2 LEU   237      55.661  26.557  35.153  1.00  0.00           C
ATOM   3721 HD21 LEU   237      55.750  26.754  34.085  1.00  0.00           H
ATOM   3722 HD22 LEU   237      54.782  25.919  35.253  1.00  0.00           H
ATOM   3723 HD23 LEU   237      55.495  27.418  35.800  1.00  0.00           H
ATOM   3724  C   LEU   237      57.372  23.902  32.174  1.00  0.00           C
ATOM   3725  O   LEU   237      58.102  22.889  32.088  1.00  0.00           O
ATOM   3726  N   SER   238      57.199  24.751  31.143  1.00  0.00           N
ATOM   3727  H   SER   238      56.385  25.343  31.217  1.00  0.00           H
ATOM   3728  CA  SER   238      57.911  24.722  29.834  1.00  0.00           C
ATOM   3729  HA  SER   238      57.873  23.743  29.355  1.00  0.00           H
ATOM   3730  CB  SER   238      57.289  25.714  28.849  1.00  0.00           C
ATOM   3731  HB2 SER   238      56.208  25.635  28.732  1.00  0.00           H
ATOM   3732  HB3 SER   238      57.484  26.730  29.193  1.00  0.00           H
ATOM   3733  OG  SER   238      57.883  25.644  27.590  1.00  0.00           O
ATOM   3734  HG  SER   238      57.618  24.844  27.128  1.00  0.00           H
ATOM   3735  C   SER   238      59.417  24.970  29.976  1.00  0.00           C
ATOM   3736  O   SER   238      59.883  25.548  30.896  1.00  0.00           O
ATOM   3737  N   ASP   239      60.217  24.327  29.115  1.00  0.00           N
ATOM   3738  H   ASP   239      59.745  23.752  28.433  1.00  0.00           H
ATOM   3739  CA  ASP   239      61.716  24.520  29.050  1.00  0.00           C
ATOM   3740  HA  ASP   239      62.063  24.173  30.023  1.00  0.00           H
ATOM   3741  CB  ASP   239      62.291  23.531  27.925  1.00  0.00           C
ATOM   3742  HB2 ASP   239      61.790  23.811  26.999  1.00  0.00           H
ATOM   3743  HB3 ASP   239      63.371  23.509  27.779  1.00  0.00           H
ATOM   3744  CG  ASP   239      61.908  22.028  28.270  1.00  0.00           C
ATOM   3745  OD1 ASP   239      61.925  21.665  29.460  1.00  0.00           O
ATOM   3746  OD2 ASP   239      61.557  21.204  27.326  1.00  0.00           O
ATOM   3747  C   ASP   239      62.105  25.926  28.750  1.00  0.00           C
ATOM   3748  O   ASP   239      63.249  26.257  28.879  1.00  0.00           O
ATOM   3749  N   ASP   240      61.229  26.846  28.318  1.00  0.00           N
ATOM   3750  H   ASP   240      60.287  26.513  28.171  1.00  0.00           H
ATOM   3751  CA  ASP   240      61.521  28.241  28.170  1.00  0.00           C
ATOM   3752  HA  ASP   240      62.357  28.422  27.494  1.00  0.00           H
ATOM   3753  CB  ASP   240      60.235  28.989  27.618  1.00  0.00           C
ATOM   3754  HB2 ASP   240      59.314  28.452  27.841  1.00  0.00           H
ATOM   3755  HB3 ASP   240      60.092  29.973  28.063  1.00  0.00           H
ATOM   3756  CG  ASP   240      60.260  29.039  26.069  1.00  0.00           C
ATOM   3757  OD1 ASP   240      59.204  29.460  25.502  1.00  0.00           O
ATOM   3758  OD2 ASP   240      61.193  28.668  25.350  1.00  0.00           O
ATOM   3759  C   ASP   240      61.796  28.920  29.492  1.00  0.00           C
ATOM   3760  O   ASP   240      62.314  30.040  29.555  1.00  0.00           O
ATOM   3761  N   ILE   241      61.348  28.283  30.556  1.00  0.00           N
ATOM   3762  H   ILE   241      61.062  27.335  30.356  1.00  0.00           H
ATOM   3763  CA  ILE   241      61.178  28.835  31.928  1.00  0.00           C
ATOM   3764  HA  ILE   241      60.999  29.910  31.907  1.00  0.00           H
ATOM   3765  CB  ILE   241      59.831  28.426  32.640  1.00  0.00           C
ATOM   3766  HB  ILE   241      59.823  27.357  32.853  1.00  0.00           H
ATOM   3767  CG2 ILE   241      59.637  29.158  33.966  1.00  0.00           C
ATOM   3768 HG21 ILE   241      58.644  29.078  34.407  1.00  0.00           H
ATOM   3769 HG22 ILE   241      60.008  30.182  33.994  1.00  0.00           H
ATOM   3770 HG23 ILE   241      60.396  28.809  34.666  1.00  0.00           H
ATOM   3771  CG1 ILE   241      58.611  28.797  31.709  1.00  0.00           C
ATOM   3772 HG12 ILE   241      58.727  28.151  30.839  1.00  0.00           H
ATOM   3773 HG13 ILE   241      57.756  28.236  32.086  1.00  0.00           H
ATOM   3774  CD1 ILE   241      58.179  30.214  31.341  1.00  0.00           C
ATOM   3775 HD11 ILE   241      58.991  30.846  30.982  1.00  0.00           H
ATOM   3776 HD12 ILE   241      57.674  30.718  32.167  1.00  0.00           H
ATOM   3777 HD13 ILE   241      57.484  30.094  30.510  1.00  0.00           H
ATOM   3778  C   ILE   241      62.413  28.414  32.705  1.00  0.00           C
ATOM   3779  O   ILE   241      62.497  27.253  33.035  1.00  0.00           O
ATOM   3780  N   PRO   242      63.365  29.343  33.004  1.00  0.00           N
ATOM   3781  CD  PRO   242      63.488  30.669  32.401  1.00  0.00           C
ATOM   3782  HD2 PRO   242      62.638  31.348  32.461  1.00  0.00           H
ATOM   3783  HD3 PRO   242      63.771  30.547  31.355  1.00  0.00           H
ATOM   3784  CG  PRO   242      64.663  31.305  33.174  1.00  0.00           C
ATOM   3785  HG2 PRO   242      64.300  31.908  34.007  1.00  0.00           H
ATOM   3786  HG3 PRO   242      65.178  31.876  32.403  1.00  0.00           H
ATOM   3787  CB  PRO   242      65.497  30.056  33.626  1.00  0.00           C
ATOM   3788  HB2 PRO   242      66.060  30.272  34.534  1.00  0.00           H
ATOM   3789  HB3 PRO   242      66.138  29.783  32.788  1.00  0.00           H
ATOM   3790  CA  PRO   242      64.486  28.997  33.884  1.00  0.00           C
ATOM   3791  HA  PRO   242      64.736  27.996  33.532  1.00  0.00           H
ATOM   3792  C   PRO   242      64.054  28.985  35.378  1.00  0.00           C
ATOM   3793  O   PRO   242      63.102  29.672  35.724  1.00  0.00           O
ATOM   3794  N   PRO   243      64.843  28.263  36.243  1.00  0.00           N
ATOM   3795  CD  PRO   243      65.977  27.397  35.890  1.00  0.00           C
ATOM   3796  HD2 PRO   243      66.868  27.951  36.182  1.00  0.00           H
ATOM   3797  HD3 PRO   243      65.979  27.008  34.872  1.00  0.00           H
ATOM   3798  CG  PRO   243      65.777  26.247  36.846  1.00  0.00           C
ATOM   3799  HG2 PRO   243      66.660  25.637  37.038  1.00  0.00           H
ATOM   3800  HG3 PRO   243      64.989  25.626  36.420  1.00  0.00           H
ATOM   3801  CB  PRO   243      65.309  26.877  38.136  1.00  0.00           C
ATOM   3802  HB2 PRO   243      66.217  27.183  38.655  1.00  0.00           H
ATOM   3803  HB3 PRO   243      64.699  26.216  38.752  1.00  0.00           H
ATOM   3804  CA  PRO   243      64.472  28.057  37.668  1.00  0.00           C
ATOM   3805  HA  PRO   243      63.426  27.757  37.745  1.00  0.00           H
ATOM   3806  C   PRO   243      64.798  29.314  38.444  1.00  0.00           C
ATOM   3807  O   PRO   243      64.370  29.507  39.569  1.00  0.00           O
ATOM   3808  N   SER   244      65.563  30.249  37.898  1.00  0.00           N
ATOM   3809  H   SER   244      66.017  30.093  37.009  1.00  0.00           H
ATOM   3810  CA  SER   244      65.513  31.662  38.354  1.00  0.00           C
ATOM   3811  HA  SER   244      65.714  31.689  39.425  1.00  0.00           H
ATOM   3812  CB  SER   244      66.633  32.438  37.680  1.00  0.00           C
ATOM   3813  HB2 SER   244      66.638  33.483  37.994  1.00  0.00           H
ATOM   3814  HB3 SER   244      67.630  32.032  37.840  1.00  0.00           H
ATOM   3815  OG  SER   244      66.369  32.368  36.300  1.00  0.00           O
ATOM   3816  HG  SER   244      67.208  32.336  35.834  1.00  0.00           H
ATOM   3817  C   SER   244      64.112  32.440  38.249  1.00  0.00           C
ATOM   3818  O   SER   244      63.874  33.429  38.996  1.00  0.00           O
ATOM   3819  N   ALA   245      63.270  32.231  37.306  1.00  0.00           N
ATOM   3820  H   ALA   245      63.331  31.294  36.931  1.00  0.00           H
ATOM   3821  CA  ALA   245      62.019  32.972  37.068  1.00  0.00           C
ATOM   3822  HA  ALA   245      62.188  34.040  36.926  1.00  0.00           H
ATOM   3823  CB  ALA   245      61.436  32.534  35.749  1.00  0.00           C
ATOM   3824  HB1 ALA   245      62.243  32.453  35.021  1.00  0.00           H
ATOM   3825  HB2 ALA   245      60.644  33.240  35.498  1.00  0.00           H
ATOM   3826  HB3 ALA   245      61.081  31.505  35.692  1.00  0.00           H
ATOM   3827  C   ALA   245      61.048  32.917  38.291  1.00  0.00           C
ATOM   3828  O   ALA   245      60.912  31.887  38.941  1.00  0.00           O
ATOM   3829  N   PRO   246      60.370  34.070  38.623  1.00  0.00           N
ATOM   3830  CD  PRO   246      60.539  35.419  38.002  1.00  0.00           C
ATOM   3831  HD2 PRO   246      60.403  35.279  36.929  1.00  0.00           H
ATOM   3832  HD3 PRO   246      61.529  35.848  38.149  1.00  0.00           H
ATOM   3833  CG  PRO   246      59.500  36.418  38.492  1.00  0.00           C
ATOM   3834  HG2 PRO   246      58.553  36.340  37.958  1.00  0.00           H
ATOM   3835  HG3 PRO   246      59.846  37.450  38.538  1.00  0.00           H
ATOM   3836  CB  PRO   246      59.296  35.788  39.889  1.00  0.00           C
ATOM   3837  HB2 PRO   246      58.482  36.203  40.481  1.00  0.00           H
ATOM   3838  HB3 PRO   246      60.228  36.051  40.389  1.00  0.00           H
ATOM   3839  CA  PRO   246      59.433  34.234  39.785  1.00  0.00           C
ATOM   3840  HA  PRO   246      59.988  33.817  40.626  1.00  0.00           H
ATOM   3841  C   PRO   246      57.988  33.664  39.544  1.00  0.00           C
ATOM   3842  O   PRO   246      57.537  33.386  38.427  1.00  0.00           O
ATOM   3843  N   MET   247      57.310  33.383  40.647  1.00  0.00           N
ATOM   3844  H   MET   247      57.831  33.428  41.512  1.00  0.00           H
ATOM   3845  CA  MET   247      56.010  32.662  40.721  1.00  0.00           C
ATOM   3846  HA  MET   247      55.387  32.810  39.838  1.00  0.00           H
ATOM   3847  CB  MET   247      56.169  31.131  40.868  1.00  0.00           C
ATOM   3848  HB2 MET   247      56.653  30.756  39.966  1.00  0.00           H
ATOM   3849  HB3 MET   247      56.797  30.928  41.737  1.00  0.00           H
ATOM   3850  CG  MET   247      54.868  30.324  40.915  1.00  0.00           C
ATOM   3851  HG2 MET   247      55.138  29.283  41.087  1.00  0.00           H
ATOM   3852  HG3 MET   247      54.291  30.622  41.790  1.00  0.00           H
ATOM   3853  SD  MET   247      53.941  30.414  39.382  1.00  0.00           S
ATOM   3854  CE  MET   247      54.948  29.115  38.462  1.00  0.00           C
ATOM   3855  HE1 MET   247      55.979  29.460  38.395  1.00  0.00           H
ATOM   3856  HE2 MET   247      54.950  28.150  38.969  1.00  0.00           H
ATOM   3857  HE3 MET   247      54.704  29.010  37.406  1.00  0.00           H
ATOM   3858  C   MET   247      55.157  33.207  41.844  1.00  0.00           C
ATOM   3859  O   MET   247      55.636  33.208  42.970  1.00  0.00           O
ATOM   3860  N   ALA   248      53.934  33.694  41.612  1.00  0.00           N
ATOM   3861  H   ALA   248      53.589  33.865  40.680  1.00  0.00           H
ATOM   3862  CA  ALA   248      53.073  34.086  42.681  1.00  0.00           C
ATOM   3863  HA  ALA   248      53.668  34.760  43.298  1.00  0.00           H
ATOM   3864  CB  ALA   248      51.816  34.841  42.153  1.00  0.00           C
ATOM   3865  HB1 ALA   248      52.022  35.764  41.611  1.00  0.00           H
ATOM   3866  HB2 ALA   248      51.185  35.162  42.981  1.00  0.00           H
ATOM   3867  HB3 ALA   248      51.205  34.139  41.584  1.00  0.00           H
ATOM   3868  C   ALA   248      52.723  32.788  43.458  1.00  0.00           C
ATOM   3869  O   ALA   248      52.002  31.939  42.904  1.00  0.00           O
ATOM   3870  N   ILE   249      53.130  32.651  44.718  1.00  0.00           N
ATOM   3871  H   ILE   249      53.827  33.281  45.088  1.00  0.00           H
ATOM   3872  CA  ILE   249      52.488  31.602  45.574  1.00  0.00           C
ATOM   3873  HA  ILE   249      52.001  30.933  44.864  1.00  0.00           H
ATOM   3874  CB  ILE   249      53.588  30.715  46.212  1.00  0.00           C
ATOM   3875  HB  ILE   249      54.175  31.367  46.860  1.00  0.00           H
ATOM   3876  CG2 ILE   249      52.927  29.617  47.074  1.00  0.00           C
ATOM   3877 HG21 ILE   249      52.108  29.213  46.479  1.00  0.00           H
ATOM   3878 HG22 ILE   249      52.415  30.106  47.903  1.00  0.00           H
ATOM   3879 HG23 ILE   249      53.622  28.843  47.398  1.00  0.00           H
ATOM   3880  CG1 ILE   249      54.583  29.948  45.262  1.00  0.00           C
ATOM   3881 HG12 ILE   249      54.993  30.807  44.732  1.00  0.00           H
ATOM   3882 HG13 ILE   249      55.384  29.419  45.781  1.00  0.00           H
ATOM   3883  CD1 ILE   249      53.962  28.913  44.254  1.00  0.00           C
ATOM   3884 HD11 ILE   249      53.157  29.409  43.711  1.00  0.00           H
ATOM   3885 HD12 ILE   249      53.630  27.990  44.728  1.00  0.00           H
ATOM   3886 HD13 ILE   249      54.732  28.631  43.537  1.00  0.00           H
ATOM   3887  C   ILE   249      51.468  32.205  46.458  1.00  0.00           C
ATOM   3888  O   ILE   249      51.707  33.231  47.027  1.00  0.00           O
ATOM   3889  N   ASN   250      50.280  31.564  46.615  1.00  0.00           N
ATOM   3890  H   ASN   250      50.084  30.741  46.063  1.00  0.00           H
ATOM   3891  CA  ASN   250      49.294  31.836  47.688  1.00  0.00           C
ATOM   3892  HA  ASN   250      49.422  32.766  48.243  1.00  0.00           H
ATOM   3893  CB  ASN   250      48.022  31.900  46.855  1.00  0.00           C
ATOM   3894  HB2 ASN   250      48.112  32.542  45.979  1.00  0.00           H
ATOM   3895  HB3 ASN   250      47.827  30.933  46.392  1.00  0.00           H
ATOM   3896  CG  ASN   250      46.777  32.322  47.719  1.00  0.00           C
ATOM   3897  OD1 ASN   250      46.337  31.607  48.622  1.00  0.00           O
ATOM   3898  ND2 ASN   250      46.132  33.474  47.483  1.00  0.00           N
ATOM   3899 HD21 ASN   250      46.534  34.041  46.750  1.00  0.00           H
ATOM   3900 HD22 ASN   250      45.167  33.529  47.771  1.00  0.00           H
ATOM   3901  C   ASN   250      49.358  30.647  48.715  1.00  0.00           C
ATOM   3902  O   ASN   250      49.445  29.506  48.305  1.00  0.00           O
ATOM   3903  N   CYS   251      49.242  30.973  50.001  1.00  0.00           N
ATOM   3904  H   CYS   251      49.131  31.934  50.292  1.00  0.00           H
ATOM   3905  CA  CYS   251      49.502  30.033  51.096  1.00  0.00           C
ATOM   3906  HA  CYS   251      50.201  29.317  50.666  1.00  0.00           H
ATOM   3907  CB  CYS   251      50.297  30.765  52.212  1.00  0.00           C
ATOM   3908  HB2 CYS   251      49.573  31.409  52.711  1.00  0.00           H
ATOM   3909  HB3 CYS   251      50.517  29.938  52.885  1.00  0.00           H
ATOM   3910  SG  CYS   251      51.891  31.506  51.755  1.00  0.00           S
ATOM   3911  HG  CYS   251      51.393  32.148  50.694  1.00  0.00           H
ATOM   3912  C   CYS   251      48.341  29.216  51.603  1.00  0.00           C
ATOM   3913  O   CYS   251      48.508  28.009  51.959  1.00  0.00           O
ATOM   3914  N   GLU   252      47.154  29.791  51.642  1.00  0.00           N
ATOM   3915  H   GLU   252      47.148  30.701  51.204  1.00  0.00           H
ATOM   3916  CA  GLU   252      45.972  29.400  52.332  1.00  0.00           C
ATOM   3917  HA  GLU   252      45.389  30.317  52.415  1.00  0.00           H
ATOM   3918  CB  GLU   252      45.114  28.398  51.460  1.00  0.00           C
ATOM   3919  HB2 GLU   252      44.972  28.870  50.487  1.00  0.00           H
ATOM   3920  HB3 GLU   252      45.719  27.513  51.258  1.00  0.00           H
ATOM   3921  CG  GLU   252      43.698  27.878  51.893  1.00  0.00           C
ATOM   3922  HG2 GLU   252      43.334  27.190  51.130  1.00  0.00           H
ATOM   3923  HG3 GLU   252      43.860  27.448  52.881  1.00  0.00           H
ATOM   3924  CD  GLU   252      42.635  28.972  52.006  1.00  0.00           C
ATOM   3925  OE1 GLU   252      41.469  28.580  52.187  1.00  0.00           O
ATOM   3926  OE2 GLU   252      42.934  30.188  52.007  1.00  0.00           O
ATOM   3927  C   GLU   252      46.284  28.962  53.765  1.00  0.00           C
ATOM   3928  O   GLU   252      45.779  27.995  54.252  1.00  0.00           O
ATOM   3929  N   TYR   253      47.304  29.606  54.463  1.00  0.00           N
ATOM   3930  H   TYR   253      47.801  30.302  53.923  1.00  0.00           H
ATOM   3931  CA  TYR   253      48.135  28.913  55.481  1.00  0.00           C
ATOM   3932  HA  TYR   253      48.318  27.913  55.090  1.00  0.00           H
ATOM   3933  CB  TYR   253      49.585  29.541  55.573  1.00  0.00           C
ATOM   3934  HB2 TYR   253      50.125  28.951  56.314  1.00  0.00           H
ATOM   3935  HB3 TYR   253      50.038  29.295  54.613  1.00  0.00           H
ATOM   3936  CG  TYR   253      49.728  31.043  55.824  1.00  0.00           C
ATOM   3937  CD1 TYR   253      48.775  31.759  56.500  1.00  0.00           C
ATOM   3938  HD1 TYR   253      47.936  31.276  56.980  1.00  0.00           H
ATOM   3939  CE1 TYR   253      48.857  33.173  56.652  1.00  0.00           C
ATOM   3940  HE1 TYR   253      48.105  33.732  57.187  1.00  0.00           H
ATOM   3941  CZ  TYR   253      49.974  33.910  56.112  1.00  0.00           C
ATOM   3942  OH  TYR   253      49.973  35.277  56.268  1.00  0.00           O
ATOM   3943  HH  TYR   253      49.403  35.482  57.014  1.00  0.00           H
ATOM   3944  CE2 TYR   253      50.875  33.216  55.342  1.00  0.00           C
ATOM   3945  HE2 TYR   253      51.652  33.670  54.744  1.00  0.00           H
ATOM   3946  CD2 TYR   253      50.744  31.758  55.259  1.00  0.00           C
ATOM   3947  HD2 TYR   253      51.382  31.174  54.612  1.00  0.00           H
ATOM   3948  C   TYR   253      47.393  28.725  56.838  1.00  0.00           C
ATOM   3949  O   TYR   253      48.070  28.249  57.736  1.00  0.00           O
ATOM   3950  N   GLY   254      46.138  28.988  57.065  1.00  0.00           N
ATOM   3951  H   GLY   254      45.586  29.182  56.241  1.00  0.00           H
ATOM   3952  CA  GLY   254      45.394  28.688  58.221  1.00  0.00           C
ATOM   3953  HA2 GLY   254      45.733  29.230  59.104  1.00  0.00           H
ATOM   3954  HA3 GLY   254      44.365  29.027  58.105  1.00  0.00           H
ATOM   3955  C   GLY   254      45.382  27.161  58.662  1.00  0.00           C
ATOM   3956  O   GLY   254      45.076  26.927  59.855  1.00  0.00           O
ATOM   3957  N   SER   255      45.767  26.208  57.774  1.00  0.00           N
ATOM   3958  H   SER   255      45.826  26.416  56.788  1.00  0.00           H
ATOM   3959  CA  SER   255      46.069  24.806  58.164  1.00  0.00           C
ATOM   3960  HA  SER   255      45.318  24.566  58.915  1.00  0.00           H
ATOM   3961  CB  SER   255      45.601  24.014  57.001  1.00  0.00           C
ATOM   3962  HB2 SER   255      45.574  22.953  57.250  1.00  0.00           H
ATOM   3963  HB3 SER   255      44.584  24.376  56.848  1.00  0.00           H
ATOM   3964  OG  SER   255      46.408  24.117  55.769  1.00  0.00           O
ATOM   3965  HG  SER   255      47.274  23.726  55.905  1.00  0.00           H
ATOM   3966  C   SER   255      47.448  24.431  58.739  1.00  0.00           C
ATOM   3967  O   SER   255      47.697  23.283  58.960  1.00  0.00           O
ATOM   3968  N   PHE   256      48.340  25.411  59.080  1.00  0.00           N
ATOM   3969  H   PHE   256      48.116  26.395  59.035  1.00  0.00           H
ATOM   3970  CA  PHE   256      49.593  25.176  59.718  1.00  0.00           C
ATOM   3971  HA  PHE   256      50.175  24.363  59.285  1.00  0.00           H
ATOM   3972  CB  PHE   256      50.462  26.421  59.543  1.00  0.00           C
ATOM   3973  HB2 PHE   256      50.891  26.482  58.542  1.00  0.00           H
ATOM   3974  HB3 PHE   256      49.814  27.274  59.744  1.00  0.00           H
ATOM   3975  CG  PHE   256      51.691  26.559  60.422  1.00  0.00           C
ATOM   3976  CD1 PHE   256      52.930  25.968  60.078  1.00  0.00           C
ATOM   3977  HD1 PHE   256      53.038  25.455  59.135  1.00  0.00           H
ATOM   3978  CE1 PHE   256      54.114  26.135  60.880  1.00  0.00           C
ATOM   3979  HE1 PHE   256      55.046  25.641  60.648  1.00  0.00           H
ATOM   3980  CZ  PHE   256      54.093  26.795  62.141  1.00  0.00           C
ATOM   3981  HZ  PHE   256      54.974  26.786  62.766  1.00  0.00           H
ATOM   3982  CE2 PHE   256      52.784  27.393  62.442  1.00  0.00           C
ATOM   3983  HE2 PHE   256      52.727  27.855  63.416  1.00  0.00           H
ATOM   3984  CD2 PHE   256      51.655  27.335  61.634  1.00  0.00           C
ATOM   3985  HD2 PHE   256      50.706  27.748  61.941  1.00  0.00           H
ATOM   3986  C   PHE   256      49.460  24.764  61.156  1.00  0.00           C
ATOM   3987  O   PHE   256      48.424  25.025  61.864  1.00  0.00           O
ATOM   3988  N   ASP   257      50.346  23.881  61.556  1.00  0.00           N
ATOM   3989  H   ASP   257      51.050  23.666  60.864  1.00  0.00           H
ATOM   3990  CA  ASP   257      50.476  23.163  62.788  1.00  0.00           C
ATOM   3991  HA  ASP   257      51.104  22.339  62.450  1.00  0.00           H
ATOM   3992  CB  ASP   257      51.278  23.998  63.833  1.00  0.00           C
ATOM   3993  HB2 ASP   257      52.188  24.496  63.497  1.00  0.00           H
ATOM   3994  HB3 ASP   257      50.649  24.759  64.294  1.00  0.00           H
ATOM   3995  CG  ASP   257      51.669  23.059  65.009  1.00  0.00           C
ATOM   3996  OD1 ASP   257      51.944  21.936  64.604  1.00  0.00           O
ATOM   3997  OD2 ASP   257      51.814  23.510  66.160  1.00  0.00           O
ATOM   3998  C   ASP   257      49.211  22.408  63.317  1.00  0.00           C
ATOM   3999  O   ASP   257      48.750  22.513  64.480  1.00  0.00           O
ATOM   4000  N   ASN   258      48.553  21.695  62.387  1.00  0.00           N
ATOM   4001  H   ASN   258      48.876  21.751  61.432  1.00  0.00           H
ATOM   4002  CA  ASN   258      47.519  20.667  62.728  1.00  0.00           C
ATOM   4003  HA  ASN   258      46.635  21.054  63.234  1.00  0.00           H
ATOM   4004  CB  ASN   258      46.924  20.258  61.328  1.00  0.00           C
ATOM   4005  HB2 ASN   258      47.593  19.807  60.595  1.00  0.00           H
ATOM   4006  HB3 ASN   258      46.259  19.452  61.635  1.00  0.00           H
ATOM   4007  CG  ASN   258      45.941  21.279  60.707  1.00  0.00           C
ATOM   4008  OD1 ASN   258      45.398  22.113  61.449  1.00  0.00           O
ATOM   4009  ND2 ASN   258      45.682  21.005  59.459  1.00  0.00           N
ATOM   4010 HD21 ASN   258      46.227  20.315  58.963  1.00  0.00           H
ATOM   4011 HD22 ASN   258      44.912  21.457  58.987  1.00  0.00           H
ATOM   4012  C   ASN   258      48.092  19.565  63.597  1.00  0.00           C
ATOM   4013  O   ASN   258      47.402  18.807  64.262  1.00  0.00           O
ATOM   4014  N   GLU   259      49.375  19.556  63.810  1.00  0.00           N
ATOM   4015  H   GLU   259      49.933  20.239  63.318  1.00  0.00           H
ATOM   4016  CA  GLU   259      50.163  18.555  64.584  1.00  0.00           C
ATOM   4017  HA  GLU   259      49.682  17.578  64.553  1.00  0.00           H
ATOM   4018  CB  GLU   259      51.498  18.362  63.865  1.00  0.00           C
ATOM   4019  HB2 GLU   259      51.965  19.347  63.857  1.00  0.00           H
ATOM   4020  HB3 GLU   259      52.165  17.715  64.434  1.00  0.00           H
ATOM   4021  CG  GLU   259      51.356  17.963  62.391  1.00  0.00           C
ATOM   4022  HG2 GLU   259      50.837  17.005  62.423  1.00  0.00           H
ATOM   4023  HG3 GLU   259      50.744  18.683  61.846  1.00  0.00           H
ATOM   4024  CD  GLU   259      52.726  17.812  61.684  1.00  0.00           C
ATOM   4025  OE1 GLU   259      53.197  16.678  61.543  1.00  0.00           O
ATOM   4026  OE2 GLU   259      53.368  18.908  61.402  1.00  0.00           O
ATOM   4027  C   GLU   259      50.329  18.962  66.086  1.00  0.00           C
ATOM   4028  O   GLU   259      50.771  18.102  66.853  1.00  0.00           O
ATOM   4029  N   HID   260      50.131  20.276  66.365  1.00  0.00           N
ATOM   4030  H   HID   260      50.092  20.941  65.605  1.00  0.00           H
ATOM   4031  CA  HID   260      50.087  20.989  67.660  1.00  0.00           C
ATOM   4032  HA  HID   260      49.813  21.997  67.348  1.00  0.00           H
ATOM   4033  CB  HID   260      48.921  20.548  68.548  1.00  0.00           C
ATOM   4034  HB2 HID   260      49.259  19.547  68.816  1.00  0.00           H
ATOM   4035  HB3 HID   260      48.725  21.251  69.358  1.00  0.00           H
ATOM   4036  CG  HID   260      47.571  20.292  67.902  1.00  0.00           C
ATOM   4037  ND1 HID   260      47.071  20.929  66.810  1.00  0.00           N
ATOM   4038  HD1 HID   260      47.611  21.558  66.232  1.00  0.00           H
ATOM   4039  CE1 HID   260      45.859  20.411  66.514  1.00  0.00           C
ATOM   4040  HE1 HID   260      45.312  20.605  65.603  1.00  0.00           H
ATOM   4041  NE2 HID   260      45.577  19.406  67.388  1.00  0.00           N
ATOM   4042  CD2 HID   260      46.709  19.268  68.215  1.00  0.00           C
ATOM   4043  HD2 HID   260      46.905  18.472  68.919  1.00  0.00           H
ATOM   4044  C   HID   260      51.452  20.992  68.281  1.00  0.00           C
ATOM   4045  O   HID   260      51.579  21.137  69.457  1.00  0.00           O
ATOM   4046  N   VAL   261      52.501  20.861  67.446  1.00  0.00           N
ATOM   4047  H   VAL   261      52.227  20.951  66.479  1.00  0.00           H
ATOM   4048  CA  VAL   261      53.928  20.804  67.756  1.00  0.00           C
ATOM   4049  HA  VAL   261      54.159  20.024  68.480  1.00  0.00           H
ATOM   4050  CB  VAL   261      54.645  20.439  66.508  1.00  0.00           C
ATOM   4051  HB  VAL   261      54.198  20.898  65.627  1.00  0.00           H
ATOM   4052  CG1 VAL   261      56.162  20.626  66.479  1.00  0.00           C
ATOM   4053 HG11 VAL   261      56.600  20.175  65.590  1.00  0.00           H
ATOM   4054 HG12 VAL   261      56.495  21.663  66.534  1.00  0.00           H
ATOM   4055 HG13 VAL   261      56.641  20.104  67.307  1.00  0.00           H
ATOM   4056  CG2 VAL   261      54.490  18.938  66.169  1.00  0.00           C
ATOM   4057 HG21 VAL   261      54.961  18.342  66.950  1.00  0.00           H
ATOM   4058 HG22 VAL   261      54.892  18.667  65.194  1.00  0.00           H
ATOM   4059 HG23 VAL   261      53.428  18.701  66.226  1.00  0.00           H
ATOM   4060  C   VAL   261      54.517  22.108  68.338  1.00  0.00           C
ATOM   4061  O   VAL   261      55.518  22.072  69.055  1.00  0.00           O
ATOM   4062  N   VAL   262      54.138  23.277  67.848  1.00  0.00           N
ATOM   4063  H   VAL   262      53.397  23.340  67.165  1.00  0.00           H
ATOM   4064  CA  VAL   262      54.755  24.540  68.329  1.00  0.00           C
ATOM   4065  HA  VAL   262      55.168  24.339  69.318  1.00  0.00           H
ATOM   4066  CB  VAL   262      55.890  24.901  67.297  1.00  0.00           C
ATOM   4067  HB  VAL   262      56.499  24.002  67.190  1.00  0.00           H
ATOM   4068  CG1 VAL   262      55.218  25.313  65.915  1.00  0.00           C
ATOM   4069 HG11 VAL   262      55.858  25.198  65.040  1.00  0.00           H
ATOM   4070 HG12 VAL   262      54.332  24.742  65.639  1.00  0.00           H
ATOM   4071 HG13 VAL   262      54.870  26.341  66.023  1.00  0.00           H
ATOM   4072  CG2 VAL   262      56.871  26.039  67.741  1.00  0.00           C
ATOM   4073 HG21 VAL   262      57.300  25.811  68.717  1.00  0.00           H
ATOM   4074 HG22 VAL   262      56.295  26.941  67.947  1.00  0.00           H
ATOM   4075 HG23 VAL   262      57.693  26.232  67.053  1.00  0.00           H
ATOM   4076  C   VAL   262      53.806  25.681  68.503  1.00  0.00           C
ATOM   4077  O   VAL   262      54.190  26.611  69.236  1.00  0.00           O
ATOM   4078  N   LEU   263      52.540  25.577  68.011  1.00  0.00           N
ATOM   4079  H   LEU   263      52.414  24.902  67.270  1.00  0.00           H
ATOM   4080  CA  LEU   263      51.499  26.594  68.438  1.00  0.00           C
ATOM   4081  HA  LEU   263      52.013  27.548  68.314  1.00  0.00           H
ATOM   4082  CB  LEU   263      50.356  26.472  67.407  1.00  0.00           C
ATOM   4083  HB2 LEU   263      50.142  25.410  67.295  1.00  0.00           H
ATOM   4084  HB3 LEU   263      49.467  26.944  67.826  1.00  0.00           H
ATOM   4085  CG  LEU   263      50.633  27.034  66.026  1.00  0.00           C
ATOM   4086  HG  LEU   263      51.536  26.545  65.661  1.00  0.00           H
ATOM   4087  CD1 LEU   263      49.404  26.871  65.133  1.00  0.00           C
ATOM   4088 HD11 LEU   263      49.666  27.050  64.091  1.00  0.00           H
ATOM   4089 HD12 LEU   263      48.595  27.560  65.373  1.00  0.00           H
ATOM   4090 HD13 LEU   263      49.042  25.863  65.338  1.00  0.00           H
ATOM   4091  CD2 LEU   263      50.968  28.539  66.083  1.00  0.00           C
ATOM   4092 HD21 LEU   263      50.665  28.932  65.112  1.00  0.00           H
ATOM   4093 HD22 LEU   263      50.388  29.017  66.874  1.00  0.00           H
ATOM   4094 HD23 LEU   263      52.027  28.744  66.240  1.00  0.00           H
ATOM   4095  C   LEU   263      51.059  26.364  69.850  1.00  0.00           C
ATOM   4096  O   LEU   263      50.747  25.221  70.307  1.00  0.00           O
ATOM   4097  N   PRO   264      50.957  27.387  70.745  1.00  0.00           N
ATOM   4098  CD  PRO   264      51.535  28.704  70.480  1.00  0.00           C
ATOM   4099  HD2 PRO   264      51.153  29.075  69.529  1.00  0.00           H
ATOM   4100  HD3 PRO   264      52.604  28.494  70.474  1.00  0.00           H
ATOM   4101  CG  PRO   264      51.252  29.591  71.715  1.00  0.00           C
ATOM   4102  HG2 PRO   264      50.303  30.108  71.576  1.00  0.00           H
ATOM   4103  HG3 PRO   264      52.045  30.305  71.938  1.00  0.00           H
ATOM   4104  CB  PRO   264      51.337  28.482  72.844  1.00  0.00           C
ATOM   4105  HB2 PRO   264      50.779  28.724  73.749  1.00  0.00           H
ATOM   4106  HB3 PRO   264      52.391  28.276  73.028  1.00  0.00           H
ATOM   4107  CA  PRO   264      50.651  27.267  72.161  1.00  0.00           C
ATOM   4108  HA  PRO   264      51.222  26.389  72.464  1.00  0.00           H
ATOM   4109  C   PRO   264      49.138  27.069  72.430  1.00  0.00           C
ATOM   4110  O   PRO   264      48.412  28.033  72.802  1.00  0.00           O
ATOM   4111  N   ARG   265      48.584  25.871  72.097  1.00  0.00           N
ATOM   4112  H   ARG   265      49.065  25.151  71.577  1.00  0.00           H
ATOM   4113  CA  ARG   265      47.150  25.630  72.332  1.00  0.00           C
ATOM   4114  HA  ARG   265      46.537  26.402  71.866  1.00  0.00           H
ATOM   4115  CB  ARG   265      46.708  24.346  71.689  1.00  0.00           C
ATOM   4116  HB2 ARG   265      47.256  23.454  71.989  1.00  0.00           H
ATOM   4117  HB3 ARG   265      45.666  24.276  72.003  1.00  0.00           H
ATOM   4118  CG  ARG   265      46.820  24.279  70.141  1.00  0.00           C
ATOM   4119  HG2 ARG   265      46.834  25.299  69.757  1.00  0.00           H
ATOM   4120  HG3 ARG   265      47.764  23.811  69.863  1.00  0.00           H
ATOM   4121  CD  ARG   265      45.624  23.545  69.496  1.00  0.00           C
ATOM   4122  HD2 ARG   265      44.840  24.179  69.913  1.00  0.00           H
ATOM   4123  HD3 ARG   265      45.688  23.631  68.412  1.00  0.00           H
ATOM   4124  NE  ARG   265      45.446  22.108  69.907  1.00  0.00           N
ATOM   4125  HE  ARG   265      46.189  21.617  70.384  1.00  0.00           H
ATOM   4126  CZ  ARG   265      44.408  21.353  69.634  1.00  0.00           C
ATOM   4127  NH1 ARG   265      43.355  21.806  69.090  1.00  0.00           N
ATOM   4128 HH11 ARG   265      43.324  22.752  68.737  1.00  0.00           H
ATOM   4129 HH12 ARG   265      42.716  21.091  68.771  1.00  0.00           H
ATOM   4130  NH2 ARG   265      44.373  20.169  70.104  1.00  0.00           N
ATOM   4131 HH21 ARG   265      45.221  19.809  70.518  1.00  0.00           H
ATOM   4132 HH22 ARG   265      43.634  19.553  69.796  1.00  0.00           H
ATOM   4133  C   ARG   265      46.845  25.613  73.821  1.00  0.00           C
ATOM   4134  O   ARG   265      47.411  24.726  74.540  1.00  0.00           O
ATOM   4135  N   THR   266      45.849  26.428  74.237  1.00  0.00           N
ATOM   4136  H   THR   266      45.423  27.096  73.610  1.00  0.00           H
ATOM   4137  CA  THR   266      45.267  26.316  75.631  1.00  0.00           C
ATOM   4138  HA  THR   266      45.888  25.854  76.398  1.00  0.00           H
ATOM   4139  CB  THR   266      44.869  27.778  76.224  1.00  0.00           C
ATOM   4140  HB  THR   266      44.570  27.636  77.262  1.00  0.00           H
ATOM   4141  CG2 THR   266      46.013  28.815  76.174  1.00  0.00           C
ATOM   4142 HG21 THR   266      46.319  28.954  75.137  1.00  0.00           H
ATOM   4143 HG22 THR   266      46.920  28.416  76.626  1.00  0.00           H
ATOM   4144 HG23 THR   266      45.801  29.755  76.682  1.00  0.00           H
ATOM   4145  OG1 THR   266      43.713  28.255  75.523  1.00  0.00           O
ATOM   4146  HG1 THR   266      43.916  28.333  74.588  1.00  0.00           H
ATOM   4147  C   THR   266      44.003  25.423  75.674  1.00  0.00           C
ATOM   4148  O   THR   266      43.373  25.132  74.633  1.00  0.00           O
ATOM   4149  N   LYS   267      43.647  25.158  76.941  1.00  0.00           N
ATOM   4150  H   LYS   267      44.201  25.345  77.766  1.00  0.00           H
ATOM   4151  CA  LYS   267      42.330  24.524  77.204  1.00  0.00           C
ATOM   4152  HA  LYS   267      42.402  23.528  76.765  1.00  0.00           H
ATOM   4153  CB  LYS   267      42.249  24.252  78.700  1.00  0.00           C
ATOM   4154  HB2 LYS   267      41.306  23.709  78.784  1.00  0.00           H
ATOM   4155  HB3 LYS   267      43.076  23.635  79.051  1.00  0.00           H
ATOM   4156  CG  LYS   267      42.214  25.538  79.575  1.00  0.00           C
ATOM   4157  HG2 LYS   267      43.261  25.781  79.756  1.00  0.00           H
ATOM   4158  HG3 LYS   267      41.662  26.361  79.122  1.00  0.00           H
ATOM   4159  CD  LYS   267      41.625  25.309  80.974  1.00  0.00           C
ATOM   4160  HD2 LYS   267      42.301  24.721  81.594  1.00  0.00           H
ATOM   4161  HD3 LYS   267      41.508  26.276  81.463  1.00  0.00           H
ATOM   4162  CE  LYS   267      40.161  24.700  80.979  1.00  0.00           C
ATOM   4163  HE2 LYS   267      39.437  25.240  80.367  1.00  0.00           H
ATOM   4164  HE3 LYS   267      40.113  23.805  80.360  1.00  0.00           H
ATOM   4165  NZ  LYS   267      39.645  24.345  82.269  1.00  0.00           N
ATOM   4166  HZ1 LYS   267      38.855  23.720  82.191  1.00  0.00           H
ATOM   4167  HZ2 LYS   267      39.443  25.186  82.790  1.00  0.00           H
ATOM   4168  HZ3 LYS   267      40.362  23.881  82.807  1.00  0.00           H
ATOM   4169  C   LYS   267      41.038  25.155  76.586  1.00  0.00           C
ATOM   4170  O   LYS   267      40.076  24.401  76.400  1.00  0.00           O
ATOM   4171  N   TYR   268      41.123  26.410  76.321  1.00  0.00           N
ATOM   4172  H   TYR   268      41.937  26.907  76.651  1.00  0.00           H
ATOM   4173  CA  TYR   268      40.161  27.181  75.624  1.00  0.00           C
ATOM   4174  HA  TYR   268      39.173  26.844  75.939  1.00  0.00           H
ATOM   4175  CB  TYR   268      40.279  28.653  76.087  1.00  0.00           C
ATOM   4176  HB2 TYR   268      41.189  29.047  75.636  1.00  0.00           H
ATOM   4177  HB3 TYR   268      39.387  29.167  75.725  1.00  0.00           H
ATOM   4178  CG  TYR   268      40.479  28.821  77.637  1.00  0.00           C
ATOM   4179  CD1 TYR   268      39.526  28.264  78.513  1.00  0.00           C
ATOM   4180  HD1 TYR   268      38.755  27.608  78.136  1.00  0.00           H
ATOM   4181  CE1 TYR   268      39.723  28.277  79.829  1.00  0.00           C
ATOM   4182  HE1 TYR   268      39.138  27.558  80.382  1.00  0.00           H
ATOM   4183  CZ  TYR   268      40.798  28.982  80.360  1.00  0.00           C
ATOM   4184  OH  TYR   268      41.080  28.834  81.725  1.00  0.00           O
ATOM   4185  HH  TYR   268      40.419  28.228  82.065  1.00  0.00           H
ATOM   4186  CE2 TYR   268      41.678  29.685  79.567  1.00  0.00           C
ATOM   4187  HE2 TYR   268      42.580  30.116  79.973  1.00  0.00           H
ATOM   4188  CD2 TYR   268      41.602  29.480  78.127  1.00  0.00           C
ATOM   4189  HD2 TYR   268      42.297  30.002  77.486  1.00  0.00           H
ATOM   4190  C   TYR   268      40.240  27.039  74.098  1.00  0.00           C
ATOM   4191  O   TYR   268      39.231  26.644  73.546  1.00  0.00           O
ATOM   4192  N   ASP   269      41.478  27.067  73.488  1.00  0.00           N
ATOM   4193  H   ASP   269      42.299  27.460  73.923  1.00  0.00           H
ATOM   4194  CA  ASP   269      41.583  26.750  72.013  1.00  0.00           C
ATOM   4195  HA  ASP   269      40.904  27.383  71.443  1.00  0.00           H
ATOM   4196  CB  ASP   269      42.923  27.091  71.480  1.00  0.00           C
ATOM   4197  HB2 ASP   269      43.572  26.299  71.854  1.00  0.00           H
ATOM   4198  HB3 ASP   269      42.815  27.212  70.402  1.00  0.00           H
ATOM   4199  CG  ASP   269      43.413  28.424  71.970  1.00  0.00           C
ATOM   4200  OD1 ASP   269      42.849  29.473  71.554  1.00  0.00           O
ATOM   4201  OD2 ASP   269      44.261  28.373  72.910  1.00  0.00           O
ATOM   4202  C   ASP   269      41.161  25.316  71.719  1.00  0.00           C
ATOM   4203  O   ASP   269      40.524  25.050  70.735  1.00  0.00           O
ATOM   4204  N   ILE   270      41.446  24.295  72.564  1.00  0.00           N
ATOM   4205  H   ILE   270      42.099  24.496  73.309  1.00  0.00           H
ATOM   4206  CA  ILE   270      41.075  22.959  72.375  1.00  0.00           C
ATOM   4207  HA  ILE   270      41.309  22.628  71.363  1.00  0.00           H
ATOM   4208  CB  ILE   270      41.893  22.123  73.414  1.00  0.00           C
ATOM   4209  HB  ILE   270      41.597  22.487  74.398  1.00  0.00           H
ATOM   4210  CG2 ILE   270      41.374  20.661  73.324  1.00  0.00           C
ATOM   4211 HG21 ILE   270      41.301  20.391  72.270  1.00  0.00           H
ATOM   4212 HG22 ILE   270      40.431  20.527  73.854  1.00  0.00           H
ATOM   4213 HG23 ILE   270      42.219  20.121  73.751  1.00  0.00           H
ATOM   4214  CG1 ILE   270      43.421  22.202  73.203  1.00  0.00           C
ATOM   4215 HG12 ILE   270      43.717  21.574  72.363  1.00  0.00           H
ATOM   4216 HG13 ILE   270      43.837  23.159  72.889  1.00  0.00           H
ATOM   4217  CD1 ILE   270      44.220  21.850  74.439  1.00  0.00           C
ATOM   4218 HD11 ILE   270      43.985  22.610  75.184  1.00  0.00           H
ATOM   4219 HD12 ILE   270      45.292  21.688  74.322  1.00  0.00           H
ATOM   4220 HD13 ILE   270      43.823  20.879  74.734  1.00  0.00           H
ATOM   4221  C   ILE   270      39.534  22.774  72.577  1.00  0.00           C
ATOM   4222  O   ILE   270      38.939  22.068  71.780  1.00  0.00           O
ATOM   4223  N   THR   271      38.897  23.424  73.549  1.00  0.00           N
ATOM   4224  H   THR   271      39.449  23.971  74.195  1.00  0.00           H
ATOM   4225  CA  THR   271      37.432  23.314  73.671  1.00  0.00           C
ATOM   4226  HA  THR   271      37.115  22.271  73.669  1.00  0.00           H
ATOM   4227  CB  THR   271      37.043  24.082  75.000  1.00  0.00           C
ATOM   4228  HB  THR   271      37.491  25.075  74.991  1.00  0.00           H
ATOM   4229  CG2 THR   271      35.406  24.202  75.022  1.00  0.00           C
ATOM   4230 HG21 THR   271      35.102  24.475  76.033  1.00  0.00           H
ATOM   4231 HG22 THR   271      35.023  23.193  74.866  1.00  0.00           H
ATOM   4232 HG23 THR   271      34.982  25.003  74.417  1.00  0.00           H
ATOM   4233  OG1 THR   271      37.567  23.457  76.177  1.00  0.00           O
ATOM   4234  HG1 THR   271      38.505  23.650  76.250  1.00  0.00           H
ATOM   4235  C   THR   271      36.768  23.858  72.391  1.00  0.00           C
ATOM   4236  O   THR   271      35.732  23.265  72.044  1.00  0.00           O
ATOM   4237  N   ILE   272      37.286  24.897  71.748  1.00  0.00           N
ATOM   4238  H   ILE   272      38.074  25.411  72.116  1.00  0.00           H
ATOM   4239  CA  ILE   272      36.759  25.509  70.497  1.00  0.00           C
ATOM   4240  HA  ILE   272      35.681  25.576  70.644  1.00  0.00           H
ATOM   4241  CB  ILE   272      37.385  26.898  70.271  1.00  0.00           C
ATOM   4242  HB  ILE   272      38.472  26.822  70.274  1.00  0.00           H
ATOM   4243  CG2 ILE   272      37.149  27.414  68.804  1.00  0.00           C
ATOM   4244 HG21 ILE   272      36.071  27.300  68.688  1.00  0.00           H
ATOM   4245 HG22 ILE   272      37.739  26.807  68.117  1.00  0.00           H
ATOM   4246 HG23 ILE   272      37.392  28.464  68.644  1.00  0.00           H
ATOM   4247  CG1 ILE   272      36.844  27.961  71.263  1.00  0.00           C
ATOM   4248 HG12 ILE   272      35.852  28.290  70.956  1.00  0.00           H
ATOM   4249 HG13 ILE   272      36.592  27.446  72.190  1.00  0.00           H
ATOM   4250  CD1 ILE   272      37.630  29.290  71.476  1.00  0.00           C
ATOM   4251 HD11 ILE   272      38.565  29.127  70.940  1.00  0.00           H
ATOM   4252 HD12 ILE   272      37.821  29.437  72.539  1.00  0.00           H
ATOM   4253 HD13 ILE   272      37.283  30.221  71.028  1.00  0.00           H
ATOM   4254  C   ILE   272      36.961  24.533  69.332  1.00  0.00           C
ATOM   4255  O   ILE   272      36.149  24.468  68.478  1.00  0.00           O
ATOM   4256  N   ASP   273      38.143  23.896  69.240  1.00  0.00           N
ATOM   4257  H   ASP   273      38.864  24.145  69.901  1.00  0.00           H
ATOM   4258  CA  ASP   273      38.613  22.943  68.267  1.00  0.00           C
ATOM   4259  HA  ASP   273      38.638  23.323  67.246  1.00  0.00           H
ATOM   4260  CB  ASP   273      40.111  22.546  68.518  1.00  0.00           C
ATOM   4261  HB2 ASP   273      40.715  23.446  68.648  1.00  0.00           H
ATOM   4262  HB3 ASP   273      40.122  22.095  69.510  1.00  0.00           H
ATOM   4263  CG  ASP   273      40.641  21.684  67.362  1.00  0.00           C
ATOM   4264  OD1 ASP   273      40.312  21.993  66.182  1.00  0.00           O
ATOM   4265  OD2 ASP   273      41.379  20.726  67.653  1.00  0.00           O
ATOM   4266  C   ASP   273      37.896  21.613  68.262  1.00  0.00           C
ATOM   4267  O   ASP   273      37.509  21.168  67.200  1.00  0.00           O
ATOM   4268  N   GLU   274      37.710  21.029  69.415  1.00  0.00           N
ATOM   4269  H   GLU   274      38.027  21.593  70.190  1.00  0.00           H
ATOM   4270  CA  GLU   274      36.884  19.771  69.562  1.00  0.00           C
ATOM   4271  HA  GLU   274      37.172  19.005  68.843  1.00  0.00           H
ATOM   4272  CB  GLU   274      37.235  19.278  70.953  1.00  0.00           C
ATOM   4273  HB2 GLU   274      37.202  20.103  71.665  1.00  0.00           H
ATOM   4274  HB3 GLU   274      36.696  18.375  71.237  1.00  0.00           H
ATOM   4275  CG  GLU   274      38.635  18.733  71.150  1.00  0.00           C
ATOM   4276  HG2 GLU   274      39.304  19.533  70.834  1.00  0.00           H
ATOM   4277  HG3 GLU   274      38.708  18.435  72.196  1.00  0.00           H
ATOM   4278  CD  GLU   274      39.023  17.452  70.392  1.00  0.00           C
ATOM   4279  OE1 GLU   274      38.145  16.527  70.225  1.00  0.00           O
ATOM   4280  OE2 GLU   274      40.221  17.351  70.025  1.00  0.00           O
ATOM   4281  C   GLU   274      35.411  20.032  69.299  1.00  0.00           C
ATOM   4282  O   GLU   274      34.681  19.048  69.121  1.00  0.00           O
ATOM   4283  N   GLU   275      35.093  21.283  69.097  1.00  0.00           N
ATOM   4284  H   GLU   275      35.733  22.030  69.322  1.00  0.00           H
ATOM   4285  CA  GLU   275      33.701  21.685  68.788  1.00  0.00           C
ATOM   4286  HA  GLU   275      33.032  20.851  68.999  1.00  0.00           H
ATOM   4287  CB  GLU   275      33.301  22.809  69.789  1.00  0.00           C
ATOM   4288  HB2 GLU   275      33.493  22.538  70.828  1.00  0.00           H
ATOM   4289  HB3 GLU   275      33.910  23.702  69.651  1.00  0.00           H
ATOM   4290  CG  GLU   275      31.871  23.256  69.660  1.00  0.00           C
ATOM   4291  HG2 GLU   275      31.737  24.107  70.328  1.00  0.00           H
ATOM   4292  HG3 GLU   275      31.754  23.760  68.701  1.00  0.00           H
ATOM   4293  CD  GLU   275      30.921  22.075  69.946  1.00  0.00           C
ATOM   4294  OE1 GLU   275      29.896  21.863  69.305  1.00  0.00           O
ATOM   4295  OE2 GLU   275      31.238  21.339  70.962  1.00  0.00           O
ATOM   4296  C   GLU   275      33.522  21.982  67.258  1.00  0.00           C
ATOM   4297  O   GLU   275      32.349  22.053  66.831  1.00  0.00           O
ATOM   4298  N   SER   276      34.641  22.133  66.516  1.00  0.00           N
ATOM   4299  H   SER   276      35.494  22.204  67.053  1.00  0.00           H
ATOM   4300  CA  SER   276      34.653  22.695  65.155  1.00  0.00           C
ATOM   4301  HA  SER   276      33.887  23.470  65.169  1.00  0.00           H
ATOM   4302  CB  SER   276      35.940  23.339  64.699  1.00  0.00           C
ATOM   4303  HB2 SER   276      35.936  23.846  63.735  1.00  0.00           H
ATOM   4304  HB3 SER   276      36.160  24.060  65.486  1.00  0.00           H
ATOM   4305  OG  SER   276      37.004  22.397  64.539  1.00  0.00           O
ATOM   4306  HG  SER   276      37.284  22.145  65.422  1.00  0.00           H
ATOM   4307  C   SER   276      34.198  21.581  64.227  1.00  0.00           C
ATOM   4308  O   SER   276      34.394  20.425  64.509  1.00  0.00           O
ATOM   4309  N   PRO   277      33.726  21.946  62.987  1.00  0.00           N
ATOM   4310  CD  PRO   277      33.351  23.333  62.656  1.00  0.00           C
ATOM   4311  HD2 PRO   277      34.249  23.894  62.390  1.00  0.00           H
ATOM   4312  HD3 PRO   277      32.844  23.825  63.487  1.00  0.00           H
ATOM   4313  CG  PRO   277      32.422  23.122  61.492  1.00  0.00           C
ATOM   4314  HG2 PRO   277      32.476  24.040  60.906  1.00  0.00           H
ATOM   4315  HG3 PRO   277      31.409  22.934  61.847  1.00  0.00           H
ATOM   4316  CB  PRO   277      32.978  21.885  60.835  1.00  0.00           C
ATOM   4317  HB2 PRO   277      33.954  22.121  60.411  1.00  0.00           H
ATOM   4318  HB3 PRO   277      32.256  21.447  60.147  1.00  0.00           H
ATOM   4319  CA  PRO   277      33.324  20.968  61.961  1.00  0.00           C
ATOM   4320  HA  PRO   277      32.405  20.507  62.321  1.00  0.00           H
ATOM   4321  C   PRO   277      34.300  19.853  61.535  1.00  0.00           C
ATOM   4322  O   PRO   277      33.910  18.774  61.045  1.00  0.00           O
ATOM   4323  N   ARG   278      35.531  20.038  61.865  1.00  0.00           N
ATOM   4324  H   ARG   278      35.723  20.835  62.455  1.00  0.00           H
ATOM   4325  CA  ARG   278      36.578  19.028  61.911  1.00  0.00           C
ATOM   4326  HA  ARG   278      36.185  18.045  62.171  1.00  0.00           H
ATOM   4327  CB  ARG   278      37.110  18.836  60.470  1.00  0.00           C
ATOM   4328  HB2 ARG   278      36.376  18.437  59.770  1.00  0.00           H
ATOM   4329  HB3 ARG   278      37.488  19.802  60.138  1.00  0.00           H
ATOM   4330  CG  ARG   278      38.301  17.781  60.477  1.00  0.00           C
ATOM   4331  HG2 ARG   278      38.683  17.583  59.476  1.00  0.00           H
ATOM   4332  HG3 ARG   278      39.200  18.014  61.047  1.00  0.00           H
ATOM   4333  CD  ARG   278      37.846  16.512  61.077  1.00  0.00           C
ATOM   4334  HD2 ARG   278      38.680  15.823  60.939  1.00  0.00           H
ATOM   4335  HD3 ARG   278      37.634  16.638  62.138  1.00  0.00           H
ATOM   4336  NE  ARG   278      36.751  15.936  60.364  1.00  0.00           N
ATOM   4337  HE  ARG   278      36.616  16.308  59.434  1.00  0.00           H
ATOM   4338  CZ  ARG   278      35.892  15.062  60.763  1.00  0.00           C
ATOM   4339  NH1 ARG   278      35.997  14.544  61.972  1.00  0.00           N
ATOM   4340 HH11 ARG   278      36.886  14.626  62.443  1.00  0.00           H
ATOM   4341 HH12 ARG   278      35.406  13.790  62.295  1.00  0.00           H
ATOM   4342  NH2 ARG   278      34.980  14.557  59.978  1.00  0.00           N
ATOM   4343 HH21 ARG   278      34.888  14.994  59.071  1.00  0.00           H
ATOM   4344 HH22 ARG   278      34.303  13.892  60.323  1.00  0.00           H
ATOM   4345  C   ARG   278      37.750  19.399  62.936  1.00  0.00           C
ATOM   4346  O   ARG   278      38.632  20.224  62.571  1.00  0.00           O
ATOM   4347  N   PRO   279      37.755  18.782  64.159  1.00  0.00           N
ATOM   4348  CD  PRO   279      36.636  17.938  64.686  1.00  0.00           C
ATOM   4349  HD2 PRO   279      36.678  16.939  64.249  1.00  0.00           H
ATOM   4350  HD3 PRO   279      35.788  18.535  64.352  1.00  0.00           H
ATOM   4351  CG  PRO   279      36.848  17.932  66.150  1.00  0.00           C
ATOM   4352  HG2 PRO   279      36.390  17.060  66.618  1.00  0.00           H
ATOM   4353  HG3 PRO   279      36.327  18.801  66.550  1.00  0.00           H
ATOM   4354  CB  PRO   279      38.392  18.111  66.360  1.00  0.00           C
ATOM   4355  HB2 PRO   279      38.843  17.124  66.261  1.00  0.00           H
ATOM   4356  HB3 PRO   279      38.758  18.536  67.295  1.00  0.00           H
ATOM   4357  CA  PRO   279      38.828  18.964  65.200  1.00  0.00           C
ATOM   4358  HA  PRO   279      38.927  20.010  65.492  1.00  0.00           H
ATOM   4359  C   PRO   279      40.254  18.596  64.750  1.00  0.00           C
ATOM   4360  O   PRO   279      40.419  17.722  63.870  1.00  0.00           O
ATOM   4361  N   GLY   280      41.237  19.265  65.299  1.00  0.00           N
ATOM   4362  H   GLY   280      40.979  19.915  66.027  1.00  0.00           H
ATOM   4363  CA  GLY   280      42.641  19.044  64.964  1.00  0.00           C
ATOM   4364  HA2 GLY   280      43.303  19.651  65.582  1.00  0.00           H
ATOM   4365  HA3 GLY   280      42.965  18.031  65.203  1.00  0.00           H
ATOM   4366  C   GLY   280      43.037  19.452  63.574  1.00  0.00           C
ATOM   4367  O   GLY   280      44.149  19.180  63.235  1.00  0.00           O
ATOM   4368  N   GLN   281      42.149  20.071  62.823  1.00  0.00           N
ATOM   4369  H   GLN   281      41.189  20.237  63.087  1.00  0.00           H
ATOM   4370  CA  GLN   281      42.457  20.768  61.536  1.00  0.00           C
ATOM   4371  HA  GLN   281      43.457  20.573  61.148  1.00  0.00           H
ATOM   4372  CB  GLN   281      41.465  20.196  60.520  1.00  0.00           C
ATOM   4373  HB2 GLN   281      40.435  20.382  60.824  1.00  0.00           H
ATOM   4374  HB3 GLN   281      41.590  20.896  59.693  1.00  0.00           H
ATOM   4375  CG  GLN   281      41.608  18.791  60.107  1.00  0.00           C
ATOM   4376  HG2 GLN   281      41.486  18.105  60.945  1.00  0.00           H
ATOM   4377  HG3 GLN   281      40.761  18.611  59.445  1.00  0.00           H
ATOM   4378  CD  GLN   281      42.920  18.457  59.464  1.00  0.00           C
ATOM   4379  OE1 GLN   281      43.852  18.160  60.109  1.00  0.00           O
ATOM   4380  NE2 GLN   281      42.994  18.415  58.161  1.00  0.00           N
ATOM   4381 HE21 GLN   281      43.942  18.187  57.899  1.00  0.00           H
ATOM   4382 HE22 GLN   281      42.161  18.617  57.627  1.00  0.00           H
ATOM   4383  C   GLN   281      42.307  22.332  61.607  1.00  0.00           C
ATOM   4384  O   GLN   281      41.858  22.803  62.603  1.00  0.00           O
ATOM   4385  N   GLN   282      42.568  23.088  60.520  1.00  0.00           N
ATOM   4386  H   GLN   282      42.806  22.704  59.616  1.00  0.00           H
ATOM   4387  CA  GLN   282      42.449  24.562  60.422  1.00  0.00           C
ATOM   4388  HA  GLN   282      43.077  24.852  59.579  1.00  0.00           H
ATOM   4389  CB  GLN   282      40.971  24.984  60.100  1.00  0.00           C
ATOM   4390  HB2 GLN   282      40.583  24.248  59.397  1.00  0.00           H
ATOM   4391  HB3 GLN   282      40.361  24.940  61.003  1.00  0.00           H
ATOM   4392  CG  GLN   282      40.788  26.404  59.418  1.00  0.00           C
ATOM   4393  HG2 GLN   282      39.716  26.533  59.275  1.00  0.00           H
ATOM   4394  HG3 GLN   282      41.176  27.119  60.141  1.00  0.00           H
ATOM   4395  CD  GLN   282      41.529  26.571  58.087  1.00  0.00           C
ATOM   4396  OE1 GLN   282      42.068  25.688  57.470  1.00  0.00           O
ATOM   4397  NE2 GLN   282      41.400  27.757  57.485  1.00  0.00           N
ATOM   4398 HE21 GLN   282      41.659  27.874  56.516  1.00  0.00           H
ATOM   4399 HE22 GLN   282      40.735  28.354  57.956  1.00  0.00           H
ATOM   4400  C   GLN   282      43.114  25.271  61.614  1.00  0.00           C
ATOM   4401  O   GLN   282      42.425  26.045  62.304  1.00  0.00           O
ATOM   4402  N   THR   283      44.316  24.819  61.998  1.00  0.00           N
ATOM   4403  H   THR   283      44.737  24.162  61.358  1.00  0.00           H
ATOM   4404  CA  THR   283      44.702  25.115  63.382  1.00  0.00           C
ATOM   4405  HA  THR   283      43.809  25.090  64.007  1.00  0.00           H
ATOM   4406  CB  THR   283      45.662  24.055  63.982  1.00  0.00           C
ATOM   4407  HB  THR   283      46.573  24.058  63.383  1.00  0.00           H
ATOM   4408  CG2 THR   283      45.977  24.327  65.501  1.00  0.00           C
ATOM   4409 HG21 THR   283      45.078  24.453  66.105  1.00  0.00           H
ATOM   4410 HG22 THR   283      46.505  25.279  65.549  1.00  0.00           H
ATOM   4411 HG23 THR   283      46.696  23.631  65.930  1.00  0.00           H
ATOM   4412  OG1 THR   283      45.049  22.711  64.042  1.00  0.00           O
ATOM   4413  HG1 THR   283      44.970  22.393  63.140  1.00  0.00           H
ATOM   4414  C   THR   283      45.332  26.521  63.569  1.00  0.00           C
ATOM   4415  O   THR   283      44.851  27.243  64.423  1.00  0.00           O
ATOM   4416  N   PHE   284      46.234  26.923  62.610  1.00  0.00           N
ATOM   4417  H   PHE   284      46.496  26.217  61.937  1.00  0.00           H
ATOM   4418  CA  PHE   284      46.889  28.264  62.620  1.00  0.00           C
ATOM   4419  HA  PHE   284      47.408  28.410  63.568  1.00  0.00           H
ATOM   4420  CB  PHE   284      47.977  28.382  61.487  1.00  0.00           C
ATOM   4421  HB2 PHE   284      48.751  27.632  61.648  1.00  0.00           H
ATOM   4422  HB3 PHE   284      47.454  28.094  60.574  1.00  0.00           H
ATOM   4423  CG  PHE   284      48.584  29.789  61.485  1.00  0.00           C
ATOM   4424  CD1 PHE   284      49.123  30.252  62.667  1.00  0.00           C
ATOM   4425  HD1 PHE   284      49.079  29.695  63.591  1.00  0.00           H
ATOM   4426  CE1 PHE   284      49.721  31.558  62.693  1.00  0.00           C
ATOM   4427  HE1 PHE   284      50.165  31.976  63.585  1.00  0.00           H
ATOM   4428  CZ  PHE   284      49.656  32.288  61.523  1.00  0.00           C
ATOM   4429  HZ  PHE   284      49.940  33.330  61.512  1.00  0.00           H
ATOM   4430  CE2 PHE   284      49.223  31.716  60.306  1.00  0.00           C
ATOM   4431  HE2 PHE   284      49.228  32.301  59.398  1.00  0.00           H
ATOM   4432  CD2 PHE   284      48.662  30.452  60.282  1.00  0.00           C
ATOM   4433  HD2 PHE   284      48.403  30.070  59.306  1.00  0.00           H
ATOM   4434  C   PHE   284      45.757  29.405  62.524  1.00  0.00           C
ATOM   4435  O   PHE   284      45.900  30.434  63.200  1.00  0.00           O
ATOM   4436  N   GLU   285      44.714  29.178  61.710  1.00  0.00           N
ATOM   4437  H   GLU   285      44.699  28.331  61.160  1.00  0.00           H
ATOM   4438  CA  GLU   285      43.533  30.132  61.675  1.00  0.00           C
ATOM   4439  HA  GLU   285      43.909  31.112  61.383  1.00  0.00           H
ATOM   4440  CB  GLU   285      42.399  29.737  60.672  1.00  0.00           C
ATOM   4441  HB2 GLU   285      42.950  29.332  59.823  1.00  0.00           H
ATOM   4442  HB3 GLU   285      41.841  28.934  61.154  1.00  0.00           H
ATOM   4443  CG  GLU   285      41.371  30.878  60.309  1.00  0.00           C
ATOM   4444  HG2 GLU   285      41.156  31.589  61.106  1.00  0.00           H
ATOM   4445  HG3 GLU   285      41.658  31.493  59.456  1.00  0.00           H
ATOM   4446  CD  GLU   285      39.976  30.265  59.959  1.00  0.00           C
ATOM   4447  OE1 GLU   285      39.184  29.954  60.875  1.00  0.00           O
ATOM   4448  OE2 GLU   285      39.791  29.971  58.786  1.00  0.00           O
ATOM   4449  C   GLU   285      42.935  30.321  63.081  1.00  0.00           C
ATOM   4450  O   GLU   285      42.949  31.391  63.644  1.00  0.00           O
ATOM   4451  N   LYS   286      42.584  29.260  63.773  1.00  0.00           N
ATOM   4452  H   LYS   286      42.590  28.335  63.366  1.00  0.00           H
ATOM   4453  CA  LYS   286      42.072  29.422  65.140  1.00  0.00           C
ATOM   4454  HA  LYS   286      41.088  29.890  65.174  1.00  0.00           H
ATOM   4455  CB  LYS   286      41.751  28.054  65.781  1.00  0.00           C
ATOM   4456  HB2 LYS   286      42.692  27.520  65.655  1.00  0.00           H
ATOM   4457  HB3 LYS   286      41.473  28.135  66.832  1.00  0.00           H
ATOM   4458  CG  LYS   286      40.597  27.330  65.005  1.00  0.00           C
ATOM   4459  HG2 LYS   286      39.664  27.750  65.381  1.00  0.00           H
ATOM   4460  HG3 LYS   286      40.648  27.438  63.921  1.00  0.00           H
ATOM   4461  CD  LYS   286      40.512  25.836  65.205  1.00  0.00           C
ATOM   4462  HD2 LYS   286      41.494  25.374  65.103  1.00  0.00           H
ATOM   4463  HD3 LYS   286      40.170  25.581  66.209  1.00  0.00           H
ATOM   4464  CE  LYS   286      39.563  25.256  64.224  1.00  0.00           C
ATOM   4465  HE2 LYS   286      38.515  25.367  64.499  1.00  0.00           H
ATOM   4466  HE3 LYS   286      39.847  25.697  63.267  1.00  0.00           H
ATOM   4467  NZ  LYS   286      39.739  23.793  64.108  1.00  0.00           N
ATOM   4468  HZ1 LYS   286      39.095  23.388  63.444  1.00  0.00           H
ATOM   4469  HZ2 LYS   286      39.760  23.289  64.982  1.00  0.00           H
ATOM   4470  HZ3 LYS   286      40.611  23.606  63.633  1.00  0.00           H
ATOM   4471  C   LYS   286      43.034  30.240  66.079  1.00  0.00           C
ATOM   4472  O   LYS   286      42.554  31.098  66.840  1.00  0.00           O
ATOM   4473  N   MET   287      44.363  30.076  65.993  1.00  0.00           N
ATOM   4474  H   MET   287      44.773  29.341  65.435  1.00  0.00           H
ATOM   4475  CA  MET   287      45.272  30.766  66.898  1.00  0.00           C
ATOM   4476  HA  MET   287      44.863  30.880  67.902  1.00  0.00           H
ATOM   4477  CB  MET   287      46.568  29.950  66.951  1.00  0.00           C
ATOM   4478  HB2 MET   287      47.077  30.003  65.989  1.00  0.00           H
ATOM   4479  HB3 MET   287      47.262  30.353  67.690  1.00  0.00           H
ATOM   4480  CG  MET   287      46.402  28.442  67.252  1.00  0.00           C
ATOM   4481  HG2 MET   287      45.821  27.987  66.448  1.00  0.00           H
ATOM   4482  HG3 MET   287      47.404  28.022  67.329  1.00  0.00           H
ATOM   4483  SD  MET   287      45.514  27.890  68.703  1.00  0.00           S
ATOM   4484  CE  MET   287      46.626  28.620  69.978  1.00  0.00           C
ATOM   4485  HE1 MET   287      46.256  28.486  70.994  1.00  0.00           H
ATOM   4486  HE2 MET   287      47.574  28.089  69.881  1.00  0.00           H
ATOM   4487  HE3 MET   287      46.779  29.683  69.790  1.00  0.00           H
ATOM   4488  C   MET   287      45.627  32.238  66.467  1.00  0.00           C
ATOM   4489  O   MET   287      46.293  32.903  67.264  1.00  0.00           O
ATOM   4490  N   SER   288      45.227  32.713  65.301  1.00  0.00           N
ATOM   4491  H   SER   288      44.823  32.064  64.641  1.00  0.00           H
ATOM   4492  CA  SER   288      45.690  34.082  64.885  1.00  0.00           C
ATOM   4493  HA  SER   288      46.038  34.590  65.785  1.00  0.00           H
ATOM   4494  CB  SER   288      46.950  33.834  64.038  1.00  0.00           C
ATOM   4495  HB2 SER   288      47.477  34.777  63.890  1.00  0.00           H
ATOM   4496  HB3 SER   288      47.585  33.165  64.617  1.00  0.00           H
ATOM   4497  OG  SER   288      46.633  33.188  62.821  1.00  0.00           O
ATOM   4498  HG  SER   288      46.567  32.231  62.866  1.00  0.00           H
ATOM   4499  C   SER   288      44.622  34.916  64.215  1.00  0.00           C
ATOM   4500  O   SER   288      44.804  36.080  63.879  1.00  0.00           O
ATOM   4501  N   SER   289      43.429  34.315  64.139  1.00  0.00           N
ATOM   4502  H   SER   289      43.339  33.331  64.350  1.00  0.00           H
ATOM   4503  CA  SER   289      42.208  34.902  63.653  1.00  0.00           C
ATOM   4504  HA  SER   289      42.437  35.650  62.893  1.00  0.00           H
ATOM   4505  CB  SER   289      41.273  33.798  63.112  1.00  0.00           C
ATOM   4506  HB2 SER   289      41.657  33.345  62.198  1.00  0.00           H
ATOM   4507  HB3 SER   289      41.249  33.045  63.899  1.00  0.00           H
ATOM   4508  OG  SER   289      39.956  34.313  62.791  1.00  0.00           O
ATOM   4509  HG  SER   289      40.008  34.316  61.833  1.00  0.00           H
ATOM   4510  C   SER   289      41.443  35.652  64.746  1.00  0.00           C
ATOM   4511  O   SER   289      41.402  35.289  65.913  1.00  0.00           O
ATOM   4512  N   GLY   290      40.840  36.760  64.452  1.00  0.00           N
ATOM   4513  H   GLY   290      40.886  37.047  63.485  1.00  0.00           H
ATOM   4514  CA  GLY   290      40.104  37.630  65.352  1.00  0.00           C
ATOM   4515  HA2 GLY   290      40.690  37.678  66.270  1.00  0.00           H
ATOM   4516  HA3 GLY   290      40.057  38.660  65.000  1.00  0.00           H
ATOM   4517  C   GLY   290      38.738  37.091  65.677  1.00  0.00           C
ATOM   4518  O   GLY   290      38.034  37.663  66.552  1.00  0.00           O
ATOM   4519  N   TYR   291      38.186  36.112  64.924  1.00  0.00           N
ATOM   4520  H   TYR   291      38.794  35.689  64.238  1.00  0.00           H
ATOM   4521  CA  TYR   291      36.789  35.706  64.996  1.00  0.00           C
ATOM   4522  HA  TYR   291      36.076  36.519  64.864  1.00  0.00           H
ATOM   4523  CB  TYR   291      36.497  34.782  63.851  1.00  0.00           C
ATOM   4524  HB2 TYR   291      36.573  35.386  62.946  1.00  0.00           H
ATOM   4525  HB3 TYR   291      37.175  33.939  63.987  1.00  0.00           H
ATOM   4526  CG  TYR   291      35.035  34.104  63.876  1.00  0.00           C
ATOM   4527  CD1 TYR   291      34.008  34.741  63.225  1.00  0.00           C
ATOM   4528  HD1 TYR   291      34.210  35.702  62.774  1.00  0.00           H
ATOM   4529  CE1 TYR   291      32.747  34.220  63.050  1.00  0.00           C
ATOM   4530  HE1 TYR   291      31.914  34.667  62.528  1.00  0.00           H
ATOM   4531  CZ  TYR   291      32.530  33.010  63.651  1.00  0.00           C
ATOM   4532  OH  TYR   291      31.369  32.313  63.450  1.00  0.00           O
ATOM   4533  HH  TYR   291      31.143  31.808  64.236  1.00  0.00           H
ATOM   4534  CE2 TYR   291      33.472  32.291  64.374  1.00  0.00           C
ATOM   4535  HE2 TYR   291      33.302  31.272  64.687  1.00  0.00           H
ATOM   4536  CD2 TYR   291      34.769  32.858  64.432  1.00  0.00           C
ATOM   4537  HD2 TYR   291      35.561  32.250  64.844  1.00  0.00           H
ATOM   4538  C   TYR   291      36.461  35.041  66.327  1.00  0.00           C
ATOM   4539  O   TYR   291      35.353  35.143  66.801  1.00  0.00           O
ATOM   4540  N   TYR   292      37.449  34.396  66.874  1.00  0.00           N
ATOM   4541  H   TYR   292      38.252  34.357  66.262  1.00  0.00           H
ATOM   4542  CA  TYR   292      37.456  33.565  68.101  1.00  0.00           C
ATOM   4543  HA  TYR   292      36.525  33.004  68.172  1.00  0.00           H
ATOM   4544  CB  TYR   292      38.495  32.467  67.983  1.00  0.00           C
ATOM   4545  HB2 TYR   292      39.485  32.922  67.959  1.00  0.00           H
ATOM   4546  HB3 TYR   292      38.381  31.823  68.854  1.00  0.00           H
ATOM   4547  CG  TYR   292      38.219  31.650  66.760  1.00  0.00           C
ATOM   4548  CD1 TYR   292      37.197  30.670  66.663  1.00  0.00           C
ATOM   4549  HD1 TYR   292      36.443  30.562  67.429  1.00  0.00           H
ATOM   4550  CE1 TYR   292      37.056  29.936  65.501  1.00  0.00           C
ATOM   4551  HE1 TYR   292      36.262  29.211  65.399  1.00  0.00           H
ATOM   4552  CZ  TYR   292      37.958  30.073  64.366  1.00  0.00           C
ATOM   4553  OH  TYR   292      37.879  29.164  63.346  1.00  0.00           O
ATOM   4554  HH  TYR   292      38.439  29.514  62.648  1.00  0.00           H
ATOM   4555  CE2 TYR   292      38.983  31.055  64.491  1.00  0.00           C
ATOM   4556  HE2 TYR   292      39.646  31.228  63.656  1.00  0.00           H
ATOM   4557  CD2 TYR   292      39.109  31.773  65.700  1.00  0.00           C
ATOM   4558  HD2 TYR   292      39.887  32.522  65.736  1.00  0.00           H
ATOM   4559  C   TYR   292      37.601  34.333  69.426  1.00  0.00           C
ATOM   4560  O   TYR   292      37.247  33.772  70.455  1.00  0.00           O
ATOM   4561  N   LEU   293      38.102  35.547  69.407  1.00  0.00           N
ATOM   4562  H   LEU   293      38.324  35.860  68.473  1.00  0.00           H
ATOM   4563  CA  LEU   293      38.547  36.196  70.627  1.00  0.00           C
ATOM   4564  HA  LEU   293      39.196  35.531  71.195  1.00  0.00           H
ATOM   4565  CB  LEU   293      39.287  37.470  70.282  1.00  0.00           C
ATOM   4566  HB2 LEU   293      38.585  38.217  69.913  1.00  0.00           H
ATOM   4567  HB3 LEU   293      39.699  37.819  71.229  1.00  0.00           H
ATOM   4568  CG  LEU   293      40.426  37.400  69.212  1.00  0.00           C
ATOM   4569  HG  LEU   293      40.115  37.085  68.216  1.00  0.00           H
ATOM   4570  CD1 LEU   293      41.128  38.725  69.136  1.00  0.00           C
ATOM   4571 HD11 LEU   293      40.295  39.362  68.841  1.00  0.00           H
ATOM   4572 HD12 LEU   293      41.824  38.667  68.299  1.00  0.00           H
ATOM   4573 HD13 LEU   293      41.615  39.063  70.051  1.00  0.00           H
ATOM   4574  CD2 LEU   293      41.494  36.322  69.484  1.00  0.00           C
ATOM   4575 HD21 LEU   293      42.001  36.508  70.431  1.00  0.00           H
ATOM   4576 HD22 LEU   293      41.002  35.368  69.673  1.00  0.00           H
ATOM   4577 HD23 LEU   293      42.076  36.157  68.578  1.00  0.00           H
ATOM   4578  C   LEU   293      37.481  36.310  71.782  1.00  0.00           C
ATOM   4579  O   LEU   293      37.738  36.224  72.974  1.00  0.00           O
ATOM   4580  N   GLY   294      36.234  36.397  71.393  1.00  0.00           N
ATOM   4581  H   GLY   294      36.159  36.288  70.391  1.00  0.00           H
ATOM   4582  CA  GLY   294      34.996  36.481  72.207  1.00  0.00           C
ATOM   4583  HA2 GLY   294      35.093  37.183  73.034  1.00  0.00           H
ATOM   4584  HA3 GLY   294      34.127  36.668  71.576  1.00  0.00           H
ATOM   4585  C   GLY   294      34.545  35.113  72.802  1.00  0.00           C
ATOM   4586  O   GLY   294      34.110  35.045  73.949  1.00  0.00           O
ATOM   4587  N   GLU   295      34.672  33.991  72.147  1.00  0.00           N
ATOM   4588  H   GLU   295      34.955  33.972  71.177  1.00  0.00           H
ATOM   4589  CA  GLU   295      34.662  32.678  72.822  1.00  0.00           C
ATOM   4590  HA  GLU   295      33.826  32.662  73.522  1.00  0.00           H
ATOM   4591  CB  GLU   295      34.402  31.533  71.779  1.00  0.00           C
ATOM   4592  HB2 GLU   295      33.636  31.722  71.027  1.00  0.00           H
ATOM   4593  HB3 GLU   295      35.255  31.509  71.100  1.00  0.00           H
ATOM   4594  CG  GLU   295      34.194  30.150  72.466  1.00  0.00           C
ATOM   4595  HG2 GLU   295      34.003  29.472  71.634  1.00  0.00           H
ATOM   4596  HG3 GLU   295      34.996  29.874  73.150  1.00  0.00           H
ATOM   4597  CD  GLU   295      32.915  30.046  73.257  1.00  0.00           C
ATOM   4598  OE1 GLU   295      32.159  31.015  73.506  1.00  0.00           O
ATOM   4599  OE2 GLU   295      32.640  28.987  73.856  1.00  0.00           O
ATOM   4600  C   GLU   295      35.837  32.328  73.684  1.00  0.00           C
ATOM   4601  O   GLU   295      35.580  31.944  74.837  1.00  0.00           O
ATOM   4602  N   ILE   296      37.055  32.644  73.306  1.00  0.00           N
ATOM   4603  H   ILE   296      37.143  33.118  72.418  1.00  0.00           H
ATOM   4604  CA  ILE   296      38.247  32.560  74.192  1.00  0.00           C
ATOM   4605  HA  ILE   296      38.408  31.500  74.385  1.00  0.00           H
ATOM   4606  CB  ILE   296      39.531  32.916  73.431  1.00  0.00           C
ATOM   4607  HB  ILE   296      39.459  33.955  73.109  1.00  0.00           H
ATOM   4608  CG2 ILE   296      40.749  32.783  74.330  1.00  0.00           C
ATOM   4609 HG21 ILE   296      40.998  31.730  74.474  1.00  0.00           H
ATOM   4610 HG22 ILE   296      40.479  33.113  75.333  1.00  0.00           H
ATOM   4611 HG23 ILE   296      41.604  33.358  73.972  1.00  0.00           H
ATOM   4612  CG1 ILE   296      39.619  32.068  72.165  1.00  0.00           C
ATOM   4613 HG12 ILE   296      39.961  31.068  72.428  1.00  0.00           H
ATOM   4614 HG13 ILE   296      38.663  31.911  71.666  1.00  0.00           H
ATOM   4615  CD1 ILE   296      40.572  32.592  71.074  1.00  0.00           C
ATOM   4616 HD11 ILE   296      41.581  32.587  71.484  1.00  0.00           H
ATOM   4617 HD12 ILE   296      40.338  33.629  70.828  1.00  0.00           H
ATOM   4618 HD13 ILE   296      40.583  31.956  70.189  1.00  0.00           H
ATOM   4619  C   ILE   296      37.916  33.287  75.520  1.00  0.00           C
ATOM   4620  O   ILE   296      38.048  32.755  76.659  1.00  0.00           O
ATOM   4621  N   LEU   297      37.430  34.543  75.453  1.00  0.00           N
ATOM   4622  H   LEU   297      37.227  34.934  74.545  1.00  0.00           H
ATOM   4623  CA  LEU   297      37.078  35.404  76.536  1.00  0.00           C
ATOM   4624  HA  LEU   297      37.953  35.574  77.164  1.00  0.00           H
ATOM   4625  CB  LEU   297      36.640  36.779  75.941  1.00  0.00           C
ATOM   4626  HB2 LEU   297      37.596  37.298  75.870  1.00  0.00           H
ATOM   4627  HB3 LEU   297      36.222  36.676  74.940  1.00  0.00           H
ATOM   4628  CG  LEU   297      35.752  37.687  76.830  1.00  0.00           C
ATOM   4629  HG  LEU   297      34.767  37.270  77.041  1.00  0.00           H
ATOM   4630  CD1 LEU   297      36.270  38.137  78.153  1.00  0.00           C
ATOM   4631 HD11 LEU   297      35.591  38.776  78.717  1.00  0.00           H
ATOM   4632 HD12 LEU   297      37.174  38.742  78.077  1.00  0.00           H
ATOM   4633 HD13 LEU   297      36.664  37.333  78.774  1.00  0.00           H
ATOM   4634  CD2 LEU   297      35.411  38.893  76.032  1.00  0.00           C
ATOM   4635 HD21 LEU   297      34.931  39.633  76.674  1.00  0.00           H
ATOM   4636 HD22 LEU   297      36.357  39.299  75.672  1.00  0.00           H
ATOM   4637 HD23 LEU   297      34.656  38.685  75.273  1.00  0.00           H
ATOM   4638  C   LEU   297      36.018  34.793  77.475  1.00  0.00           C
ATOM   4639  O   LEU   297      36.236  34.753  78.685  1.00  0.00           O
ATOM   4640  N   ARG   298      34.897  34.318  76.894  1.00  0.00           N
ATOM   4641  H   ARG   298      34.730  34.536  75.922  1.00  0.00           H
ATOM   4642  CA  ARG   298      33.826  33.735  77.673  1.00  0.00           C
ATOM   4643  HA  ARG   298      33.436  34.440  78.408  1.00  0.00           H
ATOM   4644  CB  ARG   298      32.750  33.324  76.640  1.00  0.00           C
ATOM   4645  HB2 ARG   298      32.637  34.099  75.883  1.00  0.00           H
ATOM   4646  HB3 ARG   298      33.155  32.497  76.056  1.00  0.00           H
ATOM   4647  CG  ARG   298      31.389  33.051  77.293  1.00  0.00           C
ATOM   4648  HG2 ARG   298      31.458  32.289  78.070  1.00  0.00           H
ATOM   4649  HG3 ARG   298      31.030  34.005  77.680  1.00  0.00           H
ATOM   4650  CD  ARG   298      30.240  32.565  76.359  1.00  0.00           C
ATOM   4651  HD2 ARG   298      29.456  32.543  77.117  1.00  0.00           H
ATOM   4652  HD3 ARG   298      29.987  33.293  75.588  1.00  0.00           H
ATOM   4653  NE  ARG   298      30.638  31.279  75.791  1.00  0.00           N
ATOM   4654  HE  ARG   298      31.382  31.198  75.112  1.00  0.00           H
ATOM   4655  CZ  ARG   298      30.311  30.125  76.377  1.00  0.00           C
ATOM   4656  NH1 ARG   298      29.270  30.000  77.172  1.00  0.00           N
ATOM   4657 HH11 ARG   298      28.609  30.763  77.205  1.00  0.00           H
ATOM   4658 HH12 ARG   298      29.010  29.040  77.347  1.00  0.00           H
ATOM   4659  NH2 ARG   298      30.932  29.019  75.964  1.00  0.00           N
ATOM   4660 HH21 ARG   298      31.568  29.061  75.180  1.00  0.00           H
ATOM   4661 HH22 ARG   298      30.475  28.165  76.249  1.00  0.00           H
ATOM   4662  C   ARG   298      34.260  32.402  78.332  1.00  0.00           C
ATOM   4663  O   ARG   298      33.808  32.155  79.496  1.00  0.00           O
ATOM   4664  N   LEU   299      35.234  31.626  77.782  1.00  0.00           N
ATOM   4665  H   LEU   299      35.599  31.927  76.890  1.00  0.00           H
ATOM   4666  CA  LEU   299      35.672  30.296  78.266  1.00  0.00           C
ATOM   4667  HA  LEU   299      34.785  29.804  78.665  1.00  0.00           H
ATOM   4668  CB  LEU   299      36.245  29.470  77.062  1.00  0.00           C
ATOM   4669  HB2 LEU   299      36.863  30.132  76.456  1.00  0.00           H
ATOM   4670  HB3 LEU   299      36.809  28.656  77.518  1.00  0.00           H
ATOM   4671  CG  LEU   299      35.217  28.710  76.176  1.00  0.00           C
ATOM   4672  HG  LEU   299      34.630  29.364  75.530  1.00  0.00           H
ATOM   4673  CD1 LEU   299      35.921  27.995  75.050  1.00  0.00           C
ATOM   4674 HD11 LEU   299      35.384  27.203  74.531  1.00  0.00           H
ATOM   4675 HD12 LEU   299      36.694  27.380  75.510  1.00  0.00           H
ATOM   4676 HD13 LEU   299      36.309  28.714  74.327  1.00  0.00           H
ATOM   4677  CD2 LEU   299      34.363  27.774  77.059  1.00  0.00           C
ATOM   4678 HD21 LEU   299      33.836  27.209  76.290  1.00  0.00           H
ATOM   4679 HD22 LEU   299      34.999  27.057  77.576  1.00  0.00           H
ATOM   4680 HD23 LEU   299      33.627  28.308  77.661  1.00  0.00           H
ATOM   4681  C   LEU   299      36.641  30.309  79.461  1.00  0.00           C
ATOM   4682  O   LEU   299      36.430  29.658  80.539  1.00  0.00           O
ATOM   4683  N   ALA   300      37.616  31.238  79.424  1.00  0.00           N
ATOM   4684  H   ALA   300      37.839  31.701  78.554  1.00  0.00           H
ATOM   4685  CA  ALA   300      38.420  31.617  80.619  1.00  0.00           C
ATOM   4686  HA  ALA   300      39.044  30.786  80.949  1.00  0.00           H
ATOM   4687  CB  ALA   300      39.354  32.786  80.213  1.00  0.00           C
ATOM   4688  HB1 ALA   300      40.136  32.899  80.963  1.00  0.00           H
ATOM   4689  HB2 ALA   300      38.890  33.773  80.235  1.00  0.00           H
ATOM   4690  HB3 ALA   300      39.905  32.652  79.282  1.00  0.00           H
ATOM   4691  C   ALA   300      37.581  32.187  81.818  1.00  0.00           C
ATOM   4692  O   ALA   300      37.762  31.831  82.975  1.00  0.00           O
ATOM   4693  N   LEU   301      36.495  32.992  81.515  1.00  0.00           N
ATOM   4694  H   LEU   301      36.315  33.192  80.541  1.00  0.00           H
ATOM   4695  CA  LEU   301      35.490  33.413  82.492  1.00  0.00           C
ATOM   4696  HA  LEU   301      36.101  33.758  83.325  1.00  0.00           H
ATOM   4697  CB  LEU   301      34.564  34.513  81.862  1.00  0.00           C
ATOM   4698  HB2 LEU   301      34.255  34.144  80.883  1.00  0.00           H
ATOM   4699  HB3 LEU   301      33.624  34.569  82.414  1.00  0.00           H
ATOM   4700  CG  LEU   301      35.185  35.907  81.597  1.00  0.00           C
ATOM   4701  HG  LEU   301      35.818  35.793  80.716  1.00  0.00           H
ATOM   4702  CD1 LEU   301      34.146  36.929  81.307  1.00  0.00           C
ATOM   4703 HD11 LEU   301      34.530  37.929  81.109  1.00  0.00           H
ATOM   4704 HD12 LEU   301      33.419  36.906  82.119  1.00  0.00           H
ATOM   4705 HD13 LEU   301      33.556  36.630  80.442  1.00  0.00           H
ATOM   4706  CD2 LEU   301      36.063  36.308  82.789  1.00  0.00           C
ATOM   4707 HD21 LEU   301      36.819  35.575  83.066  1.00  0.00           H
ATOM   4708 HD22 LEU   301      36.622  37.203  82.518  1.00  0.00           H
ATOM   4709 HD23 LEU   301      35.376  36.432  83.628  1.00  0.00           H
ATOM   4710  C   LEU   301      34.645  32.203  82.999  1.00  0.00           C
ATOM   4711  O   LEU   301      34.235  32.232  84.104  1.00  0.00           O
ATOM   4712  N   MET   302      34.271  31.231  82.172  1.00  0.00           N
ATOM   4713  H   MET   302      34.416  31.347  81.178  1.00  0.00           H
ATOM   4714  CA  MET   302      33.466  30.037  82.717  1.00  0.00           C
ATOM   4715  HA  MET   302      32.626  30.443  83.282  1.00  0.00           H
ATOM   4716  CB  MET   302      32.921  29.238  81.477  1.00  0.00           C
ATOM   4717  HB2 MET   302      32.792  29.946  80.658  1.00  0.00           H
ATOM   4718  HB3 MET   302      33.627  28.497  81.105  1.00  0.00           H
ATOM   4719  CG  MET   302      31.665  28.355  81.797  1.00  0.00           C
ATOM   4720  HG2 MET   302      31.154  28.104  80.869  1.00  0.00           H
ATOM   4721  HG3 MET   302      32.072  27.477  82.297  1.00  0.00           H
ATOM   4722  SD  MET   302      30.424  29.015  82.904  1.00  0.00           S
ATOM   4723  CE  MET   302      29.870  30.315  81.838  1.00  0.00           C
ATOM   4724  HE1 MET   302      29.695  29.886  80.852  1.00  0.00           H
ATOM   4725  HE2 MET   302      28.870  30.537  82.211  1.00  0.00           H
ATOM   4726  HE3 MET   302      30.629  31.098  81.878  1.00  0.00           H
ATOM   4727  C   MET   302      34.243  29.118  83.599  1.00  0.00           C
ATOM   4728  O   MET   302      33.715  28.733  84.599  1.00  0.00           O
ATOM   4729  N   ASP   303      35.576  29.171  83.461  1.00  0.00           N
ATOM   4730  H   ASP   303      35.977  29.559  82.619  1.00  0.00           H
ATOM   4731  CA  ASP   303      36.441  28.580  84.448  1.00  0.00           C
ATOM   4732  HA  ASP   303      36.111  27.545  84.540  1.00  0.00           H
ATOM   4733  CB  ASP   303      37.845  28.577  83.790  1.00  0.00           C
ATOM   4734  HB2 ASP   303      37.666  28.773  82.732  1.00  0.00           H
ATOM   4735  HB3 ASP   303      38.462  29.367  84.219  1.00  0.00           H
ATOM   4736  CG  ASP   303      38.679  27.342  83.837  1.00  0.00           C
ATOM   4737  OD1 ASP   303      38.689  26.579  84.825  1.00  0.00           O
ATOM   4738  OD2 ASP   303      39.344  27.098  82.790  1.00  0.00           O
ATOM   4739  C   ASP   303      36.362  29.369  85.830  1.00  0.00           C
ATOM   4740  O   ASP   303      36.153  28.719  86.878  1.00  0.00           O
ATOM   4741  N   MET   304      36.573  30.695  85.752  1.00  0.00           N
ATOM   4742  H   MET   304      36.827  31.102  84.862  1.00  0.00           H
ATOM   4743  CA  MET   304      36.287  31.517  86.918  1.00  0.00           C
ATOM   4744  HA  MET   304      36.963  31.308  87.746  1.00  0.00           H
ATOM   4745  CB  MET   304      36.626  33.011  86.538  1.00  0.00           C
ATOM   4746  HB2 MET   304      36.070  33.313  85.651  1.00  0.00           H
ATOM   4747  HB3 MET   304      36.306  33.634  87.373  1.00  0.00           H
ATOM   4748  CG  MET   304      38.080  33.372  86.441  1.00  0.00           C
ATOM   4749  HG2 MET   304      38.462  32.752  85.629  1.00  0.00           H
ATOM   4750  HG3 MET   304      38.019  34.445  86.256  1.00  0.00           H
ATOM   4751  SD  MET   304      39.167  33.177  87.862  1.00  0.00           S
ATOM   4752  CE  MET   304      39.631  31.371  87.844  1.00  0.00           C
ATOM   4753  HE1 MET   304      40.177  31.074  88.739  1.00  0.00           H
ATOM   4754  HE2 MET   304      38.741  30.741  87.829  1.00  0.00           H
ATOM   4755  HE3 MET   304      40.173  31.185  86.916  1.00  0.00           H
ATOM   4756  C   MET   304      34.891  31.321  87.570  1.00  0.00           C
ATOM   4757  O   MET   304      34.736  31.402  88.831  1.00  0.00           O
ATOM   4758  N   TYR   305      33.900  31.180  86.725  1.00  0.00           N
ATOM   4759  H   TYR   305      34.089  31.236  85.734  1.00  0.00           H
ATOM   4760  CA  TYR   305      32.559  30.862  87.264  1.00  0.00           C
ATOM   4761  HA  TYR   305      32.523  31.630  88.036  1.00  0.00           H
ATOM   4762  CB  TYR   305      31.603  31.050  86.061  1.00  0.00           C
ATOM   4763  HB2 TYR   305      31.730  32.037  85.617  1.00  0.00           H
ATOM   4764  HB3 TYR   305      31.667  30.294  85.277  1.00  0.00           H
ATOM   4765  CG  TYR   305      30.165  30.889  86.537  1.00  0.00           C
ATOM   4766  CD1 TYR   305      29.585  32.048  87.210  1.00  0.00           C
ATOM   4767  HD1 TYR   305      30.170  32.955  87.258  1.00  0.00           H
ATOM   4768  CE1 TYR   305      28.212  32.012  87.630  1.00  0.00           C
ATOM   4769  HE1 TYR   305      27.745  32.817  88.179  1.00  0.00           H
ATOM   4770  CZ  TYR   305      27.482  30.890  87.459  1.00  0.00           C
ATOM   4771  OH  TYR   305      26.166  30.891  87.812  1.00  0.00           O
ATOM   4772  HH  TYR   305      25.816  30.002  87.715  1.00  0.00           H
ATOM   4773  CE2 TYR   305      28.085  29.760  86.899  1.00  0.00           C
ATOM   4774  HE2 TYR   305      27.519  28.864  86.693  1.00  0.00           H
ATOM   4775  CD2 TYR   305      29.417  29.762  86.394  1.00  0.00           C
ATOM   4776  HD2 TYR   305      29.746  28.860  85.899  1.00  0.00           H
ATOM   4777  C   TYR   305      32.376  29.492  87.925  1.00  0.00           C
ATOM   4778  O   TYR   305      31.742  29.455  88.969  1.00  0.00           O
ATOM   4779  N   LYS   306      32.984  28.400  87.511  1.00  0.00           N
ATOM   4780  H   LYS   306      33.381  28.438  86.583  1.00  0.00           H
ATOM   4781  CA  LYS   306      32.970  27.035  88.086  1.00  0.00           C
ATOM   4782  HA  LYS   306      31.988  26.759  88.471  1.00  0.00           H
ATOM   4783  CB  LYS   306      33.203  26.037  86.932  1.00  0.00           C
ATOM   4784  HB2 LYS   306      34.139  26.325  86.452  1.00  0.00           H
ATOM   4785  HB3 LYS   306      33.264  24.980  87.193  1.00  0.00           H
ATOM   4786  CG  LYS   306      32.126  26.044  85.848  1.00  0.00           C
ATOM   4787  HG2 LYS   306      31.166  25.706  86.235  1.00  0.00           H
ATOM   4788  HG3 LYS   306      31.940  27.091  85.610  1.00  0.00           H
ATOM   4789  CD  LYS   306      32.415  25.225  84.627  1.00  0.00           C
ATOM   4790  HD2 LYS   306      33.196  25.691  84.024  1.00  0.00           H
ATOM   4791  HD3 LYS   306      32.838  24.293  85.003  1.00  0.00           H
ATOM   4792  CE  LYS   306      31.234  24.886  83.769  1.00  0.00           C
ATOM   4793  HE2 LYS   306      30.568  24.440  84.506  1.00  0.00           H
ATOM   4794  HE3 LYS   306      30.656  25.715  83.362  1.00  0.00           H
ATOM   4795  NZ  LYS   306      31.425  24.094  82.535  1.00  0.00           N
ATOM   4796  HZ1 LYS   306      32.282  24.291  82.038  1.00  0.00           H
ATOM   4797  HZ2 LYS   306      30.656  24.204  81.891  1.00  0.00           H
ATOM   4798  HZ3 LYS   306      31.446  23.122  82.811  1.00  0.00           H
ATOM   4799  C   LYS   306      33.923  26.771  89.269  1.00  0.00           C
ATOM   4800  O   LYS   306      33.637  25.784  89.973  1.00  0.00           O
ATOM   4801  N   GLN   307      34.878  27.673  89.411  1.00  0.00           N
ATOM   4802  H   GLN   307      34.922  28.367  88.679  1.00  0.00           H
ATOM   4803  CA  GLN   307      35.748  27.848  90.572  1.00  0.00           C
ATOM   4804  HA  GLN   307      35.839  26.901  91.104  1.00  0.00           H
ATOM   4805  CB  GLN   307      37.128  28.234  90.076  1.00  0.00           C
ATOM   4806  HB2 GLN   307      36.970  29.134  89.482  1.00  0.00           H
ATOM   4807  HB3 GLN   307      37.709  28.551  90.943  1.00  0.00           H
ATOM   4808  CG  GLN   307      37.872  27.086  89.384  1.00  0.00           C
ATOM   4809  HG2 GLN   307      38.145  26.368  90.157  1.00  0.00           H
ATOM   4810  HG3 GLN   307      37.186  26.669  88.645  1.00  0.00           H
ATOM   4811  CD  GLN   307      39.191  27.515  88.704  1.00  0.00           C
ATOM   4812  OE1 GLN   307      40.218  27.810  89.371  1.00  0.00           O
ATOM   4813  NE2 GLN   307      39.342  27.612  87.373  1.00  0.00           N
ATOM   4814 HE21 GLN   307      40.283  27.628  87.005  1.00  0.00           H
ATOM   4815 HE22 GLN   307      38.551  27.665  86.747  1.00  0.00           H
ATOM   4816  C   GLN   307      35.236  28.967  91.463  1.00  0.00           C
ATOM   4817  O   GLN   307      35.902  29.307  92.503  1.00  0.00           O
ATOM   4818  N   GLY   308      34.006  29.435  91.251  1.00  0.00           N
ATOM   4819  H   GLY   308      33.455  29.143  90.457  1.00  0.00           H
ATOM   4820  CA  GLY   308      33.235  30.266  92.171  1.00  0.00           C
ATOM   4821  HA2 GLY   308      32.178  30.333  91.910  1.00  0.00           H
ATOM   4822  HA3 GLY   308      33.091  29.627  93.042  1.00  0.00           H
ATOM   4823  C   GLY   308      33.969  31.558  92.539  1.00  0.00           C
ATOM   4824  O   GLY   308      33.817  32.054  93.592  1.00  0.00           O
ATOM   4825  N   PHE   309      34.673  32.199  91.605  1.00  0.00           N
ATOM   4826  H   PHE   309      34.941  31.853  90.694  1.00  0.00           H
ATOM   4827  CA  PHE   309      35.205  33.552  91.865  1.00  0.00           C
ATOM   4828  HA  PHE   309      35.401  33.695  92.927  1.00  0.00           H
ATOM   4829  CB  PHE   309      36.443  33.888  91.098  1.00  0.00           C
ATOM   4830  HB2 PHE   309      36.277  33.672  90.042  1.00  0.00           H
ATOM   4831  HB3 PHE   309      36.697  34.946  91.173  1.00  0.00           H
ATOM   4832  CG  PHE   309      37.619  33.072  91.572  1.00  0.00           C
ATOM   4833  CD1 PHE   309      38.410  33.569  92.629  1.00  0.00           C
ATOM   4834  HD1 PHE   309      38.211  34.507  93.126  1.00  0.00           H
ATOM   4835  CE1 PHE   309      39.534  32.886  93.042  1.00  0.00           C
ATOM   4836  HE1 PHE   309      40.065  33.179  93.936  1.00  0.00           H
ATOM   4837  CZ  PHE   309      39.794  31.585  92.518  1.00  0.00           C
ATOM   4838  HZ  PHE   309      40.513  30.900  92.944  1.00  0.00           H
ATOM   4839  CE2 PHE   309      39.073  31.152  91.388  1.00  0.00           C
ATOM   4840  HE2 PHE   309      39.439  30.242  90.934  1.00  0.00           H
ATOM   4841  CD2 PHE   309      37.980  31.869  90.914  1.00  0.00           C
ATOM   4842  HD2 PHE   309      37.334  31.498  90.132  1.00  0.00           H
ATOM   4843  C   PHE   309      34.137  34.687  91.613  1.00  0.00           C
ATOM   4844  O   PHE   309      34.183  35.698  92.312  1.00  0.00           O
ATOM   4845  N   ILE   310      33.327  34.526  90.584  1.00  0.00           N
ATOM   4846  H   ILE   310      33.277  33.625  90.131  1.00  0.00           H
ATOM   4847  CA  ILE   310      32.561  35.594  90.007  1.00  0.00           C
ATOM   4848  HA  ILE   310      32.694  36.461  90.657  1.00  0.00           H
ATOM   4849  CB  ILE   310      33.338  36.044  88.776  1.00  0.00           C
ATOM   4850  HB  ILE   310      32.761  36.861  88.345  1.00  0.00           H
ATOM   4851  CG2 ILE   310      34.730  36.484  88.941  1.00  0.00           C
ATOM   4852 HG21 ILE   310      35.157  37.041  88.106  1.00  0.00           H
ATOM   4853 HG22 ILE   310      35.452  35.707  89.190  1.00  0.00           H
ATOM   4854 HG23 ILE   310      34.827  37.205  89.752  1.00  0.00           H
ATOM   4855  CG1 ILE   310      33.381  35.044  87.568  1.00  0.00           C
ATOM   4856 HG12 ILE   310      33.994  34.153  87.704  1.00  0.00           H
ATOM   4857 HG13 ILE   310      32.376  34.694  87.331  1.00  0.00           H
ATOM   4858  CD1 ILE   310      33.828  35.610  86.224  1.00  0.00           C
ATOM   4859 HD11 ILE   310      34.893  35.826  86.131  1.00  0.00           H
ATOM   4860 HD12 ILE   310      33.095  36.384  85.994  1.00  0.00           H
ATOM   4861 HD13 ILE   310      33.715  34.805  85.498  1.00  0.00           H
ATOM   4862  C   ILE   310      31.021  35.417  89.696  1.00  0.00           C
ATOM   4863  O   ILE   310      30.466  34.310  89.782  1.00  0.00           O
ATOM   4864  N   PHE   311      30.299  36.481  89.317  1.00  0.00           N
ATOM   4865  H   PHE   311      30.851  37.327  89.282  1.00  0.00           H
ATOM   4866  CA  PHE   311      28.875  36.555  88.879  1.00  0.00           C
ATOM   4867  HA  PHE   311      28.552  37.597  88.855  1.00  0.00           H
ATOM   4868  CB  PHE   311      28.727  36.035  87.401  1.00  0.00           C
ATOM   4869  HB2 PHE   311      28.819  34.951  87.463  1.00  0.00           H
ATOM   4870  HB3 PHE   311      27.741  36.141  86.949  1.00  0.00           H
ATOM   4871  CG  PHE   311      29.664  36.630  86.376  1.00  0.00           C
ATOM   4872  CD1 PHE   311      30.212  37.943  86.569  1.00  0.00           C
ATOM   4873  HD1 PHE   311      30.016  38.635  87.374  1.00  0.00           H
ATOM   4874  CE1 PHE   311      30.981  38.489  85.460  1.00  0.00           C
ATOM   4875  HE1 PHE   311      31.213  39.542  85.525  1.00  0.00           H
ATOM   4876  CZ  PHE   311      31.281  37.788  84.306  1.00  0.00           C
ATOM   4877  HZ  PHE   311      31.844  38.217  83.491  1.00  0.00           H
ATOM   4878  CE2 PHE   311      30.868  36.377  84.271  1.00  0.00           C
ATOM   4879  HE2 PHE   311      31.132  35.809  83.391  1.00  0.00           H
ATOM   4880  CD2 PHE   311      30.051  35.797  85.315  1.00  0.00           C
ATOM   4881  HD2 PHE   311      29.579  34.829  85.233  1.00  0.00           H
ATOM   4882  C   PHE   311      27.953  35.865  89.841  1.00  0.00           C
ATOM   4883  O   PHE   311      26.981  35.169  89.489  1.00  0.00           O
ATOM   4884  N   LYS   312      28.207  36.068  91.163  1.00  0.00           N
ATOM   4885  H   LYS   312      29.117  36.440  91.393  1.00  0.00           H
ATOM   4886  CA  LYS   312      27.427  35.430  92.289  1.00  0.00           C
ATOM   4887  HA  LYS   312      27.355  34.344  92.234  1.00  0.00           H
ATOM   4888  CB  LYS   312      28.023  35.876  93.655  1.00  0.00           C
ATOM   4889  HB2 LYS   312      27.814  36.945  93.684  1.00  0.00           H
ATOM   4890  HB3 LYS   312      27.549  35.332  94.472  1.00  0.00           H
ATOM   4891  CG  LYS   312      29.510  35.502  93.871  1.00  0.00           C
ATOM   4892  HG2 LYS   312      30.135  36.033  93.152  1.00  0.00           H
ATOM   4893  HG3 LYS   312      29.754  36.016  94.800  1.00  0.00           H
ATOM   4894  CD  LYS   312      29.879  34.020  93.889  1.00  0.00           C
ATOM   4895  HD2 LYS   312      29.326  33.585  94.722  1.00  0.00           H
ATOM   4896  HD3 LYS   312      29.562  33.543  92.963  1.00  0.00           H
ATOM   4897  CE  LYS   312      31.399  33.820  94.134  1.00  0.00           C
ATOM   4898  HE2 LYS   312      31.619  32.797  93.827  1.00  0.00           H
ATOM   4899  HE3 LYS   312      31.910  34.609  93.581  1.00  0.00           H
ATOM   4900  NZ  LYS   312      31.789  34.032  95.566  1.00  0.00           N
ATOM   4901  HZ1 LYS   312      31.540  34.916  95.983  1.00  0.00           H
ATOM   4902  HZ2 LYS   312      32.792  34.008  95.679  1.00  0.00           H
ATOM   4903  HZ3 LYS   312      31.420  33.321  96.182  1.00  0.00           H
ATOM   4904  C   LYS   312      25.942  35.914  92.243  1.00  0.00           C
ATOM   4905  O   LYS   312      25.596  37.071  92.176  1.00  0.00           O
ATOM   4906  N   ASN   313      24.997  35.029  92.432  1.00  0.00           N
ATOM   4907  H   ASN   313      25.209  34.042  92.399  1.00  0.00           H
ATOM   4908  CA  ASN   313      23.528  35.242  92.460  1.00  0.00           C
ATOM   4909  HA  ASN   313      23.117  34.235  92.531  1.00  0.00           H
ATOM   4910  CB  ASN   313      23.085  35.877  93.852  1.00  0.00           C
ATOM   4911  HB2 ASN   313      23.261  36.952  93.861  1.00  0.00           H
ATOM   4912  HB3 ASN   313      21.999  35.808  93.920  1.00  0.00           H
ATOM   4913  CG  ASN   313      23.728  35.217  94.983  1.00  0.00           C
ATOM   4914  OD1 ASN   313      24.728  35.646  95.556  1.00  0.00           O
ATOM   4915  ND2 ASN   313      23.160  34.106  95.346  1.00  0.00           N
ATOM   4916 HD21 ASN   313      22.329  33.786  94.868  1.00  0.00           H
ATOM   4917 HD22 ASN   313      23.645  33.606  96.078  1.00  0.00           H
ATOM   4918  C   ASN   313      22.992  35.895  91.211  1.00  0.00           C
ATOM   4919  O   ASN   313      21.958  36.483  91.263  1.00  0.00           O
ATOM   4920  N   GLN   314      23.693  35.877  90.047  1.00  0.00           N
ATOM   4921  H   GLN   314      24.560  35.366  89.971  1.00  0.00           H
ATOM   4922  CA  GLN   314      23.233  36.473  88.825  1.00  0.00           C
ATOM   4923  HA  GLN   314      22.595  37.320  89.079  1.00  0.00           H
ATOM   4924  CB  GLN   314      24.429  37.066  88.070  1.00  0.00           C
ATOM   4925  HB2 GLN   314      25.079  36.227  87.817  1.00  0.00           H
ATOM   4926  HB3 GLN   314      24.061  37.589  87.187  1.00  0.00           H
ATOM   4927  CG  GLN   314      25.174  38.009  88.976  1.00  0.00           C
ATOM   4928  HG2 GLN   314      25.654  37.602  89.865  1.00  0.00           H
ATOM   4929  HG3 GLN   314      25.941  38.397  88.304  1.00  0.00           H
ATOM   4930  CD  GLN   314      24.366  39.188  89.509  1.00  0.00           C
ATOM   4931  OE1 GLN   314      23.692  39.886  88.767  1.00  0.00           O
ATOM   4932  NE2 GLN   314      24.441  39.449  90.780  1.00  0.00           N
ATOM   4933 HE21 GLN   314      24.103  40.276  91.249  1.00  0.00           H
ATOM   4934 HE22 GLN   314      24.881  38.727  91.332  1.00  0.00           H
ATOM   4935  C   GLN   314      22.529  35.464  87.902  1.00  0.00           C
ATOM   4936  O   GLN   314      22.758  34.229  88.011  1.00  0.00           O
ATOM   4937  N   ASP   315      21.697  35.950  87.069  1.00  0.00           N
ATOM   4938  H   ASP   315      21.572  36.950  87.006  1.00  0.00           H
ATOM   4939  CA  ASP   315      21.085  35.196  85.985  1.00  0.00           C
ATOM   4940  HA  ASP   315      20.859  34.157  86.225  1.00  0.00           H
ATOM   4941  CB  ASP   315      19.675  35.747  85.727  1.00  0.00           C
ATOM   4942  HB2 ASP   315      19.066  35.457  86.583  1.00  0.00           H
ATOM   4943  HB3 ASP   315      19.618  36.822  85.563  1.00  0.00           H
ATOM   4944  CG  ASP   315      19.003  35.033  84.586  1.00  0.00           C
ATOM   4945  OD1 ASP   315      17.910  35.510  84.153  1.00  0.00           O
ATOM   4946  OD2 ASP   315      19.541  34.116  83.934  1.00  0.00           O
ATOM   4947  C   ASP   315      22.006  35.082  84.761  1.00  0.00           C
ATOM   4948  O   ASP   315      22.231  36.003  84.027  1.00  0.00           O
ATOM   4949  N   LEU   316      22.586  33.908  84.585  1.00  0.00           N
ATOM   4950  H   LEU   316      22.495  33.235  85.333  1.00  0.00           H
ATOM   4951  CA  LEU   316      23.545  33.580  83.513  1.00  0.00           C
ATOM   4952  HA  LEU   316      24.306  34.361  83.494  1.00  0.00           H
ATOM   4953  CB  LEU   316      24.303  32.335  84.036  1.00  0.00           C
ATOM   4954  HB2 LEU   316      24.355  32.389  85.123  1.00  0.00           H
ATOM   4955  HB3 LEU   316      23.711  31.488  83.688  1.00  0.00           H
ATOM   4956  CG  LEU   316      25.731  31.974  83.531  1.00  0.00           C
ATOM   4957  HG  LEU   316      25.567  32.081  82.458  1.00  0.00           H
ATOM   4958  CD1 LEU   316      26.686  32.981  84.045  1.00  0.00           C
ATOM   4959 HD11 LEU   316      26.571  33.958  83.576  1.00  0.00           H
ATOM   4960 HD12 LEU   316      27.677  32.731  83.665  1.00  0.00           H
ATOM   4961 HD13 LEU   316      26.658  33.095  85.129  1.00  0.00           H
ATOM   4962  CD2 LEU   316      26.158  30.601  83.998  1.00  0.00           C
ATOM   4963 HD21 LEU   316      27.026  30.426  83.361  1.00  0.00           H
ATOM   4964 HD22 LEU   316      26.314  30.654  85.075  1.00  0.00           H
ATOM   4965 HD23 LEU   316      25.427  29.884  83.625  1.00  0.00           H
ATOM   4966  C   LEU   316      22.862  33.357  82.174  1.00  0.00           C
ATOM   4967  O   LEU   316      23.572  32.861  81.280  1.00  0.00           O
ATOM   4968  N   SER   317      21.525  33.393  81.955  1.00  0.00           N
ATOM   4969  H   SER   317      20.913  33.717  82.690  1.00  0.00           H
ATOM   4970  CA  SER   317      20.870  32.786  80.743  1.00  0.00           C
ATOM   4971  HA  SER   317      21.108  31.722  80.779  1.00  0.00           H
ATOM   4972  CB  SER   317      19.475  32.811  80.970  1.00  0.00           C
ATOM   4973  HB2 SER   317      18.924  32.461  80.097  1.00  0.00           H
ATOM   4974  HB3 SER   317      19.209  32.275  81.881  1.00  0.00           H
ATOM   4975  OG  SER   317      18.936  34.106  81.273  1.00  0.00           O
ATOM   4976  HG  SER   317      18.930  34.141  82.233  1.00  0.00           H
ATOM   4977  C   SER   317      21.344  33.268  79.373  1.00  0.00           C
ATOM   4978  O   SER   317      21.300  32.469  78.475  1.00  0.00           O
ATOM   4979  N   LYS   318      21.768  34.516  79.160  1.00  0.00           N
ATOM   4980  H   LYS   318      21.575  35.085  79.971  1.00  0.00           H
ATOM   4981  CA  LYS   318      22.372  34.996  77.899  1.00  0.00           C
ATOM   4982  HA  LYS   318      21.906  34.335  77.169  1.00  0.00           H
ATOM   4983  CB  LYS   318      22.074  36.482  77.704  1.00  0.00           C
ATOM   4984  HB2 LYS   318      22.489  36.977  78.582  1.00  0.00           H
ATOM   4985  HB3 LYS   318      22.622  36.823  76.826  1.00  0.00           H
ATOM   4986  CG  LYS   318      20.589  36.768  77.572  1.00  0.00           C
ATOM   4987  HG2 LYS   318      20.583  37.563  76.826  1.00  0.00           H
ATOM   4988  HG3 LYS   318      20.187  35.824  77.204  1.00  0.00           H
ATOM   4989  CD  LYS   318      19.846  37.173  78.871  1.00  0.00           C
ATOM   4990  HD2 LYS   318      19.726  36.322  79.541  1.00  0.00           H
ATOM   4991  HD3 LYS   318      20.425  37.960  79.354  1.00  0.00           H
ATOM   4992  CE  LYS   318      18.439  37.618  78.483  1.00  0.00           C
ATOM   4993  HE2 LYS   318      18.598  38.362  77.702  1.00  0.00           H
ATOM   4994  HE3 LYS   318      17.789  36.874  78.023  1.00  0.00           H
ATOM   4995  NZ  LYS   318      17.782  38.367  79.584  1.00  0.00           N
ATOM   4996  HZ1 LYS   318      18.281  39.234  79.726  1.00  0.00           H
ATOM   4997  HZ2 LYS   318      17.814  37.799  80.418  1.00  0.00           H
ATOM   4998  HZ3 LYS   318      16.827  38.659  79.442  1.00  0.00           H
ATOM   4999  C   LYS   318      23.923  34.631  77.723  1.00  0.00           C
ATOM   5000  O   LYS   318      24.438  34.580  76.579  1.00  0.00           O
ATOM   5001  N   PHE   319      24.617  34.317  78.830  1.00  0.00           N
ATOM   5002  H   PHE   319      24.220  34.641  79.701  1.00  0.00           H
ATOM   5003  CA  PHE   319      26.007  33.925  78.785  1.00  0.00           C
ATOM   5004  HA  PHE   319      26.501  34.547  78.037  1.00  0.00           H
ATOM   5005  CB  PHE   319      26.548  34.263  80.150  1.00  0.00           C
ATOM   5006  HB2 PHE   319      25.982  35.102  80.554  1.00  0.00           H
ATOM   5007  HB3 PHE   319      26.107  33.497  80.788  1.00  0.00           H
ATOM   5008  CG  PHE   319      28.048  34.447  80.252  1.00  0.00           C
ATOM   5009  CD1 PHE   319      28.693  35.698  80.393  1.00  0.00           C
ATOM   5010  HD1 PHE   319      28.079  36.580  80.297  1.00  0.00           H
ATOM   5011  CE1 PHE   319      30.073  35.892  80.329  1.00  0.00           C
ATOM   5012  HE1 PHE   319      30.422  36.900  80.498  1.00  0.00           H
ATOM   5013  CZ  PHE   319      30.802  34.685  80.305  1.00  0.00           C
ATOM   5014  HZ  PHE   319      31.875  34.795  80.359  1.00  0.00           H
ATOM   5015  CE2 PHE   319      30.255  33.399  80.303  1.00  0.00           C
ATOM   5016  HE2 PHE   319      30.839  32.499  80.180  1.00  0.00           H
ATOM   5017  CD2 PHE   319      28.872  33.276  80.240  1.00  0.00           C
ATOM   5018  HD2 PHE   319      28.450  32.290  80.108  1.00  0.00           H
ATOM   5019  C   PHE   319      26.240  32.418  78.475  1.00  0.00           C
ATOM   5020  O   PHE   319      27.047  32.140  77.623  1.00  0.00           O
ATOM   5021  N   ASP   320      25.435  31.534  79.021  1.00  0.00           N
ATOM   5022  H   ASP   320      24.643  31.860  79.556  1.00  0.00           H
ATOM   5023  CA  ASP   320      25.817  30.118  79.089  1.00  0.00           C
ATOM   5024  HA  ASP   320      26.783  30.080  79.593  1.00  0.00           H
ATOM   5025  CB  ASP   320      24.833  29.561  80.136  1.00  0.00           C
ATOM   5026  HB2 ASP   320      24.676  30.210  80.999  1.00  0.00           H
ATOM   5027  HB3 ASP   320      23.901  29.411  79.592  1.00  0.00           H
ATOM   5028  CG  ASP   320      25.270  28.204  80.758  1.00  0.00           C
ATOM   5029  OD1 ASP   320      24.338  27.471  81.238  1.00  0.00           O
ATOM   5030  OD2 ASP   320      26.454  27.705  80.718  1.00  0.00           O
ATOM   5031  C   ASP   320      25.864  29.308  77.755  1.00  0.00           C
ATOM   5032  O   ASP   320      26.433  28.182  77.687  1.00  0.00           O
ATOM   5033  N   LYS   321      25.341  29.929  76.705  1.00  0.00           N
ATOM   5034  H   LYS   321      25.001  30.870  76.843  1.00  0.00           H
ATOM   5035  CA  LYS   321      25.441  29.448  75.299  1.00  0.00           C
ATOM   5036  HA  LYS   321      25.058  28.428  75.293  1.00  0.00           H
ATOM   5037  CB  LYS   321      24.727  30.377  74.299  1.00  0.00           C
ATOM   5038  HB2 LYS   321      25.011  31.392  74.573  1.00  0.00           H
ATOM   5039  HB3 LYS   321      25.123  30.057  73.336  1.00  0.00           H
[truncated: 179,098 more chars]
