# Supplementary material for: Worth the Weight: Sub-Pocket EXplorer (SubPEx), a Weighted Ensemble Method to Enhance Binding-Pocket Conformational Sampling
Source: J Chem Theory Comput. 2023 Aug 16;19(17):5677–89. doi: 10.1021/acs.jctc.3c00478 (PMC10500992; doi:10.1021/acs.jctc.3c00478)
Supplement: Supplementary file 2 — ct3c00478_si_002.zip [file ct3c00478_si_002.zip › clustered_structures/HXK2/brute-force/rep.c14.aligned.pdb]

HELIX    1   1 LYS      4  PHE     17  1                                  14
HELIX    2   2 THR     21  LEU     39  1                                  19
HELIX    3   3 ALA    100  THR    103  1                                   4
HELIX    4   4 GLU    109  GLN    125  1                                  17
HELIX    5   5 VAL    171  LYS    181  1                                  11
HELIX    6   6 ASP    194  THR    205  1                                  12
HELIX    7   7 GLU    231  LEU    233  1                                   3
HELIX    8   8 TYR    253  SER    255  1                                   3
HELIX    9   9 LYS    267  GLU    274  1                                   8
HELIX   10  10 THR    283  SER    288  1                                   6
HELIX   11  11 TYR    292  LYS    306  1                                  15
HELIX   12  12 SER    328  ILE    333  1                                   6
HELIX   13  13 GLU    342  PHE    352  1                                  11
HELIX   14  14 VAL    358  LEU    378  1                                  21
HELIX   15  15 CYS    381  ARG    390  1                                  10
HELIX   16  16 VAL    403  ARG    406  1                                   4
HELIX   17  17 PHE    410  TYR    422  1                                  13
HELIX   18  18 LEU    429  ASP    431  1                                   3
HELIX   19  19 ALA    445  ALA    459  1                                  15
SHEET    1   1 1 SER    62  LEU    70  0
SHEET    2   2 1 ASN    74  GLY    83  0
SHEET    3   3 1 PHE    88  ARG    96  0
SHEET    4   4 1 ILE   134  THR   139  0
SHEET    5   5 1 ILE   186  ILE   192  0
SHEET    6   6 1 GLY   212  PHE   215  0
SHEET    7   7 1 VAL   219  VAL   226  0
SHEET    8   8 1 PRO   246  ASN   250  0
SHEET    9   9 1 GLY   395  ASP   400  0
SHEET   10  10 1 ILE   434  PRO   438  0
CRYST1  150.168  145.589  167.899   5.86   4.74   8.30               1
ATOM      1  N   ASP     1      42.134  48.263  96.340  1.00  0.00           N
ATOM      2  H1  ASP     1      41.486  48.402  97.103  1.00  0.00           H
ATOM      3  H2  ASP     1      42.580  47.361  96.423  1.00  0.00           H
ATOM      4  H3  ASP     1      42.828  48.996  96.392  1.00  0.00           H
ATOM      5  CA  ASP     1      41.476  48.355  94.965  1.00  0.00           C
ATOM      6  HA  ASP     1      40.808  49.214  95.038  1.00  0.00           H
ATOM      7  CB  ASP     1      42.473  48.589  93.872  1.00  0.00           C
ATOM      8  HB2 ASP     1      43.199  47.778  93.818  1.00  0.00           H
ATOM      9  HB3 ASP     1      41.927  48.653  92.930  1.00  0.00           H
ATOM     10  CG  ASP     1      43.324  49.777  93.980  1.00  0.00           C
ATOM     11  OD1 ASP     1      43.332  50.490  94.978  1.00  0.00           O
ATOM     12  OD2 ASP     1      44.094  49.968  92.989  1.00  0.00           O
ATOM     13  C   ASP     1      40.551  47.187  94.669  1.00  0.00           C
ATOM     14  O   ASP     1      39.418  47.403  94.285  1.00  0.00           O
ATOM     15  N   VAL     2      41.115  45.959  94.642  1.00  0.00           N
ATOM     16  H   VAL     2      42.105  45.958  94.846  1.00  0.00           H
ATOM     17  CA  VAL     2      40.451  44.710  94.282  1.00  0.00           C
ATOM     18  HA  VAL     2      39.386  44.826  94.485  1.00  0.00           H
ATOM     19  CB  VAL     2      40.673  44.406  92.723  1.00  0.00           C
ATOM     20  HB  VAL     2      40.112  43.507  92.463  1.00  0.00           H
ATOM     21  CG1 VAL     2      40.120  45.508  91.855  1.00  0.00           C
ATOM     22 HG11 VAL     2      40.921  46.246  91.832  1.00  0.00           H
ATOM     23 HG12 VAL     2      40.017  45.191  90.816  1.00  0.00           H
ATOM     24 HG13 VAL     2      39.161  45.850  92.244  1.00  0.00           H
ATOM     25  CG2 VAL     2      42.153  44.043  92.365  1.00  0.00           C
ATOM     26 HG21 VAL     2      42.837  44.660  92.948  1.00  0.00           H
ATOM     27 HG22 VAL     2      42.338  44.074  91.293  1.00  0.00           H
ATOM     28 HG23 VAL     2      42.285  42.991  92.617  1.00  0.00           H
ATOM     29  C   VAL     2      41.033  43.576  95.055  1.00  0.00           C
ATOM     30  O   VAL     2      42.202  43.536  95.385  1.00  0.00           O
ATOM     31  N   PRO     3      40.267  42.444  95.304  1.00  0.00           N
ATOM     32  CD  PRO     3      38.860  42.333  95.047  1.00  0.00           C
ATOM     33  HD2 PRO     3      38.740  42.037  94.005  1.00  0.00           H
ATOM     34  HD3 PRO     3      38.293  43.246  95.226  1.00  0.00           H
ATOM     35  CG  PRO     3      38.315  41.304  96.031  1.00  0.00           C
ATOM     36  HG2 PRO     3      37.554  40.773  95.460  1.00  0.00           H
ATOM     37  HG3 PRO     3      37.955  41.752  96.958  1.00  0.00           H
ATOM     38  CB  PRO     3      39.554  40.413  96.245  1.00  0.00           C
ATOM     39  HB2 PRO     3      39.632  39.759  95.378  1.00  0.00           H
ATOM     40  HB3 PRO     3      39.576  39.754  97.114  1.00  0.00           H
ATOM     41  CA  PRO     3      40.770  41.339  96.140  1.00  0.00           C
ATOM     42  HA  PRO     3      41.000  41.638  97.164  1.00  0.00           H
ATOM     43  C   PRO     3      41.941  40.503  95.492  1.00  0.00           C
ATOM     44  O   PRO     3      42.154  40.392  94.259  1.00  0.00           O
ATOM     45  N   LYS     4      42.837  39.968  96.310  1.00  0.00           N
ATOM     46  H   LYS     4      42.687  40.109  97.299  1.00  0.00           H
ATOM     47  CA  LYS     4      44.154  39.465  95.946  1.00  0.00           C
ATOM     48  HA  LYS     4      44.520  40.043  95.097  1.00  0.00           H
ATOM     49  CB  LYS     4      45.211  39.486  97.094  1.00  0.00           C
ATOM     50  HB2 LYS     4      44.952  38.888  97.969  1.00  0.00           H
ATOM     51  HB3 LYS     4      46.169  39.063  96.793  1.00  0.00           H
ATOM     52  CG  LYS     4      45.670  40.848  97.674  1.00  0.00           C
ATOM     53  HG2 LYS     4      46.204  41.384  96.888  1.00  0.00           H
ATOM     54  HG3 LYS     4      44.763  41.360  97.995  1.00  0.00           H
ATOM     55  CD  LYS     4      46.686  40.590  98.848  1.00  0.00           C
ATOM     56  HD2 LYS     4      46.297  40.096  99.739  1.00  0.00           H
ATOM     57  HD3 LYS     4      47.584  40.185  98.383  1.00  0.00           H
ATOM     58  CE  LYS     4      46.930  41.986  99.421  1.00  0.00           C
ATOM     59  HE2 LYS     4      47.785  41.941 100.096  1.00  0.00           H
ATOM     60  HE3 LYS     4      47.096  42.701  98.616  1.00  0.00           H
ATOM     61  NZ  LYS     4      45.758  42.428 100.275  1.00  0.00           N
ATOM     62  HZ1 LYS     4      44.895  42.521  99.758  1.00  0.00           H
ATOM     63  HZ2 LYS     4      45.921  43.330 100.699  1.00  0.00           H
ATOM     64  HZ3 LYS     4      45.595  41.882 101.109  1.00  0.00           H
ATOM     65  C   LYS     4      43.966  38.033  95.407  1.00  0.00           C
ATOM     66  O   LYS     4      44.609  37.652  94.442  1.00  0.00           O
ATOM     67  N   GLU     5      42.962  37.308  95.905  1.00  0.00           N
ATOM     68  H   GLU     5      42.448  37.594  96.726  1.00  0.00           H
ATOM     69  CA  GLU     5      42.563  35.960  95.349  1.00  0.00           C
ATOM     70  HA  GLU     5      43.440  35.313  95.337  1.00  0.00           H
ATOM     71  CB  GLU     5      41.444  35.437  96.298  1.00  0.00           C
ATOM     72  HB2 GLU     5      40.696  36.229  96.355  1.00  0.00           H
ATOM     73  HB3 GLU     5      41.019  34.584  95.769  1.00  0.00           H
ATOM     74  CG  GLU     5      41.829  35.003  97.725  1.00  0.00           C
ATOM     75  HG2 GLU     5      41.033  34.360  98.101  1.00  0.00           H
ATOM     76  HG3 GLU     5      42.736  34.401  97.667  1.00  0.00           H
ATOM     77  CD  GLU     5      41.958  36.032  98.851  1.00  0.00           C
ATOM     78  OE1 GLU     5      42.108  35.608  99.988  1.00  0.00           O
ATOM     79  OE2 GLU     5      41.975  37.281  98.673  1.00  0.00           O
ATOM     80  C   GLU     5      42.056  36.039  93.924  1.00  0.00           C
ATOM     81  O   GLU     5      42.127  35.093  93.166  1.00  0.00           O
ATOM     82  N   LEU     6      41.463  37.210  93.575  1.00  0.00           N
ATOM     83  H   LEU     6      41.313  37.949  94.246  1.00  0.00           H
ATOM     84  CA  LEU     6      40.988  37.501  92.256  1.00  0.00           C
ATOM     85  HA  LEU     6      40.458  36.609  91.921  1.00  0.00           H
ATOM     86  CB  LEU     6      39.924  38.680  92.312  1.00  0.00           C
ATOM     87  HB2 LEU     6      39.147  38.434  93.035  1.00  0.00           H
ATOM     88  HB3 LEU     6      40.393  39.614  92.623  1.00  0.00           H
ATOM     89  CG  LEU     6      39.332  38.812  90.920  1.00  0.00           C
ATOM     90  HG  LEU     6      40.129  38.959  90.190  1.00  0.00           H
ATOM     91  CD1 LEU     6      38.467  37.667  90.496  1.00  0.00           C
ATOM     92 HD11 LEU     6      37.775  37.933  89.697  1.00  0.00           H
ATOM     93 HD12 LEU     6      37.889  37.307  91.347  1.00  0.00           H
ATOM     94 HD13 LEU     6      39.079  36.852  90.111  1.00  0.00           H
ATOM     95  CD2 LEU     6      38.459  40.017  91.008  1.00  0.00           C
ATOM     96 HD21 LEU     6      38.887  40.824  91.603  1.00  0.00           H
ATOM     97 HD22 LEU     6      38.324  40.295  89.963  1.00  0.00           H
ATOM     98 HD23 LEU     6      37.519  39.786  91.509  1.00  0.00           H
ATOM     99  C   LEU     6      42.158  37.772  91.307  1.00  0.00           C
ATOM    100  O   LEU     6      42.160  37.193  90.235  1.00  0.00           O
ATOM    101  N   MET     7      43.093  38.685  91.779  1.00  0.00           N
ATOM    102  H   MET     7      42.773  39.230  92.567  1.00  0.00           H
ATOM    103  CA  MET     7      44.251  39.170  91.039  1.00  0.00           C
ATOM    104  HA  MET     7      43.860  39.420  90.052  1.00  0.00           H
ATOM    105  CB  MET     7      44.838  40.354  91.836  1.00  0.00           C
ATOM    106  HB2 MET     7      44.050  41.028  92.171  1.00  0.00           H
ATOM    107  HB3 MET     7      45.285  39.852  92.694  1.00  0.00           H
ATOM    108  CG  MET     7      46.037  41.063  91.145  1.00  0.00           C
ATOM    109  HG2 MET     7      46.409  41.907  91.726  1.00  0.00           H
ATOM    110  HG3 MET     7      46.852  40.341  91.086  1.00  0.00           H
ATOM    111  SD  MET     7      45.690  41.721  89.473  1.00  0.00           S
ATOM    112  CE  MET     7      44.650  43.190  89.942  1.00  0.00           C
ATOM    113  HE1 MET     7      45.142  43.771  90.723  1.00  0.00           H
ATOM    114  HE2 MET     7      44.619  43.813  89.050  1.00  0.00           H
ATOM    115  HE3 MET     7      43.674  42.836  90.276  1.00  0.00           H
ATOM    116  C   MET     7      45.271  38.076  90.730  1.00  0.00           C
ATOM    117  O   MET     7      45.858  38.016  89.638  1.00  0.00           O
ATOM    118  N   GLN     8      45.533  37.179  91.705  1.00  0.00           N
ATOM    119  H   GLN     8      44.945  37.315  92.515  1.00  0.00           H
ATOM    120  CA  GLN     8      46.245  35.879  91.515  1.00  0.00           C
ATOM    121  HA  GLN     8      47.296  36.155  91.418  1.00  0.00           H
ATOM    122  CB  GLN     8      46.008  35.026  92.796  1.00  0.00           C
ATOM    123  HB2 GLN     8      46.503  35.587  93.589  1.00  0.00           H
ATOM    124  HB3 GLN     8      44.945  34.948  93.026  1.00  0.00           H
ATOM    125  CG  GLN     8      46.536  33.573  92.830  1.00  0.00           C
ATOM    126  HG2 GLN     8      46.185  33.006  93.692  1.00  0.00           H
ATOM    127  HG3 GLN     8      46.094  32.853  92.140  1.00  0.00           H
ATOM    128  CD  GLN     8      48.021  33.495  92.728  1.00  0.00           C
ATOM    129  OE1 GLN     8      48.728  33.821  93.671  1.00  0.00           O
ATOM    130  NE2 GLN     8      48.596  33.206  91.588  1.00  0.00           N
ATOM    131 HE21 GLN     8      49.588  33.059  91.465  1.00  0.00           H
ATOM    132 HE22 GLN     8      47.944  32.972  90.853  1.00  0.00           H
ATOM    133  C   GLN     8      45.750  35.070  90.296  1.00  0.00           C
ATOM    134  O   GLN     8      46.545  34.432  89.529  1.00  0.00           O
ATOM    135  N   GLN     9      44.441  35.110  90.033  1.00  0.00           N
ATOM    136  H   GLN     9      43.769  35.614  90.594  1.00  0.00           H
ATOM    137  CA  GLN     9      43.910  34.644  88.759  1.00  0.00           C
ATOM    138  HA  GLN     9      44.489  33.737  88.583  1.00  0.00           H
ATOM    139  CB  GLN     9      42.428  34.288  88.841  1.00  0.00           C
ATOM    140  HB2 GLN     9      41.888  35.235  88.796  1.00  0.00           H
ATOM    141  HB3 GLN     9      42.138  33.699  87.970  1.00  0.00           H
ATOM    142  CG  GLN     9      42.088  33.401  90.046  1.00  0.00           C
ATOM    143  HG2 GLN     9      41.899  34.146  90.818  1.00  0.00           H
ATOM    144  HG3 GLN     9      41.247  32.789  89.721  1.00  0.00           H
ATOM    145  CD  GLN     9      43.113  32.357  90.482  1.00  0.00           C
ATOM    146  OE1 GLN     9      43.794  31.604  89.665  1.00  0.00           O
ATOM    147  NE2 GLN     9      43.258  32.211  91.746  1.00  0.00           N
ATOM    148 HE21 GLN     9      43.836  31.444  92.056  1.00  0.00           H
ATOM    149 HE22 GLN     9      42.757  32.792  92.404  1.00  0.00           H
ATOM    150  C   GLN     9      44.155  35.486  87.482  1.00  0.00           C
ATOM    151  O   GLN     9      44.436  34.771  86.521  1.00  0.00           O
ATOM    152  N   ILE    10      44.342  36.809  87.578  1.00  0.00           N
ATOM    153  H   ILE    10      44.242  37.271  88.470  1.00  0.00           H
ATOM    154  CA  ILE    10      44.930  37.599  86.513  1.00  0.00           C
ATOM    155  HA  ILE    10      44.451  37.281  85.587  1.00  0.00           H
ATOM    156  CB  ILE    10      44.734  39.108  86.702  1.00  0.00           C
ATOM    157  HB  ILE    10      45.265  39.428  87.598  1.00  0.00           H
ATOM    158  CG2 ILE    10      45.408  39.803  85.513  1.00  0.00           C
ATOM    159 HG21 ILE    10      46.462  39.559  85.651  1.00  0.00           H
ATOM    160 HG22 ILE    10      45.351  40.883  85.649  1.00  0.00           H
ATOM    161 HG23 ILE    10      44.929  39.432  84.607  1.00  0.00           H
ATOM    162  CG1 ILE    10      43.202  39.405  86.806  1.00  0.00           C
ATOM    163 HG12 ILE    10      42.634  38.962  85.988  1.00  0.00           H
ATOM    164 HG13 ILE    10      42.853  39.011  87.760  1.00  0.00           H
ATOM    165  CD1 ILE    10      42.846  40.899  86.916  1.00  0.00           C
ATOM    166 HD11 ILE    10      43.463  41.486  87.594  1.00  0.00           H
ATOM    167 HD12 ILE    10      41.864  41.057  87.363  1.00  0.00           H
ATOM    168 HD13 ILE    10      42.778  41.297  85.904  1.00  0.00           H
ATOM    169  C   ILE    10      46.398  37.193  86.248  1.00  0.00           C
ATOM    170  O   ILE    10      46.799  37.079  85.106  1.00  0.00           O
ATOM    171  N   GLU    11      47.165  37.041  87.307  1.00  0.00           N
ATOM    172  H   GLU    11      46.864  37.285  88.239  1.00  0.00           H
ATOM    173  CA  GLU    11      48.598  36.734  87.222  1.00  0.00           C
ATOM    174  HA  GLU    11      49.153  37.452  86.620  1.00  0.00           H
ATOM    175  CB  GLU    11      49.188  36.913  88.628  1.00  0.00           C
ATOM    176  HB2 GLU    11      49.005  37.916  89.013  1.00  0.00           H
ATOM    177  HB3 GLU    11      48.720  36.100  89.185  1.00  0.00           H
ATOM    178  CG  GLU    11      50.756  36.771  88.489  1.00  0.00           C
ATOM    179  HG2 GLU    11      51.044  35.732  88.327  1.00  0.00           H
ATOM    180  HG3 GLU    11      51.134  37.298  87.612  1.00  0.00           H
ATOM    181  CD  GLU    11      51.434  37.227  89.839  1.00  0.00           C
ATOM    182  OE1 GLU    11      52.109  36.448  90.464  1.00  0.00           O
ATOM    183  OE2 GLU    11      51.220  38.433  90.131  1.00  0.00           O
ATOM    184  C   GLU    11      48.844  35.309  86.589  1.00  0.00           C
ATOM    185  O   GLU    11      49.779  35.182  85.767  1.00  0.00           O
ATOM    186  N   ASN    12      47.910  34.368  86.776  1.00  0.00           N
ATOM    187  H   ASN    12      47.114  34.495  87.384  1.00  0.00           H
ATOM    188  CA  ASN    12      47.937  33.096  86.125  1.00  0.00           C
ATOM    189  HA  ASN    12      48.910  32.615  86.221  1.00  0.00           H
ATOM    190  CB  ASN    12      47.010  32.078  86.836  1.00  0.00           C
ATOM    191  HB2 ASN    12      45.980  32.422  86.924  1.00  0.00           H
ATOM    192  HB3 ASN    12      47.041  31.151  86.263  1.00  0.00           H
ATOM    193  CG  ASN    12      47.457  31.640  88.190  1.00  0.00           C
ATOM    194  OD1 ASN    12      48.648  31.542  88.474  1.00  0.00           O
ATOM    195  ND2 ASN    12      46.591  31.379  89.102  1.00  0.00           N
ATOM    196 HD21 ASN    12      45.596  31.468  88.951  1.00  0.00           H
ATOM    197 HD22 ASN    12      47.004  31.000  89.942  1.00  0.00           H
ATOM    198  C   ASN    12      47.661  33.283  84.656  1.00  0.00           C
ATOM    199  O   ASN    12      48.391  32.793  83.844  1.00  0.00           O
ATOM    200  N   PHE    13      46.621  34.039  84.408  1.00  0.00           N
ATOM    201  H   PHE    13      45.987  34.388  85.112  1.00  0.00           H
ATOM    202  CA  PHE    13      46.430  34.398  82.920  1.00  0.00           C
ATOM    203  HA  PHE    13      46.130  33.503  82.375  1.00  0.00           H
ATOM    204  CB  PHE    13      45.157  35.228  82.793  1.00  0.00           C
ATOM    205  HB2 PHE    13      45.127  36.067  83.488  1.00  0.00           H
ATOM    206  HB3 PHE    13      45.155  35.705  81.812  1.00  0.00           H
ATOM    207  CG  PHE    13      43.888  34.527  83.121  1.00  0.00           C
ATOM    208  CD1 PHE    13      43.582  33.293  82.505  1.00  0.00           C
ATOM    209  HD1 PHE    13      44.288  32.818  81.840  1.00  0.00           H
ATOM    210  CE1 PHE    13      42.411  32.575  82.825  1.00  0.00           C
ATOM    211  HE1 PHE    13      42.193  31.634  82.341  1.00  0.00           H
ATOM    212  CZ  PHE    13      41.420  33.193  83.557  1.00  0.00           C
ATOM    213  HZ  PHE    13      40.442  32.735  83.533  1.00  0.00           H
ATOM    214  CE2 PHE    13      41.564  34.511  83.925  1.00  0.00           C
ATOM    215  HE2 PHE    13      40.771  35.056  84.415  1.00  0.00           H
ATOM    216  CD2 PHE    13      42.832  35.202  83.838  1.00  0.00           C
ATOM    217  HD2 PHE    13      42.797  36.224  84.187  1.00  0.00           H
ATOM    218  C   PHE    13      47.595  35.209  82.147  1.00  0.00           C
ATOM    219  O   PHE    13      47.786  35.096  80.923  1.00  0.00           O
ATOM    220  N   GLU    14      48.301  36.106  82.858  1.00  0.00           N
ATOM    221  H   GLU    14      47.992  36.287  83.803  1.00  0.00           H
ATOM    222  CA  GLU    14      49.558  36.659  82.395  1.00  0.00           C
ATOM    223  HA  GLU    14      49.485  37.162  81.432  1.00  0.00           H
ATOM    224  CB  GLU    14      50.143  37.741  83.367  1.00  0.00           C
ATOM    225  HB2 GLU    14      49.294  38.426  83.378  1.00  0.00           H
ATOM    226  HB3 GLU    14      50.326  37.167  84.274  1.00  0.00           H
ATOM    227  CG  GLU    14      51.419  38.446  82.854  1.00  0.00           C
ATOM    228  HG2 GLU    14      52.268  37.773  82.741  1.00  0.00           H
ATOM    229  HG3 GLU    14      51.156  38.797  81.856  1.00  0.00           H
ATOM    230  CD  GLU    14      51.832  39.634  83.673  1.00  0.00           C
ATOM    231  OE1 GLU    14      50.940  40.348  84.123  1.00  0.00           O
ATOM    232  OE2 GLU    14      53.036  39.868  83.899  1.00  0.00           O
ATOM    233  C   GLU    14      50.564  35.510  81.995  1.00  0.00           C
ATOM    234  O   GLU    14      51.131  35.480  80.890  1.00  0.00           O
ATOM    235  N   LYS    15      50.878  34.502  82.846  1.00  0.00           N
ATOM    236  H   LYS    15      50.439  34.581  83.752  1.00  0.00           H
ATOM    237  CA  LYS    15      51.792  33.378  82.580  1.00  0.00           C
ATOM    238  HA  LYS    15      52.750  33.696  82.169  1.00  0.00           H
ATOM    239  CB  LYS    15      51.954  32.651  83.883  1.00  0.00           C
ATOM    240  HB2 LYS    15      52.454  33.316  84.588  1.00  0.00           H
ATOM    241  HB3 LYS    15      50.957  32.515  84.303  1.00  0.00           H
ATOM    242  CG  LYS    15      52.731  31.331  83.809  1.00  0.00           C
ATOM    243  HG2 LYS    15      52.659  30.828  84.772  1.00  0.00           H
ATOM    244  HG3 LYS    15      52.272  30.645  83.097  1.00  0.00           H
ATOM    245  CD  LYS    15      54.199  31.579  83.449  1.00  0.00           C
ATOM    246  HD2 LYS    15      54.419  32.183  82.570  1.00  0.00           H
ATOM    247  HD3 LYS    15      54.605  32.136  84.295  1.00  0.00           H
ATOM    248  CE  LYS    15      55.079  30.331  83.217  1.00  0.00           C
ATOM    249  HE2 LYS    15      54.985  29.649  84.061  1.00  0.00           H
ATOM    250  HE3 LYS    15      54.637  29.842  82.350  1.00  0.00           H
ATOM    251  NZ  LYS    15      56.532  30.733  83.067  1.00  0.00           N
ATOM    252  HZ1 LYS    15      56.675  31.453  82.374  1.00  0.00           H
ATOM    253  HZ2 LYS    15      57.067  29.921  82.795  1.00  0.00           H
ATOM    254  HZ3 LYS    15      56.983  31.068  83.907  1.00  0.00           H
ATOM    255  C   LYS    15      51.165  32.560  81.393  1.00  0.00           C
ATOM    256  O   LYS    15      51.959  31.926  80.670  1.00  0.00           O
ATOM    257  N   ILE    16      49.845  32.525  81.319  1.00  0.00           N
ATOM    258  H   ILE    16      49.246  32.967  82.002  1.00  0.00           H
ATOM    259  CA  ILE    16      49.151  31.619  80.389  1.00  0.00           C
ATOM    260  HA  ILE    16      49.674  30.664  80.360  1.00  0.00           H
ATOM    261  CB  ILE    16      47.821  31.258  81.006  1.00  0.00           C
ATOM    262  HB  ILE    16      47.476  32.153  81.526  1.00  0.00           H
ATOM    263  CG2 ILE    16      46.788  30.763  79.971  1.00  0.00           C
ATOM    264 HG21 ILE    16      46.623  31.475  79.163  1.00  0.00           H
ATOM    265 HG22 ILE    16      45.843  30.587  80.486  1.00  0.00           H
ATOM    266 HG23 ILE    16      47.095  29.788  79.593  1.00  0.00           H
ATOM    267  CG1 ILE    16      47.988  30.145  82.022  1.00  0.00           C
ATOM    268 HG12 ILE    16      48.013  29.171  81.533  1.00  0.00           H
ATOM    269 HG13 ILE    16      48.911  30.334  82.570  1.00  0.00           H
ATOM    270  CD1 ILE    16      46.832  30.001  83.019  1.00  0.00           C
ATOM    271 HD11 ILE    16      46.509  28.966  82.915  1.00  0.00           H
ATOM    272 HD12 ILE    16      46.038  30.687  82.726  1.00  0.00           H
ATOM    273 HD13 ILE    16      47.075  30.147  84.072  1.00  0.00           H
ATOM    274  C   ILE    16      48.968  32.261  78.993  1.00  0.00           C
ATOM    275  O   ILE    16      48.947  31.465  78.077  1.00  0.00           O
ATOM    276  N   PHE    17      48.890  33.614  78.821  1.00  0.00           N
ATOM    277  H   PHE    17      48.784  34.175  79.654  1.00  0.00           H
ATOM    278  CA  PHE    17      48.672  34.248  77.530  1.00  0.00           C
ATOM    279  HA  PHE    17      48.554  33.557  76.694  1.00  0.00           H
ATOM    280  CB  PHE    17      47.443  35.167  77.621  1.00  0.00           C
ATOM    281  HB2 PHE    17      47.631  35.785  78.499  1.00  0.00           H
ATOM    282  HB3 PHE    17      47.450  35.821  76.749  1.00  0.00           H
ATOM    283  CG  PHE    17      46.074  34.562  77.523  1.00  0.00           C
ATOM    284  CD1 PHE    17      45.599  34.082  76.288  1.00  0.00           C
ATOM    285  HD1 PHE    17      46.171  34.262  75.389  1.00  0.00           H
ATOM    286  CE1 PHE    17      44.353  33.496  76.159  1.00  0.00           C
ATOM    287  HE1 PHE    17      43.904  33.135  75.246  1.00  0.00           H
ATOM    288  CZ  PHE    17      43.616  33.184  77.364  1.00  0.00           C
ATOM    289  HZ  PHE    17      42.659  32.689  77.283  1.00  0.00           H
ATOM    290  CE2 PHE    17      44.169  33.550  78.586  1.00  0.00           C
ATOM    291  HE2 PHE    17      43.715  33.154  79.483  1.00  0.00           H
ATOM    292  CD2 PHE    17      45.388  34.126  78.666  1.00  0.00           C
ATOM    293  HD2 PHE    17      45.896  34.296  79.604  1.00  0.00           H
ATOM    294  C   PHE    17      49.952  35.033  77.035  1.00  0.00           C
ATOM    295  O   PHE    17      49.981  35.282  75.869  1.00  0.00           O
ATOM    296  N   THR    18      50.979  35.417  77.829  1.00  0.00           N
ATOM    297  H   THR    18      50.950  35.210  78.818  1.00  0.00           H
ATOM    298  CA  THR    18      52.186  36.151  77.284  1.00  0.00           C
ATOM    299  HA  THR    18      51.839  37.017  76.721  1.00  0.00           H
ATOM    300  CB  THR    18      53.203  36.475  78.442  1.00  0.00           C
ATOM    301  HB  THR    18      53.596  35.544  78.849  1.00  0.00           H
ATOM    302  CG2 THR    18      54.345  37.372  77.947  1.00  0.00           C
ATOM    303 HG21 THR    18      54.930  36.878  77.171  1.00  0.00           H
ATOM    304 HG22 THR    18      54.961  37.703  78.784  1.00  0.00           H
ATOM    305 HG23 THR    18      53.968  38.183  77.325  1.00  0.00           H
ATOM    306  OG1 THR    18      52.593  37.121  79.510  1.00  0.00           O
ATOM    307  HG1 THR    18      52.027  36.479  79.945  1.00  0.00           H
ATOM    308  C   THR    18      52.924  35.205  76.423  1.00  0.00           C
ATOM    309  O   THR    18      53.256  34.056  76.712  1.00  0.00           O
ATOM    310  N   VAL    19      53.091  35.579  75.170  1.00  0.00           N
ATOM    311  H   VAL    19      52.770  36.506  74.926  1.00  0.00           H
ATOM    312  CA  VAL    19      53.815  34.901  74.167  1.00  0.00           C
ATOM    313  HA  VAL    19      54.167  33.932  74.523  1.00  0.00           H
ATOM    314  CB  VAL    19      52.895  34.665  72.857  1.00  0.00           C
ATOM    315  HB  VAL    19      53.507  34.565  71.961  1.00  0.00           H
ATOM    316  CG1 VAL    19      52.054  33.445  73.107  1.00  0.00           C
ATOM    317 HG11 VAL    19      51.521  33.670  74.030  1.00  0.00           H
ATOM    318 HG12 VAL    19      51.418  33.176  72.264  1.00  0.00           H
ATOM    319 HG13 VAL    19      52.727  32.610  73.297  1.00  0.00           H
ATOM    320  CG2 VAL    19      51.967  35.820  72.364  1.00  0.00           C
ATOM    321 HG21 VAL    19      52.623  36.686  72.284  1.00  0.00           H
ATOM    322 HG22 VAL    19      51.145  35.924  73.073  1.00  0.00           H
ATOM    323 HG23 VAL    19      51.501  35.659  71.392  1.00  0.00           H
ATOM    324  C   VAL    19      55.093  35.710  73.821  1.00  0.00           C
ATOM    325  O   VAL    19      55.052  36.640  73.016  1.00  0.00           O
ATOM    326  N   PRO    20      56.270  35.295  74.450  1.00  0.00           N
ATOM    327  CD  PRO    20      56.391  34.281  75.537  1.00  0.00           C
ATOM    328  HD2 PRO    20      57.090  33.552  75.128  1.00  0.00           H
ATOM    329  HD3 PRO    20      55.513  33.787  75.955  1.00  0.00           H
ATOM    330  CG  PRO    20      57.279  34.899  76.557  1.00  0.00           C
ATOM    331  HG2 PRO    20      57.658  34.183  77.285  1.00  0.00           H
ATOM    332  HG3 PRO    20      56.812  35.615  77.233  1.00  0.00           H
ATOM    333  CB  PRO    20      58.411  35.489  75.687  1.00  0.00           C
ATOM    334  HB2 PRO    20      59.032  34.651  75.369  1.00  0.00           H
ATOM    335  HB3 PRO    20      59.002  36.261  76.179  1.00  0.00           H
ATOM    336  CA  PRO    20      57.543  36.046  74.541  1.00  0.00           C
ATOM    337  HA  PRO    20      57.409  37.104  74.769  1.00  0.00           H
ATOM    338  C   PRO    20      58.321  36.019  73.181  1.00  0.00           C
ATOM    339  O   PRO    20      57.964  35.287  72.217  1.00  0.00           O
ATOM    340  N   THR    21      59.436  36.784  73.083  1.00  0.00           N
ATOM    341  H   THR    21      59.675  37.268  73.936  1.00  0.00           H
ATOM    342  CA  THR    21      60.351  36.927  71.988  1.00  0.00           C
ATOM    343  HA  THR    21      59.870  37.488  71.186  1.00  0.00           H
ATOM    344  CB  THR    21      61.546  37.793  72.463  1.00  0.00           C
ATOM    345  HB  THR    21      62.098  37.213  73.202  1.00  0.00           H
ATOM    346  CG2 THR    21      62.437  38.139  71.301  1.00  0.00           C
ATOM    347 HG21 THR    21      63.486  38.233  71.581  1.00  0.00           H
ATOM    348 HG22 THR    21      62.159  39.048  70.767  1.00  0.00           H
ATOM    349 HG23 THR    21      62.299  37.345  70.568  1.00  0.00           H
ATOM    350  OG1 THR    21      61.131  38.914  73.152  1.00  0.00           O
ATOM    351  HG1 THR    21      60.843  38.617  74.018  1.00  0.00           H
ATOM    352  C   THR    21      60.798  35.509  71.555  1.00  0.00           C
ATOM    353  O   THR    21      60.671  35.179  70.380  1.00  0.00           O
ATOM    354  N   GLU    22      61.105  34.511  72.432  1.00  0.00           N
ATOM    355  H   GLU    22      61.122  34.826  73.392  1.00  0.00           H
ATOM    356  CA  GLU    22      61.544  33.176  72.038  1.00  0.00           C
ATOM    357  HA  GLU    22      62.177  33.281  71.157  1.00  0.00           H
ATOM    358  CB  GLU    22      62.470  32.409  73.003  1.00  0.00           C
ATOM    359  HB2 GLU    22      63.040  31.679  72.429  1.00  0.00           H
ATOM    360  HB3 GLU    22      63.144  33.154  73.423  1.00  0.00           H
ATOM    361  CG  GLU    22      61.764  31.496  74.006  1.00  0.00           C
ATOM    362  HG2 GLU    22      61.333  30.610  73.540  1.00  0.00           H
ATOM    363  HG3 GLU    22      62.503  31.181  74.744  1.00  0.00           H
ATOM    364  CD  GLU    22      60.683  32.318  74.737  1.00  0.00           C
ATOM    365  OE1 GLU    22      61.215  33.112  75.564  1.00  0.00           O
ATOM    366  OE2 GLU    22      59.500  32.343  74.315  1.00  0.00           O
ATOM    367  C   GLU    22      60.428  32.250  71.508  1.00  0.00           C
ATOM    368  O   GLU    22      60.693  31.200  70.854  1.00  0.00           O
ATOM    369  N   THR    23      59.142  32.552  71.632  1.00  0.00           N
ATOM    370  H   THR    23      58.892  33.197  72.368  1.00  0.00           H
ATOM    371  CA  THR    23      58.012  31.774  71.063  1.00  0.00           C
ATOM    372  HA  THR    23      58.233  30.706  71.067  1.00  0.00           H
ATOM    373  CB  THR    23      56.810  32.059  71.986  1.00  0.00           C
ATOM    374  HB  THR    23      56.597  33.102  72.223  1.00  0.00           H
ATOM    375  CG2 THR    23      55.400  31.460  71.656  1.00  0.00           C
ATOM    376 HG21 THR    23      54.802  31.392  72.566  1.00  0.00           H
ATOM    377 HG22 THR    23      55.488  30.456  71.239  1.00  0.00           H
ATOM    378 HG23 THR    23      54.787  32.043  70.969  1.00  0.00           H
ATOM    379  OG1 THR    23      57.129  31.531  73.223  1.00  0.00           O
ATOM    380  HG1 THR    23      57.841  31.959  73.704  1.00  0.00           H
ATOM    381  C   THR    23      57.734  32.168  69.620  1.00  0.00           C
ATOM    382  O   THR    23      57.579  31.329  68.718  1.00  0.00           O
ATOM    383  N   LEU    24      57.799  33.427  69.353  1.00  0.00           N
ATOM    384  H   LEU    24      57.994  34.113  70.066  1.00  0.00           H
ATOM    385  CA  LEU    24      57.654  33.915  67.994  1.00  0.00           C
ATOM    386  HA  LEU    24      56.762  33.399  67.638  1.00  0.00           H
ATOM    387  CB  LEU    24      57.422  35.472  68.062  1.00  0.00           C
ATOM    388  HB2 LEU    24      58.291  35.947  68.519  1.00  0.00           H
ATOM    389  HB3 LEU    24      57.343  35.757  67.013  1.00  0.00           H
ATOM    390  CG  LEU    24      56.196  35.946  68.826  1.00  0.00           C
ATOM    391  HG  LEU    24      56.398  35.854  69.893  1.00  0.00           H
ATOM    392  CD1 LEU    24      55.950  37.425  68.444  1.00  0.00           C
ATOM    393 HD11 LEU    24      56.889  37.978  68.479  1.00  0.00           H
ATOM    394 HD12 LEU    24      55.259  37.896  69.142  1.00  0.00           H
ATOM    395 HD13 LEU    24      55.630  37.357  67.404  1.00  0.00           H
ATOM    396  CD2 LEU    24      54.925  35.072  68.561  1.00  0.00           C
ATOM    397 HD21 LEU    24      55.217  34.058  68.834  1.00  0.00           H
ATOM    398 HD22 LEU    24      54.028  35.390  69.093  1.00  0.00           H
ATOM    399 HD23 LEU    24      54.762  35.060  67.484  1.00  0.00           H
ATOM    400  C   LEU    24      58.793  33.623  67.081  1.00  0.00           C
ATOM    401  O   LEU    24      58.557  33.209  65.985  1.00  0.00           O
ATOM    402  N   GLN    25      59.973  33.603  67.610  1.00  0.00           N
ATOM    403  H   GLN    25      60.102  33.858  68.579  1.00  0.00           H
ATOM    404  CA  GLN    25      61.113  33.135  66.908  1.00  0.00           C
ATOM    405  HA  GLN    25      61.210  33.652  65.953  1.00  0.00           H
ATOM    406  CB  GLN    25      62.398  33.503  67.669  1.00  0.00           C
ATOM    407  HB2 GLN    25      62.402  33.077  68.672  1.00  0.00           H
ATOM    408  HB3 GLN    25      63.209  33.167  67.023  1.00  0.00           H
ATOM    409  CG  GLN    25      62.677  35.001  67.767  1.00  0.00           C
ATOM    410  HG2 GLN    25      62.937  35.332  66.762  1.00  0.00           H
ATOM    411  HG3 GLN    25      61.832  35.586  68.128  1.00  0.00           H
ATOM    412  CD  GLN    25      63.885  35.339  68.617  1.00  0.00           C
ATOM    413  OE1 GLN    25      64.435  34.543  69.444  1.00  0.00           O
ATOM    414  NE2 GLN    25      64.373  36.564  68.596  1.00  0.00           N
ATOM    415 HE21 GLN    25      65.079  36.635  69.314  1.00  0.00           H
ATOM    416 HE22 GLN    25      63.787  37.325  68.281  1.00  0.00           H
ATOM    417  C   GLN    25      61.086  31.604  66.669  1.00  0.00           C
ATOM    418  O   GLN    25      61.157  31.212  65.517  1.00  0.00           O
ATOM    419  N   ALA    26      60.741  30.806  67.677  1.00  0.00           N
ATOM    420  H   ALA    26      60.481  31.318  68.508  1.00  0.00           H
ATOM    421  CA  ALA    26      60.627  29.361  67.620  1.00  0.00           C
ATOM    422  HA  ALA    26      61.551  28.932  67.233  1.00  0.00           H
ATOM    423  CB  ALA    26      60.513  28.631  68.930  1.00  0.00           C
ATOM    424  HB1 ALA    26      59.828  29.014  69.687  1.00  0.00           H
ATOM    425  HB2 ALA    26      61.543  28.621  69.285  1.00  0.00           H
ATOM    426  HB3 ALA    26      60.364  27.555  68.839  1.00  0.00           H
ATOM    427  C   ALA    26      59.585  28.878  66.670  1.00  0.00           C
ATOM    428  O   ALA    26      59.670  27.772  66.135  1.00  0.00           O
ATOM    429  N   VAL    27      58.448  29.594  66.562  1.00  0.00           N
ATOM    430  H   VAL    27      58.247  30.287  67.268  1.00  0.00           H
ATOM    431  CA  VAL    27      57.320  29.246  65.645  1.00  0.00           C
ATOM    432  HA  VAL    27      57.201  28.165  65.581  1.00  0.00           H
ATOM    433  CB  VAL    27      56.078  29.957  66.140  1.00  0.00           C
ATOM    434  HB  VAL    27      56.411  30.917  66.534  1.00  0.00           H
ATOM    435  CG1 VAL    27      54.996  30.129  65.021  1.00  0.00           C
ATOM    436 HG11 VAL    27      54.208  30.745  65.454  1.00  0.00           H
ATOM    437 HG12 VAL    27      55.316  30.799  64.224  1.00  0.00           H
ATOM    438 HG13 VAL    27      54.573  29.152  64.782  1.00  0.00           H
ATOM    439  CG2 VAL    27      55.478  29.164  67.383  1.00  0.00           C
ATOM    440 HG21 VAL    27      54.647  29.629  67.913  1.00  0.00           H
ATOM    441 HG22 VAL    27      56.211  28.939  68.158  1.00  0.00           H
ATOM    442 HG23 VAL    27      55.105  28.213  67.004  1.00  0.00           H
ATOM    443  C   VAL    27      57.671  29.760  64.229  1.00  0.00           C
ATOM    444  O   VAL    27      57.577  29.118  63.204  1.00  0.00           O
ATOM    445  N   THR    28      58.310  30.869  64.031  1.00  0.00           N
ATOM    446  H   THR    28      58.635  31.353  64.856  1.00  0.00           H
ATOM    447  CA  THR    28      58.794  31.437  62.742  1.00  0.00           C
ATOM    448  HA  THR    28      57.986  31.502  62.013  1.00  0.00           H
ATOM    449  CB  THR    28      59.388  32.827  62.867  1.00  0.00           C
ATOM    450  HB  THR    28      60.320  32.720  63.421  1.00  0.00           H
ATOM    451  CG2 THR    28      59.678  33.573  61.517  1.00  0.00           C
ATOM    452 HG21 THR    28      60.009  34.583  61.754  1.00  0.00           H
ATOM    453 HG22 THR    28      58.790  33.654  60.890  1.00  0.00           H
ATOM    454 HG23 THR    28      60.484  33.109  60.950  1.00  0.00           H
ATOM    455  OG1 THR    28      58.476  33.721  63.508  1.00  0.00           O
ATOM    456  HG1 THR    28      58.385  33.514  64.440  1.00  0.00           H
ATOM    457  C   THR    28      59.914  30.538  62.112  1.00  0.00           C
ATOM    458  O   THR    28      59.854  30.140  60.951  1.00  0.00           O
ATOM    459  N   LYS    29      61.037  30.179  62.826  1.00  0.00           N
ATOM    460  H   LYS    29      61.154  30.389  63.807  1.00  0.00           H
ATOM    461  CA  LYS    29      62.021  29.230  62.243  1.00  0.00           C
ATOM    462  HA  LYS    29      62.371  29.686  61.317  1.00  0.00           H
ATOM    463  CB  LYS    29      63.117  29.084  63.378  1.00  0.00           C
ATOM    464  HB2 LYS    29      62.682  28.881  64.355  1.00  0.00           H
ATOM    465  HB3 LYS    29      63.739  28.212  63.174  1.00  0.00           H
ATOM    466  CG  LYS    29      64.135  30.275  63.558  1.00  0.00           C
ATOM    467  HG2 LYS    29      63.633  31.079  64.097  1.00  0.00           H
ATOM    468  HG3 LYS    29      65.062  29.992  64.058  1.00  0.00           H
ATOM    469  CD  LYS    29      64.404  30.761  62.112  1.00  0.00           C
ATOM    470  HD2 LYS    29      64.662  29.924  61.463  1.00  0.00           H
ATOM    471  HD3 LYS    29      63.560  31.296  61.677  1.00  0.00           H
ATOM    472  CE  LYS    29      65.463  31.835  62.245  1.00  0.00           C
ATOM    473  HE2 LYS    29      65.009  32.646  62.815  1.00  0.00           H
ATOM    474  HE3 LYS    29      66.343  31.459  62.769  1.00  0.00           H
ATOM    475  NZ  LYS    29      65.832  32.403  60.952  1.00  0.00           N
ATOM    476  HZ1 LYS    29      65.038  32.858  60.524  1.00  0.00           H
ATOM    477  HZ2 LYS    29      66.166  31.664  60.349  1.00  0.00           H
ATOM    478  HZ3 LYS    29      66.514  33.142  61.048  1.00  0.00           H
ATOM    479  C   LYS    29      61.435  27.913  61.734  1.00  0.00           C
ATOM    480  O   LYS    29      61.798  27.541  60.632  1.00  0.00           O
ATOM    481  N   HIE    30      60.491  27.277  62.461  1.00  0.00           N
ATOM    482  H   HIE    30      60.153  27.766  63.278  1.00  0.00           H
ATOM    483  CA  HIE    30      59.706  26.123  62.039  1.00  0.00           C
ATOM    484  HA  HIE    30      60.487  25.418  61.759  1.00  0.00           H
ATOM    485  CB  HIE    30      58.840  25.681  63.274  1.00  0.00           C
ATOM    486  HB2 HIE    30      59.551  25.583  64.095  1.00  0.00           H
ATOM    487  HB3 HIE    30      58.054  26.405  63.489  1.00  0.00           H
ATOM    488  CG  HIE    30      58.301  24.233  63.141  1.00  0.00           C
ATOM    489  ND1 HIE    30      59.053  23.083  63.423  1.00  0.00           N
ATOM    490  CE1 HIE    30      58.213  22.067  63.053  1.00  0.00           C
ATOM    491  HE1 HIE    30      58.407  21.010  63.155  1.00  0.00           H
ATOM    492  NE2 HIE    30      57.018  22.491  62.687  1.00  0.00           N
ATOM    493  HE2 HIE    30      56.162  21.998  62.476  1.00  0.00           H
ATOM    494  CD2 HIE    30      57.080  23.840  62.707  1.00  0.00           C
ATOM    495  HD2 HIE    30      56.344  24.490  62.255  1.00  0.00           H
ATOM    496  C   HIE    30      58.776  26.385  60.835  1.00  0.00           C
ATOM    497  O   HIE    30      58.669  25.541  59.945  1.00  0.00           O
ATOM    498  N   PHE    31      58.089  27.541  60.791  1.00  0.00           N
ATOM    499  H   PHE    31      58.005  28.120  61.613  1.00  0.00           H
ATOM    500  CA  PHE    31      57.191  27.915  59.592  1.00  0.00           C
ATOM    501  HA  PHE    31      56.376  27.202  59.467  1.00  0.00           H
ATOM    502  CB  PHE    31      56.572  29.301  60.061  1.00  0.00           C
ATOM    503  HB2 PHE    31      56.406  29.204  61.135  1.00  0.00           H
ATOM    504  HB3 PHE    31      57.334  30.041  59.813  1.00  0.00           H
ATOM    505  CG  PHE    31      55.179  29.628  59.500  1.00  0.00           C
ATOM    506  CD1 PHE    31      55.002  29.807  58.142  1.00  0.00           C
ATOM    507  HD1 PHE    31      55.821  29.782  57.438  1.00  0.00           H
ATOM    508  CE1 PHE    31      53.707  30.142  57.567  1.00  0.00           C
ATOM    509  HE1 PHE    31      53.587  30.454  56.540  1.00  0.00           H
ATOM    510  CZ  PHE    31      52.627  30.367  58.399  1.00  0.00           C
ATOM    511  HZ  PHE    31      51.670  30.718  58.042  1.00  0.00           H
ATOM    512  CE2 PHE    31      52.836  30.337  59.790  1.00  0.00           C
ATOM    513  HE2 PHE    31      52.023  30.665  60.420  1.00  0.00           H
ATOM    514  CD2 PHE    31      54.069  29.880  60.314  1.00  0.00           C
ATOM    515  HD2 PHE    31      54.133  29.870  61.391  1.00  0.00           H
ATOM    516  C   PHE    31      57.980  27.939  58.270  1.00  0.00           C
ATOM    517  O   PHE    31      57.450  27.540  57.239  1.00  0.00           O
ATOM    518  N   ILE    32      59.234  28.402  58.249  1.00  0.00           N
ATOM    519  H   ILE    32      59.506  28.788  59.143  1.00  0.00           H
ATOM    520  CA  ILE    32      60.115  28.365  57.093  1.00  0.00           C
ATOM    521  HA  ILE    32      59.478  28.853  56.355  1.00  0.00           H
ATOM    522  CB  ILE    32      61.471  29.113  57.220  1.00  0.00           C
ATOM    523  HB  ILE    32      61.915  28.429  57.944  1.00  0.00           H
ATOM    524  CG2 ILE    32      62.329  29.277  55.929  1.00  0.00           C
ATOM    525 HG21 ILE    32      62.468  30.327  55.674  1.00  0.00           H
ATOM    526 HG22 ILE    32      62.034  28.698  55.054  1.00  0.00           H
ATOM    527 HG23 ILE    32      63.251  28.749  56.177  1.00  0.00           H
ATOM    528  CG1 ILE    32      61.309  30.492  57.896  1.00  0.00           C
ATOM    529 HG12 ILE    32      61.005  31.225  57.149  1.00  0.00           H
ATOM    530 HG13 ILE    32      60.508  30.416  58.631  1.00  0.00           H
ATOM    531  CD1 ILE    32      62.527  31.047  58.570  1.00  0.00           C
ATOM    532 HD11 ILE    32      62.968  30.246  59.165  1.00  0.00           H
ATOM    533 HD12 ILE    32      62.309  31.908  59.202  1.00  0.00           H
ATOM    534 HD13 ILE    32      63.124  31.388  57.724  1.00  0.00           H
ATOM    535  C   ILE    32      60.327  26.917  56.628  1.00  0.00           C
ATOM    536  O   ILE    32      60.289  26.684  55.429  1.00  0.00           O
ATOM    537  N   SER    33      60.372  25.920  57.534  1.00  0.00           N
ATOM    538  H   SER    33      60.151  26.087  58.506  1.00  0.00           H
ATOM    539  CA  SER    33      60.505  24.540  57.073  1.00  0.00           C
ATOM    540  HA  SER    33      61.190  24.407  56.236  1.00  0.00           H
ATOM    541  CB  SER    33      61.044  23.636  58.234  1.00  0.00           C
ATOM    542  HB2 SER    33      61.913  24.017  58.771  1.00  0.00           H
ATOM    543  HB3 SER    33      60.283  23.352  58.961  1.00  0.00           H
ATOM    544  OG  SER    33      61.316  22.354  57.669  1.00  0.00           O
ATOM    545  HG  SER    33      62.083  22.441  57.098  1.00  0.00           H
ATOM    546  C   SER    33      59.109  23.998  56.572  1.00  0.00           C
ATOM    547  O   SER    33      59.105  23.286  55.555  1.00  0.00           O
ATOM    548  N   GLU    34      58.000  24.439  57.171  1.00  0.00           N
ATOM    549  H   GLU    34      58.078  25.073  57.953  1.00  0.00           H
ATOM    550  CA  GLU    34      56.689  24.145  56.643  1.00  0.00           C
ATOM    551  HA  GLU    34      56.571  23.063  56.574  1.00  0.00           H
ATOM    552  CB  GLU    34      55.596  24.574  57.651  1.00  0.00           C
ATOM    553  HB2 GLU    34      55.770  25.647  57.721  1.00  0.00           H
ATOM    554  HB3 GLU    34      54.622  24.377  57.203  1.00  0.00           H
ATOM    555  CG  GLU    34      55.657  23.790  58.929  1.00  0.00           C
ATOM    556  HG2 GLU    34      56.669  23.876  59.326  1.00  0.00           H
ATOM    557  HG3 GLU    34      54.934  24.208  59.630  1.00  0.00           H
ATOM    558  CD  GLU    34      55.364  22.248  59.012  1.00  0.00           C
ATOM    559  OE1 GLU    34      55.037  21.670  57.984  1.00  0.00           O
ATOM    560  OE2 GLU    34      55.565  21.539  60.016  1.00  0.00           O
ATOM    561  C   GLU    34      56.325  24.651  55.184  1.00  0.00           C
ATOM    562  O   GLU    34      55.833  23.887  54.391  1.00  0.00           O
ATOM    563  N   LEU    35      56.851  25.856  54.812  1.00  0.00           N
ATOM    564  H   LEU    35      57.194  26.469  55.538  1.00  0.00           H
ATOM    565  CA  LEU    35      56.882  26.281  53.434  1.00  0.00           C
ATOM    566  HA  LEU    35      55.864  26.338  53.046  1.00  0.00           H
ATOM    567  CB  LEU    35      57.387  27.701  53.416  1.00  0.00           C
ATOM    568  HB2 LEU    35      58.435  27.624  53.705  1.00  0.00           H
ATOM    569  HB3 LEU    35      57.333  28.043  52.382  1.00  0.00           H
ATOM    570  CG  LEU    35      56.623  28.871  54.149  1.00  0.00           C
ATOM    571  HG  LEU    35      56.727  28.658  55.213  1.00  0.00           H
ATOM    572  CD1 LEU    35      57.405  30.208  53.985  1.00  0.00           C
ATOM    573 HD11 LEU    35      57.161  30.898  54.792  1.00  0.00           H
ATOM    574 HD12 LEU    35      57.151  30.682  53.035  1.00  0.00           H
ATOM    575 HD13 LEU    35      58.424  29.899  54.216  1.00  0.00           H
ATOM    576  CD2 LEU    35      55.226  29.005  53.641  1.00  0.00           C
ATOM    577 HD21 LEU    35      54.631  28.098  53.533  1.00  0.00           H
ATOM    578 HD22 LEU    35      54.664  29.660  54.307  1.00  0.00           H
ATOM    579 HD23 LEU    35      55.312  29.479  52.663  1.00  0.00           H
ATOM    580  C   LEU    35      57.578  25.293  52.512  1.00  0.00           C
ATOM    581  O   LEU    35      57.099  25.065  51.431  1.00  0.00           O
ATOM    582  N   GLU    36      58.777  24.822  52.905  1.00  0.00           N
ATOM    583  H   GLU    36      59.132  25.122  53.801  1.00  0.00           H
ATOM    584  CA  GLU    36      59.625  23.951  52.134  1.00  0.00           C
ATOM    585  HA  GLU    36      59.692  24.253  51.088  1.00  0.00           H
ATOM    586  CB  GLU    36      61.031  23.848  52.797  1.00  0.00           C
ATOM    587  HB2 GLU    36      61.029  23.560  53.848  1.00  0.00           H
ATOM    588  HB3 GLU    36      61.554  23.085  52.222  1.00  0.00           H
ATOM    589  CG  GLU    36      61.876  25.106  52.634  1.00  0.00           C
ATOM    590  HG2 GLU    36      61.737  25.379  51.589  1.00  0.00           H
ATOM    591  HG3 GLU    36      61.611  25.967  53.248  1.00  0.00           H
ATOM    592  CD  GLU    36      63.319  24.769  52.902  1.00  0.00           C
ATOM    593  OE1 GLU    36      63.669  24.472  54.067  1.00  0.00           O
ATOM    594  OE2 GLU    36      64.102  24.804  51.948  1.00  0.00           O
ATOM    595  C   GLU    36      59.056  22.531  52.002  1.00  0.00           C
ATOM    596  O   GLU    36      59.114  22.011  50.869  1.00  0.00           O
ATOM    597  N   LYS    37      58.445  21.927  52.993  1.00  0.00           N
ATOM    598  H   LYS    37      58.655  22.326  53.895  1.00  0.00           H
ATOM    599  CA  LYS    37      57.742  20.664  52.830  1.00  0.00           C
ATOM    600  HA  LYS    37      58.396  19.936  52.348  1.00  0.00           H
ATOM    601  CB  LYS    37      57.463  20.074  54.180  1.00  0.00           C
ATOM    602  HB2 LYS    37      56.971  20.879  54.725  1.00  0.00           H
ATOM    603  HB3 LYS    37      56.896  19.144  54.152  1.00  0.00           H
ATOM    604  CG  LYS    37      58.761  19.858  54.996  1.00  0.00           C
ATOM    605  HG2 LYS    37      59.341  19.081  54.499  1.00  0.00           H
ATOM    606  HG3 LYS    37      59.362  20.767  55.012  1.00  0.00           H
ATOM    607  CD  LYS    37      58.387  19.371  56.332  1.00  0.00           C
ATOM    608  HD2 LYS    37      57.977  18.367  56.219  1.00  0.00           H
ATOM    609  HD3 LYS    37      59.337  19.298  56.862  1.00  0.00           H
ATOM    610  CE  LYS    37      57.554  20.365  57.100  1.00  0.00           C
ATOM    611  HE2 LYS    37      58.013  21.352  57.137  1.00  0.00           H
ATOM    612  HE3 LYS    37      56.566  20.528  56.669  1.00  0.00           H
ATOM    613  NZ  LYS    37      57.429  19.925  58.528  1.00  0.00           N
ATOM    614  HZ1 LYS    37      56.882  20.603  59.039  1.00  0.00           H
ATOM    615  HZ2 LYS    37      58.342  19.887  58.958  1.00  0.00           H
ATOM    616  HZ3 LYS    37      56.899  19.071  58.634  1.00  0.00           H
ATOM    617  C   LYS    37      56.527  20.841  51.960  1.00  0.00           C
ATOM    618  O   LYS    37      56.279  20.049  51.083  1.00  0.00           O
ATOM    619  N   GLY    38      55.866  21.971  52.160  1.00  0.00           N
ATOM    620  H   GLY    38      56.200  22.597  52.879  1.00  0.00           H
ATOM    621  CA  GLY    38      54.638  22.388  51.529  1.00  0.00           C
ATOM    622  HA2 GLY    38      53.877  21.617  51.651  1.00  0.00           H
ATOM    623  HA3 GLY    38      54.285  23.310  51.991  1.00  0.00           H
ATOM    624  C   GLY    38      54.812  22.575  50.021  1.00  0.00           C
ATOM    625  O   GLY    38      54.002  22.063  49.213  1.00  0.00           O
ATOM    626  N   LEU    39      55.974  23.203  49.625  1.00  0.00           N
ATOM    627  H   LEU    39      56.621  23.504  50.339  1.00  0.00           H
ATOM    628  CA  LEU    39      56.474  23.247  48.235  1.00  0.00           C
ATOM    629  HA  LEU    39      55.671  23.294  47.501  1.00  0.00           H
ATOM    630  CB  LEU    39      57.479  24.476  48.049  1.00  0.00           C
ATOM    631  HB2 LEU    39      58.208  24.468  48.860  1.00  0.00           H
ATOM    632  HB3 LEU    39      57.970  24.478  47.077  1.00  0.00           H
ATOM    633  CG  LEU    39      56.830  25.877  48.154  1.00  0.00           C
ATOM    634  HG  LEU    39      56.007  25.789  48.862  1.00  0.00           H
ATOM    635  CD1 LEU    39      57.784  26.932  48.698  1.00  0.00           C
ATOM    636 HD11 LEU    39      58.221  26.542  49.617  1.00  0.00           H
ATOM    637 HD12 LEU    39      57.381  27.922  48.911  1.00  0.00           H
ATOM    638 HD13 LEU    39      58.734  27.005  48.169  1.00  0.00           H
ATOM    639  CD2 LEU    39      56.427  26.467  46.796  1.00  0.00           C
ATOM    640 HD21 LEU    39      57.289  26.423  46.132  1.00  0.00           H
ATOM    641 HD22 LEU    39      55.655  25.850  46.336  1.00  0.00           H
ATOM    642 HD23 LEU    39      56.175  27.498  47.043  1.00  0.00           H
ATOM    643  C   LEU    39      57.081  21.946  47.679  1.00  0.00           C
ATOM    644  O   LEU    39      57.096  21.793  46.475  1.00  0.00           O
ATOM    645  N   SER    40      57.454  20.980  48.466  1.00  0.00           N
ATOM    646  H   SER    40      57.288  21.091  49.456  1.00  0.00           H
ATOM    647  CA  SER    40      58.038  19.751  47.970  1.00  0.00           C
ATOM    648  HA  SER    40      58.871  19.922  47.289  1.00  0.00           H
ATOM    649  CB  SER    40      58.812  19.055  49.174  1.00  0.00           C
ATOM    650  HB2 SER    40      59.508  19.784  49.589  1.00  0.00           H
ATOM    651  HB3 SER    40      58.219  18.962  50.085  1.00  0.00           H
ATOM    652  OG  SER    40      59.371  17.812  48.808  1.00  0.00           O
ATOM    653  HG  SER    40      60.175  17.879  48.287  1.00  0.00           H
ATOM    654  C   SER    40      57.020  18.852  47.352  1.00  0.00           C
ATOM    655  O   SER    40      55.801  19.061  47.542  1.00  0.00           O
ATOM    656  N   LYS    41      57.388  17.983  46.363  1.00  0.00           N
ATOM    657  H   LYS    41      58.376  17.896  46.173  1.00  0.00           H
ATOM    658  CA  LYS    41      56.402  17.108  45.755  1.00  0.00           C
ATOM    659  HA  LYS    41      55.778  17.809  45.201  1.00  0.00           H
ATOM    660  CB  LYS    41      57.043  16.130  44.798  1.00  0.00           C
ATOM    661  HB2 LYS    41      57.783  15.599  45.397  1.00  0.00           H
ATOM    662  HB3 LYS    41      56.266  15.449  44.448  1.00  0.00           H
ATOM    663  CG  LYS    41      57.914  16.669  43.642  1.00  0.00           C
ATOM    664  HG2 LYS    41      57.361  16.843  42.719  1.00  0.00           H
ATOM    665  HG3 LYS    41      58.364  17.618  43.932  1.00  0.00           H
ATOM    666  CD  LYS    41      59.045  15.747  43.168  1.00  0.00           C
ATOM    667  HD2 LYS    41      59.769  15.706  43.981  1.00  0.00           H
ATOM    668  HD3 LYS    41      58.586  14.770  43.013  1.00  0.00           H
ATOM    669  CE  LYS    41      59.630  16.186  41.809  1.00  0.00           C
ATOM    670  HE2 LYS    41      59.067  15.801  40.959  1.00  0.00           H
ATOM    671  HE3 LYS    41      59.716  17.271  41.739  1.00  0.00           H
ATOM    672  NZ  LYS    41      61.007  15.692  41.646  1.00  0.00           N
ATOM    673  HZ1 LYS    41      61.022  14.686  41.729  1.00  0.00           H
ATOM    674  HZ2 LYS    41      61.554  16.085  42.398  1.00  0.00           H
ATOM    675  HZ3 LYS    41      61.425  16.045  40.798  1.00  0.00           H
ATOM    676  C   LYS    41      55.644  16.328  46.838  1.00  0.00           C
ATOM    677  O   LYS    41      54.522  15.926  46.492  1.00  0.00           O
ATOM    678  N   LYS    42      56.224  16.154  48.009  1.00  0.00           N
ATOM    679  H   LYS    42      57.080  16.666  48.165  1.00  0.00           H
ATOM    680  CA  LYS    42      55.723  15.439  49.199  1.00  0.00           C
ATOM    681  HA  LYS    42      55.304  14.491  48.864  1.00  0.00           H
ATOM    682  CB  LYS    42      56.838  15.332  50.243  1.00  0.00           C
ATOM    683  HB2 LYS    42      57.096  16.365  50.474  1.00  0.00           H
ATOM    684  HB3 LYS    42      56.549  14.756  51.122  1.00  0.00           H
ATOM    685  CG  LYS    42      58.093  14.546  49.670  1.00  0.00           C
ATOM    686  HG2 LYS    42      57.761  13.530  49.456  1.00  0.00           H
ATOM    687  HG3 LYS    42      58.397  14.958  48.709  1.00  0.00           H
ATOM    688  CD  LYS    42      59.248  14.503  50.700  1.00  0.00           C
ATOM    689  HD2 LYS    42      59.555  15.542  50.826  1.00  0.00           H
ATOM    690  HD3 LYS    42      58.855  14.012  51.591  1.00  0.00           H
ATOM    691  CE  LYS    42      60.406  13.543  50.277  1.00  0.00           C
ATOM    692  HE2 LYS    42      61.105  13.361  51.094  1.00  0.00           H
ATOM    693  HE3 LYS    42      59.877  12.668  49.899  1.00  0.00           H
ATOM    694  NZ  LYS    42      61.139  14.201  49.215  1.00  0.00           N
ATOM    695  HZ1 LYS    42      61.693  13.508  48.733  1.00  0.00           H
ATOM    696  HZ2 LYS    42      61.824  14.850  49.575  1.00  0.00           H
ATOM    697  HZ3 LYS    42      60.577  14.810  48.637  1.00  0.00           H
ATOM    698  C   LYS    42      54.445  16.138  49.758  1.00  0.00           C
ATOM    699  O   LYS    42      53.625  15.549  50.443  1.00  0.00           O
ATOM    700  N   GLY    43      54.445  17.453  49.600  1.00  0.00           N
ATOM    701  H   GLY    43      54.992  17.913  48.888  1.00  0.00           H
ATOM    702  CA  GLY    43      53.722  18.366  50.381  1.00  0.00           C
ATOM    703  HA2 GLY    43      54.057  19.321  49.977  1.00  0.00           H
ATOM    704  HA3 GLY    43      52.644  18.445  50.234  1.00  0.00           H
ATOM    705  C   GLY    43      54.070  18.404  51.887  1.00  0.00           C
ATOM    706  O   GLY    43      54.895  17.654  52.383  1.00  0.00           O
ATOM    707  N   GLY    44      53.368  19.334  52.650  1.00  0.00           N
ATOM    708  H   GLY    44      52.648  19.871  52.187  1.00  0.00           H
ATOM    709  CA  GLY    44      53.126  19.239  54.047  1.00  0.00           C
ATOM    710  HA2 GLY    44      53.193  18.199  54.364  1.00  0.00           H
ATOM    711  HA3 GLY    44      53.969  19.823  54.421  1.00  0.00           H
ATOM    712  C   GLY    44      51.822  19.806  54.387  1.00  0.00           C
ATOM    713  O   GLY    44      50.719  19.612  53.850  1.00  0.00           O
ATOM    714  N   ASN    45      51.850  20.488  55.525  1.00  0.00           N
ATOM    715  H   ASN    45      52.746  20.764  55.900  1.00  0.00           H
ATOM    716  CA  ASN    45      50.684  21.036  56.243  1.00  0.00           C
ATOM    717  HA  ASN    45      49.861  20.327  56.148  1.00  0.00           H
ATOM    718  CB  ASN    45      50.889  21.092  57.749  1.00  0.00           C
ATOM    719  HB2 ASN    45      51.721  21.715  58.077  1.00  0.00           H
ATOM    720  HB3 ASN    45      50.033  21.559  58.236  1.00  0.00           H
ATOM    721  CG  ASN    45      51.037  19.703  58.323  1.00  0.00           C
ATOM    722  OD1 ASN    45      50.594  18.684  57.793  1.00  0.00           O
ATOM    723  ND2 ASN    45      51.538  19.668  59.539  1.00  0.00           N
ATOM    724 HD21 ASN    45      51.935  20.457  60.029  1.00  0.00           H
ATOM    725 HD22 ASN    45      51.611  18.711  59.855  1.00  0.00           H
ATOM    726  C   ASN    45      50.141  22.296  55.608  1.00  0.00           C
ATOM    727  O   ASN    45      48.894  22.426  55.533  1.00  0.00           O
ATOM    728  N   ILE    46      51.061  23.205  55.090  1.00  0.00           N
ATOM    729  H   ILE    46      52.046  23.087  55.276  1.00  0.00           H
ATOM    730  CA  ILE    46      50.736  24.344  54.327  1.00  0.00           C
ATOM    731  HA  ILE    46      49.788  24.699  54.733  1.00  0.00           H
ATOM    732  CB  ILE    46      51.819  25.507  54.466  1.00  0.00           C
ATOM    733  HB  ILE    46      52.798  25.254  54.059  1.00  0.00           H
ATOM    734  CG2 ILE    46      51.311  26.803  53.781  1.00  0.00           C
ATOM    735 HG21 ILE    46      50.316  27.083  54.129  1.00  0.00           H
ATOM    736 HG22 ILE    46      51.154  26.573  52.727  1.00  0.00           H
ATOM    737 HG23 ILE    46      51.988  27.655  53.792  1.00  0.00           H
ATOM    738  CG1 ILE    46      52.010  25.807  55.955  1.00  0.00           C
ATOM    739 HG12 ILE    46      51.084  26.203  56.372  1.00  0.00           H
ATOM    740 HG13 ILE    46      52.233  24.904  56.526  1.00  0.00           H
ATOM    741  CD1 ILE    46      53.123  26.860  56.201  1.00  0.00           C
ATOM    742 HD11 ILE    46      54.049  26.465  55.784  1.00  0.00           H
ATOM    743 HD12 ILE    46      53.174  27.057  57.273  1.00  0.00           H
ATOM    744 HD13 ILE    46      52.879  27.776  55.664  1.00  0.00           H
ATOM    745  C   ILE    46      50.542  23.968  52.832  1.00  0.00           C
ATOM    746  O   ILE    46      51.434  23.318  52.317  1.00  0.00           O
ATOM    747  N   PRO    47      49.399  24.334  52.120  1.00  0.00           N
ATOM    748  CD  PRO    47      48.111  24.545  52.738  1.00  0.00           C
ATOM    749  HD2 PRO    47      48.017  25.593  53.022  1.00  0.00           H
ATOM    750  HD3 PRO    47      47.914  23.975  53.645  1.00  0.00           H
ATOM    751  CG  PRO    47      47.101  24.048  51.730  1.00  0.00           C
ATOM    752  HG2 PRO    47      46.158  24.596  51.728  1.00  0.00           H
ATOM    753  HG3 PRO    47      46.825  23.010  51.914  1.00  0.00           H
ATOM    754  CB  PRO    47      47.773  24.245  50.390  1.00  0.00           C
ATOM    755  HB2 PRO    47      47.753  25.314  50.181  1.00  0.00           H
ATOM    756  HB3 PRO    47      47.306  23.607  49.639  1.00  0.00           H
ATOM    757  CA  PRO    47      49.229  23.881  50.755  1.00  0.00           C
ATOM    758  HA  PRO    47      49.161  22.806  50.916  1.00  0.00           H
ATOM    759  C   PRO    47      50.164  24.449  49.671  1.00  0.00           C
ATOM    760  O   PRO    47      50.414  23.774  48.714  1.00  0.00           O
ATOM    761  N   MET    48      50.692  25.691  49.774  1.00  0.00           N
ATOM    762  H   MET    48      50.398  26.322  50.506  1.00  0.00           H
ATOM    763  CA  MET    48      51.655  26.239  48.757  1.00  0.00           C
ATOM    764  HA  MET    48      51.744  27.317  48.899  1.00  0.00           H
ATOM    765  CB  MET    48      53.115  25.702  49.066  1.00  0.00           C
ATOM    766  HB2 MET    48      53.087  24.627  48.881  1.00  0.00           H
ATOM    767  HB3 MET    48      53.898  26.045  48.390  1.00  0.00           H
ATOM    768  CG  MET    48      53.457  25.803  50.486  1.00  0.00           C
ATOM    769  HG2 MET    48      52.851  25.099  51.056  1.00  0.00           H
ATOM    770  HG3 MET    48      54.482  25.449  50.590  1.00  0.00           H
ATOM    771  SD  MET    48      53.458  27.482  51.208  1.00  0.00           S
ATOM    772  CE  MET    48      54.707  28.337  50.112  1.00  0.00           C
ATOM    773  HE1 MET    48      54.702  29.323  50.579  1.00  0.00           H
ATOM    774  HE2 MET    48      55.714  27.961  50.290  1.00  0.00           H
ATOM    775  HE3 MET    48      54.278  28.249  49.114  1.00  0.00           H
ATOM    776  C   MET    48      51.234  26.219  47.287  1.00  0.00           C
ATOM    777  O   MET    48      52.031  25.814  46.402  1.00  0.00           O
ATOM    778  N   ILE    49      50.006  26.672  47.029  1.00  0.00           N
ATOM    779  H   ILE    49      49.518  27.066  47.821  1.00  0.00           H
ATOM    780  CA  ILE    49      49.353  26.580  45.655  1.00  0.00           C
ATOM    781  HA  ILE    49      49.536  25.578  45.266  1.00  0.00           H
ATOM    782  CB  ILE    49      47.832  26.732  45.811  1.00  0.00           C
ATOM    783  HB  ILE    49      47.670  27.583  46.473  1.00  0.00           H
ATOM    784  CG2 ILE    49      47.218  27.152  44.507  1.00  0.00           C
ATOM    785 HG21 ILE    49      47.024  26.320  43.829  1.00  0.00           H
ATOM    786 HG22 ILE    49      47.583  28.005  43.934  1.00  0.00           H
ATOM    787 HG23 ILE    49      46.223  27.588  44.600  1.00  0.00           H
ATOM    788  CG1 ILE    49      47.189  25.411  46.425  1.00  0.00           C
ATOM    789 HG12 ILE    49      46.976  24.632  45.692  1.00  0.00           H
ATOM    790 HG13 ILE    49      47.864  24.980  47.163  1.00  0.00           H
ATOM    791  CD1 ILE    49      45.917  25.841  47.162  1.00  0.00           C
ATOM    792 HD11 ILE    49      45.305  26.403  46.458  1.00  0.00           H
ATOM    793 HD12 ILE    49      46.085  26.473  48.033  1.00  0.00           H
ATOM    794 HD13 ILE    49      45.391  24.947  47.497  1.00  0.00           H
ATOM    795  C   ILE    49      50.058  27.571  44.781  1.00  0.00           C
ATOM    796  O   ILE    49      50.117  28.728  45.179  1.00  0.00           O
ATOM    797  N   PRO    50      50.388  27.237  43.506  1.00  0.00           N
ATOM    798  CD  PRO    50      50.521  25.848  43.006  1.00  0.00           C
ATOM    799  HD2 PRO    50      49.545  25.377  43.124  1.00  0.00           H
ATOM    800  HD3 PRO    50      51.307  25.262  43.482  1.00  0.00           H
ATOM    801  CG  PRO    50      50.663  25.993  41.508  1.00  0.00           C
ATOM    802  HG2 PRO    50      49.673  26.127  41.072  1.00  0.00           H
ATOM    803  HG3 PRO    50      51.191  25.147  41.066  1.00  0.00           H
ATOM    804  CB  PRO    50      51.443  27.279  41.342  1.00  0.00           C
ATOM    805  HB2 PRO    50      51.406  27.471  40.270  1.00  0.00           H
ATOM    806  HB3 PRO    50      52.474  27.087  41.637  1.00  0.00           H
ATOM    807  CA  PRO    50      50.797  28.161  42.423  1.00  0.00           C
ATOM    808  HA  PRO    50      51.508  28.865  42.856  1.00  0.00           H
ATOM    809  C   PRO    50      49.715  29.034  41.857  1.00  0.00           C
ATOM    810  O   PRO    50      48.678  28.543  41.464  1.00  0.00           O
ATOM    811  N   GLY    51      49.870  30.349  41.944  1.00  0.00           N
ATOM    812  H   GLY    51      50.694  30.769  42.351  1.00  0.00           H
ATOM    813  CA  GLY    51      48.725  31.201  41.506  1.00  0.00           C
ATOM    814  HA2 GLY    51      47.729  30.772  41.618  1.00  0.00           H
ATOM    815  HA3 GLY    51      48.724  32.100  42.122  1.00  0.00           H
ATOM    816  C   GLY    51      48.807  31.768  40.062  1.00  0.00           C
ATOM    817  O   GLY    51      47.990  32.572  39.626  1.00  0.00           O
ATOM    818  N   TRP    52      49.796  31.297  39.325  1.00  0.00           N
ATOM    819  H   TRP    52      50.409  30.658  39.812  1.00  0.00           H
ATOM    820  CA  TRP    52      49.998  31.394  37.789  1.00  0.00           C
ATOM    821  HA  TRP    52      50.886  30.817  37.535  1.00  0.00           H
ATOM    822  CB  TRP    52      48.967  30.560  36.960  1.00  0.00           C
ATOM    823  HB2 TRP    52      48.049  31.138  37.073  1.00  0.00           H
ATOM    824  HB3 TRP    52      49.160  30.550  35.887  1.00  0.00           H
ATOM    825  CG  TRP    52      48.731  29.169  37.458  1.00  0.00           C
ATOM    826  CD1 TRP    52      47.576  28.807  37.958  1.00  0.00           C
ATOM    827  HD1 TRP    52      46.764  29.483  38.187  1.00  0.00           H
ATOM    828  NE1 TRP    52      47.642  27.475  38.339  1.00  0.00           N
ATOM    829  HE1 TRP    52      46.895  27.005  38.829  1.00  0.00           H
ATOM    830  CE2 TRP    52      48.807  26.918  38.065  1.00  0.00           C
ATOM    831  CZ2 TRP    52      49.468  25.701  38.190  1.00  0.00           C
ATOM    832  HZ2 TRP    52      48.995  24.951  38.808  1.00  0.00           H
ATOM    833  CH2 TRP    52      50.829  25.473  37.797  1.00  0.00           C
ATOM    834  HH2 TRP    52      51.325  24.541  38.028  1.00  0.00           H
ATOM    835  CZ3 TRP    52      51.513  26.477  37.151  1.00  0.00           C
ATOM    836  HZ3 TRP    52      52.562  26.383  36.914  1.00  0.00           H
ATOM    837  CE3 TRP    52      50.920  27.752  37.061  1.00  0.00           C
ATOM    838  HE3 TRP    52      51.424  28.575  36.575  1.00  0.00           H
ATOM    839  CD2 TRP    52      49.565  28.017  37.497  1.00  0.00           C
ATOM    840  C   TRP    52      50.259  32.771  37.209  1.00  0.00           C
ATOM    841  O   TRP    52      50.492  32.921  36.031  1.00  0.00           O
ATOM    842  N   VAL    53      50.361  33.782  38.056  1.00  0.00           N
ATOM    843  H   VAL    53      49.998  33.604  38.982  1.00  0.00           H
ATOM    844  CA  VAL    53      51.073  35.043  37.782  1.00  0.00           C
ATOM    845  HA  VAL    53      50.717  35.285  36.779  1.00  0.00           H
ATOM    846  CB  VAL    53      50.599  36.268  38.643  1.00  0.00           C
ATOM    847  HB  VAL    53      51.146  36.272  39.586  1.00  0.00           H
ATOM    848  CG1 VAL    53      51.060  37.583  38.038  1.00  0.00           C
ATOM    849 HG11 VAL    53      50.414  37.734  37.172  1.00  0.00           H
ATOM    850 HG12 VAL    53      50.889  38.312  38.830  1.00  0.00           H
ATOM    851 HG13 VAL    53      52.100  37.560  37.711  1.00  0.00           H
ATOM    852  CG2 VAL    53      49.114  36.398  39.042  1.00  0.00           C
ATOM    853 HG21 VAL    53      48.899  35.403  39.430  1.00  0.00           H
ATOM    854 HG22 VAL    53      48.513  36.574  38.150  1.00  0.00           H
ATOM    855 HG23 VAL    53      49.134  37.211  39.769  1.00  0.00           H
ATOM    856  C   VAL    53      52.588  34.848  37.815  1.00  0.00           C
ATOM    857  O   VAL    53      53.255  34.886  38.884  1.00  0.00           O
ATOM    858  N   MET    54      53.185  34.779  36.619  1.00  0.00           N
ATOM    859  H   MET    54      52.663  35.019  35.789  1.00  0.00           H
ATOM    860  CA  MET    54      54.648  34.606  36.372  1.00  0.00           C
ATOM    861  HA  MET    54      55.083  34.152  37.262  1.00  0.00           H
ATOM    862  CB  MET    54      54.722  33.497  35.279  1.00  0.00           C
ATOM    863  HB2 MET    54      54.187  33.903  34.420  1.00  0.00           H
ATOM    864  HB3 MET    54      55.731  33.350  34.892  1.00  0.00           H
ATOM    865  CG  MET    54      54.117  32.127  35.628  1.00  0.00           C
ATOM    866  HG2 MET    54      54.655  31.806  36.521  1.00  0.00           H
ATOM    867  HG3 MET    54      53.095  32.299  35.963  1.00  0.00           H
ATOM    868  SD  MET    54      54.146  30.972  34.254  1.00  0.00           S
ATOM    869  CE  MET    54      52.614  30.064  34.559  1.00  0.00           C
ATOM    870  HE1 MET    54      51.727  30.696  34.517  1.00  0.00           H
ATOM    871  HE2 MET    54      52.538  29.314  33.771  1.00  0.00           H
ATOM    872  HE3 MET    54      52.671  29.539  35.512  1.00  0.00           H
ATOM    873  C   MET    54      55.401  35.929  36.045  1.00  0.00           C
ATOM    874  O   MET    54      56.550  35.803  35.561  1.00  0.00           O
ATOM    875  N   ASP    55      54.828  37.108  36.232  1.00  0.00           N
ATOM    876  H   ASP    55      53.883  37.018  36.578  1.00  0.00           H
ATOM    877  CA  ASP    55      55.568  38.372  36.167  1.00  0.00           C
ATOM    878  HA  ASP    55      56.649  38.274  36.058  1.00  0.00           H
ATOM    879  CB  ASP    55      55.014  39.087  34.957  1.00  0.00           C
ATOM    880  HB2 ASP    55      53.994  39.379  35.206  1.00  0.00           H
ATOM    881  HB3 ASP    55      55.552  40.017  34.771  1.00  0.00           H
ATOM    882  CG  ASP    55      55.087  38.305  33.630  1.00  0.00           C
ATOM    883  OD1 ASP    55      56.168  38.132  33.002  1.00  0.00           O
ATOM    884  OD2 ASP    55      54.012  37.834  33.191  1.00  0.00           O
ATOM    885  C   ASP    55      55.309  39.202  37.390  1.00  0.00           C
ATOM    886  O   ASP    55      54.210  39.260  37.901  1.00  0.00           O
ATOM    887  N   PHE    56      56.247  40.026  37.741  1.00  0.00           N
ATOM    888  H   PHE    56      57.189  39.989  37.379  1.00  0.00           H
ATOM    889  CA  PHE    56      55.947  41.181  38.562  1.00  0.00           C
ATOM    890  HA  PHE    56      55.458  40.976  39.516  1.00  0.00           H
ATOM    891  CB  PHE    56      57.245  41.841  39.016  1.00  0.00           C
ATOM    892  HB2 PHE    56      57.666  42.345  38.146  1.00  0.00           H
ATOM    893  HB3 PHE    56      56.986  42.670  39.675  1.00  0.00           H
ATOM    894  CG  PHE    56      58.336  40.922  39.620  1.00  0.00           C
ATOM    895  CD1 PHE    56      58.107  39.847  40.453  1.00  0.00           C
ATOM    896  HD1 PHE    56      57.114  39.432  40.552  1.00  0.00           H
ATOM    897  CE1 PHE    56      59.156  39.249  41.172  1.00  0.00           C
ATOM    898  HE1 PHE    56      58.966  38.407  41.821  1.00  0.00           H
ATOM    899  CZ  PHE    56      60.496  39.623  40.870  1.00  0.00           C
ATOM    900  HZ  PHE    56      61.334  39.115  41.323  1.00  0.00           H
ATOM    901  CE2 PHE    56      60.700  40.648  39.938  1.00  0.00           C
ATOM    902  HE2 PHE    56      61.702  40.842  39.582  1.00  0.00           H
ATOM    903  CD2 PHE    56      59.661  41.326  39.301  1.00  0.00           C
ATOM    904  HD2 PHE    56      59.838  42.084  38.552  1.00  0.00           H
ATOM    905  C   PHE    56      55.166  42.222  37.679  1.00  0.00           C
ATOM    906  O   PHE    56      55.506  42.363  36.504  1.00  0.00           O
ATOM    907  N   PRO    57      54.303  43.092  38.233  1.00  0.00           N
ATOM    908  CD  PRO    57      53.928  43.143  39.663  1.00  0.00           C
ATOM    909  HD2 PRO    57      54.796  43.068  40.319  1.00  0.00           H
ATOM    910  HD3 PRO    57      53.192  42.353  39.814  1.00  0.00           H
ATOM    911  CG  PRO    57      53.174  44.449  39.951  1.00  0.00           C
ATOM    912  HG2 PRO    57      53.779  45.163  40.510  1.00  0.00           H
ATOM    913  HG3 PRO    57      52.300  44.238  40.566  1.00  0.00           H
ATOM    914  CB  PRO    57      52.851  44.953  38.548  1.00  0.00           C
ATOM    915  HB2 PRO    57      52.781  46.037  38.466  1.00  0.00           H
ATOM    916  HB3 PRO    57      51.907  44.522  38.215  1.00  0.00           H
ATOM    917  CA  PRO    57      53.848  44.365  37.628  1.00  0.00           C
ATOM    918  HA  PRO    57      53.450  44.117  36.645  1.00  0.00           H
ATOM    919  C   PRO    57      54.992  45.383  37.388  1.00  0.00           C
ATOM    920  O   PRO    57      55.883  45.572  38.199  1.00  0.00           O
ATOM    921  N   THR    58      54.997  46.057  36.237  1.00  0.00           N
ATOM    922  H   THR    58      54.214  45.915  35.617  1.00  0.00           H
ATOM    923  CA  THR    58      56.100  46.977  35.809  1.00  0.00           C
ATOM    924  HA  THR    58      57.042  46.732  36.300  1.00  0.00           H
ATOM    925  CB  THR    58      56.354  46.945  34.317  1.00  0.00           C
ATOM    926  HB  THR    58      57.125  47.698  34.147  1.00  0.00           H
ATOM    927  CG2 THR    58      56.858  45.593  33.789  1.00  0.00           C
ATOM    928 HG21 THR    58      56.098  44.826  33.944  1.00  0.00           H
ATOM    929 HG22 THR    58      57.803  45.308  34.251  1.00  0.00           H
ATOM    930 HG23 THR    58      57.108  45.572  32.728  1.00  0.00           H
ATOM    931  OG1 THR    58      55.128  47.315  33.646  1.00  0.00           O
ATOM    932  HG1 THR    58      54.364  46.799  33.915  1.00  0.00           H
ATOM    933  C   THR    58      55.930  48.409  36.213  1.00  0.00           C
ATOM    934  O   THR    58      56.882  49.188  36.087  1.00  0.00           O
ATOM    935  N   GLY    59      54.696  48.742  36.654  1.00  0.00           N
ATOM    936  H   GLY    59      53.990  48.019  36.639  1.00  0.00           H
ATOM    937  CA  GLY    59      54.179  50.105  36.890  1.00  0.00           C
ATOM    938  HA2 GLY    59      53.208  49.992  37.373  1.00  0.00           H
ATOM    939  HA3 GLY    59      54.846  50.608  37.591  1.00  0.00           H
ATOM    940  C   GLY    59      53.898  50.846  35.567  1.00  0.00           C
ATOM    941  O   GLY    59      53.608  52.032  35.648  1.00  0.00           O
ATOM    942  N   LYS    60      53.986  50.210  34.446  1.00  0.00           N
ATOM    943  H   LYS    60      54.073  49.206  34.509  1.00  0.00           H
ATOM    944  CA  LYS    60      53.854  50.754  33.030  1.00  0.00           C
ATOM    945  HA  LYS    60      53.758  51.837  33.093  1.00  0.00           H
ATOM    946  CB  LYS    60      55.160  50.562  32.343  1.00  0.00           C
ATOM    947  HB2 LYS    60      55.469  49.528  32.192  1.00  0.00           H
ATOM    948  HB3 LYS    60      55.070  50.922  31.317  1.00  0.00           H
ATOM    949  CG  LYS    60      56.396  51.232  33.042  1.00  0.00           C
ATOM    950  HG2 LYS    60      56.549  50.774  34.019  1.00  0.00           H
ATOM    951  HG3 LYS    60      57.240  51.008  32.389  1.00  0.00           H
ATOM    952  CD  LYS    60      56.414  52.828  33.251  1.00  0.00           C
ATOM    953  HD2 LYS    60      55.492  53.208  33.692  1.00  0.00           H
ATOM    954  HD3 LYS    60      57.343  53.228  33.656  1.00  0.00           H
ATOM    955  CE  LYS    60      56.294  53.347  31.826  1.00  0.00           C
ATOM    956  HE2 LYS    60      57.224  53.205  31.277  1.00  0.00           H
ATOM    957  HE3 LYS    60      55.567  52.782  31.243  1.00  0.00           H
ATOM    958  NZ  LYS    60      56.095  54.803  31.694  1.00  0.00           N
ATOM    959  HZ1 LYS    60      55.267  55.176  32.135  1.00  0.00           H
ATOM    960  HZ2 LYS    60      56.193  55.115  30.738  1.00  0.00           H
ATOM    961  HZ3 LYS    60      56.650  55.371  32.318  1.00  0.00           H
ATOM    962  C   LYS    60      52.673  50.249  32.221  1.00  0.00           C
ATOM    963  O   LYS    60      52.278  50.817  31.223  1.00  0.00           O
ATOM    964  N   GLU    61      52.000  49.193  32.722  1.00  0.00           N
ATOM    965  H   GLU    61      52.368  48.705  33.527  1.00  0.00           H
ATOM    966  CA  GLU    61      50.667  48.688  32.286  1.00  0.00           C
ATOM    967  HA  GLU    61      50.788  48.438  31.232  1.00  0.00           H
ATOM    968  CB  GLU    61      50.081  47.620  33.186  1.00  0.00           C
ATOM    969  HB2 GLU    61      49.864  48.085  34.148  1.00  0.00           H
ATOM    970  HB3 GLU    61      49.071  47.382  32.855  1.00  0.00           H
ATOM    971  CG  GLU    61      50.870  46.361  33.475  1.00  0.00           C
ATOM    972  HG2 GLU    61      50.209  45.658  33.982  1.00  0.00           H
ATOM    973  HG3 GLU    61      51.248  45.900  32.563  1.00  0.00           H
ATOM    974  CD  GLU    61      52.184  46.498  34.261  1.00  0.00           C
ATOM    975  OE1 GLU    61      52.582  47.618  34.778  1.00  0.00           O
ATOM    976  OE2 GLU    61      53.007  45.579  34.141  1.00  0.00           O
ATOM    977  C   GLU    61      49.664  49.845  32.201  1.00  0.00           C
ATOM    978  O   GLU    61      49.675  50.736  33.045  1.00  0.00           O
ATOM    979  N   SER    62      48.842  49.921  31.125  1.00  0.00           N
ATOM    980  H   SER    62      48.984  49.167  30.468  1.00  0.00           H
ATOM    981  CA  SER    62      48.135  51.164  30.886  1.00  0.00           C
ATOM    982  HA  SER    62      47.797  51.574  31.837  1.00  0.00           H
ATOM    983  CB  SER    62      49.015  52.336  30.349  1.00  0.00           C
ATOM    984  HB2 SER    62      49.946  52.295  30.913  1.00  0.00           H
ATOM    985  HB3 SER    62      49.158  52.211  29.276  1.00  0.00           H
ATOM    986  OG  SER    62      48.389  53.491  30.474  1.00  0.00           O
ATOM    987  HG  SER    62      48.875  54.115  29.930  1.00  0.00           H
ATOM    988  C   SER    62      46.934  50.939  29.922  1.00  0.00           C
ATOM    989  O   SER    62      47.101  50.369  28.821  1.00  0.00           O
ATOM    990  N   GLY    63      45.744  51.397  30.276  1.00  0.00           N
ATOM    991  H   GLY    63      45.742  51.956  31.116  1.00  0.00           H
ATOM    992  CA  GLY    63      44.505  51.230  29.542  1.00  0.00           C
ATOM    993  HA2 GLY    63      44.179  52.154  29.066  1.00  0.00           H
ATOM    994  HA3 GLY    63      44.662  50.464  28.781  1.00  0.00           H
ATOM    995  C   GLY    63      43.398  50.701  30.462  1.00  0.00           C
ATOM    996  O   GLY    63      43.518  50.744  31.696  1.00  0.00           O
ATOM    997  N   ASP    64      42.261  50.260  29.884  1.00  0.00           N
ATOM    998  H   ASP    64      42.221  50.074  28.892  1.00  0.00           H
ATOM    999  CA  ASP    64      40.967  49.939  30.534  1.00  0.00           C
ATOM   1000  HA  ASP    64      41.059  50.353  31.539  1.00  0.00           H
ATOM   1001  CB  ASP    64      39.763  50.591  29.754  1.00  0.00           C
ATOM   1002  HB2 ASP    64      39.639  50.231  28.732  1.00  0.00           H
ATOM   1003  HB3 ASP    64      38.785  50.375  30.182  1.00  0.00           H
ATOM   1004  CG  ASP    64      39.958  52.117  29.713  1.00  0.00           C
ATOM   1005  OD1 ASP    64      39.517  52.882  30.616  1.00  0.00           O
ATOM   1006  OD2 ASP    64      40.682  52.633  28.823  1.00  0.00           O
ATOM   1007  C   ASP    64      40.731  48.398  30.613  1.00  0.00           C
ATOM   1008  O   ASP    64      40.710  47.719  29.598  1.00  0.00           O
ATOM   1009  N   PHE    65      40.465  47.919  31.858  1.00  0.00           N
ATOM   1010  H   PHE    65      40.411  48.588  32.613  1.00  0.00           H
ATOM   1011  CA  PHE    65      40.236  46.568  32.197  1.00  0.00           C
ATOM   1012  HA  PHE    65      39.888  46.010  31.327  1.00  0.00           H
ATOM   1013  CB  PHE    65      41.478  45.926  32.671  1.00  0.00           C
ATOM   1014  HB2 PHE    65      41.789  46.217  33.674  1.00  0.00           H
ATOM   1015  HB3 PHE    65      41.292  44.860  32.801  1.00  0.00           H
ATOM   1016  CG  PHE    65      42.688  46.189  31.869  1.00  0.00           C
ATOM   1017  CD1 PHE    65      43.240  45.158  30.998  1.00  0.00           C
ATOM   1018  HD1 PHE    65      42.810  44.170  30.932  1.00  0.00           H
ATOM   1019  CE1 PHE    65      44.322  45.535  30.190  1.00  0.00           C
ATOM   1020  HE1 PHE    65      44.809  44.828  29.535  1.00  0.00           H
ATOM   1021  CZ  PHE    65      44.917  46.839  30.142  1.00  0.00           C
ATOM   1022  HZ  PHE    65      45.728  47.137  29.493  1.00  0.00           H
ATOM   1023  CE2 PHE    65      44.451  47.681  31.176  1.00  0.00           C
ATOM   1024  HE2 PHE    65      44.861  48.662  31.373  1.00  0.00           H
ATOM   1025  CD2 PHE    65      43.360  47.375  31.988  1.00  0.00           C
ATOM   1026  HD2 PHE    65      43.017  48.103  32.709  1.00  0.00           H
ATOM   1027  C   PHE    65      39.155  46.482  33.307  1.00  0.00           C
ATOM   1028  O   PHE    65      38.885  47.348  34.142  1.00  0.00           O
ATOM   1029  N   LEU    66      38.485  45.342  33.228  1.00  0.00           N
ATOM   1030  H   LEU    66      38.692  44.754  32.433  1.00  0.00           H
ATOM   1031  CA  LEU    66      37.364  44.984  34.149  1.00  0.00           C
ATOM   1032  HA  LEU    66      37.112  45.819  34.804  1.00  0.00           H
ATOM   1033  CB  LEU    66      36.084  44.481  33.472  1.00  0.00           C
ATOM   1034  HB2 LEU    66      36.384  43.606  32.894  1.00  0.00           H
ATOM   1035  HB3 LEU    66      35.421  44.119  34.257  1.00  0.00           H
ATOM   1036  CG  LEU    66      35.326  45.516  32.699  1.00  0.00           C
ATOM   1037  HG  LEU    66      36.064  46.234  32.341  1.00  0.00           H
ATOM   1038  CD1 LEU    66      34.612  44.892  31.431  1.00  0.00           C
ATOM   1039 HD11 LEU    66      33.786  44.312  31.844  1.00  0.00           H
ATOM   1040 HD12 LEU    66      35.275  44.201  30.911  1.00  0.00           H
ATOM   1041 HD13 LEU    66      34.224  45.597  30.695  1.00  0.00           H
ATOM   1042  CD2 LEU    66      34.262  46.332  33.521  1.00  0.00           C
ATOM   1043 HD21 LEU    66      34.787  46.843  34.329  1.00  0.00           H
ATOM   1044 HD22 LEU    66      33.739  47.050  32.891  1.00  0.00           H
ATOM   1045 HD23 LEU    66      33.580  45.595  33.945  1.00  0.00           H
ATOM   1046  C   LEU    66      37.791  43.960  35.244  1.00  0.00           C
ATOM   1047  O   LEU    66      38.608  43.114  34.999  1.00  0.00           O
ATOM   1048  N   ALA    67      37.243  44.128  36.412  1.00  0.00           N
ATOM   1049  H   ALA    67      36.712  44.984  36.494  1.00  0.00           H
ATOM   1050  CA  ALA    67      37.356  43.310  37.607  1.00  0.00           C
ATOM   1051  HA  ALA    67      37.890  42.382  37.407  1.00  0.00           H
ATOM   1052  CB  ALA    67      38.349  44.128  38.520  1.00  0.00           C
ATOM   1053  HB1 ALA    67      38.498  43.465  39.372  1.00  0.00           H
ATOM   1054  HB2 ALA    67      37.839  45.064  38.748  1.00  0.00           H
ATOM   1055  HB3 ALA    67      39.347  44.392  38.172  1.00  0.00           H
ATOM   1056  C   ALA    67      36.036  42.989  38.254  1.00  0.00           C
ATOM   1057  O   ALA    67      35.303  43.935  38.519  1.00  0.00           O
ATOM   1058  N   ILE    68      35.614  41.691  38.440  1.00  0.00           N
ATOM   1059  H   ILE    68      36.240  40.916  38.276  1.00  0.00           H
ATOM   1060  CA  ILE    68      34.438  41.469  39.339  1.00  0.00           C
ATOM   1061  HA  ILE    68      34.002  42.413  39.664  1.00  0.00           H
ATOM   1062  CB  ILE    68      33.309  40.772  38.415  1.00  0.00           C
ATOM   1063  HB  ILE    68      32.360  40.716  38.948  1.00  0.00           H
ATOM   1064  CG2 ILE    68      33.020  41.613  37.269  1.00  0.00           C
ATOM   1065 HG21 ILE    68      33.173  42.659  37.532  1.00  0.00           H
ATOM   1066 HG22 ILE    68      32.009  41.444  36.897  1.00  0.00           H
ATOM   1067 HG23 ILE    68      33.735  41.465  36.459  1.00  0.00           H
ATOM   1068  CG1 ILE    68      33.653  39.347  37.962  1.00  0.00           C
ATOM   1069 HG12 ILE    68      34.190  39.279  37.016  1.00  0.00           H
ATOM   1070 HG13 ILE    68      34.300  38.837  38.675  1.00  0.00           H
ATOM   1071  CD1 ILE    68      32.396  38.464  37.772  1.00  0.00           C
ATOM   1072 HD11 ILE    68      32.111  38.140  38.772  1.00  0.00           H
ATOM   1073 HD12 ILE    68      32.581  37.540  37.224  1.00  0.00           H
ATOM   1074 HD13 ILE    68      31.622  38.963  37.187  1.00  0.00           H
ATOM   1075  C   ILE    68      34.699  40.625  40.603  1.00  0.00           C
ATOM   1076  O   ILE    68      35.699  39.892  40.554  1.00  0.00           O
ATOM   1077  N   ASP    69      33.871  40.722  41.636  1.00  0.00           N
ATOM   1078  H   ASP    69      33.019  41.259  41.559  1.00  0.00           H
ATOM   1079  CA  ASP    69      34.031  40.055  42.948  1.00  0.00           C
ATOM   1080  HA  ASP    69      34.705  39.220  42.756  1.00  0.00           H
ATOM   1081  CB  ASP    69      34.669  40.959  44.005  1.00  0.00           C
ATOM   1082  HB2 ASP    69      35.651  41.275  43.652  1.00  0.00           H
ATOM   1083  HB3 ASP    69      33.994  41.814  44.058  1.00  0.00           H
ATOM   1084  CG  ASP    69      34.792  40.391  45.414  1.00  0.00           C
ATOM   1085  OD1 ASP    69      34.666  39.153  45.571  1.00  0.00           O
ATOM   1086  OD2 ASP    69      34.793  41.231  46.339  1.00  0.00           O
ATOM   1087  C   ASP    69      32.728  39.398  43.333  1.00  0.00           C
ATOM   1088  O   ASP    69      31.836  40.159  43.690  1.00  0.00           O
ATOM   1089  N   LEU    70      32.601  38.039  43.242  1.00  0.00           N
ATOM   1090  H   LEU    70      33.386  37.468  42.968  1.00  0.00           H
ATOM   1091  CA  LEU    70      31.358  37.259  43.571  1.00  0.00           C
ATOM   1092  HA  LEU    70      30.511  37.945  43.569  1.00  0.00           H
ATOM   1093  CB  LEU    70      31.127  36.224  42.443  1.00  0.00           C
ATOM   1094  HB2 LEU    70      30.989  36.754  41.500  1.00  0.00           H
ATOM   1095  HB3 LEU    70      32.024  35.609  42.364  1.00  0.00           H
ATOM   1096  CG  LEU    70      29.868  35.339  42.594  1.00  0.00           C
ATOM   1097  HG  LEU    70      29.985  34.755  43.506  1.00  0.00           H
ATOM   1098  CD1 LEU    70      28.550  36.026  42.671  1.00  0.00           C
ATOM   1099 HD11 LEU    70      28.514  36.565  43.617  1.00  0.00           H
ATOM   1100 HD12 LEU    70      27.771  35.266  42.621  1.00  0.00           H
ATOM   1101 HD13 LEU    70      28.467  36.791  41.899  1.00  0.00           H
ATOM   1102  CD2 LEU    70      29.890  34.337  41.380  1.00  0.00           C
ATOM   1103 HD21 LEU    70      29.591  34.770  40.425  1.00  0.00           H
ATOM   1104 HD22 LEU    70      30.849  33.845  41.222  1.00  0.00           H
ATOM   1105 HD23 LEU    70      29.309  33.463  41.672  1.00  0.00           H
ATOM   1106  C   LEU    70      31.448  36.611  45.002  1.00  0.00           C
ATOM   1107  O   LEU    70      32.201  35.652  45.235  1.00  0.00           O
ATOM   1108  N   GLY    71      30.730  37.183  45.888  1.00  0.00           N
ATOM   1109  H   GLY    71      30.073  37.884  45.579  1.00  0.00           H
ATOM   1110  CA  GLY    71      30.597  36.755  47.313  1.00  0.00           C
ATOM   1111  HA2 GLY    71      31.488  36.183  47.569  1.00  0.00           H
ATOM   1112  HA3 GLY    71      30.522  37.541  48.064  1.00  0.00           H
ATOM   1113  C   GLY    71      29.411  35.759  47.554  1.00  0.00           C
ATOM   1114  O   GLY    71      28.687  35.399  46.664  1.00  0.00           O
ATOM   1115  N   GLY    72      29.305  35.324  48.790  1.00  0.00           N
ATOM   1116  H   GLY    72      30.061  35.563  49.415  1.00  0.00           H
ATOM   1117  CA  GLY    72      28.122  34.635  49.293  1.00  0.00           C
ATOM   1118  HA2 GLY    72      28.081  33.661  48.805  1.00  0.00           H
ATOM   1119  HA3 GLY    72      28.274  34.492  50.363  1.00  0.00           H
ATOM   1120  C   GLY    72      26.790  35.316  49.047  1.00  0.00           C
ATOM   1121  O   GLY    72      25.778  34.633  48.787  1.00  0.00           O
ATOM   1122  N   THR    73      26.684  36.647  49.123  1.00  0.00           N
ATOM   1123  H   THR    73      27.565  37.124  49.248  1.00  0.00           H
ATOM   1124  CA  THR    73      25.423  37.407  49.105  1.00  0.00           C
ATOM   1125  HA  THR    73      24.652  36.709  48.780  1.00  0.00           H
ATOM   1126  CB  THR    73      25.015  37.790  50.557  1.00  0.00           C
ATOM   1127  HB  THR    73      25.645  38.640  50.823  1.00  0.00           H
ATOM   1128  CG2 THR    73      23.601  38.345  50.545  1.00  0.00           C
ATOM   1129 HG21 THR    73      23.321  38.355  51.599  1.00  0.00           H
ATOM   1130 HG22 THR    73      22.958  37.759  49.889  1.00  0.00           H
ATOM   1131 HG23 THR    73      23.702  39.344  50.123  1.00  0.00           H
ATOM   1132  OG1 THR    73      24.955  36.798  51.583  1.00  0.00           O
ATOM   1133  HG1 THR    73      25.868  36.696  51.863  1.00  0.00           H
ATOM   1134  C   THR    73      25.390  38.603  48.089  1.00  0.00           C
ATOM   1135  O   THR    73      24.336  38.978  47.604  1.00  0.00           O
ATOM   1136  N   ASN    74      26.504  39.101  47.677  1.00  0.00           N
ATOM   1137  H   ASN    74      27.342  38.740  48.109  1.00  0.00           H
ATOM   1138  CA  ASN    74      26.574  40.299  46.793  1.00  0.00           C
ATOM   1139  HA  ASN    74      25.620  40.338  46.268  1.00  0.00           H
ATOM   1140  CB  ASN    74      26.567  41.486  47.739  1.00  0.00           C
ATOM   1141  HB2 ASN    74      25.659  41.460  48.339  1.00  0.00           H
ATOM   1142  HB3 ASN    74      27.398  41.355  48.432  1.00  0.00           H
ATOM   1143  CG  ASN    74      26.529  42.813  46.932  1.00  0.00           C
ATOM   1144  OD1 ASN    74      25.531  43.134  46.362  1.00  0.00           O
ATOM   1145  ND2 ASN    74      27.495  43.670  47.011  1.00  0.00           N
ATOM   1146 HD21 ASN    74      28.291  43.368  47.552  1.00  0.00           H
ATOM   1147 HD22 ASN    74      27.608  44.361  46.284  1.00  0.00           H
ATOM   1148  C   ASN    74      27.735  40.197  45.705  1.00  0.00           C
ATOM   1149  O   ASN    74      28.789  39.552  45.854  1.00  0.00           O
ATOM   1150  N   LEU    75      27.459  40.680  44.472  1.00  0.00           N
ATOM   1151  H   LEU    75      26.566  41.149  44.424  1.00  0.00           H
ATOM   1152  CA  LEU    75      28.394  40.925  43.390  1.00  0.00           C
ATOM   1153  HA  LEU    75      29.191  40.186  43.480  1.00  0.00           H
ATOM   1154  CB  LEU    75      27.647  40.641  42.042  1.00  0.00           C
ATOM   1155  HB2 LEU    75      27.443  39.572  41.986  1.00  0.00           H
ATOM   1156  HB3 LEU    75      26.653  41.084  42.122  1.00  0.00           H
ATOM   1157  CG  LEU    75      28.285  41.032  40.727  1.00  0.00           C
ATOM   1158  HG  LEU    75      28.641  42.062  40.716  1.00  0.00           H
ATOM   1159  CD1 LEU    75      29.531  40.090  40.416  1.00  0.00           C
ATOM   1160 HD11 LEU    75      30.126  40.152  41.327  1.00  0.00           H
ATOM   1161 HD12 LEU    75      29.957  40.408  39.464  1.00  0.00           H
ATOM   1162 HD13 LEU    75      29.015  39.147  40.237  1.00  0.00           H
ATOM   1163  CD2 LEU    75      27.338  40.738  39.534  1.00  0.00           C
ATOM   1164 HD21 LEU    75      26.496  41.431  39.557  1.00  0.00           H
ATOM   1165 HD22 LEU    75      27.841  40.919  38.584  1.00  0.00           H
ATOM   1166 HD23 LEU    75      27.002  39.712  39.687  1.00  0.00           H
ATOM   1167  C   LEU    75      28.897  42.375  43.448  1.00  0.00           C
ATOM   1168  O   LEU    75      28.046  43.283  43.585  1.00  0.00           O
ATOM   1169  N   ARG    76      30.161  42.582  43.171  1.00  0.00           N
ATOM   1170  H   ARG    76      30.744  41.766  43.046  1.00  0.00           H
ATOM   1171  CA  ARG    76      30.874  43.837  42.905  1.00  0.00           C
ATOM   1172  HA  ARG    76      30.233  44.719  42.895  1.00  0.00           H
ATOM   1173  CB  ARG    76      31.911  44.101  43.966  1.00  0.00           C
ATOM   1174  HB2 ARG    76      31.321  44.041  44.881  1.00  0.00           H
ATOM   1175  HB3 ARG    76      32.638  43.295  43.866  1.00  0.00           H
ATOM   1176  CG  ARG    76      32.705  45.487  43.963  1.00  0.00           C
ATOM   1177  HG2 ARG    76      33.128  45.653  42.972  1.00  0.00           H
ATOM   1178  HG3 ARG    76      32.033  46.309  44.211  1.00  0.00           H
ATOM   1179  CD  ARG    76      33.835  45.365  44.974  1.00  0.00           C
ATOM   1180  HD2 ARG    76      33.474  44.991  45.932  1.00  0.00           H
ATOM   1181  HD3 ARG    76      34.552  44.613  44.645  1.00  0.00           H
ATOM   1182  NE  ARG    76      34.604  46.594  45.149  1.00  0.00           N
ATOM   1183  HE  ARG    76      34.084  47.432  44.930  1.00  0.00           H
ATOM   1184  CZ  ARG    76      35.897  46.803  45.009  1.00  0.00           C
ATOM   1185  NH1 ARG    76      36.840  45.941  45.012  1.00  0.00           N
ATOM   1186 HH11 ARG    76      36.714  45.095  45.549  1.00  0.00           H
ATOM   1187 HH12 ARG    76      37.800  46.198  44.839  1.00  0.00           H
ATOM   1188  NH2 ARG    76      36.273  48.021  44.714  1.00  0.00           N
ATOM   1189 HH21 ARG    76      35.706  48.851  44.812  1.00  0.00           H
ATOM   1190 HH22 ARG    76      37.252  48.214  44.552  1.00  0.00           H
ATOM   1191  C   ARG    76      31.466  43.692  41.449  1.00  0.00           C
ATOM   1192  O   ARG    76      31.894  42.591  41.081  1.00  0.00           O
ATOM   1193  N   VAL    77      31.501  44.779  40.639  1.00  0.00           N
ATOM   1194  H   VAL    77      31.128  45.639  41.015  1.00  0.00           H
ATOM   1195  CA  VAL    77      32.042  45.005  39.240  1.00  0.00           C
ATOM   1196  HA  VAL    77      32.815  44.282  38.983  1.00  0.00           H
ATOM   1197  CB  VAL    77      30.956  45.010  38.162  1.00  0.00           C
ATOM   1198  HB  VAL    77      30.374  45.910  38.359  1.00  0.00           H
ATOM   1199  CG1 VAL    77      31.614  45.316  36.866  1.00  0.00           C
ATOM   1200 HG11 VAL    77      31.048  45.079  35.964  1.00  0.00           H
ATOM   1201 HG12 VAL    77      31.976  46.327  36.681  1.00  0.00           H
ATOM   1202 HG13 VAL    77      32.451  44.620  36.813  1.00  0.00           H
ATOM   1203  CG2 VAL    77      29.943  43.803  38.002  1.00  0.00           C
ATOM   1204 HG21 VAL    77      30.471  42.867  37.817  1.00  0.00           H
ATOM   1205 HG22 VAL    77      29.255  44.025  37.186  1.00  0.00           H
ATOM   1206 HG23 VAL    77      29.339  43.679  38.901  1.00  0.00           H
ATOM   1207  C   VAL    77      32.802  46.396  39.241  1.00  0.00           C
ATOM   1208  O   VAL    77      32.304  47.508  39.613  1.00  0.00           O
ATOM   1209  N   VAL    78      34.042  46.456  38.744  1.00  0.00           N
ATOM   1210  H   VAL    78      34.472  45.558  38.579  1.00  0.00           H
ATOM   1211  CA  VAL    78      34.796  47.709  38.587  1.00  0.00           C
ATOM   1212  HA  VAL    78      34.300  48.667  38.740  1.00  0.00           H
ATOM   1213  CB  VAL    78      35.948  47.801  39.627  1.00  0.00           C
ATOM   1214  HB  VAL    78      36.753  47.104  39.392  1.00  0.00           H
ATOM   1215  CG1 VAL    78      36.524  49.237  39.585  1.00  0.00           C
ATOM   1216 HG11 VAL    78      37.304  49.298  40.345  1.00  0.00           H
ATOM   1217 HG12 VAL    78      37.065  49.409  38.655  1.00  0.00           H
ATOM   1218 HG13 VAL    78      35.779  49.953  39.933  1.00  0.00           H
ATOM   1219  CG2 VAL    78      35.504  47.363  41.064  1.00  0.00           C
ATOM   1220 HG21 VAL    78      36.362  47.182  41.710  1.00  0.00           H
ATOM   1221 HG22 VAL    78      34.996  46.399  41.103  1.00  0.00           H
ATOM   1222 HG23 VAL    78      34.928  48.160  41.534  1.00  0.00           H
ATOM   1223  C   VAL    78      35.403  47.708  37.182  1.00  0.00           C
ATOM   1224  O   VAL    78      35.907  46.674  36.677  1.00  0.00           O
ATOM   1225  N   LEU    79      35.343  48.916  36.647  1.00  0.00           N
ATOM   1226  H   LEU    79      34.911  49.641  37.200  1.00  0.00           H
ATOM   1227  CA  LEU    79      36.093  49.301  35.416  1.00  0.00           C
ATOM   1228  HA  LEU    79      36.302  48.353  34.922  1.00  0.00           H
ATOM   1229  CB  LEU    79      35.284  50.170  34.444  1.00  0.00           C
ATOM   1230  HB2 LEU    79      34.415  49.549  34.226  1.00  0.00           H
ATOM   1231  HB3 LEU    79      35.009  51.135  34.870  1.00  0.00           H
ATOM   1232  CG  LEU    79      35.903  50.461  33.090  1.00  0.00           C
ATOM   1233  HG  LEU    79      36.813  51.026  33.296  1.00  0.00           H
ATOM   1234  CD1 LEU    79      36.326  49.207  32.343  1.00  0.00           C
ATOM   1235 HD11 LEU    79      36.676  49.474  31.346  1.00  0.00           H
ATOM   1236 HD12 LEU    79      35.417  48.605  32.305  1.00  0.00           H
ATOM   1237 HD13 LEU    79      37.136  48.726  32.889  1.00  0.00           H
ATOM   1238  CD2 LEU    79      35.181  51.437  32.253  1.00  0.00           C
ATOM   1239 HD21 LEU    79      35.679  51.599  31.297  1.00  0.00           H
ATOM   1240 HD22 LEU    79      34.136  51.151  32.139  1.00  0.00           H
ATOM   1241 HD23 LEU    79      35.041  52.354  32.826  1.00  0.00           H
ATOM   1242  C   LEU    79      37.343  49.993  35.970  1.00  0.00           C
ATOM   1243  O   LEU    79      37.179  50.941  36.767  1.00  0.00           O
ATOM   1244  N   VAL    80      38.487  49.645  35.577  1.00  0.00           N
ATOM   1245  H   VAL    80      38.612  48.832  34.992  1.00  0.00           H
ATOM   1246  CA  VAL    80      39.746  50.191  36.046  1.00  0.00           C
ATOM   1247  HA  VAL    80      39.580  51.070  36.668  1.00  0.00           H
ATOM   1248  CB  VAL    80      40.470  49.179  36.913  1.00  0.00           C
ATOM   1249  HB  VAL    80      40.552  48.206  36.429  1.00  0.00           H
ATOM   1250  CG1 VAL    80      41.906  49.693  37.264  1.00  0.00           C
ATOM   1251 HG11 VAL    80      42.320  49.354  38.213  1.00  0.00           H
ATOM   1252 HG12 VAL    80      42.604  49.572  36.436  1.00  0.00           H
ATOM   1253 HG13 VAL    80      41.837  50.776  37.351  1.00  0.00           H
ATOM   1254  CG2 VAL    80      39.587  48.960  38.199  1.00  0.00           C
ATOM   1255 HG21 VAL    80      38.758  48.360  37.821  1.00  0.00           H
ATOM   1256 HG22 VAL    80      39.176  49.905  38.558  1.00  0.00           H
ATOM   1257 HG23 VAL    80      40.069  48.416  39.011  1.00  0.00           H
ATOM   1258  C   VAL    80      40.562  50.561  34.836  1.00  0.00           C
ATOM   1259  O   VAL    80      40.850  49.722  33.983  1.00  0.00           O
ATOM   1260  N   LYS    81      40.894  51.829  34.753  1.00  0.00           N
ATOM   1261  H   LYS    81      40.472  52.479  35.401  1.00  0.00           H
ATOM   1262  CA  LYS    81      41.786  52.482  33.791  1.00  0.00           C
ATOM   1263  HA  LYS    81      41.745  51.983  32.823  1.00  0.00           H
ATOM   1264  CB  LYS    81      41.231  53.928  33.486  1.00  0.00           C
ATOM   1265  HB2 LYS    81      40.173  53.856  33.234  1.00  0.00           H
ATOM   1266  HB3 LYS    81      41.228  54.659  34.294  1.00  0.00           H
ATOM   1267  CG  LYS    81      41.849  54.584  32.206  1.00  0.00           C
ATOM   1268  HG2 LYS    81      42.922  54.769  32.262  1.00  0.00           H
ATOM   1269  HG3 LYS    81      41.687  54.014  31.290  1.00  0.00           H
ATOM   1270  CD  LYS    81      41.241  55.927  31.866  1.00  0.00           C
ATOM   1271  HD2 LYS    81      40.222  55.837  32.243  1.00  0.00           H
ATOM   1272  HD3 LYS    81      41.717  56.768  32.371  1.00  0.00           H
ATOM   1273  CE  LYS    81      41.255  56.262  30.407  1.00  0.00           C
ATOM   1274  HE2 LYS    81      41.112  57.331  30.253  1.00  0.00           H
ATOM   1275  HE3 LYS    81      42.280  56.116  30.064  1.00  0.00           H
ATOM   1276  NZ  LYS    81      40.386  55.445  29.528  1.00  0.00           N
ATOM   1277  HZ1 LYS    81      40.505  55.788  28.586  1.00  0.00           H
ATOM   1278  HZ2 LYS    81      39.397  55.425  29.732  1.00  0.00           H
ATOM   1279  HZ3 LYS    81      40.672  54.478  29.479  1.00  0.00           H
ATOM   1280  C   LYS    81      43.216  52.623  34.442  1.00  0.00           C
ATOM   1281  O   LYS    81      43.435  53.561  35.198  1.00  0.00           O
ATOM   1282  N   LEU    82      44.156  51.733  34.130  1.00  0.00           N
ATOM   1283  H   LEU    82      44.031  51.294  33.229  1.00  0.00           H
ATOM   1284  CA  LEU    82      45.524  51.767  34.528  1.00  0.00           C
ATOM   1285  HA  LEU    82      45.632  51.966  35.594  1.00  0.00           H
ATOM   1286  CB  LEU    82      46.214  50.420  34.244  1.00  0.00           C
ATOM   1287  HB2 LEU    82      46.215  50.361  33.156  1.00  0.00           H
ATOM   1288  HB3 LEU    82      47.256  50.427  34.564  1.00  0.00           H
ATOM   1289  CG  LEU    82      45.577  49.190  34.801  1.00  0.00           C
ATOM   1290  HG  LEU    82      44.573  49.117  34.382  1.00  0.00           H
ATOM   1291  CD1 LEU    82      46.321  47.924  34.347  1.00  0.00           C
ATOM   1292 HD11 LEU    82      46.263  47.665  33.290  1.00  0.00           H
ATOM   1293 HD12 LEU    82      45.854  47.115  34.909  1.00  0.00           H
ATOM   1294 HD13 LEU    82      47.359  47.945  34.679  1.00  0.00           H
ATOM   1295  CD2 LEU    82      45.498  49.229  36.382  1.00  0.00           C
ATOM   1296 HD21 LEU    82      45.098  48.318  36.830  1.00  0.00           H
ATOM   1297 HD22 LEU    82      46.504  49.334  36.787  1.00  0.00           H
ATOM   1298 HD23 LEU    82      44.872  50.117  36.468  1.00  0.00           H
ATOM   1299  C   LEU    82      46.195  52.934  33.797  1.00  0.00           C
ATOM   1300  O   LEU    82      46.082  53.020  32.533  1.00  0.00           O
ATOM   1301  N   GLY    83      47.030  53.703  34.516  1.00  0.00           N
ATOM   1302  H   GLY    83      47.105  53.447  35.490  1.00  0.00           H
ATOM   1303  CA  GLY    83      47.596  54.945  34.138  1.00  0.00           C
ATOM   1304  HA2 GLY    83      46.804  55.462  33.596  1.00  0.00           H
ATOM   1305  HA3 GLY    83      47.759  55.501  35.062  1.00  0.00           H
ATOM   1306  C   GLY    83      49.007  54.986  33.504  1.00  0.00           C
ATOM   1307  O   GLY    83      49.419  55.998  32.901  1.00  0.00           O
ATOM   1308  N   GLY    84      49.783  53.924  33.586  1.00  0.00           N
ATOM   1309  H   GLY    84      49.383  53.046  33.885  1.00  0.00           H
ATOM   1310  CA  GLY    84      51.137  53.720  32.992  1.00  0.00           C
ATOM   1311  HA2 GLY    84      51.380  52.658  33.042  1.00  0.00           H
ATOM   1312  HA3 GLY    84      51.189  54.045  31.953  1.00  0.00           H
ATOM   1313  C   GLY    84      52.299  54.388  33.713  1.00  0.00           C
ATOM   1314  O   GLY    84      53.267  54.719  33.052  1.00  0.00           O
ATOM   1315  N   ASP    85      52.054  54.843  34.983  1.00  0.00           N
ATOM   1316  H   ASP    85      51.170  54.614  35.416  1.00  0.00           H
ATOM   1317  CA  ASP    85      52.778  55.678  35.834  1.00  0.00           C
ATOM   1318  HA  ASP    85      53.790  55.461  35.496  1.00  0.00           H
ATOM   1319  CB  ASP    85      52.284  57.143  35.625  1.00  0.00           C
ATOM   1320  HB2 ASP    85      52.733  57.725  36.430  1.00  0.00           H
ATOM   1321  HB3 ASP    85      52.684  57.542  34.693  1.00  0.00           H
ATOM   1322  CG  ASP    85      50.831  57.318  35.694  1.00  0.00           C
ATOM   1323  OD1 ASP    85      50.141  56.563  36.383  1.00  0.00           O
ATOM   1324  OD2 ASP    85      50.333  58.320  35.160  1.00  0.00           O
ATOM   1325  C   ASP    85      52.705  55.201  37.274  1.00  0.00           C
ATOM   1326  O   ASP    85      52.795  55.975  38.219  1.00  0.00           O
ATOM   1327  N   ARG    86      52.303  53.957  37.524  1.00  0.00           N
ATOM   1328  H   ARG    86      52.267  53.308  36.750  1.00  0.00           H
ATOM   1329  CA  ARG    86      51.807  53.399  38.822  1.00  0.00           C
ATOM   1330  HA  ARG    86      51.519  52.352  38.726  1.00  0.00           H
ATOM   1331  CB  ARG    86      53.012  53.591  39.799  1.00  0.00           C
ATOM   1332  HB2 ARG    86      53.208  54.643  40.005  1.00  0.00           H
ATOM   1333  HB3 ARG    86      52.739  53.120  40.743  1.00  0.00           H
ATOM   1334  CG  ARG    86      54.292  52.891  39.328  1.00  0.00           C
ATOM   1335  HG2 ARG    86      54.024  51.888  38.996  1.00  0.00           H
ATOM   1336  HG3 ARG    86      54.678  53.317  38.402  1.00  0.00           H
ATOM   1337  CD  ARG    86      55.379  52.798  40.389  1.00  0.00           C
ATOM   1338  HD2 ARG    86      55.607  53.809  40.728  1.00  0.00           H
ATOM   1339  HD3 ARG    86      55.118  52.046  41.133  1.00  0.00           H
ATOM   1340  NE  ARG    86      56.557  52.319  39.724  1.00  0.00           N
ATOM   1341  HE  ARG    86      57.120  52.987  39.217  1.00  0.00           H
ATOM   1342  CZ  ARG    86      56.828  51.082  39.549  1.00  0.00           C
ATOM   1343  NH1 ARG    86      56.097  50.067  40.003  1.00  0.00           N
ATOM   1344 HH11 ARG    86      55.204  50.247  40.440  1.00  0.00           H
ATOM   1345 HH12 ARG    86      56.341  49.092  39.906  1.00  0.00           H
ATOM   1346  NH2 ARG    86      58.045  50.770  39.236  1.00  0.00           N
ATOM   1347 HH21 ARG    86      58.718  51.521  39.192  1.00  0.00           H
ATOM   1348 HH22 ARG    86      58.255  49.791  39.103  1.00  0.00           H
ATOM   1349  C   ARG    86      50.389  53.830  39.347  1.00  0.00           C
ATOM   1350  O   ARG    86      50.041  53.414  40.482  1.00  0.00           O
ATOM   1351  N   THR    87      49.660  54.689  38.612  1.00  0.00           N
ATOM   1352  H   THR    87      50.055  54.897  37.706  1.00  0.00           H
ATOM   1353  CA  THR    87      48.321  55.137  39.117  1.00  0.00           C
ATOM   1354  HA  THR    87      48.142  54.993  40.183  1.00  0.00           H
ATOM   1355  CB  THR    87      48.082  56.668  39.079  1.00  0.00           C
ATOM   1356  HB  THR    87      47.066  56.886  39.407  1.00  0.00           H
ATOM   1357  CG2 THR    87      49.029  57.502  39.991  1.00  0.00           C
ATOM   1358 HG21 THR    87      48.875  58.575  39.878  1.00  0.00           H
ATOM   1359 HG22 THR    87      50.061  57.240  39.756  1.00  0.00           H
ATOM   1360 HG23 THR    87      48.812  57.153  41.001  1.00  0.00           H
ATOM   1361  OG1 THR    87      48.130  57.108  37.747  1.00  0.00           O
ATOM   1362  HG1 THR    87      48.996  56.944  37.368  1.00  0.00           H
ATOM   1363  C   THR    87      47.222  54.487  38.309  1.00  0.00           C
ATOM   1364  O   THR    87      47.411  53.824  37.289  1.00  0.00           O
ATOM   1365  N   PHE    88      45.942  54.728  38.669  1.00  0.00           N
ATOM   1366  H   PHE    88      45.651  55.331  39.425  1.00  0.00           H
ATOM   1367  CA  PHE    88      44.724  54.317  37.950  1.00  0.00           C
ATOM   1368  HA  PHE    88      44.949  54.409  36.888  1.00  0.00           H
ATOM   1369  CB  PHE    88      44.397  52.878  38.297  1.00  0.00           C
ATOM   1370  HB2 PHE    88      43.367  52.684  38.000  1.00  0.00           H
ATOM   1371  HB3 PHE    88      45.016  52.212  37.697  1.00  0.00           H
ATOM   1372  CG  PHE    88      44.644  52.391  39.729  1.00  0.00           C
ATOM   1373  CD1 PHE    88      43.821  52.872  40.696  1.00  0.00           C
ATOM   1374  HD1 PHE    88      43.022  53.583  40.545  1.00  0.00           H
ATOM   1375  CE1 PHE    88      43.945  52.281  41.997  1.00  0.00           C
ATOM   1376  HE1 PHE    88      43.347  52.630  42.827  1.00  0.00           H
ATOM   1377  CZ  PHE    88      44.930  51.313  42.314  1.00  0.00           C
ATOM   1378  HZ  PHE    88      45.153  50.838  43.258  1.00  0.00           H
ATOM   1379  CE2 PHE    88      45.864  50.961  41.307  1.00  0.00           C
ATOM   1380  HE2 PHE    88      46.576  50.152  41.372  1.00  0.00           H
ATOM   1381  CD2 PHE    88      45.712  51.426  40.026  1.00  0.00           C
ATOM   1382  HD2 PHE    88      46.380  51.126  39.233  1.00  0.00           H
ATOM   1383  C   PHE    88      43.598  55.254  38.282  1.00  0.00           C
ATOM   1384  O   PHE    88      43.697  55.999  39.283  1.00  0.00           O
ATOM   1385  N   ASP    89      42.494  55.248  37.485  1.00  0.00           N
ATOM   1386  H   ASP    89      42.594  54.559  36.753  1.00  0.00           H
ATOM   1387  CA  ASP    89      41.169  55.824  37.630  1.00  0.00           C
ATOM   1388  HA  ASP    89      41.079  56.284  38.613  1.00  0.00           H
ATOM   1389  CB  ASP    89      41.120  56.938  36.528  1.00  0.00           C
ATOM   1390  HB2 ASP    89      41.966  57.597  36.723  1.00  0.00           H
ATOM   1391  HB3 ASP    89      41.244  56.412  35.581  1.00  0.00           H
ATOM   1392  CG  ASP    89      39.832  57.805  36.593  1.00  0.00           C
ATOM   1393  OD1 ASP    89      38.839  57.364  37.183  1.00  0.00           O
ATOM   1394  OD2 ASP    89      39.756  58.872  35.924  1.00  0.00           O
ATOM   1395  C   ASP    89      40.138  54.728  37.685  1.00  0.00           C
ATOM   1396  O   ASP    89      40.037  53.929  36.761  1.00  0.00           O
ATOM   1397  N   THR    90      39.208  54.703  38.650  1.00  0.00           N
ATOM   1398  H   THR    90      39.261  55.445  39.332  1.00  0.00           H
ATOM   1399  CA  THR    90      38.389  53.447  38.893  1.00  0.00           C
ATOM   1400  HA  THR    90      38.360  52.920  37.940  1.00  0.00           H
ATOM   1401  CB  THR    90      38.962  52.628  40.055  1.00  0.00           C
ATOM   1402  HB  THR    90      38.395  51.717  40.248  1.00  0.00           H
ATOM   1403  CG2 THR    90      40.406  52.286  39.827  1.00  0.00           C
ATOM   1404 HG21 THR    90      40.523  51.917  38.809  1.00  0.00           H
ATOM   1405 HG22 THR    90      40.756  51.509  40.506  1.00  0.00           H
ATOM   1406 HG23 THR    90      41.114  53.109  39.922  1.00  0.00           H
ATOM   1407  OG1 THR    90      39.092  53.325  41.250  1.00  0.00           O
ATOM   1408  HG1 THR    90      39.644  54.060  40.970  1.00  0.00           H
ATOM   1409  C   THR    90      36.949  53.798  39.219  1.00  0.00           C
ATOM   1410  O   THR    90      36.758  54.877  39.734  1.00  0.00           O
ATOM   1411  N   THR    91      35.988  52.912  38.990  1.00  0.00           N
ATOM   1412  H   THR    91      36.253  52.075  38.488  1.00  0.00           H
ATOM   1413  CA  THR    91      34.575  53.245  39.070  1.00  0.00           C
ATOM   1414  HA  THR    91      34.277  53.929  39.864  1.00  0.00           H
ATOM   1415  CB  THR    91      34.113  54.053  37.810  1.00  0.00           C
ATOM   1416  HB  THR    91      34.351  53.616  36.840  1.00  0.00           H
ATOM   1417  CG2 THR    91      32.575  54.089  37.760  1.00  0.00           C
ATOM   1418 HG21 THR    91      32.233  54.937  37.167  1.00  0.00           H
ATOM   1419 HG22 THR    91      32.230  54.233  38.783  1.00  0.00           H
ATOM   1420 HG23 THR    91      32.290  53.163  37.260  1.00  0.00           H
ATOM   1421  OG1 THR    91      34.632  55.356  37.765  1.00  0.00           O
ATOM   1422  HG1 THR    91      35.458  55.272  37.282  1.00  0.00           H
ATOM   1423  C   THR    91      33.884  51.932  39.129  1.00  0.00           C
ATOM   1424  O   THR    91      34.233  51.149  38.292  1.00  0.00           O
ATOM   1425  N   GLN    92      32.907  51.781  40.061  1.00  0.00           N
ATOM   1426  H   GLN    92      32.664  52.448  40.780  1.00  0.00           H
ATOM   1427  CA  GLN    92      32.283  50.468  40.376  1.00  0.00           C
ATOM   1428  HA  GLN    92      32.458  49.758  39.569  1.00  0.00           H
ATOM   1429  CB  GLN    92      33.031  50.049  41.701  1.00  0.00           C
ATOM   1430  HB2 GLN    92      32.795  49.003  41.899  1.00  0.00           H
ATOM   1431  HB3 GLN    92      34.098  50.255  41.619  1.00  0.00           H
ATOM   1432  CG  GLN    92      32.629  50.772  43.017  1.00  0.00           C
ATOM   1433  HG2 GLN    92      32.721  51.857  42.983  1.00  0.00           H
ATOM   1434  HG3 GLN    92      31.588  50.497  43.190  1.00  0.00           H
ATOM   1435  CD  GLN    92      33.535  50.429  44.217  1.00  0.00           C
ATOM   1436  OE1 GLN    92      33.726  49.198  44.523  1.00  0.00           O
ATOM   1437  NE2 GLN    92      33.992  51.340  44.977  1.00  0.00           N
ATOM   1438 HE21 GLN    92      34.424  51.100  45.858  1.00  0.00           H
ATOM   1439 HE22 GLN    92      33.843  52.294  44.681  1.00  0.00           H
ATOM   1440  C   GLN    92      30.804  50.429  40.635  1.00  0.00           C
ATOM   1441  O   GLN    92      30.227  51.528  40.700  1.00  0.00           O
ATOM   1442  N   SER    93      30.154  49.284  40.743  1.00  0.00           N
ATOM   1443  H   SER    93      30.569  48.370  40.631  1.00  0.00           H
ATOM   1444  CA  SER    93      28.728  49.075  40.904  1.00  0.00           C
ATOM   1445  HA  SER    93      28.271  49.895  41.456  1.00  0.00           H
ATOM   1446  CB  SER    93      28.034  48.968  39.558  1.00  0.00           C
ATOM   1447  HB2 SER    93      28.226  49.890  39.009  1.00  0.00           H
ATOM   1448  HB3 SER    93      28.404  48.086  39.037  1.00  0.00           H
ATOM   1449  OG  SER    93      26.637  48.772  39.778  1.00  0.00           O
ATOM   1450  HG  SER    93      26.224  48.565  38.935  1.00  0.00           H
ATOM   1451  C   SER    93      28.494  47.773  41.679  1.00  0.00           C
ATOM   1452  O   SER    93      29.349  46.897  41.702  1.00  0.00           O
ATOM   1453  N   LYS    94      27.320  47.549  42.330  1.00  0.00           N
ATOM   1454  H   LYS    94      26.592  48.135  41.949  1.00  0.00           H
ATOM   1455  CA  LYS    94      26.825  46.507  43.129  1.00  0.00           C
ATOM   1456  HA  LYS    94      27.541  45.712  42.923  1.00  0.00           H
ATOM   1457  CB  LYS    94      26.938  46.940  44.658  1.00  0.00           C
ATOM   1458  HB2 LYS    94      26.445  46.131  45.196  1.00  0.00           H
ATOM   1459  HB3 LYS    94      27.925  46.983  45.117  1.00  0.00           H
ATOM   1460  CG  LYS    94      26.280  48.352  44.877  1.00  0.00           C
ATOM   1461  HG2 LYS    94      26.859  49.097  44.332  1.00  0.00           H
ATOM   1462  HG3 LYS    94      25.225  48.313  44.606  1.00  0.00           H
ATOM   1463  CD  LYS    94      26.330  48.986  46.245  1.00  0.00           C
ATOM   1464  HD2 LYS    94      27.358  48.944  46.606  1.00  0.00           H
ATOM   1465  HD3 LYS    94      25.979  50.017  46.274  1.00  0.00           H
ATOM   1466  CE  LYS    94      25.461  48.200  47.250  1.00  0.00           C
ATOM   1467  HE2 LYS    94      24.424  48.355  46.954  1.00  0.00           H
ATOM   1468  HE3 LYS    94      25.635  47.143  47.047  1.00  0.00           H
ATOM   1469  NZ  LYS    94      25.461  48.637  48.629  1.00  0.00           N
ATOM   1470  HZ1 LYS    94      26.379  48.695  49.049  1.00  0.00           H
ATOM   1471  HZ2 LYS    94      24.894  48.039  49.212  1.00  0.00           H
ATOM   1472  HZ3 LYS    94      25.076  49.560  48.769  1.00  0.00           H
ATOM   1473  C   LYS    94      25.385  46.084  42.813  1.00  0.00           C
ATOM   1474  O   LYS    94      24.500  46.812  42.377  1.00  0.00           O
ATOM   1475  N   TYR    95      25.200  44.789  42.990  1.00  0.00           N
ATOM   1476  H   TYR    95      25.929  44.316  43.505  1.00  0.00           H
ATOM   1477  CA  TYR    95      24.097  43.944  42.563  1.00  0.00           C
ATOM   1478  HA  TYR    95      23.169  44.506  42.453  1.00  0.00           H
ATOM   1479  CB  TYR    95      24.424  43.443  41.110  1.00  0.00           C
ATOM   1480  HB2 TYR    95      25.254  42.737  41.092  1.00  0.00           H
ATOM   1481  HB3 TYR    95      23.695  42.707  40.772  1.00  0.00           H
ATOM   1482  CG  TYR    95      24.745  44.464  40.049  1.00  0.00           C
ATOM   1483  CD1 TYR    95      23.688  45.084  39.331  1.00  0.00           C
ATOM   1484  HD1 TYR    95      22.650  44.858  39.530  1.00  0.00           H
ATOM   1485  CE1 TYR    95      24.085  46.137  38.455  1.00  0.00           C
ATOM   1486  HE1 TYR    95      23.366  46.729  37.909  1.00  0.00           H
ATOM   1487  CZ  TYR    95      25.422  46.493  38.266  1.00  0.00           C
ATOM   1488  OH  TYR    95      25.757  47.466  37.407  1.00  0.00           O
ATOM   1489  HH  TYR    95      24.963  47.939  37.146  1.00  0.00           H
ATOM   1490  CE2 TYR    95      26.439  45.797  38.995  1.00  0.00           C
ATOM   1491  HE2 TYR    95      27.473  46.099  38.915  1.00  0.00           H
ATOM   1492  CD2 TYR    95      26.072  44.856  39.966  1.00  0.00           C
ATOM   1493  HD2 TYR    95      26.868  44.519  40.614  1.00  0.00           H
ATOM   1494  C   TYR    95      23.951  42.867  43.682  1.00  0.00           C
ATOM   1495  O   TYR    95      24.820  41.982  43.705  1.00  0.00           O
ATOM   1496  N   ARG    96      22.921  42.891  44.517  1.00  0.00           N
ATOM   1497  H   ARG    96      22.268  43.648  44.369  1.00  0.00           H
ATOM   1498  CA  ARG    96      22.739  41.806  45.490  1.00  0.00           C
ATOM   1499  HA  ARG    96      23.723  41.582  45.902  1.00  0.00           H
ATOM   1500  CB  ARG    96      21.964  42.341  46.726  1.00  0.00           C
ATOM   1501  HB2 ARG    96      22.434  43.304  46.927  1.00  0.00           H
ATOM   1502  HB3 ARG    96      20.899  42.449  46.522  1.00  0.00           H
ATOM   1503  CG  ARG    96      21.994  41.620  48.072  1.00  0.00           C
ATOM   1504  HG2 ARG    96      22.995  41.266  48.317  1.00  0.00           H
ATOM   1505  HG3 ARG    96      21.620  42.390  48.747  1.00  0.00           H
ATOM   1506  CD  ARG    96      21.043  40.405  48.234  1.00  0.00           C
ATOM   1507  HD2 ARG    96      20.026  40.720  47.997  1.00  0.00           H
ATOM   1508  HD3 ARG    96      21.431  39.758  47.448  1.00  0.00           H
ATOM   1509  NE  ARG    96      21.088  39.914  49.631  1.00  0.00           N
ATOM   1510  HE  ARG    96      21.335  40.560  50.367  1.00  0.00           H
ATOM   1511  CZ  ARG    96      20.671  38.727  50.041  1.00  0.00           C
ATOM   1512  NH1 ARG    96      20.446  37.738  49.273  1.00  0.00           N
ATOM   1513 HH11 ARG    96      20.460  37.877  48.273  1.00  0.00           H
ATOM   1514 HH12 ARG    96      20.002  36.920  49.666  1.00  0.00           H
ATOM   1515  NH2 ARG    96      20.575  38.531  51.269  1.00  0.00           N
ATOM   1516 HH21 ARG    96      20.647  39.244  51.981  1.00  0.00           H
ATOM   1517 HH22 ARG    96      20.321  37.611  51.597  1.00  0.00           H
ATOM   1518  C   ARG    96      22.094  40.520  44.873  1.00  0.00           C
ATOM   1519  O   ARG    96      21.060  40.532  44.186  1.00  0.00           O
ATOM   1520  N   LEU    97      22.673  39.334  45.251  1.00  0.00           N
ATOM   1521  H   LEU    97      23.400  39.359  45.951  1.00  0.00           H
ATOM   1522  CA  LEU    97      22.277  37.973  44.790  1.00  0.00           C
ATOM   1523  HA  LEU    97      22.208  37.845  43.710  1.00  0.00           H
ATOM   1524  CB  LEU    97      23.421  37.074  45.237  1.00  0.00           C
ATOM   1525  HB2 LEU    97      24.344  37.471  44.815  1.00  0.00           H
ATOM   1526  HB3 LEU    97      23.508  37.136  46.321  1.00  0.00           H
ATOM   1527  CG  LEU    97      23.184  35.581  45.002  1.00  0.00           C
ATOM   1528  HG  LEU    97      22.177  35.370  45.360  1.00  0.00           H
ATOM   1529  CD1 LEU    97      23.338  35.279  43.550  1.00  0.00           C
ATOM   1530 HD11 LEU    97      24.253  35.675  43.110  1.00  0.00           H
ATOM   1531 HD12 LEU    97      22.477  35.598  42.962  1.00  0.00           H
ATOM   1532 HD13 LEU    97      23.427  34.198  43.433  1.00  0.00           H
ATOM   1533  CD2 LEU    97      24.116  34.689  45.842  1.00  0.00           C
ATOM   1534 HD21 LEU    97      23.787  34.881  46.863  1.00  0.00           H
ATOM   1535 HD22 LEU    97      23.853  33.640  45.702  1.00  0.00           H
ATOM   1536 HD23 LEU    97      25.148  35.040  45.869  1.00  0.00           H
ATOM   1537  C   LEU    97      20.908  37.539  45.387  1.00  0.00           C
ATOM   1538  O   LEU    97      20.639  37.694  46.533  1.00  0.00           O
ATOM   1539  N   PRO    98      19.928  36.950  44.612  1.00  0.00           N
ATOM   1540  CD  PRO    98      20.004  36.664  43.128  1.00  0.00           C
ATOM   1541  HD2 PRO    98      20.472  35.694  42.960  1.00  0.00           H
ATOM   1542  HD3 PRO    98      20.641  37.345  42.565  1.00  0.00           H
ATOM   1543  CG  PRO    98      18.517  36.622  42.714  1.00  0.00           C
ATOM   1544  HG2 PRO    98      18.353  36.178  41.732  1.00  0.00           H
ATOM   1545  HG3 PRO    98      18.155  37.637  42.545  1.00  0.00           H
ATOM   1546  CB  PRO    98      17.792  36.066  43.900  1.00  0.00           C
ATOM   1547  HB2 PRO    98      17.581  35.001  43.794  1.00  0.00           H
ATOM   1548  HB3 PRO    98      16.783  36.409  44.127  1.00  0.00           H
ATOM   1549  CA  PRO    98      18.717  36.377  45.110  1.00  0.00           C
ATOM   1550  HA  PRO    98      18.271  37.089  45.805  1.00  0.00           H
ATOM   1551  C   PRO    98      19.084  35.172  46.055  1.00  0.00           C
ATOM   1552  O   PRO    98      19.885  34.272  45.716  1.00  0.00           O
ATOM   1553  N   ASP    99      18.318  35.068  47.108  1.00  0.00           N
ATOM   1554  H   ASP    99      17.721  35.815  47.434  1.00  0.00           H
ATOM   1555  CA  ASP    99      18.583  33.920  48.051  1.00  0.00           C
ATOM   1556  HA  ASP    99      19.643  33.790  48.269  1.00  0.00           H
ATOM   1557  CB  ASP    99      17.879  34.040  49.421  1.00  0.00           C
ATOM   1558  HB2 ASP    99      16.795  33.918  49.408  1.00  0.00           H
ATOM   1559  HB3 ASP    99      18.365  33.240  49.979  1.00  0.00           H
ATOM   1560  CG  ASP    99      18.200  35.389  50.155  1.00  0.00           C
ATOM   1561  OD1 ASP    99      17.336  36.255  50.289  1.00  0.00           O
ATOM   1562  OD2 ASP    99      19.431  35.491  50.496  1.00  0.00           O
ATOM   1563  C   ASP    99      18.117  32.545  47.459  1.00  0.00           C
ATOM   1564  O   ASP    99      18.764  31.481  47.632  1.00  0.00           O
ATOM   1565  N   ALA   100      17.006  32.604  46.760  1.00  0.00           N
ATOM   1566  H   ALA   100      16.548  33.499  46.661  1.00  0.00           H
ATOM   1567  CA  ALA   100      16.479  31.479  45.981  1.00  0.00           C
ATOM   1568  HA  ALA   100      16.127  30.677  46.629  1.00  0.00           H
ATOM   1569  CB  ALA   100      15.212  31.931  45.252  1.00  0.00           C
ATOM   1570  HB1 ALA   100      14.442  32.490  45.785  1.00  0.00           H
ATOM   1571  HB2 ALA   100      14.816  31.108  44.656  1.00  0.00           H
ATOM   1572  HB3 ALA   100      15.502  32.470  44.351  1.00  0.00           H
ATOM   1573  C   ALA   100      17.500  30.985  44.937  1.00  0.00           C
ATOM   1574  O   ALA   100      17.552  29.794  44.792  1.00  0.00           O
ATOM   1575  N   MET   101      18.297  31.893  44.315  1.00  0.00           N
ATOM   1576  H   MET   101      18.122  32.876  44.464  1.00  0.00           H
ATOM   1577  CA  MET   101      19.348  31.571  43.354  1.00  0.00           C
ATOM   1578  HA  MET   101      18.906  30.986  42.548  1.00  0.00           H
ATOM   1579  CB  MET   101      19.903  32.850  42.661  1.00  0.00           C
ATOM   1580  HB2 MET   101      19.105  33.290  42.063  1.00  0.00           H
ATOM   1581  HB3 MET   101      20.224  33.601  43.382  1.00  0.00           H
ATOM   1582  CG  MET   101      21.016  32.521  41.728  1.00  0.00           C
ATOM   1583  HG2 MET   101      21.890  32.394  42.366  1.00  0.00           H
ATOM   1584  HG3 MET   101      20.848  31.706  41.023  1.00  0.00           H
ATOM   1585  SD  MET   101      21.499  33.977  40.778  1.00  0.00           S
ATOM   1586  CE  MET   101      20.292  34.085  39.369  1.00  0.00           C
ATOM   1587  HE1 MET   101      20.505  35.054  38.917  1.00  0.00           H
ATOM   1588  HE2 MET   101      20.199  33.128  38.855  1.00  0.00           H
ATOM   1589  HE3 MET   101      19.354  34.348  39.856  1.00  0.00           H
ATOM   1590  C   MET   101      20.470  30.754  43.873  1.00  0.00           C
ATOM   1591  O   MET   101      20.841  29.824  43.143  1.00  0.00           O
ATOM   1592  N   ARG   102      20.897  30.812  45.120  1.00  0.00           N
ATOM   1593  H   ARG   102      20.448  31.495  45.714  1.00  0.00           H
ATOM   1594  CA  ARG   102      21.971  29.935  45.714  1.00  0.00           C
ATOM   1595  HA  ARG   102      22.909  30.232  45.245  1.00  0.00           H
ATOM   1596  CB  ARG   102      22.028  30.176  47.174  1.00  0.00           C
ATOM   1597  HB2 ARG   102      20.987  30.003  47.443  1.00  0.00           H
ATOM   1598  HB3 ARG   102      22.681  29.400  47.576  1.00  0.00           H
ATOM   1599  CG  ARG   102      22.636  31.535  47.627  1.00  0.00           C
ATOM   1600  HG2 ARG   102      23.548  31.603  47.033  1.00  0.00           H
ATOM   1601  HG3 ARG   102      21.942  32.343  47.397  1.00  0.00           H
ATOM   1602  CD  ARG   102      23.042  31.538  49.103  1.00  0.00           C
ATOM   1603  HD2 ARG   102      22.247  31.144  49.735  1.00  0.00           H
ATOM   1604  HD3 ARG   102      23.909  30.887  49.210  1.00  0.00           H
ATOM   1605  NE  ARG   102      23.478  32.835  49.609  1.00  0.00           N
ATOM   1606  HE  ARG   102      24.382  33.065  49.220  1.00  0.00           H
ATOM   1607  CZ  ARG   102      22.702  33.762  50.102  1.00  0.00           C
ATOM   1608  NH1 ARG   102      21.427  33.656  50.086  1.00  0.00           N
ATOM   1609 HH11 ARG   102      21.052  32.718  50.073  1.00  0.00           H
ATOM   1610 HH12 ARG   102      20.826  34.444  50.279  1.00  0.00           H
ATOM   1611  NH2 ARG   102      23.156  34.880  50.469  1.00  0.00           N
ATOM   1612 HH21 ARG   102      24.131  35.127  50.370  1.00  0.00           H
ATOM   1613 HH22 ARG   102      22.574  35.339  51.155  1.00  0.00           H
ATOM   1614  C   ARG   102      21.770  28.478  45.460  1.00  0.00           C
ATOM   1615  O   ARG   102      22.770  27.783  45.403  1.00  0.00           O
ATOM   1616  N   THR   103      20.559  27.929  45.286  1.00  0.00           N
ATOM   1617  H   THR   103      19.773  28.564  45.268  1.00  0.00           H
ATOM   1618  CA  THR   103      20.405  26.466  45.119  1.00  0.00           C
ATOM   1619  HA  THR   103      21.293  25.859  44.939  1.00  0.00           H
ATOM   1620  CB  THR   103      19.783  25.913  46.355  1.00  0.00           C
ATOM   1621  HB  THR   103      19.593  24.860  46.145  1.00  0.00           H
ATOM   1622  CG2 THR   103      20.577  26.144  47.632  1.00  0.00           C
ATOM   1623 HG21 THR   103      20.884  27.176  47.802  1.00  0.00           H
ATOM   1624 HG22 THR   103      21.435  25.472  47.600  1.00  0.00           H
ATOM   1625 HG23 THR   103      20.080  25.824  48.549  1.00  0.00           H
ATOM   1626  OG1 THR   103      18.582  26.551  46.588  1.00  0.00           O
ATOM   1627  HG1 THR   103      18.797  27.458  46.820  1.00  0.00           H
ATOM   1628  C   THR   103      19.594  26.150  43.908  1.00  0.00           C
ATOM   1629  O   THR   103      18.947  25.105  43.724  1.00  0.00           O
ATOM   1630  N   THR   104      19.469  27.171  43.027  1.00  0.00           N
ATOM   1631  H   THR   104      20.005  28.017  43.154  1.00  0.00           H
ATOM   1632  CA  THR   104      18.488  27.059  41.955  1.00  0.00           C
ATOM   1633  HA  THR   104      17.471  26.937  42.329  1.00  0.00           H
ATOM   1634  CB  THR   104      18.409  28.399  41.206  1.00  0.00           C
ATOM   1635  HB  THR   104      18.140  29.262  41.817  1.00  0.00           H
ATOM   1636  CG2 THR   104      19.621  28.822  40.354  1.00  0.00           C
ATOM   1637 HG21 THR   104      19.732  29.894  40.189  1.00  0.00           H
ATOM   1638 HG22 THR   104      19.469  28.414  39.355  1.00  0.00           H
ATOM   1639 HG23 THR   104      20.530  28.416  40.797  1.00  0.00           H
ATOM   1640  OG1 THR   104      17.363  28.133  40.283  1.00  0.00           O
ATOM   1641  HG1 THR   104      17.220  29.063  40.095  1.00  0.00           H
ATOM   1642  C   THR   104      18.764  25.877  41.019  1.00  0.00           C
ATOM   1643  O   THR   104      19.960  25.645  40.818  1.00  0.00           O
ATOM   1644  N   GLN   105      17.779  25.101  40.588  1.00  0.00           N
ATOM   1645  H   GLN   105      16.806  25.334  40.732  1.00  0.00           H
ATOM   1646  CA  GLN   105      18.000  23.816  39.815  1.00  0.00           C
ATOM   1647  HA  GLN   105      19.008  23.503  40.088  1.00  0.00           H
ATOM   1648  CB  GLN   105      16.997  22.721  40.278  1.00  0.00           C
ATOM   1649  HB2 GLN   105      16.019  23.180  40.137  1.00  0.00           H
ATOM   1650  HB3 GLN   105      17.049  21.852  39.621  1.00  0.00           H
ATOM   1651  CG  GLN   105      17.115  22.215  41.721  1.00  0.00           C
ATOM   1652  HG2 GLN   105      16.779  22.916  42.485  1.00  0.00           H
ATOM   1653  HG3 GLN   105      16.279  21.520  41.801  1.00  0.00           H
ATOM   1654  CD  GLN   105      18.511  21.584  42.039  1.00  0.00           C
ATOM   1655  OE1 GLN   105      18.847  20.584  41.457  1.00  0.00           O
ATOM   1656  NE2 GLN   105      19.319  22.177  42.902  1.00  0.00           N
ATOM   1657 HE21 GLN   105      20.112  21.701  43.308  1.00  0.00           H
ATOM   1658 HE22 GLN   105      19.078  23.096  43.246  1.00  0.00           H
ATOM   1659  C   GLN   105      18.195  24.017  38.345  1.00  0.00           C
ATOM   1660  O   GLN   105      17.383  23.581  37.520  1.00  0.00           O
ATOM   1661  N   ASN   106      19.266  24.789  37.936  1.00  0.00           N
ATOM   1662  H   ASN   106      19.964  25.119  38.588  1.00  0.00           H
ATOM   1663  CA  ASN   106      19.439  25.467  36.640  1.00  0.00           C
ATOM   1664  HA  ASN   106      19.073  24.733  35.924  1.00  0.00           H
ATOM   1665  CB  ASN   106      18.505  26.681  36.625  1.00  0.00           C
ATOM   1666  HB2 ASN   106      18.738  27.357  37.448  1.00  0.00           H
ATOM   1667  HB3 ASN   106      18.682  27.350  35.783  1.00  0.00           H
ATOM   1668  CG  ASN   106      17.070  26.341  36.659  1.00  0.00           C
ATOM   1669  OD1 ASN   106      16.517  26.133  35.662  1.00  0.00           O
ATOM   1670  ND2 ASN   106      16.403  26.406  37.771  1.00  0.00           N
ATOM   1671 HD21 ASN   106      16.780  26.847  38.597  1.00  0.00           H
ATOM   1672 HD22 ASN   106      15.548  25.875  37.867  1.00  0.00           H
ATOM   1673  C   ASN   106      20.911  25.916  36.384  1.00  0.00           C
ATOM   1674  O   ASN   106      21.415  26.908  36.993  1.00  0.00           O
ATOM   1675  N   PRO   107      21.697  25.172  35.591  1.00  0.00           N
ATOM   1676  CD  PRO   107      21.342  23.849  35.047  1.00  0.00           C
ATOM   1677  HD2 PRO   107      20.928  23.956  34.044  1.00  0.00           H
ATOM   1678  HD3 PRO   107      20.672  23.230  35.644  1.00  0.00           H
ATOM   1679  CG  PRO   107      22.700  23.119  34.989  1.00  0.00           C
ATOM   1680  HG2 PRO   107      22.618  22.319  34.254  1.00  0.00           H
ATOM   1681  HG3 PRO   107      22.796  22.537  35.906  1.00  0.00           H
ATOM   1682  CB  PRO   107      23.725  24.257  34.668  1.00  0.00           C
ATOM   1683  HB2 PRO   107      23.569  24.476  33.612  1.00  0.00           H
ATOM   1684  HB3 PRO   107      24.692  23.918  35.041  1.00  0.00           H
ATOM   1685  CA  PRO   107      23.123  25.450  35.472  1.00  0.00           C
ATOM   1686  HA  PRO   107      23.471  25.358  36.501  1.00  0.00           H
ATOM   1687  C   PRO   107      23.553  26.761  34.862  1.00  0.00           C
ATOM   1688  O   PRO   107      24.724  27.167  35.044  1.00  0.00           O
ATOM   1689  N   ASP   108      22.712  27.450  34.114  1.00  0.00           N
ATOM   1690  H   ASP   108      21.757  27.138  34.017  1.00  0.00           H
ATOM   1691  CA  ASP   108      23.041  28.717  33.435  1.00  0.00           C
ATOM   1692  HA  ASP   108      24.129  28.700  33.377  1.00  0.00           H
ATOM   1693  CB  ASP   108      22.547  28.823  32.005  1.00  0.00           C
ATOM   1694  HB2 ASP   108      21.460  28.862  31.936  1.00  0.00           H
ATOM   1695  HB3 ASP   108      22.967  29.757  31.629  1.00  0.00           H
ATOM   1696  CG  ASP   108      22.958  27.693  31.097  1.00  0.00           C
ATOM   1697  OD1 ASP   108      22.489  27.614  29.931  1.00  0.00           O
ATOM   1698  OD2 ASP   108      23.865  26.946  31.435  1.00  0.00           O
ATOM   1699  C   ASP   108      22.701  30.008  34.257  1.00  0.00           C
ATOM   1700  O   ASP   108      23.374  31.007  34.095  1.00  0.00           O
ATOM   1701  N   GLU   109      21.633  29.910  35.065  1.00  0.00           N
ATOM   1702  H   GLU   109      21.310  28.965  35.217  1.00  0.00           H
ATOM   1703  CA  GLU   109      20.880  31.032  35.639  1.00  0.00           C
ATOM   1704  HA  GLU   109      20.376  31.584  34.846  1.00  0.00           H
ATOM   1705  CB  GLU   109      19.788  30.481  36.621  1.00  0.00           C
ATOM   1706  HB2 GLU   109      20.088  29.588  37.168  1.00  0.00           H
ATOM   1707  HB3 GLU   109      19.591  31.128  37.477  1.00  0.00           H
ATOM   1708  CG  GLU   109      18.457  30.221  35.901  1.00  0.00           C
ATOM   1709  HG2 GLU   109      18.420  29.395  35.191  1.00  0.00           H
ATOM   1710  HG3 GLU   109      17.787  29.917  36.706  1.00  0.00           H
ATOM   1711  CD  GLU   109      17.915  31.444  35.118  1.00  0.00           C
ATOM   1712  OE1 GLU   109      17.404  32.393  35.715  1.00  0.00           O
ATOM   1713  OE2 GLU   109      18.048  31.363  33.889  1.00  0.00           O
ATOM   1714  C   GLU   109      21.695  32.074  36.373  1.00  0.00           C
ATOM   1715  O   GLU   109      21.654  33.295  36.078  1.00  0.00           O
ATOM   1716  N   LEU   110      22.534  31.645  37.359  1.00  0.00           N
ATOM   1717  H   LEU   110      22.580  30.652  37.539  1.00  0.00           H
ATOM   1718  CA  LEU   110      23.552  32.489  38.005  1.00  0.00           C
ATOM   1719  HA  LEU   110      22.980  33.201  38.601  1.00  0.00           H
ATOM   1720  CB  LEU   110      24.365  31.597  38.934  1.00  0.00           C
ATOM   1721  HB2 LEU   110      23.829  31.266  39.825  1.00  0.00           H
ATOM   1722  HB3 LEU   110      24.548  30.721  38.311  1.00  0.00           H
ATOM   1723  CG  LEU   110      25.633  32.277  39.451  1.00  0.00           C
ATOM   1724  HG  LEU   110      26.276  32.521  38.606  1.00  0.00           H
ATOM   1725  CD1 LEU   110      25.337  33.552  40.259  1.00  0.00           C
ATOM   1726 HD11 LEU   110      24.456  33.544  40.902  1.00  0.00           H
ATOM   1727 HD12 LEU   110      25.249  34.367  39.540  1.00  0.00           H
ATOM   1728 HD13 LEU   110      26.209  33.649  40.907  1.00  0.00           H
ATOM   1729  CD2 LEU   110      26.446  31.294  40.197  1.00  0.00           C
ATOM   1730 HD21 LEU   110      26.478  30.346  39.661  1.00  0.00           H
ATOM   1731 HD22 LEU   110      27.464  31.607  40.431  1.00  0.00           H
ATOM   1732 HD23 LEU   110      25.936  30.974  41.107  1.00  0.00           H
ATOM   1733  C   LEU   110      24.377  33.291  37.022  1.00  0.00           C
ATOM   1734  O   LEU   110      24.459  34.506  37.229  1.00  0.00           O
ATOM   1735  N   TRP   111      24.995  32.673  36.043  1.00  0.00           N
ATOM   1736  H   TRP   111      24.738  31.710  35.878  1.00  0.00           H
ATOM   1737  CA  TRP   111      25.929  33.387  35.189  1.00  0.00           C
ATOM   1738  HA  TRP   111      26.641  33.997  35.745  1.00  0.00           H
ATOM   1739  CB  TRP   111      26.621  32.292  34.321  1.00  0.00           C
ATOM   1740  HB2 TRP   111      25.847  31.851  33.692  1.00  0.00           H
ATOM   1741  HB3 TRP   111      27.404  32.706  33.686  1.00  0.00           H
ATOM   1742  CG  TRP   111      27.286  31.202  35.175  1.00  0.00           C
ATOM   1743  CD1 TRP   111      26.854  29.884  35.317  1.00  0.00           C
ATOM   1744  HD1 TRP   111      25.947  29.467  34.902  1.00  0.00           H
ATOM   1745  NE1 TRP   111      27.766  29.128  36.080  1.00  0.00           N
ATOM   1746  HE1 TRP   111      27.649  28.127  36.140  1.00  0.00           H
ATOM   1747  CE2 TRP   111      28.777  29.957  36.591  1.00  0.00           C
ATOM   1748  CZ2 TRP   111      29.880  29.614  37.430  1.00  0.00           C
ATOM   1749  HZ2 TRP   111      30.040  28.635  37.856  1.00  0.00           H
ATOM   1750  CH2 TRP   111      30.727  30.687  37.891  1.00  0.00           C
ATOM   1751  HH2 TRP   111      31.491  30.620  38.651  1.00  0.00           H
ATOM   1752  CZ3 TRP   111      30.525  31.954  37.344  1.00  0.00           C
ATOM   1753  HZ3 TRP   111      31.284  32.668  37.630  1.00  0.00           H
ATOM   1754  CE3 TRP   111      29.429  32.237  36.458  1.00  0.00           C
ATOM   1755  HE3 TRP   111      29.360  33.201  35.976  1.00  0.00           H
ATOM   1756  CD2 TRP   111      28.469  31.234  36.076  1.00  0.00           C
ATOM   1757  C   TRP   111      25.180  34.359  34.257  1.00  0.00           C
ATOM   1758  O   TRP   111      25.743  35.350  33.802  1.00  0.00           O
ATOM   1759  N   GLU   112      23.885  34.133  33.896  1.00  0.00           N
ATOM   1760  H   GLU   112      23.597  33.217  34.210  1.00  0.00           H
ATOM   1761  CA  GLU   112      22.936  34.948  33.132  1.00  0.00           C
ATOM   1762  HA  GLU   112      23.541  35.246  32.276  1.00  0.00           H
ATOM   1763  CB  GLU   112      21.696  34.151  32.640  1.00  0.00           C
ATOM   1764  HB2 GLU   112      21.163  33.689  33.470  1.00  0.00           H
ATOM   1765  HB3 GLU   112      20.914  34.797  32.239  1.00  0.00           H
ATOM   1766  CG  GLU   112      22.118  33.079  31.593  1.00  0.00           C
ATOM   1767  HG2 GLU   112      23.135  33.258  31.240  1.00  0.00           H
ATOM   1768  HG3 GLU   112      22.123  32.078  32.026  1.00  0.00           H
ATOM   1769  CD  GLU   112      21.241  33.137  30.288  1.00  0.00           C
ATOM   1770  OE1 GLU   112      20.997  34.280  29.802  1.00  0.00           O
ATOM   1771  OE2 GLU   112      20.845  32.073  29.726  1.00  0.00           O
ATOM   1772  C   GLU   112      22.608  36.285  33.907  1.00  0.00           C
ATOM   1773  O   GLU   112      22.517  37.330  33.299  1.00  0.00           O
ATOM   1774  N   PHE   113      22.612  36.207  35.216  1.00  0.00           N
ATOM   1775  H   PHE   113      22.781  35.385  35.777  1.00  0.00           H
ATOM   1776  CA  PHE   113      22.344  37.328  36.033  1.00  0.00           C
ATOM   1777  HA  PHE   113      21.520  37.948  35.679  1.00  0.00           H
ATOM   1778  CB  PHE   113      21.900  36.694  37.353  1.00  0.00           C
ATOM   1779  HB2 PHE   113      20.815  36.631  37.430  1.00  0.00           H
ATOM   1780  HB3 PHE   113      22.286  35.688  37.519  1.00  0.00           H
ATOM   1781  CG  PHE   113      22.303  37.595  38.570  1.00  0.00           C
ATOM   1782  CD1 PHE   113      21.789  38.898  38.672  1.00  0.00           C
ATOM   1783  HD1 PHE   113      21.157  39.179  37.843  1.00  0.00           H
ATOM   1784  CE1 PHE   113      22.106  39.679  39.808  1.00  0.00           C
ATOM   1785  HE1 PHE   113      21.743  40.693  39.889  1.00  0.00           H
ATOM   1786  CZ  PHE   113      22.965  39.217  40.816  1.00  0.00           C
ATOM   1787  HZ  PHE   113      23.211  39.861  41.647  1.00  0.00           H
ATOM   1788  CE2 PHE   113      23.437  37.900  40.723  1.00  0.00           C
ATOM   1789  HE2 PHE   113      24.063  37.485  41.500  1.00  0.00           H
ATOM   1790  CD2 PHE   113      23.054  37.087  39.575  1.00  0.00           C
ATOM   1791  HD2 PHE   113      23.446  36.082  39.517  1.00  0.00           H
ATOM   1792  C   PHE   113      23.591  38.275  36.178  1.00  0.00           C
ATOM   1793  O   PHE   113      23.515  39.477  36.030  1.00  0.00           O
ATOM   1794  N   ILE   114      24.769  37.604  36.324  1.00  0.00           N
ATOM   1795  H   ILE   114      24.732  36.596  36.280  1.00  0.00           H
ATOM   1796  CA  ILE   114      26.088  38.336  36.360  1.00  0.00           C
ATOM   1797  HA  ILE   114      25.935  39.076  37.145  1.00  0.00           H
ATOM   1798  CB  ILE   114      27.348  37.492  36.654  1.00  0.00           C
ATOM   1799  HB  ILE   114      27.416  36.714  35.894  1.00  0.00           H
ATOM   1800  CG2 ILE   114      28.717  38.315  36.634  1.00  0.00           C
ATOM   1801 HG21 ILE   114      29.543  37.621  36.788  1.00  0.00           H
ATOM   1802 HG22 ILE   114      28.706  39.101  37.390  1.00  0.00           H
ATOM   1803 HG23 ILE   114      28.986  38.712  35.655  1.00  0.00           H
ATOM   1804  CG1 ILE   114      27.249  36.744  38.041  1.00  0.00           C
ATOM   1805 HG12 ILE   114      27.457  37.462  38.834  1.00  0.00           H
ATOM   1806 HG13 ILE   114      26.235  36.369  38.176  1.00  0.00           H
ATOM   1807  CD1 ILE   114      28.203  35.602  38.023  1.00  0.00           C
ATOM   1808 HD11 ILE   114      28.153  35.141  37.036  1.00  0.00           H
ATOM   1809 HD12 ILE   114      27.814  34.906  38.766  1.00  0.00           H
ATOM   1810 HD13 ILE   114      29.206  35.939  38.286  1.00  0.00           H
ATOM   1811  C   ILE   114      26.308  39.066  35.011  1.00  0.00           C
ATOM   1812  O   ILE   114      26.740  40.230  35.037  1.00  0.00           O
ATOM   1813  N   ALA   115      26.023  38.336  33.932  1.00  0.00           N
ATOM   1814  H   ALA   115      25.732  37.373  34.017  1.00  0.00           H
ATOM   1815  CA  ALA   115      26.195  38.772  32.494  1.00  0.00           C
ATOM   1816  HA  ALA   115      27.183  39.172  32.267  1.00  0.00           H
ATOM   1817  CB  ALA   115      25.953  37.610  31.540  1.00  0.00           C
ATOM   1818  HB1 ALA   115      26.626  36.785  31.769  1.00  0.00           H
ATOM   1819  HB2 ALA   115      26.252  37.881  30.528  1.00  0.00           H
ATOM   1820  HB3 ALA   115      24.929  37.278  31.713  1.00  0.00           H
ATOM   1821  C   ALA   115      25.096  39.848  32.114  1.00  0.00           C
ATOM   1822  O   ALA   115      25.436  40.728  31.327  1.00  0.00           O
ATOM   1823  N   ASP   116      23.850  39.786  32.662  1.00  0.00           N
ATOM   1824  H   ASP   116      23.619  38.912  33.113  1.00  0.00           H
ATOM   1825  CA  ASP   116      23.058  40.970  32.700  1.00  0.00           C
ATOM   1826  HA  ASP   116      22.902  41.308  31.676  1.00  0.00           H
ATOM   1827  CB  ASP   116      21.727  40.715  33.424  1.00  0.00           C
ATOM   1828  HB2 ASP   116      21.778  40.294  34.428  1.00  0.00           H
ATOM   1829  HB3 ASP   116      21.215  41.668  33.554  1.00  0.00           H
ATOM   1830  CG  ASP   116      20.662  39.869  32.695  1.00  0.00           C
ATOM   1831  OD1 ASP   116      20.813  39.663  31.472  1.00  0.00           O
ATOM   1832  OD2 ASP   116      19.697  39.456  33.340  1.00  0.00           O
ATOM   1833  C   ASP   116      23.627  42.193  33.457  1.00  0.00           C
ATOM   1834  O   ASP   116      23.372  43.382  33.169  1.00  0.00           O
ATOM   1835  N   SER   117      24.333  41.956  34.524  1.00  0.00           N
ATOM   1836  H   SER   117      24.493  40.971  34.675  1.00  0.00           H
ATOM   1837  CA  SER   117      24.858  42.927  35.469  1.00  0.00           C
ATOM   1838  HA  SER   117      24.115  43.706  35.642  1.00  0.00           H
ATOM   1839  CB  SER   117      25.144  42.431  36.880  1.00  0.00           C
ATOM   1840  HB2 SER   117      25.991  41.745  36.846  1.00  0.00           H
ATOM   1841  HB3 SER   117      25.567  43.246  37.468  1.00  0.00           H
ATOM   1842  OG  SER   117      24.038  41.899  37.653  1.00  0.00           O
ATOM   1843  HG  SER   117      23.845  41.037  37.279  1.00  0.00           H
ATOM   1844  C   SER   117      26.010  43.730  34.849  1.00  0.00           C
ATOM   1845  O   SER   117      26.048  44.893  34.845  1.00  0.00           O
ATOM   1846  N   LEU   118      26.880  42.999  34.126  1.00  0.00           N
ATOM   1847  H   LEU   118      26.977  42.016  34.334  1.00  0.00           H
ATOM   1848  CA  LEU   118      27.971  43.534  33.292  1.00  0.00           C
ATOM   1849  HA  LEU   118      28.641  44.297  33.689  1.00  0.00           H
ATOM   1850  CB  LEU   118      28.752  42.311  32.756  1.00  0.00           C
ATOM   1851  HB2 LEU   118      28.101  41.444  32.654  1.00  0.00           H
ATOM   1852  HB3 LEU   118      29.153  42.527  31.766  1.00  0.00           H
ATOM   1853  CG  LEU   118      29.843  41.924  33.771  1.00  0.00           C
ATOM   1854  HG  LEU   118      29.468  42.163  34.766  1.00  0.00           H
ATOM   1855  CD1 LEU   118      30.152  40.421  33.674  1.00  0.00           C
ATOM   1856 HD11 LEU   118      30.818  40.208  34.509  1.00  0.00           H
ATOM   1857 HD12 LEU   118      30.524  40.150  32.685  1.00  0.00           H
ATOM   1858 HD13 LEU   118      29.247  39.843  33.863  1.00  0.00           H
ATOM   1859  CD2 LEU   118      31.088  42.772  33.441  1.00  0.00           C
ATOM   1860 HD21 LEU   118      31.544  42.490  32.492  1.00  0.00           H
ATOM   1861 HD22 LEU   118      30.849  43.835  33.473  1.00  0.00           H
ATOM   1862 HD23 LEU   118      31.860  42.630  34.196  1.00  0.00           H
ATOM   1863  C   LEU   118      27.397  44.348  32.123  1.00  0.00           C
ATOM   1864  O   LEU   118      27.831  45.468  31.872  1.00  0.00           O
ATOM   1865  N   LYS   119      26.433  43.742  31.404  1.00  0.00           N
ATOM   1866  H   LYS   119      26.157  42.801  31.647  1.00  0.00           H
ATOM   1867  CA  LYS   119      25.662  44.400  30.322  1.00  0.00           C
ATOM   1868  HA  LYS   119      26.355  44.644  29.516  1.00  0.00           H
ATOM   1869  CB  LYS   119      24.513  43.488  29.877  1.00  0.00           C
ATOM   1870  HB2 LYS   119      24.753  42.529  29.417  1.00  0.00           H
ATOM   1871  HB3 LYS   119      23.988  43.290  30.812  1.00  0.00           H
ATOM   1872  CG  LYS   119      23.498  44.137  28.948  1.00  0.00           C
ATOM   1873  HG2 LYS   119      22.634  43.481  28.839  1.00  0.00           H
ATOM   1874  HG3 LYS   119      23.152  45.079  29.374  1.00  0.00           H
ATOM   1875  CD  LYS   119      24.037  44.408  27.543  1.00  0.00           C
ATOM   1876  HD2 LYS   119      24.915  45.037  27.690  1.00  0.00           H
ATOM   1877  HD3 LYS   119      24.207  43.439  27.072  1.00  0.00           H
ATOM   1878  CE  LYS   119      23.080  45.227  26.658  1.00  0.00           C
ATOM   1879  HE2 LYS   119      23.145  46.268  26.972  1.00  0.00           H
ATOM   1880  HE3 LYS   119      23.453  45.212  25.634  1.00  0.00           H
ATOM   1881  NZ  LYS   119      21.679  44.813  26.738  1.00  0.00           N
ATOM   1882  HZ1 LYS   119      21.671  43.803  26.711  1.00  0.00           H
ATOM   1883  HZ2 LYS   119      21.146  45.036  25.910  1.00  0.00           H
ATOM   1884  HZ3 LYS   119      21.289  45.174  27.596  1.00  0.00           H
ATOM   1885  C   LYS   119      25.147  45.783  30.865  1.00  0.00           C
ATOM   1886  O   LYS   119      25.559  46.757  30.275  1.00  0.00           O
ATOM   1887  N   ALA   120      24.524  45.839  32.108  1.00  0.00           N
ATOM   1888  H   ALA   120      24.206  44.961  32.493  1.00  0.00           H
ATOM   1889  CA  ALA   120      24.014  47.117  32.688  1.00  0.00           C
ATOM   1890  HA  ALA   120      23.380  47.566  31.923  1.00  0.00           H
ATOM   1891  CB  ALA   120      23.138  46.803  33.899  1.00  0.00           C
ATOM   1892  HB1 ALA   120      23.716  46.667  34.813  1.00  0.00           H
ATOM   1893  HB2 ALA   120      22.373  46.045  33.726  1.00  0.00           H
ATOM   1894  HB3 ALA   120      22.511  47.679  34.060  1.00  0.00           H
ATOM   1895  C   ALA   120      25.163  48.097  33.000  1.00  0.00           C
ATOM   1896  O   ALA   120      24.953  49.268  32.814  1.00  0.00           O
ATOM   1897  N   PHE   121      26.299  47.569  33.403  1.00  0.00           N
ATOM   1898  H   PHE   121      26.252  46.569  33.539  1.00  0.00           H
ATOM   1899  CA  PHE   121      27.443  48.445  33.678  1.00  0.00           C
ATOM   1900  HA  PHE   121      27.022  49.245  34.287  1.00  0.00           H
ATOM   1901  CB  PHE   121      28.421  47.645  34.560  1.00  0.00           C
ATOM   1902  HB2 PHE   121      27.816  47.061  35.252  1.00  0.00           H
ATOM   1903  HB3 PHE   121      28.898  46.912  33.909  1.00  0.00           H
ATOM   1904  CG  PHE   121      29.606  48.377  35.134  1.00  0.00           C
ATOM   1905  CD1 PHE   121      29.423  49.231  36.241  1.00  0.00           C
ATOM   1906  HD1 PHE   121      28.433  49.389  36.645  1.00  0.00           H
ATOM   1907  CE1 PHE   121      30.519  49.857  36.813  1.00  0.00           C
ATOM   1908  HE1 PHE   121      30.425  50.503  37.673  1.00  0.00           H
ATOM   1909  CZ  PHE   121      31.843  49.521  36.351  1.00  0.00           C
ATOM   1910  HZ  PHE   121      32.669  49.921  36.921  1.00  0.00           H
ATOM   1911  CE2 PHE   121      32.006  48.629  35.290  1.00  0.00           C
ATOM   1912  HE2 PHE   121      33.032  48.366  35.078  1.00  0.00           H
ATOM   1913  CD2 PHE   121      30.906  48.023  34.669  1.00  0.00           C
ATOM   1914  HD2 PHE   121      30.972  47.204  33.968  1.00  0.00           H
ATOM   1915  C   PHE   121      28.066  48.964  32.441  1.00  0.00           C
ATOM   1916  O   PHE   121      28.279  50.166  32.303  1.00  0.00           O
ATOM   1917  N   ILE   122      28.272  48.169  31.383  1.00  0.00           N
ATOM   1918  H   ILE   122      27.943  47.214  31.403  1.00  0.00           H
ATOM   1919  CA  ILE   122      28.886  48.598  30.011  1.00  0.00           C
ATOM   1920  HA  ILE   122      29.776  49.197  30.198  1.00  0.00           H
ATOM   1921  CB  ILE   122      29.314  47.255  29.239  1.00  0.00           C
ATOM   1922  HB  ILE   122      28.461  46.577  29.212  1.00  0.00           H
ATOM   1923  CG2 ILE   122      29.492  47.450  27.717  1.00  0.00           C
ATOM   1924 HG21 ILE   122      30.247  48.180  27.422  1.00  0.00           H
ATOM   1925 HG22 ILE   122      28.582  47.961  27.408  1.00  0.00           H
ATOM   1926 HG23 ILE   122      29.617  46.557  27.104  1.00  0.00           H
ATOM   1927  CG1 ILE   122      30.548  46.599  29.861  1.00  0.00           C
ATOM   1928 HG12 ILE   122      30.334  46.336  30.897  1.00  0.00           H
ATOM   1929 HG13 ILE   122      30.817  45.667  29.362  1.00  0.00           H
ATOM   1930  CD1 ILE   122      31.797  47.434  29.927  1.00  0.00           C
ATOM   1931 HD11 ILE   122      31.750  48.157  30.741  1.00  0.00           H
ATOM   1932 HD12 ILE   122      31.997  47.999  29.017  1.00  0.00           H
ATOM   1933 HD13 ILE   122      32.602  46.735  30.152  1.00  0.00           H
ATOM   1934  C   ILE   122      27.898  49.567  29.275  1.00  0.00           C
ATOM   1935  O   ILE   122      28.366  50.600  28.812  1.00  0.00           O
ATOM   1936  N   ASP   123      26.577  49.347  29.415  1.00  0.00           N
ATOM   1937  H   ASP   123      26.304  48.490  29.875  1.00  0.00           H
ATOM   1938  CA  ASP   123      25.508  50.133  28.855  1.00  0.00           C
ATOM   1939  HA  ASP   123      25.655  50.198  27.777  1.00  0.00           H
ATOM   1940  CB  ASP   123      24.097  49.485  29.183  1.00  0.00           C
ATOM   1941  HB2 ASP   123      24.227  48.412  29.043  1.00  0.00           H
ATOM   1942  HB3 ASP   123      23.760  49.675  30.203  1.00  0.00           H
ATOM   1943  CG  ASP   123      23.022  50.076  28.264  1.00  0.00           C
ATOM   1944  OD1 ASP   123      23.181  49.910  27.020  1.00  0.00           O
ATOM   1945  OD2 ASP   123      22.139  50.784  28.736  1.00  0.00           O
ATOM   1946  C   ASP   123      25.426  51.596  29.283  1.00  0.00           C
ATOM   1947  O   ASP   123      25.064  52.459  28.501  1.00  0.00           O
ATOM   1948  N   GLU   124      25.844  51.864  30.508  1.00  0.00           N
ATOM   1949  H   GLU   124      26.126  51.133  31.145  1.00  0.00           H
ATOM   1950  CA  GLU   124      25.778  53.177  31.117  1.00  0.00           C
ATOM   1951  HA  GLU   124      25.231  53.875  30.483  1.00  0.00           H
ATOM   1952  CB  GLU   124      25.211  53.126  32.519  1.00  0.00           C
ATOM   1953  HB2 GLU   124      24.188  52.762  32.416  1.00  0.00           H
ATOM   1954  HB3 GLU   124      25.794  52.350  33.015  1.00  0.00           H
ATOM   1955  CG  GLU   124      25.178  54.422  33.276  1.00  0.00           C
ATOM   1956  HG2 GLU   124      24.745  54.208  34.253  1.00  0.00           H
ATOM   1957  HG3 GLU   124      26.203  54.721  33.496  1.00  0.00           H
ATOM   1958  CD  GLU   124      24.247  55.572  32.699  1.00  0.00           C
ATOM   1959  OE1 GLU   124      24.599  56.759  32.860  1.00  0.00           O
ATOM   1960  OE2 GLU   124      23.264  55.250  32.031  1.00  0.00           O
ATOM   1961  C   GLU   124      27.223  53.785  31.149  1.00  0.00           C
ATOM   1962  O   GLU   124      27.359  55.061  31.092  1.00  0.00           O
ATOM   1963  N   GLN   125      28.281  53.009  31.169  1.00  0.00           N
ATOM   1964  H   GLN   125      28.116  52.024  31.325  1.00  0.00           H
ATOM   1965  CA  GLN   125      29.663  53.433  31.085  1.00  0.00           C
ATOM   1966  HA  GLN   125      29.793  54.400  31.571  1.00  0.00           H
ATOM   1967  CB  GLN   125      30.585  52.513  31.920  1.00  0.00           C
ATOM   1968  HB2 GLN   125      30.572  51.505  31.505  1.00  0.00           H
ATOM   1969  HB3 GLN   125      31.612  52.876  31.866  1.00  0.00           H
ATOM   1970  CG  GLN   125      30.116  52.477  33.419  1.00  0.00           C
ATOM   1971  HG2 GLN   125      29.057  52.224  33.475  1.00  0.00           H
ATOM   1972  HG3 GLN   125      30.635  51.717  34.004  1.00  0.00           H
ATOM   1973  CD  GLN   125      30.376  53.702  34.279  1.00  0.00           C
ATOM   1974  OE1 GLN   125      31.181  54.537  33.940  1.00  0.00           O
ATOM   1975  NE2 GLN   125      29.803  53.758  35.453  1.00  0.00           N
ATOM   1976 HE21 GLN   125      29.895  54.546  36.079  1.00  0.00           H
ATOM   1977 HE22 GLN   125      29.136  53.074  35.781  1.00  0.00           H
ATOM   1978  C   GLN   125      30.134  53.734  29.608  1.00  0.00           C
ATOM   1979  O   GLN   125      31.032  54.512  29.404  1.00  0.00           O
ATOM   1980  N   PHE   126      29.563  53.112  28.548  1.00  0.00           N
ATOM   1981  H   PHE   126      28.817  52.462  28.749  1.00  0.00           H
ATOM   1982  CA  PHE   126      29.978  53.213  27.088  1.00  0.00           C
ATOM   1983  HA  PHE   126      30.526  54.146  26.950  1.00  0.00           H
ATOM   1984  CB  PHE   126      30.894  52.035  26.658  1.00  0.00           C
ATOM   1985  HB2 PHE   126      30.343  51.113  26.840  1.00  0.00           H
ATOM   1986  HB3 PHE   126      31.149  52.056  25.598  1.00  0.00           H
ATOM   1987  CG  PHE   126      32.194  52.021  27.350  1.00  0.00           C
ATOM   1988  CD1 PHE   126      32.407  51.025  28.294  1.00  0.00           C
ATOM   1989  HD1 PHE   126      31.663  50.284  28.547  1.00  0.00           H
ATOM   1990  CE1 PHE   126      33.604  50.842  28.942  1.00  0.00           C
ATOM   1991  HE1 PHE   126      33.700  50.250  29.840  1.00  0.00           H
ATOM   1992  CZ  PHE   126      34.694  51.755  28.629  1.00  0.00           C
ATOM   1993  HZ  PHE   126      35.657  51.531  29.064  1.00  0.00           H
ATOM   1994  CE2 PHE   126      34.422  52.830  27.785  1.00  0.00           C
ATOM   1995  HE2 PHE   126      35.191  53.540  27.521  1.00  0.00           H
ATOM   1996  CD2 PHE   126      33.199  52.994  27.119  1.00  0.00           C
ATOM   1997  HD2 PHE   126      33.131  53.813  26.419  1.00  0.00           H
ATOM   1998  C   PHE   126      28.713  53.330  26.198  1.00  0.00           C
ATOM   1999  O   PHE   126      28.382  52.289  25.621  1.00  0.00           O
ATOM   2000  N   PRO   127      27.960  54.439  26.227  1.00  0.00           N
ATOM   2001  CD  PRO   127      28.115  55.670  27.064  1.00  0.00           C
ATOM   2002  HD2 PRO   127      28.825  56.328  26.561  1.00  0.00           H
ATOM   2003  HD3 PRO   127      28.417  55.455  28.088  1.00  0.00           H
ATOM   2004  CG  PRO   127      26.728  56.249  27.303  1.00  0.00           C
ATOM   2005  HG2 PRO   127      26.780  57.288  27.630  1.00  0.00           H
ATOM   2006  HG3 PRO   127      26.148  55.646  28.001  1.00  0.00           H
ATOM   2007  CB  PRO   127      26.122  55.967  25.910  1.00  0.00           C
ATOM   2008  HB2 PRO   127      26.430  56.663  25.129  1.00  0.00           H
ATOM   2009  HB3 PRO   127      25.043  55.838  26.011  1.00  0.00           H
ATOM   2010  CA  PRO   127      26.660  54.517  25.585  1.00  0.00           C
ATOM   2011  HA  PRO   127      26.083  53.745  26.096  1.00  0.00           H
ATOM   2012  C   PRO   127      26.548  54.225  24.102  1.00  0.00           C
ATOM   2013  O   PRO   127      25.395  54.019  23.651  1.00  0.00           O
ATOM   2014  N   GLN   128      27.619  54.162  23.310  1.00  0.00           N
ATOM   2015  H   GLN   128      28.553  54.297  23.670  1.00  0.00           H
ATOM   2016  CA  GLN   128      27.504  53.597  21.921  1.00  0.00           C
ATOM   2017  HA  GLN   128      26.483  53.226  21.817  1.00  0.00           H
ATOM   2018  CB  GLN   128      27.764  54.694  20.871  1.00  0.00           C
ATOM   2019  HB2 GLN   128      28.771  55.109  20.856  1.00  0.00           H
ATOM   2020  HB3 GLN   128      27.761  54.185  19.907  1.00  0.00           H
ATOM   2021  CG  GLN   128      26.735  55.826  20.881  1.00  0.00           C
ATOM   2022  HG2 GLN   128      25.729  55.410  20.939  1.00  0.00           H
ATOM   2023  HG3 GLN   128      26.972  56.473  21.724  1.00  0.00           H
ATOM   2024  CD  GLN   128      26.786  56.707  19.622  1.00  0.00           C
ATOM   2025  OE1 GLN   128      27.688  56.828  18.804  1.00  0.00           O
ATOM   2026  NE2 GLN   128      25.769  57.550  19.428  1.00  0.00           N
ATOM   2027 HE21 GLN   128      25.794  58.117  18.594  1.00  0.00           H
ATOM   2028 HE22 GLN   128      24.953  57.520  20.022  1.00  0.00           H
ATOM   2029  C   GLN   128      28.343  52.380  21.718  1.00  0.00           C
ATOM   2030  O   GLN   128      28.780  52.056  20.605  1.00  0.00           O
ATOM   2031  N   GLY   129      28.680  51.587  22.815  1.00  0.00           N
ATOM   2032  H   GLY   129      28.632  51.920  23.767  1.00  0.00           H
ATOM   2033  CA  GLY   129      29.555  50.414  22.819  1.00  0.00           C
ATOM   2034  HA2 GLY   129      29.565  49.908  23.786  1.00  0.00           H
ATOM   2035  HA3 GLY   129      29.236  49.846  21.945  1.00  0.00           H
ATOM   2036  C   GLY   129      31.054  50.699  22.728  1.00  0.00           C
ATOM   2037  O   GLY   129      31.452  51.783  23.099  1.00  0.00           O
ATOM   2038  N   ILE   130      31.922  49.746  22.321  1.00  0.00           N
ATOM   2039  H   ILE   130      31.530  48.852  22.065  1.00  0.00           H
ATOM   2040  CA  ILE   130      33.281  49.948  22.090  1.00  0.00           C
ATOM   2041  HA  ILE   130      33.399  50.880  21.539  1.00  0.00           H
ATOM   2042  CB  ILE   130      34.111  49.957  23.439  1.00  0.00           C
ATOM   2043  HB  ILE   130      33.726  50.705  24.133  1.00  0.00           H
ATOM   2044  CG2 ILE   130      34.099  48.588  24.072  1.00  0.00           C
ATOM   2045 HG21 ILE   130      33.098  48.314  24.406  1.00  0.00           H
ATOM   2046 HG22 ILE   130      34.753  48.538  24.943  1.00  0.00           H
ATOM   2047 HG23 ILE   130      34.381  47.781  23.395  1.00  0.00           H
ATOM   2048  CG1 ILE   130      35.600  50.377  23.288  1.00  0.00           C
ATOM   2049 HG12 ILE   130      36.028  49.518  22.773  1.00  0.00           H
ATOM   2050 HG13 ILE   130      35.682  51.228  22.611  1.00  0.00           H
ATOM   2051  CD1 ILE   130      36.337  50.627  24.595  1.00  0.00           C
ATOM   2052 HD11 ILE   130      37.085  51.405  24.445  1.00  0.00           H
ATOM   2053 HD12 ILE   130      36.691  49.691  25.027  1.00  0.00           H
ATOM   2054 HD13 ILE   130      35.659  50.972  25.376  1.00  0.00           H
ATOM   2055  C   ILE   130      33.840  48.885  21.163  1.00  0.00           C
ATOM   2056  O   ILE   130      33.315  47.787  21.049  1.00  0.00           O
ATOM   2057  N   SER   131      34.856  49.314  20.439  1.00  0.00           N
ATOM   2058  H   SER   131      35.294  50.184  20.706  1.00  0.00           H
ATOM   2059  CA  SER   131      35.426  48.729  19.204  1.00  0.00           C
ATOM   2060  HA  SER   131      34.573  48.338  18.648  1.00  0.00           H
ATOM   2061  CB  SER   131      35.964  49.886  18.426  1.00  0.00           C
ATOM   2062  HB2 SER   131      36.407  49.449  17.530  1.00  0.00           H
ATOM   2063  HB3 SER   131      35.172  50.554  18.088  1.00  0.00           H
ATOM   2064  OG  SER   131      36.884  50.614  19.173  1.00  0.00           O
ATOM   2065  HG  SER   131      36.392  51.348  19.550  1.00  0.00           H
ATOM   2066  C   SER   131      36.378  47.543  19.229  1.00  0.00           C
ATOM   2067  O   SER   131      36.941  47.137  18.250  1.00  0.00           O
ATOM   2068  N   GLU   132      36.656  47.032  20.471  1.00  0.00           N
ATOM   2069  H   GLU   132      36.149  47.345  21.286  1.00  0.00           H
ATOM   2070  CA  GLU   132      37.610  45.940  20.684  1.00  0.00           C
ATOM   2071  HA  GLU   132      37.570  45.142  19.942  1.00  0.00           H
ATOM   2072  CB  GLU   132      38.948  46.552  20.564  1.00  0.00           C
ATOM   2073  HB2 GLU   132      39.176  46.751  19.517  1.00  0.00           H
ATOM   2074  HB3 GLU   132      38.969  47.434  21.204  1.00  0.00           H
ATOM   2075  CG  GLU   132      40.179  45.646  20.895  1.00  0.00           C
ATOM   2076  HG2 GLU   132      40.936  46.397  21.123  1.00  0.00           H
ATOM   2077  HG3 GLU   132      40.164  45.089  21.831  1.00  0.00           H
ATOM   2078  CD  GLU   132      40.854  44.847  19.735  1.00  0.00           C
ATOM   2079  OE1 GLU   132      40.075  44.111  19.034  1.00  0.00           O
ATOM   2080  OE2 GLU   132      42.061  44.891  19.482  1.00  0.00           O
ATOM   2081  C   GLU   132      37.392  45.376  22.169  1.00  0.00           C
ATOM   2082  O   GLU   132      37.154  46.232  23.013  1.00  0.00           O
ATOM   2083  N   PRO   133      37.368  44.061  22.459  1.00  0.00           N
ATOM   2084  CD  PRO   133      37.819  42.971  21.515  1.00  0.00           C
ATOM   2085  HD2 PRO   133      38.778  43.010  20.997  1.00  0.00           H
ATOM   2086  HD3 PRO   133      37.054  42.966  20.738  1.00  0.00           H
ATOM   2087  CG  PRO   133      37.802  41.662  22.353  1.00  0.00           C
ATOM   2088  HG2 PRO   133      38.819  41.436  22.674  1.00  0.00           H
ATOM   2089  HG3 PRO   133      37.398  40.841  21.760  1.00  0.00           H
ATOM   2090  CB  PRO   133      36.881  41.976  23.541  1.00  0.00           C
ATOM   2091  HB2 PRO   133      37.169  41.435  24.442  1.00  0.00           H
ATOM   2092  HB3 PRO   133      35.852  41.725  23.281  1.00  0.00           H
ATOM   2093  CA  PRO   133      36.927  43.510  23.800  1.00  0.00           C
ATOM   2094  HA  PRO   133      35.930  43.840  24.093  1.00  0.00           H
ATOM   2095  C   PRO   133      37.847  43.980  24.941  1.00  0.00           C
ATOM   2096  O   PRO   133      39.057  43.790  24.826  1.00  0.00           O
ATOM   2097  N   ILE   134      37.239  44.548  26.030  1.00  0.00           N
ATOM   2098  H   ILE   134      36.240  44.400  26.052  1.00  0.00           H
ATOM   2099  CA  ILE   134      37.823  44.850  27.317  1.00  0.00           C
ATOM   2100  HA  ILE   134      38.728  45.428  27.126  1.00  0.00           H
ATOM   2101  CB  ILE   134      36.936  45.932  28.160  1.00  0.00           C
ATOM   2102  HB  ILE   134      35.982  45.437  28.339  1.00  0.00           H
ATOM   2103  CG2 ILE   134      37.679  46.373  29.445  1.00  0.00           C
ATOM   2104 HG21 ILE   134      37.086  47.049  30.060  1.00  0.00           H
ATOM   2105 HG22 ILE   134      38.676  46.720  29.179  1.00  0.00           H
ATOM   2106 HG23 ILE   134      37.826  45.519  30.107  1.00  0.00           H
ATOM   2107  CG1 ILE   134      36.532  47.145  27.252  1.00  0.00           C
ATOM   2108 HG12 ILE   134      37.442  47.722  27.098  1.00  0.00           H
ATOM   2109 HG13 ILE   134      36.341  46.827  26.228  1.00  0.00           H
ATOM   2110  CD1 ILE   134      35.351  47.937  27.965  1.00  0.00           C
ATOM   2111 HD11 ILE   134      35.611  48.953  28.263  1.00  0.00           H
ATOM   2112 HD12 ILE   134      35.083  47.416  28.883  1.00  0.00           H
ATOM   2113 HD13 ILE   134      34.551  47.839  27.232  1.00  0.00           H
ATOM   2114  C   ILE   134      38.115  43.600  28.154  1.00  0.00           C
ATOM   2115  O   ILE   134      37.234  42.889  28.550  1.00  0.00           O
ATOM   2116  N   PRO   135      39.397  43.383  28.480  1.00  0.00           N
ATOM   2117  CD  PRO   135      40.633  44.040  27.995  1.00  0.00           C
ATOM   2118  HD2 PRO   135      40.906  44.818  28.708  1.00  0.00           H
ATOM   2119  HD3 PRO   135      40.394  44.404  26.996  1.00  0.00           H
ATOM   2120  CG  PRO   135      41.655  42.916  28.056  1.00  0.00           C
ATOM   2121  HG2 PRO   135      42.641  43.360  28.195  1.00  0.00           H
ATOM   2122  HG3 PRO   135      41.582  42.330  27.140  1.00  0.00           H
ATOM   2123  CB  PRO   135      41.238  42.082  29.255  1.00  0.00           C
ATOM   2124  HB2 PRO   135      41.658  42.579  30.129  1.00  0.00           H
ATOM   2125  HB3 PRO   135      41.606  41.063  29.132  1.00  0.00           H
ATOM   2126  CA  PRO   135      39.763  42.158  29.270  1.00  0.00           C
ATOM   2127  HA  PRO   135      39.426  41.252  28.766  1.00  0.00           H
ATOM   2128  C   PRO   135      39.370  42.315  30.770  1.00  0.00           C
ATOM   2129  O   PRO   135      39.461  43.356  31.379  1.00  0.00           O
ATOM   2130  N   LEU   136      38.879  41.174  31.346  1.00  0.00           N
ATOM   2131  H   LEU   136      38.842  40.347  30.768  1.00  0.00           H
ATOM   2132  CA  LEU   136      38.319  41.067  32.600  1.00  0.00           C
ATOM   2133  HA  LEU   136      38.434  42.049  33.058  1.00  0.00           H
ATOM   2134  CB  LEU   136      36.808  40.808  32.397  1.00  0.00           C
ATOM   2135  HB2 LEU   136      36.555  41.660  31.766  1.00  0.00           H
ATOM   2136  HB3 LEU   136      36.691  39.883  31.834  1.00  0.00           H
ATOM   2137  CG  LEU   136      36.014  40.816  33.646  1.00  0.00           C
ATOM   2138  HG  LEU   136      36.346  41.627  34.293  1.00  0.00           H
ATOM   2139  CD1 LEU   136      34.595  41.251  33.267  1.00  0.00           C
ATOM   2140 HD11 LEU   136      34.586  42.272  32.885  1.00  0.00           H
ATOM   2141 HD12 LEU   136      33.863  41.253  34.075  1.00  0.00           H
ATOM   2142 HD13 LEU   136      34.262  40.558  32.496  1.00  0.00           H
ATOM   2143  CD2 LEU   136      35.900  39.573  34.458  1.00  0.00           C
ATOM   2144 HD21 LEU   136      35.700  39.822  35.500  1.00  0.00           H
ATOM   2145 HD22 LEU   136      35.027  38.943  34.281  1.00  0.00           H
ATOM   2146 HD23 LEU   136      36.744  38.888  34.376  1.00  0.00           H
ATOM   2147  C   LEU   136      38.994  40.111  33.524  1.00  0.00           C
ATOM   2148  O   LEU   136      39.264  38.966  33.024  1.00  0.00           O
ATOM   2149  N   GLY   137      39.379  40.476  34.774  1.00  0.00           N
ATOM   2150  H   GLY   137      39.243  41.439  35.044  1.00  0.00           H
ATOM   2151  CA  GLY   137      39.661  39.459  35.807  1.00  0.00           C
ATOM   2152  HA2 GLY   137      40.103  38.589  35.322  1.00  0.00           H
ATOM   2153  HA3 GLY   137      40.480  39.847  36.412  1.00  0.00           H
ATOM   2154  C   GLY   137      38.469  39.085  36.705  1.00  0.00           C
ATOM   2155  O   GLY   137      37.776  40.015  37.206  1.00  0.00           O
ATOM   2156  N   PHE   138      38.345  37.832  37.031  1.00  0.00           N
ATOM   2157  H   PHE   138      38.977  37.186  36.582  1.00  0.00           H
ATOM   2158  CA  PHE   138      37.293  37.360  38.032  1.00  0.00           C
ATOM   2159  HA  PHE   138      36.595  38.168  38.251  1.00  0.00           H
ATOM   2160  CB  PHE   138      36.551  36.155  37.341  1.00  0.00           C
ATOM   2161  HB2 PHE   138      36.251  36.272  36.299  1.00  0.00           H
ATOM   2162  HB3 PHE   138      37.271  35.340  37.409  1.00  0.00           H
ATOM   2163  CG  PHE   138      35.397  35.498  38.026  1.00  0.00           C
ATOM   2164  CD1 PHE   138      34.876  35.884  39.275  1.00  0.00           C
ATOM   2165  HD1 PHE   138      35.291  36.732  39.799  1.00  0.00           H
ATOM   2166  CE1 PHE   138      33.824  35.146  39.890  1.00  0.00           C
ATOM   2167  HE1 PHE   138      33.439  35.483  40.841  1.00  0.00           H
ATOM   2168  CZ  PHE   138      33.262  34.090  39.187  1.00  0.00           C
ATOM   2169  HZ  PHE   138      32.359  33.614  39.540  1.00  0.00           H
ATOM   2170  CE2 PHE   138      33.775  33.675  37.923  1.00  0.00           C
ATOM   2171  HE2 PHE   138      33.386  32.807  37.412  1.00  0.00           H
ATOM   2172  CD2 PHE   138      34.798  34.386  37.389  1.00  0.00           C
ATOM   2173  HD2 PHE   138      35.162  34.012  36.443  1.00  0.00           H
ATOM   2174  C   PHE   138      37.953  37.055  39.338  1.00  0.00           C
ATOM   2175  O   PHE   138      38.815  36.170  39.355  1.00  0.00           O
ATOM   2176  N   THR   139      37.511  37.715  40.422  1.00  0.00           N
ATOM   2177  H   THR   139      36.787  38.389  40.218  1.00  0.00           H
ATOM   2178  CA  THR   139      37.779  37.277  41.786  1.00  0.00           C
ATOM   2179  HA  THR   139      38.723  36.736  41.844  1.00  0.00           H
ATOM   2180  CB  THR   139      38.060  38.510  42.632  1.00  0.00           C
ATOM   2181  HB  THR   139      37.179  39.113  42.851  1.00  0.00           H
ATOM   2182  CG2 THR   139      38.856  38.193  43.879  1.00  0.00           C
ATOM   2183 HG21 THR   139      39.514  37.324  43.834  1.00  0.00           H
ATOM   2184 HG22 THR   139      38.027  37.959  44.546  1.00  0.00           H
ATOM   2185 HG23 THR   139      39.358  39.053  44.320  1.00  0.00           H
ATOM   2186  OG1 THR   139      38.862  39.478  42.027  1.00  0.00           O
ATOM   2187  HG1 THR   139      38.347  39.899  41.334  1.00  0.00           H
ATOM   2188  C   THR   139      36.594  36.463  42.331  1.00  0.00           C
ATOM   2189  O   THR   139      35.484  36.916  42.348  1.00  0.00           O
ATOM   2190  N   PHE   140      36.987  35.267  42.819  1.00  0.00           N
ATOM   2191  H   PHE   140      37.948  34.963  42.868  1.00  0.00           H
ATOM   2192  CA  PHE   140      36.074  34.273  43.347  1.00  0.00           C
ATOM   2193  HA  PHE   140      35.043  34.629  43.361  1.00  0.00           H
ATOM   2194  CB  PHE   140      36.219  33.254  42.223  1.00  0.00           C
ATOM   2195  HB2 PHE   140      36.028  33.662  41.231  1.00  0.00           H
ATOM   2196  HB3 PHE   140      37.253  32.911  42.273  1.00  0.00           H
ATOM   2197  CG  PHE   140      35.253  32.089  42.208  1.00  0.00           C
ATOM   2198  CD1 PHE   140      33.921  32.279  41.963  1.00  0.00           C
ATOM   2199  HD1 PHE   140      33.595  33.296  41.803  1.00  0.00           H
ATOM   2200  CE1 PHE   140      33.043  31.154  42.035  1.00  0.00           C
ATOM   2201  HE1 PHE   140      31.982  31.317  41.925  1.00  0.00           H
ATOM   2202  CZ  PHE   140      33.601  29.892  41.945  1.00  0.00           C
ATOM   2203  HZ  PHE   140      32.942  29.041  41.851  1.00  0.00           H
ATOM   2204  CE2 PHE   140      34.971  29.688  42.159  1.00  0.00           C
ATOM   2205  HE2 PHE   140      35.506  28.750  42.174  1.00  0.00           H
ATOM   2206  CD2 PHE   140      35.801  30.779  42.344  1.00  0.00           C
ATOM   2207  HD2 PHE   140      36.857  30.650  42.534  1.00  0.00           H
ATOM   2208  C   PHE   140      36.351  33.914  44.831  1.00  0.00           C
ATOM   2209  O   PHE   140      37.465  33.934  45.265  1.00  0.00           O
ATOM   2210  N   SER   141      35.397  33.340  45.562  1.00  0.00           N
ATOM   2211  H   SER   141      34.710  32.863  44.995  1.00  0.00           H
ATOM   2212  CA  SER   141      35.366  33.061  47.005  1.00  0.00           C
ATOM   2213  HA  SER   141      36.358  33.208  47.430  1.00  0.00           H
ATOM   2214  CB  SER   141      34.508  34.070  47.805  1.00  0.00           C
ATOM   2215  HB2 SER   141      34.587  33.789  48.855  1.00  0.00           H
ATOM   2216  HB3 SER   141      34.825  35.110  47.723  1.00  0.00           H
ATOM   2217  OG  SER   141      33.228  34.100  47.294  1.00  0.00           O
ATOM   2218  HG  SER   141      33.198  34.727  46.567  1.00  0.00           H
ATOM   2219  C   SER   141      34.929  31.628  47.287  1.00  0.00           C
ATOM   2220  O   SER   141      34.256  31.332  48.303  1.00  0.00           O
ATOM   2221  N   PHE   142      35.213  30.654  46.368  1.00  0.00           N
ATOM   2222  H   PHE   142      35.837  30.912  45.617  1.00  0.00           H
ATOM   2223  CA  PHE   142      34.750  29.331  46.506  1.00  0.00           C
ATOM   2224  HA  PHE   142      34.544  29.073  47.544  1.00  0.00           H
ATOM   2225  CB  PHE   142      33.512  29.106  45.684  1.00  0.00           C
ATOM   2226  HB2 PHE   142      33.782  29.304  44.648  1.00  0.00           H
ATOM   2227  HB3 PHE   142      33.070  28.119  45.817  1.00  0.00           H
ATOM   2228  CG  PHE   142      32.327  30.065  45.955  1.00  0.00           C
ATOM   2229  CD1 PHE   142      32.204  31.328  45.290  1.00  0.00           C
ATOM   2230  HD1 PHE   142      32.954  31.621  44.572  1.00  0.00           H
ATOM   2231  CE1 PHE   142      31.090  32.159  45.482  1.00  0.00           C
ATOM   2232  HE1 PHE   142      31.034  33.117  44.989  1.00  0.00           H
ATOM   2233  CZ  PHE   142      30.127  31.834  46.481  1.00  0.00           C
ATOM   2234  HZ  PHE   142      29.293  32.488  46.692  1.00  0.00           H
ATOM   2235  CE2 PHE   142      30.247  30.612  47.145  1.00  0.00           C
ATOM   2236  HE2 PHE   142      29.458  30.343  47.832  1.00  0.00           H
ATOM   2237  CD2 PHE   142      31.345  29.748  46.919  1.00  0.00           C
ATOM   2238  HD2 PHE   142      31.377  28.779  47.393  1.00  0.00           H
ATOM   2239  C   PHE   142      35.837  28.244  46.219  1.00  0.00           C
ATOM   2240  O   PHE   142      36.845  28.574  45.615  1.00  0.00           O
ATOM   2241  N   PRO   143      35.699  27.019  46.702  1.00  0.00           N
ATOM   2242  CD  PRO   143      34.525  26.454  47.389  1.00  0.00           C
ATOM   2243  HD2 PRO   143      33.921  26.235  46.508  1.00  0.00           H
ATOM   2244  HD3 PRO   143      34.036  27.136  48.085  1.00  0.00           H
ATOM   2245  CG  PRO   143      35.049  25.189  48.166  1.00  0.00           C
ATOM   2246  HG2 PRO   143      34.298  24.430  48.388  1.00  0.00           H
ATOM   2247  HG3 PRO   143      35.508  25.461  49.116  1.00  0.00           H
ATOM   2248  CB  PRO   143      36.047  24.679  47.127  1.00  0.00           C
ATOM   2249  HB2 PRO   143      35.420  24.201  46.374  1.00  0.00           H
ATOM   2250  HB3 PRO   143      36.713  23.959  47.604  1.00  0.00           H
ATOM   2251  CA  PRO   143      36.736  25.934  46.515  1.00  0.00           C
ATOM   2252  HA  PRO   143      37.638  26.138  47.093  1.00  0.00           H
ATOM   2253  C   PRO   143      37.123  25.628  45.056  1.00  0.00           C
ATOM   2254  O   PRO   143      36.419  24.991  44.319  1.00  0.00           O
ATOM   2255  N   ALA   144      38.333  26.029  44.708  1.00  0.00           N
ATOM   2256  H   ALA   144      38.964  26.262  45.460  1.00  0.00           H
ATOM   2257  CA  ALA   144      38.809  26.249  43.324  1.00  0.00           C
ATOM   2258  HA  ALA   144      38.132  25.647  42.716  1.00  0.00           H
ATOM   2259  CB  ALA   144      38.660  27.698  42.902  1.00  0.00           C
ATOM   2260  HB1 ALA   144      39.484  28.167  43.441  1.00  0.00           H
ATOM   2261  HB2 ALA   144      37.687  28.067  43.224  1.00  0.00           H
ATOM   2262  HB3 ALA   144      38.854  27.776  41.832  1.00  0.00           H
ATOM   2263  C   ALA   144      40.187  25.571  43.057  1.00  0.00           C
ATOM   2264  O   ALA   144      41.117  25.785  43.813  1.00  0.00           O
ATOM   2265  N   SER   145      40.331  24.865  41.916  1.00  0.00           N
ATOM   2266  H   SER   145      39.526  24.699  41.330  1.00  0.00           H
ATOM   2267  CA  SER   145      41.644  24.371  41.451  1.00  0.00           C
ATOM   2268  HA  SER   145      42.410  24.727  42.138  1.00  0.00           H
ATOM   2269  CB  SER   145      41.786  22.884  41.622  1.00  0.00           C
ATOM   2270  HB2 SER   145      41.522  22.644  42.652  1.00  0.00           H
ATOM   2271  HB3 SER   145      41.088  22.353  40.975  1.00  0.00           H
ATOM   2272  OG  SER   145      43.058  22.390  41.487  1.00  0.00           O
ATOM   2273  HG  SER   145      43.098  21.864  40.685  1.00  0.00           H
ATOM   2274  C   SER   145      41.958  24.862  40.021  1.00  0.00           C
ATOM   2275  O   SER   145      41.067  24.899  39.153  1.00  0.00           O
ATOM   2276  N   GLN   146      43.197  25.217  39.587  1.00  0.00           N
ATOM   2277  H   GLN   146      44.011  25.041  40.159  1.00  0.00           H
ATOM   2278  CA  GLN   146      43.564  25.680  38.269  1.00  0.00           C
ATOM   2279  HA  GLN   146      42.824  25.200  37.629  1.00  0.00           H
ATOM   2280  CB  GLN   146      43.395  27.240  38.253  1.00  0.00           C
ATOM   2281  HB2 GLN   146      43.801  27.437  37.261  1.00  0.00           H
ATOM   2282  HB3 GLN   146      42.325  27.447  38.255  1.00  0.00           H
ATOM   2283  CG  GLN   146      44.107  27.972  39.388  1.00  0.00           C
ATOM   2284  HG2 GLN   146      43.729  27.651  40.357  1.00  0.00           H
ATOM   2285  HG3 GLN   146      45.111  27.554  39.326  1.00  0.00           H
ATOM   2286  CD  GLN   146      44.256  29.485  39.216  1.00  0.00           C
ATOM   2287  OE1 GLN   146      45.123  30.169  39.792  1.00  0.00           O
ATOM   2288  NE2 GLN   146      43.369  30.096  38.455  1.00  0.00           N
ATOM   2289 HE21 GLN   146      43.570  31.084  38.406  1.00  0.00           H
ATOM   2290 HE22 GLN   146      42.633  29.714  37.879  1.00  0.00           H
ATOM   2291  C   GLN   146      44.979  25.215  37.753  1.00  0.00           C
ATOM   2292  O   GLN   146      45.927  25.180  38.603  1.00  0.00           O
ATOM   2293  N   ASN   147      45.168  24.889  36.490  1.00  0.00           N
ATOM   2294  H   ASN   147      44.344  24.634  35.964  1.00  0.00           H
ATOM   2295  CA  ASN   147      46.428  24.550  35.756  1.00  0.00           C
ATOM   2296  HA  ASN   147      47.146  24.317  36.543  1.00  0.00           H
ATOM   2297  CB  ASN   147      46.213  23.291  34.948  1.00  0.00           C
ATOM   2298  HB2 ASN   147      45.544  23.367  34.090  1.00  0.00           H
ATOM   2299  HB3 ASN   147      47.190  22.982  34.578  1.00  0.00           H
ATOM   2300  CG  ASN   147      45.631  22.248  35.882  1.00  0.00           C
ATOM   2301  OD1 ASN   147      46.362  21.604  36.615  1.00  0.00           O
ATOM   2302  ND2 ASN   147      44.387  21.909  35.759  1.00  0.00           N
ATOM   2303 HD21 ASN   147      43.853  22.501  35.140  1.00  0.00           H
ATOM   2304 HD22 ASN   147      44.000  21.188  36.352  1.00  0.00           H
ATOM   2305  C   ASN   147      47.015  25.753  35.035  1.00  0.00           C
ATOM   2306  O   ASN   147      48.125  25.646  34.518  1.00  0.00           O
ATOM   2307  N   LYS   148      46.223  26.798  34.813  1.00  0.00           N
ATOM   2308  H   LYS   148      45.363  26.821  35.342  1.00  0.00           H
ATOM   2309  CA  LYS   148      46.542  28.053  34.073  1.00  0.00           C
ATOM   2310  HA  LYS   148      47.621  28.207  34.081  1.00  0.00           H
ATOM   2311  CB  LYS   148      46.126  27.952  32.610  1.00  0.00           C
ATOM   2312  HB2 LYS   148      46.241  28.946  32.175  1.00  0.00           H
ATOM   2313  HB3 LYS   148      46.884  27.415  32.039  1.00  0.00           H
ATOM   2314  CG  LYS   148      44.741  27.435  32.268  1.00  0.00           C
ATOM   2315  HG2 LYS   148      44.643  26.443  32.708  1.00  0.00           H
ATOM   2316  HG3 LYS   148      43.976  28.155  32.559  1.00  0.00           H
ATOM   2317  CD  LYS   148      44.644  27.213  30.771  1.00  0.00           C
ATOM   2318  HD2 LYS   148      45.059  28.068  30.236  1.00  0.00           H
ATOM   2319  HD3 LYS   148      45.242  26.348  30.486  1.00  0.00           H
ATOM   2320  CE  LYS   148      43.188  26.997  30.336  1.00  0.00           C
ATOM   2321  HE2 LYS   148      42.458  27.522  30.953  1.00  0.00           H
ATOM   2322  HE3 LYS   148      43.177  27.409  29.326  1.00  0.00           H
ATOM   2323  NZ  LYS   148      42.910  25.496  30.310  1.00  0.00           N
ATOM   2324  HZ1 LYS   148      43.632  25.032  29.774  1.00  0.00           H
ATOM   2325  HZ2 LYS   148      42.087  25.256  29.775  1.00  0.00           H
ATOM   2326  HZ3 LYS   148      42.860  25.025  31.201  1.00  0.00           H
ATOM   2327  C   LYS   148      45.749  29.178  34.741  1.00  0.00           C
ATOM   2328  O   LYS   148      44.800  28.940  35.483  1.00  0.00           O
ATOM   2329  N   ILE   149      46.109  30.446  34.380  1.00  0.00           N
ATOM   2330  H   ILE   149      46.990  30.503  33.890  1.00  0.00           H
ATOM   2331  CA  ILE   149      45.555  31.766  34.831  1.00  0.00           C
ATOM   2332  HA  ILE   149      45.503  31.604  35.907  1.00  0.00           H
ATOM   2333  CB  ILE   149      46.393  33.022  34.479  1.00  0.00           C
ATOM   2334  HB  ILE   149      47.464  32.863  34.610  1.00  0.00           H
ATOM   2335  CG2 ILE   149      46.284  33.393  32.994  1.00  0.00           C
ATOM   2336 HG21 ILE   149      46.381  32.473  32.417  1.00  0.00           H
ATOM   2337 HG22 ILE   149      46.984  34.151  32.642  1.00  0.00           H
ATOM   2338 HG23 ILE   149      45.226  33.606  32.841  1.00  0.00           H
ATOM   2339  CG1 ILE   149      46.119  34.358  35.244  1.00  0.00           C
ATOM   2340 HG12 ILE   149      46.846  35.075  34.861  1.00  0.00           H
ATOM   2341 HG13 ILE   149      45.113  34.588  34.893  1.00  0.00           H
ATOM   2342  CD1 ILE   149      46.095  34.089  36.757  1.00  0.00           C
ATOM   2343 HD11 ILE   149      46.820  33.307  36.983  1.00  0.00           H
ATOM   2344 HD12 ILE   149      45.079  33.918  37.111  1.00  0.00           H
ATOM   2345 HD13 ILE   149      46.395  34.942  37.366  1.00  0.00           H
ATOM   2346  C   ILE   149      44.067  31.928  34.483  1.00  0.00           C
ATOM   2347  O   ILE   149      43.224  32.450  35.218  1.00  0.00           O
ATOM   2348  N   ASN   150      43.701  31.533  33.298  1.00  0.00           N
ATOM   2349  H   ASN   150      44.441  31.139  32.737  1.00  0.00           H
ATOM   2350  CA  ASN   150      42.416  31.487  32.691  1.00  0.00           C
ATOM   2351  HA  ASN   150      41.749  32.240  33.112  1.00  0.00           H
ATOM   2352  CB  ASN   150      42.539  31.749  31.137  1.00  0.00           C
ATOM   2353  HB2 ASN   150      41.621  31.730  30.550  1.00  0.00           H
ATOM   2354  HB3 ASN   150      42.901  32.771  31.036  1.00  0.00           H
ATOM   2355  CG  ASN   150      43.544  30.868  30.471  1.00  0.00           C
ATOM   2356  OD1 ASN   150      44.702  30.819  30.877  1.00  0.00           O
ATOM   2357  ND2 ASN   150      43.270  30.163  29.407  1.00  0.00           N
ATOM   2358 HD21 ASN   150      42.336  30.171  29.024  1.00  0.00           H
ATOM   2359 HD22 ASN   150      44.106  29.703  29.078  1.00  0.00           H
ATOM   2360  C   ASN   150      41.675  30.094  32.932  1.00  0.00           C
ATOM   2361  O   ASN   150      41.373  29.415  32.051  1.00  0.00           O
ATOM   2362  N   GLU   151      41.549  29.798  34.217  1.00  0.00           N
ATOM   2363  H   GLU   151      41.578  30.534  34.908  1.00  0.00           H
ATOM   2364  CA  GLU   151      40.969  28.576  34.620  1.00  0.00           C
ATOM   2365  HA  GLU   151      40.035  28.475  34.066  1.00  0.00           H
ATOM   2366  CB  GLU   151      41.908  27.459  34.334  1.00  0.00           C
ATOM   2367  HB2 GLU   151      42.117  27.419  33.265  1.00  0.00           H
ATOM   2368  HB3 GLU   151      42.884  27.612  34.795  1.00  0.00           H
ATOM   2369  CG  GLU   151      41.432  26.133  34.787  1.00  0.00           C
ATOM   2370  HG2 GLU   151      41.535  26.098  35.872  1.00  0.00           H
ATOM   2371  HG3 GLU   151      40.367  26.011  34.588  1.00  0.00           H
ATOM   2372  CD  GLU   151      42.203  24.951  34.089  1.00  0.00           C
ATOM   2373  OE1 GLU   151      42.125  24.771  32.878  1.00  0.00           O
ATOM   2374  OE2 GLU   151      43.142  24.415  34.682  1.00  0.00           O
ATOM   2375  C   GLU   151      40.472  28.825  36.079  1.00  0.00           C
ATOM   2376  O   GLU   151      41.144  29.482  36.904  1.00  0.00           O
ATOM   2377  N   GLY   152      39.394  28.161  36.379  1.00  0.00           N
ATOM   2378  H   GLY   152      38.846  27.762  35.630  1.00  0.00           H
ATOM   2379  CA  GLY   152      38.999  27.958  37.823  1.00  0.00           C
ATOM   2380  HA2 GLY   152      39.958  27.899  38.339  1.00  0.00           H
ATOM   2381  HA3 GLY   152      38.560  28.871  38.226  1.00  0.00           H
ATOM   2382  C   GLY   152      38.094  26.832  38.119  1.00  0.00           C
ATOM   2383  O   GLY   152      36.869  27.006  38.113  1.00  0.00           O
ATOM   2384  N   ILE   153      38.517  25.608  38.299  1.00  0.00           N
ATOM   2385  H   ILE   153      39.472  25.411  38.563  1.00  0.00           H
ATOM   2386  CA  ILE   153      37.647  24.354  38.320  1.00  0.00           C
ATOM   2387  HA  ILE   153      36.853  24.637  37.629  1.00  0.00           H
ATOM   2388  CB  ILE   153      38.432  23.103  37.827  1.00  0.00           C
ATOM   2389  HB  ILE   153      39.358  23.113  38.403  1.00  0.00           H
ATOM   2390  CG2 ILE   153      37.663  21.737  37.973  1.00  0.00           C
ATOM   2391 HG21 ILE   153      36.653  21.833  37.576  1.00  0.00           H
ATOM   2392 HG22 ILE   153      37.704  21.478  39.030  1.00  0.00           H
ATOM   2393 HG23 ILE   153      38.101  20.819  37.582  1.00  0.00           H
ATOM   2394  CG1 ILE   153      38.928  23.229  36.412  1.00  0.00           C
ATOM   2395 HG12 ILE   153      38.098  22.866  35.807  1.00  0.00           H
ATOM   2396 HG13 ILE   153      39.091  24.268  36.121  1.00  0.00           H
ATOM   2397  CD1 ILE   153      40.278  22.512  36.179  1.00  0.00           C
ATOM   2398 HD11 ILE   153      40.982  22.825  36.950  1.00  0.00           H
ATOM   2399 HD12 ILE   153      40.737  22.803  35.235  1.00  0.00           H
ATOM   2400 HD13 ILE   153      40.115  21.441  36.294  1.00  0.00           H
ATOM   2401  C   ILE   153      37.107  24.184  39.746  1.00  0.00           C
ATOM   2402  O   ILE   153      37.897  23.897  40.662  1.00  0.00           O
ATOM   2403  N   LEU   154      35.781  24.464  39.892  1.00  0.00           N
ATOM   2404  H   LEU   154      35.293  24.680  39.034  1.00  0.00           H
ATOM   2405  CA  LEU   154      35.032  24.495  41.179  1.00  0.00           C
ATOM   2406  HA  LEU   154      35.513  25.182  41.875  1.00  0.00           H
ATOM   2407  CB  LEU   154      33.608  25.034  40.960  1.00  0.00           C
ATOM   2408  HB2 LEU   154      33.739  26.080  40.684  1.00  0.00           H
ATOM   2409  HB3 LEU   154      33.196  24.430  40.150  1.00  0.00           H
ATOM   2410  CG  LEU   154      32.666  25.159  42.183  1.00  0.00           C
ATOM   2411  HG  LEU   154      32.489  24.157  42.573  1.00  0.00           H
ATOM   2412  CD1 LEU   154      33.127  25.963  43.325  1.00  0.00           C
ATOM   2413 HD11 LEU   154      32.827  25.531  44.279  1.00  0.00           H
ATOM   2414 HD12 LEU   154      32.628  26.932  43.314  1.00  0.00           H
ATOM   2415 HD13 LEU   154      34.215  26.023  43.270  1.00  0.00           H
ATOM   2416  CD2 LEU   154      31.288  25.715  41.776  1.00  0.00           C
ATOM   2417 HD21 LEU   154      31.403  26.659  41.241  1.00  0.00           H
ATOM   2418 HD22 LEU   154      30.929  24.955  41.083  1.00  0.00           H
ATOM   2419 HD23 LEU   154      30.628  25.869  42.629  1.00  0.00           H
ATOM   2420  C   LEU   154      34.919  23.101  41.723  1.00  0.00           C
ATOM   2421  O   LEU   154      34.457  22.257  40.941  1.00  0.00           O
ATOM   2422  N   GLN   155      35.161  22.875  43.027  1.00  0.00           N
ATOM   2423  H   GLN   155      35.496  23.636  43.601  1.00  0.00           H
ATOM   2424  CA  GLN   155      35.204  21.468  43.463  1.00  0.00           C
ATOM   2425  HA  GLN   155      35.288  20.773  42.628  1.00  0.00           H
ATOM   2426  CB  GLN   155      36.460  21.240  44.401  1.00  0.00           C
ATOM   2427  HB2 GLN   155      36.304  21.878  45.271  1.00  0.00           H
ATOM   2428  HB3 GLN   155      36.563  20.200  44.711  1.00  0.00           H
ATOM   2429  CG  GLN   155      37.816  21.524  43.708  1.00  0.00           C
ATOM   2430  HG2 GLN   155      37.775  22.569  43.401  1.00  0.00           H
ATOM   2431  HG3 GLN   155      38.549  21.492  44.514  1.00  0.00           H
ATOM   2432  CD  GLN   155      38.103  20.544  42.579  1.00  0.00           C
ATOM   2433  OE1 GLN   155      38.215  19.355  42.819  1.00  0.00           O
ATOM   2434  NE2 GLN   155      38.094  20.901  41.339  1.00  0.00           N
ATOM   2435 HE21 GLN   155      37.942  20.210  40.618  1.00  0.00           H
ATOM   2436 HE22 GLN   155      38.120  21.847  40.989  1.00  0.00           H
ATOM   2437  C   GLN   155      33.934  21.143  44.193  1.00  0.00           C
ATOM   2438  O   GLN   155      33.423  20.067  44.031  1.00  0.00           O
ATOM   2439  N   ARG   156      33.375  22.070  45.056  1.00  0.00           N
ATOM   2440  H   ARG   156      33.878  22.930  45.219  1.00  0.00           H
ATOM   2441  CA  ARG   156      32.200  22.048  45.976  1.00  0.00           C
ATOM   2442  HA  ARG   156      31.370  21.616  45.416  1.00  0.00           H
ATOM   2443  CB  ARG   156      32.536  21.273  47.275  1.00  0.00           C
ATOM   2444  HB2 ARG   156      33.463  21.678  47.679  1.00  0.00           H
ATOM   2445  HB3 ARG   156      31.863  21.558  48.084  1.00  0.00           H
ATOM   2446  CG  ARG   156      32.415  19.738  47.100  1.00  0.00           C
ATOM   2447  HG2 ARG   156      33.286  19.386  46.547  1.00  0.00           H
ATOM   2448  HG3 ARG   156      32.474  19.241  48.068  1.00  0.00           H
ATOM   2449  CD  ARG   156      31.062  19.257  46.439  1.00  0.00           C
ATOM   2450  HD2 ARG   156      31.097  19.568  45.394  1.00  0.00           H
ATOM   2451  HD3 ARG   156      31.038  18.169  46.388  1.00  0.00           H
ATOM   2452  NE  ARG   156      29.822  19.756  47.164  1.00  0.00           N
ATOM   2453  HE  ARG   156      29.203  20.317  46.596  1.00  0.00           H
ATOM   2454  CZ  ARG   156      29.366  19.193  48.289  1.00  0.00           C
ATOM   2455  NH1 ARG   156      30.032  18.305  48.946  1.00  0.00           N
ATOM   2456 HH11 ARG   156      31.010  18.207  48.709  1.00  0.00           H
ATOM   2457 HH12 ARG   156      29.663  17.929  49.808  1.00  0.00           H
ATOM   2458  NH2 ARG   156      28.248  19.581  48.761  1.00  0.00           N
ATOM   2459 HH21 ARG   156      27.674  20.249  48.267  1.00  0.00           H
ATOM   2460 HH22 ARG   156      27.946  19.173  49.635  1.00  0.00           H
ATOM   2461  C   ARG   156      31.793  23.457  46.234  1.00  0.00           C
ATOM   2462  O   ARG   156      32.534  24.360  46.540  1.00  0.00           O
ATOM   2463  N   TRP   157      30.474  23.563  46.327  1.00  0.00           N
ATOM   2464  H   TRP   157      29.927  22.761  46.052  1.00  0.00           H
ATOM   2465  CA  TRP   157      29.755  24.731  46.812  1.00  0.00           C
ATOM   2466  HA  TRP   157      30.246  25.546  46.280  1.00  0.00           H
ATOM   2467  CB  TRP   157      28.285  24.765  46.437  1.00  0.00           C
ATOM   2468  HB2 TRP   157      27.733  23.963  46.927  1.00  0.00           H
ATOM   2469  HB3 TRP   157      27.850  25.660  46.882  1.00  0.00           H
ATOM   2470  CG  TRP   157      27.831  24.963  44.985  1.00  0.00           C
ATOM   2471  CD1 TRP   157      27.362  24.023  44.096  1.00  0.00           C
ATOM   2472  HD1 TRP   157      27.013  23.027  44.330  1.00  0.00           H
ATOM   2473  NE1 TRP   157      27.222  24.601  42.871  1.00  0.00           N
ATOM   2474  HE1 TRP   157      26.853  24.114  42.066  1.00  0.00           H
ATOM   2475  CE2 TRP   157      27.837  25.836  42.775  1.00  0.00           C
ATOM   2476  CZ2 TRP   157      28.096  26.774  41.702  1.00  0.00           C
ATOM   2477  HZ2 TRP   157      27.872  26.506  40.680  1.00  0.00           H
ATOM   2478  CH2 TRP   157      28.718  28.002  42.043  1.00  0.00           C
ATOM   2479  HH2 TRP   157      28.948  28.617  41.186  1.00  0.00           H
ATOM   2480  CZ3 TRP   157      29.121  28.294  43.347  1.00  0.00           C
ATOM   2481  HZ3 TRP   157      29.692  29.203  43.467  1.00  0.00           H
ATOM   2482  CE3 TRP   157      28.858  27.374  44.404  1.00  0.00           C
ATOM   2483  HE3 TRP   157      29.168  27.536  45.425  1.00  0.00           H
ATOM   2484  CD2 TRP   157      28.189  26.113  44.137  1.00  0.00           C
ATOM   2485  C   TRP   157      29.839  24.919  48.366  1.00  0.00           C
ATOM   2486  O   TRP   157      29.880  23.985  49.176  1.00  0.00           O
ATOM   2487  N   THR   158      29.911  26.163  48.877  1.00  0.00           N
ATOM   2488  H   THR   158      29.961  26.942  48.237  1.00  0.00           H
ATOM   2489  CA  THR   158      29.928  26.631  50.328  1.00  0.00           C
ATOM   2490  HA  THR   158      29.880  25.761  50.983  1.00  0.00           H
ATOM   2491  CB  THR   158      31.291  27.257  50.730  1.00  0.00           C
ATOM   2492  HB  THR   158      31.252  27.597  51.765  1.00  0.00           H
ATOM   2493  CG2 THR   158      32.567  26.427  50.713  1.00  0.00           C
ATOM   2494 HG21 THR   158      33.413  27.083  50.505  1.00  0.00           H
ATOM   2495 HG22 THR   158      32.541  25.659  49.939  1.00  0.00           H
ATOM   2496 HG23 THR   158      32.750  26.038  51.714  1.00  0.00           H
ATOM   2497  OG1 THR   158      31.496  28.419  49.865  1.00  0.00           O
ATOM   2498  HG1 THR   158      32.382  28.747  50.035  1.00  0.00           H
ATOM   2499  C   THR   158      28.776  27.600  50.690  1.00  0.00           C
ATOM   2500  O   THR   158      27.866  27.839  49.859  1.00  0.00           O
ATOM   2501  N   LYS   159      28.703  28.169  51.920  1.00  0.00           N
ATOM   2502  H   LYS   159      29.401  27.938  52.612  1.00  0.00           H
ATOM   2503  CA  LYS   159      27.935  29.492  52.111  1.00  0.00           C
ATOM   2504  HA  LYS   159      27.949  29.740  53.172  1.00  0.00           H
ATOM   2505  CB  LYS   159      28.720  30.545  51.375  1.00  0.00           C
ATOM   2506  HB2 LYS   159      28.792  30.342  50.307  1.00  0.00           H
ATOM   2507  HB3 LYS   159      28.180  31.492  51.420  1.00  0.00           H
ATOM   2508  CG  LYS   159      30.109  30.755  52.015  1.00  0.00           C
ATOM   2509  HG2 LYS   159      30.023  30.741  53.101  1.00  0.00           H
ATOM   2510  HG3 LYS   159      30.781  29.941  51.742  1.00  0.00           H
ATOM   2511  CD  LYS   159      30.725  32.017  51.439  1.00  0.00           C
ATOM   2512  HD2 LYS   159      29.992  32.821  51.502  1.00  0.00           H
ATOM   2513  HD3 LYS   159      31.585  32.238  52.071  1.00  0.00           H
ATOM   2514  CE  LYS   159      31.228  31.796  50.015  1.00  0.00           C
ATOM   2515  HE2 LYS   159      31.543  30.761  49.879  1.00  0.00           H
ATOM   2516  HE3 LYS   159      30.428  31.929  49.287  1.00  0.00           H
ATOM   2517  NZ  LYS   159      32.337  32.712  49.718  1.00  0.00           N
ATOM   2518  HZ1 LYS   159      32.032  33.670  49.816  1.00  0.00           H
ATOM   2519  HZ2 LYS   159      32.612  32.640  48.749  1.00  0.00           H
ATOM   2520  HZ3 LYS   159      33.118  32.519  50.329  1.00  0.00           H
ATOM   2521  C   LYS   159      26.403  29.546  51.738  1.00  0.00           C
ATOM   2522  O   LYS   159      25.898  30.619  51.467  1.00  0.00           O
ATOM   2523  N   GLY   160      25.804  28.345  51.783  1.00  0.00           N
ATOM   2524  H   GLY   160      26.332  27.566  52.150  1.00  0.00           H
ATOM   2525  CA  GLY   160      24.452  28.019  51.412  1.00  0.00           C
ATOM   2526  HA2 GLY   160      24.123  27.133  51.957  1.00  0.00           H
ATOM   2527  HA3 GLY   160      23.856  28.896  51.665  1.00  0.00           H
ATOM   2528  C   GLY   160      24.171  27.898  49.892  1.00  0.00           C
ATOM   2529  O   GLY   160      22.986  27.774  49.485  1.00  0.00           O
ATOM   2530  N   PHE   161      25.213  27.904  48.977  1.00  0.00           N
ATOM   2531  H   PHE   161      26.171  27.933  49.299  1.00  0.00           H
ATOM   2532  CA  PHE   161      25.059  27.626  47.515  1.00  0.00           C
ATOM   2533  HA  PHE   161      24.124  28.109  47.230  1.00  0.00           H
ATOM   2534  CB  PHE   161      26.279  28.011  46.602  1.00  0.00           C
ATOM   2535  HB2 PHE   161      27.174  27.864  47.207  1.00  0.00           H
ATOM   2536  HB3 PHE   161      26.255  27.370  45.722  1.00  0.00           H
ATOM   2537  CG  PHE   161      26.276  29.465  46.120  1.00  0.00           C
ATOM   2538  CD1 PHE   161      26.749  30.457  47.019  1.00  0.00           C
ATOM   2539  HD1 PHE   161      27.204  30.157  47.951  1.00  0.00           H
ATOM   2540  CE1 PHE   161      26.730  31.836  46.582  1.00  0.00           C
ATOM   2541  HE1 PHE   161      26.923  32.710  47.186  1.00  0.00           H
ATOM   2542  CZ  PHE   161      26.295  32.122  45.269  1.00  0.00           C
ATOM   2543  HZ  PHE   161      26.327  33.124  44.867  1.00  0.00           H
ATOM   2544  CE2 PHE   161      25.819  31.114  44.393  1.00  0.00           C
ATOM   2545  HE2 PHE   161      25.605  31.269  43.346  1.00  0.00           H
ATOM   2546  CD2 PHE   161      25.791  29.779  44.825  1.00  0.00           C
ATOM   2547  HD2 PHE   161      25.413  28.992  44.191  1.00  0.00           H
ATOM   2548  C   PHE   161      24.929  26.036  47.400  1.00  0.00           C
ATOM   2549  O   PHE   161      25.477  25.270  48.121  1.00  0.00           O
ATOM   2550  N   ASP   162      24.339  25.622  46.308  1.00  0.00           N
ATOM   2551  H   ASP   162      23.919  26.350  45.746  1.00  0.00           H
ATOM   2552  CA  ASP   162      24.260  24.214  45.817  1.00  0.00           C
ATOM   2553  HA  ASP   162      25.310  23.932  45.746  1.00  0.00           H
ATOM   2554  CB  ASP   162      23.549  23.386  46.809  1.00  0.00           C
ATOM   2555  HB2 ASP   162      23.989  23.404  47.806  1.00  0.00           H
ATOM   2556  HB3 ASP   162      22.494  23.653  46.829  1.00  0.00           H
ATOM   2557  CG  ASP   162      23.647  21.858  46.488  1.00  0.00           C
ATOM   2558  OD1 ASP   162      24.605  21.385  45.767  1.00  0.00           O
ATOM   2559  OD2 ASP   162      22.879  21.002  47.010  1.00  0.00           O
ATOM   2560  C   ASP   162      23.643  24.134  44.442  1.00  0.00           C
ATOM   2561  O   ASP   162      22.738  23.296  44.242  1.00  0.00           O
ATOM   2562  N   ILE   163      24.128  24.950  43.496  1.00  0.00           N
ATOM   2563  H   ILE   163      24.927  25.529  43.711  1.00  0.00           H
ATOM   2564  CA  ILE   163      23.633  24.902  42.111  1.00  0.00           C
ATOM   2565  HA  ILE   163      22.546  24.882  42.174  1.00  0.00           H
ATOM   2566  CB  ILE   163      24.041  26.210  41.353  1.00  0.00           C
ATOM   2567  HB  ILE   163      25.130  26.252  41.346  1.00  0.00           H
ATOM   2568  CG2 ILE   163      23.541  26.159  39.894  1.00  0.00           C
ATOM   2569 HG21 ILE   163      23.921  25.343  39.279  1.00  0.00           H
ATOM   2570 HG22 ILE   163      23.869  27.022  39.313  1.00  0.00           H
ATOM   2571 HG23 ILE   163      22.451  26.167  39.896  1.00  0.00           H
ATOM   2572  CG1 ILE   163      23.468  27.462  42.099  1.00  0.00           C
ATOM   2573 HG12 ILE   163      22.431  27.409  42.427  1.00  0.00           H
ATOM   2574 HG13 ILE   163      24.014  27.537  43.040  1.00  0.00           H
ATOM   2575  CD1 ILE   163      23.876  28.755  41.338  1.00  0.00           C
ATOM   2576 HD11 ILE   163      24.003  29.520  42.104  1.00  0.00           H
ATOM   2577 HD12 ILE   163      23.169  29.144  40.605  1.00  0.00           H
ATOM   2578 HD13 ILE   163      24.828  28.576  40.838  1.00  0.00           H
ATOM   2579  C   ILE   163      24.130  23.630  41.387  1.00  0.00           C
ATOM   2580  O   ILE   163      25.311  23.368  41.479  1.00  0.00           O
ATOM   2581  N   PRO   164      23.217  22.843  40.712  1.00  0.00           N
ATOM   2582  CD  PRO   164      21.765  23.053  40.664  1.00  0.00           C
ATOM   2583  HD2 PRO   164      21.562  24.107  40.479  1.00  0.00           H
ATOM   2584  HD3 PRO   164      21.254  22.840  41.603  1.00  0.00           H
ATOM   2585  CG  PRO   164      21.281  22.182  39.408  1.00  0.00           C
ATOM   2586  HG2 PRO   164      21.477  22.534  38.396  1.00  0.00           H
ATOM   2587  HG3 PRO   164      20.216  21.951  39.433  1.00  0.00           H
ATOM   2588  CB  PRO   164      22.107  20.965  39.691  1.00  0.00           C
ATOM   2589  HB2 PRO   164      22.273  20.263  38.875  1.00  0.00           H
ATOM   2590  HB3 PRO   164      21.779  20.316  40.502  1.00  0.00           H
ATOM   2591  CA  PRO   164      23.518  21.618  39.997  1.00  0.00           C
ATOM   2592  HA  PRO   164      24.030  20.890  40.626  1.00  0.00           H
ATOM   2593  C   PRO   164      24.366  21.682  38.684  1.00  0.00           C
ATOM   2594  O   PRO   164      24.312  22.665  37.881  1.00  0.00           O
ATOM   2595  N   ASN   165      25.200  20.688  38.483  1.00  0.00           N
ATOM   2596  H   ASN   165      25.181  20.036  39.255  1.00  0.00           H
ATOM   2597  CA  ASN   165      26.084  20.433  37.355  1.00  0.00           C
ATOM   2598  HA  ASN   165      26.618  19.551  37.705  1.00  0.00           H
ATOM   2599  CB  ASN   165      25.198  20.013  36.191  1.00  0.00           C
ATOM   2600  HB2 ASN   165      24.443  20.776  36.006  1.00  0.00           H
ATOM   2601  HB3 ASN   165      25.886  19.778  35.379  1.00  0.00           H
ATOM   2602  CG  ASN   165      24.438  18.707  36.376  1.00  0.00           C
ATOM   2603  OD1 ASN   165      23.453  18.734  37.080  1.00  0.00           O
ATOM   2604  ND2 ASN   165      24.764  17.611  35.724  1.00  0.00           N
ATOM   2605 HD21 ASN   165      25.584  17.654  35.136  1.00  0.00           H
ATOM   2606 HD22 ASN   165      24.181  16.789  35.791  1.00  0.00           H
ATOM   2607  C   ASN   165      27.156  21.518  37.013  1.00  0.00           C
ATOM   2608  O   ASN   165      27.710  21.565  35.931  1.00  0.00           O
ATOM   2609  N   ILE   166      27.493  22.294  38.018  1.00  0.00           N
ATOM   2610  H   ILE   166      27.034  22.105  38.898  1.00  0.00           H
ATOM   2611  CA  ILE   166      28.614  23.206  37.990  1.00  0.00           C
ATOM   2612  HA  ILE   166      28.861  23.301  36.933  1.00  0.00           H
ATOM   2613  CB  ILE   166      28.116  24.553  38.466  1.00  0.00           C
ATOM   2614  HB  ILE   166      27.842  24.356  39.503  1.00  0.00           H
ATOM   2615  CG2 ILE   166      29.280  25.558  38.278  1.00  0.00           C
ATOM   2616 HG21 ILE   166      30.269  25.241  38.607  1.00  0.00           H
ATOM   2617 HG22 ILE   166      29.121  26.438  38.902  1.00  0.00           H
ATOM   2618 HG23 ILE   166      29.255  25.882  37.237  1.00  0.00           H
ATOM   2619  CG1 ILE   166      26.792  25.027  37.750  1.00  0.00           C
ATOM   2620 HG12 ILE   166      26.925  24.967  36.671  1.00  0.00           H
ATOM   2621 HG13 ILE   166      25.949  24.387  38.013  1.00  0.00           H
ATOM   2622  CD1 ILE   166      26.339  26.478  38.072  1.00  0.00           C
ATOM   2623 HD11 ILE   166      25.523  26.786  37.417  1.00  0.00           H
ATOM   2624 HD12 ILE   166      27.128  27.183  37.808  1.00  0.00           H
ATOM   2625 HD13 ILE   166      26.099  26.599  39.128  1.00  0.00           H
ATOM   2626  C   ILE   166      29.907  22.734  38.598  1.00  0.00           C
ATOM   2627  O   ILE   166      31.001  22.963  38.084  1.00  0.00           O
ATOM   2628  N   GLU   167      29.768  22.039  39.736  1.00  0.00           N
ATOM   2629  H   GLU   167      28.870  21.684  40.032  1.00  0.00           H
ATOM   2630  CA  GLU   167      30.908  21.394  40.452  1.00  0.00           C
ATOM   2631  HA  GLU   167      31.674  22.110  40.751  1.00  0.00           H
ATOM   2632  CB  GLU   167      30.410  20.761  41.804  1.00  0.00           C
ATOM   2633  HB2 GLU   167      29.614  20.066  41.537  1.00  0.00           H
ATOM   2634  HB3 GLU   167      31.211  20.195  42.279  1.00  0.00           H
ATOM   2635  CG  GLU   167      29.893  21.841  42.833  1.00  0.00           C
ATOM   2636  HG2 GLU   167      30.704  22.294  43.404  1.00  0.00           H
ATOM   2637  HG3 GLU   167      29.430  22.623  42.231  1.00  0.00           H
ATOM   2638  CD  GLU   167      28.783  21.127  43.785  1.00  0.00           C
ATOM   2639  OE1 GLU   167      27.803  20.561  43.182  1.00  0.00           O
ATOM   2640  OE2 GLU   167      28.803  21.194  45.014  1.00  0.00           O
ATOM   2641  C   GLU   167      31.580  20.353  39.543  1.00  0.00           C
ATOM   2642  O   GLU   167      30.921  19.703  38.703  1.00  0.00           O
ATOM   2643  N   ASN   168      32.890  20.116  39.739  1.00  0.00           N
ATOM   2644  H   ASN   168      33.455  20.531  40.466  1.00  0.00           H
ATOM   2645  CA  ASN   168      33.697  19.289  38.900  1.00  0.00           C
ATOM   2646  HA  ASN   168      34.659  19.204  39.406  1.00  0.00           H
ATOM   2647  CB  ASN   168      33.184  17.799  38.758  1.00  0.00           C
ATOM   2648  HB2 ASN   168      32.217  17.771  38.257  1.00  0.00           H
ATOM   2649  HB3 ASN   168      33.915  17.190  38.229  1.00  0.00           H
ATOM   2650  CG  ASN   168      32.933  17.024  40.094  1.00  0.00           C
ATOM   2651  OD1 ASN   168      33.452  17.300  41.129  1.00  0.00           O
ATOM   2652  ND2 ASN   168      31.975  16.112  40.105  1.00  0.00           N
ATOM   2653 HD21 ASN   168      31.475  16.121  39.228  1.00  0.00           H
ATOM   2654 HD22 ASN   168      31.720  15.653  40.968  1.00  0.00           H
ATOM   2655  C   ASN   168      34.056  20.017  37.533  1.00  0.00           C
ATOM   2656  O   ASN   168      34.715  19.366  36.741  1.00  0.00           O
ATOM   2657  N   HID   169      33.551  21.260  37.209  1.00  0.00           N
ATOM   2658  H   HID   169      33.048  21.756  37.931  1.00  0.00           H
ATOM   2659  CA  HID   169      33.843  22.026  36.060  1.00  0.00           C
ATOM   2660  HA  HID   169      34.534  21.426  35.467  1.00  0.00           H
ATOM   2661  CB  HID   169      32.660  21.996  35.031  1.00  0.00           C
ATOM   2662  HB2 HID   169      31.898  22.707  35.350  1.00  0.00           H
ATOM   2663  HB3 HID   169      33.100  22.375  34.109  1.00  0.00           H
ATOM   2664  CG  HID   169      32.017  20.620  34.866  1.00  0.00           C
ATOM   2665  ND1 HID   169      31.034  20.166  35.687  1.00  0.00           N
ATOM   2666  HD1 HID   169      30.623  20.676  36.455  1.00  0.00           H
ATOM   2667  CE1 HID   169      30.913  18.843  35.429  1.00  0.00           C
ATOM   2668  HE1 HID   169      30.319  18.101  35.942  1.00  0.00           H
ATOM   2669  NE2 HID   169      31.647  18.492  34.346  1.00  0.00           N
ATOM   2670  CD2 HID   169      32.391  19.620  34.011  1.00  0.00           C
ATOM   2671  HD2 HID   169      32.988  19.741  33.120  1.00  0.00           H
ATOM   2672  C   HID   169      34.459  23.377  36.288  1.00  0.00           C
ATOM   2673  O   HID   169      34.287  24.024  37.330  1.00  0.00           O
ATOM   2674  N   ASP   170      35.261  23.817  35.289  1.00  0.00           N
ATOM   2675  H   ASP   170      35.448  23.252  34.473  1.00  0.00           H
ATOM   2676  CA  ASP   170      35.878  25.186  35.111  1.00  0.00           C
ATOM   2677  HA  ASP   170      36.584  25.391  35.916  1.00  0.00           H
ATOM   2678  CB  ASP   170      36.783  25.122  33.885  1.00  0.00           C
ATOM   2679  HB2 ASP   170      37.618  24.465  34.132  1.00  0.00           H
ATOM   2680  HB3 ASP   170      36.308  24.810  32.955  1.00  0.00           H
ATOM   2681  CG  ASP   170      37.500  26.508  33.718  1.00  0.00           C
ATOM   2682  OD1 ASP   170      37.543  27.346  34.667  1.00  0.00           O
ATOM   2683  OD2 ASP   170      38.092  26.677  32.623  1.00  0.00           O
ATOM   2684  C   ASP   170      34.874  26.344  34.976  1.00  0.00           C
ATOM   2685  O   ASP   170      34.157  26.338  34.010  1.00  0.00           O
ATOM   2686  N   VAL   171      34.820  27.313  35.880  1.00  0.00           N
ATOM   2687  H   VAL   171      35.439  27.132  36.659  1.00  0.00           H
ATOM   2688  CA  VAL   171      33.966  28.468  35.798  1.00  0.00           C
ATOM   2689  HA  VAL   171      32.967  28.041  35.891  1.00  0.00           H
ATOM   2690  CB  VAL   171      34.080  29.395  37.088  1.00  0.00           C
ATOM   2691  HB  VAL   171      33.430  30.267  37.003  1.00  0.00           H
ATOM   2692  CG1 VAL   171      33.481  28.615  38.248  1.00  0.00           C
ATOM   2693 HG11 VAL   171      33.527  29.365  39.038  1.00  0.00           H
ATOM   2694 HG12 VAL   171      32.445  28.358  38.032  1.00  0.00           H
ATOM   2695 HG13 VAL   171      34.202  27.826  38.464  1.00  0.00           H
ATOM   2696  CG2 VAL   171      35.437  29.946  37.255  1.00  0.00           C
ATOM   2697 HG21 VAL   171      35.789  30.609  36.465  1.00  0.00           H
ATOM   2698 HG22 VAL   171      36.232  29.206  37.163  1.00  0.00           H
ATOM   2699 HG23 VAL   171      35.533  30.401  38.240  1.00  0.00           H
ATOM   2700  C   VAL   171      34.078  29.324  34.602  1.00  0.00           C
ATOM   2701  O   VAL   171      33.181  30.087  34.261  1.00  0.00           O
ATOM   2702  N   VAL   172      35.284  29.469  34.040  1.00  0.00           N
ATOM   2703  H   VAL   172      36.039  28.840  34.274  1.00  0.00           H
ATOM   2704  CA  VAL   172      35.596  30.604  33.131  1.00  0.00           C
ATOM   2705  HA  VAL   172      35.302  31.422  33.790  1.00  0.00           H
ATOM   2706  CB  VAL   172      37.094  30.628  32.914  1.00  0.00           C
ATOM   2707  HB  VAL   172      37.379  29.616  32.629  1.00  0.00           H
ATOM   2708  CG1 VAL   172      37.546  31.467  31.689  1.00  0.00           C
ATOM   2709 HG11 VAL   172      37.192  31.094  30.728  1.00  0.00           H
ATOM   2710 HG12 VAL   172      37.104  32.461  31.766  1.00  0.00           H
ATOM   2711 HG13 VAL   172      38.624  31.497  31.537  1.00  0.00           H
ATOM   2712  CG2 VAL   172      38.020  30.990  34.098  1.00  0.00           C
ATOM   2713 HG21 VAL   172      37.628  31.931  34.483  1.00  0.00           H
ATOM   2714 HG22 VAL   172      39.055  31.046  33.760  1.00  0.00           H
ATOM   2715 HG23 VAL   172      37.928  30.185  34.828  1.00  0.00           H
ATOM   2716  C   VAL   172      34.748  30.574  31.863  1.00  0.00           C
ATOM   2717  O   VAL   172      34.089  31.540  31.555  1.00  0.00           O
ATOM   2718  N   PRO   173      34.820  29.512  30.970  1.00  0.00           N
ATOM   2719  CD  PRO   173      35.494  28.191  31.153  1.00  0.00           C
ATOM   2720  HD2 PRO   173      35.302  27.892  32.184  1.00  0.00           H
ATOM   2721  HD3 PRO   173      36.544  28.153  30.864  1.00  0.00           H
ATOM   2722  CG  PRO   173      34.773  27.258  30.314  1.00  0.00           C
ATOM   2723  HG2 PRO   173      33.960  26.790  30.871  1.00  0.00           H
ATOM   2724  HG3 PRO   173      35.491  26.494  30.017  1.00  0.00           H
ATOM   2725  CB  PRO   173      34.342  28.139  29.092  1.00  0.00           C
ATOM   2726  HB2 PRO   173      33.523  27.733  28.499  1.00  0.00           H
ATOM   2727  HB3 PRO   173      35.156  28.361  28.402  1.00  0.00           H
ATOM   2728  CA  PRO   173      33.960  29.458  29.804  1.00  0.00           C
ATOM   2729  HA  PRO   173      34.172  30.310  29.157  1.00  0.00           H
ATOM   2730  C   PRO   173      32.447  29.437  30.084  1.00  0.00           C
ATOM   2731  O   PRO   173      31.647  29.868  29.230  1.00  0.00           O
ATOM   2732  N   MET   174      32.091  28.961  31.307  1.00  0.00           N
ATOM   2733  H   MET   174      32.804  28.604  31.929  1.00  0.00           H
ATOM   2734  CA  MET   174      30.711  29.044  31.842  1.00  0.00           C
ATOM   2735  HA  MET   174      30.086  28.630  31.050  1.00  0.00           H
ATOM   2736  CB  MET   174      30.534  28.066  32.998  1.00  0.00           C
ATOM   2737  HB2 MET   174      31.256  28.269  33.790  1.00  0.00           H
ATOM   2738  HB3 MET   174      29.587  28.268  33.497  1.00  0.00           H
ATOM   2739  CG  MET   174      30.632  26.577  32.595  1.00  0.00           C
ATOM   2740  HG2 MET   174      30.031  26.480  31.691  1.00  0.00           H
ATOM   2741  HG3 MET   174      31.663  26.321  32.348  1.00  0.00           H
ATOM   2742  SD  MET   174      29.874  25.444  33.823  1.00  0.00           S
ATOM   2743  CE  MET   174      31.243  25.137  34.971  1.00  0.00           C
ATOM   2744  HE1 MET   174      32.187  24.919  34.474  1.00  0.00           H
ATOM   2745  HE2 MET   174      31.417  26.060  35.525  1.00  0.00           H
ATOM   2746  HE3 MET   174      31.033  24.450  35.790  1.00  0.00           H
ATOM   2747  C   MET   174      30.132  30.439  32.073  1.00  0.00           C
ATOM   2748  O   MET   174      28.989  30.708  31.675  1.00  0.00           O
ATOM   2749  N   LEU   175      30.960  31.364  32.570  1.00  0.00           N
ATOM   2750  H   LEU   175      31.879  31.005  32.786  1.00  0.00           H
ATOM   2751  CA  LEU   175      30.819  32.824  32.544  1.00  0.00           C
ATOM   2752  HA  LEU   175      29.832  33.006  32.971  1.00  0.00           H
ATOM   2753  CB  LEU   175      31.792  33.467  33.605  1.00  0.00           C
ATOM   2754  HB2 LEU   175      31.475  33.232  34.622  1.00  0.00           H
ATOM   2755  HB3 LEU   175      32.779  33.014  33.519  1.00  0.00           H
ATOM   2756  CG  LEU   175      31.967  34.981  33.438  1.00  0.00           C
ATOM   2757  HG  LEU   175      32.392  35.111  32.443  1.00  0.00           H
ATOM   2758  CD1 LEU   175      30.673  35.796  33.637  1.00  0.00           C
ATOM   2759 HD11 LEU   175      30.950  36.851  33.656  1.00  0.00           H
ATOM   2760 HD12 LEU   175      30.267  35.622  34.633  1.00  0.00           H
ATOM   2761 HD13 LEU   175      29.884  35.698  32.892  1.00  0.00           H
ATOM   2762  CD2 LEU   175      32.962  35.506  34.498  1.00  0.00           C
ATOM   2763 HD21 LEU   175      32.655  35.118  35.470  1.00  0.00           H
ATOM   2764 HD22 LEU   175      33.921  35.051  34.253  1.00  0.00           H
ATOM   2765 HD23 LEU   175      33.066  36.591  34.478  1.00  0.00           H
ATOM   2766  C   LEU   175      30.842  33.376  31.154  1.00  0.00           C
ATOM   2767  O   LEU   175      29.851  33.956  30.751  1.00  0.00           O
ATOM   2768  N   GLN   176      31.865  33.122  30.382  1.00  0.00           N
ATOM   2769  H   GLN   176      32.592  32.482  30.667  1.00  0.00           H
ATOM   2770  CA  GLN   176      32.066  33.882  29.146  1.00  0.00           C
ATOM   2771  HA  GLN   176      31.965  34.940  29.386  1.00  0.00           H
ATOM   2772  CB  GLN   176      33.480  33.643  28.621  1.00  0.00           C
ATOM   2773  HB2 GLN   176      34.219  33.828  29.399  1.00  0.00           H
ATOM   2774  HB3 GLN   176      33.500  32.565  28.454  1.00  0.00           H
ATOM   2775  CG  GLN   176      33.798  34.342  27.295  1.00  0.00           C
ATOM   2776  HG2 GLN   176      34.754  34.042  26.865  1.00  0.00           H
ATOM   2777  HG3 GLN   176      33.016  34.124  26.568  1.00  0.00           H
ATOM   2778  CD  GLN   176      33.956  35.852  27.372  1.00  0.00           C
ATOM   2779  OE1 GLN   176      34.164  36.387  28.457  1.00  0.00           O
ATOM   2780  NE2 GLN   176      33.972  36.670  26.291  1.00  0.00           N
ATOM   2781 HE21 GLN   176      34.193  37.632  26.509  1.00  0.00           H
ATOM   2782 HE22 GLN   176      33.725  36.296  25.387  1.00  0.00           H
ATOM   2783  C   GLN   176      31.034  33.507  28.130  1.00  0.00           C
ATOM   2784  O   GLN   176      30.570  34.379  27.360  1.00  0.00           O
ATOM   2785  N   LYS   177      30.535  32.241  28.104  1.00  0.00           N
ATOM   2786  H   LYS   177      30.823  31.527  28.758  1.00  0.00           H
ATOM   2787  CA  LYS   177      29.440  31.962  27.067  1.00  0.00           C
ATOM   2788  HA  LYS   177      29.745  32.323  26.085  1.00  0.00           H
ATOM   2789  CB  LYS   177      29.179  30.481  26.973  1.00  0.00           C
ATOM   2790  HB2 LYS   177      28.490  30.184  26.183  1.00  0.00           H
ATOM   2791  HB3 LYS   177      30.092  30.006  26.610  1.00  0.00           H
ATOM   2792  CG  LYS   177      28.575  29.837  28.259  1.00  0.00           C
ATOM   2793  HG2 LYS   177      29.099  30.130  29.169  1.00  0.00           H
ATOM   2794  HG3 LYS   177      27.558  30.198  28.410  1.00  0.00           H
ATOM   2795  CD  LYS   177      28.575  28.310  28.270  1.00  0.00           C
ATOM   2796  HD2 LYS   177      27.897  27.993  29.061  1.00  0.00           H
ATOM   2797  HD3 LYS   177      28.165  27.963  27.322  1.00  0.00           H
ATOM   2798  CE  LYS   177      29.895  27.594  28.363  1.00  0.00           C
ATOM   2799  HE2 LYS   177      30.347  27.555  27.372  1.00  0.00           H
ATOM   2800  HE3 LYS   177      30.460  28.152  29.108  1.00  0.00           H
ATOM   2801  NZ  LYS   177      29.748  26.165  28.680  1.00  0.00           N
ATOM   2802  HZ1 LYS   177      29.035  25.865  29.330  1.00  0.00           H
ATOM   2803  HZ2 LYS   177      30.608  25.661  28.843  1.00  0.00           H
ATOM   2804  HZ3 LYS   177      29.339  25.720  27.871  1.00  0.00           H
ATOM   2805  C   LYS   177      28.189  32.774  27.410  1.00  0.00           C
ATOM   2806  O   LYS   177      27.517  33.103  26.377  1.00  0.00           O
ATOM   2807  N   GLN   178      27.915  33.291  28.617  1.00  0.00           N
ATOM   2808  H   GLN   178      28.544  33.117  29.388  1.00  0.00           H
ATOM   2809  CA  GLN   178      26.769  34.109  28.890  1.00  0.00           C
ATOM   2810  HA  GLN   178      26.001  33.797  28.183  1.00  0.00           H
ATOM   2811  CB  GLN   178      26.141  33.848  30.296  1.00  0.00           C
ATOM   2812  HB2 GLN   178      26.723  34.328  31.083  1.00  0.00           H
ATOM   2813  HB3 GLN   178      25.172  34.345  30.322  1.00  0.00           H
ATOM   2814  CG  GLN   178      25.949  32.382  30.669  1.00  0.00           C
ATOM   2815  HG2 GLN   178      26.831  31.745  30.596  1.00  0.00           H
ATOM   2816  HG3 GLN   178      25.612  32.218  31.693  1.00  0.00           H
ATOM   2817  CD  GLN   178      24.951  31.698  29.732  1.00  0.00           C
ATOM   2818  OE1 GLN   178      24.199  32.327  28.968  1.00  0.00           O
ATOM   2819  NE2 GLN   178      24.923  30.392  29.687  1.00  0.00           N
ATOM   2820 HE21 GLN   178      24.165  30.044  29.119  1.00  0.00           H
ATOM   2821 HE22 GLN   178      25.438  29.826  30.345  1.00  0.00           H
ATOM   2822  C   GLN   178      27.012  35.578  28.509  1.00  0.00           C
ATOM   2823  O   GLN   178      26.028  36.163  28.111  1.00  0.00           O
ATOM   2824  N   ILE   179      28.196  36.089  28.653  1.00  0.00           N
ATOM   2825  H   ILE   179      28.950  35.449  28.859  1.00  0.00           H
ATOM   2826  CA  ILE   179      28.665  37.342  27.965  1.00  0.00           C
ATOM   2827  HA  ILE   179      28.101  38.214  28.297  1.00  0.00           H
ATOM   2828  CB  ILE   179      30.121  37.598  28.375  1.00  0.00           C
ATOM   2829  HB  ILE   179      30.682  36.667  28.297  1.00  0.00           H
ATOM   2830  CG2 ILE   179      30.849  38.691  27.664  1.00  0.00           C
ATOM   2831 HG21 ILE   179      30.984  38.541  26.593  1.00  0.00           H
ATOM   2832 HG22 ILE   179      31.912  38.665  27.906  1.00  0.00           H
ATOM   2833 HG23 ILE   179      30.416  39.640  27.981  1.00  0.00           H
ATOM   2834  CG1 ILE   179      30.151  38.039  29.854  1.00  0.00           C
ATOM   2835 HG12 ILE   179      29.973  39.114  29.888  1.00  0.00           H
ATOM   2836 HG13 ILE   179      29.349  37.549  30.407  1.00  0.00           H
ATOM   2837  CD1 ILE   179      31.458  37.722  30.631  1.00  0.00           C
ATOM   2838 HD11 ILE   179      31.462  36.644  30.793  1.00  0.00           H
ATOM   2839 HD12 ILE   179      31.377  38.124  31.642  1.00  0.00           H
ATOM   2840 HD13 ILE   179      32.318  38.118  30.091  1.00  0.00           H
ATOM   2841  C   ILE   179      28.631  37.229  26.388  1.00  0.00           C
ATOM   2842  O   ILE   179      28.204  38.174  25.714  1.00  0.00           O
ATOM   2843  N   THR   180      29.019  36.128  25.767  1.00  0.00           N
ATOM   2844  H   THR   180      29.364  35.450  26.432  1.00  0.00           H
ATOM   2845  CA  THR   180      29.110  35.810  24.321  1.00  0.00           C
ATOM   2846  HA  THR   180      29.766  36.563  23.885  1.00  0.00           H
ATOM   2847  CB  THR   180      29.591  34.341  24.085  1.00  0.00           C
ATOM   2848  HB  THR   180      28.988  33.550  24.532  1.00  0.00           H
ATOM   2849  CG2 THR   180      29.796  34.028  22.594  1.00  0.00           C
ATOM   2850 HG21 THR   180      28.864  34.026  22.028  1.00  0.00           H
ATOM   2851 HG22 THR   180      30.206  33.033  22.419  1.00  0.00           H
ATOM   2852 HG23 THR   180      30.542  34.649  22.099  1.00  0.00           H
ATOM   2853  OG1 THR   180      30.843  34.115  24.639  1.00  0.00           O
ATOM   2854  HG1 THR   180      30.738  34.164  25.592  1.00  0.00           H
ATOM   2855  C   THR   180      27.718  35.954  23.732  1.00  0.00           C
ATOM   2856  O   THR   180      27.410  36.637  22.795  1.00  0.00           O
ATOM   2857  N   LYS   181      26.777  35.199  24.269  1.00  0.00           N
ATOM   2858  H   LYS   181      26.975  34.461  24.930  1.00  0.00           H
ATOM   2859  CA  LYS   181      25.251  35.249  24.080  1.00  0.00           C
ATOM   2860  HA  LYS   181      25.066  34.915  23.059  1.00  0.00           H
ATOM   2861  CB  LYS   181      24.548  34.378  25.135  1.00  0.00           C
ATOM   2862  HB2 LYS   181      24.909  33.377  24.898  1.00  0.00           H
ATOM   2863  HB3 LYS   181      24.882  34.521  26.163  1.00  0.00           H
ATOM   2864  CG  LYS   181      23.014  34.378  24.936  1.00  0.00           C
ATOM   2865  HG2 LYS   181      22.599  35.384  24.996  1.00  0.00           H
ATOM   2866  HG3 LYS   181      22.715  33.909  23.999  1.00  0.00           H
ATOM   2867  CD  LYS   181      22.407  33.639  26.101  1.00  0.00           C
ATOM   2868  HD2 LYS   181      22.472  34.186  27.041  1.00  0.00           H
ATOM   2869  HD3 LYS   181      21.342  33.641  25.870  1.00  0.00           H
ATOM   2870  CE  LYS   181      22.893  32.207  26.314  1.00  0.00           C
ATOM   2871  HE2 LYS   181      22.681  31.727  25.359  1.00  0.00           H
ATOM   2872  HE3 LYS   181      23.919  32.260  26.681  1.00  0.00           H
ATOM   2873  NZ  LYS   181      22.084  31.481  27.305  1.00  0.00           N
ATOM   2874  HZ1 LYS   181      22.512  30.609  27.582  1.00  0.00           H
ATOM   2875  HZ2 LYS   181      21.122  31.325  27.040  1.00  0.00           H
ATOM   2876  HZ3 LYS   181      21.969  31.948  28.193  1.00  0.00           H
ATOM   2877  C   LYS   181      24.744  36.693  24.190  1.00  0.00           C
ATOM   2878  O   LYS   181      23.870  37.032  23.353  1.00  0.00           O
ATOM   2879  N   ARG   182      25.178  37.566  25.078  1.00  0.00           N
ATOM   2880  H   ARG   182      25.860  37.282  25.765  1.00  0.00           H
ATOM   2881  CA  ARG   182      24.750  38.911  25.137  1.00  0.00           C
ATOM   2882  HA  ARG   182      23.723  38.952  24.772  1.00  0.00           H
ATOM   2883  CB  ARG   182      24.757  39.387  26.601  1.00  0.00           C
ATOM   2884  HB2 ARG   182      25.696  39.101  27.074  1.00  0.00           H
ATOM   2885  HB3 ARG   182      24.647  40.466  26.713  1.00  0.00           H
ATOM   2886  CG  ARG   182      23.574  38.823  27.442  1.00  0.00           C
ATOM   2887  HG2 ARG   182      22.763  39.485  27.139  1.00  0.00           H
ATOM   2888  HG3 ARG   182      23.364  37.765  27.293  1.00  0.00           H
ATOM   2889  CD  ARG   182      23.804  39.137  29.003  1.00  0.00           C
ATOM   2890  HD2 ARG   182      24.754  38.654  29.230  1.00  0.00           H
ATOM   2891  HD3 ARG   182      23.879  40.212  29.169  1.00  0.00           H
ATOM   2892  NE  ARG   182      22.676  38.530  29.772  1.00  0.00           N
ATOM   2893  HE  ARG   182      22.122  39.180  30.313  1.00  0.00           H
ATOM   2894  CZ  ARG   182      22.195  37.268  29.850  1.00  0.00           C
ATOM   2895  NH1 ARG   182      21.027  37.025  30.424  1.00  0.00           N
ATOM   2896 HH11 ARG   182      20.610  37.773  30.959  1.00  0.00           H
ATOM   2897 HH12 ARG   182      20.675  36.092  30.271  1.00  0.00           H
ATOM   2898  NH2 ARG   182      22.867  36.260  29.327  1.00  0.00           N
ATOM   2899 HH21 ARG   182      23.844  36.313  29.075  1.00  0.00           H
ATOM   2900 HH22 ARG   182      22.395  35.369  29.371  1.00  0.00           H
ATOM   2901  C   ARG   182      25.602  39.835  24.286  1.00  0.00           C
ATOM   2902  O   ARG   182      25.367  41.058  24.344  1.00  0.00           O
ATOM   2903  N   ASN   183      26.516  39.343  23.448  1.00  0.00           N
ATOM   2904  H   ASN   183      26.443  38.340  23.351  1.00  0.00           H
ATOM   2905  CA  ASN   183      27.450  40.062  22.544  1.00  0.00           C
ATOM   2906  HA  ASN   183      28.139  39.268  22.257  1.00  0.00           H
ATOM   2907  CB  ASN   183      26.622  40.517  21.239  1.00  0.00           C
ATOM   2908  HB2 ASN   183      26.063  41.407  21.529  1.00  0.00           H
ATOM   2909  HB3 ASN   183      27.378  40.769  20.495  1.00  0.00           H
ATOM   2910  CG  ASN   183      25.677  39.505  20.601  1.00  0.00           C
ATOM   2911  OD1 ASN   183      24.433  39.478  20.858  1.00  0.00           O
ATOM   2912  ND2 ASN   183      26.330  38.521  19.893  1.00  0.00           N
ATOM   2913 HD21 ASN   183      27.332  38.392  19.913  1.00  0.00           H
ATOM   2914 HD22 ASN   183      25.742  37.787  19.527  1.00  0.00           H
ATOM   2915  C   ASN   183      28.365  41.164  23.070  1.00  0.00           C
ATOM   2916  O   ASN   183      28.777  42.078  22.309  1.00  0.00           O
ATOM   2917  N   ILE   184      28.641  41.195  24.319  1.00  0.00           N
ATOM   2918  H   ILE   184      28.253  40.457  24.889  1.00  0.00           H
ATOM   2919  CA  ILE   184      29.158  42.341  25.004  1.00  0.00           C
ATOM   2920  HA  ILE   184      28.651  43.216  24.597  1.00  0.00           H
ATOM   2921  CB  ILE   184      29.023  42.204  26.573  1.00  0.00           C
ATOM   2922  HB  ILE   184      29.594  41.342  26.920  1.00  0.00           H
ATOM   2923  CG2 ILE   184      29.607  43.490  27.226  1.00  0.00           C
ATOM   2924 HG21 ILE   184      30.564  43.785  26.795  1.00  0.00           H
ATOM   2925 HG22 ILE   184      29.530  43.440  28.312  1.00  0.00           H
ATOM   2926 HG23 ILE   184      29.081  44.424  27.029  1.00  0.00           H
ATOM   2927  CG1 ILE   184      27.658  41.943  27.091  1.00  0.00           C
ATOM   2928 HG12 ILE   184      27.083  42.869  27.058  1.00  0.00           H
ATOM   2929 HG13 ILE   184      27.202  41.108  26.559  1.00  0.00           H
ATOM   2930  CD1 ILE   184      27.743  41.467  28.499  1.00  0.00           C
ATOM   2931 HD11 ILE   184      28.430  40.632  28.632  1.00  0.00           H
ATOM   2932 HD12 ILE   184      26.745  41.044  28.614  1.00  0.00           H
ATOM   2933 HD13 ILE   184      27.963  42.287  29.183  1.00  0.00           H
ATOM   2934  C   ILE   184      30.643  42.346  24.695  1.00  0.00           C
ATOM   2935  O   ILE   184      31.259  41.282  25.008  1.00  0.00           O
ATOM   2936  N   PRO   185      31.306  43.406  24.182  1.00  0.00           N
ATOM   2937  CD  PRO   185      30.766  44.680  23.864  1.00  0.00           C
ATOM   2938  HD2 PRO   185      29.988  44.917  24.590  1.00  0.00           H
ATOM   2939  HD3 PRO   185      30.262  44.521  22.911  1.00  0.00           H
ATOM   2940  CG  PRO   185      31.942  45.657  23.842  1.00  0.00           C
ATOM   2941  HG2 PRO   185      31.992  45.886  24.906  1.00  0.00           H
ATOM   2942  HG3 PRO   185      31.729  46.520  23.211  1.00  0.00           H
ATOM   2943  CB  PRO   185      33.065  44.807  23.260  1.00  0.00           C
ATOM   2944  HB2 PRO   185      33.988  45.349  23.472  1.00  0.00           H
ATOM   2945  HB3 PRO   185      32.801  44.706  22.207  1.00  0.00           H
ATOM   2946  CA  PRO   185      32.785  43.451  24.036  1.00  0.00           C
ATOM   2947  HA  PRO   185      32.975  42.535  23.477  1.00  0.00           H
ATOM   2948  C   PRO   185      33.696  43.320  25.314  1.00  0.00           C
ATOM   2949  O   PRO   185      34.301  44.301  25.769  1.00  0.00           O
ATOM   2950  N   ILE   186      33.790  42.147  25.927  1.00  0.00           N
ATOM   2951  H   ILE   186      33.105  41.496  25.569  1.00  0.00           H
ATOM   2952  CA  ILE   186      34.433  41.750  27.139  1.00  0.00           C
ATOM   2953  HA  ILE   186      35.151  42.466  27.539  1.00  0.00           H
ATOM   2954  CB  ILE   186      33.397  41.681  28.296  1.00  0.00           C
ATOM   2955  HB  ILE   186      32.517  41.222  27.845  1.00  0.00           H
ATOM   2956  CG2 ILE   186      33.642  40.772  29.527  1.00  0.00           C
ATOM   2957 HG21 ILE   186      33.629  39.791  29.052  1.00  0.00           H
ATOM   2958 HG22 ILE   186      32.773  40.726  30.182  1.00  0.00           H
ATOM   2959 HG23 ILE   186      34.623  40.929  29.979  1.00  0.00           H
ATOM   2960  CG1 ILE   186      33.119  43.116  28.798  1.00  0.00           C
ATOM   2961 HG12 ILE   186      34.010  43.684  29.061  1.00  0.00           H
ATOM   2962 HG13 ILE   186      32.608  43.616  27.976  1.00  0.00           H
ATOM   2963  CD1 ILE   186      32.198  43.274  30.054  1.00  0.00           C
ATOM   2964 HD11 ILE   186      31.200  42.872  29.876  1.00  0.00           H
ATOM   2965 HD12 ILE   186      32.098  44.335  30.281  1.00  0.00           H
ATOM   2966 HD13 ILE   186      32.775  42.781  30.838  1.00  0.00           H
ATOM   2967  C   ILE   186      35.142  40.410  26.895  1.00  0.00           C
ATOM   2968  O   ILE   186      34.567  39.452  26.375  1.00  0.00           O
ATOM   2969  N   GLU   187      36.314  40.275  27.490  1.00  0.00           N
ATOM   2970  H   GLU   187      36.677  40.974  28.124  1.00  0.00           H
ATOM   2971  CA  GLU   187      37.101  39.112  27.405  1.00  0.00           C
ATOM   2972  HA  GLU   187      36.563  38.322  26.880  1.00  0.00           H
ATOM   2973  CB  GLU   187      38.233  39.264  26.387  1.00  0.00           C
ATOM   2974  HB2 GLU   187      37.759  39.596  25.464  1.00  0.00           H
ATOM   2975  HB3 GLU   187      38.889  40.083  26.684  1.00  0.00           H
ATOM   2976  CG  GLU   187      39.127  38.001  26.102  1.00  0.00           C
ATOM   2977  HG2 GLU   187      39.971  38.395  25.534  1.00  0.00           H
ATOM   2978  HG3 GLU   187      39.509  37.661  27.064  1.00  0.00           H
ATOM   2979  CD  GLU   187      38.346  36.844  25.392  1.00  0.00           C
ATOM   2980  OE1 GLU   187      38.639  35.676  25.763  1.00  0.00           O
ATOM   2981  OE2 GLU   187      37.658  37.077  24.412  1.00  0.00           O
ATOM   2982  C   GLU   187      37.626  38.602  28.757  1.00  0.00           C
ATOM   2983  O   GLU   187      38.591  39.183  29.261  1.00  0.00           O
ATOM   2984  N   VAL   188      37.029  37.621  29.396  1.00  0.00           N
ATOM   2985  H   VAL   188      36.113  37.322  29.093  1.00  0.00           H
ATOM   2986  CA  VAL   188      37.634  37.040  30.578  1.00  0.00           C
ATOM   2987  HA  VAL   188      37.802  37.923  31.195  1.00  0.00           H
ATOM   2988  CB  VAL   188      36.709  36.010  31.311  1.00  0.00           C
ATOM   2989  HB  VAL   188      36.319  35.258  30.624  1.00  0.00           H
ATOM   2990  CG1 VAL   188      37.375  35.397  32.523  1.00  0.00           C
ATOM   2991 HG11 VAL   188      38.166  34.740  32.164  1.00  0.00           H
ATOM   2992 HG12 VAL   188      37.733  36.113  33.263  1.00  0.00           H
ATOM   2993 HG13 VAL   188      36.626  34.722  32.939  1.00  0.00           H
ATOM   2994  CG2 VAL   188      35.394  36.685  31.716  1.00  0.00           C
ATOM   2995 HG21 VAL   188      34.713  35.933  32.115  1.00  0.00           H
ATOM   2996 HG22 VAL   188      35.001  37.198  30.839  1.00  0.00           H
ATOM   2997 HG23 VAL   188      35.618  37.423  32.487  1.00  0.00           H
ATOM   2998  C   VAL   188      38.944  36.310  30.339  1.00  0.00           C
ATOM   2999  O   VAL   188      38.961  35.349  29.519  1.00  0.00           O
ATOM   3000  N   VAL   189      40.085  36.799  30.973  1.00  0.00           N
ATOM   3001  H   VAL   189      39.905  37.646  31.492  1.00  0.00           H
ATOM   3002  CA  VAL   189      41.437  36.424  30.659  1.00  0.00           C
ATOM   3003  HA  VAL   189      41.436  35.618  29.925  1.00  0.00           H
ATOM   3004  CB  VAL   189      42.267  37.525  29.986  1.00  0.00           C
ATOM   3005  HB  VAL   189      43.290  37.233  29.746  1.00  0.00           H
ATOM   3006  CG1 VAL   189      41.784  37.915  28.617  1.00  0.00           C
ATOM   3007 HG11 VAL   189      41.643  37.103  27.903  1.00  0.00           H
ATOM   3008 HG12 VAL   189      40.788  38.333  28.766  1.00  0.00           H
ATOM   3009 HG13 VAL   189      42.400  38.643  28.089  1.00  0.00           H
ATOM   3010  CG2 VAL   189      42.278  38.859  30.824  1.00  0.00           C
ATOM   3011 HG21 VAL   189      42.931  39.620  30.397  1.00  0.00           H
ATOM   3012 HG22 VAL   189      42.736  38.707  31.801  1.00  0.00           H
ATOM   3013 HG23 VAL   189      41.294  39.246  31.083  1.00  0.00           H
ATOM   3014  C   VAL   189      42.138  35.774  31.891  1.00  0.00           C
ATOM   3015  O   VAL   189      43.213  35.231  31.784  1.00  0.00           O
ATOM   3016  N   ALA   190      41.515  35.916  33.031  1.00  0.00           N
ATOM   3017  H   ALA   190      40.608  36.355  32.966  1.00  0.00           H
ATOM   3018  CA  ALA   190      42.082  35.628  34.345  1.00  0.00           C
ATOM   3019  HA  ALA   190      42.793  34.802  34.342  1.00  0.00           H
ATOM   3020  CB  ALA   190      42.931  36.910  34.672  1.00  0.00           C
ATOM   3021  HB1 ALA   190      42.866  37.702  33.926  1.00  0.00           H
ATOM   3022  HB2 ALA   190      43.978  36.634  34.800  1.00  0.00           H
ATOM   3023  HB3 ALA   190      42.518  37.353  35.578  1.00  0.00           H
ATOM   3024  C   ALA   190      40.996  35.300  35.388  1.00  0.00           C
ATOM   3025  O   ALA   190      39.894  35.882  35.410  1.00  0.00           O
ATOM   3026  N   LEU   191      41.230  34.403  36.321  1.00  0.00           N
ATOM   3027  H   LEU   191      42.064  33.838  36.264  1.00  0.00           H
ATOM   3028  CA  LEU   191      40.450  33.971  37.477  1.00  0.00           C
ATOM   3029  HA  LEU   191      39.685  34.703  37.733  1.00  0.00           H
ATOM   3030  CB  LEU   191      39.688  32.656  37.191  1.00  0.00           C
ATOM   3031  HB2 LEU   191      39.055  32.760  36.309  1.00  0.00           H
ATOM   3032  HB3 LEU   191      40.490  31.978  36.900  1.00  0.00           H
ATOM   3033  CG  LEU   191      38.844  31.954  38.224  1.00  0.00           C
ATOM   3034  HG  LEU   191      38.508  30.995  37.831  1.00  0.00           H
ATOM   3035  CD1 LEU   191      39.640  31.765  39.525  1.00  0.00           C
ATOM   3036 HD11 LEU   191      38.997  31.127  40.133  1.00  0.00           H
ATOM   3037 HD12 LEU   191      39.819  32.725  40.008  1.00  0.00           H
ATOM   3038 HD13 LEU   191      40.587  31.266  39.318  1.00  0.00           H
ATOM   3039  CD2 LEU   191      37.625  32.582  38.580  1.00  0.00           C
ATOM   3040 HD21 LEU   191      37.835  33.613  38.863  1.00  0.00           H
ATOM   3041 HD22 LEU   191      37.027  32.601  37.668  1.00  0.00           H
ATOM   3042 HD23 LEU   191      37.017  32.178  39.388  1.00  0.00           H
ATOM   3043  C   LEU   191      41.546  33.926  38.523  1.00  0.00           C
ATOM   3044  O   LEU   191      42.587  33.230  38.399  1.00  0.00           O
ATOM   3045  N   ILE   192      41.335  34.790  39.602  1.00  0.00           N
ATOM   3046  H   ILE   192      40.488  35.338  39.627  1.00  0.00           H
ATOM   3047  CA  ILE   192      42.303  35.176  40.645  1.00  0.00           C
ATOM   3048  HA  ILE   192      43.195  34.557  40.545  1.00  0.00           H
ATOM   3049  CB  ILE   192      42.846  36.558  40.525  1.00  0.00           C
ATOM   3050  HB  ILE   192      43.719  36.666  41.170  1.00  0.00           H
ATOM   3051  CG2 ILE   192      43.370  36.834  39.051  1.00  0.00           C
ATOM   3052 HG21 ILE   192      43.986  37.733  39.079  1.00  0.00           H
ATOM   3053 HG22 ILE   192      42.576  37.053  38.337  1.00  0.00           H
ATOM   3054 HG23 ILE   192      44.006  36.040  38.659  1.00  0.00           H
ATOM   3055  CG1 ILE   192      41.774  37.676  40.860  1.00  0.00           C
ATOM   3056 HG12 ILE   192      41.149  37.909  39.998  1.00  0.00           H
ATOM   3057 HG13 ILE   192      41.187  37.294  41.696  1.00  0.00           H
ATOM   3058  CD1 ILE   192      42.445  38.858  41.568  1.00  0.00           C
ATOM   3059 HD11 ILE   192      41.721  39.537  42.016  1.00  0.00           H
ATOM   3060 HD12 ILE   192      43.113  39.394  40.894  1.00  0.00           H
ATOM   3061 HD13 ILE   192      43.004  38.387  42.376  1.00  0.00           H
ATOM   3062  C   ILE   192      41.792  34.843  42.062  1.00  0.00           C
ATOM   3063  O   ILE   192      40.620  35.004  42.366  1.00  0.00           O
ATOM   3064  N   ASN   193      42.713  34.351  42.906  1.00  0.00           N
ATOM   3065  H   ASN   193      43.677  34.349  42.600  1.00  0.00           H
ATOM   3066  CA  ASN   193      42.543  34.262  44.321  1.00  0.00           C
ATOM   3067  HA  ASN   193      41.524  34.031  44.632  1.00  0.00           H
ATOM   3068  CB  ASN   193      43.463  33.133  44.945  1.00  0.00           C
ATOM   3069  HB2 ASN   193      43.064  32.943  45.941  1.00  0.00           H
ATOM   3070  HB3 ASN   193      43.289  32.158  44.490  1.00  0.00           H
ATOM   3071  CG  ASN   193      44.998  33.361  45.075  1.00  0.00           C
ATOM   3072  OD1 ASN   193      45.474  34.212  45.893  1.00  0.00           O
ATOM   3073  ND2 ASN   193      45.807  32.802  44.241  1.00  0.00           N
ATOM   3074 HD21 ASN   193      45.406  32.226  43.514  1.00  0.00           H
ATOM   3075 HD22 ASN   193      46.776  33.073  44.320  1.00  0.00           H
ATOM   3076  C   ASN   193      42.798  35.685  44.865  1.00  0.00           C
ATOM   3077  O   ASN   193      43.778  36.345  44.476  1.00  0.00           O
ATOM   3078  N   ASP   194      41.983  36.194  45.766  1.00  0.00           N
ATOM   3079  H   ASP   194      41.229  35.592  46.067  1.00  0.00           H
ATOM   3080  CA  ASP   194      42.021  37.574  46.299  1.00  0.00           C
ATOM   3081  HA  ASP   194      42.092  38.188  45.401  1.00  0.00           H
ATOM   3082  CB  ASP   194      40.761  37.974  47.062  1.00  0.00           C
ATOM   3083  HB2 ASP   194      40.545  39.040  47.013  1.00  0.00           H
ATOM   3084  HB3 ASP   194      39.865  37.487  46.677  1.00  0.00           H
ATOM   3085  CG  ASP   194      40.735  37.529  48.497  1.00  0.00           C
ATOM   3086  OD1 ASP   194      41.031  36.358  48.736  1.00  0.00           O
ATOM   3087  OD2 ASP   194      40.343  38.323  49.402  1.00  0.00           O
ATOM   3088  C   ASP   194      43.328  37.880  47.201  1.00  0.00           C
ATOM   3089  O   ASP   194      43.627  39.027  47.314  1.00  0.00           O
ATOM   3090  N   THR   195      44.098  36.907  47.565  1.00  0.00           N
ATOM   3091  H   THR   195      43.765  35.974  47.366  1.00  0.00           H
ATOM   3092  CA  THR   195      45.371  37.124  48.287  1.00  0.00           C
ATOM   3093  HA  THR   195      45.212  37.997  48.918  1.00  0.00           H
ATOM   3094  CB  THR   195      45.695  35.984  49.251  1.00  0.00           C
ATOM   3095  HB  THR   195      45.903  35.020  48.787  1.00  0.00           H
ATOM   3096  CG2 THR   195      46.718  36.431  50.282  1.00  0.00           C
ATOM   3097 HG21 THR   195      46.553  35.902  51.221  1.00  0.00           H
ATOM   3098 HG22 THR   195      46.612  37.496  50.485  1.00  0.00           H
ATOM   3099 HG23 THR   195      47.688  36.163  49.866  1.00  0.00           H
ATOM   3100  OG1 THR   195      44.591  35.867  50.119  1.00  0.00           O
ATOM   3101  HG1 THR   195      43.847  35.521  49.620  1.00  0.00           H
ATOM   3102  C   THR   195      46.474  37.520  47.267  1.00  0.00           C
ATOM   3103  O   THR   195      47.200  38.456  47.574  1.00  0.00           O
ATOM   3104  N   THR   196      46.526  36.876  46.149  1.00  0.00           N
ATOM   3105  H   THR   196      45.876  36.112  46.033  1.00  0.00           H
ATOM   3106  CA  THR   196      47.546  37.113  45.039  1.00  0.00           C
ATOM   3107  HA  THR   196      48.538  37.390  45.398  1.00  0.00           H
ATOM   3108  CB  THR   196      47.518  35.799  44.168  1.00  0.00           C
ATOM   3109  HB  THR   196      46.495  35.563  43.871  1.00  0.00           H
ATOM   3110  CG2 THR   196      48.392  35.965  42.878  1.00  0.00           C
ATOM   3111 HG21 THR   196      48.115  36.853  42.309  1.00  0.00           H
ATOM   3112 HG22 THR   196      48.288  35.017  42.349  1.00  0.00           H
ATOM   3113 HG23 THR   196      49.398  36.140  43.259  1.00  0.00           H
ATOM   3114  OG1 THR   196      47.973  34.755  44.852  1.00  0.00           O
ATOM   3115  HG1 THR   196      47.248  34.510  45.433  1.00  0.00           H
ATOM   3116  C   THR   196      47.185  38.374  44.334  1.00  0.00           C
ATOM   3117  O   THR   196      48.098  39.074  43.872  1.00  0.00           O
ATOM   3118  N   GLY   197      45.893  38.661  44.189  1.00  0.00           N
ATOM   3119  H   GLY   197      45.174  37.976  44.373  1.00  0.00           H
ATOM   3120  CA  GLY   197      45.446  40.039  43.951  1.00  0.00           C
ATOM   3121  HA2 GLY   197      45.685  40.377  42.942  1.00  0.00           H
ATOM   3122  HA3 GLY   197      44.357  39.992  43.979  1.00  0.00           H
ATOM   3123  C   GLY   197      45.797  41.090  44.990  1.00  0.00           C
ATOM   3124  O   GLY   197      46.499  41.992  44.637  1.00  0.00           O
ATOM   3125  N   THR   198      45.617  40.904  46.276  1.00  0.00           N
ATOM   3126  H   THR   198      44.930  40.235  46.592  1.00  0.00           H
ATOM   3127  CA  THR   198      46.187  41.865  47.285  1.00  0.00           C
ATOM   3128  HA  THR   198      45.701  42.840  47.256  1.00  0.00           H
ATOM   3129  CB  THR   198      45.995  41.324  48.754  1.00  0.00           C
ATOM   3130  HB  THR   198      46.523  40.371  48.776  1.00  0.00           H
ATOM   3131  CG2 THR   198      46.409  42.188  49.946  1.00  0.00           C
ATOM   3132 HG21 THR   198      46.227  41.651  50.877  1.00  0.00           H
ATOM   3133 HG22 THR   198      45.836  43.114  49.971  1.00  0.00           H
ATOM   3134 HG23 THR   198      47.464  42.414  49.796  1.00  0.00           H
ATOM   3135  OG1 THR   198      44.612  41.169  49.004  1.00  0.00           O
ATOM   3136  HG1 THR   198      44.209  42.039  48.965  1.00  0.00           H
ATOM   3137  C   THR   198      47.728  42.093  47.217  1.00  0.00           C
ATOM   3138  O   THR   198      47.992  43.270  47.283  1.00  0.00           O
ATOM   3139  N   LEU   199      48.498  41.066  46.911  1.00  0.00           N
ATOM   3140  H   LEU   199      48.206  40.104  46.821  1.00  0.00           H
ATOM   3141  CA  LEU   199      49.891  41.265  46.473  1.00  0.00           C
ATOM   3142  HA  LEU   199      50.275  41.890  47.279  1.00  0.00           H
ATOM   3143  CB  LEU   199      50.552  39.903  46.374  1.00  0.00           C
ATOM   3144  HB2 LEU   199      50.648  39.371  47.321  1.00  0.00           H
ATOM   3145  HB3 LEU   199      49.906  39.392  45.661  1.00  0.00           H
ATOM   3146  CG  LEU   199      51.933  39.982  45.671  1.00  0.00           C
ATOM   3147  HG  LEU   199      51.853  40.422  44.677  1.00  0.00           H
ATOM   3148  CD1 LEU   199      52.981  40.526  46.577  1.00  0.00           C
ATOM   3149 HD11 LEU   199      53.048  39.845  47.425  1.00  0.00           H
ATOM   3150 HD12 LEU   199      52.771  41.515  46.983  1.00  0.00           H
ATOM   3151 HD13 LEU   199      53.887  40.464  45.974  1.00  0.00           H
ATOM   3152  CD2 LEU   199      52.351  38.568  45.206  1.00  0.00           C
ATOM   3153 HD21 LEU   199      51.479  38.061  44.793  1.00  0.00           H
ATOM   3154 HD22 LEU   199      53.053  38.574  44.373  1.00  0.00           H
ATOM   3155 HD23 LEU   199      52.880  38.006  45.976  1.00  0.00           H
ATOM   3156  C   LEU   199      49.850  42.170  45.163  1.00  0.00           C
ATOM   3157  O   LEU   199      50.349  43.330  45.145  1.00  0.00           O
ATOM   3158  N   VAL   200      49.262  41.682  44.073  1.00  0.00           N
ATOM   3159  H   VAL   200      48.703  40.848  44.184  1.00  0.00           H
ATOM   3160  CA  VAL   200      49.469  42.292  42.741  1.00  0.00           C
ATOM   3161  HA  VAL   200      50.549  42.441  42.715  1.00  0.00           H
ATOM   3162  CB  VAL   200      49.171  41.324  41.520  1.00  0.00           C
ATOM   3163  HB  VAL   200      48.109  41.092  41.601  1.00  0.00           H
ATOM   3164  CG1 VAL   200      49.564  42.099  40.262  1.00  0.00           C
ATOM   3165 HG11 VAL   200      50.603  42.429  40.310  1.00  0.00           H
ATOM   3166 HG12 VAL   200      49.403  41.466  39.391  1.00  0.00           H
ATOM   3167 HG13 VAL   200      48.885  42.947  40.172  1.00  0.00           H
ATOM   3168  CG2 VAL   200      50.157  40.090  41.505  1.00  0.00           C
ATOM   3169 HG21 VAL   200      49.852  39.390  40.727  1.00  0.00           H
ATOM   3170 HG22 VAL   200      50.145  39.799  42.555  1.00  0.00           H
ATOM   3171 HG23 VAL   200      51.139  40.505  41.280  1.00  0.00           H
ATOM   3172  C   VAL   200      49.014  43.754  42.663  1.00  0.00           C
ATOM   3173  O   VAL   200      49.805  44.504  42.157  1.00  0.00           O
ATOM   3174  N   ALA   201      47.891  44.133  43.300  1.00  0.00           N
ATOM   3175  H   ALA   201      47.267  43.425  43.662  1.00  0.00           H
ATOM   3176  CA  ALA   201      47.426  45.539  43.252  1.00  0.00           C
ATOM   3177  HA  ALA   201      47.256  45.823  42.213  1.00  0.00           H
ATOM   3178  CB  ALA   201      46.130  45.591  44.041  1.00  0.00           C
ATOM   3179  HB1 ALA   201      46.344  45.605  45.110  1.00  0.00           H
ATOM   3180  HB2 ALA   201      45.542  44.707  43.792  1.00  0.00           H
ATOM   3181  HB3 ALA   201      45.602  46.474  43.680  1.00  0.00           H
ATOM   3182  C   ALA   201      48.419  46.540  43.848  1.00  0.00           C
ATOM   3183  O   ALA   201      48.869  47.499  43.265  1.00  0.00           O
ATOM   3184  N   SER   202      48.954  46.159  45.012  1.00  0.00           N
ATOM   3185  H   SER   202      48.626  45.239  45.271  1.00  0.00           H
ATOM   3186  CA  SER   202      49.731  46.935  45.924  1.00  0.00           C
ATOM   3187  HA  SER   202      49.261  47.917  45.892  1.00  0.00           H
ATOM   3188  CB  SER   202      49.662  46.389  47.342  1.00  0.00           C
ATOM   3189  HB2 SER   202      50.107  45.395  47.402  1.00  0.00           H
ATOM   3190  HB3 SER   202      50.146  47.075  48.037  1.00  0.00           H
ATOM   3191  OG  SER   202      48.298  46.151  47.849  1.00  0.00           O
ATOM   3192  HG  SER   202      48.117  45.237  47.620  1.00  0.00           H
ATOM   3193  C   SER   202      51.204  46.933  45.447  1.00  0.00           C
ATOM   3194  O   SER   202      51.860  47.960  45.697  1.00  0.00           O
ATOM   3195  N   TYR   203      51.680  45.933  44.765  1.00  0.00           N
ATOM   3196  H   TYR   203      51.089  45.124  44.634  1.00  0.00           H
ATOM   3197  CA  TYR   203      53.053  45.968  44.184  1.00  0.00           C
ATOM   3198  HA  TYR   203      53.753  46.394  44.904  1.00  0.00           H
ATOM   3199  CB  TYR   203      53.478  44.473  44.020  1.00  0.00           C
ATOM   3200  HB2 TYR   203      53.229  43.957  44.948  1.00  0.00           H
ATOM   3201  HB3 TYR   203      52.835  43.952  43.311  1.00  0.00           H
ATOM   3202  CG  TYR   203      54.925  44.186  43.586  1.00  0.00           C
ATOM   3203  CD1 TYR   203      55.855  45.214  43.559  1.00  0.00           C
ATOM   3204  HD1 TYR   203      55.671  46.223  43.898  1.00  0.00           H
ATOM   3205  CE1 TYR   203      57.168  44.880  43.161  1.00  0.00           C
ATOM   3206  HE1 TYR   203      57.944  45.630  43.129  1.00  0.00           H
ATOM   3207  CZ  TYR   203      57.489  43.628  42.756  1.00  0.00           C
ATOM   3208  OH  TYR   203      58.808  43.318  42.273  1.00  0.00           O
ATOM   3209  HH  TYR   203      59.507  43.704  42.805  1.00  0.00           H
ATOM   3210  CE2 TYR   203      56.483  42.579  42.798  1.00  0.00           C
ATOM   3211  HE2 TYR   203      56.705  41.595  42.413  1.00  0.00           H
ATOM   3212  CD2 TYR   203      55.131  42.878  43.129  1.00  0.00           C
ATOM   3213  HD2 TYR   203      54.375  42.106  43.085  1.00  0.00           H
ATOM   3214  C   TYR   203      53.159  46.824  42.874  1.00  0.00           C
ATOM   3215  O   TYR   203      54.169  47.351  42.417  1.00  0.00           O
ATOM   3216  N   TYR   204      52.018  47.013  42.170  1.00  0.00           N
ATOM   3217  H   TYR   204      51.222  46.444  42.423  1.00  0.00           H
ATOM   3218  CA  TYR   204      51.954  47.967  41.061  1.00  0.00           C
ATOM   3219  HA  TYR   204      52.828  47.842  40.423  1.00  0.00           H
ATOM   3220  CB  TYR   204      50.612  47.810  40.249  1.00  0.00           C
ATOM   3221  HB2 TYR   204      50.603  46.829  39.773  1.00  0.00           H
ATOM   3222  HB3 TYR   204      49.765  47.883  40.930  1.00  0.00           H
ATOM   3223  CG  TYR   204      50.365  48.807  39.163  1.00  0.00           C
ATOM   3224  CD1 TYR   204      50.805  48.572  37.897  1.00  0.00           C
ATOM   3225  HD1 TYR   204      51.433  47.708  37.735  1.00  0.00           H
ATOM   3226  CE1 TYR   204      50.574  49.476  36.815  1.00  0.00           C
ATOM   3227  HE1 TYR   204      50.923  49.198  35.831  1.00  0.00           H
ATOM   3228  CZ  TYR   204      49.698  50.619  37.072  1.00  0.00           C
ATOM   3229  OH  TYR   204      49.372  51.336  35.945  1.00  0.00           O
ATOM   3230  HH  TYR   204      49.803  50.958  35.175  1.00  0.00           H
ATOM   3231  CE2 TYR   204      49.198  50.835  38.350  1.00  0.00           C
ATOM   3232  HE2 TYR   204      48.459  51.614  38.474  1.00  0.00           H
ATOM   3233  CD2 TYR   204      49.521  49.970  39.433  1.00  0.00           C
ATOM   3234  HD2 TYR   204      49.168  50.155  40.436  1.00  0.00           H
ATOM   3235  C   TYR   204      52.173  49.473  41.530  1.00  0.00           C
ATOM   3236  O   TYR   204      53.036  50.145  40.924  1.00  0.00           O
ATOM   3237  N   THR   205      51.415  49.915  42.597  1.00  0.00           N
ATOM   3238  H   THR   205      50.712  49.249  42.883  1.00  0.00           H
ATOM   3239  CA  THR   205      51.364  51.294  43.038  1.00  0.00           C
ATOM   3240  HA  THR   205      51.388  51.984  42.194  1.00  0.00           H
ATOM   3241  CB  THR   205      49.999  51.691  43.734  1.00  0.00           C
ATOM   3242  HB  THR   205      50.040  52.780  43.729  1.00  0.00           H
ATOM   3243  CG2 THR   205      48.710  51.215  43.022  1.00  0.00           C
ATOM   3244 HG21 THR   205      48.613  51.721  42.060  1.00  0.00           H
ATOM   3245 HG22 THR   205      47.873  51.581  43.616  1.00  0.00           H
ATOM   3246 HG23 THR   205      48.656  50.129  43.102  1.00  0.00           H
ATOM   3247  OG1 THR   205      49.984  51.146  45.026  1.00  0.00           O
ATOM   3248  HG1 THR   205      49.087  51.171  45.365  1.00  0.00           H
ATOM   3249  C   THR   205      52.644  51.672  43.791  1.00  0.00           C
ATOM   3250  O   THR   205      53.006  52.837  43.862  1.00  0.00           O
ATOM   3251  N   ASP   206      53.512  50.650  44.179  1.00  0.00           N
ATOM   3252  H   ASP   206      53.115  49.727  44.080  1.00  0.00           H
ATOM   3253  CA  ASP   206      54.701  50.750  45.014  1.00  0.00           C
ATOM   3254  HA  ASP   206      55.321  51.580  44.675  1.00  0.00           H
ATOM   3255  CB  ASP   206      54.309  51.046  46.527  1.00  0.00           C
ATOM   3256  HB2 ASP   206      53.843  52.030  46.524  1.00  0.00           H
ATOM   3257  HB3 ASP   206      53.581  50.308  46.866  1.00  0.00           H
ATOM   3258  CG  ASP   206      55.536  50.846  47.457  1.00  0.00           C
ATOM   3259  OD1 ASP   206      56.752  51.053  47.042  1.00  0.00           O
ATOM   3260  OD2 ASP   206      55.311  50.679  48.645  1.00  0.00           O
ATOM   3261  C   ASP   206      55.558  49.509  44.918  1.00  0.00           C
ATOM   3262  O   ASP   206      55.221  48.381  45.347  1.00  0.00           O
ATOM   3263  N   PRO   207      56.761  49.603  44.293  1.00  0.00           N
ATOM   3264  CD  PRO   207      57.493  50.816  43.861  1.00  0.00           C
ATOM   3265  HD2 PRO   207      57.281  51.643  44.538  1.00  0.00           H
ATOM   3266  HD3 PRO   207      57.186  51.114  42.859  1.00  0.00           H
ATOM   3267  CG  PRO   207      58.987  50.582  44.031  1.00  0.00           C
ATOM   3268  HG2 PRO   207      59.328  50.619  45.065  1.00  0.00           H
ATOM   3269  HG3 PRO   207      59.500  51.177  43.274  1.00  0.00           H
ATOM   3270  CB  PRO   207      59.056  49.044  43.606  1.00  0.00           C
ATOM   3271  HB2 PRO   207      59.995  48.628  43.967  1.00  0.00           H
ATOM   3272  HB3 PRO   207      58.895  49.011  42.528  1.00  0.00           H
ATOM   3273  CA  PRO   207      57.738  48.465  44.246  1.00  0.00           C
ATOM   3274  HA  PRO   207      57.249  47.733  43.603  1.00  0.00           H
ATOM   3275  C   PRO   207      58.185  47.848  45.497  1.00  0.00           C
ATOM   3276  O   PRO   207      58.796  46.839  45.523  1.00  0.00           O
ATOM   3277  N   GLU   208      58.024  48.524  46.622  1.00  0.00           N
ATOM   3278  H   GLU   208      57.803  49.508  46.582  1.00  0.00           H
ATOM   3279  CA  GLU   208      58.513  48.105  47.920  1.00  0.00           C
ATOM   3280  HA  GLU   208      59.499  47.694  47.701  1.00  0.00           H
ATOM   3281  CB  GLU   208      58.570  49.266  48.865  1.00  0.00           C
ATOM   3282  HB2 GLU   208      58.904  50.154  48.327  1.00  0.00           H
ATOM   3283  HB3 GLU   208      57.573  49.386  49.290  1.00  0.00           H
ATOM   3284  CG  GLU   208      59.512  49.257  50.160  1.00  0.00           C
ATOM   3285  HG2 GLU   208      59.392  50.184  50.719  1.00  0.00           H
ATOM   3286  HG3 GLU   208      59.275  48.433  50.835  1.00  0.00           H
ATOM   3287  CD  GLU   208      60.977  49.122  49.707  1.00  0.00           C
ATOM   3288  OE1 GLU   208      61.371  49.665  48.615  1.00  0.00           O
ATOM   3289  OE2 GLU   208      61.842  48.766  50.558  1.00  0.00           O
ATOM   3290  C   GLU   208      57.697  46.849  48.515  1.00  0.00           C
ATOM   3291  O   GLU   208      58.225  46.131  49.370  1.00  0.00           O
ATOM   3292  N   THR   209      56.565  46.519  47.936  1.00  0.00           N
ATOM   3293  H   THR   209      56.305  47.253  47.294  1.00  0.00           H
ATOM   3294  CA  THR   209      55.655  45.487  48.322  1.00  0.00           C
ATOM   3295  HA  THR   209      55.320  45.751  49.326  1.00  0.00           H
ATOM   3296  CB  THR   209      54.387  45.537  47.526  1.00  0.00           C
ATOM   3297  HB  THR   209      54.527  45.207  46.495  1.00  0.00           H
ATOM   3298  CG2 THR   209      53.423  44.603  48.194  1.00  0.00           C
ATOM   3299 HG21 THR   209      53.427  44.648  49.284  1.00  0.00           H
ATOM   3300 HG22 THR   209      53.767  43.592  47.973  1.00  0.00           H
ATOM   3301 HG23 THR   209      52.387  44.767  47.898  1.00  0.00           H
ATOM   3302  OG1 THR   209      53.832  46.870  47.590  1.00  0.00           O
ATOM   3303  HG1 THR   209      54.087  47.438  46.859  1.00  0.00           H
ATOM   3304  C   THR   209      56.285  44.112  48.302  1.00  0.00           C
ATOM   3305  O   THR   209      56.380  43.523  47.199  1.00  0.00           O
ATOM   3306  N   LYS   210      56.752  43.534  49.470  1.00  0.00           N
ATOM   3307  H   LYS   210      56.895  44.146  50.261  1.00  0.00           H
ATOM   3308  CA  LYS   210      57.383  42.189  49.527  1.00  0.00           C
ATOM   3309  HA  LYS   210      57.992  42.023  48.639  1.00  0.00           H
ATOM   3310  CB  LYS   210      58.382  42.067  50.709  1.00  0.00           C
ATOM   3311  HB2 LYS   210      57.870  42.313  51.640  1.00  0.00           H
ATOM   3312  HB3 LYS   210      58.729  41.054  50.918  1.00  0.00           H
ATOM   3313  CG  LYS   210      59.544  42.978  50.546  1.00  0.00           C
ATOM   3314  HG2 LYS   210      59.258  44.026  50.458  1.00  0.00           H
ATOM   3315  HG3 LYS   210      60.271  42.857  51.351  1.00  0.00           H
ATOM   3316  CD  LYS   210      60.399  42.691  49.224  1.00  0.00           C
ATOM   3317  HD2 LYS   210      60.211  41.686  48.850  1.00  0.00           H
ATOM   3318  HD3 LYS   210      60.193  43.363  48.390  1.00  0.00           H
ATOM   3319  CE  LYS   210      61.841  42.810  49.524  1.00  0.00           C
ATOM   3320  HE2 LYS   210      62.040  43.857  49.752  1.00  0.00           H
ATOM   3321  HE3 LYS   210      62.122  42.065  50.268  1.00  0.00           H
ATOM   3322  NZ  LYS   210      62.587  42.391  48.342  1.00  0.00           N
ATOM   3323  HZ1 LYS   210      63.567  42.558  48.524  1.00  0.00           H
ATOM   3324  HZ2 LYS   210      62.271  42.979  47.584  1.00  0.00           H
ATOM   3325  HZ3 LYS   210      62.414  41.440  48.048  1.00  0.00           H
ATOM   3326  C   LYS   210      56.323  41.116  49.511  1.00  0.00           C
ATOM   3327  O   LYS   210      56.557  40.017  49.031  1.00  0.00           O
ATOM   3328  N   MET   211      55.158  41.244  50.097  1.00  0.00           N
ATOM   3329  H   MET   211      54.835  42.178  50.305  1.00  0.00           H
ATOM   3330  CA  MET   211      54.132  40.206  50.383  1.00  0.00           C
ATOM   3331  HA  MET   211      54.174  39.515  49.541  1.00  0.00           H
ATOM   3332  CB  MET   211      54.543  39.480  51.657  1.00  0.00           C
ATOM   3333  HB2 MET   211      55.556  39.146  51.428  1.00  0.00           H
ATOM   3334  HB3 MET   211      54.670  40.242  52.427  1.00  0.00           H
ATOM   3335  CG  MET   211      53.585  38.299  51.986  1.00  0.00           C
ATOM   3336  HG2 MET   211      52.551  38.396  51.655  1.00  0.00           H
ATOM   3337  HG3 MET   211      54.080  37.592  51.321  1.00  0.00           H
ATOM   3338  SD  MET   211      53.781  37.581  53.637  1.00  0.00           S
ATOM   3339  CE  MET   211      52.090  36.739  53.708  1.00  0.00           C
ATOM   3340  HE1 MET   211      51.851  36.126  52.839  1.00  0.00           H
ATOM   3341  HE2 MET   211      51.993  36.019  54.520  1.00  0.00           H
ATOM   3342  HE3 MET   211      51.353  37.527  53.866  1.00  0.00           H
ATOM   3343  C   MET   211      52.688  40.771  50.483  1.00  0.00           C
ATOM   3344  O   MET   211      52.530  41.997  50.796  1.00  0.00           O
ATOM   3345  N   GLY   212      51.677  39.999  50.053  1.00  0.00           N
ATOM   3346  H   GLY   212      51.897  39.091  49.666  1.00  0.00           H
ATOM   3347  CA  GLY   212      50.272  40.403  50.302  1.00  0.00           C
ATOM   3348  HA2 GLY   212      50.116  41.468  50.479  1.00  0.00           H
ATOM   3349  HA3 GLY   212      49.670  40.277  49.402  1.00  0.00           H
ATOM   3350  C   GLY   212      49.559  39.612  51.427  1.00  0.00           C
ATOM   3351  O   GLY   212      49.697  38.367  51.445  1.00  0.00           O
ATOM   3352  N   VAL   213      48.818  40.161  52.365  1.00  0.00           N
ATOM   3353  H   VAL   213      48.690  41.161  52.304  1.00  0.00           H
ATOM   3354  CA  VAL   213      48.300  39.452  53.609  1.00  0.00           C
ATOM   3355  HA  VAL   213      48.332  38.379  53.416  1.00  0.00           H
ATOM   3356  CB  VAL   213      49.416  39.673  54.651  1.00  0.00           C
ATOM   3357  HB  VAL   213      50.351  39.305  54.227  1.00  0.00           H
ATOM   3358  CG1 VAL   213      49.551  41.098  55.160  1.00  0.00           C
ATOM   3359 HG11 VAL   213      49.815  41.729  54.311  1.00  0.00           H
ATOM   3360 HG12 VAL   213      48.590  41.427  55.555  1.00  0.00           H
ATOM   3361 HG13 VAL   213      50.279  41.194  55.966  1.00  0.00           H
ATOM   3362  CG2 VAL   213      49.154  38.762  55.874  1.00  0.00           C
ATOM   3363 HG21 VAL   213      49.922  38.923  56.630  1.00  0.00           H
ATOM   3364 HG22 VAL   213      49.187  37.717  55.568  1.00  0.00           H
ATOM   3365 HG23 VAL   213      48.248  39.060  56.402  1.00  0.00           H
ATOM   3366  C   VAL   213      46.923  39.790  54.153  1.00  0.00           C
ATOM   3367  O   VAL   213      46.513  40.974  53.953  1.00  0.00           O
ATOM   3368  N   ILE   214      46.329  38.841  54.854  1.00  0.00           N
ATOM   3369  H   ILE   214      46.800  37.950  54.926  1.00  0.00           H
ATOM   3370  CA  ILE   214      44.852  38.962  55.108  1.00  0.00           C
ATOM   3371  HA  ILE   214      44.479  39.943  54.814  1.00  0.00           H
ATOM   3372  CB  ILE   214      44.014  37.989  54.275  1.00  0.00           C
ATOM   3373  HB  ILE   214      44.516  37.021  54.272  1.00  0.00           H
ATOM   3374  CG2 ILE   214      42.585  37.768  54.850  1.00  0.00           C
ATOM   3375 HG21 ILE   214      41.969  38.666  54.890  1.00  0.00           H
ATOM   3376 HG22 ILE   214      42.623  37.262  55.814  1.00  0.00           H
ATOM   3377 HG23 ILE   214      42.054  37.024  54.257  1.00  0.00           H
ATOM   3378  CG1 ILE   214      43.728  38.552  52.830  1.00  0.00           C
ATOM   3379 HG12 ILE   214      44.703  38.750  52.385  1.00  0.00           H
ATOM   3380 HG13 ILE   214      43.311  37.730  52.249  1.00  0.00           H
ATOM   3381  CD1 ILE   214      42.796  39.783  52.551  1.00  0.00           C
ATOM   3382 HD11 ILE   214      42.675  40.002  51.491  1.00  0.00           H
ATOM   3383 HD12 ILE   214      43.275  40.634  53.037  1.00  0.00           H
ATOM   3384 HD13 ILE   214      41.791  39.724  52.971  1.00  0.00           H
ATOM   3385  C   ILE   214      44.655  38.785  56.602  1.00  0.00           C
ATOM   3386  O   ILE   214      45.045  37.796  57.187  1.00  0.00           O
ATOM   3387  N   PHE   215      44.065  39.848  57.178  1.00  0.00           N
ATOM   3388  H   PHE   215      43.979  40.653  56.575  1.00  0.00           H
ATOM   3389  CA  PHE   215      43.488  39.818  58.524  1.00  0.00           C
ATOM   3390  HA  PHE   215      43.706  38.865  59.005  1.00  0.00           H
ATOM   3391  CB  PHE   215      44.219  40.851  59.482  1.00  0.00           C
ATOM   3392  HB2 PHE   215      43.897  41.867  59.254  1.00  0.00           H
ATOM   3393  HB3 PHE   215      43.948  40.612  60.510  1.00  0.00           H
ATOM   3394  CG  PHE   215      45.823  40.957  59.438  1.00  0.00           C
ATOM   3395  CD1 PHE   215      46.529  39.980  60.187  1.00  0.00           C
ATOM   3396  HD1 PHE   215      45.897  39.355  60.802  1.00  0.00           H
ATOM   3397  CE1 PHE   215      47.936  39.879  60.115  1.00  0.00           C
ATOM   3398  HE1 PHE   215      48.525  39.255  60.770  1.00  0.00           H
ATOM   3399  CZ  PHE   215      48.555  40.788  59.257  1.00  0.00           C
ATOM   3400  HZ  PHE   215      49.633  40.822  59.194  1.00  0.00           H
ATOM   3401  CE2 PHE   215      47.889  41.791  58.528  1.00  0.00           C
ATOM   3402  HE2 PHE   215      48.371  42.446  57.817  1.00  0.00           H
ATOM   3403  CD2 PHE   215      46.476  41.876  58.609  1.00  0.00           C
ATOM   3404  HD2 PHE   215      45.948  42.673  58.108  1.00  0.00           H
ATOM   3405  C   PHE   215      41.950  39.992  58.442  1.00  0.00           C
ATOM   3406  O   PHE   215      41.376  40.986  58.835  1.00  0.00           O
ATOM   3407  N   GLY   216      41.239  39.012  57.824  1.00  0.00           N
ATOM   3408  H   GLY   216      41.647  38.103  57.659  1.00  0.00           H
ATOM   3409  CA  GLY   216      39.747  39.056  57.740  1.00  0.00           C
ATOM   3410  HA2 GLY   216      39.239  39.958  58.083  1.00  0.00           H
ATOM   3411  HA3 GLY   216      39.399  38.742  56.756  1.00  0.00           H
ATOM   3412  C   GLY   216      39.112  38.035  58.790  1.00  0.00           C
ATOM   3413  O   GLY   216      39.631  38.005  59.941  1.00  0.00           O
ATOM   3414  N   THR   217      38.001  37.365  58.419  1.00  0.00           N
ATOM   3415  H   THR   217      37.604  37.613  57.525  1.00  0.00           H
ATOM   3416  CA  THR   217      37.320  36.302  59.207  1.00  0.00           C
ATOM   3417  HA  THR   217      37.118  36.599  60.234  1.00  0.00           H
ATOM   3418  CB  THR   217      35.977  35.892  58.550  1.00  0.00           C
ATOM   3419  HB  THR   217      35.533  35.049  59.080  1.00  0.00           H
ATOM   3420  CG2 THR   217      35.075  37.173  58.659  1.00  0.00           C
ATOM   3421 HG21 THR   217      35.309  37.946  57.928  1.00  0.00           H
ATOM   3422 HG22 THR   217      35.201  37.598  59.655  1.00  0.00           H
ATOM   3423 HG23 THR   217      34.062  36.795  58.518  1.00  0.00           H
ATOM   3424  OG1 THR   217      36.200  35.486  57.259  1.00  0.00           O
ATOM   3425  HG1 THR   217      36.207  34.533  57.373  1.00  0.00           H
ATOM   3426  C   THR   217      38.275  35.117  59.344  1.00  0.00           C
ATOM   3427  O   THR   217      38.243  34.427  60.374  1.00  0.00           O
ATOM   3428  N   GLY   218      39.072  34.737  58.318  1.00  0.00           N
ATOM   3429  H   GLY   218      39.207  35.449  57.615  1.00  0.00           H
ATOM   3430  CA  GLY   218      40.144  33.821  58.323  1.00  0.00           C
ATOM   3431  HA2 GLY   218      40.090  33.046  59.088  1.00  0.00           H
ATOM   3432  HA3 GLY   218      40.375  33.346  57.370  1.00  0.00           H
ATOM   3433  C   GLY   218      41.480  34.583  58.575  1.00  0.00           C
ATOM   3434  O   GLY   218      41.569  35.721  58.947  1.00  0.00           O
ATOM   3435  N   VAL   219      42.585  33.919  58.076  1.00  0.00           N
ATOM   3436  H   VAL   219      42.482  32.990  57.693  1.00  0.00           H
ATOM   3437  CA  VAL   219      43.898  34.421  57.802  1.00  0.00           C
ATOM   3438  HA  VAL   219      43.696  35.474  57.605  1.00  0.00           H
ATOM   3439  CB  VAL   219      44.858  34.298  59.052  1.00  0.00           C
ATOM   3440  HB  VAL   219      45.865  34.623  58.790  1.00  0.00           H
ATOM   3441  CG1 VAL   219      44.424  35.288  60.177  1.00  0.00           C
ATOM   3442 HG11 VAL   219      43.463  34.922  60.537  1.00  0.00           H
ATOM   3443 HG12 VAL   219      45.137  35.117  60.984  1.00  0.00           H
ATOM   3444 HG13 VAL   219      44.592  36.332  59.916  1.00  0.00           H
ATOM   3445  CG2 VAL   219      44.845  32.826  59.578  1.00  0.00           C
ATOM   3446 HG21 VAL   219      45.575  32.623  60.363  1.00  0.00           H
ATOM   3447 HG22 VAL   219      44.956  32.067  58.804  1.00  0.00           H
ATOM   3448 HG23 VAL   219      43.832  32.760  59.974  1.00  0.00           H
ATOM   3449  C   VAL   219      44.502  33.755  56.584  1.00  0.00           C
ATOM   3450  O   VAL   219      44.195  32.628  56.302  1.00  0.00           O
ATOM   3451  N   ASN   220      45.226  34.500  55.796  1.00  0.00           N
ATOM   3452  H   ASN   220      45.528  35.436  56.021  1.00  0.00           H
ATOM   3453  CA  ASN   220      45.953  33.993  54.556  1.00  0.00           C
ATOM   3454  HA  ASN   220      46.465  33.094  54.899  1.00  0.00           H
ATOM   3455  CB  ASN   220      44.901  33.640  53.518  1.00  0.00           C
ATOM   3456  HB2 ASN   220      44.012  33.092  53.828  1.00  0.00           H
ATOM   3457  HB3 ASN   220      44.622  34.610  53.105  1.00  0.00           H
ATOM   3458  CG  ASN   220      45.545  32.814  52.432  1.00  0.00           C
ATOM   3459  OD1 ASN   220      46.461  32.098  52.816  1.00  0.00           O
ATOM   3460  ND2 ASN   220      45.289  32.966  51.130  1.00  0.00           N
ATOM   3461 HD21 ASN   220      44.508  33.576  50.934  1.00  0.00           H
ATOM   3462 HD22 ASN   220      45.645  32.297  50.461  1.00  0.00           H
ATOM   3463  C   ASN   220      47.075  34.992  54.173  1.00  0.00           C
ATOM   3464  O   ASN   220      47.144  36.097  54.667  1.00  0.00           O
ATOM   3465  N   GLY   221      47.826  34.601  53.104  1.00  0.00           N
ATOM   3466  H   GLY   221      47.654  33.640  52.848  1.00  0.00           H
ATOM   3467  CA  GLY   221      48.981  35.385  52.574  1.00  0.00           C
ATOM   3468  HA2 GLY   221      48.706  36.407  52.311  1.00  0.00           H
ATOM   3469  HA3 GLY   221      49.751  35.495  53.339  1.00  0.00           H
ATOM   3470  C   GLY   221      49.665  34.883  51.247  1.00  0.00           C
ATOM   3471  O   GLY   221      49.540  33.726  50.895  1.00  0.00           O
ATOM   3472  N   ALA   222      50.347  35.726  50.550  1.00  0.00           N
ATOM   3473  H   ALA   222      50.453  36.663  50.914  1.00  0.00           H
ATOM   3474  CA  ALA   222      50.836  35.574  49.115  1.00  0.00           C
ATOM   3475  HA  ALA   222      50.934  34.506  48.917  1.00  0.00           H
ATOM   3476  CB  ALA   222      49.833  36.017  48.144  1.00  0.00           C
ATOM   3477  HB1 ALA   222      49.002  35.312  48.142  1.00  0.00           H
ATOM   3478  HB2 ALA   222      50.157  36.210  47.121  1.00  0.00           H
ATOM   3479  HB3 ALA   222      49.426  36.986  48.431  1.00  0.00           H
ATOM   3480  C   ALA   222      52.097  36.342  48.803  1.00  0.00           C
ATOM   3481  O   ALA   222      52.229  37.488  49.215  1.00  0.00           O
ATOM   3482  N   TYR   223      52.980  35.720  48.027  1.00  0.00           N
ATOM   3483  H   TYR   223      52.770  34.782  47.714  1.00  0.00           H
ATOM   3484  CA  TYR   223      54.355  36.203  47.629  1.00  0.00           C
ATOM   3485  HA  TYR   223      54.408  37.273  47.430  1.00  0.00           H
ATOM   3486  CB  TYR   223      55.297  35.890  48.764  1.00  0.00           C
ATOM   3487  HB2 TYR   223      56.249  36.406  48.636  1.00  0.00           H
ATOM   3488  HB3 TYR   223      54.875  36.269  49.694  1.00  0.00           H
ATOM   3489  CG  TYR   223      55.773  34.434  48.847  1.00  0.00           C
ATOM   3490  CD1 TYR   223      54.855  33.424  49.214  1.00  0.00           C
ATOM   3491  HD1 TYR   223      53.868  33.683  49.565  1.00  0.00           H
ATOM   3492  CE1 TYR   223      55.279  32.095  49.148  1.00  0.00           C
ATOM   3493  HE1 TYR   223      54.679  31.204  49.261  1.00  0.00           H
ATOM   3494  CZ  TYR   223      56.624  31.822  48.826  1.00  0.00           C
ATOM   3495  OH  TYR   223      57.043  30.517  48.848  1.00  0.00           O
ATOM   3496  HH  TYR   223      57.880  30.278  48.444  1.00  0.00           H
ATOM   3497  CE2 TYR   223      57.578  32.864  48.590  1.00  0.00           C
ATOM   3498  HE2 TYR   223      58.611  32.583  48.447  1.00  0.00           H
ATOM   3499  CD2 TYR   223      57.117  34.205  48.588  1.00  0.00           C
ATOM   3500  HD2 TYR   223      57.812  35.022  48.464  1.00  0.00           H
ATOM   3501  C   TYR   223      54.895  35.489  46.317  1.00  0.00           C
ATOM   3502  O   TYR   223      54.329  34.504  45.897  1.00  0.00           O
ATOM   3503  N   TYR   224      55.892  36.097  45.662  1.00  0.00           N
ATOM   3504  H   TYR   224      56.206  36.980  46.038  1.00  0.00           H
ATOM   3505  CA  TYR   224      56.682  35.440  44.540  1.00  0.00           C
ATOM   3506  HA  TYR   224      55.953  34.882  43.953  1.00  0.00           H
ATOM   3507  CB  TYR   224      57.193  36.532  43.555  1.00  0.00           C
ATOM   3508  HB2 TYR   224      57.728  37.290  44.127  1.00  0.00           H
ATOM   3509  HB3 TYR   224      57.899  36.067  42.868  1.00  0.00           H
ATOM   3510  CG  TYR   224      56.125  37.284  42.782  1.00  0.00           C
ATOM   3511  CD1 TYR   224      55.892  36.934  41.440  1.00  0.00           C
ATOM   3512  HD1 TYR   224      56.237  36.016  40.988  1.00  0.00           H
ATOM   3513  CE1 TYR   224      55.003  37.747  40.607  1.00  0.00           C
ATOM   3514  HE1 TYR   224      54.738  37.317  39.652  1.00  0.00           H
ATOM   3515  CZ  TYR   224      54.272  38.766  41.169  1.00  0.00           C
ATOM   3516  OH  TYR   224      53.366  39.495  40.441  1.00  0.00           O
ATOM   3517  HH  TYR   224      53.389  39.062  39.584  1.00  0.00           H
ATOM   3518  CE2 TYR   224      54.594  39.128  42.471  1.00  0.00           C
ATOM   3519  HE2 TYR   224      53.911  39.906  42.779  1.00  0.00           H
ATOM   3520  CD2 TYR   224      55.426  38.344  43.338  1.00  0.00           C
ATOM   3521  HD2 TYR   224      55.691  38.691  44.326  1.00  0.00           H
ATOM   3522  C   TYR   224      57.890  34.497  44.933  1.00  0.00           C
ATOM   3523  O   TYR   224      58.929  35.069  45.386  1.00  0.00           O
ATOM   3524  N   ASP   225      57.819  33.214  44.664  1.00  0.00           N
ATOM   3525  H   ASP   225      56.974  32.899  44.210  1.00  0.00           H
ATOM   3526  CA  ASP   225      58.923  32.238  44.777  1.00  0.00           C
ATOM   3527  HA  ASP   225      59.773  32.718  45.263  1.00  0.00           H
ATOM   3528  CB  ASP   225      58.578  31.011  45.673  1.00  0.00           C
ATOM   3529  HB2 ASP   225      57.678  31.232  46.245  1.00  0.00           H
ATOM   3530  HB3 ASP   225      58.315  30.167  45.035  1.00  0.00           H
ATOM   3531  CG  ASP   225      59.661  30.528  46.596  1.00  0.00           C
ATOM   3532  OD1 ASP   225      60.873  30.845  46.423  1.00  0.00           O
ATOM   3533  OD2 ASP   225      59.296  29.876  47.606  1.00  0.00           O
ATOM   3534  C   ASP   225      59.439  31.765  43.424  1.00  0.00           C
ATOM   3535  O   ASP   225      58.776  31.879  42.396  1.00  0.00           O
ATOM   3536  N   VAL   226      60.618  31.167  43.432  1.00  0.00           N
ATOM   3537  H   VAL   226      60.907  30.905  44.363  1.00  0.00           H
ATOM   3538  CA  VAL   226      61.477  30.890  42.213  1.00  0.00           C
ATOM   3539  HA  VAL   226      61.276  31.499  41.332  1.00  0.00           H
ATOM   3540  CB  VAL   226      62.936  31.125  42.383  1.00  0.00           C
ATOM   3541  HB  VAL   226      63.442  30.907  41.443  1.00  0.00           H
ATOM   3542  CG1 VAL   226      63.108  32.582  42.587  1.00  0.00           C
ATOM   3543 HG11 VAL   226      62.695  33.088  41.714  1.00  0.00           H
ATOM   3544 HG12 VAL   226      62.665  32.995  43.495  1.00  0.00           H
ATOM   3545 HG13 VAL   226      64.164  32.849  42.623  1.00  0.00           H
ATOM   3546  CG2 VAL   226      63.690  30.313  43.495  1.00  0.00           C
ATOM   3547 HG21 VAL   226      64.729  30.620  43.615  1.00  0.00           H
ATOM   3548 HG22 VAL   226      63.667  29.238  43.322  1.00  0.00           H
ATOM   3549 HG23 VAL   226      63.136  30.379  44.433  1.00  0.00           H
ATOM   3550  C   VAL   226      61.138  29.492  41.773  1.00  0.00           C
ATOM   3551  O   VAL   226      61.066  28.538  42.569  1.00  0.00           O
ATOM   3552  N   CYS   227      61.062  29.294  40.461  1.00  0.00           N
ATOM   3553  H   CYS   227      61.035  30.057  39.799  1.00  0.00           H
ATOM   3554  CA  CYS   227      60.626  27.915  39.969  1.00  0.00           C
ATOM   3555  HA  CYS   227      59.795  27.604  40.602  1.00  0.00           H
ATOM   3556  CB  CYS   227      60.111  28.097  38.471  1.00  0.00           C
ATOM   3557  HB2 CYS   227      61.046  28.208  37.921  1.00  0.00           H
ATOM   3558  HB3 CYS   227      59.861  27.142  38.010  1.00  0.00           H
ATOM   3559  SG  CYS   227      58.806  29.310  38.487  1.00  0.00           S
ATOM   3560  HG  CYS   227      59.508  30.413  38.762  1.00  0.00           H
ATOM   3561  C   CYS   227      61.550  26.763  40.163  1.00  0.00           C
ATOM   3562  O   CYS   227      61.128  25.593  40.153  1.00  0.00           O
ATOM   3563  N   SER   228      62.813  27.079  40.525  1.00  0.00           N
ATOM   3564  H   SER   228      63.087  28.045  40.635  1.00  0.00           H
ATOM   3565  CA  SER   228      63.719  25.934  41.047  1.00  0.00           C
ATOM   3566  HA  SER   228      63.506  25.009  40.512  1.00  0.00           H
ATOM   3567  CB  SER   228      65.191  26.399  40.974  1.00  0.00           C
ATOM   3568  HB2 SER   228      65.838  25.615  41.366  1.00  0.00           H
ATOM   3569  HB3 SER   228      65.454  26.651  39.947  1.00  0.00           H
ATOM   3570  OG  SER   228      65.343  27.667  41.684  1.00  0.00           O
ATOM   3571  HG  SER   228      65.184  28.309  40.989  1.00  0.00           H
ATOM   3572  C   SER   228      63.385  25.568  42.476  1.00  0.00           C
ATOM   3573  O   SER   228      63.441  24.400  42.839  1.00  0.00           O
ATOM   3574  N   ASP   229      62.981  26.510  43.357  1.00  0.00           N
ATOM   3575  H   ASP   229      62.897  27.472  43.064  1.00  0.00           H
ATOM   3576  CA  ASP   229      62.317  26.207  44.645  1.00  0.00           C
ATOM   3577  HA  ASP   229      62.889  25.426  45.147  1.00  0.00           H
ATOM   3578  CB  ASP   229      62.330  27.491  45.555  1.00  0.00           C
ATOM   3579  HB2 ASP   229      62.332  28.437  45.014  1.00  0.00           H
ATOM   3580  HB3 ASP   229      61.484  27.427  46.239  1.00  0.00           H
ATOM   3581  CG  ASP   229      63.686  27.627  46.320  1.00  0.00           C
ATOM   3582  OD1 ASP   229      64.645  26.852  46.128  1.00  0.00           O
ATOM   3583  OD2 ASP   229      63.790  28.574  47.098  1.00  0.00           O
ATOM   3584  C   ASP   229      60.864  25.579  44.600  1.00  0.00           C
ATOM   3585  O   ASP   229      60.506  24.867  45.530  1.00  0.00           O
ATOM   3586  N   ILE   230      60.054  25.722  43.574  1.00  0.00           N
ATOM   3587  H   ILE   230      60.309  26.409  42.879  1.00  0.00           H
ATOM   3588  CA  ILE   230      58.737  25.040  43.595  1.00  0.00           C
ATOM   3589  HA  ILE   230      58.272  25.076  44.580  1.00  0.00           H
ATOM   3590  CB  ILE   230      57.677  25.808  42.743  1.00  0.00           C
ATOM   3591  HB  ILE   230      57.798  25.648  41.672  1.00  0.00           H
ATOM   3592  CG2 ILE   230      56.246  25.254  43.084  1.00  0.00           C
ATOM   3593 HG21 ILE   230      56.237  25.260  44.174  1.00  0.00           H
ATOM   3594 HG22 ILE   230      56.092  24.271  42.640  1.00  0.00           H
ATOM   3595 HG23 ILE   230      55.411  25.843  42.703  1.00  0.00           H
ATOM   3596  CG1 ILE   230      57.713  27.354  42.919  1.00  0.00           C
ATOM   3597 HG12 ILE   230      57.442  27.623  43.940  1.00  0.00           H
ATOM   3598 HG13 ILE   230      58.726  27.757  42.923  1.00  0.00           H
ATOM   3599  CD1 ILE   230      56.754  28.090  42.002  1.00  0.00           C
ATOM   3600 HD11 ILE   230      56.803  29.161  42.194  1.00  0.00           H
ATOM   3601 HD12 ILE   230      55.725  27.732  41.979  1.00  0.00           H
ATOM   3602 HD13 ILE   230      57.043  27.982  40.956  1.00  0.00           H
ATOM   3603  C   ILE   230      58.866  23.617  43.072  1.00  0.00           C
ATOM   3604  O   ILE   230      58.596  23.257  41.924  1.00  0.00           O
ATOM   3605  N   GLU   231      59.448  22.725  43.937  1.00  0.00           N
ATOM   3606  H   GLU   231      59.771  23.110  44.813  1.00  0.00           H
ATOM   3607  CA  GLU   231      59.677  21.337  43.596  1.00  0.00           C
ATOM   3608  HA  GLU   231      60.392  21.379  42.776  1.00  0.00           H
ATOM   3609  CB  GLU   231      60.370  20.666  44.806  1.00  0.00           C
ATOM   3610  HB2 GLU   231      61.100  21.320  45.281  1.00  0.00           H
ATOM   3611  HB3 GLU   231      59.529  20.476  45.474  1.00  0.00           H
ATOM   3612  CG  GLU   231      61.230  19.477  44.453  1.00  0.00           C
ATOM   3613  HG2 GLU   231      60.873  19.017  43.532  1.00  0.00           H
ATOM   3614  HG3 GLU   231      62.136  19.999  44.145  1.00  0.00           H
ATOM   3615  CD  GLU   231      61.306  18.505  45.552  1.00  0.00           C
ATOM   3616  OE1 GLU   231      60.229  18.136  46.124  1.00  0.00           O
ATOM   3617  OE2 GLU   231      62.485  18.116  45.893  1.00  0.00           O
ATOM   3618  C   GLU   231      58.385  20.553  43.139  1.00  0.00           C
ATOM   3619  O   GLU   231      58.384  19.661  42.285  1.00  0.00           O
ATOM   3620  N   LYS   232      57.264  20.842  43.738  1.00  0.00           N
ATOM   3621  H   LYS   232      57.270  21.356  44.608  1.00  0.00           H
ATOM   3622  CA  LYS   232      55.906  20.335  43.344  1.00  0.00           C
ATOM   3623  HA  LYS   232      56.031  19.259  43.465  1.00  0.00           H
ATOM   3624  CB  LYS   232      54.785  20.787  44.364  1.00  0.00           C
ATOM   3625  HB2 LYS   232      53.801  20.502  43.990  1.00  0.00           H
ATOM   3626  HB3 LYS   232      54.922  20.285  45.321  1.00  0.00           H
ATOM   3627  CG  LYS   232      54.775  22.341  44.600  1.00  0.00           C
ATOM   3628  HG2 LYS   232      55.708  22.769  44.964  1.00  0.00           H
ATOM   3629  HG3 LYS   232      54.456  22.846  43.688  1.00  0.00           H
ATOM   3630  CD  LYS   232      53.753  22.610  45.671  1.00  0.00           C
ATOM   3631  HD2 LYS   232      54.112  22.062  46.542  1.00  0.00           H
ATOM   3632  HD3 LYS   232      53.719  23.656  45.978  1.00  0.00           H
ATOM   3633  CE  LYS   232      52.275  22.374  45.190  1.00  0.00           C
ATOM   3634  HE2 LYS   232      52.177  22.835  44.207  1.00  0.00           H
ATOM   3635  HE3 LYS   232      52.113  21.311  45.009  1.00  0.00           H
ATOM   3636  NZ  LYS   232      51.333  22.923  46.141  1.00  0.00           N
ATOM   3637  HZ1 LYS   232      51.309  22.465  47.041  1.00  0.00           H
ATOM   3638  HZ2 LYS   232      50.377  22.914  45.818  1.00  0.00           H
ATOM   3639  HZ3 LYS   232      51.440  23.915  46.296  1.00  0.00           H
ATOM   3640  C   LYS   232      55.453  20.701  41.895  1.00  0.00           C
ATOM   3641  O   LYS   232      54.344  20.363  41.492  1.00  0.00           O
ATOM   3642  N   LEU   233      56.289  21.463  41.058  1.00  0.00           N
ATOM   3643  H   LEU   233      57.200  21.818  41.308  1.00  0.00           H
ATOM   3644  CA  LEU   233      56.033  21.669  39.581  1.00  0.00           C
ATOM   3645  HA  LEU   233      55.188  21.041  39.298  1.00  0.00           H
ATOM   3646  CB  LEU   233      55.562  23.084  39.338  1.00  0.00           C
ATOM   3647  HB2 LEU   233      56.439  23.705  39.528  1.00  0.00           H
ATOM   3648  HB3 LEU   233      55.403  23.139  38.262  1.00  0.00           H
ATOM   3649  CG  LEU   233      54.253  23.626  40.010  1.00  0.00           C
ATOM   3650  HG  LEU   233      54.369  23.461  41.082  1.00  0.00           H
ATOM   3651  CD1 LEU   233      54.174  25.153  39.822  1.00  0.00           C
ATOM   3652 HD11 LEU   233      55.141  25.627  39.991  1.00  0.00           H
ATOM   3653 HD12 LEU   233      53.341  25.575  40.384  1.00  0.00           H
ATOM   3654 HD13 LEU   233      54.014  25.375  38.767  1.00  0.00           H
ATOM   3655  CD2 LEU   233      52.927  22.904  39.602  1.00  0.00           C
ATOM   3656 HD21 LEU   233      52.704  22.843  38.537  1.00  0.00           H
ATOM   3657 HD22 LEU   233      52.958  21.833  39.798  1.00  0.00           H
ATOM   3658 HD23 LEU   233      52.089  23.365  40.124  1.00  0.00           H
ATOM   3659  C   LEU   233      57.191  21.257  38.614  1.00  0.00           C
ATOM   3660  O   LEU   233      57.194  21.517  37.408  1.00  0.00           O
ATOM   3661  N   GLN   234      58.155  20.511  39.156  1.00  0.00           N
ATOM   3662  H   GLN   234      58.088  20.328  40.148  1.00  0.00           H
ATOM   3663  CA  GLN   234      59.126  19.813  38.297  1.00  0.00           C
ATOM   3664  HA  GLN   234      59.666  20.630  37.821  1.00  0.00           H
ATOM   3665  CB  GLN   234      60.176  19.125  39.132  1.00  0.00           C
ATOM   3666  HB2 GLN   234      59.637  18.433  39.780  1.00  0.00           H
ATOM   3667  HB3 GLN   234      60.768  18.423  38.546  1.00  0.00           H
ATOM   3668  CG  GLN   234      61.156  20.052  39.887  1.00  0.00           C
ATOM   3669  HG2 GLN   234      61.689  20.656  39.152  1.00  0.00           H
ATOM   3670  HG3 GLN   234      60.731  20.667  40.682  1.00  0.00           H
ATOM   3671  CD  GLN   234      62.272  19.337  40.586  1.00  0.00           C
ATOM   3672  OE1 GLN   234      62.124  18.253  41.092  1.00  0.00           O
ATOM   3673  NE2 GLN   234      63.377  20.023  40.762  1.00  0.00           N
ATOM   3674 HE21 GLN   234      64.062  19.668  41.416  1.00  0.00           H
ATOM   3675 HE22 GLN   234      63.520  20.907  40.295  1.00  0.00           H
ATOM   3676  C   GLN   234      58.445  18.895  37.293  1.00  0.00           C
ATOM   3677  O   GLN   234      57.491  18.124  37.575  1.00  0.00           O
ATOM   3678  N   GLY   235      58.907  18.895  36.052  1.00  0.00           N
ATOM   3679  H   GLY   235      59.756  19.382  35.806  1.00  0.00           H
ATOM   3680  CA  GLY   235      58.405  18.019  34.992  1.00  0.00           C
ATOM   3681  HA2 GLY   235      59.130  17.984  34.177  1.00  0.00           H
ATOM   3682  HA3 GLY   235      58.298  17.013  35.396  1.00  0.00           H
ATOM   3683  C   GLY   235      57.122  18.610  34.470  1.00  0.00           C
ATOM   3684  O   GLY   235      56.584  17.982  33.607  1.00  0.00           O
ATOM   3685  N   LYS   236      56.528  19.689  35.035  1.00  0.00           N
ATOM   3686  H   LYS   236      56.884  20.175  35.847  1.00  0.00           H
ATOM   3687  CA  LYS   236      55.169  20.127  34.514  1.00  0.00           C
ATOM   3688  HA  LYS   236      54.792  19.383  33.812  1.00  0.00           H
ATOM   3689  CB  LYS   236      54.191  20.155  35.743  1.00  0.00           C
ATOM   3690  HB2 LYS   236      54.706  20.752  36.496  1.00  0.00           H
ATOM   3691  HB3 LYS   236      53.242  20.644  35.520  1.00  0.00           H
ATOM   3692  CG  LYS   236      53.903  18.792  36.386  1.00  0.00           C
ATOM   3693  HG2 LYS   236      54.875  18.305  36.475  1.00  0.00           H
ATOM   3694  HG3 LYS   236      53.470  18.912  37.378  1.00  0.00           H
ATOM   3695  CD  LYS   236      53.003  17.833  35.573  1.00  0.00           C
ATOM   3696  HD2 LYS   236      53.715  17.551  34.798  1.00  0.00           H
ATOM   3697  HD3 LYS   236      52.857  17.089  36.357  1.00  0.00           H
ATOM   3698  CE  LYS   236      51.644  18.321  35.086  1.00  0.00           C
ATOM   3699  HE2 LYS   236      51.035  18.516  35.969  1.00  0.00           H
ATOM   3700  HE3 LYS   236      51.715  19.345  34.719  1.00  0.00           H
ATOM   3701  NZ  LYS   236      50.950  17.448  34.206  1.00  0.00           N
ATOM   3702  HZ1 LYS   236      51.567  17.279  33.424  1.00  0.00           H
ATOM   3703  HZ2 LYS   236      50.023  17.769  33.964  1.00  0.00           H
ATOM   3704  HZ3 LYS   236      50.853  16.539  34.634  1.00  0.00           H
ATOM   3705  C   LYS   236      55.437  21.498  33.847  1.00  0.00           C
ATOM   3706  O   LYS   236      54.796  21.729  32.817  1.00  0.00           O
ATOM   3707  N   LEU   237      56.267  22.359  34.438  1.00  0.00           N
ATOM   3708  H   LEU   237      56.777  22.161  35.287  1.00  0.00           H
ATOM   3709  CA  LEU   237      56.630  23.671  33.817  1.00  0.00           C
ATOM   3710  HA  LEU   237      55.795  24.162  33.317  1.00  0.00           H
ATOM   3711  CB  LEU   237      57.406  24.597  34.732  1.00  0.00           C
ATOM   3712  HB2 LEU   237      58.321  24.089  35.038  1.00  0.00           H
ATOM   3713  HB3 LEU   237      57.632  25.518  34.194  1.00  0.00           H
ATOM   3714  CG  LEU   237      56.591  25.083  35.965  1.00  0.00           C
ATOM   3715  HG  LEU   237      56.244  24.136  36.379  1.00  0.00           H
ATOM   3716  CD1 LEU   237      57.542  25.710  37.012  1.00  0.00           C
ATOM   3717 HD11 LEU   237      56.861  25.978  37.820  1.00  0.00           H
ATOM   3718 HD12 LEU   237      58.016  26.620  36.645  1.00  0.00           H
ATOM   3719 HD13 LEU   237      58.250  25.010  37.457  1.00  0.00           H
ATOM   3720  CD2 LEU   237      55.358  25.910  35.562  1.00  0.00           C
ATOM   3721 HD21 LEU   237      54.703  26.060  36.420  1.00  0.00           H
ATOM   3722 HD22 LEU   237      55.716  26.865  35.180  1.00  0.00           H
ATOM   3723 HD23 LEU   237      54.778  25.430  34.774  1.00  0.00           H
ATOM   3724  C   LEU   237      57.465  23.375  32.551  1.00  0.00           C
ATOM   3725  O   LEU   237      58.230  22.457  32.356  1.00  0.00           O
ATOM   3726  N   SER   238      57.386  24.395  31.648  1.00  0.00           N
ATOM   3727  H   SER   238      56.664  25.076  31.847  1.00  0.00           H
ATOM   3728  CA  SER   238      58.232  24.476  30.472  1.00  0.00           C
ATOM   3729  HA  SER   238      58.174  23.680  29.729  1.00  0.00           H
ATOM   3730  CB  SER   238      57.895  25.732  29.622  1.00  0.00           C
ATOM   3731  HB2 SER   238      56.823  25.672  29.436  1.00  0.00           H
ATOM   3732  HB3 SER   238      58.193  26.654  30.118  1.00  0.00           H
ATOM   3733  OG  SER   238      58.622  25.533  28.422  1.00  0.00           O
ATOM   3734  HG  SER   238      58.046  25.568  27.655  1.00  0.00           H
ATOM   3735  C   SER   238      59.705  24.729  30.866  1.00  0.00           C
ATOM   3736  O   SER   238      60.050  25.596  31.695  1.00  0.00           O
ATOM   3737  N   ASP   239      60.623  23.867  30.335  1.00  0.00           N
ATOM   3738  H   ASP   239      60.363  23.044  29.811  1.00  0.00           H
ATOM   3739  CA  ASP   239      62.115  23.896  30.604  1.00  0.00           C
ATOM   3740  HA  ASP   239      62.291  23.609  31.641  1.00  0.00           H
ATOM   3741  CB  ASP   239      62.892  22.859  29.752  1.00  0.00           C
ATOM   3742  HB2 ASP   239      62.724  23.038  28.690  1.00  0.00           H
ATOM   3743  HB3 ASP   239      63.962  22.985  29.923  1.00  0.00           H
ATOM   3744  CG  ASP   239      62.487  21.365  30.028  1.00  0.00           C
ATOM   3745  OD1 ASP   239      62.164  20.988  31.191  1.00  0.00           O
ATOM   3746  OD2 ASP   239      62.415  20.605  29.000  1.00  0.00           O
ATOM   3747  C   ASP   239      62.697  25.303  30.207  1.00  0.00           C
ATOM   3748  O   ASP   239      63.812  25.616  30.642  1.00  0.00           O
ATOM   3749  N   ASP   240      62.020  26.069  29.303  1.00  0.00           N
ATOM   3750  H   ASP   240      61.188  25.707  28.861  1.00  0.00           H
ATOM   3751  CA  ASP   240      62.472  27.354  28.854  1.00  0.00           C
ATOM   3752  HA  ASP   240      63.532  27.226  28.631  1.00  0.00           H
ATOM   3753  CB  ASP   240      61.732  27.856  27.595  1.00  0.00           C
ATOM   3754  HB2 ASP   240      60.687  27.869  27.903  1.00  0.00           H
ATOM   3755  HB3 ASP   240      62.054  28.862  27.328  1.00  0.00           H
ATOM   3756  CG  ASP   240      61.759  26.953  26.370  1.00  0.00           C
ATOM   3757  OD1 ASP   240      61.150  27.361  25.357  1.00  0.00           O
ATOM   3758  OD2 ASP   240      62.334  25.821  26.333  1.00  0.00           O
ATOM   3759  C   ASP   240      62.323  28.422  30.039  1.00  0.00           C
ATOM   3760  O   ASP   240      62.879  29.495  29.924  1.00  0.00           O
ATOM   3761  N   ILE   241      61.413  28.181  31.037  1.00  0.00           N
ATOM   3762  H   ILE   241      60.911  27.307  31.116  1.00  0.00           H
ATOM   3763  CA  ILE   241      61.292  29.133  32.178  1.00  0.00           C
ATOM   3764  HA  ILE   241      61.230  30.153  31.799  1.00  0.00           H
ATOM   3765  CB  ILE   241      60.118  28.856  33.134  1.00  0.00           C
ATOM   3766  HB  ILE   241      60.129  27.778  33.295  1.00  0.00           H
ATOM   3767  CG2 ILE   241      60.083  29.690  34.416  1.00  0.00           C
ATOM   3768 HG21 ILE   241      59.367  29.219  35.091  1.00  0.00           H
ATOM   3769 HG22 ILE   241      60.074  30.773  34.301  1.00  0.00           H
ATOM   3770 HG23 ILE   241      61.041  29.531  34.913  1.00  0.00           H
ATOM   3771  CG1 ILE   241      58.798  29.001  32.351  1.00  0.00           C
ATOM   3772 HG12 ILE   241      58.688  30.057  32.106  1.00  0.00           H
ATOM   3773 HG13 ILE   241      58.791  28.452  31.410  1.00  0.00           H
ATOM   3774  CD1 ILE   241      57.520  28.560  33.116  1.00  0.00           C
ATOM   3775 HD11 ILE   241      56.653  28.942  32.577  1.00  0.00           H
ATOM   3776 HD12 ILE   241      57.460  28.920  34.144  1.00  0.00           H
ATOM   3777 HD13 ILE   241      57.485  27.470  33.099  1.00  0.00           H
ATOM   3778  C   ILE   241      62.594  28.937  32.945  1.00  0.00           C
ATOM   3779  O   ILE   241      62.909  27.834  33.379  1.00  0.00           O
ATOM   3780  N   PRO   242      63.340  30.061  33.268  1.00  0.00           N
ATOM   3781  CD  PRO   242      63.310  31.411  32.668  1.00  0.00           C
ATOM   3782  HD2 PRO   242      62.765  32.021  33.388  1.00  0.00           H
ATOM   3783  HD3 PRO   242      62.860  31.664  31.708  1.00  0.00           H
ATOM   3784  CG  PRO   242      64.756  31.829  32.564  1.00  0.00           C
ATOM   3785  HG2 PRO   242      64.879  32.911  32.529  1.00  0.00           H
ATOM   3786  HG3 PRO   242      65.198  31.262  31.745  1.00  0.00           H
ATOM   3787  CB  PRO   242      65.200  31.367  33.914  1.00  0.00           C
ATOM   3788  HB2 PRO   242      64.901  31.916  34.807  1.00  0.00           H
ATOM   3789  HB3 PRO   242      66.282  31.245  33.851  1.00  0.00           H
ATOM   3790  CA  PRO   242      64.615  29.898  33.993  1.00  0.00           C
ATOM   3791  HA  PRO   242      65.253  29.243  33.400  1.00  0.00           H
ATOM   3792  C   PRO   242      64.384  29.483  35.459  1.00  0.00           C
ATOM   3793  O   PRO   242      63.293  29.732  36.006  1.00  0.00           O
ATOM   3794  N   PRO   243      65.308  28.657  35.957  1.00  0.00           N
ATOM   3795  CD  PRO   243      66.336  27.894  35.270  1.00  0.00           C
ATOM   3796  HD2 PRO   243      66.968  28.494  34.616  1.00  0.00           H
ATOM   3797  HD3 PRO   243      65.691  27.239  34.683  1.00  0.00           H
ATOM   3798  CG  PRO   243      67.138  27.043  36.269  1.00  0.00           C
ATOM   3799  HG2 PRO   243      68.202  27.244  36.146  1.00  0.00           H
ATOM   3800  HG3 PRO   243      66.776  26.016  36.219  1.00  0.00           H
ATOM   3801  CB  PRO   243      66.764  27.590  37.657  1.00  0.00           C
ATOM   3802  HB2 PRO   243      67.484  28.300  38.062  1.00  0.00           H
ATOM   3803  HB3 PRO   243      66.687  26.733  38.325  1.00  0.00           H
ATOM   3804  CA  PRO   243      65.350  28.238  37.432  1.00  0.00           C
ATOM   3805  HA  PRO   243      64.598  27.458  37.545  1.00  0.00           H
ATOM   3806  C   PRO   243      65.101  29.446  38.463  1.00  0.00           C
ATOM   3807  O   PRO   243      64.429  29.293  39.469  1.00  0.00           O
ATOM   3808  N   SER   244      65.690  30.584  38.212  1.00  0.00           N
ATOM   3809  H   SER   244      66.418  30.530  37.515  1.00  0.00           H
ATOM   3810  CA  SER   244      65.525  31.911  38.882  1.00  0.00           C
ATOM   3811  HA  SER   244      65.480  31.695  39.949  1.00  0.00           H
ATOM   3812  CB  SER   244      66.760  32.690  38.551  1.00  0.00           C
ATOM   3813  HB2 SER   244      66.886  33.626  39.095  1.00  0.00           H
ATOM   3814  HB3 SER   244      67.613  32.024  38.675  1.00  0.00           H
ATOM   3815  OG  SER   244      66.645  33.049  37.127  1.00  0.00           O
ATOM   3816  HG  SER   244      67.105  32.363  36.639  1.00  0.00           H
ATOM   3817  C   SER   244      64.298  32.729  38.558  1.00  0.00           C
ATOM   3818  O   SER   244      64.078  33.708  39.288  1.00  0.00           O
ATOM   3819  N   ALA   245      63.381  32.296  37.677  1.00  0.00           N
ATOM   3820  H   ALA   245      63.464  31.404  37.211  1.00  0.00           H
ATOM   3821  CA  ALA   245      62.191  33.087  37.305  1.00  0.00           C
ATOM   3822  HA  ALA   245      62.462  34.143  37.323  1.00  0.00           H
ATOM   3823  CB  ALA   245      61.661  32.965  35.880  1.00  0.00           C
ATOM   3824  HB1 ALA   245      62.490  33.070  35.180  1.00  0.00           H
ATOM   3825  HB2 ALA   245      60.944  33.766  35.705  1.00  0.00           H
ATOM   3826  HB3 ALA   245      61.147  32.015  35.734  1.00  0.00           H
ATOM   3827  C   ALA   245      61.139  32.823  38.370  1.00  0.00           C
ATOM   3828  O   ALA   245      61.015  31.664  38.854  1.00  0.00           O
ATOM   3829  N   PRO   246      60.490  33.864  38.824  1.00  0.00           N
ATOM   3830  CD  PRO   246      60.656  35.294  38.335  1.00  0.00           C
ATOM   3831  HD2 PRO   246      60.524  35.318  37.252  1.00  0.00           H
ATOM   3832  HD3 PRO   246      61.689  35.585  38.530  1.00  0.00           H
ATOM   3833  CG  PRO   246      59.667  36.198  39.158  1.00  0.00           C
ATOM   3834  HG2 PRO   246      58.837  36.464  38.502  1.00  0.00           H
ATOM   3835  HG3 PRO   246      60.130  37.139  39.458  1.00  0.00           H
ATOM   3836  CB  PRO   246      59.454  35.314  40.339  1.00  0.00           C
ATOM   3837  HB2 PRO   246      58.519  35.609  40.814  1.00  0.00           H
ATOM   3838  HB3 PRO   246      60.193  35.632  41.076  1.00  0.00           H
ATOM   3839  CA  PRO   246      59.492  33.860  39.837  1.00  0.00           C
ATOM   3840  HA  PRO   246      59.792  33.217  40.664  1.00  0.00           H
ATOM   3841  C   PRO   246      58.058  33.473  39.422  1.00  0.00           C
ATOM   3842  O   PRO   246      57.705  33.708  38.231  1.00  0.00           O
ATOM   3843  N   MET   247      57.255  32.966  40.387  1.00  0.00           N
ATOM   3844  H   MET   247      57.631  32.621  41.260  1.00  0.00           H
ATOM   3845  CA  MET   247      55.836  32.802  40.169  1.00  0.00           C
ATOM   3846  HA  MET   247      55.541  33.513  39.398  1.00  0.00           H
ATOM   3847  CB  MET   247      55.498  31.342  39.654  1.00  0.00           C
ATOM   3848  HB2 MET   247      56.081  31.109  38.763  1.00  0.00           H
ATOM   3849  HB3 MET   247      55.789  30.573  40.370  1.00  0.00           H
ATOM   3850  CG  MET   247      54.033  31.135  39.396  1.00  0.00           C
ATOM   3851  HG2 MET   247      53.516  30.963  40.340  1.00  0.00           H
ATOM   3852  HG3 MET   247      53.519  32.041  39.076  1.00  0.00           H
ATOM   3853  SD  MET   247      53.581  29.832  38.235  1.00  0.00           S
ATOM   3854  CE  MET   247      54.155  28.287  38.849  1.00  0.00           C
ATOM   3855  HE1 MET   247      55.242  28.201  38.844  1.00  0.00           H
ATOM   3856  HE2 MET   247      53.734  28.029  39.820  1.00  0.00           H
ATOM   3857  HE3 MET   247      53.923  27.535  38.096  1.00  0.00           H
ATOM   3858  C   MET   247      55.185  33.324  41.496  1.00  0.00           C
ATOM   3859  O   MET   247      55.716  33.093  42.578  1.00  0.00           O
ATOM   3860  N   ALA   248      53.915  33.868  41.472  1.00  0.00           N
ATOM   3861  H   ALA   248      53.554  34.241  40.606  1.00  0.00           H
ATOM   3862  CA  ALA   248      53.225  34.105  42.733  1.00  0.00           C
ATOM   3863  HA  ALA   248      53.956  34.641  43.336  1.00  0.00           H
ATOM   3864  CB  ALA   248      52.026  34.967  42.485  1.00  0.00           C
ATOM   3865  HB1 ALA   248      51.146  34.425  42.135  1.00  0.00           H
ATOM   3866  HB2 ALA   248      52.326  35.696  41.734  1.00  0.00           H
ATOM   3867  HB3 ALA   248      51.754  35.287  43.490  1.00  0.00           H
ATOM   3868  C   ALA   248      52.680  32.766  43.335  1.00  0.00           C
ATOM   3869  O   ALA   248      52.151  31.962  42.620  1.00  0.00           O
ATOM   3870  N   ILE   249      52.691  32.622  44.664  1.00  0.00           N
ATOM   3871  H   ILE   249      53.194  33.286  45.234  1.00  0.00           H
ATOM   3872  CA  ILE   249      52.220  31.438  45.352  1.00  0.00           C
ATOM   3873  HA  ILE   249      51.814  30.654  44.712  1.00  0.00           H
ATOM   3874  CB  ILE   249      53.420  30.773  46.141  1.00  0.00           C
ATOM   3875  HB  ILE   249      53.773  31.646  46.688  1.00  0.00           H
ATOM   3876  CG2 ILE   249      52.855  29.684  47.113  1.00  0.00           C
ATOM   3877 HG21 ILE   249      52.261  30.113  47.919  1.00  0.00           H
ATOM   3878 HG22 ILE   249      53.676  29.030  47.408  1.00  0.00           H
ATOM   3879 HG23 ILE   249      52.155  29.143  46.476  1.00  0.00           H
ATOM   3880  CG1 ILE   249      54.592  30.107  45.264  1.00  0.00           C
ATOM   3881 HG12 ILE   249      55.272  30.846  44.842  1.00  0.00           H
ATOM   3882 HG13 ILE   249      55.225  29.399  45.798  1.00  0.00           H
ATOM   3883  CD1 ILE   249      53.984  29.274  44.112  1.00  0.00           C
ATOM   3884 HD11 ILE   249      53.475  29.768  43.285  1.00  0.00           H
ATOM   3885 HD12 ILE   249      53.269  28.567  44.531  1.00  0.00           H
ATOM   3886 HD13 ILE   249      54.790  28.677  43.685  1.00  0.00           H
ATOM   3887  C   ILE   249      51.228  31.908  46.412  1.00  0.00           C
ATOM   3888  O   ILE   249      51.626  32.714  47.288  1.00  0.00           O
ATOM   3889  N   ASN   250      49.933  31.560  46.374  1.00  0.00           N
ATOM   3890  H   ASN   250      49.631  30.984  45.603  1.00  0.00           H
ATOM   3891  CA  ASN   250      49.085  31.534  47.580  1.00  0.00           C
ATOM   3892  HA  ASN   250      49.267  32.504  48.044  1.00  0.00           H
ATOM   3893  CB  ASN   250      47.634  31.278  46.989  1.00  0.00           C
ATOM   3894  HB2 ASN   250      47.359  32.055  46.275  1.00  0.00           H
ATOM   3895  HB3 ASN   250      47.635  30.338  46.438  1.00  0.00           H
ATOM   3896  CG  ASN   250      46.602  31.285  48.084  1.00  0.00           C
ATOM   3897  OD1 ASN   250      46.854  31.503  49.227  1.00  0.00           O
ATOM   3898  ND2 ASN   250      45.369  30.990  47.713  1.00  0.00           N
ATOM   3899 HD21 ASN   250      45.160  30.697  46.770  1.00  0.00           H
ATOM   3900 HD22 ASN   250      44.666  30.864  48.428  1.00  0.00           H
ATOM   3901  C   ASN   250      49.603  30.405  48.587  1.00  0.00           C
ATOM   3902  O   ASN   250      49.852  29.259  48.194  1.00  0.00           O
ATOM   3903  N   CYS   251      49.709  30.764  49.869  1.00  0.00           N
ATOM   3904  H   CYS   251      49.552  31.735  50.099  1.00  0.00           H
ATOM   3905  CA  CYS   251      50.121  29.827  50.882  1.00  0.00           C
ATOM   3906  HA  CYS   251      50.676  29.043  50.367  1.00  0.00           H
ATOM   3907  CB  CYS   251      50.896  30.716  51.887  1.00  0.00           C
ATOM   3908  HB2 CYS   251      50.266  31.567  52.146  1.00  0.00           H
ATOM   3909  HB3 CYS   251      51.034  30.248  52.863  1.00  0.00           H
ATOM   3910  SG  CYS   251      52.584  31.267  51.371  1.00  0.00           S
ATOM   3911  HG  CYS   251      52.075  31.652  50.198  1.00  0.00           H
ATOM   3912  C   CYS   251      48.993  29.019  51.614  1.00  0.00           C
ATOM   3913  O   CYS   251      49.245  27.828  51.899  1.00  0.00           O
ATOM   3914  N   GLU   252      47.835  29.562  51.867  1.00  0.00           N
ATOM   3915  H   GLU   252      47.816  30.546  51.639  1.00  0.00           H
ATOM   3916  CA  GLU   252      46.619  28.880  52.436  1.00  0.00           C
ATOM   3917  HA  GLU   252      45.857  29.656  52.499  1.00  0.00           H
ATOM   3918  CB  GLU   252      45.947  27.842  51.562  1.00  0.00           C
ATOM   3919  HB2 GLU   252      46.778  27.200  51.271  1.00  0.00           H
ATOM   3920  HB3 GLU   252      45.171  27.347  52.145  1.00  0.00           H
ATOM   3921  CG  GLU   252      45.261  28.174  50.279  1.00  0.00           C
ATOM   3922  HG2 GLU   252      45.876  28.818  49.650  1.00  0.00           H
ATOM   3923  HG3 GLU   252      44.927  27.275  49.760  1.00  0.00           H
ATOM   3924  CD  GLU   252      44.007  28.963  50.463  1.00  0.00           C
ATOM   3925  OE1 GLU   252      43.363  28.867  51.561  1.00  0.00           O
ATOM   3926  OE2 GLU   252      43.719  29.795  49.539  1.00  0.00           O
ATOM   3927  C   GLU   252      46.905  28.390  53.880  1.00  0.00           C
ATOM   3928  O   GLU   252      46.376  27.412  54.442  1.00  0.00           O
ATOM   3929  N   TYR   253      47.828  29.120  54.521  1.00  0.00           N
ATOM   3930  H   TYR   253      48.066  29.934  53.972  1.00  0.00           H
ATOM   3931  CA  TYR   253      48.512  28.706  55.694  1.00  0.00           C
ATOM   3932  HA  TYR   253      48.919  27.713  55.501  1.00  0.00           H
ATOM   3933  CB  TYR   253      49.774  29.633  55.879  1.00  0.00           C
ATOM   3934  HB2 TYR   253      50.147  29.301  56.847  1.00  0.00           H
ATOM   3935  HB3 TYR   253      50.381  29.417  54.999  1.00  0.00           H
ATOM   3936  CG  TYR   253      49.537  31.131  55.894  1.00  0.00           C
ATOM   3937  CD1 TYR   253      48.477  31.711  56.659  1.00  0.00           C
ATOM   3938  HD1 TYR   253      47.791  31.052  57.169  1.00  0.00           H
ATOM   3939  CE1 TYR   253      48.496  33.098  56.935  1.00  0.00           C
ATOM   3940  HE1 TYR   253      47.763  33.559  57.580  1.00  0.00           H
ATOM   3941  CZ  TYR   253      49.534  33.902  56.315  1.00  0.00           C
ATOM   3942  OH  TYR   253      49.760  35.193  56.443  1.00  0.00           O
ATOM   3943  HH  TYR   253      49.101  35.717  56.906  1.00  0.00           H
ATOM   3944  CE2 TYR   253      50.485  33.354  55.484  1.00  0.00           C
ATOM   3945  HE2 TYR   253      51.242  34.009  55.079  1.00  0.00           H
ATOM   3946  CD2 TYR   253      50.556  31.954  55.334  1.00  0.00           C
ATOM   3947  HD2 TYR   253      51.285  31.538  54.655  1.00  0.00           H
ATOM   3948  C   TYR   253      47.730  28.517  57.038  1.00  0.00           C
ATOM   3949  O   TYR   253      48.295  28.326  58.080  1.00  0.00           O
ATOM   3950  N   GLY   254      46.411  28.659  57.051  1.00  0.00           N
ATOM   3951  H   GLY   254      45.919  28.745  56.173  1.00  0.00           H
ATOM   3952  CA  GLY   254      45.681  28.522  58.345  1.00  0.00           C
ATOM   3953  HA2 GLY   254      46.018  29.242  59.089  1.00  0.00           H
ATOM   3954  HA3 GLY   254      44.627  28.710  58.138  1.00  0.00           H
ATOM   3955  C   GLY   254      45.812  27.035  58.848  1.00  0.00           C
ATOM   3956  O   GLY   254      45.475  26.677  59.999  1.00  0.00           O
ATOM   3957  N   SER   255      46.249  26.130  58.006  1.00  0.00           N
ATOM   3958  H   SER   255      46.394  26.331  57.027  1.00  0.00           H
ATOM   3959  CA  SER   255      46.554  24.721  58.402  1.00  0.00           C
ATOM   3960  HA  SER   255      45.786  24.458  59.128  1.00  0.00           H
ATOM   3961  CB  SER   255      46.372  23.895  57.106  1.00  0.00           C
ATOM   3962  HB2 SER   255      46.477  22.829  57.310  1.00  0.00           H
ATOM   3963  HB3 SER   255      45.352  24.040  56.752  1.00  0.00           H
ATOM   3964  OG  SER   255      47.261  24.282  56.060  1.00  0.00           O
ATOM   3965  HG  SER   255      47.888  23.573  55.897  1.00  0.00           H
ATOM   3966  C   SER   255      47.942  24.518  58.901  1.00  0.00           C
ATOM   3967  O   SER   255      48.466  23.433  59.076  1.00  0.00           O
ATOM   3968  N   PHE   256      48.666  25.618  59.157  1.00  0.00           N
ATOM   3969  H   PHE   256      48.301  26.540  58.969  1.00  0.00           H
ATOM   3970  CA  PHE   256      49.919  25.531  59.902  1.00  0.00           C
ATOM   3971  HA  PHE   256      50.535  24.861  59.304  1.00  0.00           H
ATOM   3972  CB  PHE   256      50.748  26.797  59.864  1.00  0.00           C
ATOM   3973  HB2 PHE   256      51.070  26.933  58.832  1.00  0.00           H
ATOM   3974  HB3 PHE   256      50.143  27.681  60.065  1.00  0.00           H
ATOM   3975  CG  PHE   256      52.007  26.921  60.724  1.00  0.00           C
ATOM   3976  CD1 PHE   256      53.161  26.267  60.330  1.00  0.00           C
ATOM   3977  HD1 PHE   256      53.247  25.780  59.370  1.00  0.00           H
ATOM   3978  CE1 PHE   256      54.273  26.389  61.151  1.00  0.00           C
ATOM   3979  HE1 PHE   256      55.194  25.903  60.865  1.00  0.00           H
ATOM   3980  CZ  PHE   256      54.252  27.061  62.373  1.00  0.00           C
ATOM   3981  HZ  PHE   256      55.117  27.027  63.020  1.00  0.00           H
ATOM   3982  CE2 PHE   256      53.074  27.624  62.833  1.00  0.00           C
ATOM   3983  HE2 PHE   256      53.042  28.060  63.821  1.00  0.00           H
ATOM   3984  CD2 PHE   256      51.950  27.583  62.021  1.00  0.00           C
ATOM   3985  HD2 PHE   256      50.990  27.974  62.327  1.00  0.00           H
ATOM   3986  C   PHE   256      49.667  24.993  61.341  1.00  0.00           C
ATOM   3987  O   PHE   256      48.613  25.271  61.921  1.00  0.00           O
ATOM   3988  N   ASP   257      50.722  24.235  61.819  1.00  0.00           N
ATOM   3989  H   ASP   257      51.500  24.153  61.180  1.00  0.00           H
ATOM   3990  CA  ASP   257      50.678  23.651  63.151  1.00  0.00           C
ATOM   3991  HA  ASP   257      51.302  22.770  62.999  1.00  0.00           H
ATOM   3992  CB  ASP   257      51.234  24.576  64.217  1.00  0.00           C
ATOM   3993  HB2 ASP   257      51.979  25.243  63.784  1.00  0.00           H
ATOM   3994  HB3 ASP   257      50.419  25.237  64.509  1.00  0.00           H
ATOM   3995  CG  ASP   257      51.742  23.792  65.440  1.00  0.00           C
ATOM   3996  OD1 ASP   257      52.315  22.692  65.311  1.00  0.00           O
ATOM   3997  OD2 ASP   257      51.619  24.307  66.589  1.00  0.00           O
ATOM   3998  C   ASP   257      49.413  22.808  63.402  1.00  0.00           C
ATOM   3999  O   ASP   257      48.885  22.870  64.500  1.00  0.00           O
ATOM   4000  N   ASN   258      49.024  22.136  62.358  1.00  0.00           N
ATOM   4001  H   ASN   258      49.295  22.479  61.448  1.00  0.00           H
ATOM   4002  CA  ASN   258      48.084  20.950  62.344  1.00  0.00           C
ATOM   4003  HA  ASN   258      47.330  21.126  63.111  1.00  0.00           H
ATOM   4004  CB  ASN   258      47.483  20.622  60.940  1.00  0.00           C
ATOM   4005  HB2 ASN   258      48.240  20.877  60.199  1.00  0.00           H
ATOM   4006  HB3 ASN   258      47.188  19.572  60.941  1.00  0.00           H
ATOM   4007  CG  ASN   258      46.205  21.416  60.556  1.00  0.00           C
ATOM   4008  OD1 ASN   258      45.655  22.216  61.292  1.00  0.00           O
ATOM   4009  ND2 ASN   258      45.589  21.117  59.383  1.00  0.00           N
ATOM   4010 HD21 ASN   258      45.973  20.403  58.779  1.00  0.00           H
ATOM   4011 HD22 ASN   258      44.823  21.691  59.061  1.00  0.00           H
ATOM   4012  C   ASN   258      48.797  19.660  62.906  1.00  0.00           C
ATOM   4013  O   ASN   258      48.126  18.712  63.268  1.00  0.00           O
ATOM   4014  N   GLU   259      50.147  19.709  63.017  1.00  0.00           N
ATOM   4015  H   GLU   259      50.539  20.619  62.817  1.00  0.00           H
ATOM   4016  CA  GLU   259      50.858  18.739  63.863  1.00  0.00           C
ATOM   4017  HA  GLU   259      50.425  17.753  63.693  1.00  0.00           H
ATOM   4018  CB  GLU   259      52.413  18.815  63.618  1.00  0.00           C
ATOM   4019  HB2 GLU   259      52.539  18.548  62.570  1.00  0.00           H
ATOM   4020  HB3 GLU   259      52.831  19.795  63.849  1.00  0.00           H
ATOM   4021  CG  GLU   259      53.167  17.754  64.407  1.00  0.00           C
ATOM   4022  HG2 GLU   259      54.120  17.810  63.881  1.00  0.00           H
ATOM   4023  HG3 GLU   259      53.251  18.206  65.395  1.00  0.00           H
ATOM   4024  CD  GLU   259      52.651  16.312  64.474  1.00  0.00           C
ATOM   4025  OE1 GLU   259      52.153  15.821  63.487  1.00  0.00           O
ATOM   4026  OE2 GLU   259      52.875  15.603  65.527  1.00  0.00           O
ATOM   4027  C   GLU   259      50.578  19.021  65.319  1.00  0.00           C
ATOM   4028  O   GLU   259      50.786  18.131  66.064  1.00  0.00           O
ATOM   4029  N   HID   260      50.137  20.291  65.664  1.00  0.00           N
ATOM   4030  H   HID   260      50.018  20.974  64.930  1.00  0.00           H
ATOM   4031  CA  HID   260      49.921  20.702  67.083  1.00  0.00           C
ATOM   4032  HA  HID   260      49.810  21.785  67.045  1.00  0.00           H
ATOM   4033  CB  HID   260      48.641  20.184  67.717  1.00  0.00           C
ATOM   4034  HB2 HID   260      48.917  19.160  67.966  1.00  0.00           H
ATOM   4035  HB3 HID   260      48.341  20.614  68.672  1.00  0.00           H
ATOM   4036  CG  HID   260      47.481  19.964  66.794  1.00  0.00           C
ATOM   4037  ND1 HID   260      47.092  20.834  65.814  1.00  0.00           N
ATOM   4038  HD1 HID   260      47.556  21.693  65.557  1.00  0.00           H
ATOM   4039  CE1 HID   260      46.159  20.156  65.163  1.00  0.00           C
ATOM   4040  HE1 HID   260      45.667  20.567  64.295  1.00  0.00           H
ATOM   4041  NE2 HID   260      45.868  18.943  65.624  1.00  0.00           N
ATOM   4042  CD2 HID   260      46.798  18.777  66.694  1.00  0.00           C
ATOM   4043  HD2 HID   260      46.960  17.941  67.359  1.00  0.00           H
ATOM   4044  C   HID   260      51.153  20.507  67.930  1.00  0.00           C
ATOM   4045  O   HID   260      51.171  19.767  68.909  1.00  0.00           O
ATOM   4046  N   VAL   261      52.234  21.188  67.624  1.00  0.00           N
ATOM   4047  H   VAL   261      52.322  21.841  66.858  1.00  0.00           H
ATOM   4048  CA  VAL   261      53.585  21.086  68.302  1.00  0.00           C
ATOM   4049  HA  VAL   261      53.387  20.575  69.243  1.00  0.00           H
ATOM   4050  CB  VAL   261      54.400  20.055  67.562  1.00  0.00           C
ATOM   4051  HB  VAL   261      53.791  19.157  67.667  1.00  0.00           H
ATOM   4052  CG1 VAL   261      54.568  20.405  66.111  1.00  0.00           C
ATOM   4053 HG11 VAL   261      55.219  21.270  65.981  1.00  0.00           H
ATOM   4054 HG12 VAL   261      55.176  19.605  65.688  1.00  0.00           H
ATOM   4055 HG13 VAL   261      53.618  20.519  65.588  1.00  0.00           H
ATOM   4056  CG2 VAL   261      55.787  19.683  68.145  1.00  0.00           C
ATOM   4057 HG21 VAL   261      55.689  19.453  69.206  1.00  0.00           H
ATOM   4058 HG22 VAL   261      56.447  20.547  68.064  1.00  0.00           H
ATOM   4059 HG23 VAL   261      56.135  18.778  67.647  1.00  0.00           H
ATOM   4060  C   VAL   261      54.330  22.391  68.681  1.00  0.00           C
ATOM   4061  O   VAL   261      55.328  22.332  69.414  1.00  0.00           O
ATOM   4062  N   VAL   262      53.996  23.555  68.078  1.00  0.00           N
ATOM   4063  H   VAL   262      53.247  23.444  67.410  1.00  0.00           H
ATOM   4064  CA  VAL   262      54.650  24.870  68.285  1.00  0.00           C
ATOM   4065  HA  VAL   262      55.350  24.770  69.115  1.00  0.00           H
ATOM   4066  CB  VAL   262      55.494  25.334  67.102  1.00  0.00           C
ATOM   4067  HB  VAL   262      55.969  26.150  67.648  1.00  0.00           H
ATOM   4068  CG1 VAL   262      56.653  24.423  66.614  1.00  0.00           C
ATOM   4069 HG11 VAL   262      57.258  24.941  65.871  1.00  0.00           H
ATOM   4070 HG12 VAL   262      57.320  24.138  67.428  1.00  0.00           H
ATOM   4071 HG13 VAL   262      56.262  23.483  66.224  1.00  0.00           H
ATOM   4072  CG2 VAL   262      54.693  25.825  65.885  1.00  0.00           C
ATOM   4073 HG21 VAL   262      54.208  24.963  65.425  1.00  0.00           H
ATOM   4074 HG22 VAL   262      55.369  26.293  65.170  1.00  0.00           H
ATOM   4075 HG23 VAL   262      54.027  26.610  66.241  1.00  0.00           H
ATOM   4076  C   VAL   262      53.706  25.980  68.875  1.00  0.00           C
ATOM   4077  O   VAL   262      54.141  26.589  69.902  1.00  0.00           O
ATOM   4078  N   LEU   263      52.482  26.256  68.326  1.00  0.00           N
ATOM   4079  H   LEU   263      52.339  25.751  67.462  1.00  0.00           H
ATOM   4080  CA  LEU   263      51.592  27.300  68.793  1.00  0.00           C
ATOM   4081  HA  LEU   263      52.265  28.156  68.737  1.00  0.00           H
ATOM   4082  CB  LEU   263      50.392  27.491  67.826  1.00  0.00           C
ATOM   4083  HB2 LEU   263      49.845  26.548  67.824  1.00  0.00           H
ATOM   4084  HB3 LEU   263      49.706  28.170  68.332  1.00  0.00           H
ATOM   4085  CG  LEU   263      50.734  27.898  66.409  1.00  0.00           C
ATOM   4086  HG  LEU   263      51.409  27.165  65.969  1.00  0.00           H
ATOM   4087  CD1 LEU   263      49.502  27.899  65.569  1.00  0.00           C
ATOM   4088 HD11 LEU   263      49.809  27.919  64.523  1.00  0.00           H
ATOM   4089 HD12 LEU   263      48.750  28.607  65.914  1.00  0.00           H
ATOM   4090 HD13 LEU   263      49.065  26.900  65.592  1.00  0.00           H
ATOM   4091  CD2 LEU   263      51.433  29.279  66.264  1.00  0.00           C
ATOM   4092 HD21 LEU   263      52.439  29.302  66.682  1.00  0.00           H
ATOM   4093 HD22 LEU   263      51.322  29.493  65.201  1.00  0.00           H
ATOM   4094 HD23 LEU   263      50.843  30.052  66.759  1.00  0.00           H
ATOM   4095  C   LEU   263      51.144  26.993  70.191  1.00  0.00           C
ATOM   4096  O   LEU   263      50.922  25.729  70.500  1.00  0.00           O
ATOM   4097  N   PRO   264      51.026  28.049  71.102  1.00  0.00           N
ATOM   4098  CD  PRO   264      51.468  29.454  70.866  1.00  0.00           C
ATOM   4099  HD2 PRO   264      50.694  29.707  70.142  1.00  0.00           H
ATOM   4100  HD3 PRO   264      52.457  29.563  70.420  1.00  0.00           H
ATOM   4101  CG  PRO   264      51.301  30.163  72.229  1.00  0.00           C
ATOM   4102  HG2 PRO   264      50.254  30.390  72.426  1.00  0.00           H
ATOM   4103  HG3 PRO   264      52.062  30.942  72.270  1.00  0.00           H
ATOM   4104  CB  PRO   264      51.591  29.066  73.240  1.00  0.00           C
ATOM   4105  HB2 PRO   264      51.256  29.336  74.242  1.00  0.00           H
ATOM   4106  HB3 PRO   264      52.680  29.052  73.201  1.00  0.00           H
ATOM   4107  CA  PRO   264      51.030  27.784  72.542  1.00  0.00           C
ATOM   4108  HA  PRO   264      51.634  26.904  72.760  1.00  0.00           H
ATOM   4109  C   PRO   264      49.605  27.501  73.095  1.00  0.00           C
ATOM   4110  O   PRO   264      49.019  28.281  73.832  1.00  0.00           O
ATOM   4111  N   ARG   265      49.042  26.333  72.664  1.00  0.00           N
ATOM   4112  H   ARG   265      49.466  25.662  72.040  1.00  0.00           H
ATOM   4113  CA  ARG   265      47.606  26.063  72.911  1.00  0.00           C
ATOM   4114  HA  ARG   265      46.992  26.934  72.679  1.00  0.00           H
ATOM   4115  CB  ARG   265      47.097  24.899  72.056  1.00  0.00           C
ATOM   4116  HB2 ARG   265      47.776  24.049  72.129  1.00  0.00           H
ATOM   4117  HB3 ARG   265      46.106  24.504  72.280  1.00  0.00           H
ATOM   4118  CG  ARG   265      46.979  25.173  70.531  1.00  0.00           C
ATOM   4119  HG2 ARG   265      46.064  25.725  70.316  1.00  0.00           H
ATOM   4120  HG3 ARG   265      47.778  25.861  70.256  1.00  0.00           H
ATOM   4121  CD  ARG   265      46.967  23.928  69.661  1.00  0.00           C
ATOM   4122  HD2 ARG   265      46.376  24.135  68.770  1.00  0.00           H
ATOM   4123  HD3 ARG   265      48.027  23.779  69.458  1.00  0.00           H
ATOM   4124  NE  ARG   265      46.581  22.742  70.402  1.00  0.00           N
ATOM   4125  HE  ARG   265      47.224  22.479  71.135  1.00  0.00           H
ATOM   4126  CZ  ARG   265      45.538  21.970  70.189  1.00  0.00           C
ATOM   4127  NH1 ARG   265      44.519  22.314  69.409  1.00  0.00           N
ATOM   4128 HH11 ARG   265      44.591  23.209  68.948  1.00  0.00           H
ATOM   4129 HH12 ARG   265      43.872  21.725  68.903  1.00  0.00           H
ATOM   4130  NH2 ARG   265      45.615  20.816  70.749  1.00  0.00           N
ATOM   4131 HH21 ARG   265      46.434  20.559  71.281  1.00  0.00           H
ATOM   4132 HH22 ARG   265      44.963  20.137  70.382  1.00  0.00           H
ATOM   4133  C   ARG   265      47.320  25.709  74.418  1.00  0.00           C
ATOM   4134  O   ARG   265      47.889  24.748  74.898  1.00  0.00           O
ATOM   4135  N   THR   266      46.473  26.547  74.949  1.00  0.00           N
ATOM   4136  H   THR   266      46.145  27.278  74.334  1.00  0.00           H
ATOM   4137  CA  THR   266      45.827  26.481  76.207  1.00  0.00           C
ATOM   4138  HA  THR   266      46.436  26.184  77.062  1.00  0.00           H
ATOM   4139  CB  THR   266      45.180  27.754  76.639  1.00  0.00           C
ATOM   4140  HB  THR   266      44.873  27.638  77.679  1.00  0.00           H
ATOM   4141  CG2 THR   266      46.140  28.912  76.672  1.00  0.00           C
ATOM   4142 HG21 THR   266      45.677  29.624  77.356  1.00  0.00           H
ATOM   4143 HG22 THR   266      46.365  29.324  75.688  1.00  0.00           H
ATOM   4144 HG23 THR   266      47.061  28.557  77.134  1.00  0.00           H
ATOM   4145  OG1 THR   266      44.099  28.110  75.861  1.00  0.00           O
ATOM   4146  HG1 THR   266      44.515  28.199  75.000  1.00  0.00           H
ATOM   4147  C   THR   266      44.805  25.304  76.308  1.00  0.00           C
ATOM   4148  O   THR   266      44.546  24.576  75.342  1.00  0.00           O
ATOM   4149  N   LYS   267      44.172  25.118  77.489  1.00  0.00           N
ATOM   4150  H   LYS   267      44.517  25.687  78.250  1.00  0.00           H
ATOM   4151  CA  LYS   267      42.910  24.328  77.579  1.00  0.00           C
ATOM   4152  HA  LYS   267      43.113  23.326  77.201  1.00  0.00           H
ATOM   4153  CB  LYS   267      42.541  24.129  79.087  1.00  0.00           C
ATOM   4154  HB2 LYS   267      41.667  23.477  79.070  1.00  0.00           H
ATOM   4155  HB3 LYS   267      43.306  23.674  79.715  1.00  0.00           H
ATOM   4156  CG  LYS   267      42.102  25.441  79.788  1.00  0.00           C
ATOM   4157  HG2 LYS   267      42.998  26.033  79.970  1.00  0.00           H
ATOM   4158  HG3 LYS   267      41.402  26.049  79.215  1.00  0.00           H
ATOM   4159  CD  LYS   267      41.488  25.112  81.186  1.00  0.00           C
ATOM   4160  HD2 LYS   267      42.155  24.649  81.913  1.00  0.00           H
ATOM   4161  HD3 LYS   267      41.240  26.085  81.607  1.00  0.00           H
ATOM   4162  CE  LYS   267      40.148  24.401  81.033  1.00  0.00           C
ATOM   4163  HE2 LYS   267      39.618  25.138  80.428  1.00  0.00           H
ATOM   4164  HE3 LYS   267      40.160  23.422  80.555  1.00  0.00           H
ATOM   4165  NZ  LYS   267      39.417  24.377  82.304  1.00  0.00           N
ATOM   4166  HZ1 LYS   267      38.453  24.086  82.228  1.00  0.00           H
ATOM   4167  HZ2 LYS   267      39.360  25.306  82.694  1.00  0.00           H
ATOM   4168  HZ3 LYS   267      39.781  23.652  82.905  1.00  0.00           H
ATOM   4169  C   LYS   267      41.766  24.881  76.758  1.00  0.00           C
ATOM   4170  O   LYS   267      41.167  24.038  76.102  1.00  0.00           O
ATOM   4171  N   TYR   268      41.618  26.237  76.735  1.00  0.00           N
ATOM   4172  H   TYR   268      42.134  26.855  77.345  1.00  0.00           H
ATOM   4173  CA  TYR   268      40.717  26.980  75.920  1.00  0.00           C
ATOM   4174  HA  TYR   268      39.716  26.657  76.200  1.00  0.00           H
ATOM   4175  CB  TYR   268      40.723  28.471  76.301  1.00  0.00           C
ATOM   4176  HB2 TYR   268      41.594  28.892  75.800  1.00  0.00           H
ATOM   4177  HB3 TYR   268      39.823  28.930  75.890  1.00  0.00           H
ATOM   4178  CG  TYR   268      40.813  28.730  77.801  1.00  0.00           C
ATOM   4179  CD1 TYR   268      39.785  28.270  78.638  1.00  0.00           C
ATOM   4180  HD1 TYR   268      39.015  27.704  78.135  1.00  0.00           H
ATOM   4181  CE1 TYR   268      39.977  28.301  80.043  1.00  0.00           C
ATOM   4182  HE1 TYR   268      39.201  27.869  80.658  1.00  0.00           H
ATOM   4183  CZ  TYR   268      41.090  28.974  80.572  1.00  0.00           C
ATOM   4184  OH  TYR   268      41.303  28.879  81.928  1.00  0.00           O
ATOM   4185  HH  TYR   268      40.646  28.271  82.275  1.00  0.00           H
ATOM   4186  CE2 TYR   268      42.009  29.623  79.792  1.00  0.00           C
ATOM   4187  HE2 TYR   268      42.862  30.063  80.285  1.00  0.00           H
ATOM   4188  CD2 TYR   268      41.902  29.432  78.415  1.00  0.00           C
ATOM   4189  HD2 TYR   268      42.580  29.804  77.661  1.00  0.00           H
ATOM   4190  C   TYR   268      40.917  26.679  74.408  1.00  0.00           C
ATOM   4191  O   TYR   268      39.970  26.525  73.643  1.00  0.00           O
ATOM   4192  N   ASP   269      42.165  26.638  73.987  1.00  0.00           N
ATOM   4193  H   ASP   269      42.898  26.813  74.659  1.00  0.00           H
ATOM   4194  CA  ASP   269      42.424  26.356  72.554  1.00  0.00           C
ATOM   4195  HA  ASP   269      41.765  26.915  71.889  1.00  0.00           H
ATOM   4196  CB  ASP   269      43.890  26.630  72.194  1.00  0.00           C
ATOM   4197  HB2 ASP   269      44.484  25.946  72.802  1.00  0.00           H
ATOM   4198  HB3 ASP   269      44.018  26.488  71.121  1.00  0.00           H
ATOM   4199  CG  ASP   269      44.125  28.103  72.584  1.00  0.00           C
ATOM   4200  OD1 ASP   269      43.395  28.949  72.076  1.00  0.00           O
ATOM   4201  OD2 ASP   269      45.087  28.435  73.354  1.00  0.00           O
ATOM   4202  C   ASP   269      41.966  24.938  72.182  1.00  0.00           C
ATOM   4203  O   ASP   269      41.433  24.716  71.148  1.00  0.00           O
ATOM   4204  N   ILE   270      42.185  23.947  73.026  1.00  0.00           N
ATOM   4205  H   ILE   270      42.788  24.081  73.825  1.00  0.00           H
ATOM   4206  CA  ILE   270      41.778  22.527  72.881  1.00  0.00           C
ATOM   4207  HA  ILE   270      42.142  22.242  71.894  1.00  0.00           H
ATOM   4208  CB  ILE   270      42.310  21.547  73.968  1.00  0.00           C
ATOM   4209  HB  ILE   270      42.217  22.059  74.925  1.00  0.00           H
ATOM   4210  CG2 ILE   270      41.591  20.183  73.999  1.00  0.00           C
ATOM   4211 HG21 ILE   270      42.105  19.643  74.794  1.00  0.00           H
ATOM   4212 HG22 ILE   270      41.691  19.724  73.016  1.00  0.00           H
ATOM   4213 HG23 ILE   270      40.525  20.269  74.212  1.00  0.00           H
ATOM   4214  CG1 ILE   270      43.789  21.357  73.805  1.00  0.00           C
ATOM   4215 HG12 ILE   270      44.054  20.500  73.184  1.00  0.00           H
ATOM   4216 HG13 ILE   270      44.257  22.188  73.279  1.00  0.00           H
ATOM   4217  CD1 ILE   270      44.513  21.141  75.175  1.00  0.00           C
ATOM   4218 HD11 ILE   270      44.257  20.224  75.707  1.00  0.00           H
ATOM   4219 HD12 ILE   270      44.349  21.926  75.912  1.00  0.00           H
ATOM   4220 HD13 ILE   270      45.596  21.160  75.059  1.00  0.00           H
ATOM   4221  C   ILE   270      40.285  22.445  72.844  1.00  0.00           C
ATOM   4222  O   ILE   270      39.715  21.854  71.973  1.00  0.00           O
ATOM   4223  N   THR   271      39.673  23.114  73.833  1.00  0.00           N
ATOM   4224  H   THR   271      40.279  23.647  74.440  1.00  0.00           H
ATOM   4225  CA  THR   271      38.176  23.212  73.930  1.00  0.00           C
ATOM   4226  HA  THR   271      37.754  22.208  73.984  1.00  0.00           H
ATOM   4227  CB  THR   271      37.844  23.885  75.328  1.00  0.00           C
ATOM   4228  HB  THR   271      38.144  24.934  75.316  1.00  0.00           H
ATOM   4229  CG2 THR   271      36.369  23.829  75.714  1.00  0.00           C
ATOM   4230 HG21 THR   271      35.890  22.853  75.628  1.00  0.00           H
ATOM   4231 HG22 THR   271      35.814  24.603  75.183  1.00  0.00           H
ATOM   4232 HG23 THR   271      36.187  24.078  76.759  1.00  0.00           H
ATOM   4233  OG1 THR   271      38.548  23.304  76.395  1.00  0.00           O
ATOM   4234  HG1 THR   271      39.482  23.336  76.170  1.00  0.00           H
ATOM   4235  C   THR   271      37.502  23.872  72.819  1.00  0.00           C
ATOM   4236  O   THR   271      36.438  23.363  72.422  1.00  0.00           O
ATOM   4237  N   ILE   272      38.149  24.876  72.188  1.00  0.00           N
ATOM   4238  H   ILE   272      38.861  25.371  72.706  1.00  0.00           H
ATOM   4239  CA  ILE   272      37.652  25.382  70.902  1.00  0.00           C
ATOM   4240  HA  ILE   272      36.599  25.658  70.924  1.00  0.00           H
ATOM   4241  CB  ILE   272      38.393  26.741  70.636  1.00  0.00           C
ATOM   4242  HB  ILE   272      39.427  26.577  70.939  1.00  0.00           H
ATOM   4243  CG2 ILE   272      38.356  27.152  69.131  1.00  0.00           C
ATOM   4244 HG21 ILE   272      38.554  28.198  68.897  1.00  0.00           H
ATOM   4245 HG22 ILE   272      37.337  26.971  68.789  1.00  0.00           H
ATOM   4246 HG23 ILE   272      39.109  26.635  68.536  1.00  0.00           H
ATOM   4247  CG1 ILE   272      37.797  27.858  71.536  1.00  0.00           C
ATOM   4248 HG12 ILE   272      36.713  27.878  71.424  1.00  0.00           H
ATOM   4249 HG13 ILE   272      37.973  27.663  72.594  1.00  0.00           H
ATOM   4250  CD1 ILE   272      38.282  29.263  71.358  1.00  0.00           C
ATOM   4251 HD11 ILE   272      39.365  29.201  71.253  1.00  0.00           H
ATOM   4252 HD12 ILE   272      38.063  29.908  72.209  1.00  0.00           H
ATOM   4253 HD13 ILE   272      37.767  29.729  70.518  1.00  0.00           H
ATOM   4254  C   ILE   272      37.695  24.344  69.772  1.00  0.00           C
ATOM   4255  O   ILE   272      36.796  24.236  68.941  1.00  0.00           O
ATOM   4256  N   ASP   273      38.866  23.657  69.648  1.00  0.00           N
ATOM   4257  H   ASP   273      39.459  23.826  70.448  1.00  0.00           H
ATOM   4258  CA  ASP   273      39.185  22.743  68.494  1.00  0.00           C
ATOM   4259  HA  ASP   273      39.139  23.351  67.590  1.00  0.00           H
ATOM   4260  CB  ASP   273      40.679  22.310  68.484  1.00  0.00           C
ATOM   4261  HB2 ASP   273      41.275  23.206  68.309  1.00  0.00           H
ATOM   4262  HB3 ASP   273      40.939  21.869  69.446  1.00  0.00           H
ATOM   4263  CG  ASP   273      41.025  21.423  67.285  1.00  0.00           C
ATOM   4264  OD1 ASP   273      40.932  21.858  66.130  1.00  0.00           O
ATOM   4265  OD2 ASP   273      41.548  20.297  67.417  1.00  0.00           O
ATOM   4266  C   ASP   273      38.153  21.588  68.404  1.00  0.00           C
ATOM   4267  O   ASP   273      37.763  21.201  67.317  1.00  0.00           O
ATOM   4268  N   GLU   274      37.768  21.092  69.573  1.00  0.00           N
ATOM   4269  H   GLU   274      38.207  21.520  70.375  1.00  0.00           H
ATOM   4270  CA  GLU   274      36.773  19.960  69.650  1.00  0.00           C
ATOM   4271  HA  GLU   274      37.037  19.274  68.846  1.00  0.00           H
ATOM   4272  CB  GLU   274      36.763  19.236  71.027  1.00  0.00           C
ATOM   4273  HB2 GLU   274      36.523  19.951  71.814  1.00  0.00           H
ATOM   4274  HB3 GLU   274      35.852  18.636  71.049  1.00  0.00           H
ATOM   4275  CG  GLU   274      38.034  18.488  71.429  1.00  0.00           C
ATOM   4276  HG2 GLU   274      38.844  19.193  71.617  1.00  0.00           H
ATOM   4277  HG3 GLU   274      37.853  17.928  72.346  1.00  0.00           H
ATOM   4278  CD  GLU   274      38.391  17.495  70.332  1.00  0.00           C
ATOM   4279  OE1 GLU   274      37.639  16.508  70.141  1.00  0.00           O
ATOM   4280  OE2 GLU   274      39.459  17.698  69.730  1.00  0.00           O
ATOM   4281  C   GLU   274      35.388  20.379  69.339  1.00  0.00           C
ATOM   4282  O   GLU   274      34.575  19.576  68.921  1.00  0.00           O
ATOM   4283  N   GLU   275      35.045  21.634  69.605  1.00  0.00           N
ATOM   4284  H   GLU   275      35.712  22.260  70.033  1.00  0.00           H
ATOM   4285  CA  GLU   275      33.770  22.212  69.266  1.00  0.00           C
ATOM   4286  HA  GLU   275      32.984  21.470  69.406  1.00  0.00           H
ATOM   4287  CB  GLU   275      33.358  23.347  70.212  1.00  0.00           C
ATOM   4288  HB2 GLU   275      33.761  23.180  71.210  1.00  0.00           H
ATOM   4289  HB3 GLU   275      33.729  24.317  69.881  1.00  0.00           H
ATOM   4290  CG  GLU   275      31.798  23.487  70.323  1.00  0.00           C
ATOM   4291  HG2 GLU   275      31.583  24.457  70.771  1.00  0.00           H
ATOM   4292  HG3 GLU   275      31.360  23.528  69.325  1.00  0.00           H
ATOM   4293  CD  GLU   275      31.110  22.356  71.114  1.00  0.00           C
ATOM   4294  OE1 GLU   275      29.926  21.948  70.818  1.00  0.00           O
ATOM   4295  OE2 GLU   275      31.761  21.825  72.081  1.00  0.00           O
ATOM   4296  C   GLU   275      33.593  22.679  67.824  1.00  0.00           C
ATOM   4297  O   GLU   275      32.497  23.066  67.368  1.00  0.00           O
ATOM   4298  N   SER   276      34.635  22.542  67.005  1.00  0.00           N
ATOM   4299  H   SER   276      35.470  22.141  67.406  1.00  0.00           H
ATOM   4300  CA  SER   276      34.713  23.115  65.706  1.00  0.00           C
ATOM   4301  HA  SER   276      34.318  24.124  65.822  1.00  0.00           H
ATOM   4302  CB  SER   276      36.184  23.265  65.310  1.00  0.00           C
ATOM   4303  HB2 SER   276      36.131  23.906  64.430  1.00  0.00           H
ATOM   4304  HB3 SER   276      36.792  23.683  66.112  1.00  0.00           H
ATOM   4305  OG  SER   276      36.722  22.007  64.893  1.00  0.00           O
ATOM   4306  HG  SER   276      37.109  21.508  65.617  1.00  0.00           H
ATOM   4307  C   SER   276      33.943  22.251  64.739  1.00  0.00           C
ATOM   4308  O   SER   276      33.809  21.010  64.959  1.00  0.00           O
ATOM   4309  N   PRO   277      33.437  22.786  63.610  1.00  0.00           N
ATOM   4310  CD  PRO   277      33.443  24.173  63.089  1.00  0.00           C
ATOM   4311  HD2 PRO   277      34.395  24.341  62.583  1.00  0.00           H
ATOM   4312  HD3 PRO   277      33.262  24.908  63.872  1.00  0.00           H
ATOM   4313  CG  PRO   277      32.364  24.250  62.013  1.00  0.00           C
ATOM   4314  HG2 PRO   277      32.715  24.694  61.081  1.00  0.00           H
ATOM   4315  HG3 PRO   277      31.479  24.813  62.308  1.00  0.00           H
ATOM   4316  CB  PRO   277      31.903  22.828  61.766  1.00  0.00           C
ATOM   4317  HB2 PRO   277      32.024  22.576  60.713  1.00  0.00           H
ATOM   4318  HB3 PRO   277      30.893  22.664  62.142  1.00  0.00           H
ATOM   4319  CA  PRO   277      32.826  21.877  62.674  1.00  0.00           C
ATOM   4320  HA  PRO   277      32.169  21.197  63.216  1.00  0.00           H
ATOM   4321  C   PRO   277      33.837  20.923  61.970  1.00  0.00           C
ATOM   4322  O   PRO   277      33.403  19.944  61.355  1.00  0.00           O
ATOM   4323  N   ARG   278      35.129  21.116  62.222  1.00  0.00           N
ATOM   4324  H   ARG   278      35.431  21.803  62.898  1.00  0.00           H
ATOM   4325  CA  ARG   278      36.244  20.204  61.826  1.00  0.00           C
ATOM   4326  HA  ARG   278      35.928  19.162  61.863  1.00  0.00           H
ATOM   4327  CB  ARG   278      36.714  20.692  60.405  1.00  0.00           C
ATOM   4328  HB2 ARG   278      36.981  21.746  60.352  1.00  0.00           H
ATOM   4329  HB3 ARG   278      37.558  20.029  60.218  1.00  0.00           H
ATOM   4330  CG  ARG   278      35.638  20.473  59.259  1.00  0.00           C
ATOM   4331  HG2 ARG   278      35.084  19.539  59.351  1.00  0.00           H
ATOM   4332  HG3 ARG   278      35.010  21.363  59.246  1.00  0.00           H
ATOM   4333  CD  ARG   278      36.316  20.556  57.884  1.00  0.00           C
ATOM   4334  HD2 ARG   278      36.862  21.489  57.736  1.00  0.00           H
ATOM   4335  HD3 ARG   278      37.047  19.747  57.900  1.00  0.00           H
ATOM   4336  NE  ARG   278      35.219  20.482  56.810  1.00  0.00           N
ATOM   4337  HE  ARG   278      34.276  20.375  57.154  1.00  0.00           H
ATOM   4338  CZ  ARG   278      35.234  20.641  55.491  1.00  0.00           C
ATOM   4339  NH1 ARG   278      36.349  20.697  54.789  1.00  0.00           N
ATOM   4340 HH11 ARG   278      37.160  20.351  55.282  1.00  0.00           H
ATOM   4341 HH12 ARG   278      36.226  20.549  53.798  1.00  0.00           H
ATOM   4342  NH2 ARG   278      34.153  20.751  54.761  1.00  0.00           N
ATOM   4343 HH21 ARG   278      33.315  21.141  55.168  1.00  0.00           H
ATOM   4344 HH22 ARG   278      34.272  20.685  53.759  1.00  0.00           H
ATOM   4345  C   ARG   278      37.429  20.150  62.788  1.00  0.00           C
ATOM   4346  O   ARG   278      38.317  20.979  62.579  1.00  0.00           O
ATOM   4347  N   PRO   279      37.491  19.332  63.847  1.00  0.00           N
ATOM   4348  CD  PRO   279      36.441  18.536  64.292  1.00  0.00           C
ATOM   4349  HD2 PRO   279      36.616  17.583  63.793  1.00  0.00           H
ATOM   4350  HD3 PRO   279      35.522  19.085  64.079  1.00  0.00           H
ATOM   4351  CG  PRO   279      36.602  18.368  65.812  1.00  0.00           C
ATOM   4352  HG2 PRO   279      36.058  17.469  66.099  1.00  0.00           H
ATOM   4353  HG3 PRO   279      36.249  19.259  66.333  1.00  0.00           H
ATOM   4354  CB  PRO   279      38.114  18.300  65.917  1.00  0.00           C
ATOM   4355  HB2 PRO   279      38.376  17.262  65.710  1.00  0.00           H
ATOM   4356  HB3 PRO   279      38.430  18.582  66.921  1.00  0.00           H
ATOM   4357  CA  PRO   279      38.593  19.245  64.803  1.00  0.00           C
ATOM   4358  HA  PRO   279      38.662  20.246  65.228  1.00  0.00           H
ATOM   4359  C   PRO   279      39.936  18.694  64.144  1.00  0.00           C
ATOM   4360  O   PRO   279      39.909  17.920  63.157  1.00  0.00           O
ATOM   4361  N   GLY   280      41.056  19.168  64.616  1.00  0.00           N
ATOM   4362  H   GLY   280      41.015  19.702  65.472  1.00  0.00           H
ATOM   4363  CA  GLY   280      42.374  18.753  64.132  1.00  0.00           C
ATOM   4364  HA2 GLY   280      43.064  18.701  64.974  1.00  0.00           H
ATOM   4365  HA3 GLY   280      42.343  17.706  63.832  1.00  0.00           H
ATOM   4366  C   GLY   280      42.916  19.552  62.988  1.00  0.00           C
ATOM   4367  O   GLY   280      43.941  19.241  62.396  1.00  0.00           O
ATOM   4368  N   GLN   281      42.175  20.707  62.700  1.00  0.00           N
ATOM   4369  H   GLN   281      41.325  20.923  63.200  1.00  0.00           H
ATOM   4370  CA  GLN   281      42.387  21.529  61.496  1.00  0.00           C
ATOM   4371  HA  GLN   281      43.392  21.273  61.161  1.00  0.00           H
ATOM   4372  CB  GLN   281      41.401  21.042  60.478  1.00  0.00           C
ATOM   4373  HB2 GLN   281      40.451  21.004  61.012  1.00  0.00           H
ATOM   4374  HB3 GLN   281      41.248  21.743  59.658  1.00  0.00           H
ATOM   4375  CG  GLN   281      41.725  19.640  59.852  1.00  0.00           C
ATOM   4376  HG2 GLN   281      42.790  19.641  59.623  1.00  0.00           H
ATOM   4377  HG3 GLN   281      41.609  18.753  60.475  1.00  0.00           H
ATOM   4378  CD  GLN   281      40.942  19.385  58.614  1.00  0.00           C
ATOM   4379  OE1 GLN   281      39.805  19.578  58.351  1.00  0.00           O
ATOM   4380  NE2 GLN   281      41.694  18.952  57.599  1.00  0.00           N
ATOM   4381 HE21 GLN   281      41.214  18.738  56.738  1.00  0.00           H
ATOM   4382 HE22 GLN   281      42.668  18.770  57.795  1.00  0.00           H
ATOM   4383  C   GLN   281      42.354  23.079  61.772  1.00  0.00           C
ATOM   4384  O   GLN   281      42.057  23.553  62.857  1.00  0.00           O
ATOM   4385  N   GLN   282      42.646  23.899  60.689  1.00  0.00           N
ATOM   4386  H   GLN   282      42.863  23.467  59.801  1.00  0.00           H
ATOM   4387  CA  GLN   282      42.564  25.405  60.821  1.00  0.00           C
ATOM   4388  HA  GLN   282      42.962  25.830  59.899  1.00  0.00           H
ATOM   4389  CB  GLN   282      41.137  25.931  60.740  1.00  0.00           C
ATOM   4390  HB2 GLN   282      40.631  25.866  61.703  1.00  0.00           H
ATOM   4391  HB3 GLN   282      41.183  26.998  60.522  1.00  0.00           H
ATOM   4392  CG  GLN   282      40.407  25.293  59.637  1.00  0.00           C
ATOM   4393  HG2 GLN   282      40.987  25.474  58.732  1.00  0.00           H
ATOM   4394  HG3 GLN   282      40.451  24.219  59.817  1.00  0.00           H
ATOM   4395  CD  GLN   282      38.952  25.746  59.523  1.00  0.00           C
ATOM   4396  OE1 GLN   282      38.467  26.587  60.244  1.00  0.00           O
ATOM   4397  NE2 GLN   282      38.249  25.067  58.655  1.00  0.00           N
ATOM   4398 HE21 GLN   282      37.284  25.338  58.527  1.00  0.00           H
ATOM   4399 HE22 GLN   282      38.650  24.356  58.060  1.00  0.00           H
ATOM   4400  C   GLN   282      43.459  26.011  61.953  1.00  0.00           C
ATOM   4401  O   GLN   282      43.139  27.060  62.413  1.00  0.00           O
ATOM   4402  N   THR   283      44.443  25.326  62.496  1.00  0.00           N
ATOM   4403  H   THR   283      44.702  24.414  62.148  1.00  0.00           H
ATOM   4404  CA  THR   283      45.032  25.718  63.853  1.00  0.00           C
ATOM   4405  HA  THR   283      44.243  25.829  64.597  1.00  0.00           H
ATOM   4406  CB  THR   283      46.000  24.657  64.279  1.00  0.00           C
ATOM   4407  HB  THR   283      46.848  24.717  63.596  1.00  0.00           H
ATOM   4408  CG2 THR   283      46.574  24.752  65.638  1.00  0.00           C
ATOM   4409 HG21 THR   283      47.013  23.794  65.918  1.00  0.00           H
ATOM   4410 HG22 THR   283      45.776  24.960  66.351  1.00  0.00           H
ATOM   4411 HG23 THR   283      47.247  25.606  65.707  1.00  0.00           H
ATOM   4412  OG1 THR   283      45.370  23.404  64.210  1.00  0.00           O
ATOM   4413  HG1 THR   283      45.588  23.094  63.328  1.00  0.00           H
ATOM   4414  C   THR   283      45.694  27.076  63.883  1.00  0.00           C
ATOM   4415  O   THR   283      45.509  27.852  64.870  1.00  0.00           O
ATOM   4416  N   PHE   284      46.389  27.507  62.816  1.00  0.00           N
ATOM   4417  H   PHE   284      46.480  26.816  62.085  1.00  0.00           H
ATOM   4418  CA  PHE   284      46.956  28.825  62.728  1.00  0.00           C
ATOM   4419  HA  PHE   284      47.530  28.990  63.639  1.00  0.00           H
ATOM   4420  CB  PHE   284      48.036  28.857  61.639  1.00  0.00           C
ATOM   4421  HB2 PHE   284      48.736  28.047  61.844  1.00  0.00           H
ATOM   4422  HB3 PHE   284      47.578  28.509  60.714  1.00  0.00           H
ATOM   4423  CG  PHE   284      48.768  30.202  61.483  1.00  0.00           C
ATOM   4424  CD1 PHE   284      49.742  30.620  62.437  1.00  0.00           C
ATOM   4425  HD1 PHE   284      49.979  29.962  63.260  1.00  0.00           H
ATOM   4426  CE1 PHE   284      50.444  31.804  62.227  1.00  0.00           C
ATOM   4427  HE1 PHE   284      51.185  32.013  62.984  1.00  0.00           H
ATOM   4428  CZ  PHE   284      50.177  32.643  61.116  1.00  0.00           C
ATOM   4429  HZ  PHE   284      50.636  33.613  60.998  1.00  0.00           H
ATOM   4430  CE2 PHE   284      49.195  32.270  60.182  1.00  0.00           C
ATOM   4431  HE2 PHE   284      48.850  32.953  59.420  1.00  0.00           H
ATOM   4432  CD2 PHE   284      48.472  31.066  60.401  1.00  0.00           C
ATOM   4433  HD2 PHE   284      47.717  30.801  59.675  1.00  0.00           H
ATOM   4434  C   PHE   284      45.906  29.881  62.431  1.00  0.00           C
ATOM   4435  O   PHE   284      46.116  31.027  62.993  1.00  0.00           O
ATOM   4436  N   GLU   285      44.714  29.639  61.837  1.00  0.00           N
ATOM   4437  H   GLU   285      44.527  28.667  61.639  1.00  0.00           H
ATOM   4438  CA  GLU   285      43.563  30.489  61.855  1.00  0.00           C
ATOM   4439  HA  GLU   285      43.825  31.526  61.640  1.00  0.00           H
ATOM   4440  CB  GLU   285      42.542  30.072  60.834  1.00  0.00           C
ATOM   4441  HB2 GLU   285      42.802  30.198  59.783  1.00  0.00           H
ATOM   4442  HB3 GLU   285      42.331  29.023  61.046  1.00  0.00           H
ATOM   4443  CG  GLU   285      41.245  30.778  61.005  1.00  0.00           C
ATOM   4444  HG2 GLU   285      40.917  30.725  62.043  1.00  0.00           H
ATOM   4445  HG3 GLU   285      41.372  31.836  60.778  1.00  0.00           H
ATOM   4446  CD  GLU   285      40.141  30.133  60.114  1.00  0.00           C
ATOM   4447  OE1 GLU   285      38.907  30.162  60.498  1.00  0.00           O
ATOM   4448  OE2 GLU   285      40.403  29.474  59.106  1.00  0.00           O
ATOM   4449  C   GLU   285      43.093  30.490  63.299  1.00  0.00           C
ATOM   4450  O   GLU   285      43.016  31.602  63.810  1.00  0.00           O
ATOM   4451  N   LYS   286      42.731  29.348  63.961  1.00  0.00           N
ATOM   4452  H   LYS   286      42.882  28.473  63.483  1.00  0.00           H
ATOM   4453  CA  LYS   286      42.158  29.293  65.316  1.00  0.00           C
ATOM   4454  HA  LYS   286      41.178  29.769  65.364  1.00  0.00           H
ATOM   4455  CB  LYS   286      41.867  27.872  65.793  1.00  0.00           C
ATOM   4456  HB2 LYS   286      42.795  27.302  65.753  1.00  0.00           H
ATOM   4457  HB3 LYS   286      41.785  28.014  66.871  1.00  0.00           H
ATOM   4458  CG  LYS   286      40.703  27.142  65.148  1.00  0.00           C
ATOM   4459  HG2 LYS   286      39.807  27.466  65.679  1.00  0.00           H
ATOM   4460  HG3 LYS   286      40.542  27.483  64.126  1.00  0.00           H
ATOM   4461  CD  LYS   286      40.810  25.635  65.264  1.00  0.00           C
ATOM   4462  HD2 LYS   286      41.751  25.418  64.757  1.00  0.00           H
ATOM   4463  HD3 LYS   286      40.973  25.356  66.305  1.00  0.00           H
ATOM   4464  CE  LYS   286      39.569  25.018  64.621  1.00  0.00           C
ATOM   4465  HE2 LYS   286      38.646  25.244  65.154  1.00  0.00           H
ATOM   4466  HE3 LYS   286      39.411  25.453  63.635  1.00  0.00           H
ATOM   4467  NZ  LYS   286      39.773  23.515  64.390  1.00  0.00           N
ATOM   4468  HZ1 LYS   286      39.018  23.178  63.809  1.00  0.00           H
ATOM   4469  HZ2 LYS   286      39.865  22.878  65.168  1.00  0.00           H
ATOM   4470  HZ3 LYS   286      40.610  23.375  63.841  1.00  0.00           H
ATOM   4471  C   LYS   286      42.916  30.165  66.382  1.00  0.00           C
ATOM   4472  O   LYS   286      42.439  30.652  67.368  1.00  0.00           O
ATOM   4473  N   MET   287      44.233  30.187  66.180  1.00  0.00           N
ATOM   4474  H   MET   287      44.562  29.452  65.571  1.00  0.00           H
ATOM   4475  CA  MET   287      45.142  30.798  67.173  1.00  0.00           C
ATOM   4476  HA  MET   287      44.795  31.069  68.170  1.00  0.00           H
ATOM   4477  CB  MET   287      46.364  29.863  67.360  1.00  0.00           C
ATOM   4478  HB2 MET   287      46.773  29.751  66.355  1.00  0.00           H
ATOM   4479  HB3 MET   287      47.104  30.406  67.948  1.00  0.00           H
ATOM   4480  CG  MET   287      46.229  28.498  68.016  1.00  0.00           C
ATOM   4481  HG2 MET   287      45.480  27.857  67.550  1.00  0.00           H
ATOM   4482  HG3 MET   287      47.200  28.002  68.009  1.00  0.00           H
ATOM   4483  SD  MET   287      45.946  28.586  69.835  1.00  0.00           S
ATOM   4484  CE  MET   287      47.252  29.704  70.339  1.00  0.00           C
ATOM   4485  HE1 MET   287      48.120  29.606  69.686  1.00  0.00           H
ATOM   4486  HE2 MET   287      46.839  30.702  70.489  1.00  0.00           H
ATOM   4487  HE3 MET   287      47.612  29.286  71.279  1.00  0.00           H
ATOM   4488  C   MET   287      45.655  32.228  66.781  1.00  0.00           C
ATOM   4489  O   MET   287      46.309  32.841  67.624  1.00  0.00           O
ATOM   4490  N   SER   288      45.394  32.758  65.592  1.00  0.00           N
ATOM   4491  H   SER   288      44.942  32.133  64.940  1.00  0.00           H
ATOM   4492  CA  SER   288      45.671  34.156  65.098  1.00  0.00           C
ATOM   4493  HA  SER   288      46.051  34.759  65.922  1.00  0.00           H
ATOM   4494  CB  SER   288      46.817  34.241  64.105  1.00  0.00           C
ATOM   4495  HB2 SER   288      47.035  35.309  64.090  1.00  0.00           H
ATOM   4496  HB3 SER   288      47.633  33.565  64.363  1.00  0.00           H
ATOM   4497  OG  SER   288      46.354  33.613  62.883  1.00  0.00           O
ATOM   4498  HG  SER   288      46.322  32.658  62.970  1.00  0.00           H
ATOM   4499  C   SER   288      44.443  34.888  64.622  1.00  0.00           C
ATOM   4500  O   SER   288      44.492  36.116  64.437  1.00  0.00           O
ATOM   4501  N   SER   289      43.327  34.230  64.378  1.00  0.00           N
ATOM   4502  H   SER   289      43.285  33.224  64.448  1.00  0.00           H
ATOM   4503  CA  SER   289      42.182  34.924  63.790  1.00  0.00           C
ATOM   4504  HA  SER   289      42.579  35.539  62.981  1.00  0.00           H
ATOM   4505  CB  SER   289      41.200  34.007  63.079  1.00  0.00           C
ATOM   4506  HB2 SER   289      41.802  33.722  62.217  1.00  0.00           H
ATOM   4507  HB3 SER   289      40.858  33.156  63.670  1.00  0.00           H
ATOM   4508  OG  SER   289      40.032  34.735  62.754  1.00  0.00           O
ATOM   4509  HG  SER   289      39.712  34.422  61.904  1.00  0.00           H
ATOM   4510  C   SER   289      41.463  35.843  64.765  1.00  0.00           C
ATOM   4511  O   SER   289      41.472  35.619  65.973  1.00  0.00           O
ATOM   4512  N   GLY   290      40.872  36.934  64.330  1.00  0.00           N
ATOM   4513  H   GLY   290      40.916  37.200  63.356  1.00  0.00           H
ATOM   4514  CA  GLY   290      40.055  37.827  65.163  1.00  0.00           C
ATOM   4515  HA2 GLY   290      40.613  38.214  66.016  1.00  0.00           H
ATOM   4516  HA3 GLY   290      39.880  38.664  64.489  1.00  0.00           H
ATOM   4517  C   GLY   290      38.776  37.201  65.602  1.00  0.00           C
ATOM   4518  O   GLY   290      38.238  37.602  66.616  1.00  0.00           O
ATOM   4519  N   TYR   291      38.216  36.307  64.794  1.00  0.00           N
ATOM   4520  H   TYR   291      38.743  36.062  63.968  1.00  0.00           H
ATOM   4521  CA  TYR   291      37.027  35.541  65.076  1.00  0.00           C
ATOM   4522  HA  TYR   291      36.163  36.204  65.046  1.00  0.00           H
ATOM   4523  CB  TYR   291      36.704  34.526  63.982  1.00  0.00           C
ATOM   4524  HB2 TYR   291      36.694  35.029  63.015  1.00  0.00           H
ATOM   4525  HB3 TYR   291      37.547  33.836  63.988  1.00  0.00           H
ATOM   4526  CG  TYR   291      35.390  33.816  64.050  1.00  0.00           C
ATOM   4527  CD1 TYR   291      34.228  34.414  63.493  1.00  0.00           C
ATOM   4528  HD1 TYR   291      34.358  35.224  62.791  1.00  0.00           H
ATOM   4529  CE1 TYR   291      32.922  33.833  63.569  1.00  0.00           C
ATOM   4530  HE1 TYR   291      32.067  34.388  63.211  1.00  0.00           H
ATOM   4531  CZ  TYR   291      32.856  32.619  64.266  1.00  0.00           C
ATOM   4532  OH  TYR   291      31.794  31.877  64.061  1.00  0.00           O
ATOM   4533  HH  TYR   291      31.388  32.166  63.240  1.00  0.00           H
ATOM   4534  CE2 TYR   291      33.967  32.043  64.920  1.00  0.00           C
ATOM   4535  HE2 TYR   291      33.930  31.079  65.409  1.00  0.00           H
ATOM   4536  CD2 TYR   291      35.249  32.647  64.788  1.00  0.00           C
ATOM   4537  HD2 TYR   291      36.036  32.251  65.415  1.00  0.00           H
ATOM   4538  C   TYR   291      37.010  34.801  66.436  1.00  0.00           C
ATOM   4539  O   TYR   291      36.067  35.139  67.187  1.00  0.00           O
ATOM   4540  N   TYR   292      38.044  34.030  66.766  1.00  0.00           N
ATOM   4541  H   TYR   292      38.666  33.757  66.019  1.00  0.00           H
ATOM   4542  CA  TYR   292      37.936  33.232  67.928  1.00  0.00           C
ATOM   4543  HA  TYR   292      36.905  32.880  67.975  1.00  0.00           H
ATOM   4544  CB  TYR   292      38.815  31.972  67.692  1.00  0.00           C
ATOM   4545  HB2 TYR   292      39.810  32.416  67.714  1.00  0.00           H
ATOM   4546  HB3 TYR   292      38.638  31.335  68.560  1.00  0.00           H
ATOM   4547  CG  TYR   292      38.520  31.233  66.381  1.00  0.00           C
ATOM   4548  CD1 TYR   292      37.933  29.938  66.423  1.00  0.00           C
ATOM   4549  HD1 TYR   292      37.716  29.473  67.373  1.00  0.00           H
ATOM   4550  CE1 TYR   292      37.678  29.225  65.279  1.00  0.00           C
ATOM   4551  HE1 TYR   292      37.370  28.190  65.250  1.00  0.00           H
ATOM   4552  CZ  TYR   292      37.742  29.915  64.069  1.00  0.00           C
ATOM   4553  OH  TYR   292      37.613  29.171  62.944  1.00  0.00           O
ATOM   4554  HH  TYR   292      37.831  29.683  62.163  1.00  0.00           H
ATOM   4555  CE2 TYR   292      38.461  31.121  63.952  1.00  0.00           C
ATOM   4556  HE2 TYR   292      38.711  31.534  62.987  1.00  0.00           H
ATOM   4557  CD2 TYR   292      38.971  31.671  65.120  1.00  0.00           C
ATOM   4558  HD2 TYR   292      39.684  32.477  65.031  1.00  0.00           H
ATOM   4559  C   TYR   292      38.198  33.778  69.305  1.00  0.00           C
ATOM   4560  O   TYR   292      37.912  33.177  70.355  1.00  0.00           O
ATOM   4561  N   LEU   293      38.549  35.041  69.373  1.00  0.00           N
ATOM   4562  H   LEU   293      38.937  35.394  68.510  1.00  0.00           H
ATOM   4563  CA  LEU   293      38.931  35.709  70.576  1.00  0.00           C
ATOM   4564  HA  LEU   293      39.741  35.257  71.148  1.00  0.00           H
ATOM   4565  CB  LEU   293      39.398  37.132  70.228  1.00  0.00           C
ATOM   4566  HB2 LEU   293      38.658  37.631  69.602  1.00  0.00           H
ATOM   4567  HB3 LEU   293      39.670  37.706  71.114  1.00  0.00           H
ATOM   4568  CG  LEU   293      40.659  37.225  69.346  1.00  0.00           C
ATOM   4569  HG  LEU   293      40.393  37.013  68.310  1.00  0.00           H
ATOM   4570  CD1 LEU   293      41.148  38.642  69.247  1.00  0.00           C
ATOM   4571 HD11 LEU   293      40.355  39.167  68.714  1.00  0.00           H
ATOM   4572 HD12 LEU   293      42.111  38.582  68.741  1.00  0.00           H
ATOM   4573 HD13 LEU   293      41.355  39.075  70.226  1.00  0.00           H
ATOM   4574  CD2 LEU   293      41.799  36.279  69.807  1.00  0.00           C
ATOM   4575 HD21 LEU   293      42.578  36.239  69.046  1.00  0.00           H
ATOM   4576 HD22 LEU   293      42.118  36.592  70.800  1.00  0.00           H
ATOM   4577 HD23 LEU   293      41.507  35.230  69.748  1.00  0.00           H
ATOM   4578  C   LEU   293      37.724  35.809  71.665  1.00  0.00           C
ATOM   4579  O   LEU   293      37.834  35.466  72.809  1.00  0.00           O
ATOM   4580  N   GLY   294      36.565  36.246  71.140  1.00  0.00           N
ATOM   4581  H   GLY   294      36.525  36.587  70.189  1.00  0.00           H
ATOM   4582  CA  GLY   294      35.360  36.279  71.991  1.00  0.00           C
ATOM   4583  HA2 GLY   294      35.604  36.954  72.811  1.00  0.00           H
ATOM   4584  HA3 GLY   294      34.564  36.772  71.434  1.00  0.00           H
ATOM   4585  C   GLY   294      34.932  34.955  72.580  1.00  0.00           C
ATOM   4586  O   GLY   294      34.201  34.896  73.613  1.00  0.00           O
ATOM   4587  N   GLU   295      35.445  33.824  72.056  1.00  0.00           N
ATOM   4588  H   GLU   295      36.242  33.849  71.436  1.00  0.00           H
ATOM   4589  CA  GLU   295      35.142  32.472  72.556  1.00  0.00           C
ATOM   4590  HA  GLU   295      34.212  32.538  73.120  1.00  0.00           H
ATOM   4591  CB  GLU   295      34.969  31.421  71.452  1.00  0.00           C
ATOM   4592  HB2 GLU   295      34.205  31.672  70.716  1.00  0.00           H
ATOM   4593  HB3 GLU   295      35.925  31.360  70.931  1.00  0.00           H
ATOM   4594  CG  GLU   295      34.680  29.973  71.981  1.00  0.00           C
ATOM   4595  HG2 GLU   295      34.804  29.236  71.188  1.00  0.00           H
ATOM   4596  HG3 GLU   295      35.424  29.555  72.660  1.00  0.00           H
ATOM   4597  CD  GLU   295      33.331  29.783  72.739  1.00  0.00           C
ATOM   4598  OE1 GLU   295      32.420  30.640  72.658  1.00  0.00           O
ATOM   4599  OE2 GLU   295      33.097  28.705  73.417  1.00  0.00           O
ATOM   4600  C   GLU   295      36.241  32.060  73.622  1.00  0.00           C
ATOM   4601  O   GLU   295      35.861  31.545  74.709  1.00  0.00           O
ATOM   4602  N   ILE   296      37.488  32.392  73.437  1.00  0.00           N
ATOM   4603  H   ILE   296      37.735  32.935  72.622  1.00  0.00           H
ATOM   4604  CA  ILE   296      38.515  32.083  74.425  1.00  0.00           C
ATOM   4605  HA  ILE   296      38.560  31.006  74.595  1.00  0.00           H
ATOM   4606  CB  ILE   296      39.888  32.642  73.943  1.00  0.00           C
ATOM   4607  HB  ILE   296      39.764  33.719  73.832  1.00  0.00           H
ATOM   4608  CG2 ILE   296      41.024  32.406  74.910  1.00  0.00           C
ATOM   4609 HG21 ILE   296      41.826  33.116  74.708  1.00  0.00           H
ATOM   4610 HG22 ILE   296      41.305  31.358  74.812  1.00  0.00           H
ATOM   4611 HG23 ILE   296      40.644  32.550  75.923  1.00  0.00           H
ATOM   4612  CG1 ILE   296      40.445  32.084  72.550  1.00  0.00           C
ATOM   4613 HG12 ILE   296      40.663  31.032  72.735  1.00  0.00           H
ATOM   4614 HG13 ILE   296      39.688  32.231  71.780  1.00  0.00           H
ATOM   4615  CD1 ILE   296      41.771  32.671  71.954  1.00  0.00           C
ATOM   4616 HD11 ILE   296      42.049  32.244  70.990  1.00  0.00           H
ATOM   4617 HD12 ILE   296      42.583  32.464  72.650  1.00  0.00           H
ATOM   4618 HD13 ILE   296      41.689  33.743  71.781  1.00  0.00           H
ATOM   4619  C   ILE   296      38.240  32.869  75.754  1.00  0.00           C
ATOM   4620  O   ILE   296      38.286  32.356  76.956  1.00  0.00           O
ATOM   4621  N   LEU   297      37.656  34.087  75.584  1.00  0.00           N
ATOM   4622  H   LEU   297      37.596  34.369  74.616  1.00  0.00           H
ATOM   4623  CA  LEU   297      37.203  34.975  76.650  1.00  0.00           C
ATOM   4624  HA  LEU   297      38.021  35.231  77.325  1.00  0.00           H
ATOM   4625  CB  LEU   297      36.820  36.297  76.013  1.00  0.00           C
ATOM   4626  HB2 LEU   297      37.693  36.643  75.460  1.00  0.00           H
ATOM   4627  HB3 LEU   297      35.947  36.161  75.374  1.00  0.00           H
ATOM   4628  CG  LEU   297      36.303  37.467  76.950  1.00  0.00           C
ATOM   4629  HG  LEU   297      35.313  37.217  77.332  1.00  0.00           H
ATOM   4630  CD1 LEU   297      37.253  37.757  78.223  1.00  0.00           C
ATOM   4631 HD11 LEU   297      38.181  38.138  77.796  1.00  0.00           H
ATOM   4632 HD12 LEU   297      37.324  36.809  78.757  1.00  0.00           H
ATOM   4633 HD13 LEU   297      36.742  38.409  78.932  1.00  0.00           H
ATOM   4634  CD2 LEU   297      36.043  38.810  76.181  1.00  0.00           C
ATOM   4635 HD21 LEU   297      35.286  38.620  75.421  1.00  0.00           H
ATOM   4636 HD22 LEU   297      35.761  39.639  76.831  1.00  0.00           H
ATOM   4637 HD23 LEU   297      36.962  39.157  75.712  1.00  0.00           H
ATOM   4638  C   LEU   297      36.024  34.285  77.406  1.00  0.00           C
ATOM   4639  O   LEU   297      36.145  34.048  78.618  1.00  0.00           O
ATOM   4640  N   ARG   298      35.014  33.717  76.683  1.00  0.00           N
ATOM   4641  H   ARG   298      35.113  33.811  75.681  1.00  0.00           H
ATOM   4642  CA  ARG   298      33.972  32.848  77.142  1.00  0.00           C
ATOM   4643  HA  ARG   298      33.453  33.425  77.907  1.00  0.00           H
ATOM   4644  CB  ARG   298      32.990  32.444  75.985  1.00  0.00           C
ATOM   4645  HB2 ARG   298      32.998  33.288  75.295  1.00  0.00           H
ATOM   4646  HB3 ARG   298      33.365  31.493  75.608  1.00  0.00           H
ATOM   4647  CG  ARG   298      31.480  32.354  76.473  1.00  0.00           C
ATOM   4648  HG2 ARG   298      31.344  31.612  77.260  1.00  0.00           H
ATOM   4649  HG3 ARG   298      31.089  33.314  76.811  1.00  0.00           H
ATOM   4650  CD  ARG   298      30.736  31.828  75.209  1.00  0.00           C
ATOM   4651  HD2 ARG   298      29.681  32.048  75.374  1.00  0.00           H
ATOM   4652  HD3 ARG   298      31.028  32.464  74.374  1.00  0.00           H
ATOM   4653  NE  ARG   298      31.010  30.411  74.947  1.00  0.00           N
ATOM   4654  HE  ARG   298      31.708  30.225  74.241  1.00  0.00           H
ATOM   4655  CZ  ARG   298      30.673  29.357  75.622  1.00  0.00           C
ATOM   4656  NH1 ARG   298      29.792  29.427  76.607  1.00  0.00           N
ATOM   4657 HH11 ARG   298      29.425  30.365  76.538  1.00  0.00           H
ATOM   4658 HH12 ARG   298      29.312  28.642  77.024  1.00  0.00           H
ATOM   4659  NH2 ARG   298      31.248  28.229  75.521  1.00  0.00           N
ATOM   4660 HH21 ARG   298      32.027  28.196  74.878  1.00  0.00           H
ATOM   4661 HH22 ARG   298      30.959  27.425  76.060  1.00  0.00           H
ATOM   4662  C   ARG   298      34.412  31.641  77.951  1.00  0.00           C
ATOM   4663  O   ARG   298      33.914  31.438  79.101  1.00  0.00           O
ATOM   4664  N   LEU   299      35.468  30.944  77.561  1.00  0.00           N
ATOM   4665  H   LEU   299      36.022  31.284  76.788  1.00  0.00           H
ATOM   4666  CA  LEU   299      35.873  29.770  78.284  1.00  0.00           C
ATOM   4667  HA  LEU   299      35.090  29.134  78.697  1.00  0.00           H
ATOM   4668  CB  LEU   299      36.517  28.890  77.174  1.00  0.00           C
ATOM   4669  HB2 LEU   299      37.264  29.503  76.668  1.00  0.00           H
ATOM   4670  HB3 LEU   299      37.029  28.067  77.672  1.00  0.00           H
ATOM   4671  CG  LEU   299      35.554  28.249  76.068  1.00  0.00           C
ATOM   4672  HG  LEU   299      34.922  29.009  75.608  1.00  0.00           H
ATOM   4673  CD1 LEU   299      36.465  27.733  74.999  1.00  0.00           C
ATOM   4674 HD11 LEU   299      36.910  26.806  75.361  1.00  0.00           H
ATOM   4675 HD12 LEU   299      37.252  28.433  74.722  1.00  0.00           H
ATOM   4676 HD13 LEU   299      35.883  27.521  74.102  1.00  0.00           H
ATOM   4677  CD2 LEU   299      34.605  27.293  76.770  1.00  0.00           C
ATOM   4678 HD21 LEU   299      35.277  26.735  77.421  1.00  0.00           H
ATOM   4679 HD22 LEU   299      33.816  27.791  77.334  1.00  0.00           H
ATOM   4680 HD23 LEU   299      34.268  26.698  75.918  1.00  0.00           H
ATOM   4681  C   LEU   299      36.855  30.053  79.524  1.00  0.00           C
ATOM   4682  O   LEU   299      36.810  29.518  80.620  1.00  0.00           O
ATOM   4683  N   ALA   300      37.647  31.167  79.444  1.00  0.00           N
ATOM   4684  H   ALA   300      37.728  31.572  78.522  1.00  0.00           H
ATOM   4685  CA  ALA   300      38.501  31.704  80.458  1.00  0.00           C
ATOM   4686  HA  ALA   300      39.283  30.982  80.696  1.00  0.00           H
ATOM   4687  CB  ALA   300      39.511  32.713  79.837  1.00  0.00           C
ATOM   4688  HB1 ALA   300      39.999  33.223  80.668  1.00  0.00           H
ATOM   4689  HB2 ALA   300      39.064  33.502  79.232  1.00  0.00           H
ATOM   4690  HB3 ALA   300      40.318  32.186  79.326  1.00  0.00           H
ATOM   4691  C   ALA   300      37.755  32.319  81.669  1.00  0.00           C
ATOM   4692  O   ALA   300      38.139  32.176  82.822  1.00  0.00           O
ATOM   4693  N   LEU   301      36.639  33.001  81.390  1.00  0.00           N
ATOM   4694  H   LEU   301      36.420  33.059  80.406  1.00  0.00           H
ATOM   4695  CA  LEU   301      35.671  33.504  82.308  1.00  0.00           C
ATOM   4696  HA  LEU   301      36.210  33.968  83.134  1.00  0.00           H
ATOM   4697  CB  LEU   301      34.825  34.526  81.512  1.00  0.00           C
ATOM   4698  HB2 LEU   301      34.362  34.130  80.609  1.00  0.00           H
ATOM   4699  HB3 LEU   301      34.027  34.841  82.185  1.00  0.00           H
ATOM   4700  CG  LEU   301      35.659  35.742  81.136  1.00  0.00           C
ATOM   4701  HG  LEU   301      36.540  35.402  80.592  1.00  0.00           H
ATOM   4702  CD1 LEU   301      34.849  36.668  80.208  1.00  0.00           C
ATOM   4703 HD11 LEU   301      35.305  37.658  80.200  1.00  0.00           H
ATOM   4704 HD12 LEU   301      33.879  36.795  80.689  1.00  0.00           H
ATOM   4705 HD13 LEU   301      34.694  36.198  79.237  1.00  0.00           H
ATOM   4706  CD2 LEU   301      35.995  36.592  82.322  1.00  0.00           C
ATOM   4707 HD21 LEU   301      35.068  36.793  82.859  1.00  0.00           H
ATOM   4708 HD22 LEU   301      36.640  36.045  83.009  1.00  0.00           H
ATOM   4709 HD23 LEU   301      36.529  37.502  82.045  1.00  0.00           H
ATOM   4710  C   LEU   301      34.790  32.395  82.830  1.00  0.00           C
ATOM   4711  O   LEU   301      34.424  32.432  84.006  1.00  0.00           O
ATOM   4712  N   MET   302      34.559  31.327  82.078  1.00  0.00           N
ATOM   4713  H   MET   302      34.794  31.339  81.096  1.00  0.00           H
ATOM   4714  CA  MET   302      33.818  30.119  82.665  1.00  0.00           C
ATOM   4715  HA  MET   302      32.885  30.474  83.102  1.00  0.00           H
ATOM   4716  CB  MET   302      33.484  29.061  81.581  1.00  0.00           C
ATOM   4717  HB2 MET   302      33.040  29.552  80.716  1.00  0.00           H
ATOM   4718  HB3 MET   302      34.403  28.594  81.228  1.00  0.00           H
ATOM   4719  CG  MET   302      32.828  27.807  82.075  1.00  0.00           C
ATOM   4720  HG2 MET   302      32.507  27.146  81.270  1.00  0.00           H
ATOM   4721  HG3 MET   302      33.464  27.168  82.688  1.00  0.00           H
ATOM   4722  SD  MET   302      31.240  28.203  82.895  1.00  0.00           S
ATOM   4723  CE  MET   302      30.245  28.844  81.516  1.00  0.00           C
ATOM   4724  HE1 MET   302      30.593  28.447  80.562  1.00  0.00           H
ATOM   4725  HE2 MET   302      29.196  28.595  81.678  1.00  0.00           H
ATOM   4726  HE3 MET   302      30.332  29.929  81.488  1.00  0.00           H
ATOM   4727  C   MET   302      34.646  29.447  83.821  1.00  0.00           C
ATOM   4728  O   MET   302      34.026  29.237  84.871  1.00  0.00           O
ATOM   4729  N   ASP   303      35.977  29.188  83.698  1.00  0.00           N
ATOM   4730  H   ASP   303      36.538  29.390  82.884  1.00  0.00           H
ATOM   4731  CA  ASP   303      36.737  28.641  84.811  1.00  0.00           C
ATOM   4732  HA  ASP   303      36.335  27.643  84.984  1.00  0.00           H
ATOM   4733  CB  ASP   303      38.191  28.498  84.334  1.00  0.00           C
ATOM   4734  HB2 ASP   303      38.450  29.449  83.868  1.00  0.00           H
ATOM   4735  HB3 ASP   303      38.885  28.449  85.173  1.00  0.00           H
ATOM   4736  CG  ASP   303      38.520  27.334  83.444  1.00  0.00           C
ATOM   4737  OD1 ASP   303      37.583  26.570  82.995  1.00  0.00           O
ATOM   4738  OD2 ASP   303      39.722  27.159  83.090  1.00  0.00           O
ATOM   4739  C   ASP   303      36.650  29.526  86.044  1.00  0.00           C
ATOM   4740  O   ASP   303      36.445  29.032  87.139  1.00  0.00           O
ATOM   4741  N   MET   304      36.728  30.902  85.938  1.00  0.00           N
ATOM   4742  H   MET   304      36.639  31.248  84.994  1.00  0.00           H
ATOM   4743  CA  MET   304      36.469  31.863  87.023  1.00  0.00           C
ATOM   4744  HA  MET   304      37.195  31.556  87.777  1.00  0.00           H
ATOM   4745  CB  MET   304      36.659  33.326  86.476  1.00  0.00           C
ATOM   4746  HB2 MET   304      35.946  33.407  85.654  1.00  0.00           H
ATOM   4747  HB3 MET   304      36.556  34.090  87.246  1.00  0.00           H
ATOM   4748  CG  MET   304      38.088  33.561  85.937  1.00  0.00           C
ATOM   4749  HG2 MET   304      38.402  32.870  85.154  1.00  0.00           H
ATOM   4750  HG3 MET   304      38.051  34.530  85.441  1.00  0.00           H
ATOM   4751  SD  MET   304      39.404  33.569  87.279  1.00  0.00           S
ATOM   4752  CE  MET   304      40.074  31.972  86.986  1.00  0.00           C
ATOM   4753  HE1 MET   304      39.252  31.289  86.778  1.00  0.00           H
ATOM   4754  HE2 MET   304      40.745  32.035  86.129  1.00  0.00           H
ATOM   4755  HE3 MET   304      40.672  31.548  87.794  1.00  0.00           H
ATOM   4756  C   MET   304      35.025  31.778  87.659  1.00  0.00           C
ATOM   4757  O   MET   304      34.955  31.870  88.861  1.00  0.00           O
ATOM   4758  N   TYR   305      33.934  31.682  86.923  1.00  0.00           N
ATOM   4759  H   TYR   305      34.030  31.677  85.918  1.00  0.00           H
ATOM   4760  CA  TYR   305      32.620  31.416  87.476  1.00  0.00           C
ATOM   4761  HA  TYR   305      32.375  32.236  88.151  1.00  0.00           H
ATOM   4762  CB  TYR   305      31.607  31.491  86.317  1.00  0.00           C
ATOM   4763  HB2 TYR   305      31.530  32.525  85.981  1.00  0.00           H
ATOM   4764  HB3 TYR   305      32.026  30.930  85.482  1.00  0.00           H
ATOM   4765  CG  TYR   305      30.236  31.018  86.747  1.00  0.00           C
ATOM   4766  CD1 TYR   305      29.397  31.891  87.540  1.00  0.00           C
ATOM   4767  HD1 TYR   305      29.737  32.850  87.900  1.00  0.00           H
ATOM   4768  CE1 TYR   305      28.076  31.499  87.919  1.00  0.00           C
ATOM   4769  HE1 TYR   305      27.540  32.072  88.660  1.00  0.00           H
ATOM   4770  CZ  TYR   305      27.658  30.260  87.467  1.00  0.00           C
ATOM   4771  OH  TYR   305      26.437  29.851  87.868  1.00  0.00           O
ATOM   4772  HH  TYR   305      25.903  30.571  88.212  1.00  0.00           H
ATOM   4773  CE2 TYR   305      28.454  29.373  86.730  1.00  0.00           C
ATOM   4774  HE2 TYR   305      28.092  28.378  86.518  1.00  0.00           H
ATOM   4775  CD2 TYR   305      29.777  29.740  86.427  1.00  0.00           C
ATOM   4776  HD2 TYR   305      30.398  28.955  86.021  1.00  0.00           H
ATOM   4777  C   TYR   305      32.550  30.091  88.252  1.00  0.00           C
ATOM   4778  O   TYR   305      32.252  30.072  89.426  1.00  0.00           O
ATOM   4779  N   LYS   306      33.023  28.969  87.627  1.00  0.00           N
ATOM   4780  H   LYS   306      33.397  29.110  86.700  1.00  0.00           H
ATOM   4781  CA  LYS   306      33.138  27.645  88.230  1.00  0.00           C
ATOM   4782  HA  LYS   306      32.112  27.334  88.422  1.00  0.00           H
ATOM   4783  CB  LYS   306      33.774  26.677  87.159  1.00  0.00           C
ATOM   4784  HB2 LYS   306      34.622  27.159  86.671  1.00  0.00           H
ATOM   4785  HB3 LYS   306      34.086  25.745  87.630  1.00  0.00           H
ATOM   4786  CG  LYS   306      32.658  26.233  86.220  1.00  0.00           C
ATOM   4787  HG2 LYS   306      31.737  26.030  86.767  1.00  0.00           H
ATOM   4788  HG3 LYS   306      32.385  26.983  85.478  1.00  0.00           H
ATOM   4789  CD  LYS   306      32.921  25.046  85.395  1.00  0.00           C
ATOM   4790  HD2 LYS   306      33.713  25.130  84.650  1.00  0.00           H
ATOM   4791  HD3 LYS   306      33.170  24.246  86.091  1.00  0.00           H
ATOM   4792  CE  LYS   306      31.636  24.657  84.645  1.00  0.00           C
ATOM   4793  HE2 LYS   306      30.772  24.731  85.306  1.00  0.00           H
ATOM   4794  HE3 LYS   306      31.469  25.396  83.862  1.00  0.00           H
ATOM   4795  NZ  LYS   306      31.856  23.353  84.018  1.00  0.00           N
ATOM   4796  HZ1 LYS   306      30.950  23.005  83.739  1.00  0.00           H
ATOM   4797  HZ2 LYS   306      32.469  22.715  84.504  1.00  0.00           H
ATOM   4798  HZ3 LYS   306      32.218  23.449  83.079  1.00  0.00           H
ATOM   4799  C   LYS   306      33.915  27.577  89.568  1.00  0.00           C
ATOM   4800  O   LYS   306      33.453  26.923  90.464  1.00  0.00           O
ATOM   4801  N   GLN   307      35.001  28.401  89.677  1.00  0.00           N
ATOM   4802  H   GLN   307      35.232  28.943  88.856  1.00  0.00           H
ATOM   4803  CA  GLN   307      35.746  28.550  90.940  1.00  0.00           C
ATOM   4804  HA  GLN   307      35.522  27.676  91.549  1.00  0.00           H
ATOM   4805  CB  GLN   307      37.259  28.532  90.732  1.00  0.00           C
ATOM   4806  HB2 GLN   307      37.396  29.261  89.933  1.00  0.00           H
ATOM   4807  HB3 GLN   307      37.817  28.937  91.576  1.00  0.00           H
ATOM   4808  CG  GLN   307      37.886  27.375  90.081  1.00  0.00           C
ATOM   4809  HG2 GLN   307      37.951  26.525  90.759  1.00  0.00           H
ATOM   4810  HG3 GLN   307      37.212  27.024  89.299  1.00  0.00           H
ATOM   4811  CD  GLN   307      39.325  27.674  89.608  1.00  0.00           C
ATOM   4812  OE1 GLN   307      40.357  27.308  90.161  1.00  0.00           O
ATOM   4813  NE2 GLN   307      39.422  28.431  88.487  1.00  0.00           N
ATOM   4814 HE21 GLN   307      40.319  28.682  88.099  1.00  0.00           H
ATOM   4815 HE22 GLN   307      38.538  28.801  88.168  1.00  0.00           H
ATOM   4816  C   GLN   307      35.329  29.767  91.759  1.00  0.00           C
ATOM   4817  O   GLN   307      36.034  30.174  92.703  1.00  0.00           O
ATOM   4818  N   GLY   308      34.224  30.407  91.420  1.00  0.00           N
ATOM   4819  H   GLY   308      33.653  30.092  90.649  1.00  0.00           H
ATOM   4820  CA  GLY   308      33.509  31.439  92.232  1.00  0.00           C
ATOM   4821  HA2 GLY   308      32.526  31.578  91.782  1.00  0.00           H
ATOM   4822  HA3 GLY   308      33.424  31.011  93.231  1.00  0.00           H
ATOM   4823  C   GLY   308      34.220  32.826  92.305  1.00  0.00           C
ATOM   4824  O   GLY   308      34.107  33.479  93.333  1.00  0.00           O
ATOM   4825  N   PHE   309      34.896  33.239  91.258  1.00  0.00           N
ATOM   4826  H   PHE   309      35.064  32.652  90.453  1.00  0.00           H
ATOM   4827  CA  PHE   309      35.566  34.507  91.204  1.00  0.00           C
ATOM   4828  HA  PHE   309      35.915  34.759  92.205  1.00  0.00           H
ATOM   4829  CB  PHE   309      36.856  34.288  90.361  1.00  0.00           C
ATOM   4830  HB2 PHE   309      36.499  33.870  89.419  1.00  0.00           H
ATOM   4831  HB3 PHE   309      37.231  35.308  90.275  1.00  0.00           H
ATOM   4832  CG  PHE   309      37.812  33.386  91.115  1.00  0.00           C
ATOM   4833  CD1 PHE   309      38.454  33.909  92.296  1.00  0.00           C
ATOM   4834  HD1 PHE   309      38.290  34.862  92.776  1.00  0.00           H
ATOM   4835  CE1 PHE   309      39.423  33.130  92.942  1.00  0.00           C
ATOM   4836  HE1 PHE   309      39.804  33.462  93.897  1.00  0.00           H
ATOM   4837  CZ  PHE   309      39.821  31.919  92.384  1.00  0.00           C
ATOM   4838  HZ  PHE   309      40.588  31.418  92.956  1.00  0.00           H
ATOM   4839  CE2 PHE   309      39.249  31.375  91.208  1.00  0.00           C
ATOM   4840  HE2 PHE   309      39.564  30.476  90.699  1.00  0.00           H
ATOM   4841  CD2 PHE   309      38.290  32.184  90.579  1.00  0.00           C
ATOM   4842  HD2 PHE   309      37.725  31.719  89.786  1.00  0.00           H
ATOM   4843  C   PHE   309      34.671  35.679  90.695  1.00  0.00           C
ATOM   4844  O   PHE   309      35.031  36.831  90.938  1.00  0.00           O
ATOM   4845  N   ILE   310      33.653  35.319  89.832  1.00  0.00           N
ATOM   4846  H   ILE   310      33.437  34.336  89.755  1.00  0.00           H
ATOM   4847  CA  ILE   310      32.892  36.231  89.001  1.00  0.00           C
ATOM   4848  HA  ILE   310      32.834  37.174  89.544  1.00  0.00           H
ATOM   4849  CB  ILE   310      33.532  36.446  87.625  1.00  0.00           C
ATOM   4850  HB  ILE   310      33.114  37.369  87.224  1.00  0.00           H
ATOM   4851  CG2 ILE   310      34.967  36.843  87.751  1.00  0.00           C
ATOM   4852 HG21 ILE   310      35.087  37.710  88.404  1.00  0.00           H
ATOM   4853 HG22 ILE   310      35.382  37.192  86.805  1.00  0.00           H
ATOM   4854 HG23 ILE   310      35.564  36.117  88.303  1.00  0.00           H
ATOM   4855  CG1 ILE   310      33.409  35.292  86.604  1.00  0.00           C
ATOM   4856 HG12 ILE   310      33.958  34.423  86.964  1.00  0.00           H
ATOM   4857 HG13 ILE   310      32.358  35.004  86.556  1.00  0.00           H
ATOM   4858  CD1 ILE   310      33.840  35.581  85.224  1.00  0.00           C
ATOM   4859 HD11 ILE   310      34.911  35.400  85.136  1.00  0.00           H
ATOM   4860 HD12 ILE   310      33.741  36.649  85.031  1.00  0.00           H
ATOM   4861 HD13 ILE   310      33.415  34.993  84.410  1.00  0.00           H
ATOM   4862  C   ILE   310      31.488  35.695  88.770  1.00  0.00           C
ATOM   4863  O   ILE   310      31.074  34.569  89.127  1.00  0.00           O
ATOM   4864  N   PHE   311      30.677  36.608  88.259  1.00  0.00           N
ATOM   4865  H   PHE   311      30.999  37.562  88.189  1.00  0.00           H
ATOM   4866  CA  PHE   311      29.284  36.402  87.856  1.00  0.00           C
ATOM   4867  HA  PHE   311      28.953  37.435  87.750  1.00  0.00           H
ATOM   4868  CB  PHE   311      29.086  35.595  86.492  1.00  0.00           C
ATOM   4869  HB2 PHE   311      29.474  34.588  86.642  1.00  0.00           H
ATOM   4870  HB3 PHE   311      28.043  35.601  86.174  1.00  0.00           H
ATOM   4871  CG  PHE   311      29.862  36.083  85.284  1.00  0.00           C
ATOM   4872  CD1 PHE   311      30.181  37.439  85.173  1.00  0.00           C
ATOM   4873  HD1 PHE   311      30.041  38.129  85.992  1.00  0.00           H
ATOM   4874  CE1 PHE   311      30.795  37.918  84.006  1.00  0.00           C
ATOM   4875  HE1 PHE   311      31.261  38.892  84.007  1.00  0.00           H
ATOM   4876  CZ  PHE   311      30.889  37.053  82.900  1.00  0.00           C
ATOM   4877  HZ  PHE   311      31.395  37.462  82.039  1.00  0.00           H
ATOM   4878  CE2 PHE   311      30.514  35.716  82.951  1.00  0.00           C
ATOM   4879  HE2 PHE   311      30.793  35.004  82.188  1.00  0.00           H
ATOM   4880  CD2 PHE   311      30.022  35.205  84.189  1.00  0.00           C
ATOM   4881  HD2 PHE   311      29.779  34.162  84.326  1.00  0.00           H
ATOM   4882  C   PHE   311      28.509  35.772  89.082  1.00  0.00           C
ATOM   4883  O   PHE   311      27.739  34.812  88.881  1.00  0.00           O
ATOM   4884  N   LYS   312      28.685  36.309  90.314  1.00  0.00           N
ATOM   4885  H   LYS   312      29.314  37.065  90.542  1.00  0.00           H
ATOM   4886  CA  LYS   312      27.967  35.904  91.620  1.00  0.00           C
ATOM   4887  HA  LYS   312      28.373  34.948  91.951  1.00  0.00           H
ATOM   4888  CB  LYS   312      28.198  36.924  92.761  1.00  0.00           C
ATOM   4889  HB2 LYS   312      29.271  37.043  92.911  1.00  0.00           H
ATOM   4890  HB3 LYS   312      27.654  37.846  92.552  1.00  0.00           H
ATOM   4891  CG  LYS   312      27.712  36.374  94.122  1.00  0.00           C
ATOM   4892  HG2 LYS   312      26.640  36.187  94.074  1.00  0.00           H
ATOM   4893  HG3 LYS   312      28.273  35.453  94.279  1.00  0.00           H
ATOM   4894  CD  LYS   312      27.936  37.447  95.150  1.00  0.00           C
ATOM   4895  HD2 LYS   312      27.569  38.427  94.844  1.00  0.00           H
ATOM   4896  HD3 LYS   312      27.374  37.040  95.991  1.00  0.00           H
ATOM   4897  CE  LYS   312      29.379  37.550  95.687  1.00  0.00           C
ATOM   4898  HE2 LYS   312      29.523  36.542  96.077  1.00  0.00           H
ATOM   4899  HE3 LYS   312      30.077  37.750  94.874  1.00  0.00           H
ATOM   4900  NZ  LYS   312      29.543  38.476  96.823  1.00  0.00           N
ATOM   4901  HZ1 LYS   312      29.106  38.133  97.666  1.00  0.00           H
ATOM   4902  HZ2 LYS   312      29.150  39.371  96.571  1.00  0.00           H
ATOM   4903  HZ3 LYS   312      30.542  38.609  96.897  1.00  0.00           H
ATOM   4904  C   LYS   312      26.444  35.751  91.388  1.00  0.00           C
ATOM   4905  O   LYS   312      25.878  36.727  91.125  1.00  0.00           O
ATOM   4906  N   ASN   313      25.933  34.536  91.427  1.00  0.00           N
ATOM   4907  H   ASN   313      26.581  33.761  91.392  1.00  0.00           H
ATOM   4908  CA  ASN   313      24.505  34.250  91.200  1.00  0.00           C
ATOM   4909  HA  ASN   313      24.313  33.190  91.038  1.00  0.00           H
ATOM   4910  CB  ASN   313      23.820  34.510  92.501  1.00  0.00           C
ATOM   4911  HB2 ASN   313      24.410  33.941  93.219  1.00  0.00           H
ATOM   4912  HB3 ASN   313      23.957  35.573  92.696  1.00  0.00           H
ATOM   4913  CG  ASN   313      22.352  34.022  92.659  1.00  0.00           C
ATOM   4914  OD1 ASN   313      22.052  32.849  92.464  1.00  0.00           O
ATOM   4915  ND2 ASN   313      21.471  34.961  92.994  1.00  0.00           N
ATOM   4916 HD21 ASN   313      21.776  35.910  93.159  1.00  0.00           H
ATOM   4917 HD22 ASN   313      20.498  34.693  92.953  1.00  0.00           H
ATOM   4918  C   ASN   313      23.876  34.913  89.935  1.00  0.00           C
ATOM   4919  O   ASN   313      22.650  34.998  89.852  1.00  0.00           O
ATOM   4920  N   GLN   314      24.640  35.218  88.835  1.00  0.00           N
ATOM   4921  H   GLN   314      25.608  34.932  88.838  1.00  0.00           H
ATOM   4922  CA  GLN   314      24.051  35.767  87.645  1.00  0.00           C
ATOM   4923  HA  GLN   314      23.288  36.495  87.920  1.00  0.00           H
ATOM   4924  CB  GLN   314      25.135  36.385  86.738  1.00  0.00           C
ATOM   4925  HB2 GLN   314      25.896  35.615  86.616  1.00  0.00           H
ATOM   4926  HB3 GLN   314      24.729  36.770  85.803  1.00  0.00           H
ATOM   4927  CG  GLN   314      25.750  37.629  87.418  1.00  0.00           C
ATOM   4928  HG2 GLN   314      26.235  37.282  88.330  1.00  0.00           H
ATOM   4929  HG3 GLN   314      26.553  37.861  86.719  1.00  0.00           H
ATOM   4930  CD  GLN   314      24.762  38.725  87.792  1.00  0.00           C
ATOM   4931  OE1 GLN   314      24.185  39.300  86.885  1.00  0.00           O
ATOM   4932  NE2 GLN   314      24.518  39.034  89.047  1.00  0.00           N
ATOM   4933 HE21 GLN   314      24.088  39.921  89.264  1.00  0.00           H
ATOM   4934 HE22 GLN   314      24.888  38.416  89.755  1.00  0.00           H
ATOM   4935  C   GLN   314      23.229  34.649  86.823  1.00  0.00           C
ATOM   4936  O   GLN   314      23.441  33.485  87.143  1.00  0.00           O
ATOM   4937  N   ASP   315      22.366  34.962  85.870  1.00  0.00           N
ATOM   4938  H   ASP   315      22.329  35.954  85.682  1.00  0.00           H
ATOM   4939  CA  ASP   315      21.739  34.047  84.972  1.00  0.00           C
ATOM   4940  HA  ASP   315      21.754  33.129  85.559  1.00  0.00           H
ATOM   4941  CB  ASP   315      20.316  34.489  84.651  1.00  0.00           C
ATOM   4942  HB2 ASP   315      19.645  34.084  85.408  1.00  0.00           H
ATOM   4943  HB3 ASP   315      20.272  35.576  84.590  1.00  0.00           H
ATOM   4944  CG  ASP   315      19.744  33.928  83.271  1.00  0.00           C
ATOM   4945  OD1 ASP   315      18.589  34.261  82.892  1.00  0.00           O
ATOM   4946  OD2 ASP   315      20.219  32.920  82.694  1.00  0.00           O
ATOM   4947  C   ASP   315      22.686  33.937  83.729  1.00  0.00           C
ATOM   4948  O   ASP   315      23.097  34.930  83.153  1.00  0.00           O
ATOM   4949  N   LEU   316      23.028  32.618  83.385  1.00  0.00           N
ATOM   4950  H   LEU   316      22.669  31.839  83.919  1.00  0.00           H
ATOM   4951  CA  LEU   316      24.092  32.377  82.433  1.00  0.00           C
ATOM   4952  HA  LEU   316      24.674  33.290  82.312  1.00  0.00           H
ATOM   4953  CB  LEU   316      25.059  31.327  83.027  1.00  0.00           C
ATOM   4954  HB2 LEU   316      24.573  30.894  83.901  1.00  0.00           H
ATOM   4955  HB3 LEU   316      25.213  30.498  82.336  1.00  0.00           H
ATOM   4956  CG  LEU   316      26.425  31.805  83.531  1.00  0.00           C
ATOM   4957  HG  LEU   316      26.807  32.603  82.894  1.00  0.00           H
ATOM   4958  CD1 LEU   316      26.368  32.381  84.930  1.00  0.00           C
ATOM   4959 HD11 LEU   316      25.554  33.107  84.940  1.00  0.00           H
ATOM   4960 HD12 LEU   316      27.317  32.866  85.155  1.00  0.00           H
ATOM   4961 HD13 LEU   316      26.167  31.547  85.602  1.00  0.00           H
ATOM   4962  CD2 LEU   316      27.514  30.740  83.439  1.00  0.00           C
ATOM   4963 HD21 LEU   316      27.497  30.179  82.505  1.00  0.00           H
ATOM   4964 HD22 LEU   316      28.464  31.207  83.701  1.00  0.00           H
ATOM   4965 HD23 LEU   316      27.367  29.956  84.181  1.00  0.00           H
ATOM   4966  C   LEU   316      23.499  31.814  81.067  1.00  0.00           C
ATOM   4967  O   LEU   316      24.334  31.561  80.158  1.00  0.00           O
ATOM   4968  N   SER   317      22.261  31.393  81.073  1.00  0.00           N
ATOM   4969  H   SER   317      21.672  31.703  81.833  1.00  0.00           H
ATOM   4970  CA  SER   317      21.684  30.568  80.021  1.00  0.00           C
ATOM   4971  HA  SER   317      22.162  29.594  79.909  1.00  0.00           H
ATOM   4972  CB  SER   317      20.199  30.352  80.375  1.00  0.00           C
ATOM   4973  HB2 SER   317      19.705  29.843  79.547  1.00  0.00           H
ATOM   4974  HB3 SER   317      20.173  29.770  81.297  1.00  0.00           H
ATOM   4975  OG  SER   317      19.576  31.653  80.568  1.00  0.00           O
ATOM   4976  HG  SER   317      20.050  32.151  81.237  1.00  0.00           H
ATOM   4977  C   SER   317      21.861  31.089  78.504  1.00  0.00           C
ATOM   4978  O   SER   317      22.019  30.303  77.558  1.00  0.00           O
ATOM   4979  N   LYS   318      22.112  32.401  78.269  1.00  0.00           N
ATOM   4980  H   LYS   318      21.954  33.059  79.018  1.00  0.00           H
ATOM   4981  CA  LYS   318      22.429  32.999  76.937  1.00  0.00           C
ATOM   4982  HA  LYS   318      22.100  32.279  76.189  1.00  0.00           H
ATOM   4983  CB  LYS   318      21.757  34.369  76.851  1.00  0.00           C
ATOM   4984  HB2 LYS   318      20.709  34.390  77.151  1.00  0.00           H
ATOM   4985  HB3 LYS   318      22.328  35.041  77.491  1.00  0.00           H
ATOM   4986  CG  LYS   318      21.758  35.004  75.480  1.00  0.00           C
ATOM   4987  HG2 LYS   318      22.770  35.033  75.077  1.00  0.00           H
ATOM   4988  HG3 LYS   318      21.175  34.368  74.814  1.00  0.00           H
ATOM   4989  CD  LYS   318      21.156  36.375  75.446  1.00  0.00           C
ATOM   4990  HD2 LYS   318      20.109  36.222  75.706  1.00  0.00           H
ATOM   4991  HD3 LYS   318      21.639  37.030  76.171  1.00  0.00           H
ATOM   4992  CE  LYS   318      21.316  37.010  74.048  1.00  0.00           C
ATOM   4993  HE2 LYS   318      22.215  36.542  73.647  1.00  0.00           H
ATOM   4994  HE3 LYS   318      20.451  36.705  73.459  1.00  0.00           H
ATOM   4995  NZ  LYS   318      21.573  38.527  74.133  1.00  0.00           N
ATOM   4996  HZ1 LYS   318      21.634  39.018  73.253  1.00  0.00           H
ATOM   4997  HZ2 LYS   318      22.399  38.619  74.708  1.00  0.00           H
ATOM   4998  HZ3 LYS   318      20.817  38.923  74.673  1.00  0.00           H
ATOM   4999  C   LYS   318      23.922  33.024  76.624  1.00  0.00           C
ATOM   5000  O   LYS   318      24.352  32.856  75.503  1.00  0.00           O
ATOM   5001  N   PHE   319      24.702  33.141  77.684  1.00  0.00           N
ATOM   5002  H   PHE   319      24.231  33.422  78.533  1.00  0.00           H
ATOM   5003  CA  PHE   319      26.250  33.166  77.686  1.00  0.00           C
ATOM   5004  HA  PHE   319      26.693  33.750  76.879  1.00  0.00           H
ATOM   5005  CB  PHE   319      26.739  33.810  79.005  1.00  0.00           C
ATOM   5006  HB2 PHE   319      26.257  34.748  79.278  1.00  0.00           H
ATOM   5007  HB3 PHE   319      26.401  33.121  79.778  1.00  0.00           H
ATOM   5008  CG  PHE   319      28.191  33.978  79.142  1.00  0.00           C
ATOM   5009  CD1 PHE   319      28.770  35.053  78.433  1.00  0.00           C
ATOM   5010  HD1 PHE   319      28.126  35.580  77.746  1.00  0.00           H
ATOM   5011  CE1 PHE   319      30.178  35.297  78.592  1.00  0.00           C
ATOM   5012  HE1 PHE   319      30.557  36.187  78.111  1.00  0.00           H
ATOM   5013  CZ  PHE   319      31.027  34.435  79.278  1.00  0.00           C
ATOM   5014  HZ  PHE   319      32.087  34.628  79.341  1.00  0.00           H
ATOM   5015  CE2 PHE   319      30.391  33.302  79.887  1.00  0.00           C
ATOM   5016  HE2 PHE   319      30.963  32.566  80.434  1.00  0.00           H
ATOM   5017  CD2 PHE   319      28.972  33.104  79.947  1.00  0.00           C
ATOM   5018  HD2 PHE   319      28.585  32.175  80.339  1.00  0.00           H
ATOM   5019  C   PHE   319      26.850  31.802  77.624  1.00  0.00           C
ATOM   5020  O   PHE   319      27.917  31.644  76.988  1.00  0.00           O
ATOM   5021  N   ASP   320      26.220  30.787  78.194  1.00  0.00           N
ATOM   5022  H   ASP   320      25.462  31.019  78.821  1.00  0.00           H
ATOM   5023  CA  ASP   320      26.526  29.392  78.120  1.00  0.00           C
ATOM   5024  HA  ASP   320      27.509  29.257  78.572  1.00  0.00           H
ATOM   5025  CB  ASP   320      25.430  28.747  79.005  1.00  0.00           C
ATOM   5026  HB2 ASP   320      25.474  29.160  80.012  1.00  0.00           H
ATOM   5027  HB3 ASP   320      24.464  29.032  78.590  1.00  0.00           H
ATOM   5028  CG  ASP   320      25.556  27.196  79.170  1.00  0.00           C
ATOM   5029  OD1 ASP   320      24.504  26.589  79.549  1.00  0.00           O
ATOM   5030  OD2 ASP   320      26.648  26.617  79.146  1.00  0.00           O
ATOM   5031  C   ASP   320      26.494  28.944  76.654  1.00  0.00           C
ATOM   5032  O   ASP   320      26.986  27.833  76.488  1.00  0.00           O
ATOM   5033  N   LYS   321      25.945  29.660  75.690  1.00  0.00           N
ATOM   5034  H   LYS   321      25.658  30.551  76.073  1.00  0.00           H
ATOM   5035  CA  LYS   321      26.108  29.345  74.231  1.00  0.00           C
ATOM   5036  HA  LYS   321      25.831  28.292  74.202  1.00  0.00           H
ATOM   5037  CB  LYS   321      25.072  30.099  73.372  1.00  0.00           C
ATOM   5038  HB2 LYS   321      24.107  29.975  73.863  1.00  0.00           H
[truncated: 179,177 more chars]
