# Supplementary material for: Worth the Weight: Sub-Pocket EXplorer (SubPEx), a Weighted Ensemble Method to Enhance Binding-Pocket Conformational Sampling
Source: J Chem Theory Comput. 2023 Aug 16;19(17):5677–89. doi: 10.1021/acs.jctc.3c00478 (PMC10500992; doi:10.1021/acs.jctc.3c00478)
Supplement: Supplementary file 2 — ct3c00478_si_002.zip [file ct3c00478_si_002.zip › clustered_structures/HXK2/brute-force/rep.c3.aligned.pdb]

HELIX    1   1 LYS      4  PHE     17  1                                  14
HELIX    2   2 THR     21  LEU     39  1                                  19
HELIX    3   3 ASP     99  ARG    102  1                                   4
HELIX    4   4 GLU    109  GLN    125  1                                  17
HELIX    5   5 VAL    172  ARG    182  1                                  11
HELIX    6   6 ASP    194  THR    205  1                                  12
HELIX    7   7 GLU    231  LEU    233  1                                   3
HELIX    8   8 TYR    253  SER    255  1                                   3
HELIX    9   9 LYS    267  GLU    275  1                                   9
HELIX   10  10 THR    283  SER    288  1                                   6
HELIX   11  11 LEU    293  GLN    307  1                                  15
HELIX   12  12 SER    328  GLU    335  1                                   8
HELIX   13  13 GLU    342  GLU    351  1                                  10
HELIX   14  14 VAL    358  SER    379  1                                  22
HELIX   15  15 CYS    381  LYS    389  1                                   9
HELIX   16  16 SER    402  ASN    405  1                                   4
HELIX   17  17 PHE    410  TYR    422  1                                  13
HELIX   18  18 LEU    429  ASP    431  1                                   3
HELIX   19  19 GLY    442  GLU    460  1                                  19
SHEET    1   1 1 SER    62  LEU    70  0
SHEET    2   2 1 ASN    74  GLY    83  0
SHEET    3   3 1 PHE    88  ARG    96  0
SHEET    4   4 1 ILE   134  THR   139  0
SHEET    5   5 1 ILE   186  ILE   192  0
SHEET    6   6 1 THR   209  PHE   215  0
SHEET    7   7 1 VAL   219  VAL   226  0
SHEET    8   8 1 PRO   246  ASN   250  0
SHEET    9   9 1 GLY   395  ASP   400  0
SHEET   10  10 1 ILE   434  PRO   438  0
CRYST1  150.180  145.599  167.919   5.86   4.74   8.29               1
ATOM      1  N   ASP     1      42.209  47.285  97.394  1.00  0.00           N
ATOM      2  H1  ASP     1      42.697  48.096  97.743  1.00  0.00           H
ATOM      3  H2  ASP     1      41.305  47.545  97.025  1.00  0.00           H
ATOM      4  H3  ASP     1      41.977  46.631  98.128  1.00  0.00           H
ATOM      5  CA  ASP     1      43.006  46.563  96.381  1.00  0.00           C
ATOM      6  HA  ASP     1      43.120  47.175  95.486  1.00  0.00           H
ATOM      7  CB  ASP     1      44.409  46.327  96.861  1.00  0.00           C
ATOM      8  HB2 ASP     1      45.002  45.715  96.181  1.00  0.00           H
ATOM      9  HB3 ASP     1      44.861  47.318  96.893  1.00  0.00           H
ATOM     10  CG  ASP     1      44.601  45.668  98.219  1.00  0.00           C
ATOM     11  OD1 ASP     1      45.751  45.439  98.494  1.00  0.00           O
ATOM     12  OD2 ASP     1      43.595  45.427  98.969  1.00  0.00           O
ATOM     13  C   ASP     1      42.254  45.257  95.951  1.00  0.00           C
ATOM     14  O   ASP     1      41.312  44.953  96.647  1.00  0.00           O
ATOM     15  N   VAL     2      42.485  44.625  94.770  1.00  0.00           N
ATOM     16  H   VAL     2      43.311  44.973  94.306  1.00  0.00           H
ATOM     17  CA  VAL     2      41.965  43.304  94.377  1.00  0.00           C
ATOM     18  HA  VAL     2      40.884  43.431  94.433  1.00  0.00           H
ATOM     19  CB  VAL     2      42.432  42.939  92.961  1.00  0.00           C
ATOM     20  HB  VAL     2      43.483  42.666  93.054  1.00  0.00           H
ATOM     21  CG1 VAL     2      41.638  41.742  92.466  1.00  0.00           C
ATOM     22 HG11 VAL     2      41.690  40.892  93.146  1.00  0.00           H
ATOM     23 HG12 VAL     2      40.581  41.920  92.272  1.00  0.00           H
ATOM     24 HG13 VAL     2      42.023  41.470  91.483  1.00  0.00           H
ATOM     25  CG2 VAL     2      42.114  44.082  92.054  1.00  0.00           C
ATOM     26 HG21 VAL     2      41.729  43.839  91.062  1.00  0.00           H
ATOM     27 HG22 VAL     2      42.943  44.783  91.957  1.00  0.00           H
ATOM     28 HG23 VAL     2      41.312  44.749  92.368  1.00  0.00           H
ATOM     29  C   VAL     2      42.362  42.210  95.389  1.00  0.00           C
ATOM     30  O   VAL     2      43.561  42.133  95.572  1.00  0.00           O
ATOM     31  N   PRO     3      41.459  41.402  96.035  1.00  0.00           N
ATOM     32  CD  PRO     3      40.023  41.414  95.758  1.00  0.00           C
ATOM     33  HD2 PRO     3      39.746  41.636  94.727  1.00  0.00           H
ATOM     34  HD3 PRO     3      39.548  42.131  96.428  1.00  0.00           H
ATOM     35  CG  PRO     3      39.556  39.999  96.066  1.00  0.00           C
ATOM     36  HG2 PRO     3      39.727  39.481  95.122  1.00  0.00           H
ATOM     37  HG3 PRO     3      38.492  39.991  96.304  1.00  0.00           H
ATOM     38  CB  PRO     3      40.416  39.439  97.099  1.00  0.00           C
ATOM     39  HB2 PRO     3      40.483  38.356  96.999  1.00  0.00           H
ATOM     40  HB3 PRO     3      40.053  39.734  98.084  1.00  0.00           H
ATOM     41  CA  PRO     3      41.793  40.155  96.820  1.00  0.00           C
ATOM     42  HA  PRO     3      42.230  40.433  97.779  1.00  0.00           H
ATOM     43  C   PRO     3      42.776  39.242  96.006  1.00  0.00           C
ATOM     44  O   PRO     3      42.594  38.916  94.812  1.00  0.00           O
ATOM     45  N   LYS     4      43.902  38.899  96.698  1.00  0.00           N
ATOM     46  H   LYS     4      43.914  38.987  97.704  1.00  0.00           H
ATOM     47  CA  LYS     4      45.122  38.383  96.099  1.00  0.00           C
ATOM     48  HA  LYS     4      45.315  39.025  95.241  1.00  0.00           H
ATOM     49  CB  LYS     4      46.306  38.604  97.054  1.00  0.00           C
ATOM     50  HB2 LYS     4      47.239  38.200  96.662  1.00  0.00           H
ATOM     51  HB3 LYS     4      46.310  39.694  97.062  1.00  0.00           H
ATOM     52  CG  LYS     4      46.112  38.103  98.466  1.00  0.00           C
ATOM     53  HG2 LYS     4      45.323  38.687  98.940  1.00  0.00           H
ATOM     54  HG3 LYS     4      45.761  37.071  98.446  1.00  0.00           H
ATOM     55  CD  LYS     4      47.374  38.220  99.317  1.00  0.00           C
ATOM     56  HD2 LYS     4      47.862  39.173  99.113  1.00  0.00           H
ATOM     57  HD3 LYS     4      46.964  38.343 100.319  1.00  0.00           H
ATOM     58  CE  LYS     4      48.287  37.097  99.180  1.00  0.00           C
ATOM     59  HE2 LYS     4      47.714  36.184  99.344  1.00  0.00           H
ATOM     60  HE3 LYS     4      48.590  36.921  98.148  1.00  0.00           H
ATOM     61  NZ  LYS     4      49.498  37.116 100.081  1.00  0.00           N
ATOM     62  HZ1 LYS     4      50.114  36.361  99.818  1.00  0.00           H
ATOM     63  HZ2 LYS     4      49.187  37.061 101.041  1.00  0.00           H
ATOM     64  HZ3 LYS     4      50.028  37.971  99.984  1.00  0.00           H
ATOM     65  C   LYS     4      45.072  37.024  95.424  1.00  0.00           C
ATOM     66  O   LYS     4      45.693  36.879  94.390  1.00  0.00           O
ATOM     67  N   GLU     5      44.109  36.163  95.827  1.00  0.00           N
ATOM     68  H   GLU     5      43.673  36.309  96.728  1.00  0.00           H
ATOM     69  CA  GLU     5      43.643  34.996  95.078  1.00  0.00           C
ATOM     70  HA  GLU     5      44.506  34.361  94.877  1.00  0.00           H
ATOM     71  CB  GLU     5      42.725  34.187  96.034  1.00  0.00           C
ATOM     72  HB2 GLU     5      43.097  34.155  97.058  1.00  0.00           H
ATOM     73  HB3 GLU     5      41.683  34.505  95.993  1.00  0.00           H
ATOM     74  CG  GLU     5      42.788  32.759  95.522  1.00  0.00           C
ATOM     75  HG2 GLU     5      41.970  32.305  96.082  1.00  0.00           H
ATOM     76  HG3 GLU     5      42.588  32.833  94.453  1.00  0.00           H
ATOM     77  CD  GLU     5      44.093  31.999  95.743  1.00  0.00           C
ATOM     78  OE1 GLU     5      44.413  30.980  95.106  1.00  0.00           O
ATOM     79  OE2 GLU     5      44.879  32.397  96.683  1.00  0.00           O
ATOM     80  C   GLU     5      42.983  35.248  93.641  1.00  0.00           C
ATOM     81  O   GLU     5      43.317  34.621  92.599  1.00  0.00           O
ATOM     82  N   LEU     6      42.170  36.293  93.491  1.00  0.00           N
ATOM     83  H   LEU     6      42.071  36.758  94.381  1.00  0.00           H
ATOM     84  CA  LEU     6      41.451  36.736  92.262  1.00  0.00           C
ATOM     85  HA  LEU     6      41.042  35.863  91.755  1.00  0.00           H
ATOM     86  CB  LEU     6      40.282  37.640  92.726  1.00  0.00           C
ATOM     87  HB2 LEU     6      39.561  37.223  93.430  1.00  0.00           H
ATOM     88  HB3 LEU     6      40.786  38.411  93.309  1.00  0.00           H
ATOM     89  CG  LEU     6      39.452  38.234  91.574  1.00  0.00           C
ATOM     90  HG  LEU     6      40.110  38.637  90.804  1.00  0.00           H
ATOM     91  CD1 LEU     6      38.416  37.178  90.969  1.00  0.00           C
ATOM     92 HD11 LEU     6      38.949  36.529  90.276  1.00  0.00           H
ATOM     93 HD12 LEU     6      37.660  37.702  90.385  1.00  0.00           H
ATOM     94 HD13 LEU     6      37.782  36.684  91.705  1.00  0.00           H
ATOM     95  CD2 LEU     6      38.561  39.368  92.104  1.00  0.00           C
ATOM     96 HD21 LEU     6      38.210  39.200  93.123  1.00  0.00           H
ATOM     97 HD22 LEU     6      39.175  40.267  92.168  1.00  0.00           H
ATOM     98 HD23 LEU     6      37.789  39.872  91.522  1.00  0.00           H
ATOM     99  C   LEU     6      42.459  37.432  91.341  1.00  0.00           C
ATOM    100  O   LEU     6      42.588  37.159  90.174  1.00  0.00           O
ATOM    101  N   MET     7      43.225  38.343  91.977  1.00  0.00           N
ATOM    102  H   MET     7      43.072  38.507  92.961  1.00  0.00           H
ATOM    103  CA  MET     7      44.395  38.980  91.400  1.00  0.00           C
ATOM    104  HA  MET     7      43.909  39.547  90.607  1.00  0.00           H
ATOM    105  CB  MET     7      45.084  39.907  92.460  1.00  0.00           C
ATOM    106  HB2 MET     7      44.332  40.436  93.046  1.00  0.00           H
ATOM    107  HB3 MET     7      45.813  39.344  93.045  1.00  0.00           H
ATOM    108  CG  MET     7      45.970  40.884  91.669  1.00  0.00           C
ATOM    109  HG2 MET     7      46.542  41.459  92.396  1.00  0.00           H
ATOM    110  HG3 MET     7      46.580  40.315  90.967  1.00  0.00           H
ATOM    111  SD  MET     7      45.128  42.061  90.557  1.00  0.00           S
ATOM    112  CE  MET     7      46.444  42.502  89.456  1.00  0.00           C
ATOM    113  HE1 MET     7      47.320  43.012  89.857  1.00  0.00           H
ATOM    114  HE2 MET     7      46.759  41.642  88.863  1.00  0.00           H
ATOM    115  HE3 MET     7      46.016  43.107  88.656  1.00  0.00           H
ATOM    116  C   MET     7      45.285  37.984  90.690  1.00  0.00           C
ATOM    117  O   MET     7      45.555  38.217  89.566  1.00  0.00           O
ATOM    118  N   GLN     8      45.636  36.913  91.421  1.00  0.00           N
ATOM    119  H   GLN     8      45.579  37.105  92.410  1.00  0.00           H
ATOM    120  CA  GLN     8      46.320  35.693  90.905  1.00  0.00           C
ATOM    121  HA  GLN     8      47.321  36.047  90.661  1.00  0.00           H
ATOM    122  CB  GLN     8      46.658  34.655  91.992  1.00  0.00           C
ATOM    123  HB2 GLN     8      47.055  35.183  92.858  1.00  0.00           H
ATOM    124  HB3 GLN     8      45.673  34.236  92.197  1.00  0.00           H
ATOM    125  CG  GLN     8      47.559  33.468  91.576  1.00  0.00           C
ATOM    126  HG2 GLN     8      47.748  32.986  92.534  1.00  0.00           H
ATOM    127  HG3 GLN     8      47.012  32.729  90.990  1.00  0.00           H
ATOM    128  CD  GLN     8      48.929  33.858  90.988  1.00  0.00           C
ATOM    129  OE1 GLN     8      49.545  34.826  91.399  1.00  0.00           O
ATOM    130  NE2 GLN     8      49.361  33.120  89.957  1.00  0.00           N
ATOM    131 HE21 GLN     8      49.980  33.531  89.274  1.00  0.00           H
ATOM    132 HE22 GLN     8      48.689  32.481  89.557  1.00  0.00           H
ATOM    133  C   GLN     8      45.663  34.939  89.809  1.00  0.00           C
ATOM    134  O   GLN     8      46.305  34.244  89.076  1.00  0.00           O
ATOM    135  N   GLN     9      44.352  35.045  89.720  1.00  0.00           N
ATOM    136  H   GLN     9      43.812  35.374  90.507  1.00  0.00           H
ATOM    137  CA  GLN     9      43.643  34.497  88.536  1.00  0.00           C
ATOM    138  HA  GLN     9      43.988  33.478  88.352  1.00  0.00           H
ATOM    139  CB  GLN     9      42.155  34.295  88.693  1.00  0.00           C
ATOM    140  HB2 GLN     9      41.590  35.187  88.424  1.00  0.00           H
ATOM    141  HB3 GLN     9      41.775  33.659  87.894  1.00  0.00           H
ATOM    142  CG  GLN     9      41.614  33.614  90.054  1.00  0.00           C
ATOM    143  HG2 GLN     9      41.756  34.249  90.928  1.00  0.00           H
ATOM    144  HG3 GLN     9      40.530  33.521  90.010  1.00  0.00           H
ATOM    145  CD  GLN     9      42.217  32.269  90.396  1.00  0.00           C
ATOM    146  OE1 GLN     9      42.405  31.482  89.465  1.00  0.00           O
ATOM    147  NE2 GLN     9      42.474  31.914  91.610  1.00  0.00           N
ATOM    148 HE21 GLN     9      42.815  30.966  91.691  1.00  0.00           H
ATOM    149 HE22 GLN     9      42.567  32.607  92.339  1.00  0.00           H
ATOM    150  C   GLN     9      43.907  35.303  87.225  1.00  0.00           C
ATOM    151  O   GLN     9      44.027  34.781  86.096  1.00  0.00           O
ATOM    152  N   ILE    10      43.962  36.639  87.310  1.00  0.00           N
ATOM    153  H   ILE    10      43.712  37.131  88.155  1.00  0.00           H
ATOM    154  CA  ILE    10      44.581  37.471  86.227  1.00  0.00           C
ATOM    155  HA  ILE    10      43.895  37.234  85.414  1.00  0.00           H
ATOM    156  CB  ILE    10      44.530  39.001  86.512  1.00  0.00           C
ATOM    157  HB  ILE    10      45.390  39.265  87.129  1.00  0.00           H
ATOM    158  CG2 ILE    10      44.404  39.653  85.140  1.00  0.00           C
ATOM    159 HG21 ILE    10      43.414  39.419  84.752  1.00  0.00           H
ATOM    160 HG22 ILE    10      45.079  39.198  84.415  1.00  0.00           H
ATOM    161 HG23 ILE    10      44.495  40.738  85.191  1.00  0.00           H
ATOM    162  CG1 ILE    10      43.304  39.375  87.347  1.00  0.00           C
ATOM    163 HG12 ILE    10      42.482  38.885  86.826  1.00  0.00           H
ATOM    164 HG13 ILE    10      43.304  38.898  88.327  1.00  0.00           H
ATOM    165  CD1 ILE    10      43.105  40.830  87.545  1.00  0.00           C
ATOM    166 HD11 ILE    10      44.018  41.284  87.931  1.00  0.00           H
ATOM    167 HD12 ILE    10      42.175  40.919  88.106  1.00  0.00           H
ATOM    168 HD13 ILE    10      42.814  41.303  86.608  1.00  0.00           H
ATOM    169  C   ILE    10      46.023  37.095  85.905  1.00  0.00           C
ATOM    170  O   ILE    10      46.371  37.163  84.707  1.00  0.00           O
ATOM    171  N   GLU    11      46.873  36.821  86.868  1.00  0.00           N
ATOM    172  H   GLU    11      46.537  36.670  87.809  1.00  0.00           H
ATOM    173  CA  GLU    11      48.228  36.285  86.587  1.00  0.00           C
ATOM    174  HA  GLU    11      48.805  36.868  85.868  1.00  0.00           H
ATOM    175  CB  GLU    11      49.087  36.326  87.874  1.00  0.00           C
ATOM    176  HB2 GLU    11      48.630  35.617  88.565  1.00  0.00           H
ATOM    177  HB3 GLU    11      50.064  35.912  87.622  1.00  0.00           H
ATOM    178  CG  GLU    11      49.281  37.756  88.346  1.00  0.00           C
ATOM    179  HG2 GLU    11      48.410  38.289  88.728  1.00  0.00           H
ATOM    180  HG3 GLU    11      49.902  37.624  89.231  1.00  0.00           H
ATOM    181  CD  GLU    11      50.067  38.625  87.394  1.00  0.00           C
ATOM    182  OE1 GLU    11      49.908  39.873  87.420  1.00  0.00           O
ATOM    183  OE2 GLU    11      50.867  38.081  86.579  1.00  0.00           O
ATOM    184  C   GLU    11      48.217  34.847  86.072  1.00  0.00           C
ATOM    185  O   GLU    11      48.976  34.491  85.197  1.00  0.00           O
ATOM    186  N   ASN    12      47.308  33.977  86.459  1.00  0.00           N
ATOM    187  H   ASN    12      46.707  34.190  87.243  1.00  0.00           H
ATOM    188  CA  ASN    12      47.057  32.636  85.874  1.00  0.00           C
ATOM    189  HA  ASN    12      48.058  32.213  85.779  1.00  0.00           H
ATOM    190  CB  ASN    12      46.084  31.756  86.667  1.00  0.00           C
ATOM    191  HB2 ASN    12      45.140  32.257  86.888  1.00  0.00           H
ATOM    192  HB3 ASN    12      45.809  30.846  86.132  1.00  0.00           H
ATOM    193  CG  ASN    12      46.727  31.213  87.956  1.00  0.00           C
ATOM    194  OD1 ASN    12      47.928  31.233  88.218  1.00  0.00           O
ATOM    195  ND2 ASN    12      45.858  30.752  88.780  1.00  0.00           N
ATOM    196 HD21 ASN    12      44.933  30.631  88.394  1.00  0.00           H
ATOM    197 HD22 ASN    12      46.231  30.492  89.682  1.00  0.00           H
ATOM    198  C   ASN    12      46.651  32.748  84.404  1.00  0.00           C
ATOM    199  O   ASN    12      47.418  32.232  83.563  1.00  0.00           O
ATOM    200  N   PHE    13      45.665  33.586  84.087  1.00  0.00           N
ATOM    201  H   PHE    13      45.036  33.872  84.825  1.00  0.00           H
ATOM    202  CA  PHE    13      45.356  33.902  82.716  1.00  0.00           C
ATOM    203  HA  PHE    13      45.152  32.959  82.208  1.00  0.00           H
ATOM    204  CB  PHE    13      44.055  34.708  82.600  1.00  0.00           C
ATOM    205  HB2 PHE    13      44.066  35.476  83.371  1.00  0.00           H
ATOM    206  HB3 PHE    13      44.125  35.168  81.615  1.00  0.00           H
ATOM    207  CG  PHE    13      42.738  33.911  82.702  1.00  0.00           C
ATOM    208  CD1 PHE    13      42.550  32.694  82.021  1.00  0.00           C
ATOM    209  HD1 PHE    13      43.317  32.281  81.383  1.00  0.00           H
ATOM    210  CE1 PHE    13      41.328  32.010  82.229  1.00  0.00           C
ATOM    211  HE1 PHE    13      41.149  31.173  81.570  1.00  0.00           H
ATOM    212  CZ  PHE    13      40.374  32.523  83.045  1.00  0.00           C
ATOM    213  HZ  PHE    13      39.476  31.938  83.188  1.00  0.00           H
ATOM    214  CE2 PHE    13      40.537  33.754  83.641  1.00  0.00           C
ATOM    215  HE2 PHE    13      39.771  34.006  84.359  1.00  0.00           H
ATOM    216  CD2 PHE    13      41.753  34.454  83.468  1.00  0.00           C
ATOM    217  HD2 PHE    13      41.900  35.428  83.908  1.00  0.00           H
ATOM    218  C   PHE    13      46.469  34.575  81.890  1.00  0.00           C
ATOM    219  O   PHE    13      46.547  34.365  80.651  1.00  0.00           O
ATOM    220  N   GLU    14      47.383  35.280  82.511  1.00  0.00           N
ATOM    221  H   GLU    14      47.291  35.292  83.518  1.00  0.00           H
ATOM    222  CA  GLU    14      48.601  35.797  81.838  1.00  0.00           C
ATOM    223  HA  GLU    14      48.361  36.270  80.887  1.00  0.00           H
ATOM    224  CB  GLU    14      49.186  36.938  82.704  1.00  0.00           C
ATOM    225  HB2 GLU    14      48.526  37.800  82.599  1.00  0.00           H
ATOM    226  HB3 GLU    14      49.138  36.706  83.768  1.00  0.00           H
ATOM    227  CG  GLU    14      50.592  37.419  82.382  1.00  0.00           C
ATOM    228  HG2 GLU    14      51.353  36.692  82.663  1.00  0.00           H
ATOM    229  HG3 GLU    14      50.689  37.517  81.301  1.00  0.00           H
ATOM    230  CD  GLU    14      50.894  38.814  83.054  1.00  0.00           C
ATOM    231  OE1 GLU    14      49.997  39.568  83.425  1.00  0.00           O
ATOM    232  OE2 GLU    14      52.076  39.182  83.292  1.00  0.00           O
ATOM    233  C   GLU    14      49.684  34.736  81.533  1.00  0.00           C
ATOM    234  O   GLU    14      50.264  34.758  80.483  1.00  0.00           O
ATOM    235  N   LYS    15      49.921  33.849  82.488  1.00  0.00           N
ATOM    236  H   LYS    15      49.241  33.899  83.234  1.00  0.00           H
ATOM    237  CA  LYS    15      50.776  32.683  82.326  1.00  0.00           C
ATOM    238  HA  LYS    15      51.792  32.938  82.027  1.00  0.00           H
ATOM    239  CB  LYS    15      50.807  31.967  83.691  1.00  0.00           C
ATOM    240  HB2 LYS    15      51.071  32.688  84.464  1.00  0.00           H
ATOM    241  HB3 LYS    15      49.786  31.632  83.877  1.00  0.00           H
ATOM    242  CG  LYS    15      51.599  30.647  83.781  1.00  0.00           C
ATOM    243  HG2 LYS    15      50.917  29.947  83.299  1.00  0.00           H
ATOM    244  HG3 LYS    15      52.496  30.716  83.167  1.00  0.00           H
ATOM    245  CD  LYS    15      52.011  30.279  85.219  1.00  0.00           C
ATOM    246  HD2 LYS    15      52.841  30.918  85.521  1.00  0.00           H
ATOM    247  HD3 LYS    15      51.125  30.396  85.843  1.00  0.00           H
ATOM    248  CE  LYS    15      52.377  28.776  85.287  1.00  0.00           C
ATOM    249  HE2 LYS    15      52.686  28.516  86.299  1.00  0.00           H
ATOM    250  HE3 LYS    15      51.484  28.191  85.067  1.00  0.00           H
ATOM    251  NZ  LYS    15      53.519  28.394  84.479  1.00  0.00           N
ATOM    252  HZ1 LYS    15      53.402  27.516  83.995  1.00  0.00           H
ATOM    253  HZ2 LYS    15      54.339  28.341  85.067  1.00  0.00           H
ATOM    254  HZ3 LYS    15      53.642  29.078  83.746  1.00  0.00           H
ATOM    255  C   LYS    15      50.373  31.745  81.150  1.00  0.00           C
ATOM    256  O   LYS    15      51.238  31.023  80.642  1.00  0.00           O
ATOM    257  N   ILE    16      49.087  31.739  80.812  1.00  0.00           N
ATOM    258  H   ILE    16      48.530  32.219  81.505  1.00  0.00           H
ATOM    259  CA  ILE    16      48.395  30.833  79.825  1.00  0.00           C
ATOM    260  HA  ILE    16      48.998  29.931  79.718  1.00  0.00           H
ATOM    261  CB  ILE    16      47.125  30.311  80.644  1.00  0.00           C
ATOM    262  HB  ILE    16      46.804  31.218  81.156  1.00  0.00           H
ATOM    263  CG2 ILE    16      45.996  29.783  79.780  1.00  0.00           C
ATOM    264 HG21 ILE    16      45.145  29.629  80.443  1.00  0.00           H
ATOM    265 HG22 ILE    16      46.317  28.919  79.198  1.00  0.00           H
ATOM    266 HG23 ILE    16      45.797  30.545  79.027  1.00  0.00           H
ATOM    267  CG1 ILE    16      47.545  29.287  81.733  1.00  0.00           C
ATOM    268 HG12 ILE    16      47.901  28.369  81.265  1.00  0.00           H
ATOM    269 HG13 ILE    16      48.478  29.663  82.151  1.00  0.00           H
ATOM    270  CD1 ILE    16      46.501  28.937  82.774  1.00  0.00           C
ATOM    271 HD11 ILE    16      45.598  28.489  82.360  1.00  0.00           H
ATOM    272 HD12 ILE    16      46.271  29.795  83.405  1.00  0.00           H
ATOM    273 HD13 ILE    16      46.880  28.184  83.465  1.00  0.00           H
ATOM    274  C   ILE    16      48.109  31.488  78.482  1.00  0.00           C
ATOM    275  O   ILE    16      48.253  30.874  77.399  1.00  0.00           O
ATOM    276  N   PHE    17      48.013  32.838  78.396  1.00  0.00           N
ATOM    277  H   PHE    17      47.616  33.342  79.176  1.00  0.00           H
ATOM    278  CA  PHE    17      47.804  33.571  77.083  1.00  0.00           C
ATOM    279  HA  PHE    17      47.460  32.929  76.272  1.00  0.00           H
ATOM    280  CB  PHE    17      46.564  34.472  77.224  1.00  0.00           C
ATOM    281  HB2 PHE    17      46.721  34.977  78.177  1.00  0.00           H
ATOM    282  HB3 PHE    17      46.658  35.280  76.499  1.00  0.00           H
ATOM    283  CG  PHE    17      45.215  33.793  77.161  1.00  0.00           C
ATOM    284  CD1 PHE    17      44.752  33.291  75.956  1.00  0.00           C
ATOM    285  HD1 PHE    17      45.376  33.455  75.090  1.00  0.00           H
ATOM    286  CE1 PHE    17      43.523  32.614  75.826  1.00  0.00           C
ATOM    287  HE1 PHE    17      43.143  32.142  74.932  1.00  0.00           H
ATOM    288  CZ  PHE    17      42.654  32.475  76.948  1.00  0.00           C
ATOM    289  HZ  PHE    17      41.663  32.044  76.924  1.00  0.00           H
ATOM    290  CE2 PHE    17      43.131  32.988  78.163  1.00  0.00           C
ATOM    291  HE2 PHE    17      42.393  33.053  78.948  1.00  0.00           H
ATOM    292  CD2 PHE    17      44.412  33.662  78.319  1.00  0.00           C
ATOM    293  HD2 PHE    17      44.636  34.117  79.272  1.00  0.00           H
ATOM    294  C   PHE    17      49.090  34.311  76.634  1.00  0.00           C
ATOM    295  O   PHE    17      49.158  34.732  75.471  1.00  0.00           O
ATOM    296  N   THR    18      50.104  34.473  77.535  1.00  0.00           N
ATOM    297  H   THR    18      50.049  34.070  78.460  1.00  0.00           H
ATOM    298  CA  THR    18      51.419  34.986  77.128  1.00  0.00           C
ATOM    299  HA  THR    18      51.128  35.799  76.462  1.00  0.00           H
ATOM    300  CB  THR    18      52.273  35.492  78.313  1.00  0.00           C
ATOM    301  HB  THR    18      52.338  34.560  78.873  1.00  0.00           H
ATOM    302  CG2 THR    18      53.726  35.871  77.908  1.00  0.00           C
ATOM    303 HG21 THR    18      53.597  36.712  77.226  1.00  0.00           H
ATOM    304 HG22 THR    18      54.276  35.027  77.491  1.00  0.00           H
ATOM    305 HG23 THR    18      54.446  36.157  78.674  1.00  0.00           H
ATOM    306  OG1 THR    18      51.632  36.517  78.987  1.00  0.00           O
ATOM    307  HG1 THR    18      51.087  36.220  79.720  1.00  0.00           H
ATOM    308  C   THR    18      52.255  34.051  76.254  1.00  0.00           C
ATOM    309  O   THR    18      52.076  32.782  76.325  1.00  0.00           O
ATOM    310  N   VAL    19      53.020  34.596  75.319  1.00  0.00           N
ATOM    311  H   VAL    19      53.012  35.600  75.221  1.00  0.00           H
ATOM    312  CA  VAL    19      53.790  33.844  74.271  1.00  0.00           C
ATOM    313  HA  VAL    19      53.935  32.845  74.682  1.00  0.00           H
ATOM    314  CB  VAL    19      52.953  33.648  72.961  1.00  0.00           C
ATOM    315  HB  VAL    19      52.837  34.640  72.524  1.00  0.00           H
ATOM    316  CG1 VAL    19      53.665  32.672  71.865  1.00  0.00           C
ATOM    317 HG11 VAL    19      53.799  31.738  72.410  1.00  0.00           H
ATOM    318 HG12 VAL    19      52.926  32.604  71.066  1.00  0.00           H
ATOM    319 HG13 VAL    19      54.600  32.994  71.405  1.00  0.00           H
ATOM    320  CG2 VAL    19      51.490  33.136  73.186  1.00  0.00           C
ATOM    321 HG21 VAL    19      50.899  33.912  73.672  1.00  0.00           H
ATOM    322 HG22 VAL    19      51.451  32.254  73.825  1.00  0.00           H
ATOM    323 HG23 VAL    19      51.036  32.959  72.209  1.00  0.00           H
ATOM    324  C   VAL    19      55.238  34.384  73.971  1.00  0.00           C
ATOM    325  O   VAL    19      55.322  35.417  73.265  1.00  0.00           O
ATOM    326  N   PRO    20      56.305  33.872  74.592  1.00  0.00           N
ATOM    327  CD  PRO    20      56.405  32.503  75.247  1.00  0.00           C
ATOM    328  HD2 PRO    20      56.100  31.740  74.531  1.00  0.00           H
ATOM    329  HD3 PRO    20      55.864  32.403  76.188  1.00  0.00           H
ATOM    330  CG  PRO    20      57.847  32.330  75.630  1.00  0.00           C
ATOM    331  HG2 PRO    20      58.330  31.832  74.788  1.00  0.00           H
ATOM    332  HG3 PRO    20      58.089  31.803  76.552  1.00  0.00           H
ATOM    333  CB  PRO    20      58.389  33.750  75.754  1.00  0.00           C
ATOM    334  HB2 PRO    20      59.463  33.862  75.611  1.00  0.00           H
ATOM    335  HB3 PRO    20      57.945  34.244  76.618  1.00  0.00           H
ATOM    336  CA  PRO    20      57.623  34.437  74.596  1.00  0.00           C
ATOM    337  HA  PRO    20      57.581  35.472  74.936  1.00  0.00           H
ATOM    338  C   PRO    20      58.300  34.388  73.228  1.00  0.00           C
ATOM    339  O   PRO    20      57.978  33.653  72.268  1.00  0.00           O
ATOM    340  N   THR    21      59.435  35.098  73.144  1.00  0.00           N
ATOM    341  H   THR    21      59.675  35.592  73.992  1.00  0.00           H
ATOM    342  CA  THR    21      60.226  35.137  71.890  1.00  0.00           C
ATOM    343  HA  THR    21      59.543  35.351  71.068  1.00  0.00           H
ATOM    344  CB  THR    21      61.322  36.110  72.078  1.00  0.00           C
ATOM    345  HB  THR    21      62.029  35.832  72.859  1.00  0.00           H
ATOM    346  CG2 THR    21      62.252  36.351  70.868  1.00  0.00           C
ATOM    347 HG21 THR    21      61.668  36.512  69.961  1.00  0.00           H
ATOM    348 HG22 THR    21      62.735  35.395  70.666  1.00  0.00           H
ATOM    349 HG23 THR    21      62.999  37.120  71.063  1.00  0.00           H
ATOM    350  OG1 THR    21      60.943  37.368  72.572  1.00  0.00           O
ATOM    351  HG1 THR    21      60.767  37.239  73.507  1.00  0.00           H
ATOM    352  C   THR    21      60.847  33.725  71.571  1.00  0.00           C
ATOM    353  O   THR    21      60.852  33.343  70.403  1.00  0.00           O
ATOM    354  N   GLU    22      61.362  32.948  72.502  1.00  0.00           N
ATOM    355  H   GLU    22      61.281  33.365  73.418  1.00  0.00           H
ATOM    356  CA  GLU    22      61.740  31.589  72.310  1.00  0.00           C
ATOM    357  HA  GLU    22      62.428  31.646  71.466  1.00  0.00           H
ATOM    358  CB  GLU    22      62.430  31.021  73.606  1.00  0.00           C
ATOM    359  HB2 GLU    22      61.745  31.164  74.443  1.00  0.00           H
ATOM    360  HB3 GLU    22      62.623  29.949  73.568  1.00  0.00           H
ATOM    361  CG  GLU    22      63.742  31.725  73.948  1.00  0.00           C
ATOM    362  HG2 GLU    22      63.564  32.798  73.878  1.00  0.00           H
ATOM    363  HG3 GLU    22      63.904  31.645  75.023  1.00  0.00           H
ATOM    364  CD  GLU    22      64.976  31.280  73.158  1.00  0.00           C
ATOM    365  OE1 GLU    22      65.382  30.127  73.352  1.00  0.00           O
ATOM    366  OE2 GLU    22      65.453  32.086  72.364  1.00  0.00           O
ATOM    367  C   GLU    22      60.691  30.609  71.800  1.00  0.00           C
ATOM    368  O   GLU    22      60.965  29.609  71.121  1.00  0.00           O
ATOM    369  N   THR    23      59.406  30.898  72.142  1.00  0.00           N
ATOM    370  H   THR    23      59.194  31.716  72.696  1.00  0.00           H
ATOM    371  CA  THR    23      58.250  30.213  71.383  1.00  0.00           C
ATOM    372  HA  THR    23      58.492  29.176  71.147  1.00  0.00           H
ATOM    373  CB  THR    23      56.940  30.326  72.248  1.00  0.00           C
ATOM    374  HB  THR    23      56.792  31.318  72.673  1.00  0.00           H
ATOM    375  CG2 THR    23      55.699  29.998  71.396  1.00  0.00           C
ATOM    376 HG21 THR    23      55.238  30.750  70.756  1.00  0.00           H
ATOM    377 HG22 THR    23      54.933  29.817  72.150  1.00  0.00           H
ATOM    378 HG23 THR    23      55.829  29.070  70.837  1.00  0.00           H
ATOM    379  OG1 THR    23      57.050  29.414  73.234  1.00  0.00           O
ATOM    380  HG1 THR    23      57.825  29.628  73.759  1.00  0.00           H
ATOM    381  C   THR    23      57.981  30.821  69.994  1.00  0.00           C
ATOM    382  O   THR    23      57.873  30.027  69.035  1.00  0.00           O
ATOM    383  N   LEU    24      57.835  32.184  69.810  1.00  0.00           N
ATOM    384  H   LEU    24      57.794  32.690  70.683  1.00  0.00           H
ATOM    385  CA  LEU    24      57.599  32.730  68.474  1.00  0.00           C
ATOM    386  HA  LEU    24      56.721  32.317  67.979  1.00  0.00           H
ATOM    387  CB  LEU    24      57.364  34.326  68.512  1.00  0.00           C
ATOM    388  HB2 LEU    24      58.284  34.784  68.876  1.00  0.00           H
ATOM    389  HB3 LEU    24      57.253  34.617  67.466  1.00  0.00           H
ATOM    390  CG  LEU    24      56.158  34.892  69.192  1.00  0.00           C
ATOM    391  HG  LEU    24      55.987  34.403  70.150  1.00  0.00           H
ATOM    392  CD1 LEU    24      56.257  36.341  69.481  1.00  0.00           C
ATOM    393 HD11 LEU    24      57.154  36.549  70.066  1.00  0.00           H
ATOM    394 HD12 LEU    24      55.385  36.516  70.110  1.00  0.00           H
ATOM    395 HD13 LEU    24      56.198  36.951  68.581  1.00  0.00           H
ATOM    396  CD2 LEU    24      54.843  34.651  68.479  1.00  0.00           C
ATOM    397 HD21 LEU    24      53.992  34.873  69.122  1.00  0.00           H
ATOM    398 HD22 LEU    24      54.805  35.120  67.494  1.00  0.00           H
ATOM    399 HD23 LEU    24      54.797  33.582  68.272  1.00  0.00           H
ATOM    400  C   LEU    24      58.722  32.474  67.501  1.00  0.00           C
ATOM    401  O   LEU    24      58.569  32.543  66.307  1.00  0.00           O
ATOM    402  N   GLN    25      59.932  32.303  68.008  1.00  0.00           N
ATOM    403  H   GLN    25      60.068  32.483  68.992  1.00  0.00           H
ATOM    404  CA  GLN    25      61.093  31.927  67.293  1.00  0.00           C
ATOM    405  HA  GLN    25      61.221  32.567  66.421  1.00  0.00           H
ATOM    406  CB  GLN    25      62.358  32.080  68.115  1.00  0.00           C
ATOM    407  HB2 GLN    25      62.540  33.086  68.496  1.00  0.00           H
ATOM    408  HB3 GLN    25      62.434  31.597  69.090  1.00  0.00           H
ATOM    409  CG  GLN    25      63.637  31.722  67.316  1.00  0.00           C
ATOM    410  HG2 GLN    25      63.512  31.971  66.262  1.00  0.00           H
ATOM    411  HG3 GLN    25      64.483  32.307  67.676  1.00  0.00           H
ATOM    412  CD  GLN    25      64.098  30.323  67.574  1.00  0.00           C
ATOM    413  OE1 GLN    25      64.089  29.783  68.683  1.00  0.00           O
ATOM    414  NE2 GLN    25      64.562  29.644  66.597  1.00  0.00           N
ATOM    415 HE21 GLN    25      64.555  28.642  66.717  1.00  0.00           H
ATOM    416 HE22 GLN    25      64.686  30.166  65.740  1.00  0.00           H
ATOM    417  C   GLN    25      60.867  30.479  66.751  1.00  0.00           C
ATOM    418  O   GLN    25      61.007  30.344  65.541  1.00  0.00           O
ATOM    419  N   ALA    26      60.632  29.435  67.530  1.00  0.00           N
ATOM    420  H   ALA    26      60.541  29.690  68.503  1.00  0.00           H
ATOM    421  CA  ALA    26      60.343  28.055  67.132  1.00  0.00           C
ATOM    422  HA  ALA    26      61.160  27.736  66.487  1.00  0.00           H
ATOM    423  CB  ALA    26      60.311  27.180  68.323  1.00  0.00           C
ATOM    424  HB1 ALA    26      59.980  26.218  67.935  1.00  0.00           H
ATOM    425  HB2 ALA    26      59.656  27.696  69.026  1.00  0.00           H
ATOM    426  HB3 ALA    26      61.289  27.027  68.779  1.00  0.00           H
ATOM    427  C   ALA    26      59.071  27.820  66.280  1.00  0.00           C
ATOM    428  O   ALA    26      59.057  26.982  65.352  1.00  0.00           O
ATOM    429  N   VAL    27      58.085  28.694  66.447  1.00  0.00           N
ATOM    430  H   VAL    27      58.182  29.415  67.148  1.00  0.00           H
ATOM    431  CA  VAL    27      56.958  28.719  65.456  1.00  0.00           C
ATOM    432  HA  VAL    27      56.550  27.714  65.347  1.00  0.00           H
ATOM    433  CB  VAL    27      55.823  29.582  65.773  1.00  0.00           C
ATOM    434  HB  VAL    27      56.272  30.575  65.811  1.00  0.00           H
ATOM    435  CG1 VAL    27      54.683  29.511  64.742  1.00  0.00           C
ATOM    436 HG11 VAL    27      54.561  28.515  64.316  1.00  0.00           H
ATOM    437 HG12 VAL    27      53.737  29.755  65.228  1.00  0.00           H
ATOM    438 HG13 VAL    27      54.878  30.100  63.846  1.00  0.00           H
ATOM    439  CG2 VAL    27      55.176  29.218  67.118  1.00  0.00           C
ATOM    440 HG21 VAL    27      55.791  28.873  67.948  1.00  0.00           H
ATOM    441 HG22 VAL    27      54.529  28.344  67.046  1.00  0.00           H
ATOM    442 HG23 VAL    27      54.575  30.084  67.397  1.00  0.00           H
ATOM    443  C   VAL    27      57.570  29.098  64.105  1.00  0.00           C
ATOM    444  O   VAL    27      57.290  28.450  63.090  1.00  0.00           O
ATOM    445  N   THR    28      58.343  30.225  64.025  1.00  0.00           N
ATOM    446  H   THR    28      58.523  30.700  64.898  1.00  0.00           H
ATOM    447  CA  THR    28      58.734  30.817  62.745  1.00  0.00           C
ATOM    448  HA  THR    28      57.869  30.844  62.083  1.00  0.00           H
ATOM    449  CB  THR    28      59.321  32.160  63.047  1.00  0.00           C
ATOM    450  HB  THR    28      60.133  32.046  63.765  1.00  0.00           H
ATOM    451  CG2 THR    28      59.947  32.948  61.920  1.00  0.00           C
ATOM    452 HG21 THR    28      60.683  32.363  61.368  1.00  0.00           H
ATOM    453 HG22 THR    28      60.430  33.833  62.335  1.00  0.00           H
ATOM    454 HG23 THR    28      59.083  33.156  61.289  1.00  0.00           H
ATOM    455  OG1 THR    28      58.253  32.892  63.685  1.00  0.00           O
ATOM    456  HG1 THR    28      58.410  32.782  64.627  1.00  0.00           H
ATOM    457  C   THR    28      59.712  29.877  62.020  1.00  0.00           C
ATOM    458  O   THR    28      59.581  29.668  60.833  1.00  0.00           O
ATOM    459  N   LYS    29      60.694  29.374  62.736  1.00  0.00           N
ATOM    460  H   LYS    29      60.814  29.659  63.698  1.00  0.00           H
ATOM    461  CA  LYS    29      61.591  28.350  62.259  1.00  0.00           C
ATOM    462  HA  LYS    29      62.000  28.821  61.365  1.00  0.00           H
ATOM    463  CB  LYS    29      62.788  28.139  63.239  1.00  0.00           C
ATOM    464  HB2 LYS    29      63.415  29.030  63.241  1.00  0.00           H
ATOM    465  HB3 LYS    29      62.467  28.036  64.276  1.00  0.00           H
ATOM    466  CG  LYS    29      63.704  26.909  62.874  1.00  0.00           C
ATOM    467  HG2 LYS    29      63.149  25.979  62.753  1.00  0.00           H
ATOM    468  HG3 LYS    29      64.165  27.168  61.920  1.00  0.00           H
ATOM    469  CD  LYS    29      64.766  26.643  63.952  1.00  0.00           C
ATOM    470  HD2 LYS    29      65.301  27.566  64.173  1.00  0.00           H
ATOM    471  HD3 LYS    29      64.236  26.360  64.861  1.00  0.00           H
ATOM    472  CE  LYS    29      65.673  25.492  63.505  1.00  0.00           C
ATOM    473  HE2 LYS    29      65.986  25.631  62.469  1.00  0.00           H
ATOM    474  HE3 LYS    29      66.619  25.474  64.045  1.00  0.00           H
ATOM    475  NZ  LYS    29      65.017  24.195  63.500  1.00  0.00           N
ATOM    476  HZ1 LYS    29      64.990  23.935  64.475  1.00  0.00           H
ATOM    477  HZ2 LYS    29      65.618  23.544  63.015  1.00  0.00           H
ATOM    478  HZ3 LYS    29      64.129  24.175  63.020  1.00  0.00           H
ATOM    479  C   LYS    29      60.882  27.087  61.709  1.00  0.00           C
ATOM    480  O   LYS    29      61.257  26.621  60.620  1.00  0.00           O
ATOM    481  N   HIE    30      59.718  26.615  62.253  1.00  0.00           N
ATOM    482  H   HIE    30      59.414  27.063  63.106  1.00  0.00           H
ATOM    483  CA  HIE    30      58.904  25.436  61.834  1.00  0.00           C
ATOM    484  HA  HIE    30      59.617  24.670  61.533  1.00  0.00           H
ATOM    485  CB  HIE    30      58.209  24.738  63.102  1.00  0.00           C
ATOM    486  HB2 HIE    30      59.020  24.392  63.742  1.00  0.00           H
ATOM    487  HB3 HIE    30      57.498  25.429  63.556  1.00  0.00           H
ATOM    488  CG  HIE    30      57.525  23.462  62.760  1.00  0.00           C
ATOM    489  ND1 HIE    30      58.114  22.182  62.496  1.00  0.00           N
ATOM    490  CE1 HIE    30      57.172  21.223  62.452  1.00  0.00           C
ATOM    491  HE1 HIE    30      57.314  20.163  62.305  1.00  0.00           H
ATOM    492  NE2 HIE    30      55.936  21.877  62.588  1.00  0.00           N
ATOM    493  HE2 HIE    30      55.059  21.410  62.412  1.00  0.00           H
ATOM    494  CD2 HIE    30      56.155  23.208  62.837  1.00  0.00           C
ATOM    495  HD2 HIE    30      55.309  23.857  63.007  1.00  0.00           H
ATOM    496  C   HIE    30      57.958  25.676  60.678  1.00  0.00           C
ATOM    497  O   HIE    30      57.602  24.828  59.829  1.00  0.00           O
ATOM    498  N   PHE    31      57.593  26.939  60.544  1.00  0.00           N
ATOM    499  H   PHE    31      57.933  27.497  61.314  1.00  0.00           H
ATOM    500  CA  PHE    31      56.849  27.565  59.491  1.00  0.00           C
ATOM    501  HA  PHE    31      55.955  27.001  59.226  1.00  0.00           H
ATOM    502  CB  PHE    31      56.367  28.961  59.817  1.00  0.00           C
ATOM    503  HB2 PHE    31      56.708  29.299  60.797  1.00  0.00           H
ATOM    504  HB3 PHE    31      56.849  29.641  59.114  1.00  0.00           H
ATOM    505  CG  PHE    31      54.886  29.164  59.720  1.00  0.00           C
ATOM    506  CD1 PHE    31      54.213  28.735  58.573  1.00  0.00           C
ATOM    507  HD1 PHE    31      54.800  28.237  57.815  1.00  0.00           H
ATOM    508  CE1 PHE    31      52.860  29.029  58.444  1.00  0.00           C
ATOM    509  HE1 PHE    31      52.283  28.715  57.587  1.00  0.00           H
ATOM    510  CZ  PHE    31      52.218  29.631  59.470  1.00  0.00           C
ATOM    511  HZ  PHE    31      51.146  29.666  59.348  1.00  0.00           H
ATOM    512  CE2 PHE    31      52.880  30.097  60.632  1.00  0.00           C
ATOM    513  HE2 PHE    31      52.302  30.606  61.389  1.00  0.00           H
ATOM    514  CD2 PHE    31      54.237  29.859  60.771  1.00  0.00           C
ATOM    515  HD2 PHE    31      54.689  30.156  61.705  1.00  0.00           H
ATOM    516  C   PHE    31      57.721  27.563  58.239  1.00  0.00           C
ATOM    517  O   PHE    31      57.198  27.273  57.147  1.00  0.00           O
ATOM    518  N   ILE    32      59.022  27.899  58.371  1.00  0.00           N
ATOM    519  H   ILE    32      59.372  28.372  59.192  1.00  0.00           H
ATOM    520  CA  ILE    32      59.894  27.745  57.191  1.00  0.00           C
ATOM    521  HA  ILE    32      59.420  28.399  56.459  1.00  0.00           H
ATOM    522  CB  ILE    32      61.333  28.240  57.340  1.00  0.00           C
ATOM    523  HB  ILE    32      61.840  27.647  58.103  1.00  0.00           H
ATOM    524  CG2 ILE    32      61.998  28.206  55.951  1.00  0.00           C
ATOM    525 HG21 ILE    32      62.286  27.187  55.693  1.00  0.00           H
ATOM    526 HG22 ILE    32      62.835  28.876  55.755  1.00  0.00           H
ATOM    527 HG23 ILE    32      61.202  28.346  55.219  1.00  0.00           H
ATOM    528  CG1 ILE    32      61.245  29.715  57.742  1.00  0.00           C
ATOM    529 HG12 ILE    32      61.052  30.421  56.935  1.00  0.00           H
ATOM    530 HG13 ILE    32      60.617  29.752  58.633  1.00  0.00           H
ATOM    531  CD1 ILE    32      62.556  30.045  58.435  1.00  0.00           C
ATOM    532 HD11 ILE    32      62.736  29.558  59.393  1.00  0.00           H
ATOM    533 HD12 ILE    32      62.403  31.104  58.650  1.00  0.00           H
ATOM    534 HD13 ILE    32      63.464  29.915  57.847  1.00  0.00           H
ATOM    535  C   ILE    32      59.908  26.321  56.595  1.00  0.00           C
ATOM    536  O   ILE    32      59.641  26.107  55.416  1.00  0.00           O
ATOM    537  N   SER    33      60.022  25.399  57.518  1.00  0.00           N
ATOM    538  H   SER    33      60.349  25.685  58.431  1.00  0.00           H
ATOM    539  CA  SER    33      59.880  24.000  57.309  1.00  0.00           C
ATOM    540  HA  SER    33      60.710  23.798  56.632  1.00  0.00           H
ATOM    541  CB  SER    33      60.099  23.342  58.630  1.00  0.00           C
ATOM    542  HB2 SER    33      59.339  23.658  59.344  1.00  0.00           H
ATOM    543  HB3 SER    33      60.152  22.260  58.514  1.00  0.00           H
ATOM    544  OG  SER    33      61.415  23.678  59.178  1.00  0.00           O
ATOM    545  HG  SER    33      62.078  23.516  58.502  1.00  0.00           H
ATOM    546  C   SER    33      58.618  23.612  56.632  1.00  0.00           C
ATOM    547  O   SER    33      58.648  22.991  55.617  1.00  0.00           O
ATOM    548  N   GLU    34      57.410  23.940  57.155  1.00  0.00           N
ATOM    549  H   GLU    34      57.449  24.413  58.046  1.00  0.00           H
ATOM    550  CA  GLU    34      56.083  23.455  56.600  1.00  0.00           C
ATOM    551  HA  GLU    34      56.096  22.433  56.219  1.00  0.00           H
ATOM    552  CB  GLU    34      54.933  23.692  57.483  1.00  0.00           C
ATOM    553  HB2 GLU    34      55.031  24.705  57.873  1.00  0.00           H
ATOM    554  HB3 GLU    34      53.977  23.567  56.976  1.00  0.00           H
ATOM    555  CG  GLU    34      55.016  22.808  58.770  1.00  0.00           C
ATOM    556  HG2 GLU    34      55.820  23.003  59.479  1.00  0.00           H
ATOM    557  HG3 GLU    34      54.169  23.003  59.428  1.00  0.00           H
ATOM    558  CD  GLU    34      54.908  21.337  58.419  1.00  0.00           C
ATOM    559  OE1 GLU    34      54.101  21.095  57.433  1.00  0.00           O
ATOM    560  OE2 GLU    34      55.623  20.461  58.973  1.00  0.00           O
ATOM    561  C   GLU    34      55.769  24.256  55.296  1.00  0.00           C
ATOM    562  O   GLU    34      55.069  23.635  54.416  1.00  0.00           O
ATOM    563  N   LEU    35      56.180  25.512  55.149  1.00  0.00           N
ATOM    564  H   LEU    35      56.770  25.977  55.824  1.00  0.00           H
ATOM    565  CA  LEU    35      55.921  26.230  53.902  1.00  0.00           C
ATOM    566  HA  LEU    35      54.866  26.359  53.660  1.00  0.00           H
ATOM    567  CB  LEU    35      56.543  27.633  54.086  1.00  0.00           C
ATOM    568  HB2 LEU    35      57.535  27.631  54.536  1.00  0.00           H
ATOM    569  HB3 LEU    35      56.586  28.043  53.077  1.00  0.00           H
ATOM    570  CG  LEU    35      55.611  28.521  54.904  1.00  0.00           C
ATOM    571  HG  LEU    35      55.165  28.017  55.761  1.00  0.00           H
ATOM    572  CD1 LEU    35      56.354  29.767  55.407  1.00  0.00           C
ATOM    573 HD11 LEU    35      55.718  30.429  55.995  1.00  0.00           H
ATOM    574 HD12 LEU    35      56.871  30.327  54.628  1.00  0.00           H
ATOM    575 HD13 LEU    35      57.155  29.509  56.100  1.00  0.00           H
ATOM    576  CD2 LEU    35      54.430  29.055  54.089  1.00  0.00           C
ATOM    577 HD21 LEU    35      53.591  28.360  54.086  1.00  0.00           H
ATOM    578 HD22 LEU    35      54.046  29.975  54.531  1.00  0.00           H
ATOM    579 HD23 LEU    35      54.810  29.236  53.084  1.00  0.00           H
ATOM    580  C   LEU    35      56.639  25.506  52.734  1.00  0.00           C
ATOM    581  O   LEU    35      56.084  25.328  51.612  1.00  0.00           O
ATOM    582  N   GLU    36      57.876  25.179  52.989  1.00  0.00           N
ATOM    583  H   GLU    36      58.304  25.516  53.839  1.00  0.00           H
ATOM    584  CA  GLU    36      58.846  24.452  52.074  1.00  0.00           C
ATOM    585  HA  GLU    36      58.846  24.914  51.087  1.00  0.00           H
ATOM    586  CB  GLU    36      60.243  24.525  52.681  1.00  0.00           C
ATOM    587  HB2 GLU    36      60.556  25.431  53.197  1.00  0.00           H
ATOM    588  HB3 GLU    36      60.139  23.890  53.562  1.00  0.00           H
ATOM    589  CG  GLU    36      61.417  24.005  51.836  1.00  0.00           C
ATOM    590  HG2 GLU    36      62.248  23.761  52.498  1.00  0.00           H
ATOM    591  HG3 GLU    36      61.240  23.111  51.238  1.00  0.00           H
ATOM    592  CD  GLU    36      61.899  25.170  50.913  1.00  0.00           C
ATOM    593  OE1 GLU    36      63.112  25.485  50.878  1.00  0.00           O
ATOM    594  OE2 GLU    36      61.035  25.804  50.230  1.00  0.00           O
ATOM    595  C   GLU    36      58.484  22.956  51.891  1.00  0.00           C
ATOM    596  O   GLU    36      58.632  22.483  50.771  1.00  0.00           O
ATOM    597  N   LYS    37      57.840  22.352  52.890  1.00  0.00           N
ATOM    598  H   LYS    37      57.924  22.771  53.805  1.00  0.00           H
ATOM    599  CA  LYS    37      57.174  21.056  52.749  1.00  0.00           C
ATOM    600  HA  LYS    37      57.894  20.369  52.301  1.00  0.00           H
ATOM    601  CB  LYS    37      56.857  20.504  54.139  1.00  0.00           C
ATOM    602  HB2 LYS    37      57.795  20.515  54.694  1.00  0.00           H
ATOM    603  HB3 LYS    37      56.047  21.077  54.594  1.00  0.00           H
ATOM    604  CG  LYS    37      56.386  19.054  53.945  1.00  0.00           C
ATOM    605  HG2 LYS    37      55.536  19.124  53.266  1.00  0.00           H
ATOM    606  HG3 LYS    37      57.227  18.486  53.547  1.00  0.00           H
ATOM    607  CD  LYS    37      56.134  18.385  55.246  1.00  0.00           C
ATOM    608  HD2 LYS    37      57.075  18.229  55.775  1.00  0.00           H
ATOM    609  HD3 LYS    37      55.535  18.978  55.937  1.00  0.00           H
ATOM    610  CE  LYS    37      55.323  17.117  54.979  1.00  0.00           C
ATOM    611  HE2 LYS    37      54.407  17.457  54.495  1.00  0.00           H
ATOM    612  HE3 LYS    37      55.725  16.351  54.315  1.00  0.00           H
ATOM    613  NZ  LYS    37      54.864  16.393  56.160  1.00  0.00           N
ATOM    614  HZ1 LYS    37      55.083  16.952  56.972  1.00  0.00           H
ATOM    615  HZ2 LYS    37      55.371  15.538  56.334  1.00  0.00           H
ATOM    616  HZ3 LYS    37      53.883  16.152  56.192  1.00  0.00           H
ATOM    617  C   LYS    37      55.925  21.191  51.866  1.00  0.00           C
ATOM    618  O   LYS    37      55.761  20.365  50.943  1.00  0.00           O
ATOM    619  N   GLY    38      55.110  22.255  52.012  1.00  0.00           N
ATOM    620  H   GLY    38      55.125  22.840  52.836  1.00  0.00           H
ATOM    621  CA  GLY    38      53.895  22.478  51.052  1.00  0.00           C
ATOM    622  HA2 GLY    38      53.259  21.597  51.132  1.00  0.00           H
ATOM    623  HA3 GLY    38      53.334  23.337  51.418  1.00  0.00           H
ATOM    624  C   GLY    38      54.195  22.823  49.595  1.00  0.00           C
ATOM    625  O   GLY    38      53.502  22.516  48.624  1.00  0.00           O
ATOM    626  N   LEU    39      55.430  23.390  49.371  1.00  0.00           N
ATOM    627  H   LEU    39      55.895  23.805  50.165  1.00  0.00           H
ATOM    628  CA  LEU    39      56.135  23.669  48.114  1.00  0.00           C
ATOM    629  HA  LEU    39      55.409  24.033  47.388  1.00  0.00           H
ATOM    630  CB  LEU    39      57.216  24.731  48.301  1.00  0.00           C
ATOM    631  HB2 LEU    39      57.809  24.519  49.190  1.00  0.00           H
ATOM    632  HB3 LEU    39      57.764  24.595  47.369  1.00  0.00           H
ATOM    633  CG  LEU    39      56.614  26.110  48.463  1.00  0.00           C
ATOM    634  HG  LEU    39      55.700  26.173  49.053  1.00  0.00           H
ATOM    635  CD1 LEU    39      57.604  27.041  49.121  1.00  0.00           C
ATOM    636 HD11 LEU    39      57.676  26.823  50.187  1.00  0.00           H
ATOM    637 HD12 LEU    39      57.195  28.044  48.996  1.00  0.00           H
ATOM    638 HD13 LEU    39      58.564  26.975  48.610  1.00  0.00           H
ATOM    639  CD2 LEU    39      56.125  26.714  47.157  1.00  0.00           C
ATOM    640 HD21 LEU    39      55.433  27.514  47.417  1.00  0.00           H
ATOM    641 HD22 LEU    39      57.039  27.040  46.661  1.00  0.00           H
ATOM    642 HD23 LEU    39      55.758  25.947  46.474  1.00  0.00           H
ATOM    643  C   LEU    39      56.810  22.431  47.555  1.00  0.00           C
ATOM    644  O   LEU    39      57.102  22.344  46.341  1.00  0.00           O
ATOM    645  N   SER    40      57.194  21.467  48.421  1.00  0.00           N
ATOM    646  H   SER    40      57.042  21.627  49.407  1.00  0.00           H
ATOM    647  CA  SER    40      57.911  20.249  47.904  1.00  0.00           C
ATOM    648  HA  SER    40      58.762  20.552  47.294  1.00  0.00           H
ATOM    649  CB  SER    40      58.469  19.402  49.094  1.00  0.00           C
ATOM    650  HB2 SER    40      59.315  18.815  48.737  1.00  0.00           H
ATOM    651  HB3 SER    40      58.801  20.217  49.735  1.00  0.00           H
ATOM    652  OG  SER    40      57.526  18.638  49.851  1.00  0.00           O
ATOM    653  HG  SER    40      56.885  19.244  50.229  1.00  0.00           H
ATOM    654  C   SER    40      57.021  19.393  46.999  1.00  0.00           C
ATOM    655  O   SER    40      55.830  19.460  46.958  1.00  0.00           O
ATOM    656  N   LYS    41      57.560  18.522  46.160  1.00  0.00           N
ATOM    657  H   LYS    41      58.570  18.513  46.179  1.00  0.00           H
ATOM    658  CA  LYS    41      56.843  17.689  45.266  1.00  0.00           C
ATOM    659  HA  LYS    41      56.010  18.229  44.815  1.00  0.00           H
ATOM    660  CB  LYS    41      57.637  17.324  44.041  1.00  0.00           C
ATOM    661  HB2 LYS    41      58.174  18.225  43.744  1.00  0.00           H
ATOM    662  HB3 LYS    41      58.399  16.598  44.324  1.00  0.00           H
ATOM    663  CG  LYS    41      56.782  16.883  42.845  1.00  0.00           C
ATOM    664  HG2 LYS    41      56.248  15.987  43.162  1.00  0.00           H
ATOM    665  HG3 LYS    41      56.146  17.690  42.480  1.00  0.00           H
ATOM    666  CD  LYS    41      57.615  16.651  41.634  1.00  0.00           C
ATOM    667  HD2 LYS    41      58.326  17.461  41.471  1.00  0.00           H
ATOM    668  HD3 LYS    41      58.054  15.669  41.808  1.00  0.00           H
ATOM    669  CE  LYS    41      56.813  16.491  40.414  1.00  0.00           C
ATOM    670  HE2 LYS    41      55.898  15.920  40.576  1.00  0.00           H
ATOM    671  HE3 LYS    41      56.452  17.467  40.088  1.00  0.00           H
ATOM    672  NZ  LYS    41      57.635  15.844  39.403  1.00  0.00           N
ATOM    673  HZ1 LYS    41      58.014  14.965  39.723  1.00  0.00           H
ATOM    674  HZ2 LYS    41      58.351  16.476  39.075  1.00  0.00           H
ATOM    675  HZ3 LYS    41      57.141  15.548  38.573  1.00  0.00           H
ATOM    676  C   LYS    41      56.162  16.523  46.046  1.00  0.00           C
ATOM    677  O   LYS    41      54.996  16.156  45.740  1.00  0.00           O
ATOM    678  N   LYS    42      56.709  16.132  47.189  1.00  0.00           N
ATOM    679  H   LYS    42      57.701  16.260  47.325  1.00  0.00           H
ATOM    680  CA  LYS    42      56.043  15.339  48.196  1.00  0.00           C
ATOM    681  HA  LYS    42      55.723  14.435  47.678  1.00  0.00           H
ATOM    682  CB  LYS    42      57.036  14.929  49.290  1.00  0.00           C
ATOM    683  HB2 LYS    42      57.756  14.314  48.752  1.00  0.00           H
ATOM    684  HB3 LYS    42      57.499  15.793  49.766  1.00  0.00           H
ATOM    685  CG  LYS    42      56.431  14.106  50.402  1.00  0.00           C
ATOM    686  HG2 LYS    42      55.800  14.791  50.968  1.00  0.00           H
ATOM    687  HG3 LYS    42      55.944  13.211  50.016  1.00  0.00           H
ATOM    688  CD  LYS    42      57.453  13.709  51.437  1.00  0.00           C
ATOM    689  HD2 LYS    42      57.977  12.919  50.899  1.00  0.00           H
ATOM    690  HD3 LYS    42      58.194  14.489  51.614  1.00  0.00           H
ATOM    691  CE  LYS    42      57.038  13.108  52.801  1.00  0.00           C
ATOM    692  HE2 LYS    42      57.975  13.102  53.359  1.00  0.00           H
ATOM    693  HE3 LYS    42      56.310  13.755  53.290  1.00  0.00           H
ATOM    694  NZ  LYS    42      56.559  11.713  52.626  1.00  0.00           N
ATOM    695  HZ1 LYS    42      56.315  11.370  53.543  1.00  0.00           H
ATOM    696  HZ2 LYS    42      57.301  11.081  52.359  1.00  0.00           H
ATOM    697  HZ3 LYS    42      55.826  11.550  51.949  1.00  0.00           H
ATOM    698  C   LYS    42      54.804  16.109  48.745  1.00  0.00           C
ATOM    699  O   LYS    42      53.744  15.627  48.707  1.00  0.00           O
ATOM    700  N   GLY    43      54.952  17.393  49.123  1.00  0.00           N
ATOM    701  H   GLY    43      55.876  17.771  48.974  1.00  0.00           H
ATOM    702  CA  GLY    43      53.933  18.256  49.723  1.00  0.00           C
ATOM    703  HA2 GLY    43      54.047  19.318  49.502  1.00  0.00           H
ATOM    704  HA3 GLY    43      52.966  18.110  49.242  1.00  0.00           H
ATOM    705  C   GLY    43      53.789  18.191  51.314  1.00  0.00           C
ATOM    706  O   GLY    43      54.398  17.414  52.029  1.00  0.00           O
ATOM    707  N   GLY    44      52.881  19.029  51.787  1.00  0.00           N
ATOM    708  H   GLY    44      52.517  19.683  51.110  1.00  0.00           H
ATOM    709  CA  GLY    44      52.451  19.318  53.210  1.00  0.00           C
ATOM    710  HA2 GLY    44      52.795  18.596  53.950  1.00  0.00           H
ATOM    711  HA3 GLY    44      52.959  20.245  53.473  1.00  0.00           H
ATOM    712  C   GLY    44      50.952  19.622  53.378  1.00  0.00           C
ATOM    713  O   GLY    44      50.247  19.776  52.387  1.00  0.00           O
ATOM    714  N   ASN    45      50.508  19.720  54.610  1.00  0.00           N
ATOM    715  H   ASN    45      51.227  19.756  55.320  1.00  0.00           H
ATOM    716  CA  ASN    45      49.176  20.068  55.062  1.00  0.00           C
ATOM    717  HA  ASN    45      48.537  19.306  54.617  1.00  0.00           H
ATOM    718  CB  ASN    45      49.088  20.048  56.630  1.00  0.00           C
ATOM    719  HB2 ASN    45      49.803  20.742  57.075  1.00  0.00           H
ATOM    720  HB3 ASN    45      48.093  20.379  56.927  1.00  0.00           H
ATOM    721  CG  ASN    45      49.342  18.625  57.178  1.00  0.00           C
ATOM    722  OD1 ASN    45      49.242  17.685  56.443  1.00  0.00           O
ATOM    723  ND2 ASN    45      49.676  18.488  58.472  1.00  0.00           N
ATOM    724 HD21 ASN    45      49.691  19.290  59.085  1.00  0.00           H
ATOM    725 HD22 ASN    45      49.816  17.540  58.790  1.00  0.00           H
ATOM    726  C   ASN    45      48.752  21.516  54.626  1.00  0.00           C
ATOM    727  O   ASN    45      47.570  21.748  54.450  1.00  0.00           O
ATOM    728  N   ILE    46      49.686  22.478  54.345  1.00  0.00           N
ATOM    729  H   ILE    46      50.622  22.116  54.452  1.00  0.00           H
ATOM    730  CA  ILE    46      49.509  23.751  53.716  1.00  0.00           C
ATOM    731  HA  ILE    46      48.612  24.090  54.231  1.00  0.00           H
ATOM    732  CB  ILE    46      50.623  24.690  54.109  1.00  0.00           C
ATOM    733  HB  ILE    46      51.514  24.170  53.759  1.00  0.00           H
ATOM    734  CG2 ILE    46      50.540  26.142  53.532  1.00  0.00           C
ATOM    735 HG21 ILE    46      51.473  26.637  53.804  1.00  0.00           H
ATOM    736 HG22 ILE    46      49.700  26.696  53.950  1.00  0.00           H
ATOM    737 HG23 ILE    46      50.467  26.204  52.446  1.00  0.00           H
ATOM    738  CG1 ILE    46      50.756  24.886  55.631  1.00  0.00           C
ATOM    739 HG12 ILE    46      49.845  25.316  56.047  1.00  0.00           H
ATOM    740 HG13 ILE    46      50.693  23.905  56.101  1.00  0.00           H
ATOM    741  CD1 ILE    46      51.950  25.583  56.260  1.00  0.00           C
ATOM    742 HD11 ILE    46      51.943  25.176  57.271  1.00  0.00           H
ATOM    743 HD12 ILE    46      51.917  26.671  56.304  1.00  0.00           H
ATOM    744 HD13 ILE    46      52.909  25.310  55.820  1.00  0.00           H
ATOM    745  C   ILE    46      49.375  23.497  52.195  1.00  0.00           C
ATOM    746  O   ILE    46      50.274  22.812  51.653  1.00  0.00           O
ATOM    747  N   PRO    47      48.410  24.090  51.453  1.00  0.00           N
ATOM    748  CD  PRO    47      47.133  24.574  52.029  1.00  0.00           C
ATOM    749  HD2 PRO    47      47.313  25.616  52.291  1.00  0.00           H
ATOM    750  HD3 PRO    47      46.946  23.935  52.895  1.00  0.00           H
ATOM    751  CG  PRO    47      46.102  24.314  50.922  1.00  0.00           C
ATOM    752  HG2 PRO    47      45.268  25.003  51.046  1.00  0.00           H
ATOM    753  HG3 PRO    47      45.708  23.297  50.910  1.00  0.00           H
ATOM    754  CB  PRO    47      46.868  24.487  49.660  1.00  0.00           C
ATOM    755  HB2 PRO    47      47.000  25.562  49.534  1.00  0.00           H
ATOM    756  HB3 PRO    47      46.343  24.068  48.801  1.00  0.00           H
ATOM    757  CA  PRO    47      48.245  23.845  50.035  1.00  0.00           C
ATOM    758  HA  PRO    47      48.174  22.777  49.828  1.00  0.00           H
ATOM    759  C   PRO    47      49.351  24.412  49.136  1.00  0.00           C
ATOM    760  O   PRO    47      49.474  23.864  48.019  1.00  0.00           O
ATOM    761  N   MET    48      49.951  25.557  49.472  1.00  0.00           N
ATOM    762  H   MET    48      49.606  25.963  50.330  1.00  0.00           H
ATOM    763  CA  MET    48      50.894  26.406  48.612  1.00  0.00           C
ATOM    764  HA  MET    48      50.832  27.438  48.957  1.00  0.00           H
ATOM    765  CB  MET    48      52.300  25.792  48.895  1.00  0.00           C
ATOM    766  HB2 MET    48      52.221  24.769  48.530  1.00  0.00           H
ATOM    767  HB3 MET    48      52.972  26.372  48.264  1.00  0.00           H
ATOM    768  CG  MET    48      52.827  25.785  50.341  1.00  0.00           C
ATOM    769  HG2 MET    48      52.316  25.078  50.995  1.00  0.00           H
ATOM    770  HG3 MET    48      53.860  25.443  50.296  1.00  0.00           H
ATOM    771  SD  MET    48      52.846  27.369  51.163  1.00  0.00           S
ATOM    772  CE  MET    48      54.316  28.216  50.540  1.00  0.00           C
ATOM    773  HE1 MET    48      55.190  27.738  50.983  1.00  0.00           H
ATOM    774  HE2 MET    48      54.381  27.973  49.478  1.00  0.00           H
ATOM    775  HE3 MET    48      54.276  29.297  50.666  1.00  0.00           H
ATOM    776  C   MET    48      50.611  26.484  47.083  1.00  0.00           C
ATOM    777  O   MET    48      51.329  25.856  46.242  1.00  0.00           O
ATOM    778  N   ILE    49      49.527  27.172  46.738  1.00  0.00           N
ATOM    779  H   ILE    49      49.071  27.692  47.474  1.00  0.00           H
ATOM    780  CA  ILE    49      49.015  27.199  45.438  1.00  0.00           C
ATOM    781  HA  ILE    49      49.245  26.249  44.955  1.00  0.00           H
ATOM    782  CB  ILE    49      47.476  27.522  45.403  1.00  0.00           C
ATOM    783  HB  ILE    49      47.323  28.468  45.921  1.00  0.00           H
ATOM    784  CG2 ILE    49      46.752  27.701  44.021  1.00  0.00           C
ATOM    785 HG21 ILE    49      46.897  26.750  43.510  1.00  0.00           H
ATOM    786 HG22 ILE    49      47.263  28.381  43.338  1.00  0.00           H
ATOM    787 HG23 ILE    49      45.750  28.118  44.134  1.00  0.00           H
ATOM    788  CG1 ILE    49      46.617  26.546  46.312  1.00  0.00           C
ATOM    789 HG12 ILE    49      46.878  26.596  47.369  1.00  0.00           H
ATOM    790 HG13 ILE    49      45.564  26.826  46.261  1.00  0.00           H
ATOM    791  CD1 ILE    49      46.613  25.070  45.861  1.00  0.00           C
ATOM    792 HD11 ILE    49      47.584  24.613  45.673  1.00  0.00           H
ATOM    793 HD12 ILE    49      46.012  24.922  44.963  1.00  0.00           H
ATOM    794 HD13 ILE    49      46.100  24.476  46.618  1.00  0.00           H
ATOM    795  C   ILE    49      49.649  28.247  44.494  1.00  0.00           C
ATOM    796  O   ILE    49      49.701  29.383  44.882  1.00  0.00           O
ATOM    797  N   PRO    50      50.161  27.856  43.313  1.00  0.00           N
ATOM    798  CD  PRO    50      50.737  26.598  43.078  1.00  0.00           C
ATOM    799  HD2 PRO    50      50.017  25.904  42.647  1.00  0.00           H
ATOM    800  HD3 PRO    50      51.062  26.257  44.060  1.00  0.00           H
ATOM    801  CG  PRO    50      51.845  26.781  42.051  1.00  0.00           C
ATOM    802  HG2 PRO    50      52.052  25.889  41.459  1.00  0.00           H
ATOM    803  HG3 PRO    50      52.641  27.123  42.712  1.00  0.00           H
ATOM    804  CB  PRO    50      51.374  27.953  41.218  1.00  0.00           C
ATOM    805  HB2 PRO    50      50.714  27.612  40.421  1.00  0.00           H
ATOM    806  HB3 PRO    50      52.213  28.476  40.759  1.00  0.00           H
ATOM    807  CA  PRO    50      50.696  28.767  42.316  1.00  0.00           C
ATOM    808  HA  PRO    50      51.363  29.443  42.851  1.00  0.00           H
ATOM    809  C   PRO    50      49.640  29.598  41.730  1.00  0.00           C
ATOM    810  O   PRO    50      48.572  29.230  41.281  1.00  0.00           O
ATOM    811  N   GLY    51      49.993  30.867  41.570  1.00  0.00           N
ATOM    812  H   GLY    51      50.844  31.141  42.040  1.00  0.00           H
ATOM    813  CA  GLY    51      49.061  32.013  41.285  1.00  0.00           C
ATOM    814  HA2 GLY    51      48.046  31.697  41.522  1.00  0.00           H
ATOM    815  HA3 GLY    51      49.264  32.816  41.993  1.00  0.00           H
ATOM    816  C   GLY    51      49.092  32.512  39.790  1.00  0.00           C
ATOM    817  O   GLY    51      48.366  33.483  39.418  1.00  0.00           O
ATOM    818  N   TRP    52      49.990  32.005  38.946  1.00  0.00           N
ATOM    819  H   TRP    52      50.615  31.287  39.288  1.00  0.00           H
ATOM    820  CA  TRP    52      50.329  32.330  37.546  1.00  0.00           C
ATOM    821  HA  TRP    52      51.362  31.999  37.444  1.00  0.00           H
ATOM    822  CB  TRP    52      49.381  31.430  36.646  1.00  0.00           C
ATOM    823  HB2 TRP    52      48.329  31.697  36.755  1.00  0.00           H
ATOM    824  HB3 TRP    52      49.654  31.689  35.622  1.00  0.00           H
ATOM    825  CG  TRP    52      49.576  29.988  36.881  1.00  0.00           C
ATOM    826  CD1 TRP    52      48.939  29.187  37.747  1.00  0.00           C
ATOM    827  HD1 TRP    52      48.153  29.557  38.390  1.00  0.00           H
ATOM    828  NE1 TRP    52      49.692  28.037  37.885  1.00  0.00           N
ATOM    829  HE1 TRP    52      49.320  27.289  38.453  1.00  0.00           H
ATOM    830  CE2 TRP    52      50.729  27.988  37.021  1.00  0.00           C
ATOM    831  CZ2 TRP    52      51.802  27.119  36.853  1.00  0.00           C
ATOM    832  HZ2 TRP    52      51.960  26.291  37.528  1.00  0.00           H
ATOM    833  CH2 TRP    52      52.741  27.416  35.829  1.00  0.00           C
ATOM    834  HH2 TRP    52      53.569  26.729  35.740  1.00  0.00           H
ATOM    835  CZ3 TRP    52      52.594  28.584  35.059  1.00  0.00           C
ATOM    836  HZ3 TRP    52      53.411  28.804  34.388  1.00  0.00           H
ATOM    837  CE3 TRP    52      51.496  29.423  35.203  1.00  0.00           C
ATOM    838  HE3 TRP    52      51.351  30.321  34.621  1.00  0.00           H
ATOM    839  CD2 TRP    52      50.593  29.145  36.300  1.00  0.00           C
ATOM    840  C   TRP    52      50.282  33.871  37.232  1.00  0.00           C
ATOM    841  O   TRP    52      50.287  34.308  36.086  1.00  0.00           O
ATOM    842  N   VAL    53      50.340  34.744  38.257  1.00  0.00           N
ATOM    843  H   VAL    53      50.401  34.230  39.124  1.00  0.00           H
ATOM    844  CA  VAL    53      51.042  35.994  38.193  1.00  0.00           C
ATOM    845  HA  VAL    53      50.799  36.487  37.252  1.00  0.00           H
ATOM    846  CB  VAL    53      50.689  36.833  39.418  1.00  0.00           C
ATOM    847  HB  VAL    53      50.962  36.350  40.356  1.00  0.00           H
ATOM    848  CG1 VAL    53      51.474  38.145  39.303  1.00  0.00           C
ATOM    849 HG11 VAL    53      51.399  38.771  38.413  1.00  0.00           H
ATOM    850 HG12 VAL    53      51.255  38.887  40.071  1.00  0.00           H
ATOM    851 HG13 VAL    53      52.548  37.960  39.326  1.00  0.00           H
ATOM    852  CG2 VAL    53      49.234  37.247  39.498  1.00  0.00           C
ATOM    853 HG21 VAL    53      49.029  37.763  40.436  1.00  0.00           H
ATOM    854 HG22 VAL    53      48.619  36.354  39.607  1.00  0.00           H
ATOM    855 HG23 VAL    53      49.015  37.834  38.606  1.00  0.00           H
ATOM    856  C   VAL    53      52.541  35.707  38.150  1.00  0.00           C
ATOM    857  O   VAL    53      53.044  35.084  39.055  1.00  0.00           O
ATOM    858  N   MET    54      53.132  36.078  37.021  1.00  0.00           N
ATOM    859  H   MET    54      52.701  36.734  36.384  1.00  0.00           H
ATOM    860  CA  MET    54      54.538  35.638  36.666  1.00  0.00           C
ATOM    861  HA  MET    54      55.078  35.124  37.460  1.00  0.00           H
ATOM    862  CB  MET    54      54.457  34.589  35.536  1.00  0.00           C
ATOM    863  HB2 MET    54      53.801  34.901  34.723  1.00  0.00           H
ATOM    864  HB3 MET    54      55.405  34.392  35.035  1.00  0.00           H
ATOM    865  CG  MET    54      54.054  33.237  36.054  1.00  0.00           C
ATOM    866  HG2 MET    54      54.639  32.884  36.904  1.00  0.00           H
ATOM    867  HG3 MET    54      53.092  33.476  36.507  1.00  0.00           H
ATOM    868  SD  MET    54      53.898  31.944  34.825  1.00  0.00           S
ATOM    869  CE  MET    54      55.623  31.469  34.937  1.00  0.00           C
ATOM    870  HE1 MET    54      56.293  32.329  34.983  1.00  0.00           H
ATOM    871  HE2 MET    54      55.739  30.811  35.797  1.00  0.00           H
ATOM    872  HE3 MET    54      55.783  30.842  34.059  1.00  0.00           H
ATOM    873  C   MET    54      55.451  36.805  36.299  1.00  0.00           C
ATOM    874  O   MET    54      56.645  36.606  36.051  1.00  0.00           O
ATOM    875  N   ASP    55      54.970  38.040  36.209  1.00  0.00           N
ATOM    876  H   ASP    55      54.011  38.319  36.360  1.00  0.00           H
ATOM    877  CA  ASP    55      55.767  39.280  36.111  1.00  0.00           C
ATOM    878  HA  ASP    55      56.825  39.028  36.172  1.00  0.00           H
ATOM    879  CB  ASP    55      55.381  40.003  34.797  1.00  0.00           C
ATOM    880  HB2 ASP    55      54.455  40.579  34.783  1.00  0.00           H
ATOM    881  HB3 ASP    55      56.172  40.746  34.701  1.00  0.00           H
ATOM    882  CG  ASP    55      55.463  39.039  33.583  1.00  0.00           C
ATOM    883  OD1 ASP    55      56.552  38.659  33.099  1.00  0.00           O
ATOM    884  OD2 ASP    55      54.395  38.731  32.999  1.00  0.00           O
ATOM    885  C   ASP    55      55.584  40.092  37.320  1.00  0.00           C
ATOM    886  O   ASP    55      54.549  39.929  38.010  1.00  0.00           O
ATOM    887  N   PHE    56      56.569  40.993  37.642  1.00  0.00           N
ATOM    888  H   PHE    56      57.392  40.996  37.055  1.00  0.00           H
ATOM    889  CA  PHE    56      56.213  42.232  38.394  1.00  0.00           C
ATOM    890  HA  PHE    56      55.455  41.994  39.140  1.00  0.00           H
ATOM    891  CB  PHE    56      57.409  42.578  39.234  1.00  0.00           C
ATOM    892  HB2 PHE    56      58.183  43.012  38.601  1.00  0.00           H
ATOM    893  HB3 PHE    56      56.986  43.308  39.923  1.00  0.00           H
ATOM    894  CG  PHE    56      58.033  41.472  40.106  1.00  0.00           C
ATOM    895  CD1 PHE    56      57.480  41.277  41.394  1.00  0.00           C
ATOM    896  HD1 PHE    56      56.574  41.805  41.655  1.00  0.00           H
ATOM    897  CE1 PHE    56      58.106  40.485  42.355  1.00  0.00           C
ATOM    898  HE1 PHE    56      57.606  40.402  43.308  1.00  0.00           H
ATOM    899  CZ  PHE    56      59.313  39.864  42.027  1.00  0.00           C
ATOM    900  HZ  PHE    56      59.740  39.105  42.664  1.00  0.00           H
ATOM    901  CE2 PHE    56      59.878  40.084  40.806  1.00  0.00           C
ATOM    902  HE2 PHE    56      60.768  39.566  40.479  1.00  0.00           H
ATOM    903  CD2 PHE    56      59.297  40.918  39.873  1.00  0.00           C
ATOM    904  HD2 PHE    56      59.924  41.244  39.057  1.00  0.00           H
ATOM    905  C   PHE    56      55.647  43.425  37.652  1.00  0.00           C
ATOM    906  O   PHE    56      56.200  43.826  36.624  1.00  0.00           O
ATOM    907  N   PRO    57      54.688  44.150  38.195  1.00  0.00           N
ATOM    908  CD  PRO    57      53.750  43.822  39.290  1.00  0.00           C
ATOM    909  HD2 PRO    57      54.258  44.095  40.215  1.00  0.00           H
ATOM    910  HD3 PRO    57      53.515  42.760  39.216  1.00  0.00           H
ATOM    911  CG  PRO    57      52.532  44.704  39.058  1.00  0.00           C
ATOM    912  HG2 PRO    57      52.067  44.960  40.011  1.00  0.00           H
ATOM    913  HG3 PRO    57      51.880  44.225  38.327  1.00  0.00           H
ATOM    914  CB  PRO    57      53.184  45.966  38.465  1.00  0.00           C
ATOM    915  HB2 PRO    57      53.614  46.528  39.295  1.00  0.00           H
ATOM    916  HB3 PRO    57      52.500  46.547  37.847  1.00  0.00           H
ATOM    917  CA  PRO    57      54.279  45.363  37.628  1.00  0.00           C
ATOM    918  HA  PRO    57      53.922  45.195  36.613  1.00  0.00           H
ATOM    919  C   PRO    57      55.448  46.326  37.605  1.00  0.00           C
ATOM    920  O   PRO    57      56.195  46.443  38.578  1.00  0.00           O
ATOM    921  N   THR    58      55.603  47.083  36.507  1.00  0.00           N
ATOM    922  H   THR    58      55.205  46.615  35.706  1.00  0.00           H
ATOM    923  CA  THR    58      56.577  48.194  36.371  1.00  0.00           C
ATOM    924  HA  THR    58      57.510  47.903  36.855  1.00  0.00           H
ATOM    925  CB  THR    58      57.038  48.377  34.947  1.00  0.00           C
ATOM    926  HB  THR    58      57.757  49.193  35.020  1.00  0.00           H
ATOM    927  CG2 THR    58      57.769  47.218  34.276  1.00  0.00           C
ATOM    928 HG21 THR    58      58.575  46.857  34.916  1.00  0.00           H
ATOM    929 HG22 THR    58      58.232  47.560  33.351  1.00  0.00           H
ATOM    930 HG23 THR    58      57.055  46.442  34.000  1.00  0.00           H
ATOM    931  OG1 THR    58      55.924  48.877  34.127  1.00  0.00           O
ATOM    932  HG1 THR    58      55.207  48.238  34.116  1.00  0.00           H
ATOM    933  C   THR    58      56.169  49.585  36.975  1.00  0.00           C
ATOM    934  O   THR    58      56.921  50.384  37.578  1.00  0.00           O
ATOM    935  N   GLY    59      54.849  49.796  36.948  1.00  0.00           N
ATOM    936  H   GLY    59      54.272  49.020  36.658  1.00  0.00           H
ATOM    937  CA  GLY    59      54.062  50.998  37.130  1.00  0.00           C
ATOM    938  HA2 GLY    59      53.349  50.804  37.931  1.00  0.00           H
ATOM    939  HA3 GLY    59      54.829  51.725  37.402  1.00  0.00           H
ATOM    940  C   GLY    59      53.395  51.515  35.884  1.00  0.00           C
ATOM    941  O   GLY    59      52.467  52.354  35.994  1.00  0.00           O
ATOM    942  N   LYS    60      53.879  51.118  34.657  1.00  0.00           N
ATOM    943  H   LYS    60      54.591  50.402  34.617  1.00  0.00           H
ATOM    944  CA  LYS    60      53.461  51.713  33.408  1.00  0.00           C
ATOM    945  HA  LYS    60      53.096  52.675  33.767  1.00  0.00           H
ATOM    946  CB  LYS    60      54.659  51.881  32.472  1.00  0.00           C
ATOM    947  HB2 LYS    60      55.180  50.939  32.303  1.00  0.00           H
ATOM    948  HB3 LYS    60      54.294  52.138  31.477  1.00  0.00           H
ATOM    949  CG  LYS    60      55.642  52.917  33.096  1.00  0.00           C
ATOM    950  HG2 LYS    60      55.088  53.845  33.241  1.00  0.00           H
ATOM    951  HG3 LYS    60      55.913  52.468  34.050  1.00  0.00           H
ATOM    952  CD  LYS    60      56.944  53.009  32.293  1.00  0.00           C
ATOM    953  HD2 LYS    60      57.608  53.646  32.879  1.00  0.00           H
ATOM    954  HD3 LYS    60      57.265  51.977  32.157  1.00  0.00           H
ATOM    955  CE  LYS    60      56.864  53.534  30.863  1.00  0.00           C
ATOM    956  HE2 LYS    60      56.334  52.878  30.172  1.00  0.00           H
ATOM    957  HE3 LYS    60      56.297  54.459  30.961  1.00  0.00           H
ATOM    958  NZ  LYS    60      58.195  53.935  30.274  1.00  0.00           N
ATOM    959  HZ1 LYS    60      58.472  54.816  30.683  1.00  0.00           H
ATOM    960  HZ2 LYS    60      58.197  53.946  29.263  1.00  0.00           H
ATOM    961  HZ3 LYS    60      58.785  53.134  30.448  1.00  0.00           H
ATOM    962  C   LYS    60      52.220  50.966  32.758  1.00  0.00           C
ATOM    963  O   LYS    60      51.759  51.487  31.745  1.00  0.00           O
ATOM    964  N   GLU    61      51.780  49.863  33.347  1.00  0.00           N
ATOM    965  H   GLU    61      52.250  49.480  34.155  1.00  0.00           H
ATOM    966  CA  GLU    61      50.713  49.127  32.716  1.00  0.00           C
ATOM    967  HA  GLU    61      50.913  48.804  31.694  1.00  0.00           H
ATOM    968  CB  GLU    61      50.391  47.925  33.589  1.00  0.00           C
ATOM    969  HB2 GLU    61      50.060  48.254  34.575  1.00  0.00           H
ATOM    970  HB3 GLU    61      49.699  47.326  32.999  1.00  0.00           H
ATOM    971  CG  GLU    61      51.526  46.887  33.754  1.00  0.00           C
ATOM    972  HG2 GLU    61      51.116  46.064  34.340  1.00  0.00           H
ATOM    973  HG3 GLU    61      51.830  46.591  32.750  1.00  0.00           H
ATOM    974  CD  GLU    61      52.788  47.304  34.508  1.00  0.00           C
ATOM    975  OE1 GLU    61      52.811  48.245  35.332  1.00  0.00           O
ATOM    976  OE2 GLU    61      53.783  46.593  34.448  1.00  0.00           O
ATOM    977  C   GLU    61      49.404  49.952  32.726  1.00  0.00           C
ATOM    978  O   GLU    61      49.165  50.782  33.585  1.00  0.00           O
ATOM    979  N   SER    62      48.760  50.028  31.559  1.00  0.00           N
ATOM    980  H   SER    62      49.124  49.356  30.897  1.00  0.00           H
ATOM    981  CA  SER    62      47.944  51.090  31.040  1.00  0.00           C
ATOM    982  HA  SER    62      47.440  51.596  31.864  1.00  0.00           H
ATOM    983  CB  SER    62      48.734  52.170  30.282  1.00  0.00           C
ATOM    984  HB2 SER    62      49.443  52.707  30.913  1.00  0.00           H
ATOM    985  HB3 SER    62      49.348  51.688  29.521  1.00  0.00           H
ATOM    986  OG  SER    62      47.875  53.131  29.680  1.00  0.00           O
ATOM    987  HG  SER    62      48.248  54.016  29.677  1.00  0.00           H
ATOM    988  C   SER    62      46.777  50.513  30.151  1.00  0.00           C
ATOM    989  O   SER    62      47.078  49.674  29.267  1.00  0.00           O
ATOM    990  N   GLY    63      45.517  50.856  30.375  1.00  0.00           N
ATOM    991  H   GLY    63      45.273  51.533  31.084  1.00  0.00           H
ATOM    992  CA  GLY    63      44.375  50.441  29.547  1.00  0.00           C
ATOM    993  HA2 GLY    63      44.032  51.072  28.727  1.00  0.00           H
ATOM    994  HA3 GLY    63      44.543  49.475  29.073  1.00  0.00           H
ATOM    995  C   GLY    63      43.244  50.159  30.472  1.00  0.00           C
ATOM    996  O   GLY    63      43.403  50.175  31.692  1.00  0.00           O
ATOM    997  N   ASP    64      42.125  49.906  29.892  1.00  0.00           N
ATOM    998  H   ASP    64      42.260  49.752  28.903  1.00  0.00           H
ATOM    999  CA  ASP    64      40.821  49.598  30.481  1.00  0.00           C
ATOM   1000  HA  ASP    64      40.861  50.052  31.471  1.00  0.00           H
ATOM   1001  CB  ASP    64      39.625  50.379  29.957  1.00  0.00           C
ATOM   1002  HB2 ASP    64      39.471  49.997  28.948  1.00  0.00           H
ATOM   1003  HB3 ASP    64      38.704  50.151  30.493  1.00  0.00           H
ATOM   1004  CG  ASP    64      39.713  51.825  29.997  1.00  0.00           C
ATOM   1005  OD1 ASP    64      39.244  52.433  28.973  1.00  0.00           O
ATOM   1006  OD2 ASP    64      40.174  52.442  30.986  1.00  0.00           O
ATOM   1007  C   ASP    64      40.535  48.110  30.685  1.00  0.00           C
ATOM   1008  O   ASP    64      40.596  47.292  29.778  1.00  0.00           O
ATOM   1009  N   PHE    65      40.058  47.749  31.883  1.00  0.00           N
ATOM   1010  H   PHE    65      39.665  48.325  32.614  1.00  0.00           H
ATOM   1011  CA  PHE    65      40.084  46.308  32.305  1.00  0.00           C
ATOM   1012  HA  PHE    65      39.950  45.684  31.421  1.00  0.00           H
ATOM   1013  CB  PHE    65      41.478  45.973  32.807  1.00  0.00           C
ATOM   1014  HB2 PHE    65      41.877  46.834  33.344  1.00  0.00           H
ATOM   1015  HB3 PHE    65      41.430  45.206  33.582  1.00  0.00           H
ATOM   1016  CG  PHE    65      42.526  45.506  31.758  1.00  0.00           C
ATOM   1017  CD1 PHE    65      42.687  44.108  31.437  1.00  0.00           C
ATOM   1018  HD1 PHE    65      42.060  43.431  31.997  1.00  0.00           H
ATOM   1019  CE1 PHE    65      43.696  43.736  30.531  1.00  0.00           C
ATOM   1020  HE1 PHE    65      43.845  42.689  30.316  1.00  0.00           H
ATOM   1021  CZ  PHE    65      44.494  44.646  29.864  1.00  0.00           C
ATOM   1022  HZ  PHE    65      45.312  44.293  29.253  1.00  0.00           H
ATOM   1023  CE2 PHE    65      44.264  46.056  30.105  1.00  0.00           C
ATOM   1024  HE2 PHE    65      45.021  46.675  29.647  1.00  0.00           H
ATOM   1025  CD2 PHE    65      43.288  46.458  31.082  1.00  0.00           C
ATOM   1026  HD2 PHE    65      43.255  47.524  31.253  1.00  0.00           H
ATOM   1027  C   PHE    65      38.968  46.158  33.269  1.00  0.00           C
ATOM   1028  O   PHE    65      38.624  47.137  33.907  1.00  0.00           O
ATOM   1029  N   LEU    66      38.220  45.032  33.333  1.00  0.00           N
ATOM   1030  H   LEU    66      38.439  44.259  32.720  1.00  0.00           H
ATOM   1031  CA  LEU    66      37.244  44.631  34.298  1.00  0.00           C
ATOM   1032  HA  LEU    66      36.898  45.540  34.791  1.00  0.00           H
ATOM   1033  CB  LEU    66      36.003  43.985  33.653  1.00  0.00           C
ATOM   1034  HB2 LEU    66      36.209  43.229  32.895  1.00  0.00           H
ATOM   1035  HB3 LEU    66      35.445  43.450  34.421  1.00  0.00           H
ATOM   1036  CG  LEU    66      35.060  44.986  32.961  1.00  0.00           C
ATOM   1037  HG  LEU    66      35.627  45.655  32.314  1.00  0.00           H
ATOM   1038  CD1 LEU    66      34.065  44.251  32.024  1.00  0.00           C
ATOM   1039 HD11 LEU    66      34.485  43.412  31.467  1.00  0.00           H
ATOM   1040 HD12 LEU    66      33.702  44.928  31.250  1.00  0.00           H
ATOM   1041 HD13 LEU    66      33.269  43.826  32.635  1.00  0.00           H
ATOM   1042  CD2 LEU    66      34.088  45.814  33.849  1.00  0.00           C
ATOM   1043 HD21 LEU    66      33.404  45.137  34.362  1.00  0.00           H
ATOM   1044 HD22 LEU    66      34.759  46.372  34.503  1.00  0.00           H
ATOM   1045 HD23 LEU    66      33.464  46.446  33.218  1.00  0.00           H
ATOM   1046  C   LEU    66      37.772  43.762  35.435  1.00  0.00           C
ATOM   1047  O   LEU    66      38.591  42.894  35.187  1.00  0.00           O
ATOM   1048  N   ALA    67      37.170  43.813  36.591  1.00  0.00           N
ATOM   1049  H   ALA    67      36.391  44.446  36.707  1.00  0.00           H
ATOM   1050  CA  ALA    67      37.470  42.909  37.711  1.00  0.00           C
ATOM   1051  HA  ALA    67      37.967  42.056  37.248  1.00  0.00           H
ATOM   1052  CB  ALA    67      38.489  43.539  38.705  1.00  0.00           C
ATOM   1053  HB1 ALA    67      38.171  44.520  39.057  1.00  0.00           H
ATOM   1054  HB2 ALA    67      39.528  43.545  38.377  1.00  0.00           H
ATOM   1055  HB3 ALA    67      38.529  42.924  39.603  1.00  0.00           H
ATOM   1056  C   ALA    67      36.076  42.570  38.287  1.00  0.00           C
ATOM   1057  O   ALA    67      35.101  43.340  38.126  1.00  0.00           O
ATOM   1058  N   ILE    68      35.966  41.443  39.003  1.00  0.00           N
ATOM   1059  H   ILE    68      36.723  40.775  39.010  1.00  0.00           H
ATOM   1060  CA  ILE    68      34.826  40.951  39.819  1.00  0.00           C
ATOM   1061  HA  ILE    68      34.085  41.664  40.178  1.00  0.00           H
ATOM   1062  CB  ILE    68      34.080  39.910  38.978  1.00  0.00           C
ATOM   1063  HB  ILE    68      34.734  39.131  38.586  1.00  0.00           H
ATOM   1064  CG2 ILE    68      33.112  39.182  39.965  1.00  0.00           C
ATOM   1065 HG21 ILE    68      33.672  38.752  40.794  1.00  0.00           H
ATOM   1066 HG22 ILE    68      32.458  38.474  39.456  1.00  0.00           H
ATOM   1067 HG23 ILE    68      32.450  39.908  40.437  1.00  0.00           H
ATOM   1068  CG1 ILE    68      33.378  40.735  37.824  1.00  0.00           C
ATOM   1069 HG12 ILE    68      32.702  41.459  38.276  1.00  0.00           H
ATOM   1070 HG13 ILE    68      34.095  41.223  37.163  1.00  0.00           H
ATOM   1071  CD1 ILE    68      32.455  39.912  36.923  1.00  0.00           C
ATOM   1072 HD11 ILE    68      31.678  39.398  37.488  1.00  0.00           H
ATOM   1073 HD12 ILE    68      32.987  39.185  36.309  1.00  0.00           H
ATOM   1074 HD13 ILE    68      31.895  40.574  36.261  1.00  0.00           H
ATOM   1075  C   ILE    68      35.359  40.298  41.103  1.00  0.00           C
ATOM   1076  O   ILE    68      36.421  39.671  40.991  1.00  0.00           O
ATOM   1077  N   ASP    69      34.724  40.509  42.240  1.00  0.00           N
ATOM   1078  H   ASP    69      33.957  41.166  42.212  1.00  0.00           H
ATOM   1079  CA  ASP    69      34.974  39.822  43.486  1.00  0.00           C
ATOM   1080  HA  ASP    69      35.659  38.978  43.404  1.00  0.00           H
ATOM   1081  CB  ASP    69      35.540  40.798  44.540  1.00  0.00           C
ATOM   1082  HB2 ASP    69      36.338  41.496  44.287  1.00  0.00           H
ATOM   1083  HB3 ASP    69      34.660  41.362  44.850  1.00  0.00           H
ATOM   1084  CG  ASP    69      35.912  39.908  45.788  1.00  0.00           C
ATOM   1085  OD1 ASP    69      36.188  40.464  46.884  1.00  0.00           O
ATOM   1086  OD2 ASP    69      36.083  38.675  45.625  1.00  0.00           O
ATOM   1087  C   ASP    69      33.648  39.184  43.991  1.00  0.00           C
ATOM   1088  O   ASP    69      32.679  39.901  44.239  1.00  0.00           O
ATOM   1089  N   LEU    70      33.593  37.846  44.216  1.00  0.00           N
ATOM   1090  H   LEU    70      34.424  37.283  44.114  1.00  0.00           H
ATOM   1091  CA  LEU    70      32.354  37.171  44.630  1.00  0.00           C
ATOM   1092  HA  LEU    70      31.501  37.798  44.371  1.00  0.00           H
ATOM   1093  CB  LEU    70      32.102  35.868  43.876  1.00  0.00           C
ATOM   1094  HB2 LEU    70      31.883  36.001  42.817  1.00  0.00           H
ATOM   1095  HB3 LEU    70      33.069  35.366  43.807  1.00  0.00           H
ATOM   1096  CG  LEU    70      31.088  34.799  44.389  1.00  0.00           C
ATOM   1097  HG  LEU    70      31.251  34.693  45.461  1.00  0.00           H
ATOM   1098  CD1 LEU    70      29.625  35.298  44.321  1.00  0.00           C
ATOM   1099 HD11 LEU    70      28.966  34.466  44.570  1.00  0.00           H
ATOM   1100 HD12 LEU    70      29.450  35.470  43.259  1.00  0.00           H
ATOM   1101 HD13 LEU    70      29.433  36.153  44.969  1.00  0.00           H
ATOM   1102  CD2 LEU    70      31.247  33.481  43.679  1.00  0.00           C
ATOM   1103 HD21 LEU    70      31.510  33.665  42.637  1.00  0.00           H
ATOM   1104 HD22 LEU    70      31.961  32.892  44.256  1.00  0.00           H
ATOM   1105 HD23 LEU    70      30.324  32.917  43.801  1.00  0.00           H
ATOM   1106  C   LEU    70      32.401  36.987  46.177  1.00  0.00           C
ATOM   1107  O   LEU    70      33.145  36.177  46.757  1.00  0.00           O
ATOM   1108  N   GLY    71      31.551  37.823  46.882  1.00  0.00           N
ATOM   1109  H   GLY    71      30.951  38.368  46.280  1.00  0.00           H
ATOM   1110  CA  GLY    71      31.298  37.786  48.330  1.00  0.00           C
ATOM   1111  HA2 GLY    71      32.207  37.568  48.892  1.00  0.00           H
ATOM   1112  HA3 GLY    71      30.933  38.718  48.761  1.00  0.00           H
ATOM   1113  C   GLY    71      30.082  36.918  48.634  1.00  0.00           C
ATOM   1114  O   GLY    71      29.195  36.748  47.826  1.00  0.00           O
ATOM   1115  N   GLY    72      30.137  36.392  49.909  1.00  0.00           N
ATOM   1116  H   GLY    72      30.961  36.545  50.472  1.00  0.00           H
ATOM   1117  CA  GLY    72      29.054  35.639  50.544  1.00  0.00           C
ATOM   1118  HA2 GLY    72      28.897  34.742  49.945  1.00  0.00           H
ATOM   1119  HA3 GLY    72      29.297  35.413  51.582  1.00  0.00           H
ATOM   1120  C   GLY    72      27.676  36.288  50.586  1.00  0.00           C
ATOM   1121  O   GLY    72      26.648  35.575  50.637  1.00  0.00           O
ATOM   1122  N   THR    73      27.505  37.617  50.596  1.00  0.00           N
ATOM   1123  H   THR    73      28.375  38.125  50.645  1.00  0.00           H
ATOM   1124  CA  THR    73      26.317  38.370  50.613  1.00  0.00           C
ATOM   1125  HA  THR    73      25.509  37.668  50.407  1.00  0.00           H
ATOM   1126  CB  THR    73      26.104  38.941  52.023  1.00  0.00           C
ATOM   1127  HB  THR    73      26.783  39.759  52.265  1.00  0.00           H
ATOM   1128  CG2 THR    73      24.785  39.609  52.189  1.00  0.00           C
ATOM   1129 HG21 THR    73      24.008  38.969  51.774  1.00  0.00           H
ATOM   1130 HG22 THR    73      24.798  40.562  51.660  1.00  0.00           H
ATOM   1131 HG23 THR    73      24.686  39.829  53.252  1.00  0.00           H
ATOM   1132  OG1 THR    73      26.167  37.888  52.904  1.00  0.00           O
ATOM   1133  HG1 THR    73      27.103  37.677  52.905  1.00  0.00           H
ATOM   1134  C   THR    73      26.187  39.388  49.490  1.00  0.00           C
ATOM   1135  O   THR    73      25.185  39.737  48.945  1.00  0.00           O
ATOM   1136  N   ASN    74      27.330  39.929  49.000  1.00  0.00           N
ATOM   1137  H   ASN    74      28.222  39.667  49.396  1.00  0.00           H
ATOM   1138  CA  ASN    74      27.314  40.873  47.873  1.00  0.00           C
ATOM   1139  HA  ASN    74      26.393  40.971  47.298  1.00  0.00           H
ATOM   1140  CB  ASN    74      27.569  42.228  48.511  1.00  0.00           C
ATOM   1141  HB2 ASN    74      28.611  42.094  48.809  1.00  0.00           H
ATOM   1142  HB3 ASN    74      27.497  42.996  47.743  1.00  0.00           H
ATOM   1143  CG  ASN    74      26.689  42.614  49.728  1.00  0.00           C
ATOM   1144  OD1 ASN    74      25.460  42.788  49.598  1.00  0.00           O
ATOM   1145  ND2 ASN    74      27.255  42.457  50.889  1.00  0.00           N
ATOM   1146 HD21 ASN    74      28.253  42.389  51.027  1.00  0.00           H
ATOM   1147 HD22 ASN    74      26.744  42.697  51.727  1.00  0.00           H
ATOM   1148  C   ASN    74      28.339  40.532  46.779  1.00  0.00           C
ATOM   1149  O   ASN    74      29.481  40.210  47.146  1.00  0.00           O
ATOM   1150  N   LEU    75      27.919  40.584  45.505  1.00  0.00           N
ATOM   1151  H   LEU    75      26.959  40.886  45.420  1.00  0.00           H
ATOM   1152  CA  LEU    75      28.805  40.604  44.387  1.00  0.00           C
ATOM   1153  HA  LEU    75      29.661  40.047  44.768  1.00  0.00           H
ATOM   1154  CB  LEU    75      28.088  39.921  43.221  1.00  0.00           C
ATOM   1155  HB2 LEU    75      27.749  38.904  43.417  1.00  0.00           H
ATOM   1156  HB3 LEU    75      27.265  40.575  42.934  1.00  0.00           H
ATOM   1157  CG  LEU    75      28.825  39.773  41.876  1.00  0.00           C
ATOM   1158  HG  LEU    75      29.301  40.713  41.592  1.00  0.00           H
ATOM   1159  CD1 LEU    75      29.956  38.740  41.991  1.00  0.00           C
ATOM   1160 HD11 LEU    75      30.720  38.926  42.744  1.00  0.00           H
ATOM   1161 HD12 LEU    75      30.508  38.791  41.051  1.00  0.00           H
ATOM   1162 HD13 LEU    75      29.584  37.725  42.125  1.00  0.00           H
ATOM   1163  CD2 LEU    75      27.899  39.169  40.799  1.00  0.00           C
ATOM   1164 HD21 LEU    75      27.648  38.116  40.933  1.00  0.00           H
ATOM   1165 HD22 LEU    75      26.929  39.664  40.813  1.00  0.00           H
ATOM   1166 HD23 LEU    75      28.398  39.284  39.836  1.00  0.00           H
ATOM   1167  C   LEU    75      29.298  42.061  44.086  1.00  0.00           C
ATOM   1168  O   LEU    75      28.451  42.977  44.068  1.00  0.00           O
ATOM   1169  N   ARG    76      30.582  42.222  43.647  1.00  0.00           N
ATOM   1170  H   ARG    76      31.138  41.381  43.591  1.00  0.00           H
ATOM   1171  CA  ARG    76      31.156  43.541  43.243  1.00  0.00           C
ATOM   1172  HA  ARG    76      30.497  44.409  43.270  1.00  0.00           H
ATOM   1173  CB  ARG    76      32.278  43.798  44.315  1.00  0.00           C
ATOM   1174  HB2 ARG    76      31.818  43.727  45.299  1.00  0.00           H
ATOM   1175  HB3 ARG    76      33.124  43.126  44.173  1.00  0.00           H
ATOM   1176  CG  ARG    76      32.911  45.211  44.114  1.00  0.00           C
ATOM   1177  HG2 ARG    76      33.123  45.317  43.050  1.00  0.00           H
ATOM   1178  HG3 ARG    76      32.290  45.993  44.551  1.00  0.00           H
ATOM   1179  CD  ARG    76      34.272  45.220  44.763  1.00  0.00           C
ATOM   1180  HD2 ARG    76      34.140  45.161  45.842  1.00  0.00           H
ATOM   1181  HD3 ARG    76      34.879  44.324  44.629  1.00  0.00           H
ATOM   1182  NE  ARG    76      35.119  46.338  44.348  1.00  0.00           N
ATOM   1183  HE  ARG    76      34.597  47.091  43.923  1.00  0.00           H
ATOM   1184  CZ  ARG    76      36.352  46.596  44.685  1.00  0.00           C
ATOM   1185  NH1 ARG    76      37.112  45.734  45.245  1.00  0.00           N
ATOM   1186 HH11 ARG    76      36.662  44.861  45.482  1.00  0.00           H
ATOM   1187 HH12 ARG    76      38.066  46.024  45.407  1.00  0.00           H
ATOM   1188  NH2 ARG    76      36.803  47.780  44.370  1.00  0.00           N
ATOM   1189 HH21 ARG    76      36.103  48.383  43.961  1.00  0.00           H
ATOM   1190 HH22 ARG    76      37.770  48.008  44.553  1.00  0.00           H
ATOM   1191  C   ARG    76      31.670  43.455  41.807  1.00  0.00           C
ATOM   1192  O   ARG    76      32.365  42.486  41.459  1.00  0.00           O
ATOM   1193  N   VAL    77      31.376  44.406  40.917  1.00  0.00           N
ATOM   1194  H   VAL    77      30.957  45.259  41.262  1.00  0.00           H
ATOM   1195  CA  VAL    77      31.764  44.409  39.464  1.00  0.00           C
ATOM   1196  HA  VAL    77      32.442  43.612  39.161  1.00  0.00           H
ATOM   1197  CB  VAL    77      30.492  44.132  38.610  1.00  0.00           C
ATOM   1198  HB  VAL    77      29.783  44.921  38.861  1.00  0.00           H
ATOM   1199  CG1 VAL    77      30.682  44.079  37.027  1.00  0.00           C
ATOM   1200 HG11 VAL    77      31.499  43.443  36.687  1.00  0.00           H
ATOM   1201 HG12 VAL    77      29.746  43.840  36.522  1.00  0.00           H
ATOM   1202 HG13 VAL    77      30.995  45.122  36.963  1.00  0.00           H
ATOM   1203  CG2 VAL    77      29.868  42.684  38.954  1.00  0.00           C
ATOM   1204 HG21 VAL    77      30.622  41.899  38.899  1.00  0.00           H
ATOM   1205 HG22 VAL    77      29.040  42.420  38.296  1.00  0.00           H
ATOM   1206 HG23 VAL    77      29.460  42.691  39.964  1.00  0.00           H
ATOM   1207  C   VAL    77      32.316  45.741  39.115  1.00  0.00           C
ATOM   1208  O   VAL    77      31.686  46.696  39.378  1.00  0.00           O
ATOM   1209  N   VAL    78      33.601  45.785  38.628  1.00  0.00           N
ATOM   1210  H   VAL    78      34.049  44.909  38.397  1.00  0.00           H
ATOM   1211  CA  VAL    78      34.521  46.886  38.609  1.00  0.00           C
ATOM   1212  HA  VAL    78      33.994  47.788  38.919  1.00  0.00           H
ATOM   1213  CB  VAL    78      35.676  46.648  39.624  1.00  0.00           C
ATOM   1214  HB  VAL    78      36.246  45.868  39.121  1.00  0.00           H
ATOM   1215  CG1 VAL    78      36.563  47.848  39.930  1.00  0.00           C
ATOM   1216 HG11 VAL    78      36.028  48.729  40.286  1.00  0.00           H
ATOM   1217 HG12 VAL    78      37.227  47.614  40.763  1.00  0.00           H
ATOM   1218 HG13 VAL    78      37.068  48.223  39.040  1.00  0.00           H
ATOM   1219  CG2 VAL    78      35.321  45.978  40.999  1.00  0.00           C
ATOM   1220 HG21 VAL    78      34.857  45.005  40.830  1.00  0.00           H
ATOM   1221 HG22 VAL    78      34.594  46.589  41.532  1.00  0.00           H
ATOM   1222 HG23 VAL    78      36.276  45.884  41.515  1.00  0.00           H
ATOM   1223  C   VAL    78      35.186  47.233  37.280  1.00  0.00           C
ATOM   1224  O   VAL    78      35.940  46.502  36.716  1.00  0.00           O
ATOM   1225  N   LEU    79      34.939  48.506  36.805  1.00  0.00           N
ATOM   1226  H   LEU    79      34.285  49.101  37.292  1.00  0.00           H
ATOM   1227  CA  LEU    79      35.705  49.062  35.690  1.00  0.00           C
ATOM   1228  HA  LEU    79      36.001  48.277  34.993  1.00  0.00           H
ATOM   1229  CB  LEU    79      34.805  50.006  34.848  1.00  0.00           C
ATOM   1230  HB2 LEU    79      33.990  49.379  34.487  1.00  0.00           H
ATOM   1231  HB3 LEU    79      34.352  50.779  35.467  1.00  0.00           H
ATOM   1232  CG  LEU    79      35.487  50.639  33.622  1.00  0.00           C
ATOM   1233  HG  LEU    79      36.215  51.333  34.042  1.00  0.00           H
ATOM   1234  CD1 LEU    79      36.135  49.735  32.593  1.00  0.00           C
ATOM   1235 HD11 LEU    79      37.054  49.268  32.950  1.00  0.00           H
ATOM   1236 HD12 LEU    79      36.395  50.325  31.714  1.00  0.00           H
ATOM   1237 HD13 LEU    79      35.382  49.030  32.242  1.00  0.00           H
ATOM   1238  CD2 LEU    79      34.311  51.524  33.023  1.00  0.00           C
ATOM   1239 HD21 LEU    79      33.595  50.827  32.586  1.00  0.00           H
ATOM   1240 HD22 LEU    79      33.850  52.114  33.815  1.00  0.00           H
ATOM   1241 HD23 LEU    79      34.656  52.274  32.310  1.00  0.00           H
ATOM   1242  C   LEU    79      36.941  49.741  36.218  1.00  0.00           C
ATOM   1243  O   LEU    79      36.882  50.642  37.063  1.00  0.00           O
ATOM   1244  N   VAL    80      38.096  49.432  35.586  1.00  0.00           N
ATOM   1245  H   VAL    80      38.057  48.692  34.898  1.00  0.00           H
ATOM   1246  CA  VAL    80      39.379  49.986  35.937  1.00  0.00           C
ATOM   1247  HA  VAL    80      39.144  50.816  36.603  1.00  0.00           H
ATOM   1248  CB  VAL    80      40.241  48.856  36.646  1.00  0.00           C
ATOM   1249  HB  VAL    80      40.438  48.036  35.955  1.00  0.00           H
ATOM   1250  CG1 VAL    80      41.600  49.509  37.026  1.00  0.00           C
ATOM   1251 HG11 VAL    80      42.205  48.960  37.748  1.00  0.00           H
ATOM   1252 HG12 VAL    80      42.221  49.692  36.149  1.00  0.00           H
ATOM   1253 HG13 VAL    80      41.355  50.409  37.591  1.00  0.00           H
ATOM   1254  CG2 VAL    80      39.483  48.439  37.896  1.00  0.00           C
ATOM   1255 HG21 VAL    80      39.374  49.269  38.593  1.00  0.00           H
ATOM   1256 HG22 VAL    80      40.010  47.658  38.444  1.00  0.00           H
ATOM   1257 HG23 VAL    80      38.569  47.933  37.584  1.00  0.00           H
ATOM   1258  C   VAL    80      40.039  50.622  34.741  1.00  0.00           C
ATOM   1259  O   VAL    80      40.283  49.939  33.805  1.00  0.00           O
ATOM   1260  N   LYS    81      40.433  51.888  34.822  1.00  0.00           N
ATOM   1261  H   LYS    81      40.092  52.427  35.605  1.00  0.00           H
ATOM   1262  CA  LYS    81      41.482  52.464  33.991  1.00  0.00           C
ATOM   1263  HA  LYS    81      41.562  51.968  33.024  1.00  0.00           H
ATOM   1264  CB  LYS    81      41.151  53.943  33.698  1.00  0.00           C
ATOM   1265  HB2 LYS    81      40.149  53.940  33.268  1.00  0.00           H
ATOM   1266  HB3 LYS    81      41.000  54.512  34.616  1.00  0.00           H
ATOM   1267  CG  LYS    81      42.015  54.675  32.688  1.00  0.00           C
ATOM   1268  HG2 LYS    81      42.974  54.882  33.161  1.00  0.00           H
ATOM   1269  HG3 LYS    81      42.313  53.997  31.888  1.00  0.00           H
ATOM   1270  CD  LYS    81      41.359  55.970  32.165  1.00  0.00           C
ATOM   1271  HD2 LYS    81      41.320  56.629  33.033  1.00  0.00           H
ATOM   1272  HD3 LYS    81      42.067  56.383  31.448  1.00  0.00           H
ATOM   1273  CE  LYS    81      39.995  55.957  31.503  1.00  0.00           C
ATOM   1274  HE2 LYS    81      39.296  55.521  32.217  1.00  0.00           H
ATOM   1275  HE3 LYS    81      39.600  56.944  31.265  1.00  0.00           H
ATOM   1276  NZ  LYS    81      39.853  55.060  30.245  1.00  0.00           N
ATOM   1277  HZ1 LYS    81      40.716  54.999  29.721  1.00  0.00           H
ATOM   1278  HZ2 LYS    81      39.071  55.464  29.750  1.00  0.00           H
ATOM   1279  HZ3 LYS    81      39.590  54.134  30.551  1.00  0.00           H
ATOM   1280  C   LYS    81      42.777  52.357  34.685  1.00  0.00           C
ATOM   1281  O   LYS    81      42.978  52.962  35.768  1.00  0.00           O
ATOM   1282  N   LEU    82      43.675  51.568  34.160  1.00  0.00           N
ATOM   1283  H   LEU    82      43.440  51.041  33.331  1.00  0.00           H
ATOM   1284  CA  LEU    82      45.079  51.617  34.412  1.00  0.00           C
ATOM   1285  HA  LEU    82      45.184  51.682  35.496  1.00  0.00           H
ATOM   1286  CB  LEU    82      45.741  50.395  33.895  1.00  0.00           C
ATOM   1287  HB2 LEU    82      45.784  50.504  32.811  1.00  0.00           H
ATOM   1288  HB3 LEU    82      46.786  50.530  34.170  1.00  0.00           H
ATOM   1289  CG  LEU    82      45.256  48.986  34.335  1.00  0.00           C
ATOM   1290  HG  LEU    82      44.237  48.739  34.039  1.00  0.00           H
ATOM   1291  CD1 LEU    82      46.014  47.847  33.648  1.00  0.00           C
ATOM   1292 HD11 LEU    82      45.528  46.896  33.867  1.00  0.00           H
ATOM   1293 HD12 LEU    82      47.011  47.803  34.088  1.00  0.00           H
ATOM   1294 HD13 LEU    82      46.078  47.972  32.567  1.00  0.00           H
ATOM   1295  CD2 LEU    82      45.294  48.795  35.824  1.00  0.00           C
ATOM   1296 HD21 LEU    82      45.199  47.734  36.055  1.00  0.00           H
ATOM   1297 HD22 LEU    82      46.226  49.171  36.245  1.00  0.00           H
ATOM   1298 HD23 LEU    82      44.517  49.442  36.232  1.00  0.00           H
ATOM   1299  C   LEU    82      45.571  52.888  33.785  1.00  0.00           C
ATOM   1300  O   LEU    82      45.374  53.169  32.590  1.00  0.00           O
ATOM   1301  N   GLY    83      46.222  53.710  34.657  1.00  0.00           N
ATOM   1302  H   GLY    83      46.304  53.528  35.647  1.00  0.00           H
ATOM   1303  CA  GLY    83      46.874  54.925  34.199  1.00  0.00           C
ATOM   1304  HA2 GLY    83      46.220  55.467  33.516  1.00  0.00           H
ATOM   1305  HA3 GLY    83      47.132  55.579  35.033  1.00  0.00           H
ATOM   1306  C   GLY    83      48.172  54.773  33.447  1.00  0.00           C
ATOM   1307  O   GLY    83      48.531  55.523  32.505  1.00  0.00           O
ATOM   1308  N   GLY    84      49.074  53.885  33.907  1.00  0.00           N
ATOM   1309  H   GLY    84      48.779  53.274  34.655  1.00  0.00           H
ATOM   1310  CA  GLY    84      50.465  53.833  33.476  1.00  0.00           C
ATOM   1311  HA2 GLY    84      50.944  52.945  33.886  1.00  0.00           H
ATOM   1312  HA3 GLY    84      50.640  53.983  32.411  1.00  0.00           H
ATOM   1313  C   GLY    84      51.255  54.926  34.190  1.00  0.00           C
ATOM   1314  O   GLY    84      52.355  55.231  33.726  1.00  0.00           O
ATOM   1315  N   ASP    85      50.719  55.572  35.280  1.00  0.00           N
ATOM   1316  H   ASP    85      49.734  55.495  35.489  1.00  0.00           H
ATOM   1317  CA  ASP    85      51.469  56.678  36.005  1.00  0.00           C
ATOM   1318  HA  ASP    85      52.544  56.574  35.851  1.00  0.00           H
ATOM   1319  CB  ASP    85      50.923  57.980  35.456  1.00  0.00           C
ATOM   1320  HB2 ASP    85      51.480  58.816  35.878  1.00  0.00           H
ATOM   1321  HB3 ASP    85      51.159  58.125  34.402  1.00  0.00           H
ATOM   1322  CG  ASP    85      49.420  58.244  35.727  1.00  0.00           C
ATOM   1323  OD1 ASP    85      48.951  59.374  35.428  1.00  0.00           O
ATOM   1324  OD2 ASP    85      48.729  57.399  36.293  1.00  0.00           O
ATOM   1325  C   ASP    85      51.224  56.354  37.514  1.00  0.00           C
ATOM   1326  O   ASP    85      51.056  57.210  38.358  1.00  0.00           O
ATOM   1327  N   ARG    86      51.059  55.044  37.823  1.00  0.00           N
ATOM   1328  H   ARG    86      51.187  54.456  37.011  1.00  0.00           H
ATOM   1329  CA  ARG    86      50.706  54.365  39.075  1.00  0.00           C
ATOM   1330  HA  ARG    86      50.682  53.285  38.926  1.00  0.00           H
ATOM   1331  CB  ARG    86      51.827  54.447  40.093  1.00  0.00           C
ATOM   1332  HB2 ARG    86      52.000  55.496  40.334  1.00  0.00           H
ATOM   1333  HB3 ARG    86      51.492  53.983  41.021  1.00  0.00           H
ATOM   1334  CG  ARG    86      53.220  53.823  39.611  1.00  0.00           C
ATOM   1335  HG2 ARG    86      52.997  52.803  39.294  1.00  0.00           H
ATOM   1336  HG3 ARG    86      53.706  54.240  38.730  1.00  0.00           H
ATOM   1337  CD  ARG    86      54.123  53.781  40.772  1.00  0.00           C
ATOM   1338  HD2 ARG    86      54.182  54.806  41.138  1.00  0.00           H
ATOM   1339  HD3 ARG    86      53.694  53.254  41.622  1.00  0.00           H
ATOM   1340  NE  ARG    86      55.504  53.343  40.386  1.00  0.00           N
ATOM   1341  HE  ARG    86      56.182  54.091  40.356  1.00  0.00           H
ATOM   1342  CZ  ARG    86      55.919  52.144  40.164  1.00  0.00           C
ATOM   1343  NH1 ARG    86      55.126  51.129  40.188  1.00  0.00           N
ATOM   1344 HH11 ARG    86      54.194  51.185  40.571  1.00  0.00           H
ATOM   1345 HH12 ARG    86      55.440  50.226  39.860  1.00  0.00           H
ATOM   1346  NH2 ARG    86      57.162  51.892  39.925  1.00  0.00           N
ATOM   1347 HH21 ARG    86      57.820  52.591  40.236  1.00  0.00           H
ATOM   1348 HH22 ARG    86      57.440  50.994  39.557  1.00  0.00           H
ATOM   1349  C   ARG    86      49.241  54.674  39.524  1.00  0.00           C
ATOM   1350  O   ARG    86      48.807  54.035  40.442  1.00  0.00           O
ATOM   1351  N   THR    87      48.523  55.554  38.863  1.00  0.00           N
ATOM   1352  H   THR    87      48.831  55.902  37.967  1.00  0.00           H
ATOM   1353  CA  THR    87      47.070  55.939  39.293  1.00  0.00           C
ATOM   1354  HA  THR    87      47.039  55.979  40.382  1.00  0.00           H
ATOM   1355  CB  THR    87      46.555  57.280  38.683  1.00  0.00           C
ATOM   1356  HB  THR    87      46.114  57.119  37.699  1.00  0.00           H
ATOM   1357  CG2 THR    87      45.540  58.095  39.514  1.00  0.00           C
ATOM   1358 HG21 THR    87      46.047  58.496  40.392  1.00  0.00           H
ATOM   1359 HG22 THR    87      44.885  57.330  39.932  1.00  0.00           H
ATOM   1360 HG23 THR    87      45.157  58.985  39.013  1.00  0.00           H
ATOM   1361  OG1 THR    87      47.635  58.109  38.545  1.00  0.00           O
ATOM   1362  HG1 THR    87      48.078  57.776  37.761  1.00  0.00           H
ATOM   1363  C   THR    87      46.086  54.840  38.771  1.00  0.00           C
ATOM   1364  O   THR    87      46.124  54.463  37.612  1.00  0.00           O
ATOM   1365  N   PHE    88      45.151  54.447  39.625  1.00  0.00           N
ATOM   1366  H   PHE    88      45.270  54.829  40.552  1.00  0.00           H
ATOM   1367  CA  PHE    88      43.907  53.847  39.240  1.00  0.00           C
ATOM   1368  HA  PHE    88      44.057  53.380  38.266  1.00  0.00           H
ATOM   1369  CB  PHE    88      43.494  52.752  40.247  1.00  0.00           C
ATOM   1370  HB2 PHE    88      43.413  53.173  41.250  1.00  0.00           H
ATOM   1371  HB3 PHE    88      42.559  52.276  39.951  1.00  0.00           H
ATOM   1372  CG  PHE    88      44.498  51.618  40.268  1.00  0.00           C
ATOM   1373  CD1 PHE    88      45.197  51.300  41.465  1.00  0.00           C
ATOM   1374  HD1 PHE    88      45.061  51.870  42.372  1.00  0.00           H
ATOM   1375  CE1 PHE    88      46.030  50.147  41.564  1.00  0.00           C
ATOM   1376  HE1 PHE    88      46.664  49.851  42.388  1.00  0.00           H
ATOM   1377  CZ  PHE    88      46.250  49.368  40.424  1.00  0.00           C
ATOM   1378  HZ  PHE    88      46.816  48.449  40.473  1.00  0.00           H
ATOM   1379  CE2 PHE    88      45.561  49.703  39.273  1.00  0.00           C
ATOM   1380  HE2 PHE    88      45.610  49.031  38.430  1.00  0.00           H
ATOM   1381  CD2 PHE    88      44.701  50.800  39.119  1.00  0.00           C
ATOM   1382  HD2 PHE    88      44.095  50.986  38.244  1.00  0.00           H
ATOM   1383  C   PHE    88      42.807  54.909  39.115  1.00  0.00           C
ATOM   1384  O   PHE    88      42.655  55.777  39.993  1.00  0.00           O
ATOM   1385  N   ASP    89      42.049  54.893  38.034  1.00  0.00           N
ATOM   1386  H   ASP    89      42.229  54.253  37.273  1.00  0.00           H
ATOM   1387  CA  ASP    89      40.749  55.679  38.026  1.00  0.00           C
ATOM   1388  HA  ASP    89      40.543  56.065  39.025  1.00  0.00           H
ATOM   1389  CB  ASP    89      40.927  56.799  36.996  1.00  0.00           C
ATOM   1390  HB2 ASP    89      41.902  57.286  37.035  1.00  0.00           H
ATOM   1391  HB3 ASP    89      40.909  56.322  36.017  1.00  0.00           H
ATOM   1392  CG  ASP    89      39.800  57.904  37.210  1.00  0.00           C
ATOM   1393  OD1 ASP    89      38.778  57.740  37.967  1.00  0.00           O
ATOM   1394  OD2 ASP    89      39.944  59.022  36.604  1.00  0.00           O
ATOM   1395  C   ASP    89      39.616  54.789  37.728  1.00  0.00           C
ATOM   1396  O   ASP    89      39.500  54.106  36.736  1.00  0.00           O
ATOM   1397  N   THR    90      38.715  54.550  38.672  1.00  0.00           N
ATOM   1398  H   THR    90      38.823  55.058  39.539  1.00  0.00           H
ATOM   1399  CA  THR    90      37.734  53.406  38.839  1.00  0.00           C
ATOM   1400  HA  THR    90      37.746  52.836  37.910  1.00  0.00           H
ATOM   1401  CB  THR    90      38.019  52.403  39.992  1.00  0.00           C
ATOM   1402  HB  THR    90      37.423  51.493  39.922  1.00  0.00           H
ATOM   1403  CG2 THR    90      39.499  52.016  40.005  1.00  0.00           C
ATOM   1404 HG21 THR    90      39.694  51.687  38.985  1.00  0.00           H
ATOM   1405 HG22 THR    90      39.610  51.124  40.623  1.00  0.00           H
ATOM   1406 HG23 THR    90      40.134  52.824  40.367  1.00  0.00           H
ATOM   1407  OG1 THR    90      37.768  53.000  41.247  1.00  0.00           O
ATOM   1408  HG1 THR    90      36.838  53.085  41.467  1.00  0.00           H
ATOM   1409  C   THR    90      36.297  53.779  38.848  1.00  0.00           C
ATOM   1410  O   THR    90      35.889  54.834  39.305  1.00  0.00           O
ATOM   1411  N   THR    91      35.408  52.850  38.499  1.00  0.00           N
ATOM   1412  H   THR    91      35.794  52.066  37.992  1.00  0.00           H
ATOM   1413  CA  THR    91      33.941  52.968  38.757  1.00  0.00           C
ATOM   1414  HA  THR    91      33.802  53.566  39.657  1.00  0.00           H
ATOM   1415  CB  THR    91      33.167  53.773  37.749  1.00  0.00           C
ATOM   1416  HB  THR    91      33.752  54.693  37.774  1.00  0.00           H
ATOM   1417  CG2 THR    91      33.241  53.396  36.253  1.00  0.00           C
ATOM   1418 HG21 THR    91      34.181  52.893  36.028  1.00  0.00           H
ATOM   1419 HG22 THR    91      33.232  54.150  35.465  1.00  0.00           H
ATOM   1420 HG23 THR    91      32.514  52.595  36.121  1.00  0.00           H
ATOM   1421  OG1 THR    91      31.807  53.974  38.139  1.00  0.00           O
ATOM   1422  HG1 THR    91      31.390  54.444  37.414  1.00  0.00           H
ATOM   1423  C   THR    91      33.345  51.576  38.958  1.00  0.00           C
ATOM   1424  O   THR    91      33.772  50.789  38.149  1.00  0.00           O
ATOM   1425  N   GLN    92      32.431  51.285  39.903  1.00  0.00           N
ATOM   1426  H   GLN    92      32.098  52.064  40.454  1.00  0.00           H
ATOM   1427  CA  GLN    92      31.889  49.939  40.198  1.00  0.00           C
ATOM   1428  HA  GLN    92      32.102  49.363  39.298  1.00  0.00           H
ATOM   1429  CB  GLN    92      32.703  49.273  41.262  1.00  0.00           C
ATOM   1430  HB2 GLN    92      32.563  48.220  41.503  1.00  0.00           H
ATOM   1431  HB3 GLN    92      33.716  49.522  40.946  1.00  0.00           H
ATOM   1432  CG  GLN    92      32.319  49.842  42.682  1.00  0.00           C
ATOM   1433  HG2 GLN    92      32.276  50.925  42.569  1.00  0.00           H
ATOM   1434  HG3 GLN    92      31.353  49.422  42.962  1.00  0.00           H
ATOM   1435  CD  GLN    92      33.473  49.574  43.700  1.00  0.00           C
ATOM   1436  OE1 GLN    92      34.484  48.905  43.515  1.00  0.00           O
ATOM   1437  NE2 GLN    92      33.416  50.025  44.938  1.00  0.00           N
ATOM   1438 HE21 GLN    92      34.071  49.786  45.669  1.00  0.00           H
ATOM   1439 HE22 GLN    92      32.733  50.707  45.238  1.00  0.00           H
ATOM   1440  C   GLN    92      30.315  49.965  40.441  1.00  0.00           C
ATOM   1441  O   GLN    92      29.652  51.003  40.583  1.00  0.00           O
ATOM   1442  N   SER    93      29.821  48.721  40.510  1.00  0.00           N
ATOM   1443  H   SER    93      30.559  48.030  40.497  1.00  0.00           H
ATOM   1444  CA  SER    93      28.459  48.379  40.954  1.00  0.00           C
ATOM   1445  HA  SER    93      28.083  49.299  41.399  1.00  0.00           H
ATOM   1446  CB  SER    93      27.636  47.987  39.707  1.00  0.00           C
ATOM   1447  HB2 SER    93      27.793  48.666  38.869  1.00  0.00           H
ATOM   1448  HB3 SER    93      27.741  46.922  39.494  1.00  0.00           H
ATOM   1449  OG  SER    93      26.272  48.165  40.124  1.00  0.00           O
ATOM   1450  HG  SER    93      25.898  48.866  39.585  1.00  0.00           H
ATOM   1451  C   SER    93      28.451  47.210  41.983  1.00  0.00           C
ATOM   1452  O   SER    93      29.384  46.362  42.020  1.00  0.00           O
ATOM   1453  N   LYS    94      27.440  47.134  42.858  1.00  0.00           N
ATOM   1454  H   LYS    94      26.694  47.804  42.744  1.00  0.00           H
ATOM   1455  CA  LYS    94      27.210  46.012  43.742  1.00  0.00           C
ATOM   1456  HA  LYS    94      27.856  45.190  43.435  1.00  0.00           H
ATOM   1457  CB  LYS    94      27.622  46.502  45.178  1.00  0.00           C
ATOM   1458  HB2 LYS    94      27.388  47.562  45.273  1.00  0.00           H
ATOM   1459  HB3 LYS    94      27.110  45.879  45.912  1.00  0.00           H
ATOM   1460  CG  LYS    94      29.091  46.301  45.347  1.00  0.00           C
ATOM   1461  HG2 LYS    94      29.184  45.216  45.285  1.00  0.00           H
ATOM   1462  HG3 LYS    94      29.678  46.801  44.577  1.00  0.00           H
ATOM   1463  CD  LYS    94      29.504  46.885  46.684  1.00  0.00           C
ATOM   1464  HD2 LYS    94      28.637  46.908  47.345  1.00  0.00           H
ATOM   1465  HD3 LYS    94      30.203  46.170  47.119  1.00  0.00           H
ATOM   1466  CE  LYS    94      30.170  48.285  46.554  1.00  0.00           C
ATOM   1467  HE2 LYS    94      30.962  48.208  45.810  1.00  0.00           H
ATOM   1468  HE3 LYS    94      29.528  49.151  46.396  1.00  0.00           H
ATOM   1469  NZ  LYS    94      30.934  48.607  47.726  1.00  0.00           N
ATOM   1470  HZ1 LYS    94      31.306  49.538  47.598  1.00  0.00           H
ATOM   1471  HZ2 LYS    94      31.736  48.001  47.834  1.00  0.00           H
ATOM   1472  HZ3 LYS    94      30.402  48.531  48.581  1.00  0.00           H
ATOM   1473  C   LYS    94      25.773  45.515  43.649  1.00  0.00           C
ATOM   1474  O   LYS    94      24.923  46.269  43.268  1.00  0.00           O
ATOM   1475  N   TYR    95      25.636  44.244  43.980  1.00  0.00           N
ATOM   1476  H   TYR    95      26.490  43.747  44.191  1.00  0.00           H
ATOM   1477  CA  TYR    95      24.359  43.433  43.978  1.00  0.00           C
ATOM   1478  HA  TYR    95      23.431  43.996  44.080  1.00  0.00           H
ATOM   1479  CB  TYR    95      24.180  42.564  42.702  1.00  0.00           C
ATOM   1480  HB2 TYR    95      24.917  41.763  42.767  1.00  0.00           H
ATOM   1481  HB3 TYR    95      23.177  42.138  42.709  1.00  0.00           H
ATOM   1482  CG  TYR    95      24.535  43.303  41.370  1.00  0.00           C
ATOM   1483  CD1 TYR    95      23.613  44.146  40.759  1.00  0.00           C
ATOM   1484  HD1 TYR    95      22.633  44.365  41.159  1.00  0.00           H
ATOM   1485  CE1 TYR    95      23.800  44.714  39.520  1.00  0.00           C
ATOM   1486  HE1 TYR    95      22.989  45.286  39.092  1.00  0.00           H
ATOM   1487  CZ  TYR    95      25.038  44.514  38.874  1.00  0.00           C
ATOM   1488  OH  TYR    95      25.374  45.256  37.759  1.00  0.00           O
ATOM   1489  HH  TYR    95      25.928  44.764  37.148  1.00  0.00           H
ATOM   1490  CE2 TYR    95      26.043  43.681  39.449  1.00  0.00           C
ATOM   1491  HE2 TYR    95      26.999  43.565  38.960  1.00  0.00           H
ATOM   1492  CD2 TYR    95      25.723  43.013  40.666  1.00  0.00           C
ATOM   1493  HD2 TYR    95      26.493  42.405  41.118  1.00  0.00           H
ATOM   1494  C   TYR    95      24.340  42.391  45.075  1.00  0.00           C
ATOM   1495  O   TYR    95      25.302  41.651  45.207  1.00  0.00           O
ATOM   1496  N   ARG    96      23.229  42.280  45.866  1.00  0.00           N
ATOM   1497  H   ARG    96      22.379  42.800  45.703  1.00  0.00           H
ATOM   1498  CA  ARG    96      23.052  41.305  46.887  1.00  0.00           C
ATOM   1499  HA  ARG    96      23.925  41.429  47.527  1.00  0.00           H
ATOM   1500  CB  ARG    96      21.947  41.758  47.806  1.00  0.00           C
ATOM   1501  HB2 ARG    96      21.992  42.845  47.863  1.00  0.00           H
ATOM   1502  HB3 ARG    96      21.013  41.506  47.307  1.00  0.00           H
ATOM   1503  CG  ARG    96      21.767  41.190  49.272  1.00  0.00           C
ATOM   1504  HG2 ARG    96      22.616  41.493  49.885  1.00  0.00           H
ATOM   1505  HG3 ARG    96      20.921  41.790  49.608  1.00  0.00           H
ATOM   1506  CD  ARG    96      21.636  39.687  49.406  1.00  0.00           C
ATOM   1507  HD2 ARG    96      21.206  39.170  48.549  1.00  0.00           H
ATOM   1508  HD3 ARG    96      22.672  39.362  49.500  1.00  0.00           H
ATOM   1509  NE  ARG    96      20.749  39.340  50.577  1.00  0.00           N
ATOM   1510  HE  ARG    96      20.158  40.068  50.950  1.00  0.00           H
ATOM   1511  CZ  ARG    96      20.569  38.176  51.191  1.00  0.00           C
ATOM   1512  NH1 ARG    96      21.355  37.167  50.857  1.00  0.00           N
ATOM   1513 HH11 ARG    96      22.073  37.264  50.154  1.00  0.00           H
ATOM   1514 HH12 ARG    96      21.250  36.326  51.406  1.00  0.00           H
ATOM   1515  NH2 ARG    96      19.698  37.965  52.118  1.00  0.00           N
ATOM   1516 HH21 ARG    96      19.095  38.681  52.500  1.00  0.00           H
ATOM   1517 HH22 ARG    96      19.670  37.068  52.581  1.00  0.00           H
ATOM   1518  C   ARG    96      22.899  39.899  46.368  1.00  0.00           C
ATOM   1519  O   ARG    96      21.936  39.618  45.684  1.00  0.00           O
ATOM   1520  N   LEU    97      23.816  39.026  46.682  1.00  0.00           N
ATOM   1521  H   LEU    97      24.544  39.247  47.346  1.00  0.00           H
ATOM   1522  CA  LEU    97      23.769  37.579  46.379  1.00  0.00           C
ATOM   1523  HA  LEU    97      23.470  37.437  45.340  1.00  0.00           H
ATOM   1524  CB  LEU    97      25.121  36.850  46.646  1.00  0.00           C
ATOM   1525  HB2 LEU    97      25.793  37.470  46.052  1.00  0.00           H
ATOM   1526  HB3 LEU    97      25.397  36.778  47.698  1.00  0.00           H
ATOM   1527  CG  LEU    97      25.265  35.419  46.109  1.00  0.00           C
ATOM   1528  HG  LEU    97      24.472  34.780  46.498  1.00  0.00           H
ATOM   1529  CD1 LEU    97      25.314  35.380  44.595  1.00  0.00           C
ATOM   1530 HD11 LEU    97      26.296  35.666  44.218  1.00  0.00           H
ATOM   1531 HD12 LEU    97      24.541  36.006  44.148  1.00  0.00           H
ATOM   1532 HD13 LEU    97      24.998  34.388  44.274  1.00  0.00           H
ATOM   1533  CD2 LEU    97      26.505  34.744  46.579  1.00  0.00           C
ATOM   1534 HD21 LEU    97      27.385  35.297  46.251  1.00  0.00           H
ATOM   1535 HD22 LEU    97      26.590  34.791  47.665  1.00  0.00           H
ATOM   1536 HD23 LEU    97      26.521  33.746  46.142  1.00  0.00           H
ATOM   1537  C   LEU    97      22.679  36.965  47.293  1.00  0.00           C
ATOM   1538  O   LEU    97      22.895  37.022  48.552  1.00  0.00           O
ATOM   1539  N   PRO    98      21.683  36.139  46.866  1.00  0.00           N
ATOM   1540  CD  PRO    98      21.269  35.981  45.463  1.00  0.00           C
ATOM   1541  HD2 PRO    98      21.840  35.157  45.035  1.00  0.00           H
ATOM   1542  HD3 PRO    98      21.545  36.814  44.816  1.00  0.00           H
ATOM   1543  CG  PRO    98      19.793  35.545  45.363  1.00  0.00           C
ATOM   1544  HG2 PRO    98      19.658  34.820  44.561  1.00  0.00           H
ATOM   1545  HG3 PRO    98      19.172  36.427  45.212  1.00  0.00           H
ATOM   1546  CB  PRO    98      19.596  34.957  46.745  1.00  0.00           C
ATOM   1547  HB2 PRO    98      19.600  33.872  46.641  1.00  0.00           H
ATOM   1548  HB3 PRO    98      18.617  35.291  47.088  1.00  0.00           H
ATOM   1549  CA  PRO    98      20.702  35.419  47.669  1.00  0.00           C
ATOM   1550  HA  PRO    98      20.115  36.113  48.271  1.00  0.00           H
ATOM   1551  C   PRO    98      21.255  34.207  48.519  1.00  0.00           C
ATOM   1552  O   PRO    98      22.121  33.473  48.082  1.00  0.00           O
ATOM   1553  N   ASP    99      20.771  34.071  49.763  1.00  0.00           N
ATOM   1554  H   ASP    99      20.025  34.655  50.114  1.00  0.00           H
ATOM   1555  CA  ASP    99      20.987  32.935  50.663  1.00  0.00           C
ATOM   1556  HA  ASP    99      22.052  32.906  50.900  1.00  0.00           H
ATOM   1557  CB  ASP    99      20.139  33.081  51.927  1.00  0.00           C
ATOM   1558  HB2 ASP    99      19.071  33.007  51.724  1.00  0.00           H
ATOM   1559  HB3 ASP    99      20.423  32.295  52.628  1.00  0.00           H
ATOM   1560  CG  ASP    99      20.335  34.405  52.697  1.00  0.00           C
ATOM   1561  OD1 ASP    99      19.370  34.803  53.362  1.00  0.00           O
ATOM   1562  OD2 ASP    99      21.409  34.980  52.658  1.00  0.00           O
ATOM   1563  C   ASP    99      20.760  31.614  49.911  1.00  0.00           C
ATOM   1564  O   ASP    99      21.648  30.815  49.741  1.00  0.00           O
ATOM   1565  N   ALA   100      19.560  31.411  49.273  1.00  0.00           N
ATOM   1566  H   ALA   100      18.886  32.156  49.375  1.00  0.00           H
ATOM   1567  CA  ALA   100      19.190  30.383  48.273  1.00  0.00           C
ATOM   1568  HA  ALA   100      19.288  29.425  48.783  1.00  0.00           H
ATOM   1569  CB  ALA   100      17.712  30.615  47.972  1.00  0.00           C
ATOM   1570  HB1 ALA   100      17.183  30.220  48.839  1.00  0.00           H
ATOM   1571  HB2 ALA   100      17.358  30.019  47.130  1.00  0.00           H
ATOM   1572  HB3 ALA   100      17.464  31.654  47.752  1.00  0.00           H
ATOM   1573  C   ALA   100      20.098  30.158  47.091  1.00  0.00           C
ATOM   1574  O   ALA   100      19.944  29.170  46.467  1.00  0.00           O
ATOM   1575  N   MET   101      20.948  31.122  46.744  1.00  0.00           N
ATOM   1576  H   MET   101      21.094  31.842  47.437  1.00  0.00           H
ATOM   1577  CA  MET   101      21.999  30.885  45.687  1.00  0.00           C
ATOM   1578  HA  MET   101      21.531  30.158  45.023  1.00  0.00           H
ATOM   1579  CB  MET   101      22.102  32.200  45.048  1.00  0.00           C
ATOM   1580  HB2 MET   101      21.137  32.704  45.016  1.00  0.00           H
ATOM   1581  HB3 MET   101      22.774  32.839  45.620  1.00  0.00           H
ATOM   1582  CG  MET   101      22.701  32.125  43.605  1.00  0.00           C
ATOM   1583  HG2 MET   101      23.753  31.894  43.433  1.00  0.00           H
ATOM   1584  HG3 MET   101      22.038  31.461  43.049  1.00  0.00           H
ATOM   1585  SD  MET   101      22.605  33.668  42.719  1.00  0.00           S
ATOM   1586  CE  MET   101      20.950  33.537  41.965  1.00  0.00           C
ATOM   1587  HE1 MET   101      20.677  34.473  41.476  1.00  0.00           H
ATOM   1588  HE2 MET   101      21.017  32.722  41.245  1.00  0.00           H
ATOM   1589  HE3 MET   101      20.253  33.294  42.767  1.00  0.00           H
ATOM   1590  C   MET   101      23.341  30.339  46.203  1.00  0.00           C
ATOM   1591  O   MET   101      24.018  29.658  45.455  1.00  0.00           O
ATOM   1592  N   ARG   102      23.745  30.650  47.410  1.00  0.00           N
ATOM   1593  H   ARG   102      23.186  31.387  47.814  1.00  0.00           H
ATOM   1594  CA  ARG   102      24.800  29.939  48.122  1.00  0.00           C
ATOM   1595  HA  ARG   102      25.761  29.970  47.607  1.00  0.00           H
ATOM   1596  CB  ARG   102      24.979  30.385  49.615  1.00  0.00           C
ATOM   1597  HB2 ARG   102      23.989  30.408  50.071  1.00  0.00           H
ATOM   1598  HB3 ARG   102      25.597  29.674  50.164  1.00  0.00           H
ATOM   1599  CG  ARG   102      25.714  31.685  49.694  1.00  0.00           C
ATOM   1600  HG2 ARG   102      26.485  31.510  48.943  1.00  0.00           H
ATOM   1601  HG3 ARG   102      25.053  32.483  49.355  1.00  0.00           H
ATOM   1602  CD  ARG   102      26.264  32.165  51.065  1.00  0.00           C
ATOM   1603  HD2 ARG   102      27.110  31.518  51.294  1.00  0.00           H
ATOM   1604  HD3 ARG   102      26.646  33.181  50.971  1.00  0.00           H
ATOM   1605  NE  ARG   102      25.144  32.151  52.094  1.00  0.00           N
ATOM   1606  HE  ARG   102      24.930  31.273  52.544  1.00  0.00           H
ATOM   1607  CZ  ARG   102      24.479  33.206  52.481  1.00  0.00           C
ATOM   1608  NH1 ARG   102      24.609  34.442  52.044  1.00  0.00           N
ATOM   1609 HH11 ARG   102      25.368  34.814  51.491  1.00  0.00           H
ATOM   1610 HH12 ARG   102      24.215  35.166  52.627  1.00  0.00           H
ATOM   1611  NH2 ARG   102      23.542  33.051  53.305  1.00  0.00           N
ATOM   1612 HH21 ARG   102      23.335  32.129  53.663  1.00  0.00           H
ATOM   1613 HH22 ARG   102      22.903  33.809  53.500  1.00  0.00           H
ATOM   1614  C   ARG   102      24.564  28.397  48.151  1.00  0.00           C
ATOM   1615  O   ARG   102      25.485  27.602  47.962  1.00  0.00           O
ATOM   1616  N   THR   103      23.292  28.009  48.352  1.00  0.00           N
ATOM   1617  H   THR   103      22.616  28.749  48.477  1.00  0.00           H
ATOM   1618  CA  THR   103      22.810  26.587  48.574  1.00  0.00           C
ATOM   1619  HA  THR   103      23.684  25.981  48.809  1.00  0.00           H
ATOM   1620  CB  THR   103      21.884  26.549  49.821  1.00  0.00           C
ATOM   1621  HB  THR   103      21.374  25.598  49.974  1.00  0.00           H
ATOM   1622  CG2 THR   103      22.795  26.798  51.100  1.00  0.00           C
ATOM   1623 HG21 THR   103      23.459  25.950  51.261  1.00  0.00           H
ATOM   1624 HG22 THR   103      22.031  26.782  51.875  1.00  0.00           H
ATOM   1625 HG23 THR   103      23.234  27.784  50.939  1.00  0.00           H
ATOM   1626  OG1 THR   103      20.917  27.585  49.750  1.00  0.00           O
ATOM   1627  HG1 THR   103      20.154  27.232  49.285  1.00  0.00           H
ATOM   1628  C   THR   103      22.013  26.008  47.288  1.00  0.00           C
ATOM   1629  O   THR   103      21.321  25.010  47.492  1.00  0.00           O
ATOM   1630  N   THR   104      22.071  26.601  46.064  1.00  0.00           N
ATOM   1631  H   THR   104      22.760  27.324  45.913  1.00  0.00           H
ATOM   1632  CA  THR   104      21.123  26.183  45.027  1.00  0.00           C
ATOM   1633  HA  THR   104      20.135  26.130  45.485  1.00  0.00           H
ATOM   1634  CB  THR   104      21.112  27.226  43.918  1.00  0.00           C
ATOM   1635  HB  THR   104      20.766  28.121  44.436  1.00  0.00           H
ATOM   1636  CG2 THR   104      22.352  27.409  43.073  1.00  0.00           C
ATOM   1637 HG21 THR   104      22.451  26.565  42.389  1.00  0.00           H
ATOM   1638 HG22 THR   104      23.256  27.498  43.677  1.00  0.00           H
ATOM   1639 HG23 THR   104      22.257  28.309  42.467  1.00  0.00           H
ATOM   1640  OG1 THR   104      20.046  26.858  43.041  1.00  0.00           O
ATOM   1641  HG1 THR   104      19.685  27.673  42.684  1.00  0.00           H
ATOM   1642  C   THR   104      21.414  24.770  44.432  1.00  0.00           C
ATOM   1643  O   THR   104      22.497  24.269  44.491  1.00  0.00           O
ATOM   1644  N   GLN   105      20.343  24.087  43.896  1.00  0.00           N
ATOM   1645  H   GLN   105      19.454  24.564  43.940  1.00  0.00           H
ATOM   1646  CA  GLN   105      20.433  22.818  43.260  1.00  0.00           C
ATOM   1647  HA  GLN   105      21.200  22.300  43.833  1.00  0.00           H
ATOM   1648  CB  GLN   105      19.150  22.076  43.461  1.00  0.00           C
ATOM   1649  HB2 GLN   105      19.380  21.015  43.360  1.00  0.00           H
ATOM   1650  HB3 GLN   105      18.875  22.265  44.498  1.00  0.00           H
ATOM   1651  CG  GLN   105      17.876  22.377  42.543  1.00  0.00           C
ATOM   1652  HG2 GLN   105      18.011  21.961  41.545  1.00  0.00           H
ATOM   1653  HG3 GLN   105      17.074  21.807  43.014  1.00  0.00           H
ATOM   1654  CD  GLN   105      17.514  23.853  42.482  1.00  0.00           C
ATOM   1655  OE1 GLN   105      17.563  24.585  43.504  1.00  0.00           O
ATOM   1656  NE2 GLN   105      17.168  24.449  41.371  1.00  0.00           N
ATOM   1657 HE21 GLN   105      17.194  25.454  41.472  1.00  0.00           H
ATOM   1658 HE22 GLN   105      17.050  24.007  40.471  1.00  0.00           H
ATOM   1659  C   GLN   105      20.804  22.859  41.752  1.00  0.00           C
ATOM   1660  O   GLN   105      20.831  21.828  41.035  1.00  0.00           O
ATOM   1661  N   ASN   106      20.960  24.023  41.164  1.00  0.00           N
ATOM   1662  H   ASN   106      21.094  24.789  41.809  1.00  0.00           H
ATOM   1663  CA  ASN   106      21.265  24.186  39.726  1.00  0.00           C
ATOM   1664  HA  ASN   106      20.938  23.304  39.175  1.00  0.00           H
ATOM   1665  CB  ASN   106      20.221  25.116  39.226  1.00  0.00           C
ATOM   1666  HB2 ASN   106      19.232  24.657  39.180  1.00  0.00           H
ATOM   1667  HB3 ASN   106      20.134  25.938  39.937  1.00  0.00           H
ATOM   1668  CG  ASN   106      20.434  25.653  37.842  1.00  0.00           C
ATOM   1669  OD1 ASN   106      21.330  25.283  37.153  1.00  0.00           O
ATOM   1670  ND2 ASN   106      19.632  26.514  37.243  1.00  0.00           N
ATOM   1671 HD21 ASN   106      18.793  26.795  37.730  1.00  0.00           H
ATOM   1672 HD22 ASN   106      20.113  27.049  36.535  1.00  0.00           H
ATOM   1673  C   ASN   106      22.746  24.528  39.510  1.00  0.00           C
ATOM   1674  O   ASN   106      23.058  25.684  39.834  1.00  0.00           O
ATOM   1675  N   PRO   107      23.578  23.770  38.813  1.00  0.00           N
ATOM   1676  CD  PRO   107      23.317  22.488  38.265  1.00  0.00           C
ATOM   1677  HD2 PRO   107      22.947  22.582  37.243  1.00  0.00           H
ATOM   1678  HD3 PRO   107      22.466  21.963  38.700  1.00  0.00           H
ATOM   1679  CG  PRO   107      24.635  21.727  38.217  1.00  0.00           C
ATOM   1680  HG2 PRO   107      24.721  20.942  37.465  1.00  0.00           H
ATOM   1681  HG3 PRO   107      24.794  21.273  39.194  1.00  0.00           H
ATOM   1682  CB  PRO   107      25.644  22.827  37.998  1.00  0.00           C
ATOM   1683  HB2 PRO   107      25.841  23.007  36.941  1.00  0.00           H
ATOM   1684  HB3 PRO   107      26.595  22.695  38.513  1.00  0.00           H
ATOM   1685  CA  PRO   107      25.008  24.102  38.623  1.00  0.00           C
ATOM   1686  HA  PRO   107      25.457  24.303  39.597  1.00  0.00           H
ATOM   1687  C   PRO   107      25.254  25.277  37.743  1.00  0.00           C
ATOM   1688  O   PRO   107      26.347  25.796  37.800  1.00  0.00           O
ATOM   1689  N   ASP   108      24.265  25.809  36.989  1.00  0.00           N
ATOM   1690  H   ASP   108      23.358  25.379  37.098  1.00  0.00           H
ATOM   1691  CA  ASP   108      24.350  26.994  36.165  1.00  0.00           C
ATOM   1692  HA  ASP   108      25.339  26.953  35.707  1.00  0.00           H
ATOM   1693  CB  ASP   108      23.400  27.063  35.026  1.00  0.00           C
ATOM   1694  HB2 ASP   108      22.449  27.064  35.559  1.00  0.00           H
ATOM   1695  HB3 ASP   108      23.448  27.974  34.429  1.00  0.00           H
ATOM   1696  CG  ASP   108      23.577  25.950  33.982  1.00  0.00           C
ATOM   1697  OD1 ASP   108      24.590  25.257  33.944  1.00  0.00           O
ATOM   1698  OD2 ASP   108      22.669  25.754  33.189  1.00  0.00           O
ATOM   1699  C   ASP   108      24.184  28.216  36.982  1.00  0.00           C
ATOM   1700  O   ASP   108      24.764  29.240  36.654  1.00  0.00           O
ATOM   1701  N   GLU   109      23.244  28.234  37.923  1.00  0.00           N
ATOM   1702  H   GLU   109      22.941  27.335  38.268  1.00  0.00           H
ATOM   1703  CA  GLU   109      22.557  29.442  38.379  1.00  0.00           C
ATOM   1704  HA  GLU   109      22.014  29.847  37.526  1.00  0.00           H
ATOM   1705  CB  GLU   109      21.572  28.962  39.495  1.00  0.00           C
ATOM   1706  HB2 GLU   109      20.924  28.238  39.004  1.00  0.00           H
ATOM   1707  HB3 GLU   109      22.196  28.541  40.284  1.00  0.00           H
ATOM   1708  CG  GLU   109      20.724  30.090  40.123  1.00  0.00           C
ATOM   1709  HG2 GLU   109      21.383  30.601  40.827  1.00  0.00           H
ATOM   1710  HG3 GLU   109      20.417  30.760  39.320  1.00  0.00           H
ATOM   1711  CD  GLU   109      19.409  29.667  40.882  1.00  0.00           C
ATOM   1712  OE1 GLU   109      19.401  29.193  41.985  1.00  0.00           O
ATOM   1713  OE2 GLU   109      18.334  29.984  40.347  1.00  0.00           O
ATOM   1714  C   GLU   109      23.440  30.529  38.969  1.00  0.00           C
ATOM   1715  O   GLU   109      23.048  31.707  38.996  1.00  0.00           O
ATOM   1716  N   LEU   110      24.615  30.207  39.390  1.00  0.00           N
ATOM   1717  H   LEU   110      24.819  29.219  39.442  1.00  0.00           H
ATOM   1718  CA  LEU   110      25.557  31.151  39.983  1.00  0.00           C
ATOM   1719  HA  LEU   110      24.828  31.838  40.414  1.00  0.00           H
ATOM   1720  CB  LEU   110      26.459  30.396  40.999  1.00  0.00           C
ATOM   1721  HB2 LEU   110      25.807  29.964  41.757  1.00  0.00           H
ATOM   1722  HB3 LEU   110      27.088  29.601  40.594  1.00  0.00           H
ATOM   1723  CG  LEU   110      27.383  31.362  41.800  1.00  0.00           C
ATOM   1724  HG  LEU   110      27.955  32.005  41.131  1.00  0.00           H
ATOM   1725  CD1 LEU   110      26.534  32.255  42.628  1.00  0.00           C
ATOM   1726 HD11 LEU   110      27.141  33.069  43.024  1.00  0.00           H
ATOM   1727 HD12 LEU   110      25.932  31.745  43.381  1.00  0.00           H
ATOM   1728 HD13 LEU   110      25.887  32.904  42.038  1.00  0.00           H
ATOM   1729  CD2 LEU   110      28.355  30.621  42.761  1.00  0.00           C
ATOM   1730 HD21 LEU   110      27.719  30.398  43.616  1.00  0.00           H
ATOM   1731 HD22 LEU   110      28.568  29.662  42.291  1.00  0.00           H
ATOM   1732 HD23 LEU   110      29.237  31.247  42.904  1.00  0.00           H
ATOM   1733  C   LEU   110      26.301  31.911  38.915  1.00  0.00           C
ATOM   1734  O   LEU   110      26.542  33.101  39.192  1.00  0.00           O
ATOM   1735  N   TRP   111      26.590  31.342  37.740  1.00  0.00           N
ATOM   1736  H   TRP   111      26.163  30.432  37.645  1.00  0.00           H
ATOM   1737  CA  TRP   111      27.326  31.901  36.599  1.00  0.00           C
ATOM   1738  HA  TRP   111      28.067  32.573  37.032  1.00  0.00           H
ATOM   1739  CB  TRP   111      28.084  30.731  35.965  1.00  0.00           C
ATOM   1740  HB2 TRP   111      27.414  30.195  35.294  1.00  0.00           H
ATOM   1741  HB3 TRP   111      28.991  31.105  35.491  1.00  0.00           H
ATOM   1742  CG  TRP   111      28.608  29.674  36.842  1.00  0.00           C
ATOM   1743  CD1 TRP   111      28.034  28.423  36.884  1.00  0.00           C
ATOM   1744  HD1 TRP   111      27.243  28.007  36.277  1.00  0.00           H
ATOM   1745  NE1 TRP   111      28.675  27.719  37.884  1.00  0.00           N
ATOM   1746  HE1 TRP   111      28.388  26.765  38.053  1.00  0.00           H
ATOM   1747  CE2 TRP   111      29.599  28.549  38.564  1.00  0.00           C
ATOM   1748  CZ2 TRP   111      30.290  28.377  39.779  1.00  0.00           C
ATOM   1749  HZ2 TRP   111      30.206  27.392  40.214  1.00  0.00           H
ATOM   1750  CH2 TRP   111      31.254  29.319  40.202  1.00  0.00           C
ATOM   1751  HH2 TRP   111      31.753  29.168  41.148  1.00  0.00           H
ATOM   1752  CZ3 TRP   111      31.262  30.546  39.491  1.00  0.00           C
ATOM   1753  HZ3 TRP   111      31.944  31.363  39.674  1.00  0.00           H
ATOM   1754  CE3 TRP   111      30.420  30.848  38.399  1.00  0.00           C
ATOM   1755  HE3 TRP   111      30.418  31.783  37.857  1.00  0.00           H
ATOM   1756  CD2 TRP   111      29.613  29.822  37.936  1.00  0.00           C
ATOM   1757  C   TRP   111      26.445  32.757  35.650  1.00  0.00           C
ATOM   1758  O   TRP   111      26.910  33.664  35.004  1.00  0.00           O
ATOM   1759  N   GLU   112      25.131  32.417  35.639  1.00  0.00           N
ATOM   1760  H   GLU   112      24.789  31.598  36.120  1.00  0.00           H
ATOM   1761  CA  GLU   112      24.009  33.248  35.155  1.00  0.00           C
ATOM   1762  HA  GLU   112      24.133  33.365  34.079  1.00  0.00           H
ATOM   1763  CB  GLU   112      22.756  32.458  35.388  1.00  0.00           C
ATOM   1764  HB2 GLU   112      22.507  32.231  36.425  1.00  0.00           H
ATOM   1765  HB3 GLU   112      21.913  33.121  35.189  1.00  0.00           H
ATOM   1766  CG  GLU   112      22.602  31.128  34.609  1.00  0.00           C
ATOM   1767  HG2 GLU   112      23.531  30.645  34.304  1.00  0.00           H
ATOM   1768  HG3 GLU   112      22.159  30.353  35.237  1.00  0.00           H
ATOM   1769  CD  GLU   112      21.787  31.241  33.322  1.00  0.00           C
ATOM   1770  OE1 GLU   112      22.043  32.196  32.593  1.00  0.00           O
ATOM   1771  OE2 GLU   112      21.082  30.267  32.959  1.00  0.00           O
ATOM   1772  C   GLU   112      23.889  34.594  35.877  1.00  0.00           C
ATOM   1773  O   GLU   112      23.952  35.608  35.184  1.00  0.00           O
ATOM   1774  N   PHE   113      23.865  34.566  37.222  1.00  0.00           N
ATOM   1775  H   PHE   113      23.857  33.657  37.661  1.00  0.00           H
ATOM   1776  CA  PHE   113      23.833  35.791  38.038  1.00  0.00           C
ATOM   1777  HA  PHE   113      23.073  36.497  37.704  1.00  0.00           H
ATOM   1778  CB  PHE   113      23.365  35.483  39.452  1.00  0.00           C
ATOM   1779  HB2 PHE   113      22.285  35.380  39.344  1.00  0.00           H
ATOM   1780  HB3 PHE   113      23.766  34.510  39.737  1.00  0.00           H
ATOM   1781  CG  PHE   113      23.547  36.541  40.481  1.00  0.00           C
ATOM   1782  CD1 PHE   113      22.443  37.292  40.877  1.00  0.00           C
ATOM   1783  HD1 PHE   113      21.462  37.154  40.446  1.00  0.00           H
ATOM   1784  CE1 PHE   113      22.652  38.299  41.912  1.00  0.00           C
ATOM   1785  HE1 PHE   113      21.791  38.923  42.105  1.00  0.00           H
ATOM   1786  CZ  PHE   113      23.887  38.407  42.560  1.00  0.00           C
ATOM   1787  HZ  PHE   113      24.058  39.207  43.265  1.00  0.00           H
ATOM   1788  CE2 PHE   113      24.911  37.575  42.194  1.00  0.00           C
ATOM   1789  HE2 PHE   113      25.790  37.571  42.821  1.00  0.00           H
ATOM   1790  CD2 PHE   113      24.756  36.685  41.120  1.00  0.00           C
ATOM   1791  HD2 PHE   113      25.642  36.130  40.849  1.00  0.00           H
ATOM   1792  C   PHE   113      25.067  36.656  37.915  1.00  0.00           C
ATOM   1793  O   PHE   113      24.952  37.865  37.604  1.00  0.00           O
ATOM   1794  N   ILE   114      26.299  36.082  37.931  1.00  0.00           N
ATOM   1795  H   ILE   114      26.371  35.115  38.214  1.00  0.00           H
ATOM   1796  CA  ILE   114      27.565  36.839  37.741  1.00  0.00           C
ATOM   1797  HA  ILE   114      27.548  37.713  38.391  1.00  0.00           H
ATOM   1798  CB  ILE   114      28.818  35.913  38.049  1.00  0.00           C
ATOM   1799  HB  ILE   114      28.765  34.993  37.468  1.00  0.00           H
ATOM   1800  CG2 ILE   114      30.175  36.560  37.719  1.00  0.00           C
ATOM   1801 HG21 ILE   114      30.329  37.452  38.326  1.00  0.00           H
ATOM   1802 HG22 ILE   114      30.290  36.766  36.655  1.00  0.00           H
ATOM   1803 HG23 ILE   114      30.994  35.863  37.902  1.00  0.00           H
ATOM   1804  CG1 ILE   114      28.852  35.639  39.616  1.00  0.00           C
ATOM   1805 HG12 ILE   114      29.333  36.501  40.079  1.00  0.00           H
ATOM   1806 HG13 ILE   114      27.832  35.706  39.995  1.00  0.00           H
ATOM   1807  CD1 ILE   114      29.537  34.355  40.098  1.00  0.00           C
ATOM   1808 HD11 ILE   114      29.187  33.469  39.568  1.00  0.00           H
ATOM   1809 HD12 ILE   114      29.251  34.261  41.146  1.00  0.00           H
ATOM   1810 HD13 ILE   114      30.618  34.413  39.968  1.00  0.00           H
ATOM   1811  C   ILE   114      27.636  37.443  36.220  1.00  0.00           C
ATOM   1812  O   ILE   114      28.232  38.515  36.077  1.00  0.00           O
ATOM   1813  N   ALA   115      26.903  36.854  35.243  1.00  0.00           N
ATOM   1814  H   ALA   115      26.409  35.985  35.389  1.00  0.00           H
ATOM   1815  CA  ALA   115      26.762  37.321  33.871  1.00  0.00           C
ATOM   1816  HA  ALA   115      27.618  37.943  33.607  1.00  0.00           H
ATOM   1817  CB  ALA   115      26.767  36.162  32.882  1.00  0.00           C
ATOM   1818  HB1 ALA   115      27.783  35.816  32.695  1.00  0.00           H
ATOM   1819  HB2 ALA   115      26.402  36.450  31.896  1.00  0.00           H
ATOM   1820  HB3 ALA   115      26.121  35.327  33.153  1.00  0.00           H
ATOM   1821  C   ALA   115      25.572  38.264  33.672  1.00  0.00           C
ATOM   1822  O   ALA   115      25.669  39.131  32.841  1.00  0.00           O
ATOM   1823  N   ASP   116      24.412  38.160  34.354  1.00  0.00           N
ATOM   1824  H   ASP   116      24.379  37.551  35.158  1.00  0.00           H
ATOM   1825  CA  ASP   116      23.392  39.097  34.315  1.00  0.00           C
ATOM   1826  HA  ASP   116      23.277  39.383  33.268  1.00  0.00           H
ATOM   1827  CB  ASP   116      22.124  38.593  34.915  1.00  0.00           C
ATOM   1828  HB2 ASP   116      22.358  38.136  35.876  1.00  0.00           H
ATOM   1829  HB3 ASP   116      21.487  39.475  34.999  1.00  0.00           H
ATOM   1830  CG  ASP   116      21.369  37.655  33.997  1.00  0.00           C
ATOM   1831  OD1 ASP   116      21.343  37.951  32.785  1.00  0.00           O
ATOM   1832  OD2 ASP   116      20.717  36.658  34.452  1.00  0.00           O
ATOM   1833  C   ASP   116      23.815  40.339  35.147  1.00  0.00           C
ATOM   1834  O   ASP   116      23.477  41.442  34.757  1.00  0.00           O
ATOM   1835  N   SER   117      24.686  40.114  36.218  1.00  0.00           N
ATOM   1836  H   SER   117      24.864  39.165  36.515  1.00  0.00           H
ATOM   1837  CA  SER   117      25.432  41.174  36.957  1.00  0.00           C
ATOM   1838  HA  SER   117      24.722  41.958  37.219  1.00  0.00           H
ATOM   1839  CB  SER   117      26.127  40.590  38.273  1.00  0.00           C
ATOM   1840  HB2 SER   117      26.803  39.748  38.124  1.00  0.00           H
ATOM   1841  HB3 SER   117      26.539  41.454  38.792  1.00  0.00           H
ATOM   1842  OG  SER   117      25.144  40.101  39.055  1.00  0.00           O
ATOM   1843  HG  SER   117      24.980  39.216  38.721  1.00  0.00           H
ATOM   1844  C   SER   117      26.390  41.918  36.005  1.00  0.00           C
ATOM   1845  O   SER   117      26.410  43.190  35.991  1.00  0.00           O
ATOM   1846  N   LEU   118      27.229  41.253  35.205  1.00  0.00           N
ATOM   1847  H   LEU   118      27.402  40.259  35.257  1.00  0.00           H
ATOM   1848  CA  LEU   118      27.962  41.956  34.097  1.00  0.00           C
ATOM   1849  HA  LEU   118      28.572  42.761  34.506  1.00  0.00           H
ATOM   1850  CB  LEU   118      28.794  40.962  33.321  1.00  0.00           C
ATOM   1851  HB2 LEU   118      28.103  40.146  33.106  1.00  0.00           H
ATOM   1852  HB3 LEU   118      29.094  41.375  32.358  1.00  0.00           H
ATOM   1853  CG  LEU   118      30.081  40.515  34.062  1.00  0.00           C
ATOM   1854  HG  LEU   118      29.939  40.392  35.136  1.00  0.00           H
ATOM   1855  CD1 LEU   118      30.825  39.289  33.422  1.00  0.00           C
ATOM   1856 HD11 LEU   118      30.121  38.460  33.346  1.00  0.00           H
ATOM   1857 HD12 LEU   118      31.605  38.903  34.078  1.00  0.00           H
ATOM   1858 HD13 LEU   118      31.106  39.623  32.422  1.00  0.00           H
ATOM   1859  CD2 LEU   118      31.117  41.644  33.952  1.00  0.00           C
ATOM   1860 HD21 LEU   118      32.065  41.329  34.387  1.00  0.00           H
ATOM   1861 HD22 LEU   118      31.196  41.948  32.909  1.00  0.00           H
ATOM   1862 HD23 LEU   118      30.664  42.456  34.522  1.00  0.00           H
ATOM   1863  C   LEU   118      27.166  42.692  33.032  1.00  0.00           C
ATOM   1864  O   LEU   118      27.518  43.711  32.478  1.00  0.00           O
ATOM   1865  N   LYS   119      26.039  42.112  32.665  1.00  0.00           N
ATOM   1866  H   LYS   119      25.734  41.295  33.176  1.00  0.00           H
ATOM   1867  CA  LYS   119      25.242  42.777  31.608  1.00  0.00           C
ATOM   1868  HA  LYS   119      25.954  42.953  30.801  1.00  0.00           H
ATOM   1869  CB  LYS   119      24.157  41.766  31.099  1.00  0.00           C
ATOM   1870  HB2 LYS   119      24.616  40.799  30.890  1.00  0.00           H
ATOM   1871  HB3 LYS   119      23.436  41.563  31.890  1.00  0.00           H
ATOM   1872  CG  LYS   119      23.360  42.149  29.784  1.00  0.00           C
ATOM   1873  HG2 LYS   119      22.739  41.265  29.646  1.00  0.00           H
ATOM   1874  HG3 LYS   119      22.868  43.113  29.911  1.00  0.00           H
ATOM   1875  CD  LYS   119      24.214  42.370  28.558  1.00  0.00           C
ATOM   1876  HD2 LYS   119      24.752  43.315  28.643  1.00  0.00           H
ATOM   1877  HD3 LYS   119      24.941  41.559  28.539  1.00  0.00           H
ATOM   1878  CE  LYS   119      23.290  42.376  27.320  1.00  0.00           C
ATOM   1879  HE2 LYS   119      23.890  42.099  26.454  1.00  0.00           H
ATOM   1880  HE3 LYS   119      22.657  41.490  27.277  1.00  0.00           H
ATOM   1881  NZ  LYS   119      22.639  43.684  27.117  1.00  0.00           N
ATOM   1882  HZ1 LYS   119      23.288  44.359  27.495  1.00  0.00           H
ATOM   1883  HZ2 LYS   119      21.815  43.742  27.700  1.00  0.00           H
ATOM   1884  HZ3 LYS   119      22.363  43.788  26.152  1.00  0.00           H
ATOM   1885  C   LYS   119      24.746  44.202  32.063  1.00  0.00           C
ATOM   1886  O   LYS   119      25.112  45.178  31.346  1.00  0.00           O
ATOM   1887  N   ALA   120      24.033  44.273  33.141  1.00  0.00           N
ATOM   1888  H   ALA   120      23.670  43.390  33.468  1.00  0.00           H
ATOM   1889  CA  ALA   120      23.355  45.511  33.493  1.00  0.00           C
ATOM   1890  HA  ALA   120      22.759  45.871  32.655  1.00  0.00           H
ATOM   1891  CB  ALA   120      22.531  45.144  34.721  1.00  0.00           C
ATOM   1892  HB1 ALA   120      21.975  46.007  35.086  1.00  0.00           H
ATOM   1893  HB2 ALA   120      23.256  44.870  35.489  1.00  0.00           H
ATOM   1894  HB3 ALA   120      21.748  44.446  34.426  1.00  0.00           H
ATOM   1895  C   ALA   120      24.399  46.615  33.822  1.00  0.00           C
ATOM   1896  O   ALA   120      24.166  47.825  33.527  1.00  0.00           O
ATOM   1897  N   PHE   121      25.554  46.207  34.356  1.00  0.00           N
ATOM   1898  H   PHE   121      25.615  45.282  34.757  1.00  0.00           H
ATOM   1899  CA  PHE   121      26.682  47.123  34.512  1.00  0.00           C
ATOM   1900  HA  PHE   121      26.355  47.993  35.082  1.00  0.00           H
ATOM   1901  CB  PHE   121      27.840  46.307  35.213  1.00  0.00           C
ATOM   1902  HB2 PHE   121      27.436  45.978  36.170  1.00  0.00           H
ATOM   1903  HB3 PHE   121      28.150  45.453  34.611  1.00  0.00           H
ATOM   1904  CG  PHE   121      29.017  47.096  35.639  1.00  0.00           C
ATOM   1905  CD1 PHE   121      28.784  48.264  36.361  1.00  0.00           C
ATOM   1906  HD1 PHE   121      27.791  48.503  36.711  1.00  0.00           H
ATOM   1907  CE1 PHE   121      29.925  49.073  36.651  1.00  0.00           C
ATOM   1908  HE1 PHE   121      29.764  49.950  37.260  1.00  0.00           H
ATOM   1909  CZ  PHE   121      31.219  48.803  36.196  1.00  0.00           C
ATOM   1910  HZ  PHE   121      32.044  49.431  36.493  1.00  0.00           H
ATOM   1911  CE2 PHE   121      31.362  47.657  35.413  1.00  0.00           C
ATOM   1912  HE2 PHE   121      32.318  47.335  35.026  1.00  0.00           H
ATOM   1913  CD2 PHE   121      30.273  46.843  35.085  1.00  0.00           C
ATOM   1914  HD2 PHE   121      30.391  46.099  34.311  1.00  0.00           H
ATOM   1915  C   PHE   121      27.185  47.700  33.191  1.00  0.00           C
ATOM   1916  O   PHE   121      27.531  48.849  33.117  1.00  0.00           O
ATOM   1917  N   ILE   122      27.320  46.879  32.157  1.00  0.00           N
ATOM   1918  H   ILE   122      26.776  46.029  32.126  1.00  0.00           H
ATOM   1919  CA  ILE   122      27.952  47.207  30.823  1.00  0.00           C
ATOM   1920  HA  ILE   122      28.781  47.886  31.024  1.00  0.00           H
ATOM   1921  CB  ILE   122      28.482  45.930  30.179  1.00  0.00           C
ATOM   1922  HB  ILE   122      27.670  45.207  30.111  1.00  0.00           H
ATOM   1923  CG2 ILE   122      29.006  46.094  28.799  1.00  0.00           C
ATOM   1924 HG21 ILE   122      29.535  47.046  28.749  1.00  0.00           H
ATOM   1925 HG22 ILE   122      28.120  46.177  28.170  1.00  0.00           H
ATOM   1926 HG23 ILE   122      29.561  45.185  28.569  1.00  0.00           H
ATOM   1927  CG1 ILE   122      29.580  45.303  31.052  1.00  0.00           C
ATOM   1928 HG12 ILE   122      29.306  45.312  32.108  1.00  0.00           H
ATOM   1929 HG13 ILE   122      29.717  44.262  30.758  1.00  0.00           H
ATOM   1930  CD1 ILE   122      30.937  46.012  31.040  1.00  0.00           C
ATOM   1931 HD11 ILE   122      31.524  45.440  31.758  1.00  0.00           H
ATOM   1932 HD12 ILE   122      30.689  47.025  31.354  1.00  0.00           H
ATOM   1933 HD13 ILE   122      31.365  45.947  30.040  1.00  0.00           H
ATOM   1934  C   ILE   122      27.092  48.064  29.827  1.00  0.00           C
ATOM   1935  O   ILE   122      27.541  49.004  29.309  1.00  0.00           O
ATOM   1936  N   ASP   123      25.753  47.777  29.754  1.00  0.00           N
ATOM   1937  H   ASP   123      25.472  46.942  30.249  1.00  0.00           H
ATOM   1938  CA  ASP   123      24.766  48.489  28.977  1.00  0.00           C
ATOM   1939  HA  ASP   123      25.142  48.438  27.955  1.00  0.00           H
ATOM   1940  CB  ASP   123      23.333  47.816  29.071  1.00  0.00           C
ATOM   1941  HB2 ASP   123      22.936  47.744  30.083  1.00  0.00           H
ATOM   1942  HB3 ASP   123      22.647  48.530  28.614  1.00  0.00           H
ATOM   1943  CG  ASP   123      23.290  46.354  28.640  1.00  0.00           C
ATOM   1944  OD1 ASP   123      22.264  45.731  28.953  1.00  0.00           O
ATOM   1945  OD2 ASP   123      24.262  45.715  28.245  1.00  0.00           O
ATOM   1946  C   ASP   123      24.658  49.972  29.379  1.00  0.00           C
ATOM   1947  O   ASP   123      24.448  50.828  28.522  1.00  0.00           O
ATOM   1948  N   GLU   124      24.846  50.216  30.630  1.00  0.00           N
ATOM   1949  H   GLU   124      24.777  49.467  31.304  1.00  0.00           H
ATOM   1950  CA  GLU   124      24.883  51.523  31.223  1.00  0.00           C
ATOM   1951  HA  GLU   124      24.135  52.119  30.701  1.00  0.00           H
ATOM   1952  CB  GLU   124      24.449  51.251  32.628  1.00  0.00           C
ATOM   1953  HB2 GLU   124      23.570  50.607  32.653  1.00  0.00           H
ATOM   1954  HB3 GLU   124      25.210  50.639  33.112  1.00  0.00           H
ATOM   1955  CG  GLU   124      24.062  52.529  33.451  1.00  0.00           C
ATOM   1956  HG2 GLU   124      23.647  52.316  34.436  1.00  0.00           H
ATOM   1957  HG3 GLU   124      24.912  53.197  33.599  1.00  0.00           H
ATOM   1958  CD  GLU   124      22.968  53.419  32.771  1.00  0.00           C
ATOM   1959  OE1 GLU   124      21.944  53.007  32.297  1.00  0.00           O
ATOM   1960  OE2 GLU   124      23.218  54.644  32.808  1.00  0.00           O
ATOM   1961  C   GLU   124      26.214  52.277  31.257  1.00  0.00           C
ATOM   1962  O   GLU   124      26.226  53.539  31.250  1.00  0.00           O
ATOM   1963  N   GLN   125      27.335  51.583  31.226  1.00  0.00           N
ATOM   1964  H   GLN   125      27.211  50.588  31.110  1.00  0.00           H
ATOM   1965  CA  GLN   125      28.697  52.181  31.123  1.00  0.00           C
ATOM   1966  HA  GLN   125      28.687  53.172  31.578  1.00  0.00           H
ATOM   1967  CB  GLN   125      29.676  51.218  31.891  1.00  0.00           C
ATOM   1968  HB2 GLN   125      29.489  50.177  31.623  1.00  0.00           H
ATOM   1969  HB3 GLN   125      30.670  51.461  31.514  1.00  0.00           H
ATOM   1970  CG  GLN   125      29.493  51.460  33.391  1.00  0.00           C
ATOM   1971  HG2 GLN   125      28.442  51.462  33.681  1.00  0.00           H
ATOM   1972  HG3 GLN   125      30.050  50.728  33.975  1.00  0.00           H
ATOM   1973  CD  GLN   125      30.023  52.916  33.780  1.00  0.00           C
ATOM   1974  OE1 GLN   125      30.822  53.465  33.078  1.00  0.00           O
ATOM   1975  NE2 GLN   125      29.569  53.479  34.823  1.00  0.00           N
ATOM   1976 HE21 GLN   125      29.853  54.437  34.963  1.00  0.00           H
ATOM   1977 HE22 GLN   125      28.815  53.074  35.359  1.00  0.00           H
ATOM   1978  C   GLN   125      29.165  52.346  29.655  1.00  0.00           C
ATOM   1979  O   GLN   125      30.060  53.111  29.453  1.00  0.00           O
ATOM   1980  N   PHE   126      28.569  51.640  28.640  1.00  0.00           N
ATOM   1981  H   PHE   126      27.866  50.945  28.846  1.00  0.00           H
ATOM   1982  CA  PHE   126      28.881  51.837  27.236  1.00  0.00           C
ATOM   1983  HA  PHE   126      29.202  52.828  26.918  1.00  0.00           H
ATOM   1984  CB  PHE   126      29.976  50.795  26.829  1.00  0.00           C
ATOM   1985  HB2 PHE   126      29.503  49.818  26.925  1.00  0.00           H
ATOM   1986  HB3 PHE   126      30.106  51.110  25.793  1.00  0.00           H
ATOM   1987  CG  PHE   126      31.319  50.704  27.672  1.00  0.00           C
ATOM   1988  CD1 PHE   126      31.299  49.943  28.827  1.00  0.00           C
ATOM   1989  HD1 PHE   126      30.450  49.313  29.041  1.00  0.00           H
ATOM   1990  CE1 PHE   126      32.407  49.971  29.660  1.00  0.00           C
ATOM   1991  HE1 PHE   126      32.445  49.502  30.632  1.00  0.00           H
ATOM   1992  CZ  PHE   126      33.443  50.890  29.388  1.00  0.00           C
ATOM   1993  HZ  PHE   126      34.140  51.186  30.157  1.00  0.00           H
ATOM   1994  CE2 PHE   126      33.624  51.474  28.146  1.00  0.00           C
ATOM   1995  HE2 PHE   126      34.487  52.065  27.878  1.00  0.00           H
ATOM   1996  CD2 PHE   126      32.542  51.355  27.298  1.00  0.00           C
ATOM   1997  HD2 PHE   126      32.560  51.817  26.321  1.00  0.00           H
ATOM   1998  C   PHE   126      27.645  51.769  26.371  1.00  0.00           C
ATOM   1999  O   PHE   126      27.439  50.762  25.689  1.00  0.00           O
ATOM   2000  N   PRO   127      26.828  52.851  26.389  1.00  0.00           N
ATOM   2001  CD  PRO   127      26.873  53.960  27.317  1.00  0.00           C
ATOM   2002  HD2 PRO   127      27.751  54.561  27.080  1.00  0.00           H
ATOM   2003  HD3 PRO   127      26.899  53.562  28.331  1.00  0.00           H
ATOM   2004  CG  PRO   127      25.528  54.680  27.147  1.00  0.00           C
ATOM   2005  HG2 PRO   127      25.746  55.743  27.046  1.00  0.00           H
ATOM   2006  HG3 PRO   127      25.034  54.388  28.073  1.00  0.00           H
ATOM   2007  CB  PRO   127      24.927  54.214  25.864  1.00  0.00           C
ATOM   2008  HB2 PRO   127      25.214  54.902  25.069  1.00  0.00           H
ATOM   2009  HB3 PRO   127      23.839  54.239  25.927  1.00  0.00           H
ATOM   2010  CA  PRO   127      25.591  52.874  25.586  1.00  0.00           C
ATOM   2011  HA  PRO   127      24.925  52.088  25.943  1.00  0.00           H
ATOM   2012  C   PRO   127      25.811  52.767  24.121  1.00  0.00           C
ATOM   2013  O   PRO   127      24.917  52.391  23.367  1.00  0.00           O
ATOM   2014  N   GLN   128      27.034  52.961  23.605  1.00  0.00           N
ATOM   2015  H   GLN   128      27.704  53.307  24.277  1.00  0.00           H
ATOM   2016  CA  GLN   128      27.423  52.799  22.204  1.00  0.00           C
ATOM   2017  HA  GLN   128      26.585  52.911  21.516  1.00  0.00           H
ATOM   2018  CB  GLN   128      28.457  53.885  21.939  1.00  0.00           C
ATOM   2019  HB2 GLN   128      28.638  53.933  20.865  1.00  0.00           H
ATOM   2020  HB3 GLN   128      28.067  54.819  22.344  1.00  0.00           H
ATOM   2021  CG  GLN   128      29.822  53.782  22.510  1.00  0.00           C
ATOM   2022  HG2 GLN   128      30.096  52.733  22.393  1.00  0.00           H
ATOM   2023  HG3 GLN   128      30.454  54.337  21.816  1.00  0.00           H
ATOM   2024  CD  GLN   128      30.021  54.293  23.924  1.00  0.00           C
ATOM   2025  OE1 GLN   128      29.128  54.359  24.793  1.00  0.00           O
ATOM   2026  NE2 GLN   128      31.278  54.400  24.234  1.00  0.00           N
ATOM   2027 HE21 GLN   128      31.528  54.743  25.151  1.00  0.00           H
ATOM   2028 HE22 GLN   128      32.034  54.290  23.573  1.00  0.00           H
ATOM   2029  C   GLN   128      27.965  51.373  21.836  1.00  0.00           C
ATOM   2030  O   GLN   128      28.138  51.060  20.622  1.00  0.00           O
ATOM   2031  N   GLY   129      28.165  50.586  22.843  1.00  0.00           N
ATOM   2032  H   GLY   129      28.143  50.982  23.772  1.00  0.00           H
ATOM   2033  CA  GLY   129      28.667  49.200  22.745  1.00  0.00           C
ATOM   2034  HA2 GLY   129      28.494  48.583  23.627  1.00  0.00           H
ATOM   2035  HA3 GLY   129      28.170  48.640  21.952  1.00  0.00           H
ATOM   2036  C   GLY   129      30.170  49.147  22.584  1.00  0.00           C
ATOM   2037  O   GLY   129      30.782  50.072  22.082  1.00  0.00           O
ATOM   2038  N   ILE   130      30.817  48.037  22.957  1.00  0.00           N
ATOM   2039  H   ILE   130      30.284  47.240  23.275  1.00  0.00           H
ATOM   2040  CA  ILE   130      32.246  47.982  22.959  1.00  0.00           C
ATOM   2041  HA  ILE   130      32.605  48.913  23.399  1.00  0.00           H
ATOM   2042  CB  ILE   130      32.615  46.861  24.026  1.00  0.00           C
ATOM   2043  HB  ILE   130      32.095  45.955  23.717  1.00  0.00           H
ATOM   2044  CG2 ILE   130      34.133  46.523  23.861  1.00  0.00           C
ATOM   2045 HG21 ILE   130      34.753  47.404  23.692  1.00  0.00           H
ATOM   2046 HG22 ILE   130      34.361  45.864  23.023  1.00  0.00           H
ATOM   2047 HG23 ILE   130      34.609  45.973  24.673  1.00  0.00           H
ATOM   2048  CG1 ILE   130      32.252  47.232  25.504  1.00  0.00           C
ATOM   2049 HG12 ILE   130      32.945  47.934  25.970  1.00  0.00           H
ATOM   2050 HG13 ILE   130      31.269  47.701  25.481  1.00  0.00           H
ATOM   2051  CD1 ILE   130      32.130  46.014  26.437  1.00  0.00           C
ATOM   2052 HD11 ILE   130      31.911  46.347  27.452  1.00  0.00           H
ATOM   2053 HD12 ILE   130      33.094  45.542  26.619  1.00  0.00           H
ATOM   2054 HD13 ILE   130      31.468  45.246  26.037  1.00  0.00           H
ATOM   2055  C   ILE   130      32.899  47.916  21.576  1.00  0.00           C
ATOM   2056  O   ILE   130      32.658  46.992  20.778  1.00  0.00           O
ATOM   2057  N   SER   131      33.866  48.800  21.271  1.00  0.00           N
ATOM   2058  H   SER   131      34.169  49.503  21.930  1.00  0.00           H
ATOM   2059  CA  SER   131      34.700  48.795  20.027  1.00  0.00           C
ATOM   2060  HA  SER   131      34.131  48.511  19.142  1.00  0.00           H
ATOM   2061  CB  SER   131      35.387  50.141  19.913  1.00  0.00           C
ATOM   2062  HB2 SER   131      36.010  50.235  19.023  1.00  0.00           H
ATOM   2063  HB3 SER   131      34.693  50.973  19.793  1.00  0.00           H
ATOM   2064  OG  SER   131      36.001  50.498  21.157  1.00  0.00           O
ATOM   2065  HG  SER   131      36.380  51.362  20.980  1.00  0.00           H
ATOM   2066  C   SER   131      35.812  47.671  19.989  1.00  0.00           C
ATOM   2067  O   SER   131      36.017  47.080  18.960  1.00  0.00           O
ATOM   2068  N   GLU   132      36.337  47.251  21.117  1.00  0.00           N
ATOM   2069  H   GLU   132      35.854  47.588  21.936  1.00  0.00           H
ATOM   2070  CA  GLU   132      37.413  46.252  21.202  1.00  0.00           C
ATOM   2071  HA  GLU   132      37.381  45.499  20.416  1.00  0.00           H
ATOM   2072  CB  GLU   132      38.832  46.918  21.100  1.00  0.00           C
ATOM   2073  HB2 GLU   132      38.958  47.419  20.140  1.00  0.00           H
ATOM   2074  HB3 GLU   132      38.891  47.625  21.928  1.00  0.00           H
ATOM   2075  CG  GLU   132      39.997  45.990  21.454  1.00  0.00           C
ATOM   2076  HG2 GLU   132      40.912  46.578  21.524  1.00  0.00           H
ATOM   2077  HG3 GLU   132      39.929  45.531  22.440  1.00  0.00           H
ATOM   2078  CD  GLU   132      40.329  44.999  20.347  1.00  0.00           C
ATOM   2079  OE1 GLU   132      39.914  45.163  19.213  1.00  0.00           O
ATOM   2080  OE2 GLU   132      41.042  44.013  20.643  1.00  0.00           O
ATOM   2081  C   GLU   132      37.176  45.551  22.574  1.00  0.00           C
ATOM   2082  O   GLU   132      37.014  46.293  23.560  1.00  0.00           O
ATOM   2083  N   PRO   133      37.099  44.114  22.640  1.00  0.00           N
ATOM   2084  CD  PRO   133      37.260  43.182  21.510  1.00  0.00           C
ATOM   2085  HD2 PRO   133      38.322  43.172  21.268  1.00  0.00           H
ATOM   2086  HD3 PRO   133      36.626  43.430  20.659  1.00  0.00           H
ATOM   2087  CG  PRO   133      36.867  41.769  22.020  1.00  0.00           C
ATOM   2088  HG2 PRO   133      37.561  40.963  21.781  1.00  0.00           H
ATOM   2089  HG3 PRO   133      35.806  41.579  21.852  1.00  0.00           H
ATOM   2090  CB  PRO   133      37.102  41.952  23.544  1.00  0.00           C
ATOM   2091  HB2 PRO   133      38.167  41.780  23.698  1.00  0.00           H
ATOM   2092  HB3 PRO   133      36.550  41.263  24.183  1.00  0.00           H
ATOM   2093  CA  PRO   133      36.728  43.398  23.889  1.00  0.00           C
ATOM   2094  HA  PRO   133      35.641  43.449  23.936  1.00  0.00           H
ATOM   2095  C   PRO   133      37.514  43.801  25.154  1.00  0.00           C
ATOM   2096  O   PRO   133      38.653  44.198  25.194  1.00  0.00           O
ATOM   2097  N   ILE   134      36.883  43.601  26.322  1.00  0.00           N
ATOM   2098  H   ILE   134      36.066  43.012  26.238  1.00  0.00           H
ATOM   2099  CA  ILE   134      37.439  44.057  27.653  1.00  0.00           C
ATOM   2100  HA  ILE   134      38.263  44.712  27.369  1.00  0.00           H
ATOM   2101  CB  ILE   134      36.526  45.059  28.508  1.00  0.00           C
ATOM   2102  HB  ILE   134      35.668  44.531  28.923  1.00  0.00           H
ATOM   2103  CG2 ILE   134      37.288  45.601  29.744  1.00  0.00           C
ATOM   2104 HG21 ILE   134      37.681  44.787  30.354  1.00  0.00           H
ATOM   2105 HG22 ILE   134      36.523  46.004  30.406  1.00  0.00           H
ATOM   2106 HG23 ILE   134      38.122  46.273  29.544  1.00  0.00           H
ATOM   2107  CG1 ILE   134      36.067  46.286  27.757  1.00  0.00           C
ATOM   2108 HG12 ILE   134      36.920  46.945  27.593  1.00  0.00           H
ATOM   2109 HG13 ILE   134      35.678  45.998  26.781  1.00  0.00           H
ATOM   2110  CD1 ILE   134      35.029  47.074  28.530  1.00  0.00           C
ATOM   2111 HD11 ILE   134      35.363  47.562  29.445  1.00  0.00           H
ATOM   2112 HD12 ILE   134      34.134  46.476  28.700  1.00  0.00           H
ATOM   2113 HD13 ILE   134      34.714  47.927  27.928  1.00  0.00           H
ATOM   2114  C   ILE   134      37.974  42.826  28.444  1.00  0.00           C
ATOM   2115  O   ILE   134      37.201  41.896  28.618  1.00  0.00           O
ATOM   2116  N   PRO   135      39.264  42.654  28.721  1.00  0.00           N
ATOM   2117  CD  PRO   135      40.366  43.525  28.442  1.00  0.00           C
ATOM   2118  HD2 PRO   135      40.521  44.158  29.316  1.00  0.00           H
ATOM   2119  HD3 PRO   135      40.248  44.012  27.475  1.00  0.00           H
ATOM   2120  CG  PRO   135      41.537  42.487  28.341  1.00  0.00           C
ATOM   2121  HG2 PRO   135      42.480  43.026  28.413  1.00  0.00           H
ATOM   2122  HG3 PRO   135      41.488  42.094  27.325  1.00  0.00           H
ATOM   2123  CB  PRO   135      41.335  41.410  29.389  1.00  0.00           C
ATOM   2124  HB2 PRO   135      41.823  41.688  30.322  1.00  0.00           H
ATOM   2125  HB3 PRO   135      41.627  40.465  28.929  1.00  0.00           H
ATOM   2126  CA  PRO   135      39.802  41.507  29.538  1.00  0.00           C
ATOM   2127  HA  PRO   135      39.389  40.615  29.068  1.00  0.00           H
ATOM   2128  C   PRO   135      39.367  41.625  31.032  1.00  0.00           C
ATOM   2129  O   PRO   135      39.369  42.687  31.631  1.00  0.00           O
ATOM   2130  N   LEU   136      38.867  40.512  31.642  1.00  0.00           N
ATOM   2131  H   LEU   136      38.805  39.669  31.088  1.00  0.00           H
ATOM   2132  CA  LEU   136      38.378  40.503  32.993  1.00  0.00           C
ATOM   2133  HA  LEU   136      38.182  41.518  33.340  1.00  0.00           H
ATOM   2134  CB  LEU   136      37.015  39.726  32.798  1.00  0.00           C
ATOM   2135  HB2 LEU   136      36.377  40.445  32.284  1.00  0.00           H
ATOM   2136  HB3 LEU   136      37.187  38.826  32.206  1.00  0.00           H
ATOM   2137  CG  LEU   136      36.353  39.277  34.054  1.00  0.00           C
ATOM   2138  HG  LEU   136      36.854  38.474  34.595  1.00  0.00           H
ATOM   2139  CD1 LEU   136      36.042  40.342  35.093  1.00  0.00           C
ATOM   2140 HD11 LEU   136      35.347  40.018  35.867  1.00  0.00           H
ATOM   2141 HD12 LEU   136      35.608  41.231  34.633  1.00  0.00           H
ATOM   2142 HD13 LEU   136      36.958  40.697  35.566  1.00  0.00           H
ATOM   2143  CD2 LEU   136      34.889  38.900  33.746  1.00  0.00           C
ATOM   2144 HD21 LEU   136      34.304  39.799  33.548  1.00  0.00           H
ATOM   2145 HD22 LEU   136      34.778  38.368  32.801  1.00  0.00           H
ATOM   2146 HD23 LEU   136      34.450  38.251  34.504  1.00  0.00           H
ATOM   2147  C   LEU   136      39.299  39.635  33.974  1.00  0.00           C
ATOM   2148  O   LEU   136      39.764  38.520  33.639  1.00  0.00           O
ATOM   2149  N   GLY   137      39.474  40.163  35.183  1.00  0.00           N
ATOM   2150  H   GLY   137      39.260  41.133  35.360  1.00  0.00           H
ATOM   2151  CA  GLY   137      40.062  39.409  36.267  1.00  0.00           C
ATOM   2152  HA2 GLY   137      40.519  38.494  35.889  1.00  0.00           H
ATOM   2153  HA3 GLY   137      40.849  39.944  36.797  1.00  0.00           H
ATOM   2154  C   GLY   137      38.950  39.107  37.284  1.00  0.00           C
ATOM   2155  O   GLY   137      38.569  39.989  38.061  1.00  0.00           O
ATOM   2156  N   PHE   138      38.440  37.857  37.269  1.00  0.00           N
ATOM   2157  H   PHE   138      38.717  37.205  36.549  1.00  0.00           H
ATOM   2158  CA  PHE   138      37.695  37.379  38.341  1.00  0.00           C
ATOM   2159  HA  PHE   138      36.911  38.069  38.651  1.00  0.00           H
ATOM   2160  CB  PHE   138      37.021  36.080  37.817  1.00  0.00           C
ATOM   2161  HB2 PHE   138      36.541  36.407  36.894  1.00  0.00           H
ATOM   2162  HB3 PHE   138      37.815  35.363  37.613  1.00  0.00           H
ATOM   2163  CG  PHE   138      35.958  35.385  38.731  1.00  0.00           C
ATOM   2164  CD1 PHE   138      35.105  36.020  39.679  1.00  0.00           C
ATOM   2165  HD1 PHE   138      35.332  37.059  39.870  1.00  0.00           H
ATOM   2166  CE1 PHE   138      34.023  35.331  40.289  1.00  0.00           C
ATOM   2167  HE1 PHE   138      33.241  35.843  40.831  1.00  0.00           H
ATOM   2168  CZ  PHE   138      33.798  33.985  40.011  1.00  0.00           C
ATOM   2169  HZ  PHE   138      33.005  33.464  40.525  1.00  0.00           H
ATOM   2170  CE2 PHE   138      34.582  33.333  39.006  1.00  0.00           C
ATOM   2171  HE2 PHE   138      34.444  32.299  38.726  1.00  0.00           H
ATOM   2172  CD2 PHE   138      35.712  34.032  38.414  1.00  0.00           C
ATOM   2173  HD2 PHE   138      36.321  33.550  37.662  1.00  0.00           H
ATOM   2174  C   PHE   138      38.567  37.119  39.602  1.00  0.00           C
ATOM   2175  O   PHE   138      39.358  36.170  39.689  1.00  0.00           O
ATOM   2176  N   THR   139      38.439  37.944  40.656  1.00  0.00           N
ATOM   2177  H   THR   139      37.856  38.765  40.573  1.00  0.00           H
ATOM   2178  CA  THR   139      38.690  37.533  42.013  1.00  0.00           C
ATOM   2179  HA  THR   139      39.655  37.028  42.005  1.00  0.00           H
ATOM   2180  CB  THR   139      38.811  38.702  43.023  1.00  0.00           C
ATOM   2181  HB  THR   139      37.814  39.144  43.034  1.00  0.00           H
ATOM   2182  CG2 THR   139      39.187  38.220  44.418  1.00  0.00           C
ATOM   2183 HG21 THR   139      39.419  39.032  45.108  1.00  0.00           H
ATOM   2184 HG22 THR   139      40.016  37.511  44.385  1.00  0.00           H
ATOM   2185 HG23 THR   139      38.362  37.666  44.864  1.00  0.00           H
ATOM   2186  OG1 THR   139      39.753  39.688  42.581  1.00  0.00           O
ATOM   2187  HG1 THR   139      39.304  40.500  42.336  1.00  0.00           H
ATOM   2188  C   THR   139      37.660  36.533  42.445  1.00  0.00           C
ATOM   2189  O   THR   139      36.471  36.818  42.481  1.00  0.00           O
ATOM   2190  N   PHE   140      38.144  35.346  42.959  1.00  0.00           N
ATOM   2191  H   PHE   140      39.134  35.151  42.984  1.00  0.00           H
ATOM   2192  CA  PHE   140      37.414  34.172  43.451  1.00  0.00           C
ATOM   2193  HA  PHE   140      36.453  34.382  43.921  1.00  0.00           H
ATOM   2194  CB  PHE   140      37.179  33.308  42.195  1.00  0.00           C
ATOM   2195  HB2 PHE   140      36.628  33.903  41.466  1.00  0.00           H
ATOM   2196  HB3 PHE   140      38.117  32.961  41.761  1.00  0.00           H
ATOM   2197  CG  PHE   140      36.288  32.057  42.481  1.00  0.00           C
ATOM   2198  CD1 PHE   140      34.957  32.243  42.844  1.00  0.00           C
ATOM   2199  HD1 PHE   140      34.527  33.225  42.975  1.00  0.00           H
ATOM   2200  CE1 PHE   140      34.092  31.099  43.116  1.00  0.00           C
ATOM   2201  HE1 PHE   140      33.041  31.182  43.351  1.00  0.00           H
ATOM   2202  CZ  PHE   140      34.578  29.807  42.912  1.00  0.00           C
ATOM   2203  HZ  PHE   140      33.847  29.021  43.030  1.00  0.00           H
ATOM   2204  CE2 PHE   140      35.918  29.595  42.488  1.00  0.00           C
ATOM   2205  HE2 PHE   140      36.328  28.604  42.358  1.00  0.00           H
ATOM   2206  CD2 PHE   140      36.718  30.731  42.232  1.00  0.00           C
ATOM   2207  HD2 PHE   140      37.725  30.525  41.903  1.00  0.00           H
ATOM   2208  C   PHE   140      38.326  33.596  44.512  1.00  0.00           C
ATOM   2209  O   PHE   140      38.999  32.595  44.193  1.00  0.00           O
ATOM   2210  N   SER   141      38.259  34.072  45.739  1.00  0.00           N
ATOM   2211  H   SER   141      37.574  34.762  46.012  1.00  0.00           H
ATOM   2212  CA  SER   141      39.172  33.570  46.768  1.00  0.00           C
ATOM   2213  HA  SER   141      40.156  33.492  46.304  1.00  0.00           H
ATOM   2214  CB  SER   141      39.132  34.657  47.857  1.00  0.00           C
ATOM   2215  HB2 SER   141      38.092  34.864  48.111  1.00  0.00           H
ATOM   2216  HB3 SER   141      39.735  34.386  48.724  1.00  0.00           H
ATOM   2217  OG  SER   141      39.685  35.822  47.310  1.00  0.00           O
ATOM   2218  HG  SER   141      39.080  36.568  47.321  1.00  0.00           H
ATOM   2219  C   SER   141      38.760  32.247  47.432  1.00  0.00           C
ATOM   2220  O   SER   141      39.233  31.877  48.496  1.00  0.00           O
ATOM   2221  N   PHE   142      37.795  31.530  46.862  1.00  0.00           N
ATOM   2222  H   PHE   142      37.447  31.825  45.961  1.00  0.00           H
ATOM   2223  CA  PHE   142      37.480  30.181  47.202  1.00  0.00           C
ATOM   2224  HA  PHE   142      37.335  30.121  48.280  1.00  0.00           H
ATOM   2225  CB  PHE   142      36.191  29.855  46.384  1.00  0.00           C
ATOM   2226  HB2 PHE   142      36.256  29.928  45.297  1.00  0.00           H
ATOM   2227  HB3 PHE   142      35.891  28.813  46.501  1.00  0.00           H
ATOM   2228  CG  PHE   142      34.975  30.670  46.772  1.00  0.00           C
ATOM   2229  CD1 PHE   142      34.748  31.863  46.145  1.00  0.00           C
ATOM   2230  HD1 PHE   142      35.414  32.352  45.450  1.00  0.00           H
ATOM   2231  CE1 PHE   142      33.514  32.546  46.471  1.00  0.00           C
ATOM   2232  HE1 PHE   142      33.270  33.501  46.029  1.00  0.00           H
ATOM   2233  CZ  PHE   142      32.650  32.033  47.454  1.00  0.00           C
ATOM   2234  HZ  PHE   142      31.725  32.571  47.597  1.00  0.00           H
ATOM   2235  CE2 PHE   142      32.922  30.865  48.131  1.00  0.00           C
ATOM   2236  HE2 PHE   142      32.213  30.403  48.804  1.00  0.00           H
ATOM   2237  CD2 PHE   142      34.057  30.095  47.666  1.00  0.00           C
ATOM   2238  HD2 PHE   142      34.230  29.132  48.125  1.00  0.00           H
ATOM   2239  C   PHE   142      38.616  29.255  46.814  1.00  0.00           C
ATOM   2240  O   PHE   142      39.368  29.596  45.862  1.00  0.00           O
ATOM   2241  N   PRO   143      38.737  28.096  47.452  1.00  0.00           N
ATOM   2242  CD  PRO   143      37.845  27.490  48.433  1.00  0.00           C
ATOM   2243  HD2 PRO   143      37.261  26.738  47.902  1.00  0.00           H
ATOM   2244  HD3 PRO   143      37.016  28.092  48.799  1.00  0.00           H
ATOM   2245  CG  PRO   143      38.749  26.802  49.498  1.00  0.00           C
ATOM   2246  HG2 PRO   143      38.215  25.988  49.989  1.00  0.00           H
ATOM   2247  HG3 PRO   143      39.137  27.443  50.290  1.00  0.00           H
ATOM   2248  CB  PRO   143      39.891  26.320  48.563  1.00  0.00           C
ATOM   2249  HB2 PRO   143      39.676  25.280  48.318  1.00  0.00           H
ATOM   2250  HB3 PRO   143      40.817  26.317  49.139  1.00  0.00           H
ATOM   2251  CA  PRO   143      39.869  27.268  47.418  1.00  0.00           C
ATOM   2252  HA  PRO   143      40.695  27.952  47.614  1.00  0.00           H
ATOM   2253  C   PRO   143      40.138  26.572  46.051  1.00  0.00           C
ATOM   2254  O   PRO   143      39.955  25.341  45.947  1.00  0.00           O
ATOM   2255  N   ALA   144      40.414  27.306  44.935  1.00  0.00           N
ATOM   2256  H   ALA   144      40.537  28.307  45.001  1.00  0.00           H
ATOM   2257  CA  ALA   144      40.482  26.776  43.579  1.00  0.00           C
ATOM   2258  HA  ALA   144      39.998  25.799  43.548  1.00  0.00           H
ATOM   2259  CB  ALA   144      39.680  27.736  42.634  1.00  0.00           C
ATOM   2260  HB1 ALA   144      40.015  27.526  41.618  1.00  0.00           H
ATOM   2261  HB2 ALA   144      39.921  28.745  42.970  1.00  0.00           H
ATOM   2262  HB3 ALA   144      38.606  27.580  42.730  1.00  0.00           H
ATOM   2263  C   ALA   144      42.018  26.589  43.149  1.00  0.00           C
ATOM   2264  O   ALA   144      42.789  27.576  43.017  1.00  0.00           O
ATOM   2265  N   SER   145      42.432  25.339  42.926  1.00  0.00           N
ATOM   2266  H   SER   145      41.709  24.636  42.964  1.00  0.00           H
ATOM   2267  CA  SER   145      43.768  24.963  42.401  1.00  0.00           C
ATOM   2268  HA  SER   145      44.498  25.410  43.076  1.00  0.00           H
ATOM   2269  CB  SER   145      43.955  23.490  42.379  1.00  0.00           C
ATOM   2270  HB2 SER   145      43.163  23.105  41.735  1.00  0.00           H
ATOM   2271  HB3 SER   145      44.883  23.133  41.931  1.00  0.00           H
ATOM   2272  OG  SER   145      43.830  23.028  43.736  1.00  0.00           O
ATOM   2273  HG  SER   145      44.685  22.687  44.010  1.00  0.00           H
ATOM   2274  C   SER   145      43.891  25.504  40.947  1.00  0.00           C
ATOM   2275  O   SER   145      42.945  25.380  40.142  1.00  0.00           O
ATOM   2276  N   GLN   146      45.100  25.871  40.519  1.00  0.00           N
ATOM   2277  H   GLN   146      45.859  25.843  41.184  1.00  0.00           H
ATOM   2278  CA  GLN   146      45.444  26.415  39.164  1.00  0.00           C
ATOM   2279  HA  GLN   146      44.682  26.083  38.460  1.00  0.00           H
ATOM   2280  CB  GLN   146      45.332  27.916  39.182  1.00  0.00           C
ATOM   2281  HB2 GLN   146      46.299  28.379  39.377  1.00  0.00           H
ATOM   2282  HB3 GLN   146      45.032  28.369  38.237  1.00  0.00           H
ATOM   2283  CG  GLN   146      44.372  28.544  40.197  1.00  0.00           C
ATOM   2284  HG2 GLN   146      43.381  28.279  39.828  1.00  0.00           H
ATOM   2285  HG3 GLN   146      44.613  28.202  41.203  1.00  0.00           H
ATOM   2286  CD  GLN   146      44.472  30.014  40.193  1.00  0.00           C
ATOM   2287  OE1 GLN   146      44.934  30.626  41.143  1.00  0.00           O
ATOM   2288  NE2 GLN   146      44.001  30.753  39.253  1.00  0.00           N
ATOM   2289 HE21 GLN   146      44.045  31.741  39.457  1.00  0.00           H
ATOM   2290 HE22 GLN   146      43.327  30.356  38.613  1.00  0.00           H
ATOM   2291  C   GLN   146      46.726  25.802  38.553  1.00  0.00           C
ATOM   2292  O   GLN   146      47.851  25.991  39.093  1.00  0.00           O
ATOM   2293  N   ASN   147      46.600  25.318  37.320  1.00  0.00           N
ATOM   2294  H   ASN   147      45.650  24.996  37.197  1.00  0.00           H
ATOM   2295  CA  ASN   147      47.600  24.902  36.349  1.00  0.00           C
ATOM   2296  HA  ASN   147      48.556  24.555  36.743  1.00  0.00           H
ATOM   2297  CB  ASN   147      46.984  23.750  35.545  1.00  0.00           C
ATOM   2298  HB2 ASN   147      46.023  24.001  35.095  1.00  0.00           H
ATOM   2299  HB3 ASN   147      47.620  23.496  34.696  1.00  0.00           H
ATOM   2300  CG  ASN   147      46.935  22.386  36.228  1.00  0.00           C
ATOM   2301  OD1 ASN   147      47.869  21.974  37.030  1.00  0.00           O
ATOM   2302  ND2 ASN   147      45.917  21.592  36.049  1.00  0.00           N
ATOM   2303 HD21 ASN   147      45.243  21.687  35.302  1.00  0.00           H
ATOM   2304 HD22 ASN   147      45.876  20.724  36.563  1.00  0.00           H
ATOM   2305  C   ASN   147      47.982  26.146  35.409  1.00  0.00           C
ATOM   2306  O   ASN   147      48.923  26.037  34.652  1.00  0.00           O
ATOM   2307  N   LYS   148      47.201  27.225  35.327  1.00  0.00           N
ATOM   2308  H   LYS   148      46.344  27.238  35.861  1.00  0.00           H
ATOM   2309  CA  LYS   148      47.366  28.423  34.423  1.00  0.00           C
ATOM   2310  HA  LYS   148      48.392  28.773  34.304  1.00  0.00           H
ATOM   2311  CB  LYS   148      46.932  27.968  33.033  1.00  0.00           C
ATOM   2312  HB2 LYS   148      47.220  28.777  32.360  1.00  0.00           H
ATOM   2313  HB3 LYS   148      47.484  27.060  32.794  1.00  0.00           H
ATOM   2314  CG  LYS   148      45.501  27.537  32.832  1.00  0.00           C
ATOM   2315  HG2 LYS   148      45.239  26.628  33.373  1.00  0.00           H
ATOM   2316  HG3 LYS   148      44.830  28.378  33.000  1.00  0.00           H
ATOM   2317  CD  LYS   148      45.206  27.190  31.361  1.00  0.00           C
ATOM   2318  HD2 LYS   148      45.472  28.091  30.809  1.00  0.00           H
ATOM   2319  HD3 LYS   148      45.743  26.312  31.003  1.00  0.00           H
ATOM   2320  CE  LYS   148      43.716  26.912  31.242  1.00  0.00           C
ATOM   2321  HE2 LYS   148      43.206  27.690  31.810  1.00  0.00           H
ATOM   2322  HE3 LYS   148      43.334  27.034  30.228  1.00  0.00           H
ATOM   2323  NZ  LYS   148      43.421  25.558  31.760  1.00  0.00           N
ATOM   2324  HZ1 LYS   148      43.810  24.883  31.115  1.00  0.00           H
ATOM   2325  HZ2 LYS   148      42.422  25.448  31.859  1.00  0.00           H
ATOM   2326  HZ3 LYS   148      43.761  25.470  32.706  1.00  0.00           H
ATOM   2327  C   LYS   148      46.631  29.582  34.989  1.00  0.00           C
ATOM   2328  O   LYS   148      45.658  29.421  35.715  1.00  0.00           O
ATOM   2329  N   ILE   149      46.925  30.803  34.466  1.00  0.00           N
ATOM   2330  H   ILE   149      47.698  30.882  33.822  1.00  0.00           H
ATOM   2331  CA  ILE   149      46.312  32.042  35.027  1.00  0.00           C
ATOM   2332  HA  ILE   149      46.497  32.226  36.085  1.00  0.00           H
ATOM   2333  CB  ILE   149      46.957  33.205  34.316  1.00  0.00           C
ATOM   2334  HB  ILE   149      48.038  33.063  34.339  1.00  0.00           H
ATOM   2335  CG2 ILE   149      46.652  33.358  32.837  1.00  0.00           C
ATOM   2336 HG21 ILE   149      47.356  34.011  32.320  1.00  0.00           H
ATOM   2337 HG22 ILE   149      45.628  33.706  32.698  1.00  0.00           H
ATOM   2338 HG23 ILE   149      46.789  32.389  32.359  1.00  0.00           H
ATOM   2339  CG1 ILE   149      46.569  34.532  35.053  1.00  0.00           C
ATOM   2340 HG12 ILE   149      46.967  35.343  34.443  1.00  0.00           H
ATOM   2341 HG13 ILE   149      45.479  34.561  35.001  1.00  0.00           H
ATOM   2342  CD1 ILE   149      46.937  34.660  36.547  1.00  0.00           C
ATOM   2343 HD11 ILE   149      47.844  34.093  36.758  1.00  0.00           H
ATOM   2344 HD12 ILE   149      46.168  34.162  37.136  1.00  0.00           H
ATOM   2345 HD13 ILE   149      47.213  35.688  36.788  1.00  0.00           H
ATOM   2346  C   ILE   149      44.747  32.016  34.947  1.00  0.00           C
ATOM   2347  O   ILE   149      44.047  32.556  35.791  1.00  0.00           O
ATOM   2348  N   ASN   150      44.221  31.372  33.847  1.00  0.00           N
ATOM   2349  H   ASN   150      44.824  31.106  33.083  1.00  0.00           H
ATOM   2350  CA  ASN   150      42.776  31.478  33.527  1.00  0.00           C
ATOM   2351  HA  ASN   150      42.329  32.241  34.165  1.00  0.00           H
ATOM   2352  CB  ASN   150      42.595  31.883  32.015  1.00  0.00           C
ATOM   2353  HB2 ASN   150      41.552  32.091  31.781  1.00  0.00           H
ATOM   2354  HB3 ASN   150      43.181  32.779  31.810  1.00  0.00           H
ATOM   2355  CG  ASN   150      43.165  30.870  30.994  1.00  0.00           C
ATOM   2356  OD1 ASN   150      44.346  30.592  30.947  1.00  0.00           O
ATOM   2357  ND2 ASN   150      42.236  30.395  30.166  1.00  0.00           N
ATOM   2358 HD21 ASN   150      41.313  30.800  30.219  1.00  0.00           H
ATOM   2359 HD22 ASN   150      42.619  29.781  29.462  1.00  0.00           H
ATOM   2360  C   ASN   150      42.000  30.163  33.936  1.00  0.00           C
ATOM   2361  O   ASN   150      41.259  29.606  33.188  1.00  0.00           O
ATOM   2362  N   GLU   151      42.128  29.729  35.179  1.00  0.00           N
ATOM   2363  H   GLU   151      42.463  30.375  35.878  1.00  0.00           H
ATOM   2364  CA  GLU   151      41.601  28.490  35.638  1.00  0.00           C
ATOM   2365  HA  GLU   151      40.679  28.193  35.140  1.00  0.00           H
ATOM   2366  CB  GLU   151      42.580  27.401  35.316  1.00  0.00           C
ATOM   2367  HB2 GLU   151      42.499  27.162  34.255  1.00  0.00           H
ATOM   2368  HB3 GLU   151      43.595  27.696  35.583  1.00  0.00           H
ATOM   2369  CG  GLU   151      42.387  26.130  36.125  1.00  0.00           C
ATOM   2370  HG2 GLU   151      42.673  26.274  37.167  1.00  0.00           H
ATOM   2371  HG3 GLU   151      41.359  25.769  36.134  1.00  0.00           H
ATOM   2372  CD  GLU   151      43.236  24.996  35.606  1.00  0.00           C
ATOM   2373  OE1 GLU   151      43.337  24.753  34.381  1.00  0.00           O
ATOM   2374  OE2 GLU   151      43.929  24.356  36.400  1.00  0.00           O
ATOM   2375  C   GLU   151      41.234  28.565  37.113  1.00  0.00           C
ATOM   2376  O   GLU   151      41.810  29.404  37.850  1.00  0.00           O
ATOM   2377  N   GLY   152      40.343  27.728  37.613  1.00  0.00           N
ATOM   2378  H   GLY   152      39.768  27.183  36.985  1.00  0.00           H
ATOM   2379  CA  GLY   152      40.192  27.579  39.004  1.00  0.00           C
ATOM   2380  HA2 GLY   152      41.224  27.456  39.333  1.00  0.00           H
ATOM   2381  HA3 GLY   152      39.784  28.437  39.538  1.00  0.00           H
ATOM   2382  C   GLY   152      39.409  26.364  39.417  1.00  0.00           C
ATOM   2383  O   GLY   152      38.177  26.380  39.266  1.00  0.00           O
ATOM   2384  N   ILE   153      40.069  25.274  39.786  1.00  0.00           N
ATOM   2385  H   ILE   153      41.073  25.383  39.831  1.00  0.00           H
ATOM   2386  CA  ILE   153      39.568  23.919  39.927  1.00  0.00           C
ATOM   2387  HA  ILE   153      38.613  23.745  39.430  1.00  0.00           H
ATOM   2388  CB  ILE   153      40.424  22.789  39.356  1.00  0.00           C
ATOM   2389  HB  ILE   153      41.380  22.861  39.876  1.00  0.00           H
ATOM   2390  CG2 ILE   153      39.748  21.432  39.666  1.00  0.00           C
ATOM   2391 HG21 ILE   153      39.593  21.306  40.738  1.00  0.00           H
ATOM   2392 HG22 ILE   153      40.416  20.649  39.304  1.00  0.00           H
ATOM   2393 HG23 ILE   153      38.821  21.292  39.110  1.00  0.00           H
ATOM   2394  CG1 ILE   153      40.506  23.050  37.824  1.00  0.00           C
ATOM   2395 HG12 ILE   153      39.488  23.173  37.452  1.00  0.00           H
ATOM   2396 HG13 ILE   153      41.148  23.923  37.705  1.00  0.00           H
ATOM   2397  CD1 ILE   153      41.122  21.929  36.984  1.00  0.00           C
ATOM   2398 HD11 ILE   153      40.464  21.064  37.051  1.00  0.00           H
ATOM   2399 HD12 ILE   153      42.101  21.631  37.359  1.00  0.00           H
ATOM   2400 HD13 ILE   153      41.224  22.229  35.940  1.00  0.00           H
ATOM   2401  C   ILE   153      39.240  23.706  41.424  1.00  0.00           C
ATOM   2402  O   ILE   153      40.126  23.424  42.250  1.00  0.00           O
ATOM   2403  N   LEU   154      37.909  23.904  41.716  1.00  0.00           N
ATOM   2404  H   LEU   154      37.334  24.221  40.949  1.00  0.00           H
ATOM   2405  CA  LEU   154      37.394  24.055  43.054  1.00  0.00           C
ATOM   2406  HA  LEU   154      37.996  24.778  43.603  1.00  0.00           H
ATOM   2407  CB  LEU   154      35.994  24.664  42.988  1.00  0.00           C
ATOM   2408  HB2 LEU   154      36.130  25.588  42.426  1.00  0.00           H
ATOM   2409  HB3 LEU   154      35.280  24.094  42.396  1.00  0.00           H
ATOM   2410  CG  LEU   154      35.216  25.179  44.238  1.00  0.00           C
ATOM   2411  HG  LEU   154      35.102  24.407  45.000  1.00  0.00           H
ATOM   2412  CD1 LEU   154      35.870  26.454  44.887  1.00  0.00           C
ATOM   2413 HD11 LEU   154      36.926  26.308  45.118  1.00  0.00           H
ATOM   2414 HD12 LEU   154      35.448  26.729  45.852  1.00  0.00           H
ATOM   2415 HD13 LEU   154      35.780  27.335  44.249  1.00  0.00           H
ATOM   2416  CD2 LEU   154      33.839  25.595  43.680  1.00  0.00           C
ATOM   2417 HD21 LEU   154      33.327  26.110  44.493  1.00  0.00           H
ATOM   2418 HD22 LEU   154      33.944  26.206  42.783  1.00  0.00           H
ATOM   2419 HD23 LEU   154      33.290  24.690  43.420  1.00  0.00           H
ATOM   2420  C   LEU   154      37.432  22.796  43.915  1.00  0.00           C
ATOM   2421  O   LEU   154      36.667  21.881  43.706  1.00  0.00           O
ATOM   2422  N   GLN   155      38.337  22.797  44.892  1.00  0.00           N
ATOM   2423  H   GLN   155      38.912  23.614  45.047  1.00  0.00           H
ATOM   2424  CA  GLN   155      38.620  21.513  45.607  1.00  0.00           C
ATOM   2425  HA  GLN   155      38.528  20.655  44.939  1.00  0.00           H
ATOM   2426  CB  GLN   155      40.094  21.579  46.136  1.00  0.00           C
ATOM   2427  HB2 GLN   155      40.169  22.447  46.792  1.00  0.00           H
ATOM   2428  HB3 GLN   155      40.402  20.720  46.733  1.00  0.00           H
ATOM   2429  CG  GLN   155      41.098  21.614  44.954  1.00  0.00           C
ATOM   2430  HG2 GLN   155      40.919  22.483  44.322  1.00  0.00           H
ATOM   2431  HG3 GLN   155      42.136  21.783  45.236  1.00  0.00           H
ATOM   2432  CD  GLN   155      41.168  20.438  43.961  1.00  0.00           C
ATOM   2433  OE1 GLN   155      40.582  19.367  44.129  1.00  0.00           O
ATOM   2434  NE2 GLN   155      42.014  20.502  42.971  1.00  0.00           N
ATOM   2435 HE21 GLN   155      42.368  19.599  42.687  1.00  0.00           H
ATOM   2436 HE22 GLN   155      42.646  21.286  42.894  1.00  0.00           H
ATOM   2437  C   GLN   155      37.671  21.368  46.788  1.00  0.00           C
ATOM   2438  O   GLN   155      37.639  20.250  47.267  1.00  0.00           O
ATOM   2439  N   ARG   156      36.836  22.357  47.231  1.00  0.00           N
ATOM   2440  H   ARG   156      36.981  23.298  46.896  1.00  0.00           H
ATOM   2441  CA  ARG   156      35.804  22.284  48.250  1.00  0.00           C
ATOM   2442  HA  ARG   156      35.084  21.498  48.022  1.00  0.00           H
ATOM   2443  CB  ARG   156      36.382  21.931  49.644  1.00  0.00           C
ATOM   2444  HB2 ARG   156      35.520  21.928  50.310  1.00  0.00           H
ATOM   2445  HB3 ARG   156      36.854  20.950  49.687  1.00  0.00           H
ATOM   2446  CG  ARG   156      37.174  23.035  50.244  1.00  0.00           C
ATOM   2447  HG2 ARG   156      38.163  23.139  49.796  1.00  0.00           H
ATOM   2448  HG3 ARG   156      36.638  23.982  50.191  1.00  0.00           H
ATOM   2449  CD  ARG   156      37.330  22.687  51.743  1.00  0.00           C
ATOM   2450  HD2 ARG   156      37.694  21.703  52.038  1.00  0.00           H
ATOM   2451  HD3 ARG   156      38.114  23.359  52.094  1.00  0.00           H
ATOM   2452  NE  ARG   156      36.158  23.033  52.561  1.00  0.00           N
ATOM   2453  HE  ARG   156      35.630  23.875  52.384  1.00  0.00           H
ATOM   2454  CZ  ARG   156      35.537  22.301  53.464  1.00  0.00           C
ATOM   2455  NH1 ARG   156      35.995  21.183  53.871  1.00  0.00           N
ATOM   2456 HH11 ARG   156      36.854  20.857  53.450  1.00  0.00           H
ATOM   2457 HH12 ARG   156      35.334  20.662  54.429  1.00  0.00           H
ATOM   2458  NH2 ARG   156      34.445  22.746  54.039  1.00  0.00           N
ATOM   2459 HH21 ARG   156      33.903  23.541  53.731  1.00  0.00           H
ATOM   2460 HH22 ARG   156      33.947  22.113  54.649  1.00  0.00           H
ATOM   2461  C   ARG   156      35.017  23.651  48.149  1.00  0.00           C
ATOM   2462  O   ARG   156      35.615  24.696  47.748  1.00  0.00           O
ATOM   2463  N   TRP   157      33.748  23.684  48.561  1.00  0.00           N
ATOM   2464  H   TRP   157      33.266  22.810  48.713  1.00  0.00           H
ATOM   2465  CA  TRP   157      33.142  24.958  49.050  1.00  0.00           C
ATOM   2466  HA  TRP   157      33.456  25.742  48.362  1.00  0.00           H
ATOM   2467  CB  TRP   157      31.585  24.840  49.067  1.00  0.00           C
ATOM   2468  HB2 TRP   157      31.205  23.945  49.559  1.00  0.00           H
ATOM   2469  HB3 TRP   157      31.241  25.727  49.600  1.00  0.00           H
ATOM   2470  CG  TRP   157      31.007  24.855  47.664  1.00  0.00           C
ATOM   2471  CD1 TRP   157      30.300  23.879  47.170  1.00  0.00           C
ATOM   2472  HD1 TRP   157      30.044  22.982  47.714  1.00  0.00           H
ATOM   2473  NE1 TRP   157      29.980  24.175  45.900  1.00  0.00           N
ATOM   2474  HE1 TRP   157      29.445  23.606  45.259  1.00  0.00           H
ATOM   2475  CE2 TRP   157      30.359  25.480  45.578  1.00  0.00           C
ATOM   2476  CZ2 TRP   157      30.313  26.383  44.409  1.00  0.00           C
ATOM   2477  HZ2 TRP   157      29.845  26.074  43.487  1.00  0.00           H
ATOM   2478  CH2 TRP   157      30.823  27.697  44.544  1.00  0.00           C
ATOM   2479  HH2 TRP   157      30.625  28.335  43.695  1.00  0.00           H
ATOM   2480  CZ3 TRP   157      31.532  28.120  45.666  1.00  0.00           C
ATOM   2481  HZ3 TRP   157      31.922  29.122  45.761  1.00  0.00           H
ATOM   2482  CE3 TRP   157      31.630  27.223  46.701  1.00  0.00           C
ATOM   2483  HE3 TRP   157      31.956  27.580  47.666  1.00  0.00           H
ATOM   2484  CD2 TRP   157      31.113  25.916  46.702  1.00  0.00           C
ATOM   2485  C   TRP   157      33.679  25.624  50.314  1.00  0.00           C
ATOM   2486  O   TRP   157      34.429  25.034  51.074  1.00  0.00           O
ATOM   2487  N   THR   158      33.272  26.841  50.534  1.00  0.00           N
ATOM   2488  H   THR   158      32.695  27.351  49.882  1.00  0.00           H
ATOM   2489  CA  THR   158      33.509  27.690  51.723  1.00  0.00           C
ATOM   2490  HA  THR   158      33.506  27.121  52.653  1.00  0.00           H
ATOM   2491  CB  THR   158      34.849  28.490  51.573  1.00  0.00           C
ATOM   2492  HB  THR   158      34.826  29.374  52.212  1.00  0.00           H
ATOM   2493  CG2 THR   158      36.145  27.666  51.863  1.00  0.00           C
ATOM   2494 HG21 THR   158      36.410  27.208  50.910  1.00  0.00           H
ATOM   2495 HG22 THR   158      35.838  26.998  52.668  1.00  0.00           H
ATOM   2496 HG23 THR   158      36.918  28.341  52.227  1.00  0.00           H
ATOM   2497  OG1 THR   158      34.972  28.979  50.300  1.00  0.00           O
ATOM   2498  HG1 THR   158      35.741  29.552  50.332  1.00  0.00           H
ATOM   2499  C   THR   158      32.288  28.683  51.939  1.00  0.00           C
ATOM   2500  O   THR   158      31.375  28.739  51.082  1.00  0.00           O
ATOM   2501  N   LYS   159      32.424  29.580  52.989  1.00  0.00           N
ATOM   2502  H   LYS   159      33.222  29.486  53.601  1.00  0.00           H
ATOM   2503  CA  LYS   159      31.573  30.841  53.150  1.00  0.00           C
ATOM   2504  HA  LYS   159      31.777  31.197  54.159  1.00  0.00           H
ATOM   2505  CB  LYS   159      31.899  31.895  52.101  1.00  0.00           C
ATOM   2506  HB2 LYS   159      31.559  31.571  51.117  1.00  0.00           H
ATOM   2507  HB3 LYS   159      31.316  32.803  52.258  1.00  0.00           H
ATOM   2508  CG  LYS   159      33.320  32.332  52.188  1.00  0.00           C
ATOM   2509  HG2 LYS   159      33.491  32.481  53.254  1.00  0.00           H
ATOM   2510  HG3 LYS   159      34.010  31.549  51.873  1.00  0.00           H
ATOM   2511  CD  LYS   159      33.529  33.598  51.369  1.00  0.00           C
ATOM   2512  HD2 LYS   159      33.243  33.442  50.329  1.00  0.00           H
ATOM   2513  HD3 LYS   159      32.887  34.417  51.694  1.00  0.00           H
ATOM   2514  CE  LYS   159      35.070  33.957  51.558  1.00  0.00           C
ATOM   2515  HE2 LYS   159      35.271  33.841  52.624  1.00  0.00           H
ATOM   2516  HE3 LYS   159      35.669  33.131  51.173  1.00  0.00           H
ATOM   2517  NZ  LYS   159      35.369  35.295  50.824  1.00  0.00           N
ATOM   2518  HZ1 LYS   159      34.824  36.040  51.232  1.00  0.00           H
ATOM   2519  HZ2 LYS   159      35.043  35.188  49.874  1.00  0.00           H
ATOM   2520  HZ3 LYS   159      36.369  35.438  50.806  1.00  0.00           H
ATOM   2521  C   LYS   159      30.029  30.508  53.173  1.00  0.00           C
ATOM   2522  O   LYS   159      29.175  31.316  52.868  1.00  0.00           O
ATOM   2523  N   GLY   160      29.596  29.280  53.579  1.00  0.00           N
ATOM   2524  H   GLY   160      30.154  28.606  54.082  1.00  0.00           H
ATOM   2525  CA  GLY   160      28.185  28.895  53.615  1.00  0.00           C
ATOM   2526  HA2 GLY   160      28.058  28.149  54.399  1.00  0.00           H
ATOM   2527  HA3 GLY   160      27.600  29.769  53.898  1.00  0.00           H
ATOM   2528  C   GLY   160      27.607  28.321  52.291  1.00  0.00           C
ATOM   2529  O   GLY   160      26.409  27.950  52.219  1.00  0.00           O
ATOM   2530  N   PHE   161      28.354  28.117  51.229  1.00  0.00           N
ATOM   2531  H   PHE   161      29.319  28.415  51.256  1.00  0.00           H
ATOM   2532  CA  PHE   161      27.964  27.621  49.925  1.00  0.00           C
ATOM   2533  HA  PHE   161      26.940  27.973  49.795  1.00  0.00           H
ATOM   2534  CB  PHE   161      28.852  28.070  48.760  1.00  0.00           C
ATOM   2535  HB2 PHE   161      29.909  27.862  48.932  1.00  0.00           H
ATOM   2536  HB3 PHE   161      28.476  27.503  47.909  1.00  0.00           H
ATOM   2537  CG  PHE   161      28.906  29.498  48.392  1.00  0.00           C
ATOM   2538  CD1 PHE   161      29.365  30.479  49.243  1.00  0.00           C
ATOM   2539  HD1 PHE   161      29.730  30.208  50.223  1.00  0.00           H
ATOM   2540  CE1 PHE   161      29.430  31.882  48.893  1.00  0.00           C
ATOM   2541  HE1 PHE   161      29.729  32.560  49.678  1.00  0.00           H
ATOM   2542  CZ  PHE   161      29.187  32.275  47.578  1.00  0.00           C
ATOM   2543  HZ  PHE   161      29.228  33.308  47.268  1.00  0.00           H
ATOM   2544  CE2 PHE   161      28.670  31.256  46.693  1.00  0.00           C
ATOM   2545  HE2 PHE   161      28.363  31.632  45.728  1.00  0.00           H
ATOM   2546  CD2 PHE   161      28.566  29.906  47.107  1.00  0.00           C
ATOM   2547  HD2 PHE   161      28.245  29.174  46.381  1.00  0.00           H
ATOM   2548  C   PHE   161      27.915  26.064  49.928  1.00  0.00           C
ATOM   2549  O   PHE   161      28.688  25.348  50.577  1.00  0.00           O
ATOM   2550  N   ASP   162      27.052  25.511  49.104  1.00  0.00           N
ATOM   2551  H   ASP   162      26.440  26.129  48.590  1.00  0.00           H
ATOM   2552  CA  ASP   162      26.761  24.081  48.993  1.00  0.00           C
ATOM   2553  HA  ASP   162      27.775  23.684  49.011  1.00  0.00           H
ATOM   2554  CB  ASP   162      25.974  23.499  50.219  1.00  0.00           C
ATOM   2555  HB2 ASP   162      26.324  24.088  51.066  1.00  0.00           H
ATOM   2556  HB3 ASP   162      24.902  23.596  50.044  1.00  0.00           H
ATOM   2557  CG  ASP   162      26.294  22.046  50.549  1.00  0.00           C
ATOM   2558  OD1 ASP   162      27.153  21.375  49.911  1.00  0.00           O
ATOM   2559  OD2 ASP   162      25.752  21.440  51.540  1.00  0.00           O
ATOM   2560  C   ASP   162      26.107  23.684  47.681  1.00  0.00           C
ATOM   2561  O   ASP   162      25.162  22.902  47.561  1.00  0.00           O
ATOM   2562  N   ILE   163      26.662  24.207  46.578  1.00  0.00           N
ATOM   2563  H   ILE   163      27.475  24.798  46.666  1.00  0.00           H
ATOM   2564  CA  ILE   163      26.213  23.991  45.189  1.00  0.00           C
ATOM   2565  HA  ILE   163      25.124  24.003  45.154  1.00  0.00           H
ATOM   2566  CB  ILE   163      26.658  25.133  44.222  1.00  0.00           C
ATOM   2567  HB  ILE   163      27.747  25.157  44.205  1.00  0.00           H
ATOM   2568  CG2 ILE   163      26.186  25.014  42.736  1.00  0.00           C
ATOM   2569 HG21 ILE   163      25.107  24.893  42.629  1.00  0.00           H
ATOM   2570 HG22 ILE   163      26.579  24.121  42.251  1.00  0.00           H
ATOM   2571 HG23 ILE   163      26.549  25.780  42.052  1.00  0.00           H
ATOM   2572  CG1 ILE   163      26.116  26.479  44.768  1.00  0.00           C
ATOM   2573 HG12 ILE   163      25.035  26.471  44.635  1.00  0.00           H
ATOM   2574 HG13 ILE   163      26.370  26.568  45.825  1.00  0.00           H
ATOM   2575  CD1 ILE   163      26.584  27.729  44.063  1.00  0.00           C
ATOM   2576 HD11 ILE   163      26.232  28.610  44.601  1.00  0.00           H
ATOM   2577 HD12 ILE   163      25.979  27.879  43.168  1.00  0.00           H
ATOM   2578 HD13 ILE   163      27.655  27.806  43.878  1.00  0.00           H
ATOM   2579  C   ILE   163      26.797  22.660  44.674  1.00  0.00           C
ATOM   2580  O   ILE   163      27.959  22.401  44.911  1.00  0.00           O
ATOM   2581  N   PRO   164      26.058  21.744  44.014  1.00  0.00           N
ATOM   2582  CD  PRO   164      24.602  21.936  43.566  1.00  0.00           C
ATOM   2583  HD2 PRO   164      24.422  22.921  43.135  1.00  0.00           H
ATOM   2584  HD3 PRO   164      23.973  21.927  44.457  1.00  0.00           H
ATOM   2585  CG  PRO   164      24.264  20.776  42.690  1.00  0.00           C
ATOM   2586  HG2 PRO   164      24.404  20.829  41.610  1.00  0.00           H
ATOM   2587  HG3 PRO   164      23.259  20.499  43.005  1.00  0.00           H
ATOM   2588  CB  PRO   164      25.174  19.709  43.313  1.00  0.00           C
ATOM   2589  HB2 PRO   164      25.295  18.859  42.642  1.00  0.00           H
ATOM   2590  HB3 PRO   164      24.888  19.334  44.297  1.00  0.00           H
ATOM   2591  CA  PRO   164      26.483  20.452  43.388  1.00  0.00           C
ATOM   2592  HA  PRO   164      27.167  19.903  44.035  1.00  0.00           H
ATOM   2593  C   PRO   164      27.183  20.663  42.002  1.00  0.00           C
ATOM   2594  O   PRO   164      27.047  21.709  41.366  1.00  0.00           O
ATOM   2595  N   ASN   165      27.842  19.646  41.548  1.00  0.00           N
ATOM   2596  H   ASN   165      27.843  18.829  42.140  1.00  0.00           H
ATOM   2597  CA  ASN   165      28.547  19.442  40.261  1.00  0.00           C
ATOM   2598  HA  ASN   165      29.046  18.494  40.463  1.00  0.00           H
ATOM   2599  CB  ASN   165      27.592  19.240  39.112  1.00  0.00           C
ATOM   2600  HB2 ASN   165      27.221  20.239  38.884  1.00  0.00           H
ATOM   2601  HB3 ASN   165      28.123  18.834  38.251  1.00  0.00           H
ATOM   2602  CG  ASN   165      26.450  18.260  39.470  1.00  0.00           C
ATOM   2603  OD1 ASN   165      25.281  18.576  39.526  1.00  0.00           O
ATOM   2604  ND2 ASN   165      26.732  16.947  39.716  1.00  0.00           N
ATOM   2605 HD21 ASN   165      27.671  16.584  39.640  1.00  0.00           H
ATOM   2606 HD22 ASN   165      25.964  16.295  39.785  1.00  0.00           H
ATOM   2607  C   ASN   165      29.753  20.308  39.923  1.00  0.00           C
ATOM   2608  O   ASN   165      30.200  20.151  38.779  1.00  0.00           O
ATOM   2609  N   ILE   166      30.052  21.324  40.728  1.00  0.00           N
ATOM   2610  H   ILE   166      29.494  21.441  41.562  1.00  0.00           H
ATOM   2611  CA  ILE   166      31.248  22.226  40.523  1.00  0.00           C
ATOM   2612  HA  ILE   166      31.471  22.390  39.468  1.00  0.00           H
ATOM   2613  CB  ILE   166      30.968  23.544  41.215  1.00  0.00           C
ATOM   2614  HB  ILE   166      31.057  23.370  42.288  1.00  0.00           H
ATOM   2615  CG2 ILE   166      32.076  24.517  40.886  1.00  0.00           C
ATOM   2616 HG21 ILE   166      31.902  25.443  41.435  1.00  0.00           H
ATOM   2617 HG22 ILE   166      32.102  24.852  39.850  1.00  0.00           H
ATOM   2618 HG23 ILE   166      33.041  24.081  41.148  1.00  0.00           H
ATOM   2619  CG1 ILE   166      29.554  24.165  40.995  1.00  0.00           C
ATOM   2620 HG12 ILE   166      28.794  23.598  41.533  1.00  0.00           H
ATOM   2621 HG13 ILE   166      29.457  25.132  41.490  1.00  0.00           H
ATOM   2622  CD1 ILE   166      29.131  24.377  39.602  1.00  0.00           C
ATOM   2623 HD11 ILE   166      29.099  23.393  39.134  1.00  0.00           H
ATOM   2624 HD12 ILE   166      29.898  24.959  39.090  1.00  0.00           H
ATOM   2625 HD13 ILE   166      28.162  24.874  39.599  1.00  0.00           H
ATOM   2626  C   ILE   166      32.554  21.537  41.008  1.00  0.00           C
ATOM   2627  O   ILE   166      33.546  21.402  40.214  1.00  0.00           O
ATOM   2628  N   GLU   167      32.593  21.235  42.254  1.00  0.00           N
ATOM   2629  H   GLU   167      31.733  21.107  42.770  1.00  0.00           H
ATOM   2630  CA  GLU   167      33.784  20.631  42.911  1.00  0.00           C
ATOM   2631  HA  GLU   167      34.467  21.466  43.069  1.00  0.00           H
ATOM   2632  CB  GLU   167      33.486  20.090  44.327  1.00  0.00           C
ATOM   2633  HB2 GLU   167      32.766  19.271  44.311  1.00  0.00           H
ATOM   2634  HB3 GLU   167      34.419  19.702  44.737  1.00  0.00           H
ATOM   2635  CG  GLU   167      33.051  21.217  45.334  1.00  0.00           C
ATOM   2636  HG2 GLU   167      33.908  21.833  45.606  1.00  0.00           H
ATOM   2637  HG3 GLU   167      32.497  22.014  44.838  1.00  0.00           H
ATOM   2638  CD  GLU   167      32.258  20.753  46.569  1.00  0.00           C
ATOM   2639  OE1 GLU   167      31.262  20.021  46.478  1.00  0.00           O
ATOM   2640  OE2 GLU   167      32.672  21.062  47.711  1.00  0.00           O
ATOM   2641  C   GLU   167      34.620  19.546  42.151  1.00  0.00           C
ATOM   2642  O   GLU   167      34.076  18.544  41.604  1.00  0.00           O
ATOM   2643  N   ASN   168      35.976  19.678  42.078  1.00  0.00           N
ATOM   2644  H   ASN   168      36.413  20.487  42.495  1.00  0.00           H
ATOM   2645  CA  ASN   168      36.831  18.849  41.226  1.00  0.00           C
ATOM   2646  HA  ASN   168      37.859  19.190  41.348  1.00  0.00           H
ATOM   2647  CB  ASN   168      36.866  17.357  41.662  1.00  0.00           C
ATOM   2648  HB2 ASN   168      35.978  16.898  41.230  1.00  0.00           H
ATOM   2649  HB3 ASN   168      37.774  17.117  41.109  1.00  0.00           H
ATOM   2650  CG  ASN   168      37.036  17.215  43.186  1.00  0.00           C
ATOM   2651  OD1 ASN   168      38.097  16.910  43.740  1.00  0.00           O
ATOM   2652  ND2 ASN   168      35.895  17.284  43.876  1.00  0.00           N
ATOM   2653 HD21 ASN   168      35.004  17.188  43.409  1.00  0.00           H
ATOM   2654 HD22 ASN   168      36.014  16.933  44.816  1.00  0.00           H
ATOM   2655  C   ASN   168      36.655  19.139  39.703  1.00  0.00           C
ATOM   2656  O   ASN   168      37.140  18.403  38.917  1.00  0.00           O
ATOM   2657  N   HID   169      36.044  20.237  39.325  1.00  0.00           N
ATOM   2658  H   HID   169      35.672  20.894  39.997  1.00  0.00           H
ATOM   2659  CA  HID   169      36.110  20.797  37.964  1.00  0.00           C
ATOM   2660  HA  HID   169      36.993  20.354  37.502  1.00  0.00           H
ATOM   2661  CB  HID   169      34.904  20.450  37.071  1.00  0.00           C
ATOM   2662  HB2 HID   169      34.233  21.303  37.168  1.00  0.00           H
ATOM   2663  HB3 HID   169      35.343  20.482  36.074  1.00  0.00           H
ATOM   2664  CG  HID   169      34.218  19.168  37.368  1.00  0.00           C
ATOM   2665  ND1 HID   169      33.423  18.897  38.417  1.00  0.00           N
ATOM   2666  HD1 HID   169      33.551  19.321  39.325  1.00  0.00           H
ATOM   2667  CE1 HID   169      33.000  17.627  38.261  1.00  0.00           C
ATOM   2668  HE1 HID   169      32.506  17.026  39.009  1.00  0.00           H
ATOM   2669  NE2 HID   169      33.393  17.094  37.101  1.00  0.00           N
ATOM   2670  CD2 HID   169      34.177  18.088  36.502  1.00  0.00           C
ATOM   2671  HD2 HID   169      34.495  18.033  35.471  1.00  0.00           H
ATOM   2672  C   HID   169      36.451  22.291  37.887  1.00  0.00           C
ATOM   2673  O   HID   169      36.599  22.938  38.926  1.00  0.00           O
ATOM   2674  N   ASP   170      36.629  22.903  36.732  1.00  0.00           N
ATOM   2675  H   ASP   170      36.362  22.458  35.866  1.00  0.00           H
ATOM   2676  CA  ASP   170      37.079  24.323  36.557  1.00  0.00           C
ATOM   2677  HA  ASP   170      37.607  24.713  37.428  1.00  0.00           H
ATOM   2678  CB  ASP   170      37.981  24.492  35.325  1.00  0.00           C
ATOM   2679  HB2 ASP   170      38.794  23.780  35.467  1.00  0.00           H
ATOM   2680  HB3 ASP   170      37.327  24.196  34.506  1.00  0.00           H
ATOM   2681  CG  ASP   170      38.585  25.919  35.098  1.00  0.00           C
ATOM   2682  OD1 ASP   170      38.411  26.801  35.924  1.00  0.00           O
ATOM   2683  OD2 ASP   170      39.115  26.045  33.946  1.00  0.00           O
ATOM   2684  C   ASP   170      35.862  25.277  36.414  1.00  0.00           C
ATOM   2685  O   ASP   170      34.922  25.053  35.653  1.00  0.00           O
ATOM   2686  N   VAL   171      35.766  26.353  37.245  1.00  0.00           N
ATOM   2687  H   VAL   171      36.571  26.558  37.818  1.00  0.00           H
ATOM   2688  CA  VAL   171      34.643  27.359  37.172  1.00  0.00           C
ATOM   2689  HA  VAL   171      33.730  26.768  37.105  1.00  0.00           H
ATOM   2690  CB  VAL   171      34.472  28.122  38.471  1.00  0.00           C
ATOM   2691  HB  VAL   171      33.464  28.515  38.334  1.00  0.00           H
ATOM   2692  CG1 VAL   171      34.368  27.208  39.662  1.00  0.00           C
ATOM   2693 HG11 VAL   171      35.295  26.667  39.850  1.00  0.00           H
ATOM   2694 HG12 VAL   171      34.032  27.854  40.473  1.00  0.00           H
ATOM   2695 HG13 VAL   171      33.622  26.422  39.544  1.00  0.00           H
ATOM   2696  CG2 VAL   171      35.564  29.153  38.731  1.00  0.00           C
ATOM   2697 HG21 VAL   171      36.518  28.629  38.796  1.00  0.00           H
ATOM   2698 HG22 VAL   171      35.548  29.502  39.764  1.00  0.00           H
ATOM   2699 HG23 VAL   171      35.583  29.869  37.909  1.00  0.00           H
ATOM   2700  C   VAL   171      34.720  28.274  35.996  1.00  0.00           C
ATOM   2701  O   VAL   171      33.713  28.953  35.815  1.00  0.00           O
ATOM   2702  N   VAL   172      35.908  28.469  35.411  1.00  0.00           N
ATOM   2703  H   VAL   172      36.578  27.735  35.591  1.00  0.00           H
ATOM   2704  CA  VAL   172      36.097  29.529  34.412  1.00  0.00           C
ATOM   2705  HA  VAL   172      35.486  30.308  34.869  1.00  0.00           H
ATOM   2706  CB  VAL   172      37.591  29.848  34.410  1.00  0.00           C
ATOM   2707  HB  VAL   172      38.145  28.909  34.413  1.00  0.00           H
ATOM   2708  CG1 VAL   172      37.981  30.774  33.280  1.00  0.00           C
ATOM   2709 HG11 VAL   172      38.026  30.215  32.345  1.00  0.00           H
ATOM   2710 HG12 VAL   172      37.226  31.548  33.138  1.00  0.00           H
ATOM   2711 HG13 VAL   172      38.948  31.258  33.414  1.00  0.00           H
ATOM   2712  CG2 VAL   172      38.034  30.645  35.643  1.00  0.00           C
ATOM   2713 HG21 VAL   172      37.671  30.074  36.497  1.00  0.00           H
ATOM   2714 HG22 VAL   172      37.665  31.666  35.551  1.00  0.00           H
ATOM   2715 HG23 VAL   172      39.121  30.687  35.710  1.00  0.00           H
ATOM   2716  C   VAL   172      35.350  29.352  33.066  1.00  0.00           C
ATOM   2717  O   VAL   172      34.746  30.323  32.594  1.00  0.00           O
ATOM   2718  N   PRO   173      35.348  28.128  32.531  1.00  0.00           N
ATOM   2719  CD  PRO   173      36.590  27.286  32.565  1.00  0.00           C
ATOM   2720  HD2 PRO   173      36.530  26.652  33.450  1.00  0.00           H
ATOM   2721  HD3 PRO   173      37.449  27.954  32.515  1.00  0.00           H
ATOM   2722  CG  PRO   173      36.605  26.454  31.292  1.00  0.00           C
ATOM   2723  HG2 PRO   173      36.892  25.410  31.420  1.00  0.00           H
ATOM   2724  HG3 PRO   173      37.298  26.821  30.534  1.00  0.00           H
ATOM   2725  CB  PRO   173      35.118  26.455  30.825  1.00  0.00           C
ATOM   2726  HB2 PRO   173      34.545  25.654  31.291  1.00  0.00           H
ATOM   2727  HB3 PRO   173      35.021  26.229  29.764  1.00  0.00           H
ATOM   2728  CA  PRO   173      34.533  27.771  31.315  1.00  0.00           C
ATOM   2729  HA  PRO   173      34.891  28.469  30.558  1.00  0.00           H
ATOM   2730  C   PRO   173      32.982  27.771  31.505  1.00  0.00           C
ATOM   2731  O   PRO   173      32.243  28.162  30.590  1.00  0.00           O
ATOM   2732  N   MET   174      32.460  27.522  32.714  1.00  0.00           N
ATOM   2733  H   MET   174      33.094  27.371  33.487  1.00  0.00           H
ATOM   2734  CA  MET   174      31.145  27.773  33.008  1.00  0.00           C
ATOM   2735  HA  MET   174      30.443  27.290  32.329  1.00  0.00           H
ATOM   2736  CB  MET   174      30.711  27.270  34.416  1.00  0.00           C
ATOM   2737  HB2 MET   174      31.301  27.857  35.119  1.00  0.00           H
ATOM   2738  HB3 MET   174      29.652  27.425  34.621  1.00  0.00           H
ATOM   2739  CG  MET   174      30.952  25.722  34.622  1.00  0.00           C
ATOM   2740  HG2 MET   174      30.447  25.150  33.843  1.00  0.00           H
ATOM   2741  HG3 MET   174      32.013  25.520  34.477  1.00  0.00           H
ATOM   2742  SD  MET   174      30.380  25.089  36.168  1.00  0.00           S
ATOM   2743  CE  MET   174      28.622  24.768  35.674  1.00  0.00           C
ATOM   2744  HE1 MET   174      27.944  25.616  35.575  1.00  0.00           H
ATOM   2745  HE2 MET   174      28.674  24.368  34.661  1.00  0.00           H
ATOM   2746  HE3 MET   174      28.168  24.053  36.361  1.00  0.00           H
ATOM   2747  C   MET   174      30.792  29.248  32.938  1.00  0.00           C
ATOM   2748  O   MET   174      29.805  29.697  32.332  1.00  0.00           O
ATOM   2749  N   LEU   175      31.601  30.097  33.555  1.00  0.00           N
ATOM   2750  H   LEU   175      32.295  29.757  34.206  1.00  0.00           H
ATOM   2751  CA  LEU   175      31.460  31.601  33.542  1.00  0.00           C
ATOM   2752  HA  LEU   175      30.427  31.786  33.835  1.00  0.00           H
ATOM   2753  CB  LEU   175      32.389  32.246  34.522  1.00  0.00           C
ATOM   2754  HB2 LEU   175      32.159  31.938  35.541  1.00  0.00           H
ATOM   2755  HB3 LEU   175      33.425  31.968  34.329  1.00  0.00           H
ATOM   2756  CG  LEU   175      32.292  33.783  34.589  1.00  0.00           C
ATOM   2757  HG  LEU   175      32.701  34.149  33.648  1.00  0.00           H
ATOM   2758  CD1 LEU   175      30.871  34.355  34.765  1.00  0.00           C
ATOM   2759 HD11 LEU   175      30.431  34.142  35.737  1.00  0.00           H
ATOM   2760 HD12 LEU   175      30.334  34.140  33.840  1.00  0.00           H
ATOM   2761 HD13 LEU   175      30.919  35.437  34.635  1.00  0.00           H
ATOM   2762  CD2 LEU   175      33.149  34.310  35.647  1.00  0.00           C
ATOM   2763 HD21 LEU   175      33.494  35.329  35.470  1.00  0.00           H
ATOM   2764 HD22 LEU   175      32.721  34.104  36.629  1.00  0.00           H
ATOM   2765 HD23 LEU   175      34.074  33.738  35.566  1.00  0.00           H
ATOM   2766  C   LEU   175      31.543  32.049  32.100  1.00  0.00           C
ATOM   2767  O   LEU   175      30.620  32.768  31.684  1.00  0.00           O
ATOM   2768  N   GLN   176      32.559  31.647  31.349  1.00  0.00           N
ATOM   2769  H   GLN   176      33.187  30.987  31.787  1.00  0.00           H
ATOM   2770  CA  GLN   176      32.667  32.042  29.992  1.00  0.00           C
ATOM   2771  HA  GLN   176      32.842  33.117  29.967  1.00  0.00           H
ATOM   2772  CB  GLN   176      33.916  31.347  29.623  1.00  0.00           C
ATOM   2773  HB2 GLN   176      33.992  30.314  29.962  1.00  0.00           H
ATOM   2774  HB3 GLN   176      34.002  31.289  28.538  1.00  0.00           H
ATOM   2775  CG  GLN   176      35.236  32.044  30.132  1.00  0.00           C
ATOM   2776  HG2 GLN   176      34.980  32.563  31.056  1.00  0.00           H
ATOM   2777  HG3 GLN   176      35.948  31.252  30.368  1.00  0.00           H
ATOM   2778  CD  GLN   176      35.881  33.094  29.211  1.00  0.00           C
ATOM   2779  OE1 GLN   176      35.402  34.225  29.326  1.00  0.00           O
ATOM   2780  NE2 GLN   176      36.845  32.879  28.415  1.00  0.00           N
ATOM   2781 HE21 GLN   176      37.016  33.569  27.697  1.00  0.00           H
ATOM   2782 HE22 GLN   176      37.109  31.926  28.207  1.00  0.00           H
ATOM   2783  C   GLN   176      31.480  31.659  29.148  1.00  0.00           C
ATOM   2784  O   GLN   176      31.056  32.414  28.341  1.00  0.00           O
ATOM   2785  N   LYS   177      30.879  30.486  29.421  1.00  0.00           N
ATOM   2786  H   LYS   177      31.304  29.820  30.050  1.00  0.00           H
ATOM   2787  CA  LYS   177      29.604  30.102  28.766  1.00  0.00           C
ATOM   2788  HA  LYS   177      29.729  30.047  27.685  1.00  0.00           H
ATOM   2789  CB  LYS   177      29.095  28.767  29.315  1.00  0.00           C
ATOM   2790  HB2 LYS   177      29.906  28.040  29.317  1.00  0.00           H
ATOM   2791  HB3 LYS   177      28.704  28.974  30.311  1.00  0.00           H
ATOM   2792  CG  LYS   177      27.950  28.053  28.580  1.00  0.00           C
ATOM   2793  HG2 LYS   177      27.119  28.739  28.416  1.00  0.00           H
ATOM   2794  HG3 LYS   177      28.315  27.805  27.583  1.00  0.00           H
ATOM   2795  CD  LYS   177      27.558  26.716  29.187  1.00  0.00           C
ATOM   2796  HD2 LYS   177      28.485  26.149  29.285  1.00  0.00           H
ATOM   2797  HD3 LYS   177      27.170  26.933  30.182  1.00  0.00           H
ATOM   2798  CE  LYS   177      26.539  25.985  28.296  1.00  0.00           C
ATOM   2799  HE2 LYS   177      25.674  26.648  28.313  1.00  0.00           H
ATOM   2800  HE3 LYS   177      26.822  25.882  27.247  1.00  0.00           H
ATOM   2801  NZ  LYS   177      26.345  24.704  28.962  1.00  0.00           N
ATOM   2802  HZ1 LYS   177      25.423  24.309  28.845  1.00  0.00           H
ATOM   2803  HZ2 LYS   177      26.433  24.816  29.962  1.00  0.00           H
ATOM   2804  HZ3 LYS   177      27.018  24.038  28.613  1.00  0.00           H
ATOM   2805  C   LYS   177      28.476  31.135  29.030  1.00  0.00           C
ATOM   2806  O   LYS   177      27.811  31.575  28.128  1.00  0.00           O
ATOM   2807  N   GLN   178      28.284  31.522  30.305  1.00  0.00           N
ATOM   2808  H   GLN   178      28.781  31.063  31.056  1.00  0.00           H
ATOM   2809  CA  GLN   178      27.087  32.360  30.584  1.00  0.00           C
ATOM   2810  HA  GLN   178      26.205  32.139  29.982  1.00  0.00           H
ATOM   2811  CB  GLN   178      26.852  32.198  32.109  1.00  0.00           C
ATOM   2812  HB2 GLN   178      27.776  32.546  32.571  1.00  0.00           H
ATOM   2813  HB3 GLN   178      26.108  32.948  32.377  1.00  0.00           H
ATOM   2814  CG  GLN   178      26.492  30.808  32.650  1.00  0.00           C
ATOM   2815  HG2 GLN   178      27.381  30.201  32.818  1.00  0.00           H
ATOM   2816  HG3 GLN   178      25.910  30.902  33.568  1.00  0.00           H
ATOM   2817  CD  GLN   178      25.429  30.087  31.838  1.00  0.00           C
ATOM   2818  OE1 GLN   178      24.669  30.744  31.164  1.00  0.00           O
ATOM   2819  NE2 GLN   178      25.201  28.779  32.073  1.00  0.00           N
ATOM   2820 HE21 GLN   178      24.495  28.346  31.494  1.00  0.00           H
ATOM   2821 HE22 GLN   178      25.805  28.311  32.733  1.00  0.00           H
ATOM   2822  C   GLN   178      27.342  33.867  30.193  1.00  0.00           C
ATOM   2823  O   GLN   178      26.341  34.377  29.762  1.00  0.00           O
ATOM   2824  N   ILE   179      28.581  34.405  30.151  1.00  0.00           N
ATOM   2825  H   ILE   179      29.348  33.810  30.432  1.00  0.00           H
ATOM   2826  CA  ILE   179      28.972  35.603  29.392  1.00  0.00           C
ATOM   2827  HA  ILE   179      28.401  36.458  29.755  1.00  0.00           H
ATOM   2828  CB  ILE   179      30.454  35.879  29.612  1.00  0.00           C
ATOM   2829  HB  ILE   179      31.205  35.092  29.556  1.00  0.00           H
ATOM   2830  CG2 ILE   179      30.742  37.161  28.800  1.00  0.00           C
ATOM   2831 HG21 ILE   179      30.165  37.974  29.240  1.00  0.00           H
ATOM   2832 HG22 ILE   179      30.464  37.032  27.754  1.00  0.00           H
ATOM   2833 HG23 ILE   179      31.795  37.434  28.865  1.00  0.00           H
ATOM   2834  CG1 ILE   179      30.601  36.220  31.129  1.00  0.00           C
ATOM   2835 HG12 ILE   179      29.885  37.020  31.321  1.00  0.00           H
ATOM   2836 HG13 ILE   179      30.266  35.371  31.726  1.00  0.00           H
ATOM   2837  CD1 ILE   179      31.928  36.771  31.615  1.00  0.00           C
ATOM   2838 HD11 ILE   179      31.761  37.014  32.665  1.00  0.00           H
ATOM   2839 HD12 ILE   179      31.999  37.730  31.104  1.00  0.00           H
ATOM   2840 HD13 ILE   179      32.776  36.107  31.447  1.00  0.00           H
ATOM   2841  C   ILE   179      28.637  35.391  27.920  1.00  0.00           C
ATOM   2842  O   ILE   179      27.819  36.214  27.508  1.00  0.00           O
ATOM   2843  N   THR   180      29.202  34.357  27.242  1.00  0.00           N
ATOM   2844  H   THR   180      29.856  33.690  27.625  1.00  0.00           H
ATOM   2845  CA  THR   180      29.002  34.030  25.799  1.00  0.00           C
ATOM   2846  HA  THR   180      29.498  34.853  25.286  1.00  0.00           H
ATOM   2847  CB  THR   180      29.726  32.797  25.396  1.00  0.00           C
ATOM   2848  HB  THR   180      29.271  31.983  25.961  1.00  0.00           H
ATOM   2849  CG2 THR   180      29.677  32.493  23.834  1.00  0.00           C
ATOM   2850 HG21 THR   180      28.712  32.084  23.533  1.00  0.00           H
ATOM   2851 HG22 THR   180      30.408  31.747  23.523  1.00  0.00           H
ATOM   2852 HG23 THR   180      29.871  33.336  23.170  1.00  0.00           H
ATOM   2853  OG1 THR   180      31.102  32.736  25.703  1.00  0.00           O
ATOM   2854  HG1 THR   180      31.065  32.406  26.604  1.00  0.00           H
ATOM   2855  C   THR   180      27.541  34.014  25.467  1.00  0.00           C
ATOM   2856  O   THR   180      27.150  34.440  24.396  1.00  0.00           O
ATOM   2857  N   LYS   181      26.616  33.409  26.310  1.00  0.00           N
ATOM   2858  H   LYS   181      26.995  32.927  27.111  1.00  0.00           H
ATOM   2859  CA  LYS   181      25.201  33.212  26.076  1.00  0.00           C
ATOM   2860  HA  LYS   181      25.079  32.723  25.110  1.00  0.00           H
ATOM   2861  CB  LYS   181      24.641  32.375  27.242  1.00  0.00           C
ATOM   2862  HB2 LYS   181      25.444  31.710  27.558  1.00  0.00           H
ATOM   2863  HB3 LYS   181      24.375  33.064  28.043  1.00  0.00           H
ATOM   2864  CG  LYS   181      23.372  31.578  26.911  1.00  0.00           C
ATOM   2865  HG2 LYS   181      22.552  32.264  26.701  1.00  0.00           H
ATOM   2866  HG3 LYS   181      23.611  31.033  25.998  1.00  0.00           H
ATOM   2867  CD  LYS   181      23.002  30.622  28.053  1.00  0.00           C
ATOM   2868  HD2 LYS   181      22.386  29.811  27.663  1.00  0.00           H
ATOM   2869  HD3 LYS   181      23.900  30.294  28.577  1.00  0.00           H
ATOM   2870  CE  LYS   181      22.224  31.511  29.126  1.00  0.00           C
ATOM   2871  HE2 LYS   181      22.835  32.324  29.520  1.00  0.00           H
ATOM   2872  HE3 LYS   181      21.247  31.801  28.739  1.00  0.00           H
ATOM   2873  NZ  LYS   181      21.976  30.636  30.238  1.00  0.00           N
ATOM   2874  HZ1 LYS   181      22.866  30.324  30.599  1.00  0.00           H
ATOM   2875  HZ2 LYS   181      21.265  29.942  30.061  1.00  0.00           H
ATOM   2876  HZ3 LYS   181      21.593  31.232  30.958  1.00  0.00           H
ATOM   2877  C   LYS   181      24.425  34.543  25.947  1.00  0.00           C
ATOM   2878  O   LYS   181      23.427  34.562  25.261  1.00  0.00           O
ATOM   2879  N   ARG   182      24.923  35.529  26.647  1.00  0.00           N
ATOM   2880  H   ARG   182      25.561  35.320  27.402  1.00  0.00           H
ATOM   2881  CA  ARG   182      24.522  36.978  26.464  1.00  0.00           C
ATOM   2882  HA  ARG   182      23.519  36.989  26.036  1.00  0.00           H
ATOM   2883  CB  ARG   182      24.521  37.598  27.924  1.00  0.00           C
ATOM   2884  HB2 ARG   182      25.554  37.556  28.264  1.00  0.00           H
ATOM   2885  HB3 ARG   182      24.212  38.643  27.930  1.00  0.00           H
ATOM   2886  CG  ARG   182      23.598  36.916  28.933  1.00  0.00           C
ATOM   2887  HG2 ARG   182      22.669  37.469  28.790  1.00  0.00           H
ATOM   2888  HG3 ARG   182      23.509  35.847  28.741  1.00  0.00           H
ATOM   2889  CD  ARG   182      23.965  37.101  30.388  1.00  0.00           C
ATOM   2890  HD2 ARG   182      24.916  36.612  30.601  1.00  0.00           H
ATOM   2891  HD3 ARG   182      24.014  38.159  30.644  1.00  0.00           H
ATOM   2892  NE  ARG   182      22.945  36.459  31.209  1.00  0.00           N
ATOM   2893  HE  ARG   182      22.255  37.114  31.549  1.00  0.00           H
ATOM   2894  CZ  ARG   182      22.852  35.197  31.613  1.00  0.00           C
ATOM   2895  NH1 ARG   182      22.005  34.915  32.614  1.00  0.00           N
ATOM   2896 HH11 ARG   182      21.622  35.638  33.207  1.00  0.00           H
ATOM   2897 HH12 ARG   182      21.959  33.951  32.910  1.00  0.00           H
ATOM   2898  NH2 ARG   182      23.617  34.194  31.070  1.00  0.00           N
ATOM   2899 HH21 ARG   182      24.162  34.363  30.236  1.00  0.00           H
ATOM   2900 HH22 ARG   182      23.434  33.260  31.405  1.00  0.00           H
ATOM   2901  C   ARG   182      25.346  37.835  25.418  1.00  0.00           C
ATOM   2902  O   ARG   182      25.146  39.006  25.177  1.00  0.00           O
ATOM   2903  N   ASN   183      26.324  37.240  24.793  1.00  0.00           N
ATOM   2904  H   ASN   183      26.532  36.272  24.993  1.00  0.00           H
ATOM   2905  CA  ASN   183      27.233  37.781  23.670  1.00  0.00           C
ATOM   2906  HA  ASN   183      28.036  37.051  23.568  1.00  0.00           H
ATOM   2907  CB  ASN   183      26.408  37.655  22.357  1.00  0.00           C
ATOM   2908  HB2 ASN   183      25.919  36.688  22.241  1.00  0.00           H
ATOM   2909  HB3 ASN   183      25.703  38.483  22.282  1.00  0.00           H
ATOM   2910  CG  ASN   183      27.115  37.710  20.978  1.00  0.00           C
ATOM   2911  OD1 ASN   183      28.370  37.714  20.919  1.00  0.00           O
ATOM   2912  ND2 ASN   183      26.432  37.845  19.855  1.00  0.00           N
ATOM   2913 HD21 ASN   183      25.431  37.817  19.985  1.00  0.00           H
ATOM   2914 HD22 ASN   183      26.823  38.028  18.941  1.00  0.00           H
ATOM   2915  C   ASN   183      27.917  39.132  23.891  1.00  0.00           C
ATOM   2916  O   ASN   183      28.194  39.844  22.940  1.00  0.00           O
ATOM   2917  N   ILE   184      28.338  39.260  25.134  1.00  0.00           N
ATOM   2918  H   ILE   184      28.110  38.482  25.737  1.00  0.00           H
ATOM   2919  CA  ILE   184      29.105  40.408  25.699  1.00  0.00           C
ATOM   2920  HA  ILE   184      28.621  41.287  25.273  1.00  0.00           H
ATOM   2921  CB  ILE   184      29.033  40.386  27.277  1.00  0.00           C
ATOM   2922  HB  ILE   184      29.335  39.427  27.699  1.00  0.00           H
ATOM   2923  CG2 ILE   184      29.829  41.607  27.792  1.00  0.00           C
ATOM   2924 HG21 ILE   184      29.351  42.504  27.396  1.00  0.00           H
ATOM   2925 HG22 ILE   184      30.869  41.672  27.475  1.00  0.00           H
ATOM   2926 HG23 ILE   184      29.673  41.630  28.871  1.00  0.00           H
ATOM   2927  CG1 ILE   184      27.547  40.471  27.759  1.00  0.00           C
ATOM   2928 HG12 ILE   184      27.113  41.406  27.403  1.00  0.00           H
ATOM   2929 HG13 ILE   184      27.043  39.694  27.186  1.00  0.00           H
ATOM   2930  CD1 ILE   184      27.418  40.391  29.289  1.00  0.00           C
ATOM   2931 HD11 ILE   184      27.484  41.369  29.766  1.00  0.00           H
ATOM   2932 HD12 ILE   184      28.191  39.734  29.689  1.00  0.00           H
ATOM   2933 HD13 ILE   184      26.403  40.010  29.396  1.00  0.00           H
ATOM   2934  C   ILE   184      30.576  40.285  25.312  1.00  0.00           C
ATOM   2935  O   ILE   184      31.124  39.212  25.567  1.00  0.00           O
ATOM   2936  N   PRO   185      31.223  41.336  24.718  1.00  0.00           N
ATOM   2937  CD  PRO   185      30.546  42.355  23.909  1.00  0.00           C
ATOM   2938  HD2 PRO   185      30.086  43.154  24.490  1.00  0.00           H
ATOM   2939  HD3 PRO   185      29.731  41.924  23.327  1.00  0.00           H
ATOM   2940  CG  PRO   185      31.593  42.875  22.898  1.00  0.00           C
ATOM   2941  HG2 PRO   185      31.485  43.930  22.646  1.00  0.00           H
ATOM   2942  HG3 PRO   185      31.549  42.250  22.006  1.00  0.00           H
ATOM   2943  CB  PRO   185      32.912  42.552  23.568  1.00  0.00           C
ATOM   2944  HB2 PRO   185      33.152  43.466  24.113  1.00  0.00           H
ATOM   2945  HB3 PRO   185      33.720  42.258  22.899  1.00  0.00           H
ATOM   2946  CA  PRO   185      32.606  41.305  24.436  1.00  0.00           C
ATOM   2947  HA  PRO   185      32.752  40.445  23.782  1.00  0.00           H
ATOM   2948  C   PRO   185      33.611  41.227  25.630  1.00  0.00           C
ATOM   2949  O   PRO   185      34.384  42.165  25.840  1.00  0.00           O
ATOM   2950  N   ILE   186      33.587  40.196  26.421  1.00  0.00           N
ATOM   2951  H   ILE   186      32.876  39.502  26.237  1.00  0.00           H
ATOM   2952  CA  ILE   186      34.504  40.039  27.528  1.00  0.00           C
ATOM   2953  HA  ILE   186      35.310  40.772  27.483  1.00  0.00           H
ATOM   2954  CB  ILE   186      33.807  40.155  28.844  1.00  0.00           C
ATOM   2955  HB  ILE   186      33.083  39.338  28.820  1.00  0.00           H
ATOM   2956  CG2 ILE   186      34.673  39.806  30.107  1.00  0.00           C
ATOM   2957 HG21 ILE   186      34.886  38.739  30.056  1.00  0.00           H
ATOM   2958 HG22 ILE   186      34.252  39.973  31.098  1.00  0.00           H
ATOM   2959 HG23 ILE   186      35.587  40.385  29.971  1.00  0.00           H
ATOM   2960  CG1 ILE   186      33.310  41.598  28.994  1.00  0.00           C
ATOM   2961 HG12 ILE   186      34.137  42.301  29.088  1.00  0.00           H
ATOM   2962 HG13 ILE   186      32.823  41.876  28.058  1.00  0.00           H
ATOM   2963  CD1 ILE   186      32.467  41.937  30.192  1.00  0.00           C
ATOM   2964 HD11 ILE   186      32.802  41.530  31.146  1.00  0.00           H
ATOM   2965 HD12 ILE   186      31.493  41.453  30.120  1.00  0.00           H
ATOM   2966 HD13 ILE   186      32.341  43.020  30.190  1.00  0.00           H
ATOM   2967  C   ILE   186      35.193  38.737  27.413  1.00  0.00           C
ATOM   2968  O   ILE   186      34.640  37.787  26.892  1.00  0.00           O
ATOM   2969  N   GLU   187      36.404  38.615  27.953  1.00  0.00           N
ATOM   2970  H   GLU   187      36.924  39.474  28.067  1.00  0.00           H
ATOM   2971  CA  GLU   187      37.122  37.330  28.187  1.00  0.00           C
ATOM   2972  HA  GLU   187      36.438  36.530  27.903  1.00  0.00           H
ATOM   2973  CB  GLU   187      38.289  37.259  27.169  1.00  0.00           C
ATOM   2974  HB2 GLU   187      38.381  38.334  27.015  1.00  0.00           H
ATOM   2975  HB3 GLU   187      39.198  36.729  27.453  1.00  0.00           H
ATOM   2976  CG  GLU   187      37.895  36.663  25.770  1.00  0.00           C
ATOM   2977  HG2 GLU   187      36.935  37.097  25.489  1.00  0.00           H
ATOM   2978  HG3 GLU   187      38.659  36.923  25.036  1.00  0.00           H
ATOM   2979  CD  GLU   187      37.650  35.157  25.882  1.00  0.00           C
ATOM   2980  OE1 GLU   187      38.524  34.410  26.305  1.00  0.00           O
ATOM   2981  OE2 GLU   187      36.482  34.749  25.535  1.00  0.00           O
ATOM   2982  C   GLU   187      37.686  37.131  29.569  1.00  0.00           C
ATOM   2983  O   GLU   187      38.303  38.113  30.086  1.00  0.00           O
ATOM   2984  N   VAL   188      37.334  36.070  30.246  1.00  0.00           N
ATOM   2985  H   VAL   188      36.676  35.380  29.911  1.00  0.00           H
ATOM   2986  CA  VAL   188      37.934  35.745  31.567  1.00  0.00           C
ATOM   2987  HA  VAL   188      37.942  36.671  32.141  1.00  0.00           H
ATOM   2988  CB  VAL   188      37.091  34.784  32.378  1.00  0.00           C
ATOM   2989  HB  VAL   188      36.867  33.815  31.931  1.00  0.00           H
ATOM   2990  CG1 VAL   188      37.801  34.298  33.623  1.00  0.00           C
ATOM   2991 HG11 VAL   188      38.036  35.112  34.310  1.00  0.00           H
ATOM   2992 HG12 VAL   188      37.170  33.567  34.130  1.00  0.00           H
ATOM   2993 HG13 VAL   188      38.736  33.793  33.382  1.00  0.00           H
ATOM   2994  CG2 VAL   188      35.824  35.424  32.907  1.00  0.00           C
ATOM   2995 HG21 VAL   188      36.134  36.200  33.609  1.00  0.00           H
ATOM   2996 HG22 VAL   188      35.327  34.690  33.541  1.00  0.00           H
ATOM   2997 HG23 VAL   188      35.176  35.713  32.080  1.00  0.00           H
ATOM   2998  C   VAL   188      39.411  35.407  31.385  1.00  0.00           C
ATOM   2999  O   VAL   188      39.729  34.270  31.063  1.00  0.00           O
ATOM   3000  N   VAL   189      40.346  36.324  31.558  1.00  0.00           N
ATOM   3001  H   VAL   189      40.106  37.189  32.023  1.00  0.00           H
ATOM   3002  CA  VAL   189      41.861  36.208  31.305  1.00  0.00           C
ATOM   3003  HA  VAL   189      42.006  35.299  30.721  1.00  0.00           H
ATOM   3004  CB  VAL   189      42.409  37.388  30.499  1.00  0.00           C
ATOM   3005  HB  VAL   189      43.466  37.181  30.332  1.00  0.00           H
ATOM   3006  CG1 VAL   189      41.661  37.496  29.147  1.00  0.00           C
ATOM   3007 HG11 VAL   189      42.320  38.003  28.441  1.00  0.00           H
ATOM   3008 HG12 VAL   189      41.442  36.519  28.718  1.00  0.00           H
ATOM   3009 HG13 VAL   189      40.721  38.045  29.201  1.00  0.00           H
ATOM   3010  CG2 VAL   189      42.299  38.741  31.313  1.00  0.00           C
ATOM   3011 HG21 VAL   189      42.993  39.481  30.917  1.00  0.00           H
ATOM   3012 HG22 VAL   189      42.525  38.610  32.372  1.00  0.00           H
ATOM   3013 HG23 VAL   189      41.347  39.204  31.057  1.00  0.00           H
ATOM   3014  C   VAL   189      42.643  35.953  32.585  1.00  0.00           C
ATOM   3015  O   VAL   189      43.850  35.710  32.603  1.00  0.00           O
ATOM   3016  N   ALA   190      42.004  36.053  33.767  1.00  0.00           N
ATOM   3017  H   ALA   190      41.080  36.456  33.695  1.00  0.00           H
ATOM   3018  CA  ALA   190      42.645  35.733  35.015  1.00  0.00           C
ATOM   3019  HA  ALA   190      43.258  34.855  34.815  1.00  0.00           H
ATOM   3020  CB  ALA   190      43.351  37.022  35.315  1.00  0.00           C
ATOM   3021  HB1 ALA   190      44.063  37.215  34.513  1.00  0.00           H
ATOM   3022  HB2 ALA   190      43.980  36.965  36.204  1.00  0.00           H
ATOM   3023  HB3 ALA   190      42.691  37.878  35.459  1.00  0.00           H
ATOM   3024  C   ALA   190      41.685  35.333  36.097  1.00  0.00           C
ATOM   3025  O   ALA   190      40.649  35.983  36.255  1.00  0.00           O
ATOM   3026  N   LEU   191      42.034  34.281  36.879  1.00  0.00           N
ATOM   3027  H   LEU   191      42.855  33.765  36.596  1.00  0.00           H
ATOM   3028  CA  LEU   191      41.346  34.067  38.162  1.00  0.00           C
ATOM   3029  HA  LEU   191      40.489  34.741  38.196  1.00  0.00           H
ATOM   3030  CB  LEU   191      40.617  32.696  38.217  1.00  0.00           C
ATOM   3031  HB2 LEU   191      39.987  32.621  37.331  1.00  0.00           H
ATOM   3032  HB3 LEU   191      41.465  32.042  38.015  1.00  0.00           H
ATOM   3033  CG  LEU   191      39.763  32.340  39.398  1.00  0.00           C
ATOM   3034  HG  LEU   191      39.442  33.248  39.910  1.00  0.00           H
ATOM   3035  CD1 LEU   191      38.513  31.565  39.033  1.00  0.00           C
ATOM   3036 HD11 LEU   191      38.852  30.629  38.587  1.00  0.00           H
ATOM   3037 HD12 LEU   191      37.769  32.003  38.367  1.00  0.00           H
ATOM   3038 HD13 LEU   191      38.005  31.157  39.906  1.00  0.00           H
ATOM   3039  CD2 LEU   191      40.599  31.577  40.447  1.00  0.00           C
ATOM   3040 HD21 LEU   191      39.920  31.034  41.103  1.00  0.00           H
ATOM   3041 HD22 LEU   191      41.362  30.831  40.220  1.00  0.00           H
ATOM   3042 HD23 LEU   191      41.015  32.240  41.205  1.00  0.00           H
ATOM   3043  C   LEU   191      42.287  34.334  39.309  1.00  0.00           C
ATOM   3044  O   LEU   191      43.421  33.892  39.254  1.00  0.00           O
ATOM   3045  N   ILE   192      41.850  35.066  40.314  1.00  0.00           N
ATOM   3046  H   ILE   192      40.987  35.537  40.084  1.00  0.00           H
ATOM   3047  CA  ILE   192      42.627  35.759  41.338  1.00  0.00           C
ATOM   3048  HA  ILE   192      43.667  35.462  41.202  1.00  0.00           H
ATOM   3049  CB  ILE   192      42.632  37.292  41.086  1.00  0.00           C
ATOM   3050  HB  ILE   192      41.573  37.548  41.062  1.00  0.00           H
ATOM   3051  CG2 ILE   192      43.220  38.237  42.223  1.00  0.00           C
ATOM   3052 HG21 ILE   192      44.128  37.881  42.709  1.00  0.00           H
ATOM   3053 HG22 ILE   192      42.541  38.352  43.068  1.00  0.00           H
ATOM   3054 HG23 ILE   192      43.367  39.235  41.809  1.00  0.00           H
ATOM   3055  CG1 ILE   192      43.290  37.617  39.701  1.00  0.00           C
ATOM   3056 HG12 ILE   192      43.850  38.549  39.766  1.00  0.00           H
ATOM   3057 HG13 ILE   192      43.905  36.787  39.355  1.00  0.00           H
ATOM   3058  CD1 ILE   192      42.254  37.833  38.612  1.00  0.00           C
ATOM   3059 HD11 ILE   192      41.376  38.402  38.919  1.00  0.00           H
ATOM   3060 HD12 ILE   192      41.831  36.883  38.286  1.00  0.00           H
ATOM   3061 HD13 ILE   192      42.747  38.212  37.718  1.00  0.00           H
ATOM   3062  C   ILE   192      42.169  35.347  42.734  1.00  0.00           C
ATOM   3063  O   ILE   192      41.007  35.172  43.033  1.00  0.00           O
ATOM   3064  N   ASN   193      43.104  35.222  43.660  1.00  0.00           N
ATOM   3065  H   ASN   193      44.050  35.373  43.344  1.00  0.00           H
ATOM   3066  CA  ASN   193      42.817  35.251  45.091  1.00  0.00           C
ATOM   3067  HA  ASN   193      41.775  35.053  45.345  1.00  0.00           H
ATOM   3068  CB  ASN   193      43.668  34.183  45.769  1.00  0.00           C
ATOM   3069  HB2 ASN   193      43.473  33.302  45.159  1.00  0.00           H
ATOM   3070  HB3 ASN   193      44.736  34.397  45.716  1.00  0.00           H
ATOM   3071  CG  ASN   193      43.266  33.856  47.244  1.00  0.00           C
ATOM   3072  OD1 ASN   193      43.619  34.617  48.140  1.00  0.00           O
ATOM   3073  ND2 ASN   193      42.658  32.718  47.484  1.00  0.00           N
ATOM   3074 HD21 ASN   193      42.262  32.165  46.737  1.00  0.00           H
ATOM   3075 HD22 ASN   193      42.645  32.496  48.470  1.00  0.00           H
ATOM   3076  C   ASN   193      43.125  36.709  45.619  1.00  0.00           C
ATOM   3077  O   ASN   193      44.123  37.328  45.181  1.00  0.00           O
ATOM   3078  N   ASP   194      42.342  37.193  46.569  1.00  0.00           N
ATOM   3079  H   ASP   194      41.697  36.561  47.023  1.00  0.00           H
ATOM   3080  CA  ASP   194      42.513  38.497  47.156  1.00  0.00           C
ATOM   3081  HA  ASP   194      42.585  39.277  46.399  1.00  0.00           H
ATOM   3082  CB  ASP   194      41.260  38.813  48.085  1.00  0.00           C
ATOM   3083  HB2 ASP   194      41.217  39.859  48.387  1.00  0.00           H
ATOM   3084  HB3 ASP   194      40.368  38.748  47.462  1.00  0.00           H
ATOM   3085  CG  ASP   194      41.089  37.996  49.374  1.00  0.00           C
ATOM   3086  OD1 ASP   194      40.225  38.320  50.209  1.00  0.00           O
ATOM   3087  OD2 ASP   194      41.810  36.934  49.571  1.00  0.00           O
ATOM   3088  C   ASP   194      43.865  38.592  47.764  1.00  0.00           C
ATOM   3089  O   ASP   194      44.435  39.675  47.584  1.00  0.00           O
ATOM   3090  N   THR   195      44.438  37.495  48.344  1.00  0.00           N
ATOM   3091  H   THR   195      43.823  36.720  48.550  1.00  0.00           H
ATOM   3092  CA  THR   195      45.755  37.491  48.927  1.00  0.00           C
ATOM   3093  HA  THR   195      45.682  38.228  49.728  1.00  0.00           H
ATOM   3094  CB  THR   195      46.132  36.132  49.576  1.00  0.00           C
ATOM   3095  HB  THR   195      46.425  35.410  48.814  1.00  0.00           H
ATOM   3096  CG2 THR   195      47.236  36.320  50.643  1.00  0.00           C
ATOM   3097 HG21 THR   195      46.856  36.450  51.656  1.00  0.00           H
ATOM   3098 HG22 THR   195      47.868  37.171  50.388  1.00  0.00           H
ATOM   3099 HG23 THR   195      47.785  35.378  50.673  1.00  0.00           H
ATOM   3100  OG1 THR   195      45.092  35.416  50.229  1.00  0.00           O
ATOM   3101  HG1 THR   195      44.512  35.148  49.513  1.00  0.00           H
ATOM   3102  C   THR   195      46.876  38.003  47.972  1.00  0.00           C
ATOM   3103  O   THR   195      47.755  38.713  48.345  1.00  0.00           O
ATOM   3104  N   THR   196      46.856  37.517  46.731  1.00  0.00           N
ATOM   3105  H   THR   196      46.071  36.909  46.549  1.00  0.00           H
ATOM   3106  CA  THR   196      47.842  37.726  45.658  1.00  0.00           C
ATOM   3107  HA  THR   196      48.835  37.593  46.088  1.00  0.00           H
ATOM   3108  CB  THR   196      47.667  36.575  44.656  1.00  0.00           C
ATOM   3109  HB  THR   196      46.610  36.746  44.454  1.00  0.00           H
ATOM   3110  CG2 THR   196      48.371  36.692  43.314  1.00  0.00           C
ATOM   3111 HG21 THR   196      47.790  37.424  42.752  1.00  0.00           H
ATOM   3112 HG22 THR   196      48.321  35.760  42.751  1.00  0.00           H
ATOM   3113 HG23 THR   196      49.436  36.918  43.362  1.00  0.00           H
ATOM   3114  OG1 THR   196      48.038  35.320  45.175  1.00  0.00           O
ATOM   3115  HG1 THR   196      47.628  34.598  44.692  1.00  0.00           H
ATOM   3116  C   THR   196      47.530  39.039  44.979  1.00  0.00           C
ATOM   3117  O   THR   196      48.451  39.748  44.556  1.00  0.00           O
ATOM   3118  N   GLY   197      46.260  39.517  45.013  1.00  0.00           N
ATOM   3119  H   GLY   197      45.428  39.015  45.291  1.00  0.00           H
ATOM   3120  CA  GLY   197      45.969  40.842  44.387  1.00  0.00           C
ATOM   3121  HA2 GLY   197      46.500  40.962  43.442  1.00  0.00           H
ATOM   3122  HA3 GLY   197      44.921  40.826  44.087  1.00  0.00           H
ATOM   3123  C   GLY   197      46.307  42.021  45.276  1.00  0.00           C
ATOM   3124  O   GLY   197      46.819  43.039  44.782  1.00  0.00           O
ATOM   3125  N   THR   198      46.191  41.831  46.592  1.00  0.00           N
ATOM   3126  H   THR   198      45.841  40.909  46.814  1.00  0.00           H
ATOM   3127  CA  THR   198      46.738  42.757  47.652  1.00  0.00           C
ATOM   3128  HA  THR   198      46.260  43.731  47.542  1.00  0.00           H
ATOM   3129  CB  THR   198      46.406  42.166  49.053  1.00  0.00           C
ATOM   3130  HB  THR   198      46.949  41.229  49.184  1.00  0.00           H
ATOM   3131  CG2 THR   198      46.806  43.159  50.177  1.00  0.00           C
ATOM   3132 HG21 THR   198      46.940  42.572  51.085  1.00  0.00           H
ATOM   3133 HG22 THR   198      46.060  43.948  50.275  1.00  0.00           H
ATOM   3134 HG23 THR   198      47.800  43.549  49.958  1.00  0.00           H
ATOM   3135  OG1 THR   198      44.978  42.012  49.128  1.00  0.00           O
ATOM   3136  HG1 THR   198      44.734  41.197  48.682  1.00  0.00           H
ATOM   3137  C   THR   198      48.238  43.131  47.448  1.00  0.00           C
ATOM   3138  O   THR   198      48.563  44.312  47.654  1.00  0.00           O
ATOM   3139  N   LEU   199      49.095  42.212  46.930  1.00  0.00           N
ATOM   3140  H   LEU   199      48.652  41.326  46.736  1.00  0.00           H
ATOM   3141  CA  LEU   199      50.405  42.315  46.407  1.00  0.00           C
ATOM   3142  HA  LEU   199      50.992  42.886  47.126  1.00  0.00           H
ATOM   3143  CB  LEU   199      51.141  41.009  46.213  1.00  0.00           C
ATOM   3144  HB2 LEU   199      50.758  40.352  46.994  1.00  0.00           H
ATOM   3145  HB3 LEU   199      50.716  40.583  45.305  1.00  0.00           H
ATOM   3146  CG  LEU   199      52.679  41.042  46.319  1.00  0.00           C
ATOM   3147  HG  LEU   199      52.856  41.508  47.288  1.00  0.00           H
ATOM   3148  CD1 LEU   199      53.105  39.604  46.310  1.00  0.00           C
ATOM   3149 HD11 LEU   199      54.163  39.668  46.561  1.00  0.00           H
ATOM   3150 HD12 LEU   199      52.840  39.112  45.374  1.00  0.00           H
ATOM   3151 HD13 LEU   199      52.553  39.094  47.099  1.00  0.00           H
ATOM   3152  CD2 LEU   199      53.310  41.896  45.177  1.00  0.00           C
ATOM   3153 HD21 LEU   199      52.973  41.497  44.220  1.00  0.00           H
ATOM   3154 HD22 LEU   199      53.002  42.939  45.111  1.00  0.00           H
ATOM   3155 HD23 LEU   199      54.395  41.810  45.219  1.00  0.00           H
ATOM   3156  C   LEU   199      50.403  43.078  45.130  1.00  0.00           C
ATOM   3157  O   LEU   199      50.970  44.178  45.137  1.00  0.00           O
ATOM   3158  N   VAL   200      49.708  42.636  44.061  1.00  0.00           N
ATOM   3159  H   VAL   200      49.457  41.662  44.155  1.00  0.00           H
ATOM   3160  CA  VAL   200      49.968  43.251  42.769  1.00  0.00           C
ATOM   3161  HA  VAL   200      51.050  43.377  42.718  1.00  0.00           H
ATOM   3162  CB  VAL   200      49.491  42.318  41.659  1.00  0.00           C
ATOM   3163  HB  VAL   200      48.436  42.098  41.821  1.00  0.00           H
ATOM   3164  CG1 VAL   200      49.566  42.940  40.343  1.00  0.00           C
ATOM   3165 HG11 VAL   200      49.230  42.172  39.647  1.00  0.00           H
ATOM   3166 HG12 VAL   200      48.830  43.739  40.248  1.00  0.00           H
ATOM   3167 HG13 VAL   200      50.532  43.399  40.138  1.00  0.00           H
ATOM   3168  CG2 VAL   200      50.293  40.952  41.537  1.00  0.00           C
ATOM   3169 HG21 VAL   200      51.312  41.187  41.227  1.00  0.00           H
ATOM   3170 HG22 VAL   200      49.810  40.308  40.802  1.00  0.00           H
ATOM   3171 HG23 VAL   200      50.331  40.399  42.476  1.00  0.00           H
ATOM   3172  C   VAL   200      49.320  44.639  42.690  1.00  0.00           C
ATOM   3173  O   VAL   200      49.970  45.448  42.001  1.00  0.00           O
ATOM   3174  N   ALA   201      48.169  44.928  43.351  1.00  0.00           N
ATOM   3175  H   ALA   201      47.681  44.205  43.860  1.00  0.00           H
ATOM   3176  CA  ALA   201      47.766  46.311  43.453  1.00  0.00           C
ATOM   3177  HA  ALA   201      47.494  46.593  42.437  1.00  0.00           H
ATOM   3178  CB  ALA   201      46.455  46.367  44.280  1.00  0.00           C
ATOM   3179  HB1 ALA   201      45.702  45.792  43.741  1.00  0.00           H
ATOM   3180  HB2 ALA   201      46.160  47.417  44.251  1.00  0.00           H
ATOM   3181  HB3 ALA   201      46.587  45.917  45.264  1.00  0.00           H
ATOM   3182  C   ALA   201      48.832  47.289  44.000  1.00  0.00           C
ATOM   3183  O   ALA   201      49.178  48.340  43.484  1.00  0.00           O
ATOM   3184  N   SER   202      49.340  46.881  45.201  1.00  0.00           N
ATOM   3185  H   SER   202      49.018  45.985  45.540  1.00  0.00           H
ATOM   3186  CA  SER   202      50.394  47.605  45.894  1.00  0.00           C
ATOM   3187  HA  SER   202      50.090  48.624  46.131  1.00  0.00           H
ATOM   3188  CB  SER   202      50.660  46.916  47.205  1.00  0.00           C
ATOM   3189  HB2 SER   202      50.841  45.870  46.961  1.00  0.00           H
ATOM   3190  HB3 SER   202      51.514  47.309  47.757  1.00  0.00           H
ATOM   3191  OG  SER   202      49.475  46.845  47.968  1.00  0.00           O
ATOM   3192  HG  SER   202      49.401  45.934  48.263  1.00  0.00           H
ATOM   3193  C   SER   202      51.680  47.709  45.141  1.00  0.00           C
ATOM   3194  O   SER   202      52.337  48.749  45.293  1.00  0.00           O
ATOM   3195  N   TYR   203      52.129  46.653  44.362  1.00  0.00           N
ATOM   3196  H   TYR   203      51.597  45.795  44.372  1.00  0.00           H
ATOM   3197  CA  TYR   203      53.424  46.746  43.522  1.00  0.00           C
ATOM   3198  HA  TYR   203      54.247  47.191  44.080  1.00  0.00           H
ATOM   3199  CB  TYR   203      53.734  45.295  43.025  1.00  0.00           C
ATOM   3200  HB2 TYR   203      53.460  44.692  43.892  1.00  0.00           H
ATOM   3201  HB3 TYR   203      53.064  45.030  42.208  1.00  0.00           H
ATOM   3202  CG  TYR   203      55.223  45.073  42.737  1.00  0.00           C
ATOM   3203  CD1 TYR   203      55.823  45.570  41.539  1.00  0.00           C
ATOM   3204  HD1 TYR   203      55.272  46.158  40.820  1.00  0.00           H
ATOM   3205  CE1 TYR   203      57.244  45.586  41.403  1.00  0.00           C
ATOM   3206  HE1 TYR   203      57.687  45.949  40.487  1.00  0.00           H
ATOM   3207  CZ  TYR   203      58.082  44.942  42.298  1.00  0.00           C
ATOM   3208  OH  TYR   203      59.465  45.035  42.196  1.00  0.00           O
ATOM   3209  HH  TYR   203      59.908  44.429  42.795  1.00  0.00           H
ATOM   3210  CE2 TYR   203      57.472  44.280  43.387  1.00  0.00           C
ATOM   3211  HE2 TYR   203      58.002  43.759  44.170  1.00  0.00           H
ATOM   3212  CD2 TYR   203      56.079  44.418  43.614  1.00  0.00           C
ATOM   3213  HD2 TYR   203      55.682  43.925  44.489  1.00  0.00           H
ATOM   3214  C   TYR   203      53.266  47.662  42.308  1.00  0.00           C
ATOM   3215  O   TYR   203      54.157  48.234  41.740  1.00  0.00           O
ATOM   3216  N   TYR   204      52.024  47.942  41.870  1.00  0.00           N
ATOM   3217  H   TYR   204      51.284  47.720  42.521  1.00  0.00           H
ATOM   3218  CA  TYR   204      51.693  49.016  40.938  1.00  0.00           C
ATOM   3219  HA  TYR   204      52.311  49.015  40.040  1.00  0.00           H
ATOM   3220  CB  TYR   204      50.188  48.803  40.476  1.00  0.00           C
ATOM   3221  HB2 TYR   204      50.023  47.744  40.272  1.00  0.00           H
ATOM   3222  HB3 TYR   204      49.505  49.052  41.287  1.00  0.00           H
ATOM   3223  CG  TYR   204      49.815  49.612  39.288  1.00  0.00           C
ATOM   3224  CD1 TYR   204      50.350  49.317  38.045  1.00  0.00           C
ATOM   3225  HD1 TYR   204      50.905  48.425  37.796  1.00  0.00           H
ATOM   3226  CE1 TYR   204      49.975  50.095  36.914  1.00  0.00           C
ATOM   3227  HE1 TYR   204      50.513  50.010  35.981  1.00  0.00           H
ATOM   3228  CZ  TYR   204      49.059  51.169  37.044  1.00  0.00           C
ATOM   3229  OH  TYR   204      48.680  51.763  35.920  1.00  0.00           O
ATOM   3230  HH  TYR   204      48.799  51.253  35.116  1.00  0.00           H
ATOM   3231  CE2 TYR   204      48.526  51.494  38.301  1.00  0.00           C
ATOM   3232  HE2 TYR   204      47.836  52.317  38.407  1.00  0.00           H
ATOM   3233  CD2 TYR   204      48.910  50.701  39.437  1.00  0.00           C
ATOM   3234  HD2 TYR   204      48.322  50.927  40.314  1.00  0.00           H
ATOM   3235  C   TYR   204      51.893  50.422  41.644  1.00  0.00           C
ATOM   3236  O   TYR   204      52.349  51.348  40.958  1.00  0.00           O
ATOM   3237  N   THR   205      51.680  50.576  42.947  1.00  0.00           N
ATOM   3238  H   THR   205      51.491  49.840  43.613  1.00  0.00           H
ATOM   3239  CA  THR   205      51.929  51.828  43.701  1.00  0.00           C
ATOM   3240  HA  THR   205      51.607  52.685  43.109  1.00  0.00           H
ATOM   3241  CB  THR   205      51.012  52.020  44.885  1.00  0.00           C
ATOM   3242  HB  THR   205      51.145  53.052  45.209  1.00  0.00           H
ATOM   3243  CG2 THR   205      49.545  51.838  44.464  1.00  0.00           C
ATOM   3244 HG21 THR   205      49.345  50.770  44.554  1.00  0.00           H
ATOM   3245 HG22 THR   205      49.368  52.241  43.467  1.00  0.00           H
ATOM   3246 HG23 THR   205      48.932  52.366  45.194  1.00  0.00           H
ATOM   3247  OG1 THR   205      51.332  51.159  45.951  1.00  0.00           O
ATOM   3248  HG1 THR   205      51.733  50.329  45.681  1.00  0.00           H
ATOM   3249  C   THR   205      53.382  51.937  44.164  1.00  0.00           C
ATOM   3250  O   THR   205      53.862  52.989  44.134  1.00  0.00           O
ATOM   3251  N   ASP   206      54.064  50.878  44.563  1.00  0.00           N
ATOM   3252  H   ASP   206      53.595  49.989  44.469  1.00  0.00           H
ATOM   3253  CA  ASP   206      55.398  50.907  45.211  1.00  0.00           C
ATOM   3254  HA  ASP   206      55.896  51.766  44.761  1.00  0.00           H
ATOM   3255  CB  ASP   206      55.210  51.153  46.672  1.00  0.00           C
ATOM   3256  HB2 ASP   206      54.773  52.141  46.814  1.00  0.00           H
ATOM   3257  HB3 ASP   206      54.485  50.494  47.151  1.00  0.00           H
ATOM   3258  CG  ASP   206      56.532  51.294  47.414  1.00  0.00           C
ATOM   3259  OD1 ASP   206      56.483  51.337  48.691  1.00  0.00           O
ATOM   3260  OD2 ASP   206      57.591  51.233  46.823  1.00  0.00           O
ATOM   3261  C   ASP   206      56.154  49.487  44.987  1.00  0.00           C
ATOM   3262  O   ASP   206      55.670  48.436  45.529  1.00  0.00           O
ATOM   3263  N   PRO   207      57.241  49.502  44.184  1.00  0.00           N
ATOM   3264  CD  PRO   207      57.877  50.710  43.713  1.00  0.00           C
ATOM   3265  HD2 PRO   207      58.206  51.320  44.555  1.00  0.00           H
ATOM   3266  HD3 PRO   207      57.123  51.231  43.124  1.00  0.00           H
ATOM   3267  CG  PRO   207      58.953  50.262  42.837  1.00  0.00           C
ATOM   3268  HG2 PRO   207      59.777  50.966  42.725  1.00  0.00           H
ATOM   3269  HG3 PRO   207      58.603  50.138  41.813  1.00  0.00           H
ATOM   3270  CB  PRO   207      59.347  48.926  43.270  1.00  0.00           C
ATOM   3271  HB2 PRO   207      60.201  48.995  43.943  1.00  0.00           H
ATOM   3272  HB3 PRO   207      59.696  48.281  42.462  1.00  0.00           H
ATOM   3273  CA  PRO   207      58.158  48.372  43.969  1.00  0.00           C
ATOM   3274  HA  PRO   207      57.671  47.627  43.342  1.00  0.00           H
ATOM   3275  C   PRO   207      58.642  47.802  45.279  1.00  0.00           C
ATOM   3276  O   PRO   207      58.939  46.592  45.329  1.00  0.00           O
ATOM   3277  N   GLU   208      58.744  48.535  46.403  1.00  0.00           N
ATOM   3278  H   GLU   208      58.443  49.498  46.346  1.00  0.00           H
ATOM   3279  CA  GLU   208      59.236  47.957  47.712  1.00  0.00           C
ATOM   3280  HA  GLU   208      60.118  47.338  47.553  1.00  0.00           H
ATOM   3281  CB  GLU   208      59.652  49.138  48.674  1.00  0.00           C
ATOM   3282  HB2 GLU   208      58.844  49.861  48.782  1.00  0.00           H
ATOM   3283  HB3 GLU   208      59.803  48.635  49.630  1.00  0.00           H
ATOM   3284  CG  GLU   208      60.981  49.786  48.263  1.00  0.00           C
ATOM   3285  HG2 GLU   208      60.661  50.250  47.330  1.00  0.00           H
ATOM   3286  HG3 GLU   208      61.167  50.581  48.986  1.00  0.00           H
ATOM   3287  CD  GLU   208      62.156  48.852  48.114  1.00  0.00           C
ATOM   3288  OE1 GLU   208      62.225  47.720  48.650  1.00  0.00           O
ATOM   3289  OE2 GLU   208      63.120  49.250  47.418  1.00  0.00           O
ATOM   3290  C   GLU   208      58.279  46.938  48.433  1.00  0.00           C
ATOM   3291  O   GLU   208      58.495  46.369  49.535  1.00  0.00           O
ATOM   3292  N   THR   209      57.125  46.678  47.673  1.00  0.00           N
ATOM   3293  H   THR   209      56.949  47.160  46.803  1.00  0.00           H
ATOM   3294  CA  THR   209      56.149  45.686  48.255  1.00  0.00           C
ATOM   3295  HA  THR   209      55.964  46.022  49.275  1.00  0.00           H
ATOM   3296  CB  THR   209      54.775  45.700  47.542  1.00  0.00           C
ATOM   3297  HB  THR   209      54.950  45.407  46.507  1.00  0.00           H
ATOM   3298  CG2 THR   209      53.658  44.787  48.090  1.00  0.00           C
ATOM   3299 HG21 THR   209      53.895  43.729  47.980  1.00  0.00           H
ATOM   3300 HG22 THR   209      52.816  45.122  47.484  1.00  0.00           H
ATOM   3301 HG23 THR   209      53.527  44.991  49.153  1.00  0.00           H
ATOM   3302  OG1 THR   209      54.326  47.036  47.587  1.00  0.00           O
ATOM   3303  HG1 THR   209      54.655  47.546  46.844  1.00  0.00           H
ATOM   3304  C   THR   209      56.663  44.235  48.114  1.00  0.00           C
ATOM   3305  O   THR   209      56.844  43.730  47.026  1.00  0.00           O
ATOM   3306  N   LYS   210      56.920  43.493  49.254  1.00  0.00           N
ATOM   3307  H   LYS   210      56.811  43.849  50.193  1.00  0.00           H
ATOM   3308  CA  LYS   210      57.574  42.169  49.145  1.00  0.00           C
ATOM   3309  HA  LYS   210      58.025  42.042  48.161  1.00  0.00           H
ATOM   3310  CB  LYS   210      58.710  42.150  50.187  1.00  0.00           C
ATOM   3311  HB2 LYS   210      58.244  42.117  51.173  1.00  0.00           H
ATOM   3312  HB3 LYS   210      59.151  41.167  50.021  1.00  0.00           H
ATOM   3313  CG  LYS   210      59.717  43.251  50.240  1.00  0.00           C
ATOM   3314  HG2 LYS   210      59.186  44.185  50.425  1.00  0.00           H
ATOM   3315  HG3 LYS   210      60.396  43.230  51.092  1.00  0.00           H
ATOM   3316  CD  LYS   210      60.559  43.387  49.008  1.00  0.00           C
ATOM   3317  HD2 LYS   210      61.153  42.478  48.928  1.00  0.00           H
ATOM   3318  HD3 LYS   210      59.912  43.491  48.136  1.00  0.00           H
ATOM   3319  CE  LYS   210      61.452  44.657  49.250  1.00  0.00           C
ATOM   3320  HE2 LYS   210      60.818  45.508  49.502  1.00  0.00           H
ATOM   3321  HE3 LYS   210      62.108  44.526  50.111  1.00  0.00           H
ATOM   3322  NZ  LYS   210      62.361  45.023  48.133  1.00  0.00           N
ATOM   3323  HZ1 LYS   210      61.907  44.891  47.240  1.00  0.00           H
ATOM   3324  HZ2 LYS   210      63.267  44.578  48.173  1.00  0.00           H
ATOM   3325  HZ3 LYS   210      62.630  45.997  48.149  1.00  0.00           H
ATOM   3326  C   LYS   210      56.606  40.977  49.297  1.00  0.00           C
ATOM   3327  O   LYS   210      57.160  39.844  49.215  1.00  0.00           O
ATOM   3328  N   MET   211      55.369  41.329  49.655  1.00  0.00           N
ATOM   3329  H   MET   211      55.287  42.336  49.639  1.00  0.00           H
ATOM   3330  CA  MET   211      54.244  40.415  50.010  1.00  0.00           C
ATOM   3331  HA  MET   211      54.265  39.579  49.311  1.00  0.00           H
ATOM   3332  CB  MET   211      54.494  39.851  51.403  1.00  0.00           C
ATOM   3333  HB2 MET   211      54.619  40.740  52.021  1.00  0.00           H
ATOM   3334  HB3 MET   211      53.582  39.370  51.759  1.00  0.00           H
ATOM   3335  CG  MET   211      55.687  38.866  51.553  1.00  0.00           C
ATOM   3336  HG2 MET   211      55.717  38.169  50.715  1.00  0.00           H
ATOM   3337  HG3 MET   211      56.603  39.450  51.474  1.00  0.00           H
ATOM   3338  SD  MET   211      55.951  38.043  53.142  1.00  0.00           S
ATOM   3339  CE  MET   211      54.467  36.987  53.186  1.00  0.00           C
ATOM   3340  HE1 MET   211      53.991  37.081  52.210  1.00  0.00           H
ATOM   3341  HE2 MET   211      54.631  35.936  53.422  1.00  0.00           H
ATOM   3342  HE3 MET   211      53.783  37.478  53.880  1.00  0.00           H
ATOM   3343  C   MET   211      52.933  41.098  49.921  1.00  0.00           C
ATOM   3344  O   MET   211      52.848  42.315  49.878  1.00  0.00           O
ATOM   3345  N   GLY   212      51.805  40.356  50.109  1.00  0.00           N
ATOM   3346  H   GLY   212      51.834  39.348  50.042  1.00  0.00           H
ATOM   3347  CA  GLY   212      50.582  40.949  50.585  1.00  0.00           C
ATOM   3348  HA2 GLY   212      50.735  41.905  51.087  1.00  0.00           H
ATOM   3349  HA3 GLY   212      49.922  41.091  49.729  1.00  0.00           H
ATOM   3350  C   GLY   212      49.880  39.901  51.495  1.00  0.00           C
ATOM   3351  O   GLY   212      50.065  38.656  51.383  1.00  0.00           O
ATOM   3352  N   VAL   213      49.162  40.418  52.496  1.00  0.00           N
ATOM   3353  H   VAL   213      48.818  41.365  52.419  1.00  0.00           H
ATOM   3354  CA  VAL   213      48.768  39.768  53.790  1.00  0.00           C
ATOM   3355  HA  VAL   213      48.849  38.692  53.641  1.00  0.00           H
ATOM   3356  CB  VAL   213      49.655  40.153  54.974  1.00  0.00           C
ATOM   3357  HB  VAL   213      49.492  41.167  55.336  1.00  0.00           H
ATOM   3358  CG1 VAL   213      49.641  39.226  56.141  1.00  0.00           C
ATOM   3359 HG11 VAL   213      50.405  39.492  56.872  1.00  0.00           H
ATOM   3360 HG12 VAL   213      48.679  39.091  56.636  1.00  0.00           H
ATOM   3361 HG13 VAL   213      49.804  38.218  55.763  1.00  0.00           H
ATOM   3362  CG2 VAL   213      51.118  40.084  54.617  1.00  0.00           C
ATOM   3363 HG21 VAL   213      51.719  40.372  55.479  1.00  0.00           H
ATOM   3364 HG22 VAL   213      51.372  40.786  53.822  1.00  0.00           H
ATOM   3365 HG23 VAL   213      51.456  39.120  54.239  1.00  0.00           H
ATOM   3366  C   VAL   213      47.327  40.117  54.159  1.00  0.00           C
ATOM   3367  O   VAL   213      47.011  41.309  54.009  1.00  0.00           O
ATOM   3368  N   ILE   214      46.657  39.220  54.803  1.00  0.00           N
ATOM   3369  H   ILE   214      47.055  38.295  54.885  1.00  0.00           H
ATOM   3370  CA  ILE   214      45.319  39.461  55.318  1.00  0.00           C
ATOM   3371  HA  ILE   214      45.002  40.500  55.223  1.00  0.00           H
ATOM   3372  CB  ILE   214      44.321  38.697  54.483  1.00  0.00           C
ATOM   3373  HB  ILE   214      44.583  37.640  54.431  1.00  0.00           H
ATOM   3374  CG2 ILE   214      42.937  38.946  55.075  1.00  0.00           C
ATOM   3375 HG21 ILE   214      42.216  38.542  54.364  1.00  0.00           H
ATOM   3376 HG22 ILE   214      42.774  40.020  55.168  1.00  0.00           H
ATOM   3377 HG23 ILE   214      42.723  38.299  55.925  1.00  0.00           H
ATOM   3378  CG1 ILE   214      44.310  39.335  53.016  1.00  0.00           C
ATOM   3379 HG12 ILE   214      43.879  40.334  53.079  1.00  0.00           H
ATOM   3380 HG13 ILE   214      45.324  39.424  52.624  1.00  0.00           H
ATOM   3381  CD1 ILE   214      43.441  38.714  51.949  1.00  0.00           C
ATOM   3382 HD11 ILE   214      43.561  37.633  51.878  1.00  0.00           H
ATOM   3383 HD12 ILE   214      43.780  39.170  51.018  1.00  0.00           H
ATOM   3384 HD13 ILE   214      42.425  39.049  52.154  1.00  0.00           H
ATOM   3385  C   ILE   214      45.239  39.007  56.728  1.00  0.00           C
ATOM   3386  O   ILE   214      45.726  37.942  57.046  1.00  0.00           O
ATOM   3387  N   PHE   215      44.478  39.780  57.541  1.00  0.00           N
ATOM   3388  H   PHE   215      44.082  40.579  57.066  1.00  0.00           H
ATOM   3389  CA  PHE   215      44.027  39.502  58.980  1.00  0.00           C
ATOM   3390  HA  PHE   215      44.192  38.432  59.106  1.00  0.00           H
ATOM   3391  CB  PHE   215      44.886  40.397  59.848  1.00  0.00           C
ATOM   3392  HB2 PHE   215      44.534  41.417  59.696  1.00  0.00           H
ATOM   3393  HB3 PHE   215      44.850  40.178  60.916  1.00  0.00           H
ATOM   3394  CG  PHE   215      46.382  40.354  59.551  1.00  0.00           C
ATOM   3395  CD1 PHE   215      47.239  39.358  60.132  1.00  0.00           C
ATOM   3396  HD1 PHE   215      46.763  38.555  60.674  1.00  0.00           H
ATOM   3397  CE1 PHE   215      48.630  39.406  59.940  1.00  0.00           C
ATOM   3398  HE1 PHE   215      49.269  38.686  60.432  1.00  0.00           H
ATOM   3399  CZ  PHE   215      49.120  40.632  59.459  1.00  0.00           C
ATOM   3400  HZ  PHE   215      50.167  40.868  59.578  1.00  0.00           H
ATOM   3401  CE2 PHE   215      48.303  41.585  58.870  1.00  0.00           C
ATOM   3402  HE2 PHE   215      48.754  42.499  58.515  1.00  0.00           H
ATOM   3403  CD2 PHE   215      46.913  41.410  58.790  1.00  0.00           C
ATOM   3404  HD2 PHE   215      46.235  42.113  58.330  1.00  0.00           H
ATOM   3405  C   PHE   215      42.472  39.718  59.070  1.00  0.00           C
ATOM   3406  O   PHE   215      42.077  40.848  59.165  1.00  0.00           O
ATOM   3407  N   GLY   216      41.677  38.641  59.224  1.00  0.00           N
ATOM   3408  H   GLY   216      42.044  37.704  59.152  1.00  0.00           H
ATOM   3409  CA  GLY   216      40.212  38.776  59.276  1.00  0.00           C
ATOM   3410  HA2 GLY   216      39.903  39.532  59.999  1.00  0.00           H
ATOM   3411  HA3 GLY   216      39.707  38.880  58.316  1.00  0.00           H
ATOM   3412  C   GLY   216      39.603  37.482  59.789  1.00  0.00           C
ATOM   3413  O   GLY   216      40.040  37.013  60.811  1.00  0.00           O
ATOM   3414  N   THR   217      38.561  36.950  59.194  1.00  0.00           N
ATOM   3415  H   THR   217      38.250  37.402  58.347  1.00  0.00           H
ATOM   3416  CA  THR   217      37.917  35.599  59.462  1.00  0.00           C
ATOM   3417  HA  THR   217      38.129  35.271  60.480  1.00  0.00           H
ATOM   3418  CB  THR   217      36.440  35.495  59.170  1.00  0.00           C
ATOM   3419  HB  THR   217      35.986  34.528  59.391  1.00  0.00           H
ATOM   3420  CG2 THR   217      35.546  36.512  59.939  1.00  0.00           C
ATOM   3421 HG21 THR   217      34.488  36.258  59.882  1.00  0.00           H
ATOM   3422 HG22 THR   217      35.656  37.581  59.758  1.00  0.00           H
ATOM   3423 HG23 THR   217      35.697  36.378  61.010  1.00  0.00           H
ATOM   3424  OG1 THR   217      36.272  35.673  57.791  1.00  0.00           O
ATOM   3425  HG1 THR   217      35.349  35.666  57.527  1.00  0.00           H
ATOM   3426  C   THR   217      38.674  34.457  58.700  1.00  0.00           C
ATOM   3427  O   THR   217      38.358  33.278  58.802  1.00  0.00           O
ATOM   3428  N   GLY   218      39.651  34.884  57.945  1.00  0.00           N
ATOM   3429  H   GLY   218      39.503  35.871  57.793  1.00  0.00           H
ATOM   3430  CA  GLY   218      40.765  34.076  57.531  1.00  0.00           C
ATOM   3431  HA2 GLY   218      40.672  33.205  58.181  1.00  0.00           H
ATOM   3432  HA3 GLY   218      40.660  33.854  56.469  1.00  0.00           H
ATOM   3433  C   GLY   218      42.109  34.717  57.905  1.00  0.00           C
ATOM   3434  O   GLY   218      42.061  35.841  58.408  1.00  0.00           O
ATOM   3435  N   VAL   219      43.284  34.027  57.719  1.00  0.00           N
ATOM   3436  H   VAL   219      43.167  33.063  57.442  1.00  0.00           H
ATOM   3437  CA  VAL   219      44.641  34.652  57.852  1.00  0.00           C
ATOM   3438  HA  VAL   219      44.529  35.693  57.546  1.00  0.00           H
ATOM   3439  CB  VAL   219      45.135  34.595  59.329  1.00  0.00           C
ATOM   3440  HB  VAL   219      45.088  33.518  59.490  1.00  0.00           H
ATOM   3441  CG1 VAL   219      46.610  35.099  59.567  1.00  0.00           C
ATOM   3442 HG11 VAL   219      46.959  34.850  60.570  1.00  0.00           H
ATOM   3443 HG12 VAL   219      47.193  34.633  58.772  1.00  0.00           H
ATOM   3444 HG13 VAL   219      46.739  36.170  59.411  1.00  0.00           H
ATOM   3445  CG2 VAL   219      44.247  35.297  60.346  1.00  0.00           C
ATOM   3446 HG21 VAL   219      44.253  36.385  60.284  1.00  0.00           H
ATOM   3447 HG22 VAL   219      44.718  35.140  61.317  1.00  0.00           H
ATOM   3448 HG23 VAL   219      43.252  34.867  60.452  1.00  0.00           H
ATOM   3449  C   VAL   219      45.658  34.039  56.848  1.00  0.00           C
ATOM   3450  O   VAL   219      45.771  32.846  56.703  1.00  0.00           O
ATOM   3451  N   ASN   220      46.456  34.872  56.157  1.00  0.00           N
ATOM   3452  H   ASN   220      46.405  35.878  56.231  1.00  0.00           H
ATOM   3453  CA  ASN   220      47.030  34.341  54.958  1.00  0.00           C
ATOM   3454  HA  ASN   220      47.524  33.421  55.272  1.00  0.00           H
ATOM   3455  CB  ASN   220      46.039  34.015  53.791  1.00  0.00           C
ATOM   3456  HB2 ASN   220      45.107  33.607  54.184  1.00  0.00           H
ATOM   3457  HB3 ASN   220      45.856  34.950  53.261  1.00  0.00           H
ATOM   3458  CG  ASN   220      46.628  33.025  52.773  1.00  0.00           C
ATOM   3459  OD1 ASN   220      47.507  32.199  53.036  1.00  0.00           O
ATOM   3460  ND2 ASN   220      46.279  33.172  51.521  1.00  0.00           N
ATOM   3461 HD21 ASN   220      45.482  33.754  51.305  1.00  0.00           H
ATOM   3462 HD22 ASN   220      46.786  32.697  50.788  1.00  0.00           H
ATOM   3463  C   ASN   220      48.135  35.356  54.435  1.00  0.00           C
ATOM   3464  O   ASN   220      47.961  36.599  54.637  1.00  0.00           O
ATOM   3465  N   GLY   221      49.090  34.811  53.649  1.00  0.00           N
ATOM   3466  H   GLY   221      49.169  33.804  53.623  1.00  0.00           H
ATOM   3467  CA  GLY   221      50.116  35.607  52.911  1.00  0.00           C
ATOM   3468  HA2 GLY   221      49.950  36.680  53.004  1.00  0.00           H
ATOM   3469  HA3 GLY   221      51.067  35.500  53.433  1.00  0.00           H
ATOM   3470  C   GLY   221      50.318  35.163  51.490  1.00  0.00           C
ATOM   3471  O   GLY   221      50.287  33.993  51.184  1.00  0.00           O
ATOM   3472  N   ALA   222      50.605  36.087  50.605  1.00  0.00           N
ATOM   3473  H   ALA   222      50.469  37.055  50.862  1.00  0.00           H
ATOM   3474  CA  ALA   222      51.168  35.965  49.275  1.00  0.00           C
ATOM   3475  HA  ALA   222      51.467  34.924  49.157  1.00  0.00           H
ATOM   3476  CB  ALA   222      50.106  36.334  48.216  1.00  0.00           C
ATOM   3477  HB1 ALA   222      50.571  36.377  47.230  1.00  0.00           H
ATOM   3478  HB2 ALA   222      49.723  37.343  48.361  1.00  0.00           H
ATOM   3479  HB3 ALA   222      49.218  35.703  48.210  1.00  0.00           H
ATOM   3480  C   ALA   222      52.482  36.761  49.023  1.00  0.00           C
ATOM   3481  O   ALA   222      52.660  37.783  49.628  1.00  0.00           O
ATOM   3482  N   TYR   223      53.341  36.280  48.130  1.00  0.00           N
ATOM   3483  H   TYR   223      52.879  35.483  47.717  1.00  0.00           H
ATOM   3484  CA  TYR   223      54.609  36.793  47.644  1.00  0.00           C
ATOM   3485  HA  TYR   223      54.598  37.882  47.619  1.00  0.00           H
ATOM   3486  CB  TYR   223      55.751  36.409  48.620  1.00  0.00           C
ATOM   3487  HB2 TYR   223      56.533  37.159  48.507  1.00  0.00           H
ATOM   3488  HB3 TYR   223      55.326  36.424  49.625  1.00  0.00           H
ATOM   3489  CG  TYR   223      56.313  34.974  48.480  1.00  0.00           C
ATOM   3490  CD1 TYR   223      55.428  33.886  48.707  1.00  0.00           C
ATOM   3491  HD1 TYR   223      54.369  34.021  48.870  1.00  0.00           H
ATOM   3492  CE1 TYR   223      55.954  32.546  48.745  1.00  0.00           C
ATOM   3493  HE1 TYR   223      55.244  31.730  48.758  1.00  0.00           H
ATOM   3494  CZ  TYR   223      57.293  32.337  48.547  1.00  0.00           C
ATOM   3495  OH  TYR   223      57.833  31.100  48.548  1.00  0.00           O
ATOM   3496  HH  TYR   223      58.618  31.006  48.004  1.00  0.00           H
ATOM   3497  CE2 TYR   223      58.185  33.418  48.413  1.00  0.00           C
ATOM   3498  HE2 TYR   223      59.235  33.169  48.363  1.00  0.00           H
ATOM   3499  CD2 TYR   223      57.713  34.740  48.411  1.00  0.00           C
ATOM   3500  HD2 TYR   223      58.422  35.553  48.381  1.00  0.00           H
ATOM   3501  C   TYR   223      54.902  36.146  46.210  1.00  0.00           C
ATOM   3502  O   TYR   223      54.034  35.638  45.541  1.00  0.00           O
ATOM   3503  N   TYR   224      56.174  36.306  45.791  1.00  0.00           N
ATOM   3504  H   TYR   224      56.749  36.979  46.277  1.00  0.00           H
ATOM   3505  CA  TYR   224      56.807  35.728  44.565  1.00  0.00           C
ATOM   3506  HA  TYR   224      56.205  34.918  44.155  1.00  0.00           H
ATOM   3507  CB  TYR   224      57.075  36.856  43.555  1.00  0.00           C
ATOM   3508  HB2 TYR   224      57.693  37.561  44.112  1.00  0.00           H
ATOM   3509  HB3 TYR   224      57.810  36.479  42.845  1.00  0.00           H
ATOM   3510  CG  TYR   224      56.048  37.712  42.787  1.00  0.00           C
ATOM   3511  CD1 TYR   224      55.686  37.322  41.439  1.00  0.00           C
ATOM   3512  HD1 TYR   224      55.979  36.342  41.095  1.00  0.00           H
ATOM   3513  CE1 TYR   224      54.839  38.191  40.667  1.00  0.00           C
ATOM   3514  HE1 TYR   224      54.569  37.853  39.677  1.00  0.00           H
ATOM   3515  CZ  TYR   224      54.407  39.363  41.233  1.00  0.00           C
ATOM   3516  OH  TYR   224      53.803  40.401  40.485  1.00  0.00           O
ATOM   3517  HH  TYR   224      53.872  40.256  39.538  1.00  0.00           H
ATOM   3518  CE2 TYR   224      54.690  39.685  42.574  1.00  0.00           C
ATOM   3519  HE2 TYR   224      54.369  40.646  42.947  1.00  0.00           H
ATOM   3520  CD2 TYR   224      55.501  38.862  43.313  1.00  0.00           C
ATOM   3521  HD2 TYR   224      55.690  39.139  44.340  1.00  0.00           H
ATOM   3522  C   TYR   224      58.070  34.983  44.908  1.00  0.00           C
ATOM   3523  O   TYR   224      58.976  35.608  45.471  1.00  0.00           O
ATOM   3524  N   ASP   225      58.111  33.694  44.473  1.00  0.00           N
ATOM   3525  H   ASP   225      57.365  33.292  43.924  1.00  0.00           H
ATOM   3526  CA  ASP   225      59.320  32.950  44.416  1.00  0.00           C
ATOM   3527  HA  ASP   225      60.143  33.427  44.949  1.00  0.00           H
ATOM   3528  CB  ASP   225      59.238  31.542  45.162  1.00  0.00           C
ATOM   3529  HB2 ASP   225      58.318  31.544  45.747  1.00  0.00           H
ATOM   3530  HB3 ASP   225      59.148  30.820  44.349  1.00  0.00           H
ATOM   3531  CG  ASP   225      60.377  31.393  46.119  1.00  0.00           C
ATOM   3532  OD1 ASP   225      61.516  31.741  45.713  1.00  0.00           O
ATOM   3533  OD2 ASP   225      60.200  30.867  47.217  1.00  0.00           O
ATOM   3534  C   ASP   225      59.740  32.759  42.981  1.00  0.00           C
ATOM   3535  O   ASP   225      59.308  33.515  42.118  1.00  0.00           O
ATOM   3536  N   VAL   226      60.647  31.820  42.727  1.00  0.00           N
ATOM   3537  H   VAL   226      60.933  31.261  43.518  1.00  0.00           H
ATOM   3538  CA  VAL   226      60.972  31.344  41.336  1.00  0.00           C
ATOM   3539  HA  VAL   226      60.491  32.041  40.648  1.00  0.00           H
ATOM   3540  CB  VAL   226      62.514  31.447  41.108  1.00  0.00           C
ATOM   3541  HB  VAL   226      62.830  31.110  40.121  1.00  0.00           H
ATOM   3542  CG1 VAL   226      63.019  32.868  41.397  1.00  0.00           C
ATOM   3543 HG11 VAL   226      62.243  33.473  40.929  1.00  0.00           H
ATOM   3544 HG12 VAL   226      63.281  33.210  42.398  1.00  0.00           H
ATOM   3545 HG13 VAL   226      63.997  32.981  40.930  1.00  0.00           H
ATOM   3546  CG2 VAL   226      63.280  30.539  42.107  1.00  0.00           C
ATOM   3547 HG21 VAL   226      64.336  30.797  42.022  1.00  0.00           H
ATOM   3548 HG22 VAL   226      63.085  29.488  41.897  1.00  0.00           H
ATOM   3549 HG23 VAL   226      62.918  30.650  43.130  1.00  0.00           H
ATOM   3550  C   VAL   226      60.424  29.947  41.223  1.00  0.00           C
ATOM   3551  O   VAL   226      60.368  29.221  42.217  1.00  0.00           O
ATOM   3552  N   CYS   227      59.968  29.625  39.968  1.00  0.00           N
ATOM   3553  H   CYS   227      60.155  30.263  39.206  1.00  0.00           H
ATOM   3554  CA  CYS   227      59.610  28.237  39.645  1.00  0.00           C
ATOM   3555  HA  CYS   227      58.752  27.891  40.221  1.00  0.00           H
ATOM   3556  CB  CYS   227      59.250  28.142  38.166  1.00  0.00           C
ATOM   3557  HB2 CYS   227      60.119  28.235  37.515  1.00  0.00           H
ATOM   3558  HB3 CYS   227      58.797  27.167  37.985  1.00  0.00           H
ATOM   3559  SG  CYS   227      58.050  29.466  37.674  1.00  0.00           S
ATOM   3560  HG  CYS   227      58.632  30.648  37.895  1.00  0.00           H
ATOM   3561  C   CYS   227      60.670  27.245  40.022  1.00  0.00           C
ATOM   3562  O   CYS   227      60.195  26.033  39.981  1.00  0.00           O
ATOM   3563  N   SER   228      61.977  27.566  40.155  1.00  0.00           N
ATOM   3564  H   SER   228      62.324  28.471  39.870  1.00  0.00           H
ATOM   3565  CA  SER   228      62.974  26.546  40.566  1.00  0.00           C
ATOM   3566  HA  SER   228      62.834  25.599  40.046  1.00  0.00           H
ATOM   3567  CB  SER   228      64.428  27.118  40.347  1.00  0.00           C
ATOM   3568  HB2 SER   228      64.577  27.572  39.366  1.00  0.00           H
ATOM   3569  HB3 SER   228      64.540  27.974  41.013  1.00  0.00           H
ATOM   3570  OG  SER   228      65.439  26.225  40.601  1.00  0.00           O
ATOM   3571  HG  SER   228      65.499  25.689  39.808  1.00  0.00           H
ATOM   3572  C   SER   228      62.758  26.146  41.980  1.00  0.00           C
ATOM   3573  O   SER   228      62.956  24.962  42.237  1.00  0.00           O
ATOM   3574  N   ASP   229      62.319  27.064  42.924  1.00  0.00           N
ATOM   3575  H   ASP   229      62.105  27.992  42.585  1.00  0.00           H
ATOM   3576  CA  ASP   229      62.104  26.856  44.347  1.00  0.00           C
ATOM   3577  HA  ASP   229      62.802  26.163  44.818  1.00  0.00           H
ATOM   3578  CB  ASP   229      62.161  28.250  45.020  1.00  0.00           C
ATOM   3579  HB2 ASP   229      62.922  28.936  44.647  1.00  0.00           H
ATOM   3580  HB3 ASP   229      61.196  28.756  44.989  1.00  0.00           H
ATOM   3581  CG  ASP   229      62.464  28.150  46.542  1.00  0.00           C
ATOM   3582  OD1 ASP   229      62.029  27.225  47.223  1.00  0.00           O
ATOM   3583  OD2 ASP   229      63.157  29.033  47.153  1.00  0.00           O
ATOM   3584  C   ASP   229      60.822  26.029  44.517  1.00  0.00           C
ATOM   3585  O   ASP   229      60.651  25.366  45.548  1.00  0.00           O
ATOM   3586  N   ILE   230      59.956  26.026  43.517  1.00  0.00           N
ATOM   3587  H   ILE   230      60.083  26.759  42.834  1.00  0.00           H
ATOM   3588  CA  ILE   230      58.653  25.437  43.628  1.00  0.00           C
ATOM   3589  HA  ILE   230      58.347  25.291  44.663  1.00  0.00           H
ATOM   3590  CB  ILE   230      57.528  26.284  42.984  1.00  0.00           C
ATOM   3591  HB  ILE   230      57.717  26.326  41.911  1.00  0.00           H
ATOM   3592  CG2 ILE   230      56.086  25.678  43.043  1.00  0.00           C
ATOM   3593 HG21 ILE   230      56.101  24.650  42.679  1.00  0.00           H
ATOM   3594 HG22 ILE   230      55.451  26.296  42.408  1.00  0.00           H
ATOM   3595 HG23 ILE   230      55.760  25.687  44.082  1.00  0.00           H
ATOM   3596  CG1 ILE   230      57.471  27.642  43.692  1.00  0.00           C
ATOM   3597 HG12 ILE   230      57.025  27.449  44.667  1.00  0.00           H
ATOM   3598 HG13 ILE   230      58.466  28.054  43.855  1.00  0.00           H
ATOM   3599  CD1 ILE   230      56.697  28.692  42.816  1.00  0.00           C
ATOM   3600 HD11 ILE   230      57.060  28.634  41.790  1.00  0.00           H
ATOM   3601 HD12 ILE   230      57.012  29.658  43.211  1.00  0.00           H
ATOM   3602 HD13 ILE   230      55.616  28.556  42.860  1.00  0.00           H
ATOM   3603  C   ILE   230      58.839  24.056  43.042  1.00  0.00           C
ATOM   3604  O   ILE   230      58.705  23.824  41.849  1.00  0.00           O
ATOM   3605  N   GLU   231      59.322  23.130  43.877  1.00  0.00           N
ATOM   3606  H   GLU   231      59.632  23.402  44.800  1.00  0.00           H
ATOM   3607  CA  GLU   231      59.453  21.653  43.511  1.00  0.00           C
ATOM   3608  HA  GLU   231      60.224  21.620  42.742  1.00  0.00           H
ATOM   3609  CB  GLU   231      59.863  20.780  44.720  1.00  0.00           C
ATOM   3610  HB2 GLU   231      60.641  21.264  45.311  1.00  0.00           H
ATOM   3611  HB3 GLU   231      58.989  20.547  45.329  1.00  0.00           H
ATOM   3612  CG  GLU   231      60.638  19.578  44.257  1.00  0.00           C
ATOM   3613  HG2 GLU   231      60.147  19.098  43.409  1.00  0.00           H
ATOM   3614  HG3 GLU   231      61.565  19.920  43.797  1.00  0.00           H
ATOM   3615  CD  GLU   231      61.108  18.619  45.427  1.00  0.00           C
ATOM   3616  OE1 GLU   231      62.230  18.025  45.283  1.00  0.00           O
ATOM   3617  OE2 GLU   231      60.425  18.536  46.475  1.00  0.00           O
ATOM   3618  C   GLU   231      58.153  21.140  42.909  1.00  0.00           C
ATOM   3619  O   GLU   231      58.268  20.330  41.982  1.00  0.00           O
ATOM   3620  N   LYS   232      57.012  21.589  43.405  1.00  0.00           N
ATOM   3621  H   LYS   232      56.986  22.104  44.273  1.00  0.00           H
ATOM   3622  CA  LYS   232      55.700  21.214  42.891  1.00  0.00           C
ATOM   3623  HA  LYS   232      55.773  20.131  42.790  1.00  0.00           H
ATOM   3624  CB  LYS   232      54.610  21.554  43.926  1.00  0.00           C
ATOM   3625  HB2 LYS   232      53.613  21.263  43.595  1.00  0.00           H
ATOM   3626  HB3 LYS   232      54.948  21.072  44.843  1.00  0.00           H
ATOM   3627  CG  LYS   232      54.491  23.097  44.367  1.00  0.00           C
ATOM   3628  HG2 LYS   232      55.477  23.407  44.713  1.00  0.00           H
ATOM   3629  HG3 LYS   232      54.259  23.585  43.420  1.00  0.00           H
ATOM   3630  CD  LYS   232      53.369  23.249  45.383  1.00  0.00           C
ATOM   3631  HD2 LYS   232      53.582  22.588  46.223  1.00  0.00           H
ATOM   3632  HD3 LYS   232      53.337  24.299  45.674  1.00  0.00           H
ATOM   3633  CE  LYS   232      51.984  22.777  44.882  1.00  0.00           C
ATOM   3634  HE2 LYS   232      51.896  23.262  43.909  1.00  0.00           H
ATOM   3635  HE3 LYS   232      52.040  21.688  44.881  1.00  0.00           H
ATOM   3636  NZ  LYS   232      50.813  23.261  45.663  1.00  0.00           N
ATOM   3637  HZ1 LYS   232      49.955  22.802  45.393  1.00  0.00           H
ATOM   3638  HZ2 LYS   232      50.717  24.265  45.691  1.00  0.00           H
ATOM   3639  HZ3 LYS   232      50.768  22.904  46.607  1.00  0.00           H
ATOM   3640  C   LYS   232      55.355  21.662  41.431  1.00  0.00           C
ATOM   3641  O   LYS   232      54.259  21.357  40.931  1.00  0.00           O
ATOM   3642  N   LEU   233      56.369  22.214  40.730  1.00  0.00           N
ATOM   3643  H   LEU   233      57.236  22.346  41.232  1.00  0.00           H
ATOM   3644  CA  LEU   233      56.259  22.441  39.290  1.00  0.00           C
ATOM   3645  HA  LEU   233      55.382  21.872  38.982  1.00  0.00           H
ATOM   3646  CB  LEU   233      56.152  23.928  38.849  1.00  0.00           C
ATOM   3647  HB2 LEU   233      57.056  24.397  39.239  1.00  0.00           H
ATOM   3648  HB3 LEU   233      56.225  24.011  37.764  1.00  0.00           H
ATOM   3649  CG  LEU   233      54.944  24.723  39.234  1.00  0.00           C
ATOM   3650  HG  LEU   233      54.908  24.700  40.324  1.00  0.00           H
ATOM   3651  CD1 LEU   233      55.051  26.129  38.714  1.00  0.00           C
ATOM   3652 HD11 LEU   233      54.901  26.132  37.635  1.00  0.00           H
ATOM   3653 HD12 LEU   233      56.049  26.506  38.938  1.00  0.00           H
ATOM   3654 HD13 LEU   233      54.190  26.683  39.087  1.00  0.00           H
ATOM   3655  CD2 LEU   233      53.617  24.123  38.709  1.00  0.00           C
ATOM   3656 HD21 LEU   233      53.531  23.058  38.930  1.00  0.00           H
ATOM   3657 HD22 LEU   233      52.804  24.675  39.180  1.00  0.00           H
ATOM   3658 HD23 LEU   233      53.544  24.249  37.629  1.00  0.00           H
ATOM   3659  C   LEU   233      57.399  21.832  38.456  1.00  0.00           C
ATOM   3660  O   LEU   233      57.469  21.946  37.261  1.00  0.00           O
ATOM   3661  N   GLN   234      58.365  21.183  39.051  1.00  0.00           N
ATOM   3662  H   GLN   234      58.391  21.172  40.060  1.00  0.00           H
ATOM   3663  CA  GLN   234      59.378  20.410  38.369  1.00  0.00           C
ATOM   3664  HA  GLN   234      59.998  21.080  37.775  1.00  0.00           H
ATOM   3665  CB  GLN   234      60.288  19.762  39.423  1.00  0.00           C
ATOM   3666  HB2 GLN   234      60.552  20.696  39.918  1.00  0.00           H
ATOM   3667  HB3 GLN   234      59.708  19.186  40.143  1.00  0.00           H
ATOM   3668  CG  GLN   234      61.428  19.004  38.840  1.00  0.00           C
ATOM   3669  HG2 GLN   234      61.711  19.470  37.897  1.00  0.00           H
ATOM   3670  HG3 GLN   234      62.294  18.972  39.502  1.00  0.00           H
ATOM   3671  CD  GLN   234      61.085  17.556  38.520  1.00  0.00           C
ATOM   3672  OE1 GLN   234      60.379  16.910  39.265  1.00  0.00           O
ATOM   3673  NE2 GLN   234      61.595  17.068  37.420  1.00  0.00           N
ATOM   3674 HE21 GLN   234      61.114  16.307  36.963  1.00  0.00           H
ATOM   3675 HE22 GLN   234      62.448  17.460  37.046  1.00  0.00           H
ATOM   3676  C   GLN   234      58.728  19.380  37.447  1.00  0.00           C
ATOM   3677  O   GLN   234      57.878  18.598  37.807  1.00  0.00           O
ATOM   3678  N   GLY   235      59.175  19.347  36.157  1.00  0.00           N
ATOM   3679  H   GLY   235      59.773  20.125  35.913  1.00  0.00           H
ATOM   3680  CA  GLY   235      58.782  18.501  35.009  1.00  0.00           C
ATOM   3681  HA2 GLY   235      59.605  18.502  34.295  1.00  0.00           H
ATOM   3682  HA3 GLY   235      58.730  17.489  35.411  1.00  0.00           H
ATOM   3683  C   GLY   235      57.450  18.874  34.383  1.00  0.00           C
ATOM   3684  O   GLY   235      56.954  18.113  33.573  1.00  0.00           O
ATOM   3685  N   LYS   236      56.960  20.090  34.658  1.00  0.00           N
ATOM   3686  H   LYS   236      57.428  20.679  35.331  1.00  0.00           H
ATOM   3687  CA  LYS   236      55.689  20.566  34.024  1.00  0.00           C
ATOM   3688  HA  LYS   236      55.326  19.842  33.294  1.00  0.00           H
ATOM   3689  CB  LYS   236      54.535  20.670  35.040  1.00  0.00           C
ATOM   3690  HB2 LYS   236      54.722  21.538  35.672  1.00  0.00           H
ATOM   3691  HB3 LYS   236      53.597  20.755  34.492  1.00  0.00           H
ATOM   3692  CG  LYS   236      54.355  19.498  36.017  1.00  0.00           C
ATOM   3693  HG2 LYS   236      54.310  18.538  35.505  1.00  0.00           H
ATOM   3694  HG3 LYS   236      55.257  19.389  36.622  1.00  0.00           H
ATOM   3695  CD  LYS   236      53.105  19.673  36.877  1.00  0.00           C
ATOM   3696  HD2 LYS   236      53.218  20.587  37.459  1.00  0.00           H
ATOM   3697  HD3 LYS   236      52.293  19.916  36.191  1.00  0.00           H
ATOM   3698  CE  LYS   236      52.707  18.463  37.653  1.00  0.00           C
ATOM   3699  HE2 LYS   236      52.868  17.568  37.053  1.00  0.00           H
ATOM   3700  HE3 LYS   236      53.431  18.320  38.454  1.00  0.00           H
ATOM   3701  NZ  LYS   236      51.339  18.553  38.220  1.00  0.00           N
ATOM   3702  HZ1 LYS   236      50.621  18.779  37.546  1.00  0.00           H
ATOM   3703  HZ2 LYS   236      51.208  19.346  38.832  1.00  0.00           H
ATOM   3704  HZ3 LYS   236      51.051  17.685  38.648  1.00  0.00           H
ATOM   3705  C   LYS   236      55.802  21.831  33.123  1.00  0.00           C
ATOM   3706  O   LYS   236      54.839  22.268  32.523  1.00  0.00           O
ATOM   3707  N   LEU   237      56.981  22.354  32.957  1.00  0.00           N
ATOM   3708  H   LEU   237      57.730  21.890  33.450  1.00  0.00           H
ATOM   3709  CA  LEU   237      57.176  23.742  32.422  1.00  0.00           C
ATOM   3710  HA  LEU   237      56.276  24.238  32.059  1.00  0.00           H
ATOM   3711  CB  LEU   237      57.867  24.620  33.510  1.00  0.00           C
ATOM   3712  HB2 LEU   237      58.832  24.113  33.532  1.00  0.00           H
ATOM   3713  HB3 LEU   237      58.056  25.646  33.194  1.00  0.00           H
ATOM   3714  CG  LEU   237      57.133  24.711  34.820  1.00  0.00           C
ATOM   3715  HG  LEU   237      56.928  23.731  35.251  1.00  0.00           H
ATOM   3716  CD1 LEU   237      58.033  25.472  35.820  1.00  0.00           C
ATOM   3717 HD11 LEU   237      58.936  24.898  36.032  1.00  0.00           H
ATOM   3718 HD12 LEU   237      57.589  25.796  36.761  1.00  0.00           H
ATOM   3719 HD13 LEU   237      58.403  26.330  35.256  1.00  0.00           H
ATOM   3720  CD2 LEU   237      55.786  25.404  34.763  1.00  0.00           C
ATOM   3721 HD21 LEU   237      55.111  24.856  34.106  1.00  0.00           H
ATOM   3722 HD22 LEU   237      55.394  25.376  35.780  1.00  0.00           H
ATOM   3723 HD23 LEU   237      55.925  26.452  34.494  1.00  0.00           H
ATOM   3724  C   LEU   237      58.090  23.710  31.187  1.00  0.00           C
ATOM   3725  O   LEU   237      59.122  23.093  31.179  1.00  0.00           O
ATOM   3726  N   SER   238      57.759  24.420  30.116  1.00  0.00           N
ATOM   3727  H   SER   238      57.021  25.108  30.145  1.00  0.00           H
ATOM   3728  CA  SER   238      58.707  24.602  28.942  1.00  0.00           C
ATOM   3729  HA  SER   238      58.858  23.706  28.339  1.00  0.00           H
ATOM   3730  CB  SER   238      57.939  25.435  27.907  1.00  0.00           C
ATOM   3731  HB2 SER   238      57.083  24.893  27.506  1.00  0.00           H
ATOM   3732  HB3 SER   238      57.614  26.351  28.401  1.00  0.00           H
ATOM   3733  OG  SER   238      58.773  25.719  26.705  1.00  0.00           O
ATOM   3734  HG  SER   238      58.129  25.662  25.997  1.00  0.00           H
ATOM   3735  C   SER   238      59.998  25.375  29.401  1.00  0.00           C
ATOM   3736  O   SER   238      59.940  26.091  30.402  1.00  0.00           O
ATOM   3737  N   ASP   239      61.069  25.372  28.625  1.00  0.00           N
ATOM   3738  H   ASP   239      61.106  24.713  27.861  1.00  0.00           H
ATOM   3739  CA  ASP   239      62.180  26.347  28.617  1.00  0.00           C
ATOM   3740  HA  ASP   239      62.579  26.458  29.624  1.00  0.00           H
ATOM   3741  CB  ASP   239      63.302  25.859  27.677  1.00  0.00           C
ATOM   3742  HB2 ASP   239      62.896  25.745  26.673  1.00  0.00           H
ATOM   3743  HB3 ASP   239      64.032  26.657  27.539  1.00  0.00           H
ATOM   3744  CG  ASP   239      63.999  24.596  28.102  1.00  0.00           C
ATOM   3745  OD1 ASP   239      64.791  23.990  27.322  1.00  0.00           O
ATOM   3746  OD2 ASP   239      63.939  24.154  29.291  1.00  0.00           O
ATOM   3747  C   ASP   239      61.785  27.804  28.366  1.00  0.00           C
ATOM   3748  O   ASP   239      62.470  28.699  28.943  1.00  0.00           O
ATOM   3749  N   ASP   240      60.614  28.151  27.857  1.00  0.00           N
ATOM   3750  H   ASP   240      60.119  27.484  27.282  1.00  0.00           H
ATOM   3751  CA  ASP   240      59.939  29.463  27.893  1.00  0.00           C
ATOM   3752  HA  ASP   240      60.576  30.281  27.557  1.00  0.00           H
ATOM   3753  CB  ASP   240      58.664  29.328  26.982  1.00  0.00           C
ATOM   3754  HB2 ASP   240      59.027  28.804  26.097  1.00  0.00           H
ATOM   3755  HB3 ASP   240      57.874  28.735  27.442  1.00  0.00           H
ATOM   3756  CG  ASP   240      57.961  30.615  26.622  1.00  0.00           C
ATOM   3757  OD1 ASP   240      56.709  30.637  26.629  1.00  0.00           O
ATOM   3758  OD2 ASP   240      58.659  31.580  26.282  1.00  0.00           O
ATOM   3759  C   ASP   240      59.329  29.919  29.279  1.00  0.00           C
ATOM   3760  O   ASP   240      58.985  31.110  29.423  1.00  0.00           O
ATOM   3761  N   ILE   241      59.360  29.074  30.268  1.00  0.00           N
ATOM   3762  H   ILE   241      59.640  28.124  30.070  1.00  0.00           H
ATOM   3763  CA  ILE   241      59.347  29.449  31.713  1.00  0.00           C
ATOM   3764  HA  ILE   241      59.160  30.515  31.849  1.00  0.00           H
ATOM   3765  CB  ILE   241      58.183  28.777  32.417  1.00  0.00           C
ATOM   3766  HB  ILE   241      58.337  27.702  32.326  1.00  0.00           H
ATOM   3767  CG2 ILE   241      58.213  29.217  33.918  1.00  0.00           C
ATOM   3768 HG21 ILE   241      58.121  30.294  34.057  1.00  0.00           H
ATOM   3769 HG22 ILE   241      59.129  29.030  34.480  1.00  0.00           H
ATOM   3770 HG23 ILE   241      57.412  28.825  34.545  1.00  0.00           H
ATOM   3771  CG1 ILE   241      56.862  29.135  31.757  1.00  0.00           C
ATOM   3772 HG12 ILE   241      56.574  30.151  32.025  1.00  0.00           H
ATOM   3773 HG13 ILE   241      56.971  29.075  30.675  1.00  0.00           H
ATOM   3774  CD1 ILE   241      55.730  28.098  32.035  1.00  0.00           C
ATOM   3775 HD11 ILE   241      54.842  28.367  31.461  1.00  0.00           H
ATOM   3776 HD12 ILE   241      55.651  28.151  33.121  1.00  0.00           H
ATOM   3777 HD13 ILE   241      56.194  27.137  31.816  1.00  0.00           H
ATOM   3778  C   ILE   241      60.738  29.038  32.350  1.00  0.00           C
ATOM   3779  O   ILE   241      60.923  27.946  32.889  1.00  0.00           O
ATOM   3780  N   PRO   242      61.736  29.893  32.257  1.00  0.00           N
ATOM   3781  CD  PRO   242      61.680  31.292  31.687  1.00  0.00           C
ATOM   3782  HD2 PRO   242      60.894  31.841  32.206  1.00  0.00           H
ATOM   3783  HD3 PRO   242      61.663  31.186  30.603  1.00  0.00           H
ATOM   3784  CG  PRO   242      62.975  31.923  32.056  1.00  0.00           C
ATOM   3785  HG2 PRO   242      62.969  32.690  32.830  1.00  0.00           H
ATOM   3786  HG3 PRO   242      63.379  32.406  31.165  1.00  0.00           H
ATOM   3787  CB  PRO   242      63.936  30.816  32.345  1.00  0.00           C
ATOM   3788  HB2 PRO   242      64.576  31.166  33.155  1.00  0.00           H
ATOM   3789  HB3 PRO   242      64.563  30.457  31.529  1.00  0.00           H
ATOM   3790  CA  PRO   242      63.095  29.603  32.645  1.00  0.00           C
ATOM   3791  HA  PRO   242      63.454  28.743  32.080  1.00  0.00           H
ATOM   3792  C   PRO   242      63.083  29.400  34.217  1.00  0.00           C
ATOM   3793  O   PRO   242      62.305  30.168  34.842  1.00  0.00           O
ATOM   3794  N   PRO   243      63.800  28.503  34.822  1.00  0.00           N
ATOM   3795  CD  PRO   243      64.796  27.560  34.176  1.00  0.00           C
ATOM   3796  HD2 PRO   243      65.763  28.062  34.227  1.00  0.00           H
ATOM   3797  HD3 PRO   243      64.579  27.260  33.151  1.00  0.00           H
ATOM   3798  CG  PRO   243      64.777  26.350  35.135  1.00  0.00           C
ATOM   3799  HG2 PRO   243      65.694  25.772  35.022  1.00  0.00           H
ATOM   3800  HG3 PRO   243      63.824  25.857  34.945  1.00  0.00           H
ATOM   3801  CB  PRO   243      64.605  27.038  36.485  1.00  0.00           C
ATOM   3802  HB2 PRO   243      65.613  27.371  36.735  1.00  0.00           H
ATOM   3803  HB3 PRO   243      64.255  26.374  37.274  1.00  0.00           H
ATOM   3804  CA  PRO   243      63.571  28.147  36.203  1.00  0.00           C
ATOM   3805  HA  PRO   243      62.568  27.742  36.341  1.00  0.00           H
ATOM   3806  C   PRO   243      63.748  29.303  37.175  1.00  0.00           C
ATOM   3807  O   PRO   243      63.110  29.294  38.199  1.00  0.00           O
ATOM   3808  N   SER   244      64.604  30.291  37.003  1.00  0.00           N
ATOM   3809  H   SER   244      65.108  30.248  36.129  1.00  0.00           H
ATOM   3810  CA  SER   244      64.922  31.345  37.919  1.00  0.00           C
ATOM   3811  HA  SER   244      64.763  30.934  38.916  1.00  0.00           H
ATOM   3812  CB  SER   244      66.351  31.896  37.753  1.00  0.00           C
ATOM   3813  HB2 SER   244      66.317  32.584  36.909  1.00  0.00           H
ATOM   3814  HB3 SER   244      66.672  32.432  38.645  1.00  0.00           H
ATOM   3815  OG  SER   244      67.291  30.894  37.484  1.00  0.00           O
ATOM   3816  HG  SER   244      67.272  30.794  36.529  1.00  0.00           H
ATOM   3817  C   SER   244      64.028  32.609  37.713  1.00  0.00           C
ATOM   3818  O   SER   244      64.086  33.584  38.522  1.00  0.00           O
ATOM   3819  N   ALA   245      62.998  32.635  36.834  1.00  0.00           N
ATOM   3820  H   ALA   245      62.878  31.751  36.361  1.00  0.00           H
ATOM   3821  CA  ALA   245      62.020  33.718  36.698  1.00  0.00           C
ATOM   3822  HA  ALA   245      62.514  34.669  36.896  1.00  0.00           H
ATOM   3823  CB  ALA   245      61.526  33.718  35.226  1.00  0.00           C
ATOM   3824  HB1 ALA   245      60.818  34.540  35.112  1.00  0.00           H
ATOM   3825  HB2 ALA   245      60.958  32.840  34.917  1.00  0.00           H
ATOM   3826  HB3 ALA   245      62.451  33.830  34.659  1.00  0.00           H
ATOM   3827  C   ALA   245      60.799  33.584  37.760  1.00  0.00           C
ATOM   3828  O   ALA   245      60.684  32.562  38.419  1.00  0.00           O
ATOM   3829  N   PRO   246      60.029  34.687  38.011  1.00  0.00           N
ATOM   3830  CD  PRO   246      60.162  36.029  37.391  1.00  0.00           C
ATOM   3831  HD2 PRO   246      59.341  36.332  36.742  1.00  0.00           H
ATOM   3832  HD3 PRO   246      61.188  36.217  37.073  1.00  0.00           H
ATOM   3833  CG  PRO   246      59.823  36.948  38.586  1.00  0.00           C
ATOM   3834  HG2 PRO   246      59.560  37.955  38.263  1.00  0.00           H
ATOM   3835  HG3 PRO   246      60.653  36.866  39.289  1.00  0.00           H
ATOM   3836  CB  PRO   246      58.710  36.228  39.267  1.00  0.00           C
ATOM   3837  HB2 PRO   246      57.680  36.302  38.916  1.00  0.00           H
ATOM   3838  HB3 PRO   246      58.663  36.464  40.330  1.00  0.00           H
ATOM   3839  CA  PRO   246      59.114  34.763  39.054  1.00  0.00           C
ATOM   3840  HA  PRO   246      59.673  34.508  39.956  1.00  0.00           H
ATOM   3841  C   PRO   246      57.904  33.775  38.864  1.00  0.00           C
ATOM   3842  O   PRO   246      57.310  33.602  37.764  1.00  0.00           O
ATOM   3843  N   MET   247      57.449  33.248  39.939  1.00  0.00           N
ATOM   3844  H   MET   247      57.944  33.433  40.799  1.00  0.00           H
ATOM   3845  CA  MET   247      55.982  32.653  40.144  1.00  0.00           C
ATOM   3846  HA  MET   247      55.295  33.035  39.387  1.00  0.00           H
ATOM   3847  CB  MET   247      55.931  31.114  39.925  1.00  0.00           C
ATOM   3848  HB2 MET   247      55.974  30.955  38.848  1.00  0.00           H
ATOM   3849  HB3 MET   247      56.834  30.689  40.365  1.00  0.00           H
ATOM   3850  CG  MET   247      54.706  30.344  40.430  1.00  0.00           C
ATOM   3851  HG2 MET   247      54.936  29.287  40.300  1.00  0.00           H
ATOM   3852  HG3 MET   247      54.525  30.586  41.478  1.00  0.00           H
ATOM   3853  SD  MET   247      53.101  30.914  39.608  1.00  0.00           S
ATOM   3854  CE  MET   247      53.475  30.318  37.962  1.00  0.00           C
ATOM   3855  HE1 MET   247      53.939  29.337  37.858  1.00  0.00           H
ATOM   3856  HE2 MET   247      52.535  30.223  37.418  1.00  0.00           H
ATOM   3857  HE3 MET   247      54.109  31.043  37.451  1.00  0.00           H
ATOM   3858  C   MET   247      55.443  33.122  41.532  1.00  0.00           C
ATOM   3859  O   MET   247      56.151  32.789  42.542  1.00  0.00           O
ATOM   3860  N   ALA   248      54.281  33.761  41.627  1.00  0.00           N
ATOM   3861  H   ALA   248      53.801  33.925  40.753  1.00  0.00           H
ATOM   3862  CA  ALA   248      53.561  34.035  42.792  1.00  0.00           C
ATOM   3863  HA  ALA   248      54.214  34.564  43.486  1.00  0.00           H
ATOM   3864  CB  ALA   248      52.513  35.129  42.512  1.00  0.00           C
ATOM   3865  HB1 ALA   248      51.558  34.681  42.242  1.00  0.00           H
ATOM   3866  HB2 ALA   248      52.839  35.824  41.738  1.00  0.00           H
ATOM   3867  HB3 ALA   248      52.332  35.699  43.423  1.00  0.00           H
ATOM   3868  C   ALA   248      52.992  32.775  43.500  1.00  0.00           C
ATOM   3869  O   ALA   248      52.552  31.874  42.808  1.00  0.00           O
ATOM   3870  N   ILE   249      52.918  32.821  44.813  1.00  0.00           N
ATOM   3871  H   ILE   249      53.220  33.713  45.177  1.00  0.00           H
ATOM   3872  CA  ILE   249      52.300  31.739  45.675  1.00  0.00           C
ATOM   3873  HA  ILE   249      51.802  31.090  44.955  1.00  0.00           H
ATOM   3874  CB  ILE   249      53.387  30.821  46.331  1.00  0.00           C
ATOM   3875  HB  ILE   249      54.208  31.443  46.686  1.00  0.00           H
ATOM   3876  CG2 ILE   249      52.868  30.054  47.622  1.00  0.00           C
ATOM   3877 HG21 ILE   249      53.698  29.484  48.039  1.00  0.00           H
ATOM   3878 HG22 ILE   249      52.107  29.279  47.521  1.00  0.00           H
ATOM   3879 HG23 ILE   249      52.596  30.732  48.431  1.00  0.00           H
ATOM   3880  CG1 ILE   249      54.138  29.844  45.379  1.00  0.00           C
ATOM   3881 HG12 ILE   249      54.407  30.377  44.467  1.00  0.00           H
ATOM   3882 HG13 ILE   249      55.059  29.576  45.897  1.00  0.00           H
ATOM   3883  CD1 ILE   249      53.462  28.474  45.194  1.00  0.00           C
ATOM   3884 HD11 ILE   249      52.376  28.547  45.154  1.00  0.00           H
ATOM   3885 HD12 ILE   249      53.643  27.940  46.127  1.00  0.00           H
ATOM   3886 HD13 ILE   249      53.871  27.953  44.327  1.00  0.00           H
ATOM   3887  C   ILE   249      51.332  32.345  46.692  1.00  0.00           C
ATOM   3888  O   ILE   249      51.685  33.233  47.517  1.00  0.00           O
ATOM   3889  N   ASN   250      50.076  31.833  46.548  1.00  0.00           N
ATOM   3890  H   ASN   250      49.999  31.093  45.864  1.00  0.00           H
ATOM   3891  CA  ASN   250      49.057  31.974  47.528  1.00  0.00           C
ATOM   3892  HA  ASN   250      49.141  32.895  48.106  1.00  0.00           H
ATOM   3893  CB  ASN   250      47.725  31.763  46.785  1.00  0.00           C
ATOM   3894  HB2 ASN   250      47.529  32.534  46.039  1.00  0.00           H
ATOM   3895  HB3 ASN   250      47.737  30.763  46.352  1.00  0.00           H
ATOM   3896  CG  ASN   250      46.519  31.697  47.680  1.00  0.00           C
ATOM   3897  OD1 ASN   250      46.489  32.132  48.799  1.00  0.00           O
ATOM   3898  ND2 ASN   250      45.431  31.120  47.163  1.00  0.00           N
ATOM   3899 HD21 ASN   250      45.436  30.805  46.203  1.00  0.00           H
ATOM   3900 HD22 ASN   250      44.704  30.943  47.842  1.00  0.00           H
ATOM   3901  C   ASN   250      49.233  30.848  48.547  1.00  0.00           C
ATOM   3902  O   ASN   250      49.051  29.680  48.130  1.00  0.00           O
ATOM   3903  N   CYS   251      49.793  31.113  49.719  1.00  0.00           N
ATOM   3904  H   CYS   251      49.866  32.078  50.006  1.00  0.00           H
ATOM   3905  CA  CYS   251      50.251  30.000  50.601  1.00  0.00           C
ATOM   3906  HA  CYS   251      50.969  29.317  50.148  1.00  0.00           H
ATOM   3907  CB  CYS   251      50.984  30.538  51.765  1.00  0.00           C
ATOM   3908  HB2 CYS   251      50.371  30.965  52.558  1.00  0.00           H
ATOM   3909  HB3 CYS   251      51.428  29.736  52.354  1.00  0.00           H
ATOM   3910  SG  CYS   251      52.306  31.639  51.282  1.00  0.00           S
ATOM   3911  HG  CYS   251      51.357  32.507  50.918  1.00  0.00           H
ATOM   3912  C   CYS   251      49.097  29.072  51.148  1.00  0.00           C
ATOM   3913  O   CYS   251      49.249  27.870  51.188  1.00  0.00           O
ATOM   3914  N   GLU   252      47.947  29.723  51.422  1.00  0.00           N
ATOM   3915  H   GLU   252      48.054  30.727  51.442  1.00  0.00           H
ATOM   3916  CA  GLU   252      46.811  29.191  52.168  1.00  0.00           C
ATOM   3917  HA  GLU   252      46.195  30.078  52.318  1.00  0.00           H
ATOM   3918  CB  GLU   252      45.922  28.311  51.302  1.00  0.00           C
ATOM   3919  HB2 GLU   252      46.532  27.444  51.050  1.00  0.00           H
ATOM   3920  HB3 GLU   252      45.109  27.930  51.920  1.00  0.00           H
ATOM   3921  CG  GLU   252      45.298  28.854  50.040  1.00  0.00           C
ATOM   3922  HG2 GLU   252      46.073  29.348  49.454  1.00  0.00           H
ATOM   3923  HG3 GLU   252      45.088  28.019  49.371  1.00  0.00           H
ATOM   3924  CD  GLU   252      44.130  29.766  50.213  1.00  0.00           C
ATOM   3925  OE1 GLU   252      43.684  30.207  51.330  1.00  0.00           O
ATOM   3926  OE2 GLU   252      43.642  30.150  49.162  1.00  0.00           O
ATOM   3927  C   GLU   252      47.260  28.676  53.594  1.00  0.00           C
ATOM   3928  O   GLU   252      46.834  27.631  54.106  1.00  0.00           O
ATOM   3929  N   TYR   253      48.226  29.438  54.195  1.00  0.00           N
ATOM   3930  H   TYR   253      48.423  30.357  53.827  1.00  0.00           H
ATOM   3931  CA  TYR   253      48.939  28.936  55.411  1.00  0.00           C
ATOM   3932  HA  TYR   253      49.153  27.878  55.258  1.00  0.00           H
ATOM   3933  CB  TYR   253      50.268  29.699  55.668  1.00  0.00           C
ATOM   3934  HB2 TYR   253      50.740  29.281  56.557  1.00  0.00           H
ATOM   3935  HB3 TYR   253      50.887  29.346  54.845  1.00  0.00           H
ATOM   3936  CG  TYR   253      50.328  31.222  55.821  1.00  0.00           C
ATOM   3937  CD1 TYR   253      49.374  31.993  56.608  1.00  0.00           C
ATOM   3938  HD1 TYR   253      48.567  31.541  57.165  1.00  0.00           H
ATOM   3939  CE1 TYR   253      49.643  33.311  56.886  1.00  0.00           C
ATOM   3940  HE1 TYR   253      48.993  33.902  57.515  1.00  0.00           H
ATOM   3941  CZ  TYR   253      50.819  33.966  56.419  1.00  0.00           C
ATOM   3942  OH  TYR   253      51.017  35.293  56.647  1.00  0.00           O
ATOM   3943  HH  TYR   253      50.260  35.653  57.115  1.00  0.00           H
ATOM   3944  CE2 TYR   253      51.743  33.268  55.644  1.00  0.00           C
ATOM   3945  HE2 TYR   253      52.531  33.801  55.132  1.00  0.00           H
ATOM   3946  CD2 TYR   253      51.496  31.934  55.366  1.00  0.00           C
ATOM   3947  HD2 TYR   253      52.223  31.431  54.744  1.00  0.00           H
ATOM   3948  C   TYR   253      48.124  28.950  56.760  1.00  0.00           C
ATOM   3949  O   TYR   253      48.731  28.581  57.786  1.00  0.00           O
ATOM   3950  N   GLY   254      46.885  29.240  56.755  1.00  0.00           N
ATOM   3951  H   GLY   254      46.610  29.626  55.863  1.00  0.00           H
ATOM   3952  CA  GLY   254      45.983  29.014  57.795  1.00  0.00           C
ATOM   3953  HA2 GLY   254      46.176  29.531  58.734  1.00  0.00           H
ATOM   3954  HA3 GLY   254      45.013  29.426  57.517  1.00  0.00           H
ATOM   3955  C   GLY   254      45.746  27.526  58.214  1.00  0.00           C
ATOM   3956  O   GLY   254      45.271  27.273  59.337  1.00  0.00           O
ATOM   3957  N   SER   255      46.100  26.541  57.277  1.00  0.00           N
ATOM   3958  H   SER   255      46.385  26.872  56.366  1.00  0.00           H
ATOM   3959  CA  SER   255      46.192  25.140  57.558  1.00  0.00           C
ATOM   3960  HA  SER   255      45.272  24.946  58.111  1.00  0.00           H
ATOM   3961  CB  SER   255      46.333  24.459  56.245  1.00  0.00           C
ATOM   3962  HB2 SER   255      47.351  24.527  55.859  1.00  0.00           H
ATOM   3963  HB3 SER   255      46.161  23.402  56.448  1.00  0.00           H
ATOM   3964  OG  SER   255      45.389  24.887  55.299  1.00  0.00           O
ATOM   3965  HG  SER   255      44.538  24.887  55.745  1.00  0.00           H
ATOM   3966  C   SER   255      47.399  24.745  58.451  1.00  0.00           C
ATOM   3967  O   SER   255      47.586  23.584  58.764  1.00  0.00           O
ATOM   3968  N   PHE   256      48.283  25.633  58.780  1.00  0.00           N
ATOM   3969  H   PHE   256      48.370  26.539  58.342  1.00  0.00           H
ATOM   3970  CA  PHE   256      49.478  25.277  59.608  1.00  0.00           C
ATOM   3971  HA  PHE   256      50.022  24.466  59.126  1.00  0.00           H
ATOM   3972  CB  PHE   256      50.427  26.501  59.750  1.00  0.00           C
ATOM   3973  HB2 PHE   256      50.662  26.822  58.735  1.00  0.00           H
ATOM   3974  HB3 PHE   256      49.833  27.208  60.329  1.00  0.00           H
ATOM   3975  CG  PHE   256      51.709  26.316  60.581  1.00  0.00           C
ATOM   3976  CD1 PHE   256      52.904  25.890  60.003  1.00  0.00           C
ATOM   3977  HD1 PHE   256      52.962  25.911  58.925  1.00  0.00           H
ATOM   3978  CE1 PHE   256      54.156  25.875  60.754  1.00  0.00           C
ATOM   3979  HE1 PHE   256      55.006  25.603  60.145  1.00  0.00           H
ATOM   3980  CZ  PHE   256      54.154  26.300  62.068  1.00  0.00           C
ATOM   3981  HZ  PHE   256      55.031  26.505  62.662  1.00  0.00           H
ATOM   3982  CE2 PHE   256      52.960  26.615  62.679  1.00  0.00           C
ATOM   3983  HE2 PHE   256      52.975  27.008  63.685  1.00  0.00           H
ATOM   3984  CD2 PHE   256      51.733  26.643  61.929  1.00  0.00           C
ATOM   3985  HD2 PHE   256      50.855  27.012  62.437  1.00  0.00           H
ATOM   3986  C   PHE   256      49.167  24.694  60.997  1.00  0.00           C
ATOM   3987  O   PHE   256      48.206  25.050  61.691  1.00  0.00           O
ATOM   3988  N   ASP   257      49.989  23.745  61.355  1.00  0.00           N
ATOM   3989  H   ASP   257      50.783  23.554  60.761  1.00  0.00           H
ATOM   3990  CA  ASP   257      49.932  22.928  62.619  1.00  0.00           C
ATOM   3991  HA  ASP   257      50.678  22.135  62.549  1.00  0.00           H
ATOM   3992  CB  ASP   257      50.334  23.754  63.867  1.00  0.00           C
ATOM   3993  HB2 ASP   257      50.958  24.520  63.405  1.00  0.00           H
ATOM   3994  HB3 ASP   257      49.394  24.137  64.265  1.00  0.00           H
ATOM   3995  CG  ASP   257      51.027  22.952  65.001  1.00  0.00           C
ATOM   3996  OD1 ASP   257      51.990  22.194  64.650  1.00  0.00           O
ATOM   3997  OD2 ASP   257      50.647  22.976  66.174  1.00  0.00           O
ATOM   3998  C   ASP   257      48.591  22.142  62.816  1.00  0.00           C
ATOM   3999  O   ASP   257      48.101  21.845  63.926  1.00  0.00           O
ATOM   4000  N   ASN   258      48.057  21.613  61.698  1.00  0.00           N
ATOM   4001  H   ASN   258      48.357  21.849  60.764  1.00  0.00           H
ATOM   4002  CA  ASN   258      47.130  20.441  61.642  1.00  0.00           C
ATOM   4003  HA  ASN   258      46.195  20.656  62.159  1.00  0.00           H
ATOM   4004  CB  ASN   258      46.773  20.238  60.139  1.00  0.00           C
ATOM   4005  HB2 ASN   258      47.689  20.246  59.547  1.00  0.00           H
ATOM   4006  HB3 ASN   258      46.164  19.344  60.007  1.00  0.00           H
ATOM   4007  CG  ASN   258      45.782  21.174  59.540  1.00  0.00           C
ATOM   4008  OD1 ASN   258      45.428  22.105  60.213  1.00  0.00           O
ATOM   4009  ND2 ASN   258      45.290  20.886  58.376  1.00  0.00           N
ATOM   4010 HD21 ASN   258      45.606  19.995  58.021  1.00  0.00           H
ATOM   4011 HD22 ASN   258      44.531  21.451  58.022  1.00  0.00           H
ATOM   4012  C   ASN   258      47.710  19.120  62.070  1.00  0.00           C
ATOM   4013  O   ASN   258      46.943  18.246  62.388  1.00  0.00           O
ATOM   4014  N   GLU   259      49.026  19.043  62.198  1.00  0.00           N
ATOM   4015  H   GLU   259      49.451  19.945  62.036  1.00  0.00           H
ATOM   4016  CA  GLU   259      49.758  17.954  62.923  1.00  0.00           C
ATOM   4017  HA  GLU   259      49.378  17.018  62.516  1.00  0.00           H
ATOM   4018  CB  GLU   259      51.242  18.049  62.592  1.00  0.00           C
ATOM   4019  HB2 GLU   259      51.316  17.796  61.535  1.00  0.00           H
ATOM   4020  HB3 GLU   259      51.594  19.079  62.663  1.00  0.00           H
ATOM   4021  CG  GLU   259      52.162  17.235  63.465  1.00  0.00           C
ATOM   4022  HG2 GLU   259      53.167  17.552  63.188  1.00  0.00           H
ATOM   4023  HG3 GLU   259      52.040  17.601  64.486  1.00  0.00           H
ATOM   4024  CD  GLU   259      51.937  15.757  63.406  1.00  0.00           C
ATOM   4025  OE1 GLU   259      51.490  15.262  62.323  1.00  0.00           O
ATOM   4026  OE2 GLU   259      52.194  15.043  64.403  1.00  0.00           O
ATOM   4027  C   GLU   259      49.553  18.050  64.474  1.00  0.00           C
ATOM   4028  O   GLU   259      49.633  16.967  65.180  1.00  0.00           O
ATOM   4029  N   HID   260      49.556  19.282  65.044  1.00  0.00           N
ATOM   4030  H   HID   260      49.298  20.033  64.421  1.00  0.00           H
ATOM   4031  CA  HID   260      49.494  19.657  66.450  1.00  0.00           C
ATOM   4032  HA  HID   260      49.535  20.731  66.627  1.00  0.00           H
ATOM   4033  CB  HID   260      48.303  19.028  67.086  1.00  0.00           C
ATOM   4034  HB2 HID   260      48.426  17.954  67.229  1.00  0.00           H
ATOM   4035  HB3 HID   260      48.346  19.549  68.042  1.00  0.00           H
ATOM   4036  CG  HID   260      46.995  19.321  66.353  1.00  0.00           C
ATOM   4037  ND1 HID   260      46.625  20.496  65.711  1.00  0.00           N
ATOM   4038  HD1 HID   260      47.237  21.203  65.326  1.00  0.00           H
ATOM   4039  CE1 HID   260      45.441  20.301  65.111  1.00  0.00           C
ATOM   4040  HE1 HID   260      44.907  21.012  64.498  1.00  0.00           H
ATOM   4041  NE2 HID   260      44.931  19.112  65.479  1.00  0.00           N
ATOM   4042  CD2 HID   260      45.905  18.457  66.291  1.00  0.00           C
ATOM   4043  HD2 HID   260      45.877  17.447  66.668  1.00  0.00           H
ATOM   4044  C   HID   260      50.835  19.292  67.189  1.00  0.00           C
ATOM   4045  O   HID   260      50.869  18.582  68.160  1.00  0.00           O
ATOM   4046  N   VAL   261      51.942  19.845  66.656  1.00  0.00           N
ATOM   4047  H   VAL   261      51.798  20.488  65.891  1.00  0.00           H
ATOM   4048  CA  VAL   261      53.276  19.811  67.352  1.00  0.00           C
ATOM   4049  HA  VAL   261      53.201  19.142  68.210  1.00  0.00           H
ATOM   4050  CB  VAL   261      54.277  19.178  66.382  1.00  0.00           C
ATOM   4051  HB  VAL   261      53.743  18.380  65.867  1.00  0.00           H
ATOM   4052  CG1 VAL   261      54.754  20.153  65.319  1.00  0.00           C
ATOM   4053 HG11 VAL   261      55.393  19.698  64.564  1.00  0.00           H
ATOM   4054 HG12 VAL   261      53.920  20.547  64.738  1.00  0.00           H
ATOM   4055 HG13 VAL   261      55.308  21.005  65.713  1.00  0.00           H
ATOM   4056  CG2 VAL   261      55.583  18.659  67.029  1.00  0.00           C
ATOM   4057 HG21 VAL   261      56.119  19.480  67.506  1.00  0.00           H
ATOM   4058 HG22 VAL   261      56.364  18.134  66.480  1.00  0.00           H
ATOM   4059 HG23 VAL   261      55.288  18.055  67.887  1.00  0.00           H
ATOM   4060  C   VAL   261      53.708  21.197  67.962  1.00  0.00           C
ATOM   4061  O   VAL   261      54.161  21.167  69.151  1.00  0.00           O
ATOM   4062  N   VAL   262      53.486  22.405  67.412  1.00  0.00           N
ATOM   4063  H   VAL   262      53.095  22.475  66.484  1.00  0.00           H
ATOM   4064  CA  VAL   262      54.243  23.577  67.754  1.00  0.00           C
ATOM   4065  HA  VAL   262      54.884  23.267  68.580  1.00  0.00           H
ATOM   4066  CB  VAL   262      55.161  24.090  66.582  1.00  0.00           C
ATOM   4067  HB  VAL   262      55.696  23.241  66.158  1.00  0.00           H
ATOM   4068  CG1 VAL   262      54.264  24.646  65.427  1.00  0.00           C
ATOM   4069 HG11 VAL   262      53.466  25.229  65.886  1.00  0.00           H
ATOM   4070 HG12 VAL   262      54.746  25.291  64.692  1.00  0.00           H
ATOM   4071 HG13 VAL   262      53.891  23.811  64.834  1.00  0.00           H
ATOM   4072  CG2 VAL   262      56.240  25.018  66.972  1.00  0.00           C
ATOM   4073 HG21 VAL   262      55.886  26.037  67.130  1.00  0.00           H
ATOM   4074 HG22 VAL   262      56.959  25.129  66.160  1.00  0.00           H
ATOM   4075 HG23 VAL   262      56.784  24.604  67.821  1.00  0.00           H
ATOM   4076  C   VAL   262      53.403  24.715  68.415  1.00  0.00           C
ATOM   4077  O   VAL   262      53.998  25.557  69.110  1.00  0.00           O
ATOM   4078  N   LEU   263      52.109  24.757  68.237  1.00  0.00           N
ATOM   4079  H   LEU   263      51.681  24.173  67.534  1.00  0.00           H
ATOM   4080  CA  LEU   263      51.327  25.844  68.808  1.00  0.00           C
ATOM   4081  HA  LEU   263      51.881  26.782  68.857  1.00  0.00           H
ATOM   4082  CB  LEU   263      50.101  26.096  67.873  1.00  0.00           C
ATOM   4083  HB2 LEU   263      49.640  25.108  67.851  1.00  0.00           H
ATOM   4084  HB3 LEU   263      49.445  26.749  68.448  1.00  0.00           H
ATOM   4085  CG  LEU   263      50.230  26.600  66.410  1.00  0.00           C
ATOM   4086  HG  LEU   263      50.862  25.839  65.951  1.00  0.00           H
ATOM   4087  CD1 LEU   263      48.933  26.766  65.635  1.00  0.00           C
ATOM   4088 HD11 LEU   263      48.267  25.936  65.871  1.00  0.00           H
ATOM   4089 HD12 LEU   263      49.226  26.589  64.600  1.00  0.00           H
ATOM   4090 HD13 LEU   263      48.468  27.721  65.880  1.00  0.00           H
ATOM   4091  CD2 LEU   263      50.974  27.978  66.214  1.00  0.00           C
ATOM   4092 HD21 LEU   263      51.832  28.123  66.870  1.00  0.00           H
ATOM   4093 HD22 LEU   263      51.240  28.034  65.159  1.00  0.00           H
ATOM   4094 HD23 LEU   263      50.253  28.763  66.443  1.00  0.00           H
ATOM   4095  C   LEU   263      50.880  25.550  70.252  1.00  0.00           C
ATOM   4096  O   LEU   263      50.145  24.575  70.401  1.00  0.00           O
ATOM   4097  N   PRO   264      51.319  26.308  71.248  1.00  0.00           N
ATOM   4098  CD  PRO   264      52.222  27.503  71.168  1.00  0.00           C
ATOM   4099  HD2 PRO   264      51.879  28.104  70.327  1.00  0.00           H
ATOM   4100  HD3 PRO   264      53.249  27.153  71.066  1.00  0.00           H
ATOM   4101  CG  PRO   264      52.031  28.087  72.549  1.00  0.00           C
ATOM   4102  HG2 PRO   264      51.268  28.863  72.613  1.00  0.00           H
ATOM   4103  HG3 PRO   264      52.879  28.619  72.981  1.00  0.00           H
ATOM   4104  CB  PRO   264      51.729  26.962  73.484  1.00  0.00           C
ATOM   4105  HB2 PRO   264      51.331  27.267  74.451  1.00  0.00           H
ATOM   4106  HB3 PRO   264      52.637  26.427  73.761  1.00  0.00           H
ATOM   4107  CA  PRO   264      50.848  26.069  72.662  1.00  0.00           C
ATOM   4108  HA  PRO   264      50.865  25.014  72.935  1.00  0.00           H
ATOM   4109  C   PRO   264      49.321  26.372  72.923  1.00  0.00           C
ATOM   4110  O   PRO   264      48.982  27.402  73.561  1.00  0.00           O
ATOM   4111  N   ARG   265      48.426  25.473  72.503  1.00  0.00           N
ATOM   4112  H   ARG   265      48.809  24.580  72.225  1.00  0.00           H
ATOM   4113  CA  ARG   265      46.990  25.654  72.398  1.00  0.00           C
ATOM   4114  HA  ARG   265      46.822  26.718  72.231  1.00  0.00           H
ATOM   4115  CB  ARG   265      46.368  24.883  71.200  1.00  0.00           C
ATOM   4116  HB2 ARG   265      46.701  23.854  71.336  1.00  0.00           H
ATOM   4117  HB3 ARG   265      45.301  24.968  71.407  1.00  0.00           H
ATOM   4118  CG  ARG   265      46.602  25.431  69.762  1.00  0.00           C
ATOM   4119  HG2 ARG   265      46.694  26.518  69.764  1.00  0.00           H
ATOM   4120  HG3 ARG   265      47.569  25.008  69.493  1.00  0.00           H
ATOM   4121  CD  ARG   265      45.564  24.986  68.761  1.00  0.00           C
ATOM   4122  HD2 ARG   265      44.606  25.487  68.896  1.00  0.00           H
ATOM   4123  HD3 ARG   265      45.966  25.359  67.819  1.00  0.00           H
ATOM   4124  NE  ARG   265      45.496  23.511  68.870  1.00  0.00           N
ATOM   4125  HE  ARG   265      46.311  22.935  69.024  1.00  0.00           H
ATOM   4126  CZ  ARG   265      44.538  22.706  68.512  1.00  0.00           C
ATOM   4127  NH1 ARG   265      43.467  23.157  67.945  1.00  0.00           N
ATOM   4128 HH11 ARG   265      43.535  24.098  67.584  1.00  0.00           H
ATOM   4129 HH12 ARG   265      42.869  22.488  67.480  1.00  0.00           H
ATOM   4130  NH2 ARG   265      44.639  21.403  68.489  1.00  0.00           N
ATOM   4131 HH21 ARG   265      45.564  21.077  68.729  1.00  0.00           H
ATOM   4132 HH22 ARG   265      43.881  20.737  68.440  1.00  0.00           H
ATOM   4133  C   ARG   265      46.241  25.384  73.648  1.00  0.00           C
ATOM   4134  O   ARG   265      46.347  24.237  74.159  1.00  0.00           O
ATOM   4135  N   THR   266      45.456  26.319  74.138  1.00  0.00           N
ATOM   4136  H   THR   266      45.294  27.207  73.684  1.00  0.00           H
ATOM   4137  CA  THR   266      44.701  26.246  75.373  1.00  0.00           C
ATOM   4138  HA  THR   266      45.320  25.849  76.179  1.00  0.00           H
ATOM   4139  CB  THR   266      44.327  27.596  75.979  1.00  0.00           C
ATOM   4140  HB  THR   266      43.936  27.433  76.982  1.00  0.00           H
ATOM   4141  CG2 THR   266      45.541  28.500  76.231  1.00  0.00           C
ATOM   4142 HG21 THR   266      46.116  28.779  75.349  1.00  0.00           H
ATOM   4143 HG22 THR   266      46.228  28.016  76.925  1.00  0.00           H
ATOM   4144 HG23 THR   266      45.259  29.410  76.759  1.00  0.00           H
ATOM   4145  OG1 THR   266      43.263  28.183  75.274  1.00  0.00           O
ATOM   4146  HG1 THR   266      43.722  28.397  74.458  1.00  0.00           H
ATOM   4147  C   THR   266      43.471  25.328  75.337  1.00  0.00           C
ATOM   4148  O   THR   266      43.068  24.986  74.214  1.00  0.00           O
ATOM   4149  N   LYS   267      42.774  25.096  76.456  1.00  0.00           N
ATOM   4150  H   LYS   267      43.162  25.344  77.355  1.00  0.00           H
ATOM   4151  CA  LYS   267      41.426  24.456  76.576  1.00  0.00           C
ATOM   4152  HA  LYS   267      41.550  23.449  76.179  1.00  0.00           H
ATOM   4153  CB  LYS   267      41.169  24.065  78.056  1.00  0.00           C
ATOM   4154  HB2 LYS   267      40.442  23.259  78.153  1.00  0.00           H
ATOM   4155  HB3 LYS   267      42.056  23.613  78.499  1.00  0.00           H
ATOM   4156  CG  LYS   267      40.662  25.156  78.958  1.00  0.00           C
ATOM   4157  HG2 LYS   267      41.307  26.033  78.904  1.00  0.00           H
ATOM   4158  HG3 LYS   267      39.659  25.466  78.665  1.00  0.00           H
ATOM   4159  CD  LYS   267      40.634  24.639  80.350  1.00  0.00           C
ATOM   4160  HD2 LYS   267      40.044  23.732  80.221  1.00  0.00           H
ATOM   4161  HD3 LYS   267      41.663  24.408  80.625  1.00  0.00           H
ATOM   4162  CE  LYS   267      40.004  25.672  81.349  1.00  0.00           C
ATOM   4163  HE2 LYS   267      40.683  26.065  82.106  1.00  0.00           H
ATOM   4164  HE3 LYS   267      39.681  26.480  80.692  1.00  0.00           H
ATOM   4165  NZ  LYS   267      38.844  25.172  82.185  1.00  0.00           N
ATOM   4166  HZ1 LYS   267      38.555  25.825  82.900  1.00  0.00           H
ATOM   4167  HZ2 LYS   267      39.219  24.354  82.643  1.00  0.00           H
ATOM   4168  HZ3 LYS   267      38.012  24.850  81.712  1.00  0.00           H
ATOM   4169  C   LYS   267      40.286  25.173  75.828  1.00  0.00           C
ATOM   4170  O   LYS   267      39.344  24.578  75.240  1.00  0.00           O
ATOM   4171  N   TYR   268      40.355  26.500  75.835  1.00  0.00           N
ATOM   4172  H   TYR   268      41.208  26.924  76.172  1.00  0.00           H
ATOM   4173  CA  TYR   268      39.502  27.449  75.143  1.00  0.00           C
ATOM   4174  HA  TYR   268      38.483  27.079  75.250  1.00  0.00           H
ATOM   4175  CB  TYR   268      39.717  28.866  75.771  1.00  0.00           C
ATOM   4176  HB2 TYR   268      40.594  29.283  75.274  1.00  0.00           H
ATOM   4177  HB3 TYR   268      38.865  29.475  75.471  1.00  0.00           H
ATOM   4178  CG  TYR   268      39.918  28.862  77.298  1.00  0.00           C
ATOM   4179  CD1 TYR   268      38.822  28.698  78.124  1.00  0.00           C
ATOM   4180  HD1 TYR   268      37.819  28.581  77.742  1.00  0.00           H
ATOM   4181  CE1 TYR   268      39.042  28.602  79.536  1.00  0.00           C
ATOM   4182  HE1 TYR   268      38.319  28.254  80.259  1.00  0.00           H
ATOM   4183  CZ  TYR   268      40.291  28.883  80.103  1.00  0.00           C
ATOM   4184  OH  TYR   268      40.537  28.919  81.429  1.00  0.00           O
ATOM   4185  HH  TYR   268      39.801  28.604  81.959  1.00  0.00           H
ATOM   4186  CE2 TYR   268      41.396  29.026  79.283  1.00  0.00           C
ATOM   4187  HE2 TYR   268      42.398  29.228  79.633  1.00  0.00           H
ATOM   4188  CD2 TYR   268      41.233  29.049  77.887  1.00  0.00           C
ATOM   4189  HD2 TYR   268      42.060  29.321  77.248  1.00  0.00           H
ATOM   4190  C   TYR   268      39.745  27.304  73.650  1.00  0.00           C
ATOM   4191  O   TYR   268      38.765  27.122  72.932  1.00  0.00           O
ATOM   4192  N   ASP   269      40.996  27.361  73.144  1.00  0.00           N
ATOM   4193  H   ASP   269      41.617  27.719  73.855  1.00  0.00           H
ATOM   4194  CA  ASP   269      41.287  27.025  71.767  1.00  0.00           C
ATOM   4195  HA  ASP   269      40.706  27.655  71.094  1.00  0.00           H
ATOM   4196  CB  ASP   269      42.795  27.275  71.529  1.00  0.00           C
ATOM   4197  HB2 ASP   269      43.389  26.448  71.918  1.00  0.00           H
ATOM   4198  HB3 ASP   269      43.026  27.369  70.467  1.00  0.00           H
ATOM   4199  CG  ASP   269      43.267  28.622  72.106  1.00  0.00           C
ATOM   4200  OD1 ASP   269      42.703  29.712  71.796  1.00  0.00           O
ATOM   4201  OD2 ASP   269      44.316  28.566  72.817  1.00  0.00           O
ATOM   4202  C   ASP   269      40.840  25.492  71.446  1.00  0.00           C
ATOM   4203  O   ASP   269      40.254  25.248  70.400  1.00  0.00           O
ATOM   4204  N   ILE   270      41.111  24.460  72.293  1.00  0.00           N
ATOM   4205  H   ILE   270      41.649  24.740  73.100  1.00  0.00           H
ATOM   4206  CA  ILE   270      40.827  23.022  72.094  1.00  0.00           C
ATOM   4207  HA  ILE   270      41.242  22.817  71.107  1.00  0.00           H
ATOM   4208  CB  ILE   270      41.619  22.214  73.089  1.00  0.00           C
ATOM   4209  HB  ILE   270      41.582  22.771  74.025  1.00  0.00           H
ATOM   4210  CG2 ILE   270      41.012  20.791  73.334  1.00  0.00           C
ATOM   4211 HG21 ILE   270      41.016  20.252  72.386  1.00  0.00           H
ATOM   4212 HG22 ILE   270      39.994  20.753  73.723  1.00  0.00           H
ATOM   4213 HG23 ILE   270      41.659  20.179  73.964  1.00  0.00           H
ATOM   4214  CG1 ILE   270      43.119  22.033  72.671  1.00  0.00           C
ATOM   4215 HG12 ILE   270      43.134  21.193  71.977  1.00  0.00           H
ATOM   4216 HG13 ILE   270      43.556  22.900  72.175  1.00  0.00           H
ATOM   4217  CD1 ILE   270      43.945  21.736  73.952  1.00  0.00           C
ATOM   4218 HD11 ILE   270      43.650  22.339  74.812  1.00  0.00           H
ATOM   4219 HD12 ILE   270      44.955  22.019  73.652  1.00  0.00           H
ATOM   4220 HD13 ILE   270      43.932  20.658  74.114  1.00  0.00           H
ATOM   4221  C   ILE   270      39.291  22.742  71.886  1.00  0.00           C
ATOM   4222  O   ILE   270      38.989  21.917  71.049  1.00  0.00           O
ATOM   4223  N   THR   271      38.470  23.399  72.766  1.00  0.00           N
ATOM   4224  H   THR   271      38.906  23.957  73.486  1.00  0.00           H
ATOM   4225  CA  THR   271      37.030  23.290  72.748  1.00  0.00           C
ATOM   4226  HA  THR   271      36.774  22.231  72.706  1.00  0.00           H
ATOM   4227  CB  THR   271      36.389  23.971  73.972  1.00  0.00           C
ATOM   4228  HB  THR   271      36.732  25.006  74.007  1.00  0.00           H
ATOM   4229  CG2 THR   271      34.837  24.096  74.009  1.00  0.00           C
ATOM   4230 HG21 THR   271      34.626  25.034  73.497  1.00  0.00           H
ATOM   4231 HG22 THR   271      34.439  24.105  75.024  1.00  0.00           H
ATOM   4232 HG23 THR   271      34.336  23.294  73.467  1.00  0.00           H
ATOM   4233  OG1 THR   271      36.758  23.257  75.185  1.00  0.00           O
ATOM   4234  HG1 THR   271      37.648  23.510  75.440  1.00  0.00           H
ATOM   4235  C   THR   271      36.521  24.049  71.555  1.00  0.00           C
ATOM   4236  O   THR   271      35.723  23.519  70.767  1.00  0.00           O
ATOM   4237  N   ILE   272      37.142  25.182  71.137  1.00  0.00           N
ATOM   4238  H   ILE   272      37.912  25.622  71.621  1.00  0.00           H
ATOM   4239  CA  ILE   272      36.613  25.888  69.894  1.00  0.00           C
ATOM   4240  HA  ILE   272      35.525  25.930  69.844  1.00  0.00           H
ATOM   4241  CB  ILE   272      37.112  27.407  69.927  1.00  0.00           C
ATOM   4242  HB  ILE   272      38.183  27.306  70.097  1.00  0.00           H
ATOM   4243  CG2 ILE   272      36.937  28.133  68.505  1.00  0.00           C
ATOM   4244 HG21 ILE   272      35.901  28.399  68.292  1.00  0.00           H
ATOM   4245 HG22 ILE   272      37.446  27.581  67.715  1.00  0.00           H
ATOM   4246 HG23 ILE   272      37.428  29.105  68.455  1.00  0.00           H
ATOM   4247  CG1 ILE   272      36.475  28.241  71.085  1.00  0.00           C
ATOM   4248 HG12 ILE   272      35.426  28.431  70.856  1.00  0.00           H
ATOM   4249 HG13 ILE   272      36.572  27.590  71.955  1.00  0.00           H
ATOM   4250  CD1 ILE   272      37.236  29.568  71.282  1.00  0.00           C
ATOM   4251 HD11 ILE   272      36.960  29.829  72.304  1.00  0.00           H
ATOM   4252 HD12 ILE   272      37.005  30.370  70.581  1.00  0.00           H
ATOM   4253 HD13 ILE   272      38.288  29.305  71.169  1.00  0.00           H
ATOM   4254  C   ILE   272      36.934  25.082  68.629  1.00  0.00           C
ATOM   4255  O   ILE   272      36.093  25.075  67.698  1.00  0.00           O
ATOM   4256  N   ASP   273      38.107  24.406  68.618  1.00  0.00           N
ATOM   4257  H   ASP   273      38.585  24.465  69.506  1.00  0.00           H
ATOM   4258  CA  ASP   273      38.463  23.499  67.587  1.00  0.00           C
ATOM   4259  HA  ASP   273      38.283  24.042  66.659  1.00  0.00           H
ATOM   4260  CB  ASP   273      40.047  23.308  67.736  1.00  0.00           C
ATOM   4261  HB2 ASP   273      40.580  24.244  67.570  1.00  0.00           H
ATOM   4262  HB3 ASP   273      40.185  22.922  68.746  1.00  0.00           H
ATOM   4263  CG  ASP   273      40.587  22.309  66.655  1.00  0.00           C
ATOM   4264  OD1 ASP   273      40.238  22.350  65.442  1.00  0.00           O
ATOM   4265  OD2 ASP   273      41.360  21.423  67.076  1.00  0.00           O
ATOM   4266  C   ASP   273      37.634  22.228  67.452  1.00  0.00           C
ATOM   4267  O   ASP   273      37.249  21.892  66.365  1.00  0.00           O
ATOM   4268  N   GLU   274      37.353  21.615  68.591  1.00  0.00           N
ATOM   4269  H   GLU   274      37.810  21.881  69.451  1.00  0.00           H
ATOM   4270  CA  GLU   274      36.285  20.587  68.745  1.00  0.00           C
ATOM   4271  HA  GLU   274      36.529  19.756  68.084  1.00  0.00           H
ATOM   4272  CB  GLU   274      36.261  19.974  70.142  1.00  0.00           C
ATOM   4273  HB2 GLU   274      37.262  19.758  70.514  1.00  0.00           H
ATOM   4274  HB3 GLU   274      35.799  20.750  70.752  1.00  0.00           H
ATOM   4275  CG  GLU   274      35.360  18.690  70.240  1.00  0.00           C
ATOM   4276  HG2 GLU   274      34.901  18.871  71.211  1.00  0.00           H
ATOM   4277  HG3 GLU   274      34.604  18.519  69.473  1.00  0.00           H
ATOM   4278  CD  GLU   274      36.261  17.427  70.399  1.00  0.00           C
ATOM   4279  OE1 GLU   274      36.176  16.884  71.531  1.00  0.00           O
ATOM   4280  OE2 GLU   274      37.021  17.041  69.484  1.00  0.00           O
ATOM   4281  C   GLU   274      34.873  20.982  68.298  1.00  0.00           C
ATOM   4282  O   GLU   274      34.148  20.212  67.634  1.00  0.00           O
ATOM   4283  N   GLU   275      34.413  22.215  68.574  1.00  0.00           N
ATOM   4284  H   GLU   275      35.120  22.775  69.028  1.00  0.00           H
ATOM   4285  CA  GLU   275      33.182  22.850  68.121  1.00  0.00           C
ATOM   4286  HA  GLU   275      32.407  22.088  68.190  1.00  0.00           H
ATOM   4287  CB  GLU   275      32.845  24.054  69.029  1.00  0.00           C
ATOM   4288  HB2 GLU   275      33.263  23.890  70.024  1.00  0.00           H
ATOM   4289  HB3 GLU   275      33.383  24.950  68.720  1.00  0.00           H
ATOM   4290  CG  GLU   275      31.435  24.467  69.142  1.00  0.00           C
ATOM   4291  HG2 GLU   275      31.258  25.407  69.664  1.00  0.00           H
ATOM   4292  HG3 GLU   275      30.987  24.656  68.166  1.00  0.00           H
ATOM   4293  CD  GLU   275      30.580  23.360  69.725  1.00  0.00           C
ATOM   4294  OE1 GLU   275      29.856  22.770  68.902  1.00  0.00           O
ATOM   4295  OE2 GLU   275      30.586  23.113  70.987  1.00  0.00           O
ATOM   4296  C   GLU   275      33.103  23.290  66.600  1.00  0.00           C
ATOM   4297  O   GLU   275      32.039  23.214  66.043  1.00  0.00           O
ATOM   4298  N   SER   276      34.207  23.838  66.018  1.00  0.00           N
ATOM   4299  H   SER   276      35.040  23.869  66.589  1.00  0.00           H
ATOM   4300  CA  SER   276      34.275  24.141  64.610  1.00  0.00           C
ATOM   4301  HA  SER   276      33.658  25.022  64.432  1.00  0.00           H
ATOM   4302  CB  SER   276      35.833  24.464  64.341  1.00  0.00           C
ATOM   4303  HB2 SER   276      36.003  24.972  63.392  1.00  0.00           H
ATOM   4304  HB3 SER   276      36.243  25.169  65.064  1.00  0.00           H
ATOM   4305  OG  SER   276      36.611  23.354  64.123  1.00  0.00           O
ATOM   4306  HG  SER   276      36.708  22.912  64.970  1.00  0.00           H
ATOM   4307  C   SER   276      33.934  23.111  63.514  1.00  0.00           C
ATOM   4308  O   SER   276      33.735  21.982  63.845  1.00  0.00           O
ATOM   4309  N   PRO   277      33.598  23.520  62.265  1.00  0.00           N
ATOM   4310  CD  PRO   277      33.752  24.854  61.661  1.00  0.00           C
ATOM   4311  HD2 PRO   277      34.753  25.263  61.801  1.00  0.00           H
ATOM   4312  HD3 PRO   277      32.952  25.504  62.016  1.00  0.00           H
ATOM   4313  CG  PRO   277      33.611  24.719  60.156  1.00  0.00           C
ATOM   4314  HG2 PRO   277      34.557  24.609  59.625  1.00  0.00           H
ATOM   4315  HG3 PRO   277      33.081  25.557  59.702  1.00  0.00           H
ATOM   4316  CB  PRO   277      32.734  23.515  60.031  1.00  0.00           C
ATOM   4317  HB2 PRO   277      32.806  22.888  59.141  1.00  0.00           H
ATOM   4318  HB3 PRO   277      31.675  23.713  60.202  1.00  0.00           H
ATOM   4319  CA  PRO   277      33.152  22.622  61.241  1.00  0.00           C
ATOM   4320  HA  PRO   277      32.211  22.137  61.500  1.00  0.00           H
ATOM   4321  C   PRO   277      34.212  21.659  60.762  1.00  0.00           C
ATOM   4322  O   PRO   277      33.955  20.577  60.264  1.00  0.00           O
ATOM   4323  N   ARG   278      35.543  22.021  60.828  1.00  0.00           N
ATOM   4324  H   ARG   278      35.744  22.834  61.391  1.00  0.00           H
ATOM   4325  CA  ARG   278      36.676  21.171  60.390  1.00  0.00           C
ATOM   4326  HA  ARG   278      36.321  20.207  60.027  1.00  0.00           H
ATOM   4327  CB  ARG   278      37.300  21.938  59.208  1.00  0.00           C
ATOM   4328  HB2 ARG   278      37.605  22.935  59.526  1.00  0.00           H
ATOM   4329  HB3 ARG   278      38.141  21.314  58.905  1.00  0.00           H
ATOM   4330  CG  ARG   278      36.403  21.970  57.889  1.00  0.00           C
ATOM   4331  HG2 ARG   278      36.349  20.985  57.424  1.00  0.00           H
ATOM   4332  HG3 ARG   278      35.365  22.246  58.076  1.00  0.00           H
ATOM   4333  CD  ARG   278      37.009  22.905  56.939  1.00  0.00           C
ATOM   4334  HD2 ARG   278      36.302  22.957  56.111  1.00  0.00           H
ATOM   4335  HD3 ARG   278      37.196  23.875  57.400  1.00  0.00           H
ATOM   4336  NE  ARG   278      38.290  22.438  56.364  1.00  0.00           N
ATOM   4337  HE  ARG   278      38.760  21.590  56.643  1.00  0.00           H
ATOM   4338  CZ  ARG   278      38.918  23.106  55.403  1.00  0.00           C
ATOM   4339  NH1 ARG   278      38.499  24.295  55.026  1.00  0.00           N
ATOM   4340 HH11 ARG   278      37.616  24.668  55.343  1.00  0.00           H
ATOM   4341 HH12 ARG   278      39.178  24.941  54.648  1.00  0.00           H
ATOM   4342  NH2 ARG   278      39.982  22.713  54.855  1.00  0.00           N
ATOM   4343 HH21 ARG   278      40.470  21.979  55.348  1.00  0.00           H
ATOM   4344 HH22 ARG   278      40.368  23.152  54.032  1.00  0.00           H
ATOM   4345  C   ARG   278      37.505  20.944  61.577  1.00  0.00           C
ATOM   4346  O   ARG   278      38.556  21.607  61.676  1.00  0.00           O
ATOM   4347  N   PRO   279      37.212  20.046  62.530  1.00  0.00           N
ATOM   4348  CD  PRO   279      35.911  19.479  62.688  1.00  0.00           C
ATOM   4349  HD2 PRO   279      35.827  18.626  62.015  1.00  0.00           H
ATOM   4350  HD3 PRO   279      35.104  20.170  62.444  1.00  0.00           H
ATOM   4351  CG  PRO   279      35.893  18.983  64.160  1.00  0.00           C
ATOM   4352  HG2 PRO   279      35.387  18.019  64.226  1.00  0.00           H
ATOM   4353  HG3 PRO   279      35.354  19.733  64.738  1.00  0.00           H
ATOM   4354  CB  PRO   279      37.344  18.860  64.585  1.00  0.00           C
ATOM   4355  HB2 PRO   279      37.683  17.829  64.495  1.00  0.00           H
ATOM   4356  HB3 PRO   279      37.514  19.207  65.605  1.00  0.00           H
ATOM   4357  CA  PRO   279      38.134  19.879  63.662  1.00  0.00           C
ATOM   4358  HA  PRO   279      38.352  20.844  64.120  1.00  0.00           H
ATOM   4359  C   PRO   279      39.525  19.247  63.280  1.00  0.00           C
ATOM   4360  O   PRO   279      39.515  18.396  62.389  1.00  0.00           O
ATOM   4361  N   GLY   280      40.623  19.652  63.918  1.00  0.00           N
ATOM   4362  H   GLY   280      40.464  20.262  64.706  1.00  0.00           H
ATOM   4363  CA  GLY   280      41.986  19.172  63.550  1.00  0.00           C
ATOM   4364  HA2 GLY   280      42.745  19.421  64.290  1.00  0.00           H
ATOM   4365  HA3 GLY   280      42.017  18.098  63.361  1.00  0.00           H
ATOM   4366  C   GLY   280      42.519  19.783  62.234  1.00  0.00           C
ATOM   4367  O   GLY   280      43.494  19.375  61.729  1.00  0.00           O
ATOM   4368  N   GLN   281      41.786  20.698  61.616  1.00  0.00           N
ATOM   4369  H   GLN   281      40.974  21.088  62.074  1.00  0.00           H
ATOM   4370  CA  GLN   281      42.099  21.300  60.380  1.00  0.00           C
ATOM   4371  HA  GLN   281      43.104  21.029  60.056  1.00  0.00           H
ATOM   4372  CB  GLN   281      41.048  21.017  59.274  1.00  0.00           C
ATOM   4373  HB2 GLN   281      40.081  21.332  59.666  1.00  0.00           H
ATOM   4374  HB3 GLN   281      41.240  21.495  58.314  1.00  0.00           H
ATOM   4375  CG  GLN   281      40.906  19.538  58.973  1.00  0.00           C
ATOM   4376  HG2 GLN   281      41.815  19.033  58.647  1.00  0.00           H
ATOM   4377  HG3 GLN   281      40.723  19.035  59.922  1.00  0.00           H
ATOM   4378  CD  GLN   281      39.892  19.213  57.840  1.00  0.00           C
ATOM   4379  OE1 GLN   281      39.506  20.082  57.051  1.00  0.00           O
ATOM   4380  NE2 GLN   281      39.509  17.998  57.541  1.00  0.00           N
ATOM   4381 HE21 GLN   281      39.040  17.937  56.649  1.00  0.00           H
ATOM   4382 HE22 GLN   281      39.655  17.126  58.030  1.00  0.00           H
ATOM   4383  C   GLN   281      42.077  22.831  60.555  1.00  0.00           C
ATOM   4384  O   GLN   281      41.477  23.291  61.497  1.00  0.00           O
ATOM   4385  N   GLN   282      42.622  23.562  59.699  1.00  0.00           N
ATOM   4386  H   GLN   282      43.286  23.098  59.098  1.00  0.00           H
ATOM   4387  CA  GLN   282      42.626  25.069  59.749  1.00  0.00           C
ATOM   4388  HA  GLN   282      43.443  25.278  59.060  1.00  0.00           H
ATOM   4389  CB  GLN   282      41.298  25.682  59.231  1.00  0.00           C
ATOM   4390  HB2 GLN   282      40.512  25.405  59.935  1.00  0.00           H
ATOM   4391  HB3 GLN   282      41.463  26.758  59.294  1.00  0.00           H
ATOM   4392  CG  GLN   282      40.927  25.184  57.862  1.00  0.00           C
ATOM   4393  HG2 GLN   282      40.893  24.096  57.822  1.00  0.00           H
ATOM   4394  HG3 GLN   282      39.952  25.599  57.604  1.00  0.00           H
ATOM   4395  CD  GLN   282      41.999  25.592  56.871  1.00  0.00           C
ATOM   4396  OE1 GLN   282      42.895  24.744  56.478  1.00  0.00           O
ATOM   4397  NE2 GLN   282      42.088  26.877  56.579  1.00  0.00           N
ATOM   4398 HE21 GLN   282      42.941  27.248  56.182  1.00  0.00           H
ATOM   4399 HE22 GLN   282      41.359  27.464  56.959  1.00  0.00           H
ATOM   4400  C   GLN   282      43.132  25.603  61.118  1.00  0.00           C
ATOM   4401  O   GLN   282      42.726  26.697  61.615  1.00  0.00           O
ATOM   4402  N   THR   283      44.033  24.843  61.770  1.00  0.00           N
ATOM   4403  H   THR   283      44.383  23.979  61.381  1.00  0.00           H
ATOM   4404  CA  THR   283      44.439  25.082  63.133  1.00  0.00           C
ATOM   4405  HA  THR   283      43.573  24.965  63.783  1.00  0.00           H
ATOM   4406  CB  THR   283      45.436  23.966  63.564  1.00  0.00           C
ATOM   4407  HB  THR   283      46.443  24.168  63.200  1.00  0.00           H
ATOM   4408  CG2 THR   283      45.354  23.837  65.079  1.00  0.00           C
ATOM   4409 HG21 THR   283      46.271  23.391  65.461  1.00  0.00           H
ATOM   4410 HG22 THR   283      44.492  23.256  65.407  1.00  0.00           H
ATOM   4411 HG23 THR   283      45.264  24.792  65.596  1.00  0.00           H
ATOM   4412  OG1 THR   283      45.018  22.770  63.016  1.00  0.00           O
ATOM   4413  HG1 THR   283      45.393  22.658  62.140  1.00  0.00           H
ATOM   4414  C   THR   283      45.004  26.514  63.431  1.00  0.00           C
ATOM   4415  O   THR   283      44.609  27.197  64.349  1.00  0.00           O
ATOM   4416  N   PHE   284      45.906  27.020  62.538  1.00  0.00           N
ATOM   4417  H   PHE   284      46.301  26.416  61.831  1.00  0.00           H
ATOM   4418  CA  PHE   284      46.614  28.261  62.721  1.00  0.00           C
ATOM   4419  HA  PHE   284      46.733  28.292  63.804  1.00  0.00           H
ATOM   4420  CB  PHE   284      47.925  28.251  61.986  1.00  0.00           C
ATOM   4421  HB2 PHE   284      48.512  27.383  62.286  1.00  0.00           H
ATOM   4422  HB3 PHE   284      47.712  28.086  60.929  1.00  0.00           H
ATOM   4423  CG  PHE   284      48.650  29.563  62.098  1.00  0.00           C
ATOM   4424  CD1 PHE   284      49.231  29.963  63.292  1.00  0.00           C
ATOM   4425  HD1 PHE   284      49.098  29.350  64.171  1.00  0.00           H
ATOM   4426  CE1 PHE   284      49.976  31.176  63.368  1.00  0.00           C
ATOM   4427  HE1 PHE   284      50.613  31.436  64.202  1.00  0.00           H
ATOM   4428  CZ  PHE   284      49.938  32.068  62.278  1.00  0.00           C
ATOM   4429  HZ  PHE   284      50.572  32.939  62.193  1.00  0.00           H
ATOM   4430  CE2 PHE   284      49.272  31.691  61.074  1.00  0.00           C
ATOM   4431  HE2 PHE   284      49.220  32.372  60.238  1.00  0.00           H
ATOM   4432  CD2 PHE   284      48.710  30.380  60.970  1.00  0.00           C
ATOM   4433  HD2 PHE   284      48.259  30.001  60.064  1.00  0.00           H
ATOM   4434  C   PHE   284      45.830  29.520  62.285  1.00  0.00           C
ATOM   4435  O   PHE   284      46.004  30.590  62.828  1.00  0.00           O
ATOM   4436  N   GLU   285      44.812  29.333  61.486  1.00  0.00           N
ATOM   4437  H   GLU   285      44.652  28.399  61.138  1.00  0.00           H
ATOM   4438  CA  GLU   285      43.691  30.234  61.245  1.00  0.00           C
ATOM   4439  HA  GLU   285      44.042  31.228  60.967  1.00  0.00           H
ATOM   4440  CB  GLU   285      42.690  29.718  60.107  1.00  0.00           C
ATOM   4441  HB2 GLU   285      43.267  29.743  59.182  1.00  0.00           H
ATOM   4442  HB3 GLU   285      42.414  28.686  60.321  1.00  0.00           H
ATOM   4443  CG  GLU   285      41.282  30.347  59.908  1.00  0.00           C
ATOM   4444  HG2 GLU   285      40.788  30.253  60.875  1.00  0.00           H
ATOM   4445  HG3 GLU   285      41.346  31.422  59.741  1.00  0.00           H
ATOM   4446  CD  GLU   285      40.462  29.658  58.882  1.00  0.00           C
ATOM   4447  OE1 GLU   285      40.984  29.288  57.835  1.00  0.00           O
ATOM   4448  OE2 GLU   285      39.263  29.414  59.228  1.00  0.00           O
ATOM   4449  C   GLU   285      42.819  30.499  62.509  1.00  0.00           C
ATOM   4450  O   GLU   285      42.702  31.621  62.992  1.00  0.00           O
ATOM   4451  N   LYS   286      42.249  29.396  62.994  1.00  0.00           N
ATOM   4452  H   LYS   286      42.515  28.491  62.632  1.00  0.00           H
ATOM   4453  CA  LYS   286      41.464  29.435  64.183  1.00  0.00           C
ATOM   4454  HA  LYS   286      40.534  29.957  63.958  1.00  0.00           H
ATOM   4455  CB  LYS   286      41.074  27.941  64.550  1.00  0.00           C
ATOM   4456  HB2 LYS   286      41.736  27.259  64.015  1.00  0.00           H
ATOM   4457  HB3 LYS   286      41.207  27.790  65.622  1.00  0.00           H
ATOM   4458  CG  LYS   286      39.676  27.532  64.013  1.00  0.00           C
ATOM   4459  HG2 LYS   286      38.977  28.178  64.544  1.00  0.00           H
ATOM   4460  HG3 LYS   286      39.572  27.744  62.948  1.00  0.00           H
ATOM   4461  CD  LYS   286      39.301  26.034  64.343  1.00  0.00           C
ATOM   4462  HD2 LYS   286      39.511  25.789  65.385  1.00  0.00           H
ATOM   4463  HD3 LYS   286      38.242  25.814  64.212  1.00  0.00           H
ATOM   4464  CE  LYS   286      40.046  25.057  63.404  1.00  0.00           C
ATOM   4465  HE2 LYS   286      40.137  25.558  62.440  1.00  0.00           H
ATOM   4466  HE3 LYS   286      41.042  24.918  63.823  1.00  0.00           H
ATOM   4467  NZ  LYS   286      39.385  23.721  63.267  1.00  0.00           N
ATOM   4468  HZ1 LYS   286      39.664  23.160  62.474  1.00  0.00           H
ATOM   4469  HZ2 LYS   286      38.384  23.816  63.179  1.00  0.00           H
ATOM   4470  HZ3 LYS   286      39.535  23.267  64.156  1.00  0.00           H
ATOM   4471  C   LYS   286      42.171  30.099  65.397  1.00  0.00           C
ATOM   4472  O   LYS   286      41.615  30.983  66.020  1.00  0.00           O
ATOM   4473  N   MET   287      43.437  29.779  65.597  1.00  0.00           N
ATOM   4474  H   MET   287      43.881  29.200  64.898  1.00  0.00           H
ATOM   4475  CA  MET   287      44.319  30.382  66.625  1.00  0.00           C
ATOM   4476  HA  MET   287      43.681  30.459  67.505  1.00  0.00           H
ATOM   4477  CB  MET   287      45.450  29.457  67.091  1.00  0.00           C
ATOM   4478  HB2 MET   287      45.004  28.482  66.896  1.00  0.00           H
ATOM   4479  HB3 MET   287      46.362  29.558  66.504  1.00  0.00           H
ATOM   4480  CG  MET   287      45.857  29.687  68.562  1.00  0.00           C
ATOM   4481  HG2 MET   287      46.039  30.735  68.803  1.00  0.00           H
ATOM   4482  HG3 MET   287      45.144  29.200  69.228  1.00  0.00           H
ATOM   4483  SD  MET   287      47.419  28.866  68.837  1.00  0.00           S
ATOM   4484  CE  MET   287      47.614  29.518  70.551  1.00  0.00           C
ATOM   4485  HE1 MET   287      47.295  28.797  71.304  1.00  0.00           H
ATOM   4486  HE2 MET   287      48.689  29.663  70.659  1.00  0.00           H
ATOM   4487  HE3 MET   287      47.153  30.484  70.757  1.00  0.00           H
ATOM   4488  C   MET   287      44.785  31.805  66.388  1.00  0.00           C
ATOM   4489  O   MET   287      45.170  32.452  67.381  1.00  0.00           O
ATOM   4490  N   SER   288      44.799  32.404  65.189  1.00  0.00           N
ATOM   4491  H   SER   288      44.610  31.777  64.421  1.00  0.00           H
ATOM   4492  CA  SER   288      45.042  33.862  64.955  1.00  0.00           C
ATOM   4493  HA  SER   288      45.125  34.339  65.932  1.00  0.00           H
ATOM   4494  CB  SER   288      46.328  34.006  64.166  1.00  0.00           C
ATOM   4495  HB2 SER   288      46.400  35.057  63.884  1.00  0.00           H
ATOM   4496  HB3 SER   288      47.142  33.607  64.772  1.00  0.00           H
ATOM   4497  OG  SER   288      46.192  33.390  62.911  1.00  0.00           O
ATOM   4498  HG  SER   288      46.151  32.436  63.008  1.00  0.00           H
ATOM   4499  C   SER   288      43.963  34.734  64.339  1.00  0.00           C
ATOM   4500  O   SER   288      44.139  35.975  64.172  1.00  0.00           O
ATOM   4501  N   SER   289      42.792  34.198  64.031  1.00  0.00           N
ATOM   4502  H   SER   289      42.641  33.219  64.230  1.00  0.00           H
ATOM   4503  CA  SER   289      41.737  34.941  63.274  1.00  0.00           C
ATOM   4504  HA  SER   289      42.238  35.661  62.627  1.00  0.00           H
ATOM   4505  CB  SER   289      41.080  33.884  62.333  1.00  0.00           C
ATOM   4506  HB2 SER   289      41.814  33.557  61.597  1.00  0.00           H
ATOM   4507  HB3 SER   289      40.514  33.149  62.904  1.00  0.00           H
ATOM   4508  OG  SER   289      40.193  34.476  61.499  1.00  0.00           O
ATOM   4509  HG  SER   289      40.493  35.343  61.219  1.00  0.00           H
ATOM   4510  C   SER   289      40.772  35.635  64.255  1.00  0.00           C
ATOM   4511  O   SER   289      40.439  35.170  65.338  1.00  0.00           O
ATOM   4512  N   GLY   290      40.237  36.747  63.728  1.00  0.00           N
ATOM   4513  H   GLY   290      40.463  36.875  62.752  1.00  0.00           H
ATOM   4514  CA  GLY   290      39.175  37.612  64.299  1.00  0.00           C
ATOM   4515  HA2 GLY   290      39.418  37.766  65.350  1.00  0.00           H
ATOM   4516  HA3 GLY   290      39.102  38.570  63.783  1.00  0.00           H
ATOM   4517  C   GLY   290      37.670  37.110  64.306  1.00  0.00           C
ATOM   4518  O   GLY   290      36.770  37.867  64.591  1.00  0.00           O
ATOM   4519  N   TYR   291      37.468  35.808  64.111  1.00  0.00           N
ATOM   4520  H   TYR   291      38.250  35.220  63.860  1.00  0.00           H
ATOM   4521  CA  TYR   291      36.123  35.167  64.376  1.00  0.00           C
ATOM   4522  HA  TYR   291      35.422  35.987  64.221  1.00  0.00           H
ATOM   4523  CB  TYR   291      35.928  34.176  63.227  1.00  0.00           C
ATOM   4524  HB2 TYR   291      36.165  34.688  62.294  1.00  0.00           H
ATOM   4525  HB3 TYR   291      36.781  33.496  63.228  1.00  0.00           H
ATOM   4526  CG  TYR   291      34.532  33.605  63.103  1.00  0.00           C
ATOM   4527  CD1 TYR   291      34.243  32.353  63.732  1.00  0.00           C
ATOM   4528  HD1 TYR   291      34.938  31.841  64.381  1.00  0.00           H
ATOM   4529  CE1 TYR   291      33.024  31.736  63.611  1.00  0.00           C
ATOM   4530  HE1 TYR   291      32.839  30.774  64.065  1.00  0.00           H
ATOM   4531  CZ  TYR   291      32.023  32.286  62.834  1.00  0.00           C
ATOM   4532  OH  TYR   291      30.751  31.767  62.680  1.00  0.00           O
ATOM   4533  HH  TYR   291      30.772  30.810  62.755  1.00  0.00           H
ATOM   4534  CE2 TYR   291      32.256  33.545  62.208  1.00  0.00           C
ATOM   4535  HE2 TYR   291      31.503  34.014  61.593  1.00  0.00           H
ATOM   4536  CD2 TYR   291      33.562  34.140  62.309  1.00  0.00           C
ATOM   4537  HD2 TYR   291      33.690  35.099  61.826  1.00  0.00           H
ATOM   4538  C   TYR   291      35.910  34.682  65.793  1.00  0.00           C
ATOM   4539  O   TYR   291      34.812  34.472  66.324  1.00  0.00           O
ATOM   4540  N   TYR   292      37.021  34.440  66.485  1.00  0.00           N
ATOM   4541  H   TYR   292      37.862  34.447  65.926  1.00  0.00           H
ATOM   4542  CA  TYR   292      36.961  33.497  67.640  1.00  0.00           C
ATOM   4543  HA  TYR   292      35.967  33.051  67.671  1.00  0.00           H
ATOM   4544  CB  TYR   292      37.861  32.267  67.433  1.00  0.00           C
ATOM   4545  HB2 TYR   292      38.917  32.475  67.600  1.00  0.00           H
ATOM   4546  HB3 TYR   292      37.688  31.523  68.209  1.00  0.00           H
ATOM   4547  CG  TYR   292      37.630  31.662  66.111  1.00  0.00           C
ATOM   4548  CD1 TYR   292      36.645  30.674  65.995  1.00  0.00           C
ATOM   4549  HD1 TYR   292      36.082  30.479  66.897  1.00  0.00           H
ATOM   4550  CE1 TYR   292      36.512  29.997  64.762  1.00  0.00           C
ATOM   4551  HE1 TYR   292      35.820  29.170  64.704  1.00  0.00           H
ATOM   4552  CZ  TYR   292      37.304  30.360  63.669  1.00  0.00           C
ATOM   4553  OH  TYR   292      37.047  29.666  62.477  1.00  0.00           O
ATOM   4554  HH  TYR   292      37.258  30.204  61.709  1.00  0.00           H
ATOM   4555  CE2 TYR   292      38.320  31.293  63.784  1.00  0.00           C
ATOM   4556  HE2 TYR   292      38.949  31.467  62.923  1.00  0.00           H
ATOM   4557  CD2 TYR   292      38.559  31.885  65.021  1.00  0.00           C
ATOM   4558  HD2 TYR   292      39.373  32.591  65.100  1.00  0.00           H
ATOM   4559  C   TYR   292      37.153  34.086  69.040  1.00  0.00           C
ATOM   4560  O   TYR   292      36.785  33.460  70.053  1.00  0.00           O
ATOM   4561  N   LEU   293      37.712  35.279  69.070  1.00  0.00           N
ATOM   4562  H   LEU   293      37.721  35.831  68.223  1.00  0.00           H
ATOM   4563  CA  LEU   293      38.225  35.925  70.264  1.00  0.00           C
ATOM   4564  HA  LEU   293      39.065  35.330  70.621  1.00  0.00           H
ATOM   4565  CB  LEU   293      38.749  37.235  69.775  1.00  0.00           C
ATOM   4566  HB2 LEU   293      37.851  37.756  69.441  1.00  0.00           H
ATOM   4567  HB3 LEU   293      39.045  37.773  70.675  1.00  0.00           H
ATOM   4568  CG  LEU   293      39.903  37.319  68.763  1.00  0.00           C
ATOM   4569  HG  LEU   293      39.662  37.171  67.712  1.00  0.00           H
ATOM   4570  CD1 LEU   293      40.635  38.651  68.847  1.00  0.00           C
ATOM   4571 HD11 LEU   293      40.004  39.528  68.708  1.00  0.00           H
ATOM   4572 HD12 LEU   293      41.421  38.685  68.091  1.00  0.00           H
ATOM   4573 HD13 LEU   293      41.072  38.651  69.845  1.00  0.00           H
ATOM   4574  CD2 LEU   293      40.973  36.248  69.008  1.00  0.00           C
ATOM   4575 HD21 LEU   293      40.646  35.210  69.049  1.00  0.00           H
ATOM   4576 HD22 LEU   293      41.741  36.302  68.237  1.00  0.00           H
ATOM   4577 HD23 LEU   293      41.505  36.317  69.957  1.00  0.00           H
ATOM   4578  C   LEU   293      37.120  36.220  71.379  1.00  0.00           C
ATOM   4579  O   LEU   293      37.360  36.226  72.587  1.00  0.00           O
ATOM   4580  N   GLY   294      35.890  36.408  70.923  1.00  0.00           N
ATOM   4581  H   GLY   294      35.600  36.442  69.957  1.00  0.00           H
ATOM   4582  CA  GLY   294      34.786  36.734  71.796  1.00  0.00           C
ATOM   4583  HA2 GLY   294      34.961  37.587  72.451  1.00  0.00           H
ATOM   4584  HA3 GLY   294      33.956  37.002  71.142  1.00  0.00           H
ATOM   4585  C   GLY   294      34.282  35.489  72.562  1.00  0.00           C
ATOM   4586  O   GLY   294      34.109  35.460  73.786  1.00  0.00           O
ATOM   4587  N   GLU   295      34.184  34.366  71.809  1.00  0.00           N
ATOM   4588  H   GLU   295      34.210  34.490  70.807  1.00  0.00           H
ATOM   4589  CA  GLU   295      34.002  33.002  72.327  1.00  0.00           C
ATOM   4590  HA  GLU   295      33.118  32.950  72.963  1.00  0.00           H
ATOM   4591  CB  GLU   295      33.746  32.092  71.069  1.00  0.00           C
ATOM   4592  HB2 GLU   295      33.152  32.553  70.279  1.00  0.00           H
ATOM   4593  HB3 GLU   295      34.707  32.050  70.557  1.00  0.00           H
ATOM   4594  CG  GLU   295      33.524  30.581  71.408  1.00  0.00           C
ATOM   4595  HG2 GLU   295      33.363  29.920  70.555  1.00  0.00           H
ATOM   4596  HG3 GLU   295      34.413  30.083  71.796  1.00  0.00           H
ATOM   4597  CD  GLU   295      32.262  30.392  72.330  1.00  0.00           C
ATOM   4598  OE1 GLU   295      31.459  31.260  72.269  1.00  0.00           O
ATOM   4599  OE2 GLU   295      32.147  29.321  73.001  1.00  0.00           O
ATOM   4600  C   GLU   295      35.120  32.562  73.291  1.00  0.00           C
ATOM   4601  O   GLU   295      34.855  31.894  74.320  1.00  0.00           O
ATOM   4602  N   ILE   296      36.358  32.926  73.026  1.00  0.00           N
ATOM   4603  H   ILE   296      36.547  33.497  72.215  1.00  0.00           H
ATOM   4604  CA  ILE   296      37.459  32.533  73.958  1.00  0.00           C
ATOM   4605  HA  ILE   296      37.339  31.451  74.020  1.00  0.00           H
ATOM   4606  CB  ILE   296      38.894  32.957  73.415  1.00  0.00           C
ATOM   4607  HB  ILE   296      38.817  34.026  73.215  1.00  0.00           H
ATOM   4608  CG2 ILE   296      40.076  32.648  74.389  1.00  0.00           C
ATOM   4609 HG21 ILE   296      39.930  31.635  74.764  1.00  0.00           H
ATOM   4610 HG22 ILE   296      39.961  33.364  75.203  1.00  0.00           H
ATOM   4611 HG23 ILE   296      41.040  32.780  73.899  1.00  0.00           H
ATOM   4612  CG1 ILE   296      39.169  32.154  72.160  1.00  0.00           C
ATOM   4613 HG12 ILE   296      39.314  31.127  72.492  1.00  0.00           H
ATOM   4614 HG13 ILE   296      38.354  32.291  71.449  1.00  0.00           H
ATOM   4615  CD1 ILE   296      40.361  32.650  71.392  1.00  0.00           C
ATOM   4616 HD11 ILE   296      40.285  32.340  70.350  1.00  0.00           H
ATOM   4617 HD12 ILE   296      41.248  32.148  71.777  1.00  0.00           H
ATOM   4618 HD13 ILE   296      40.468  33.733  71.464  1.00  0.00           H
ATOM   4619  C   ILE   296      37.295  33.244  75.312  1.00  0.00           C
ATOM   4620  O   ILE   296      37.316  32.510  76.346  1.00  0.00           O
ATOM   4621  N   LEU   297      36.822  34.541  75.321  1.00  0.00           N
ATOM   4622  H   LEU   297      36.725  35.041  74.449  1.00  0.00           H
ATOM   4623  CA  LEU   297      36.500  35.416  76.484  1.00  0.00           C
ATOM   4624  HA  LEU   297      37.353  35.476  77.161  1.00  0.00           H
ATOM   4625  CB  LEU   297      36.360  36.861  75.838  1.00  0.00           C
ATOM   4626  HB2 LEU   297      37.179  37.000  75.132  1.00  0.00           H
ATOM   4627  HB3 LEU   297      35.463  36.876  75.218  1.00  0.00           H
ATOM   4628  CG  LEU   297      35.968  37.867  76.912  1.00  0.00           C
ATOM   4629  HG  LEU   297      35.162  37.453  77.517  1.00  0.00           H
ATOM   4630  CD1 LEU   297      37.130  38.233  77.812  1.00  0.00           C
ATOM   4631 HD11 LEU   297      37.408  37.389  78.444  1.00  0.00           H
ATOM   4632 HD12 LEU   297      36.871  38.977  78.566  1.00  0.00           H
ATOM   4633 HD13 LEU   297      37.982  38.683  77.303  1.00  0.00           H
ATOM   4634  CD2 LEU   297      35.303  39.123  76.275  1.00  0.00           C
ATOM   4635 HD21 LEU   297      34.684  38.892  75.408  1.00  0.00           H
ATOM   4636 HD22 LEU   297      34.669  39.597  77.023  1.00  0.00           H
ATOM   4637 HD23 LEU   297      36.040  39.869  75.978  1.00  0.00           H
ATOM   4638  C   LEU   297      35.260  34.806  77.134  1.00  0.00           C
ATOM   4639  O   LEU   297      35.251  34.619  78.354  1.00  0.00           O
ATOM   4640  N   ARG   298      34.226  34.428  76.404  1.00  0.00           N
ATOM   4641  H   ARG   298      34.202  34.584  75.407  1.00  0.00           H
ATOM   4642  CA  ARG   298      33.013  33.868  77.051  1.00  0.00           C
ATOM   4643  HA  ARG   298      32.660  34.551  77.824  1.00  0.00           H
ATOM   4644  CB  ARG   298      32.039  33.548  75.830  1.00  0.00           C
ATOM   4645  HB2 ARG   298      32.091  34.360  75.102  1.00  0.00           H
ATOM   4646  HB3 ARG   298      32.317  32.599  75.373  1.00  0.00           H
ATOM   4647  CG  ARG   298      30.582  33.477  76.290  1.00  0.00           C
ATOM   4648  HG2 ARG   298      30.483  32.829  77.160  1.00  0.00           H
ATOM   4649  HG3 ARG   298      30.197  34.469  76.530  1.00  0.00           H
ATOM   4650  CD  ARG   298      29.757  32.835  75.146  1.00  0.00           C
ATOM   4651  HD2 ARG   298      28.705  32.848  75.433  1.00  0.00           H
ATOM   4652  HD3 ARG   298      29.710  33.421  74.229  1.00  0.00           H
ATOM   4653  NE  ARG   298      30.219  31.514  74.819  1.00  0.00           N
ATOM   4654  HE  ARG   298      30.700  31.423  73.936  1.00  0.00           H
ATOM   4655  CZ  ARG   298      29.829  30.375  75.398  1.00  0.00           C
ATOM   4656  NH1 ARG   298      28.937  30.274  76.269  1.00  0.00           N
ATOM   4657 HH11 ARG   298      28.540  31.123  76.643  1.00  0.00           H
ATOM   4658 HH12 ARG   298      28.595  29.355  76.510  1.00  0.00           H
ATOM   4659  NH2 ARG   298      30.417  29.276  75.039  1.00  0.00           N
ATOM   4660 HH21 ARG   298      31.064  29.273  74.263  1.00  0.00           H
ATOM   4661 HH22 ARG   298      30.422  28.489  75.671  1.00  0.00           H
ATOM   4662  C   ARG   298      33.314  32.567  77.747  1.00  0.00           C
ATOM   4663  O   ARG   298      32.831  32.371  78.852  1.00  0.00           O
ATOM   4664  N   LEU   299      34.080  31.661  77.174  1.00  0.00           N
ATOM   4665  H   LEU   299      34.521  31.983  76.324  1.00  0.00           H
ATOM   4666  CA  LEU   299      34.411  30.379  77.766  1.00  0.00           C
ATOM   4667  HA  LEU   299      33.497  29.940  78.167  1.00  0.00           H
ATOM   4668  CB  LEU   299      35.238  29.444  76.772  1.00  0.00           C
ATOM   4669  HB2 LEU   299      36.099  30.006  76.408  1.00  0.00           H
ATOM   4670  HB3 LEU   299      35.709  28.667  77.373  1.00  0.00           H
ATOM   4671  CG  LEU   299      34.433  28.787  75.634  1.00  0.00           C
ATOM   4672  HG  LEU   299      33.709  29.511  75.261  1.00  0.00           H
ATOM   4673  CD1 LEU   299      35.415  28.548  74.478  1.00  0.00           C
ATOM   4674 HD11 LEU   299      36.148  27.811  74.805  1.00  0.00           H
ATOM   4675 HD12 LEU   299      35.847  29.528  74.273  1.00  0.00           H
ATOM   4676 HD13 LEU   299      34.864  28.312  73.568  1.00  0.00           H
ATOM   4677  CD2 LEU   299      33.690  27.497  75.989  1.00  0.00           C
ATOM   4678 HD21 LEU   299      32.949  27.208  75.243  1.00  0.00           H
ATOM   4679 HD22 LEU   299      34.440  26.705  75.995  1.00  0.00           H
ATOM   4680 HD23 LEU   299      33.268  27.682  76.976  1.00  0.00           H
ATOM   4681  C   LEU   299      35.311  30.665  79.019  1.00  0.00           C
ATOM   4682  O   LEU   299      35.246  30.097  80.066  1.00  0.00           O
ATOM   4683  N   ALA   300      36.203  31.603  78.875  1.00  0.00           N
ATOM   4684  H   ALA   300      36.256  31.986  77.942  1.00  0.00           H
ATOM   4685  CA  ALA   300      37.138  31.969  79.966  1.00  0.00           C
ATOM   4686  HA  ALA   300      37.738  31.087  80.192  1.00  0.00           H
ATOM   4687  CB  ALA   300      38.158  32.917  79.419  1.00  0.00           C
ATOM   4688  HB1 ALA   300      37.645  33.843  79.161  1.00  0.00           H
ATOM   4689  HB2 ALA   300      38.717  32.451  78.607  1.00  0.00           H
ATOM   4690  HB3 ALA   300      38.845  33.233  80.203  1.00  0.00           H
ATOM   4691  C   ALA   300      36.516  32.619  81.203  1.00  0.00           C
ATOM   4692  O   ALA   300      36.840  32.236  82.278  1.00  0.00           O
ATOM   4693  N   LEU   301      35.580  33.542  81.083  1.00  0.00           N
ATOM   4694  H   LEU   301      35.432  33.936  80.164  1.00  0.00           H
ATOM   4695  CA  LEU   301      34.664  34.078  82.115  1.00  0.00           C
ATOM   4696  HA  LEU   301      35.439  34.364  82.826  1.00  0.00           H
ATOM   4697  CB  LEU   301      33.968  35.373  81.644  1.00  0.00           C
ATOM   4698  HB2 LEU   301      33.378  35.129  80.761  1.00  0.00           H
ATOM   4699  HB3 LEU   301      33.384  35.809  82.454  1.00  0.00           H
ATOM   4700  CG  LEU   301      34.966  36.458  81.302  1.00  0.00           C
ATOM   4701  HG  LEU   301      35.826  36.071  80.756  1.00  0.00           H
ATOM   4702  CD1 LEU   301      34.196  37.459  80.512  1.00  0.00           C
ATOM   4703 HD11 LEU   301      33.440  37.913  81.153  1.00  0.00           H
ATOM   4704 HD12 LEU   301      33.865  37.012  79.576  1.00  0.00           H
ATOM   4705 HD13 LEU   301      34.825  38.255  80.113  1.00  0.00           H
ATOM   4706  CD2 LEU   301      35.583  37.187  82.544  1.00  0.00           C
ATOM   4707 HD21 LEU   301      34.847  37.542  83.267  1.00  0.00           H
ATOM   4708 HD22 LEU   301      36.336  36.599  83.068  1.00  0.00           H
ATOM   4709 HD23 LEU   301      36.007  38.142  82.234  1.00  0.00           H
ATOM   4710  C   LEU   301      33.723  32.953  82.710  1.00  0.00           C
ATOM   4711  O   LEU   301      33.513  32.845  83.911  1.00  0.00           O
ATOM   4712  N   MET   302      33.244  32.050  81.842  1.00  0.00           N
ATOM   4713  H   MET   302      33.426  32.050  80.849  1.00  0.00           H
ATOM   4714  CA  MET   302      32.379  30.923  82.245  1.00  0.00           C
ATOM   4715  HA  MET   302      31.618  31.293  82.931  1.00  0.00           H
ATOM   4716  CB  MET   302      31.702  30.385  80.975  1.00  0.00           C
ATOM   4717  HB2 MET   302      31.421  31.247  80.369  1.00  0.00           H
ATOM   4718  HB3 MET   302      32.400  29.950  80.261  1.00  0.00           H
ATOM   4719  CG  MET   302      30.436  29.495  81.167  1.00  0.00           C
ATOM   4720  HG2 MET   302      30.152  29.236  80.147  1.00  0.00           H
ATOM   4721  HG3 MET   302      30.573  28.651  81.843  1.00  0.00           H
ATOM   4722  SD  MET   302      28.925  30.319  81.879  1.00  0.00           S
ATOM   4723  CE  MET   302      27.879  28.851  81.717  1.00  0.00           C
ATOM   4724  HE1 MET   302      27.903  28.369  80.740  1.00  0.00           H
ATOM   4725  HE2 MET   302      28.282  28.096  82.392  1.00  0.00           H
ATOM   4726  HE3 MET   302      26.853  29.196  81.849  1.00  0.00           H
ATOM   4727  C   MET   302      33.013  29.788  82.990  1.00  0.00           C
ATOM   4728  O   MET   302      32.416  29.040  83.755  1.00  0.00           O
ATOM   4729  N   ASP   303      34.330  29.645  82.947  1.00  0.00           N
ATOM   4730  H   ASP   303      34.756  30.191  82.210  1.00  0.00           H
ATOM   4731  CA  ASP   303      35.316  28.827  83.669  1.00  0.00           C
ATOM   4732  HA  ASP   303      34.814  27.860  83.699  1.00  0.00           H
ATOM   4733  CB  ASP   303      36.572  28.649  82.733  1.00  0.00           C
ATOM   4734  HB2 ASP   303      36.299  28.186  81.784  1.00  0.00           H
ATOM   4735  HB3 ASP   303      36.992  29.618  82.467  1.00  0.00           H
ATOM   4736  CG  ASP   303      37.644  27.777  83.313  1.00  0.00           C
ATOM   4737  OD1 ASP   303      38.816  28.079  83.071  1.00  0.00           O
ATOM   4738  OD2 ASP   303      37.300  26.742  83.944  1.00  0.00           O
ATOM   4739  C   ASP   303      35.540  29.435  85.117  1.00  0.00           C
ATOM   4740  O   ASP   303      35.365  28.719  86.115  1.00  0.00           O
ATOM   4741  N   MET   304      35.855  30.736  85.190  1.00  0.00           N
ATOM   4742  H   MET   304      35.833  31.207  84.296  1.00  0.00           H
ATOM   4743  CA  MET   304      36.011  31.569  86.447  1.00  0.00           C
ATOM   4744  HA  MET   304      36.656  31.093  87.186  1.00  0.00           H
ATOM   4745  CB  MET   304      36.418  33.024  86.283  1.00  0.00           C
ATOM   4746  HB2 MET   304      35.742  33.373  85.502  1.00  0.00           H
ATOM   4747  HB3 MET   304      36.344  33.564  87.226  1.00  0.00           H
ATOM   4748  CG  MET   304      37.896  33.219  85.905  1.00  0.00           C
ATOM   4749  HG2 MET   304      38.140  32.563  85.070  1.00  0.00           H
ATOM   4750  HG3 MET   304      38.075  34.242  85.570  1.00  0.00           H
ATOM   4751  SD  MET   304      39.129  32.786  87.085  1.00  0.00           S
ATOM   4752  CE  MET   304      39.691  31.106  86.757  1.00  0.00           C
ATOM   4753  HE1 MET   304      40.177  31.231  85.790  1.00  0.00           H
ATOM   4754  HE2 MET   304      40.472  30.772  87.441  1.00  0.00           H
ATOM   4755  HE3 MET   304      38.801  30.476  86.767  1.00  0.00           H
ATOM   4756  C   MET   304      34.768  31.600  87.258  1.00  0.00           C
ATOM   4757  O   MET   304      34.785  31.332  88.479  1.00  0.00           O
ATOM   4758  N   TYR   305      33.630  31.697  86.523  1.00  0.00           N
ATOM   4759  H   TYR   305      33.712  31.944  85.547  1.00  0.00           H
ATOM   4760  CA  TYR   305      32.252  31.609  87.121  1.00  0.00           C
ATOM   4761  HA  TYR   305      32.163  32.326  87.937  1.00  0.00           H
ATOM   4762  CB  TYR   305      31.217  31.928  85.995  1.00  0.00           C
ATOM   4763  HB2 TYR   305      31.186  32.983  85.728  1.00  0.00           H
ATOM   4764  HB3 TYR   305      31.569  31.404  85.107  1.00  0.00           H
ATOM   4765  CG  TYR   305      29.796  31.448  86.273  1.00  0.00           C
ATOM   4766  CD1 TYR   305      29.060  32.054  87.274  1.00  0.00           C
ATOM   4767  HD1 TYR   305      29.450  32.877  87.857  1.00  0.00           H
ATOM   4768  CE1 TYR   305      27.781  31.578  87.621  1.00  0.00           C
ATOM   4769  HE1 TYR   305      27.292  32.083  88.440  1.00  0.00           H
ATOM   4770  CZ  TYR   305      27.260  30.463  86.935  1.00  0.00           C
ATOM   4771  OH  TYR   305      25.968  30.062  87.039  1.00  0.00           O
ATOM   4772  HH  TYR   305      25.547  30.701  87.619  1.00  0.00           H
ATOM   4773  CE2 TYR   305      28.033  29.807  85.972  1.00  0.00           C
ATOM   4774  HE2 TYR   305      27.787  28.842  85.555  1.00  0.00           H
ATOM   4775  CD2 TYR   305      29.288  30.291  85.648  1.00  0.00           C
ATOM   4776  HD2 TYR   305      29.891  29.790  84.905  1.00  0.00           H
ATOM   4777  C   TYR   305      31.980  30.224  87.701  1.00  0.00           C
ATOM   4778  O   TYR   305      31.317  30.169  88.748  1.00  0.00           O
ATOM   4779  N   LYS   306      32.488  29.174  87.044  1.00  0.00           N
ATOM   4780  H   LYS   306      33.081  29.224  86.227  1.00  0.00           H
ATOM   4781  CA  LYS   306      32.211  27.899  87.699  1.00  0.00           C
ATOM   4782  HA  LYS   306      31.164  27.805  87.987  1.00  0.00           H
ATOM   4783  CB  LYS   306      32.498  26.816  86.726  1.00  0.00           C
ATOM   4784  HB2 LYS   306      33.361  26.941  86.072  1.00  0.00           H
ATOM   4785  HB3 LYS   306      32.598  25.927  87.348  1.00  0.00           H
ATOM   4786  CG  LYS   306      31.248  26.615  85.823  1.00  0.00           C
ATOM   4787  HG2 LYS   306      30.382  26.409  86.451  1.00  0.00           H
ATOM   4788  HG3 LYS   306      31.044  27.546  85.294  1.00  0.00           H
ATOM   4789  CD  LYS   306      31.674  25.558  84.848  1.00  0.00           C
ATOM   4790  HD2 LYS   306      32.638  25.770  84.386  1.00  0.00           H
ATOM   4791  HD3 LYS   306      31.845  24.698  85.497  1.00  0.00           H
ATOM   4792  CE  LYS   306      30.615  25.190  83.867  1.00  0.00           C
ATOM   4793  HE2 LYS   306      30.186  26.087  83.418  1.00  0.00           H
ATOM   4794  HE3 LYS   306      30.928  24.645  82.978  1.00  0.00           H
ATOM   4795  NZ  LYS   306      29.505  24.434  84.390  1.00  0.00           N
ATOM   4796  HZ1 LYS   306      29.058  24.041  83.574  1.00  0.00           H
ATOM   4797  HZ2 LYS   306      28.852  25.007  84.906  1.00  0.00           H
ATOM   4798  HZ3 LYS   306      29.794  23.582  84.850  1.00  0.00           H
ATOM   4799  C   LYS   306      33.126  27.675  88.935  1.00  0.00           C
ATOM   4800  O   LYS   306      32.567  27.105  89.876  1.00  0.00           O
ATOM   4801  N   GLN   307      34.341  28.215  89.012  1.00  0.00           N
ATOM   4802  H   GLN   307      34.715  28.580  88.147  1.00  0.00           H
ATOM   4803  CA  GLN   307      35.260  28.264  90.207  1.00  0.00           C
ATOM   4804  HA  GLN   307      35.229  27.231  90.552  1.00  0.00           H
ATOM   4805  CB  GLN   307      36.741  28.540  89.835  1.00  0.00           C
ATOM   4806  HB2 GLN   307      36.846  29.549  89.438  1.00  0.00           H
ATOM   4807  HB3 GLN   307      37.499  28.515  90.619  1.00  0.00           H
ATOM   4808  CG  GLN   307      37.221  27.527  88.759  1.00  0.00           C
ATOM   4809  HG2 GLN   307      37.204  26.507  89.145  1.00  0.00           H
ATOM   4810  HG3 GLN   307      36.670  27.491  87.820  1.00  0.00           H
ATOM   4811  CD  GLN   307      38.714  27.673  88.381  1.00  0.00           C
ATOM   4812  OE1 GLN   307      39.410  28.618  88.719  1.00  0.00           O
ATOM   4813  NE2 GLN   307      39.380  26.672  87.831  1.00  0.00           N
ATOM   4814 HE21 GLN   307      40.380  26.805  87.770  1.00  0.00           H
ATOM   4815 HE22 GLN   307      38.951  25.802  87.549  1.00  0.00           H
ATOM   4816  C   GLN   307      34.710  29.157  91.309  1.00  0.00           C
ATOM   4817  O   GLN   307      35.274  29.237  92.476  1.00  0.00           O
ATOM   4818  N   GLY   308      33.670  29.982  90.985  1.00  0.00           N
ATOM   4819  H   GLY   308      33.353  30.126  90.037  1.00  0.00           H
ATOM   4820  CA  GLY   308      32.993  30.789  91.977  1.00  0.00           C
ATOM   4821  HA2 GLY   308      32.040  30.941  91.469  1.00  0.00           H
ATOM   4822  HA3 GLY   308      32.893  30.244  92.916  1.00  0.00           H
ATOM   4823  C   GLY   308      33.524  32.176  92.224  1.00  0.00           C
ATOM   4824  O   GLY   308      33.068  32.835  93.110  1.00  0.00           O
ATOM   4825  N   PHE   309      34.492  32.619  91.368  1.00  0.00           N
ATOM   4826  H   PHE   309      34.788  32.022  90.609  1.00  0.00           H
ATOM   4827  CA  PHE   309      35.222  33.917  91.489  1.00  0.00           C
ATOM   4828  HA  PHE   309      35.348  34.091  92.558  1.00  0.00           H
ATOM   4829  CB  PHE   309      36.596  33.863  90.801  1.00  0.00           C
ATOM   4830  HB2 PHE   309      36.519  33.491  89.779  1.00  0.00           H
ATOM   4831  HB3 PHE   309      36.907  34.904  90.709  1.00  0.00           H
ATOM   4832  CG  PHE   309      37.637  33.050  91.518  1.00  0.00           C
ATOM   4833  CD1 PHE   309      38.573  33.634  92.408  1.00  0.00           C
ATOM   4834  HD1 PHE   309      38.653  34.710  92.473  1.00  0.00           H
ATOM   4835  CE1 PHE   309      39.519  32.844  93.040  1.00  0.00           C
ATOM   4836  HE1 PHE   309      40.253  33.352  93.649  1.00  0.00           H
ATOM   4837  CZ  PHE   309      39.584  31.462  92.775  1.00  0.00           C
ATOM   4838  HZ  PHE   309      40.342  30.879  93.278  1.00  0.00           H
ATOM   4839  CE2 PHE   309      38.617  30.822  91.996  1.00  0.00           C
ATOM   4840  HE2 PHE   309      38.644  29.771  91.748  1.00  0.00           H
ATOM   4841  CD2 PHE   309      37.653  31.662  91.340  1.00  0.00           C
ATOM   4842  HD2 PHE   309      36.915  31.252  90.666  1.00  0.00           H
ATOM   4843  C   PHE   309      34.500  35.153  90.964  1.00  0.00           C
ATOM   4844  O   PHE   309      34.651  36.230  91.490  1.00  0.00           O
ATOM   4845  N   ILE   310      33.647  35.048  89.922  1.00  0.00           N
ATOM   4846  H   ILE   310      33.193  34.168  89.721  1.00  0.00           H
ATOM   4847  CA  ILE   310      32.876  36.116  89.328  1.00  0.00           C
ATOM   4848  HA  ILE   310      32.751  36.913  90.063  1.00  0.00           H
ATOM   4849  CB  ILE   310      33.653  36.714  88.083  1.00  0.00           C
ATOM   4850  HB  ILE   310      33.152  37.626  87.758  1.00  0.00           H
ATOM   4851  CG2 ILE   310      35.100  37.141  88.443  1.00  0.00           C
ATOM   4852 HG21 ILE   310      35.779  36.361  88.785  1.00  0.00           H
ATOM   4853 HG22 ILE   310      35.122  37.934  89.190  1.00  0.00           H
ATOM   4854 HG23 ILE   310      35.556  37.600  87.566  1.00  0.00           H
ATOM   4855  CG1 ILE   310      33.649  35.701  86.936  1.00  0.00           C
ATOM   4856 HG12 ILE   310      34.318  34.887  87.217  1.00  0.00           H
ATOM   4857 HG13 ILE   310      32.691  35.192  86.833  1.00  0.00           H
ATOM   4858  CD1 ILE   310      33.988  36.152  85.511  1.00  0.00           C
ATOM   4859 HD11 ILE   310      33.808  35.390  84.752  1.00  0.00           H
ATOM   4860 HD12 ILE   310      35.022  36.498  85.519  1.00  0.00           H
ATOM   4861 HD13 ILE   310      33.361  37.026  85.333  1.00  0.00           H
ATOM   4862  C   ILE   310      31.452  35.628  88.982  1.00  0.00           C
ATOM   4863  O   ILE   310      31.192  34.412  89.052  1.00  0.00           O
ATOM   4864  N   PHE   311      30.615  36.583  88.600  1.00  0.00           N
ATOM   4865  H   PHE   311      30.787  37.561  88.787  1.00  0.00           H
ATOM   4866  CA  PHE   311      29.171  36.455  88.412  1.00  0.00           C
ATOM   4867  HA  PHE   311      28.770  37.467  88.359  1.00  0.00           H
ATOM   4868  CB  PHE   311      29.000  35.947  86.955  1.00  0.00           C
ATOM   4869  HB2 PHE   311      29.083  34.869  86.810  1.00  0.00           H
ATOM   4870  HB3 PHE   311      27.973  36.162  86.659  1.00  0.00           H
ATOM   4871  CG  PHE   311      29.625  36.641  85.732  1.00  0.00           C
ATOM   4872  CD1 PHE   311      30.082  37.948  85.719  1.00  0.00           C
ATOM   4873  HD1 PHE   311      30.068  38.500  86.647  1.00  0.00           H
ATOM   4874  CE1 PHE   311      30.838  38.413  84.598  1.00  0.00           C
ATOM   4875  HE1 PHE   311      31.400  39.334  84.647  1.00  0.00           H
ATOM   4876  CZ  PHE   311      31.071  37.544  83.529  1.00  0.00           C
ATOM   4877  HZ  PHE   311      31.646  37.855  82.668  1.00  0.00           H
ATOM   4878  CE2 PHE   311      30.595  36.200  83.504  1.00  0.00           C
ATOM   4879  HE2 PHE   311      30.791  35.507  82.699  1.00  0.00           H
ATOM   4880  CD2 PHE   311      29.960  35.796  84.652  1.00  0.00           C
ATOM   4881  HD2 PHE   311      29.826  34.732  84.780  1.00  0.00           H
ATOM   4882  C   PHE   311      28.349  35.648  89.394  1.00  0.00           C
ATOM   4883  O   PHE   311      27.343  35.011  89.043  1.00  0.00           O
ATOM   4884  N   LYS   312      28.742  35.755  90.662  1.00  0.00           N
ATOM   4885  H   LYS   312      29.551  36.325  90.864  1.00  0.00           H
ATOM   4886  CA  LYS   312      28.096  35.188  91.860  1.00  0.00           C
ATOM   4887  HA  LYS   312      28.023  34.119  91.658  1.00  0.00           H
ATOM   4888  CB  LYS   312      28.911  35.557  93.133  1.00  0.00           C
ATOM   4889  HB2 LYS   312      29.973  35.548  92.888  1.00  0.00           H
ATOM   4890  HB3 LYS   312      28.532  36.521  93.474  1.00  0.00           H
ATOM   4891  CG  LYS   312      28.469  34.567  94.188  1.00  0.00           C
ATOM   4892  HG2 LYS   312      27.432  34.822  94.407  1.00  0.00           H
ATOM   4893  HG3 LYS   312      28.570  33.531  93.867  1.00  0.00           H
ATOM   4894  CD  LYS   312      29.122  34.717  95.523  1.00  0.00           C
ATOM   4895  HD2 LYS   312      29.028  33.733  95.980  1.00  0.00           H
ATOM   4896  HD3 LYS   312      30.158  34.978  95.304  1.00  0.00           H
ATOM   4897  CE  LYS   312      28.436  35.838  96.300  1.00  0.00           C
ATOM   4898  HE2 LYS   312      28.400  36.727  95.670  1.00  0.00           H
ATOM   4899  HE3 LYS   312      27.441  35.642  96.702  1.00  0.00           H
ATOM   4900  NZ  LYS   312      29.346  36.278  97.415  1.00  0.00           N
ATOM   4901  HZ1 LYS   312      29.002  37.187  97.693  1.00  0.00           H
ATOM   4902  HZ2 LYS   312      30.282  36.389  97.055  1.00  0.00           H
ATOM   4903  HZ3 LYS   312      29.295  35.612  98.172  1.00  0.00           H
ATOM   4904  C   LYS   312      26.552  35.599  91.906  1.00  0.00           C
ATOM   4905  O   LYS   312      26.195  36.743  91.723  1.00  0.00           O
ATOM   4906  N   ASN   313      25.693  34.625  92.067  1.00  0.00           N
ATOM   4907  H   ASN   313      25.969  33.703  92.374  1.00  0.00           H
ATOM   4908  CA  ASN   313      24.241  34.739  91.772  1.00  0.00           C
ATOM   4909  HA  ASN   313      23.871  33.741  91.535  1.00  0.00           H
ATOM   4910  CB  ASN   313      23.503  35.314  93.017  1.00  0.00           C
ATOM   4911  HB2 ASN   313      23.727  36.381  93.002  1.00  0.00           H
ATOM   4912  HB3 ASN   313      22.450  35.244  92.748  1.00  0.00           H
ATOM   4913  CG  ASN   313      23.752  34.583  94.335  1.00  0.00           C
ATOM   4914  OD1 ASN   313      24.821  34.465  94.861  1.00  0.00           O
ATOM   4915  ND2 ASN   313      22.693  34.128  94.950  1.00  0.00           N
ATOM   4916 HD21 ASN   313      21.770  34.305  94.581  1.00  0.00           H
ATOM   4917 HD22 ASN   313      22.736  33.843  95.918  1.00  0.00           H
ATOM   4918  C   ASN   313      23.832  35.496  90.451  1.00  0.00           C
ATOM   4919  O   ASN   313      22.722  36.087  90.352  1.00  0.00           O
ATOM   4920  N   GLN   314      24.509  35.402  89.332  1.00  0.00           N
ATOM   4921  H   GLN   314      25.445  35.028  89.379  1.00  0.00           H
ATOM   4922  CA  GLN   314      24.085  35.808  88.015  1.00  0.00           C
ATOM   4923  HA  GLN   314      23.327  36.589  88.079  1.00  0.00           H
ATOM   4924  CB  GLN   314      25.147  36.427  87.148  1.00  0.00           C
ATOM   4925  HB2 GLN   314      25.879  35.652  86.919  1.00  0.00           H
ATOM   4926  HB3 GLN   314      24.699  36.718  86.197  1.00  0.00           H
ATOM   4927  CG  GLN   314      25.734  37.741  87.778  1.00  0.00           C
ATOM   4928  HG2 GLN   314      26.242  37.396  88.679  1.00  0.00           H
ATOM   4929  HG3 GLN   314      26.399  38.209  87.053  1.00  0.00           H
ATOM   4930  CD  GLN   314      24.697  38.716  88.365  1.00  0.00           C
ATOM   4931  OE1 GLN   314      24.151  39.648  87.718  1.00  0.00           O
ATOM   4932  NE2 GLN   314      24.493  38.621  89.675  1.00  0.00           N
ATOM   4933 HE21 GLN   314      23.837  39.305  90.022  1.00  0.00           H
ATOM   4934 HE22 GLN   314      25.047  38.025  90.274  1.00  0.00           H
ATOM   4935  C   GLN   314      23.271  34.677  87.289  1.00  0.00           C
ATOM   4936  O   GLN   314      23.502  33.461  87.454  1.00  0.00           O
ATOM   4937  N   ASP   315      22.309  35.110  86.557  1.00  0.00           N
ATOM   4938  H   ASP   315      22.224  36.114  86.624  1.00  0.00           H
ATOM   4939  CA  ASP   315      21.722  34.339  85.443  1.00  0.00           C
ATOM   4940  HA  ASP   315      21.656  33.292  85.739  1.00  0.00           H
ATOM   4941  CB  ASP   315      20.321  34.769  85.076  1.00  0.00           C
ATOM   4942  HB2 ASP   315      19.642  34.547  85.899  1.00  0.00           H
ATOM   4943  HB3 ASP   315      20.246  35.817  84.784  1.00  0.00           H
ATOM   4944  CG  ASP   315      19.897  33.920  83.824  1.00  0.00           C
ATOM   4945  OD1 ASP   315      20.138  32.692  83.815  1.00  0.00           O
ATOM   4946  OD2 ASP   315      19.343  34.512  82.841  1.00  0.00           O
ATOM   4947  C   ASP   315      22.734  34.412  84.264  1.00  0.00           C
ATOM   4948  O   ASP   315      23.164  35.556  83.832  1.00  0.00           O
ATOM   4949  N   LEU   316      23.130  33.265  83.810  1.00  0.00           N
ATOM   4950  H   LEU   316      22.664  32.431  84.136  1.00  0.00           H
ATOM   4951  CA  LEU   316      24.032  33.018  82.670  1.00  0.00           C
ATOM   4952  HA  LEU   316      24.380  33.953  82.231  1.00  0.00           H
ATOM   4953  CB  LEU   316      25.227  32.193  83.141  1.00  0.00           C
ATOM   4954  HB2 LEU   316      24.871  31.377  83.769  1.00  0.00           H
ATOM   4955  HB3 LEU   316      25.654  31.757  82.237  1.00  0.00           H
ATOM   4956  CG  LEU   316      26.445  32.773  83.761  1.00  0.00           C
ATOM   4957  HG  LEU   316      27.089  31.917  83.958  1.00  0.00           H
ATOM   4958  CD1 LEU   316      27.120  33.752  82.764  1.00  0.00           C
ATOM   4959 HD11 LEU   316      26.521  34.651  82.618  1.00  0.00           H
ATOM   4960 HD12 LEU   316      27.246  33.196  81.836  1.00  0.00           H
ATOM   4961 HD13 LEU   316      28.106  34.148  83.010  1.00  0.00           H
ATOM   4962  CD2 LEU   316      26.129  33.537  85.058  1.00  0.00           C
ATOM   4963 HD21 LEU   316      25.653  34.490  84.824  1.00  0.00           H
ATOM   4964 HD22 LEU   316      25.389  33.008  85.657  1.00  0.00           H
ATOM   4965 HD23 LEU   316      27.086  33.585  85.578  1.00  0.00           H
ATOM   4966  C   LEU   316      23.281  32.339  81.467  1.00  0.00           C
ATOM   4967  O   LEU   316      23.917  32.088  80.436  1.00  0.00           O
ATOM   4968  N   SER   317      22.005  32.250  81.552  1.00  0.00           N
ATOM   4969  H   SER   317      21.524  32.407  82.426  1.00  0.00           H
ATOM   4970  CA  SER   317      21.286  31.547  80.408  1.00  0.00           C
ATOM   4971  HA  SER   317      21.731  30.553  80.372  1.00  0.00           H
ATOM   4972  CB  SER   317      19.836  31.365  80.991  1.00  0.00           C
ATOM   4973  HB2 SER   317      19.395  30.447  80.602  1.00  0.00           H
ATOM   4974  HB3 SER   317      19.967  31.271  82.069  1.00  0.00           H
ATOM   4975  OG  SER   317      18.924  32.509  80.857  1.00  0.00           O
ATOM   4976  HG  SER   317      19.197  33.199  81.465  1.00  0.00           H
ATOM   4977  C   SER   317      21.263  32.237  79.041  1.00  0.00           C
ATOM   4978  O   SER   317      20.556  31.706  78.131  1.00  0.00           O
ATOM   4979  N   LYS   318      21.739  33.466  78.918  1.00  0.00           N
ATOM   4980  H   LYS   318      21.792  33.886  79.835  1.00  0.00           H
ATOM   4981  CA  LYS   318      22.110  34.192  77.650  1.00  0.00           C
ATOM   4982  HA  LYS   318      21.648  33.673  76.811  1.00  0.00           H
ATOM   4983  CB  LYS   318      21.561  35.682  77.670  1.00  0.00           C
ATOM   4984  HB2 LYS   318      22.086  36.127  78.515  1.00  0.00           H
ATOM   4985  HB3 LYS   318      21.891  36.228  76.787  1.00  0.00           H
ATOM   4986  CG  LYS   318      20.015  35.859  77.926  1.00  0.00           C
ATOM   4987  HG2 LYS   318      19.521  35.358  77.094  1.00  0.00           H
ATOM   4988  HG3 LYS   318      19.828  35.274  78.828  1.00  0.00           H
ATOM   4989  CD  LYS   318      19.355  37.222  78.193  1.00  0.00           C
ATOM   4990  HD2 LYS   318      19.946  37.725  78.959  1.00  0.00           H
ATOM   4991  HD3 LYS   318      19.463  37.910  77.355  1.00  0.00           H
ATOM   4992  CE  LYS   318      17.941  37.030  78.733  1.00  0.00           C
ATOM   4993  HE2 LYS   318      18.019  36.393  79.614  1.00  0.00           H
ATOM   4994  HE3 LYS   318      17.534  37.999  79.022  1.00  0.00           H
ATOM   4995  NZ  LYS   318      17.047  36.393  77.767  1.00  0.00           N
ATOM   4996  HZ1 LYS   318      17.014  36.953  76.927  1.00  0.00           H
ATOM   4997  HZ2 LYS   318      16.192  36.266  78.289  1.00  0.00           H
ATOM   4998  HZ3 LYS   318      17.440  35.491  77.537  1.00  0.00           H
ATOM   4999  C   LYS   318      23.610  34.323  77.357  1.00  0.00           C
ATOM   5000  O   LYS   318      23.922  34.814  76.272  1.00  0.00           O
ATOM   5001  N   PHE   319      24.455  33.827  78.258  1.00  0.00           N
ATOM   5002  H   PHE   319      24.026  33.537  79.125  1.00  0.00           H
ATOM   5003  CA  PHE   319      25.932  33.836  78.077  1.00  0.00           C
ATOM   5004  HA  PHE   319      26.176  34.320  77.132  1.00  0.00           H
ATOM   5005  CB  PHE   319      26.522  34.620  79.277  1.00  0.00           C
ATOM   5006  HB2 PHE   319      25.866  35.482  79.399  1.00  0.00           H
ATOM   5007  HB3 PHE   319      26.296  33.963  80.117  1.00  0.00           H
ATOM   5008  CG  PHE   319      28.019  35.038  79.244  1.00  0.00           C
ATOM   5009  CD1 PHE   319      28.352  36.303  78.712  1.00  0.00           C
ATOM   5010  HD1 PHE   319      27.712  37.054  78.274  1.00  0.00           H
ATOM   5011  CE1 PHE   319      29.728  36.566  78.560  1.00  0.00           C
ATOM   5012  HE1 PHE   319      29.987  37.566  78.248  1.00  0.00           H
ATOM   5013  CZ  PHE   319      30.690  35.754  79.085  1.00  0.00           C
ATOM   5014  HZ  PHE   319      31.708  36.111  79.126  1.00  0.00           H
ATOM   5015  CE2 PHE   319      30.350  34.504  79.487  1.00  0.00           C
ATOM   5016  HE2 PHE   319      31.051  33.729  79.759  1.00  0.00           H
ATOM   5017  CD2 PHE   319      29.043  34.140  79.660  1.00  0.00           C
ATOM   5018  HD2 PHE   319      28.791  33.134  79.959  1.00  0.00           H
ATOM   5019  C   PHE   319      26.542  32.426  78.020  1.00  0.00           C
ATOM   5020  O   PHE   319      27.675  32.238  77.710  1.00  0.00           O
ATOM   5021  N   ASP   320      25.701  31.423  78.318  1.00  0.00           N
ATOM   5022  H   ASP   320      24.721  31.617  78.468  1.00  0.00           H
ATOM   5023  CA  ASP   320      25.963  30.004  78.415  1.00  0.00           C
ATOM   5024  HA  ASP   320      26.861  29.889  79.023  1.00  0.00           H
ATOM   5025  CB  ASP   320      24.769  29.271  79.150  1.00  0.00           C
ATOM   5026  HB2 ASP   320      25.107  28.236  79.201  1.00  0.00           H
ATOM   5027  HB3 ASP   320      24.772  29.655  80.170  1.00  0.00           H
ATOM   5028  CG  ASP   320      23.385  29.228  78.516  1.00  0.00           C
ATOM   5029  OD1 ASP   320      23.085  30.040  77.661  1.00  0.00           O
ATOM   5030  OD2 ASP   320      22.578  28.327  78.953  1.00  0.00           O
ATOM   5031  C   ASP   320      26.219  29.396  77.049  1.00  0.00           C
ATOM   5032  O   ASP   320      26.924  28.489  76.827  1.00  0.00           O
ATOM   5033  N   LYS   321      25.521  29.960  76.025  1.00  0.00           N
ATOM   5034  H   LYS   321      24.799  30.626  76.258  1.00  0.00           H
ATOM   5035  CA  LYS   321      25.524  29.380  74.647  1.00  0.00           C
ATOM   5036  HA  LYS   321      25.633  28.298  74.716  1.00  0.00           H
ATOM   5037  CB  LYS   321      24.098  29.536  74.031  1.00  0.00           C
ATOM   5038  HB2 LYS   321      23.392  29.119  74.751  1.00  0.00           H
[truncated: 179,177 more chars]
