# Supplementary material for: Worth the Weight: Sub-Pocket EXplorer (SubPEx), a Weighted Ensemble Method to Enhance Binding-Pocket Conformational Sampling
Source: J Chem Theory Comput. 2023 Aug 16;19(17):5677–89. doi: 10.1021/acs.jctc.3c00478 (PMC10500992; doi:10.1021/acs.jctc.3c00478)
Supplement: Supplementary file 2 — ct3c00478_si_002.zip [file ct3c00478_si_002.zip › clustered_structures/HXK2/brute-force/rep.c18.aligned.pdb]

HELIX    1   1 LYS      4  PHE     17  1                                  14
HELIX    2   2 THR     21  GLY     38  1                                  18
HELIX    3   3 ASP     99  ARG    102  1                                   4
HELIX    4   4 GLU    109  GLN    125  1                                  17
HELIX    5   5 VAL    172  ARG    182  1                                  11
HELIX    6   6 ASP    194  THR    205  1                                  12
HELIX    7   7 GLU    231  LEU    233  1                                   3
HELIX    8   8 TYR    253  SER    255  1                                   3
HELIX    9   9 LYS    267  GLU    274  1                                   8
HELIX   10  10 THR    283  LYS    286  1                                   4
HELIX   11  11 GLY    290  LYS    306  1                                  17
HELIX   12  12 SER    328  GLU    334  1                                   7
HELIX   13  13 GLU    342  PHE    352  1                                  11
HELIX   14  14 VAL    358  LYS    389  1                                  32
HELIX   15  15 PHE    410  TYR    422  1                                  13
HELIX   16  16 GLY    442  GLU    460  1                                  19
SHEET    1   1 1 SER    62  ASP    69  0
SHEET    2   2 1 LEU    75  GLY    83  0
SHEET    3   3 1 PHE    88  TYR    95  0
SHEET    4   4 1 ILE   134  THR   139  0
SHEET    5   5 1 ILE   186  ILE   192  0
SHEET    6   6 1 THR   209  PHE   215  0
SHEET    7   7 1 VAL   219  VAL   226  0
SHEET    8   8 1 PRO   246  ASN   250  0
SHEET    9   9 1 GLY   395  ASP   400  0
SHEET   10  10 1 ILE   434  PRO   438  0
CRYST1  150.170  145.591  167.902   5.86   4.74   8.30               1
ATOM      1  N   ASP     1      48.783  46.421  97.348  1.00  0.00           N
ATOM      2  H1  ASP     1      48.801  45.411  97.303  1.00  0.00           H
ATOM      3  H2  ASP     1      49.547  46.695  96.746  1.00  0.00           H
ATOM      4  H3  ASP     1      48.748  46.722  98.311  1.00  0.00           H
ATOM      5  CA  ASP     1      47.492  46.784  96.694  1.00  0.00           C
ATOM      6  HA  ASP     1      46.999  47.428  97.422  1.00  0.00           H
ATOM      7  CB  ASP     1      47.545  47.509  95.302  1.00  0.00           C
ATOM      8  HB2 ASP     1      47.582  46.736  94.534  1.00  0.00           H
ATOM      9  HB3 ASP     1      46.622  48.085  95.229  1.00  0.00           H
ATOM     10  CG  ASP     1      48.756  48.408  94.997  1.00  0.00           C
ATOM     11  OD1 ASP     1      49.810  48.077  95.574  1.00  0.00           O
ATOM     12  OD2 ASP     1      48.772  49.339  94.149  1.00  0.00           O
ATOM     13  C   ASP     1      46.641  45.547  96.603  1.00  0.00           C
ATOM     14  O   ASP     1      45.646  45.479  97.247  1.00  0.00           O
ATOM     15  N   VAL     2      47.021  44.486  95.824  1.00  0.00           N
ATOM     16  H   VAL     2      47.941  44.524  95.409  1.00  0.00           H
ATOM     17  CA  VAL     2      46.166  43.351  95.441  1.00  0.00           C
ATOM     18  HA  VAL     2      45.176  43.788  95.313  1.00  0.00           H
ATOM     19  CB  VAL     2      46.555  42.721  94.040  1.00  0.00           C
ATOM     20  HB  VAL     2      46.540  43.523  93.301  1.00  0.00           H
ATOM     21  CG1 VAL     2      47.985  42.078  94.008  1.00  0.00           C
ATOM     22 HG11 VAL     2      48.684  42.665  94.603  1.00  0.00           H
ATOM     23 HG12 VAL     2      47.923  41.109  94.504  1.00  0.00           H
ATOM     24 HG13 VAL     2      48.343  42.040  92.979  1.00  0.00           H
ATOM     25  CG2 VAL     2      45.618  41.600  93.454  1.00  0.00           C
ATOM     26 HG21 VAL     2      44.605  41.998  93.415  1.00  0.00           H
ATOM     27 HG22 VAL     2      45.690  40.697  94.060  1.00  0.00           H
ATOM     28 HG23 VAL     2      45.734  41.268  92.422  1.00  0.00           H
ATOM     29  C   VAL     2      46.106  42.336  96.615  1.00  0.00           C
ATOM     30  O   VAL     2      47.122  42.202  97.270  1.00  0.00           O
ATOM     31  N   PRO     3      45.024  41.560  96.819  1.00  0.00           N
ATOM     32  CD  PRO     3      43.652  41.791  96.358  1.00  0.00           C
ATOM     33  HD2 PRO     3      43.542  40.980  95.638  1.00  0.00           H
ATOM     34  HD3 PRO     3      43.494  42.808  96.002  1.00  0.00           H
ATOM     35  CG  PRO     3      42.712  41.640  97.552  1.00  0.00           C
ATOM     36  HG2 PRO     3      41.683  41.353  97.335  1.00  0.00           H
ATOM     37  HG3 PRO     3      42.751  42.579  98.101  1.00  0.00           H
ATOM     38  CB  PRO     3      43.423  40.503  98.199  1.00  0.00           C
ATOM     39  HB2 PRO     3      42.978  39.593  97.797  1.00  0.00           H
ATOM     40  HB3 PRO     3      43.331  40.420  99.282  1.00  0.00           H
ATOM     41  CA  PRO     3      44.989  40.586  97.872  1.00  0.00           C
ATOM     42  HA  PRO     3      45.625  40.958  98.675  1.00  0.00           H
ATOM     43  C   PRO     3      45.437  39.159  97.462  1.00  0.00           C
ATOM     44  O   PRO     3      45.480  38.846  96.239  1.00  0.00           O
ATOM     45  N   LYS     4      45.887  38.398  98.443  1.00  0.00           N
ATOM     46  H   LYS     4      45.909  38.721  99.399  1.00  0.00           H
ATOM     47  CA  LYS     4      46.675  37.174  98.168  1.00  0.00           C
ATOM     48  HA  LYS     4      47.612  37.473  97.697  1.00  0.00           H
ATOM     49  CB  LYS     4      46.942  36.397  99.415  1.00  0.00           C
ATOM     50  HB2 LYS     4      46.079  36.100 100.011  1.00  0.00           H
ATOM     51  HB3 LYS     4      47.324  35.441  99.055  1.00  0.00           H
ATOM     52  CG  LYS     4      47.954  37.002 100.464  1.00  0.00           C
ATOM     53  HG2 LYS     4      48.916  37.184  99.985  1.00  0.00           H
ATOM     54  HG3 LYS     4      47.505  37.943 100.784  1.00  0.00           H
ATOM     55  CD  LYS     4      48.098  36.193 101.717  1.00  0.00           C
ATOM     56  HD2 LYS     4      47.088  36.104 102.118  1.00  0.00           H
ATOM     57  HD3 LYS     4      48.512  35.257 101.341  1.00  0.00           H
ATOM     58  CE  LYS     4      48.976  36.919 102.735  1.00  0.00           C
ATOM     59  HE2 LYS     4      49.969  37.175 102.366  1.00  0.00           H
ATOM     60  HE3 LYS     4      48.616  37.914 102.996  1.00  0.00           H
ATOM     61  NZ  LYS     4      49.179  36.111 103.957  1.00  0.00           N
ATOM     62  HZ1 LYS     4      49.338  35.154 103.676  1.00  0.00           H
ATOM     63  HZ2 LYS     4      48.346  36.087 104.527  1.00  0.00           H
ATOM     64  HZ3 LYS     4      49.928  36.526 104.491  1.00  0.00           H
ATOM     65  C   LYS     4      45.912  36.199  97.255  1.00  0.00           C
ATOM     66  O   LYS     4      46.475  35.637  96.369  1.00  0.00           O
ATOM     67  N   GLU     5      44.602  36.085  97.393  1.00  0.00           N
ATOM     68  H   GLU     5      44.190  36.548  98.189  1.00  0.00           H
ATOM     69  CA  GLU     5      43.856  35.065  96.633  1.00  0.00           C
ATOM     70  HA  GLU     5      44.329  34.086  96.697  1.00  0.00           H
ATOM     71  CB  GLU     5      42.448  34.856  97.218  1.00  0.00           C
ATOM     72  HB2 GLU     5      41.853  35.748  97.022  1.00  0.00           H
ATOM     73  HB3 GLU     5      41.967  34.041  96.677  1.00  0.00           H
ATOM     74  CG  GLU     5      42.204  34.477  98.692  1.00  0.00           C
ATOM     75  HG2 GLU     5      41.120  34.487  98.795  1.00  0.00           H
ATOM     76  HG3 GLU     5      42.587  33.467  98.840  1.00  0.00           H
ATOM     77  CD  GLU     5      42.713  35.474  99.812  1.00  0.00           C
ATOM     78  OE1 GLU     5      42.938  34.984 100.934  1.00  0.00           O
ATOM     79  OE2 GLU     5      42.896  36.675  99.640  1.00  0.00           O
ATOM     80  C   GLU     5      43.803  35.473  95.132  1.00  0.00           C
ATOM     81  O   GLU     5      43.681  34.569  94.248  1.00  0.00           O
ATOM     82  N   LEU     6      43.873  36.827  94.886  1.00  0.00           N
ATOM     83  H   LEU     6      43.973  37.461  95.667  1.00  0.00           H
ATOM     84  CA  LEU     6      43.962  37.340  93.511  1.00  0.00           C
ATOM     85  HA  LEU     6      43.314  36.772  92.843  1.00  0.00           H
ATOM     86  CB  LEU     6      43.447  38.813  93.497  1.00  0.00           C
ATOM     87  HB2 LEU     6      43.855  39.405  94.317  1.00  0.00           H
ATOM     88  HB3 LEU     6      43.714  39.264  92.543  1.00  0.00           H
ATOM     89  CG  LEU     6      41.937  38.867  93.754  1.00  0.00           C
ATOM     90  HG  LEU     6      41.681  38.504  94.750  1.00  0.00           H
ATOM     91  CD1 LEU     6      41.429  40.347  93.710  1.00  0.00           C
ATOM     92 HD11 LEU     6      41.863  40.937  94.517  1.00  0.00           H
ATOM     93 HD12 LEU     6      40.343  40.419  93.745  1.00  0.00           H
ATOM     94 HD13 LEU     6      41.771  40.723  92.745  1.00  0.00           H
ATOM     95  CD2 LEU     6      41.080  38.000  92.822  1.00  0.00           C
ATOM     96 HD21 LEU     6      40.049  38.228  93.091  1.00  0.00           H
ATOM     97 HD22 LEU     6      41.199  37.976  91.739  1.00  0.00           H
ATOM     98 HD23 LEU     6      41.381  37.024  93.205  1.00  0.00           H
ATOM     99  C   LEU     6      45.393  37.282  93.008  1.00  0.00           C
ATOM    100  O   LEU     6      45.641  37.035  91.825  1.00  0.00           O
ATOM    101  N   MET     7      46.454  37.598  93.794  1.00  0.00           N
ATOM    102  H   MET     7      46.376  37.969  94.730  1.00  0.00           H
ATOM    103  CA  MET     7      47.837  37.333  93.372  1.00  0.00           C
ATOM    104  HA  MET     7      48.073  37.880  92.459  1.00  0.00           H
ATOM    105  CB  MET     7      48.809  37.726  94.536  1.00  0.00           C
ATOM    106  HB2 MET     7      48.702  38.792  94.734  1.00  0.00           H
ATOM    107  HB3 MET     7      48.458  37.303  95.477  1.00  0.00           H
ATOM    108  CG  MET     7      50.293  37.330  94.349  1.00  0.00           C
ATOM    109  HG2 MET     7      50.762  37.734  95.246  1.00  0.00           H
ATOM    110  HG3 MET     7      50.395  36.250  94.445  1.00  0.00           H
ATOM    111  SD  MET     7      51.287  38.006  92.938  1.00  0.00           S
ATOM    112  CE  MET     7      52.039  39.550  93.591  1.00  0.00           C
ATOM    113  HE1 MET     7      52.639  39.294  94.464  1.00  0.00           H
ATOM    114  HE2 MET     7      52.548  40.010  92.743  1.00  0.00           H
ATOM    115  HE3 MET     7      51.329  40.340  93.836  1.00  0.00           H
ATOM    116  C   MET     7      48.114  35.887  92.965  1.00  0.00           C
ATOM    117  O   MET     7      48.566  35.641  91.859  1.00  0.00           O
ATOM    118  N   GLN     8      47.708  34.931  93.827  1.00  0.00           N
ATOM    119  H   GLN     8      47.287  35.226  94.697  1.00  0.00           H
ATOM    120  CA  GLN     8      47.597  33.473  93.457  1.00  0.00           C
ATOM    121  HA  GLN     8      48.577  33.097  93.162  1.00  0.00           H
ATOM    122  CB  GLN     8      47.215  32.725  94.774  1.00  0.00           C
ATOM    123  HB2 GLN     8      48.064  32.989  95.404  1.00  0.00           H
ATOM    124  HB3 GLN     8      46.207  33.007  95.078  1.00  0.00           H
ATOM    125  CG  GLN     8      47.478  31.224  94.644  1.00  0.00           C
ATOM    126  HG2 GLN     8      46.652  30.818  94.060  1.00  0.00           H
ATOM    127  HG3 GLN     8      48.446  31.119  94.152  1.00  0.00           H
ATOM    128  CD  GLN     8      47.563  30.585  96.004  1.00  0.00           C
ATOM    129  OE1 GLN     8      46.725  29.751  96.464  1.00  0.00           O
ATOM    130  NE2 GLN     8      48.544  30.907  96.776  1.00  0.00           N
ATOM    131 HE21 GLN     8      48.629  30.320  97.593  1.00  0.00           H
ATOM    132 HE22 GLN     8      49.248  31.550  96.441  1.00  0.00           H
ATOM    133  C   GLN     8      46.641  33.101  92.332  1.00  0.00           C
ATOM    134  O   GLN     8      46.587  31.912  91.924  1.00  0.00           O
ATOM    135  N   GLN     9      45.941  34.145  91.786  1.00  0.00           N
ATOM    136  H   GLN     9      46.151  35.104  92.024  1.00  0.00           H
ATOM    137  CA  GLN     9      45.067  33.932  90.616  1.00  0.00           C
ATOM    138  HA  GLN     9      45.168  32.900  90.279  1.00  0.00           H
ATOM    139  CB  GLN     9      43.592  34.177  90.953  1.00  0.00           C
ATOM    140  HB2 GLN     9      43.138  33.996  91.928  1.00  0.00           H
ATOM    141  HB3 GLN     9      43.489  35.258  90.859  1.00  0.00           H
ATOM    142  CG  GLN     9      42.672  33.554  89.947  1.00  0.00           C
ATOM    143  HG2 GLN     9      41.745  34.079  89.714  1.00  0.00           H
ATOM    144  HG3 GLN     9      43.163  33.465  88.978  1.00  0.00           H
ATOM    145  CD  GLN     9      42.213  32.161  90.270  1.00  0.00           C
ATOM    146  OE1 GLN     9      42.672  31.484  91.209  1.00  0.00           O
ATOM    147  NE2 GLN     9      41.430  31.580  89.409  1.00  0.00           N
ATOM    148 HE21 GLN     9      41.132  30.664  89.711  1.00  0.00           H
ATOM    149 HE22 GLN     9      41.092  31.986  88.546  1.00  0.00           H
ATOM    150  C   GLN     9      45.475  34.705  89.335  1.00  0.00           C
ATOM    151  O   GLN     9      45.817  34.043  88.318  1.00  0.00           O
ATOM    152  N   ILE    10      45.429  36.057  89.259  1.00  0.00           N
ATOM    153  H   ILE    10      45.232  36.577  90.103  1.00  0.00           H
ATOM    154  CA  ILE    10      45.325  36.699  87.945  1.00  0.00           C
ATOM    155  HA  ILE    10      44.494  36.263  87.392  1.00  0.00           H
ATOM    156  CB  ILE    10      44.993  38.245  88.155  1.00  0.00           C
ATOM    157  HB  ILE    10      45.854  38.769  88.571  1.00  0.00           H
ATOM    158  CG2 ILE    10      44.493  38.751  86.687  1.00  0.00           C
ATOM    159 HG21 ILE    10      43.645  38.167  86.328  1.00  0.00           H
ATOM    160 HG22 ILE    10      45.327  38.663  85.990  1.00  0.00           H
ATOM    161 HG23 ILE    10      44.129  39.779  86.686  1.00  0.00           H
ATOM    162  CG1 ILE    10      43.809  38.488  89.119  1.00  0.00           C
ATOM    163 HG12 ILE    10      43.052  37.792  88.754  1.00  0.00           H
ATOM    164 HG13 ILE    10      44.012  38.040  90.091  1.00  0.00           H
ATOM    165  CD1 ILE    10      43.171  39.753  89.401  1.00  0.00           C
ATOM    166 HD11 ILE    10      42.557  40.025  88.544  1.00  0.00           H
ATOM    167 HD12 ILE    10      43.942  40.505  89.569  1.00  0.00           H
ATOM    168 HD13 ILE    10      42.594  39.484  90.286  1.00  0.00           H
ATOM    169  C   ILE    10      46.550  36.501  87.054  1.00  0.00           C
ATOM    170  O   ILE    10      46.464  36.174  85.898  1.00  0.00           O
ATOM    171  N   GLU    11      47.737  36.562  87.694  1.00  0.00           N
ATOM    172  H   GLU    11      47.738  36.623  88.702  1.00  0.00           H
ATOM    173  CA  GLU    11      49.000  36.251  86.987  1.00  0.00           C
ATOM    174  HA  GLU    11      49.182  36.983  86.201  1.00  0.00           H
ATOM    175  CB  GLU    11      50.209  36.524  87.909  1.00  0.00           C
ATOM    176  HB2 GLU    11      50.221  35.734  88.662  1.00  0.00           H
ATOM    177  HB3 GLU    11      51.146  36.567  87.354  1.00  0.00           H
ATOM    178  CG  GLU    11      50.116  37.764  88.909  1.00  0.00           C
ATOM    179  HG2 GLU    11      49.353  37.496  89.639  1.00  0.00           H
ATOM    180  HG3 GLU    11      51.039  37.893  89.475  1.00  0.00           H
ATOM    181  CD  GLU    11      49.830  39.024  88.237  1.00  0.00           C
ATOM    182  OE1 GLU    11      50.599  39.532  87.461  1.00  0.00           O
ATOM    183  OE2 GLU    11      48.686  39.547  88.403  1.00  0.00           O
ATOM    184  C   GLU    11      49.093  34.821  86.366  1.00  0.00           C
ATOM    185  O   GLU    11      49.745  34.658  85.294  1.00  0.00           O
ATOM    186  N   ASN    12      48.428  33.811  86.939  1.00  0.00           N
ATOM    187  H   ASN    12      47.764  34.000  87.677  1.00  0.00           H
ATOM    188  CA  ASN    12      48.415  32.488  86.313  1.00  0.00           C
ATOM    189  HA  ASN    12      49.421  32.107  86.137  1.00  0.00           H
ATOM    190  CB  ASN    12      47.526  31.506  87.120  1.00  0.00           C
ATOM    191  HB2 ASN    12      46.501  31.844  86.969  1.00  0.00           H
ATOM    192  HB3 ASN    12      47.643  30.506  86.701  1.00  0.00           H
ATOM    193  CG  ASN    12      47.868  31.435  88.585  1.00  0.00           C
ATOM    194  OD1 ASN    12      48.912  31.877  89.045  1.00  0.00           O
ATOM    195  ND2 ASN    12      47.015  30.736  89.331  1.00  0.00           N
ATOM    196 HD21 ASN    12      46.198  30.280  88.951  1.00  0.00           H
ATOM    197 HD22 ASN    12      47.051  30.878  90.332  1.00  0.00           H
ATOM    198  C   ASN    12      47.713  32.531  84.892  1.00  0.00           C
ATOM    199  O   ASN    12      48.054  31.796  83.949  1.00  0.00           O
ATOM    200  N   PHE    13      46.752  33.388  84.707  1.00  0.00           N
ATOM    201  H   PHE    13      46.489  33.961  85.497  1.00  0.00           H
ATOM    202  CA  PHE    13      46.145  33.602  83.385  1.00  0.00           C
ATOM    203  HA  PHE    13      46.050  32.673  82.821  1.00  0.00           H
ATOM    204  CB  PHE    13      44.879  34.458  83.615  1.00  0.00           C
ATOM    205  HB2 PHE    13      45.016  35.312  84.280  1.00  0.00           H
ATOM    206  HB3 PHE    13      44.528  34.987  82.729  1.00  0.00           H
ATOM    207  CG  PHE    13      43.701  33.604  84.007  1.00  0.00           C
ATOM    208  CD1 PHE    13      42.989  32.937  83.054  1.00  0.00           C
ATOM    209  HD1 PHE    13      43.285  32.920  82.016  1.00  0.00           H
ATOM    210  CE1 PHE    13      41.877  32.168  83.280  1.00  0.00           C
ATOM    211  HE1 PHE    13      41.255  31.730  82.514  1.00  0.00           H
ATOM    212  CZ  PHE    13      41.535  31.930  84.606  1.00  0.00           C
ATOM    213  HZ  PHE    13      40.683  31.402  85.005  1.00  0.00           H
ATOM    214  CE2 PHE    13      42.185  32.678  85.629  1.00  0.00           C
ATOM    215  HE2 PHE    13      41.989  32.429  86.662  1.00  0.00           H
ATOM    216  CD2 PHE    13      43.289  33.476  85.369  1.00  0.00           C
ATOM    217  HD2 PHE    13      43.830  33.941  86.178  1.00  0.00           H
ATOM    218  C   PHE    13      47.142  34.409  82.486  1.00  0.00           C
ATOM    219  O   PHE    13      47.238  34.094  81.324  1.00  0.00           O
ATOM    220  N   GLU    14      47.815  35.406  83.031  1.00  0.00           N
ATOM    221  H   GLU    14      47.534  35.642  83.972  1.00  0.00           H
ATOM    222  CA  GLU    14      48.897  36.102  82.282  1.00  0.00           C
ATOM    223  HA  GLU    14      48.419  36.432  81.360  1.00  0.00           H
ATOM    224  CB  GLU    14      49.337  37.391  82.927  1.00  0.00           C
ATOM    225  HB2 GLU    14      48.505  38.013  83.254  1.00  0.00           H
ATOM    226  HB3 GLU    14      49.759  37.209  83.915  1.00  0.00           H
ATOM    227  CG  GLU    14      50.341  38.140  81.997  1.00  0.00           C
ATOM    228  HG2 GLU    14      51.356  37.929  82.333  1.00  0.00           H
ATOM    229  HG3 GLU    14      50.396  37.690  81.006  1.00  0.00           H
ATOM    230  CD  GLU    14      50.176  39.658  81.999  1.00  0.00           C
ATOM    231  OE1 GLU    14      49.366  40.312  82.713  1.00  0.00           O
ATOM    232  OE2 GLU    14      50.931  40.271  81.211  1.00  0.00           O
ATOM    233  C   GLU    14      49.921  35.109  81.752  1.00  0.00           C
ATOM    234  O   GLU    14      50.387  35.280  80.620  1.00  0.00           O
ATOM    235  N   LYS    15      50.235  33.984  82.520  1.00  0.00           N
ATOM    236  H   LYS    15      49.878  33.921  83.462  1.00  0.00           H
ATOM    237  CA  LYS    15      51.055  32.961  81.903  1.00  0.00           C
ATOM    238  HA  LYS    15      51.979  33.475  81.639  1.00  0.00           H
ATOM    239  CB  LYS    15      51.435  31.888  82.902  1.00  0.00           C
ATOM    240  HB2 LYS    15      51.626  32.331  83.879  1.00  0.00           H
ATOM    241  HB3 LYS    15      50.574  31.222  82.960  1.00  0.00           H
ATOM    242  CG  LYS    15      52.649  31.126  82.350  1.00  0.00           C
ATOM    243  HG2 LYS    15      52.423  30.841  81.322  1.00  0.00           H
ATOM    244  HG3 LYS    15      53.533  31.763  82.318  1.00  0.00           H
ATOM    245  CD  LYS    15      53.000  29.824  83.188  1.00  0.00           C
ATOM    246  HD2 LYS    15      52.184  29.117  83.336  1.00  0.00           H
ATOM    247  HD3 LYS    15      53.683  29.198  82.614  1.00  0.00           H
ATOM    248  CE  LYS    15      53.591  30.161  84.524  1.00  0.00           C
ATOM    249  HE2 LYS    15      54.411  30.879  84.504  1.00  0.00           H
ATOM    250  HE3 LYS    15      52.804  30.761  84.982  1.00  0.00           H
ATOM    251  NZ  LYS    15      53.857  29.004  85.412  1.00  0.00           N
ATOM    252  HZ1 LYS    15      52.994  28.630  85.780  1.00  0.00           H
ATOM    253  HZ2 LYS    15      54.330  29.436  86.192  1.00  0.00           H
ATOM    254  HZ3 LYS    15      54.430  28.291  84.982  1.00  0.00           H
ATOM    255  C   LYS    15      50.613  32.346  80.639  1.00  0.00           C
ATOM    256  O   LYS    15      51.407  32.288  79.708  1.00  0.00           O
ATOM    257  N   ILE    16      49.385  31.892  80.577  1.00  0.00           N
ATOM    258  H   ILE    16      48.746  32.192  81.300  1.00  0.00           H
ATOM    259  CA  ILE    16      48.858  31.032  79.474  1.00  0.00           C
ATOM    260  HA  ILE    16      49.670  30.342  79.243  1.00  0.00           H
ATOM    261  CB  ILE    16      47.607  30.213  79.855  1.00  0.00           C
ATOM    262  HB  ILE    16      47.363  29.593  78.991  1.00  0.00           H
ATOM    263  CG2 ILE    16      47.985  29.341  81.033  1.00  0.00           C
ATOM    264 HG21 ILE    16      47.176  28.616  81.121  1.00  0.00           H
ATOM    265 HG22 ILE    16      47.880  29.907  81.958  1.00  0.00           H
ATOM    266 HG23 ILE    16      48.889  28.759  80.852  1.00  0.00           H
ATOM    267  CG1 ILE    16      46.324  31.087  80.044  1.00  0.00           C
ATOM    268 HG12 ILE    16      46.528  31.808  80.836  1.00  0.00           H
ATOM    269 HG13 ILE    16      46.104  31.581  79.098  1.00  0.00           H
ATOM    270  CD1 ILE    16      45.002  30.353  80.461  1.00  0.00           C
ATOM    271 HD11 ILE    16      44.723  29.598  79.726  1.00  0.00           H
ATOM    272 HD12 ILE    16      44.219  31.090  80.638  1.00  0.00           H
ATOM    273 HD13 ILE    16      45.123  29.796  81.390  1.00  0.00           H
ATOM    274  C   ILE    16      48.582  31.840  78.182  1.00  0.00           C
ATOM    275  O   ILE    16      48.771  31.298  77.128  1.00  0.00           O
ATOM    276  N   PHE    17      48.140  33.097  78.283  1.00  0.00           N
ATOM    277  H   PHE    17      48.125  33.445  79.231  1.00  0.00           H
ATOM    278  CA  PHE    17      47.957  34.029  77.165  1.00  0.00           C
ATOM    279  HA  PHE    17      47.665  33.465  76.280  1.00  0.00           H
ATOM    280  CB  PHE    17      46.832  34.949  77.491  1.00  0.00           C
ATOM    281  HB2 PHE    17      47.062  35.423  78.445  1.00  0.00           H
ATOM    282  HB3 PHE    17      46.765  35.814  76.831  1.00  0.00           H
ATOM    283  CG  PHE    17      45.560  34.250  77.526  1.00  0.00           C
ATOM    284  CD1 PHE    17      44.732  34.375  78.686  1.00  0.00           C
ATOM    285  HD1 PHE    17      45.020  35.103  79.431  1.00  0.00           H
ATOM    286  CE1 PHE    17      43.551  33.587  78.854  1.00  0.00           C
ATOM    287  HE1 PHE    17      42.948  33.677  79.746  1.00  0.00           H
ATOM    288  CZ  PHE    17      43.129  32.813  77.746  1.00  0.00           C
ATOM    289  HZ  PHE    17      42.155  32.354  77.836  1.00  0.00           H
ATOM    290  CE2 PHE    17      43.770  32.889  76.509  1.00  0.00           C
ATOM    291  HE2 PHE    17      43.428  32.319  75.659  1.00  0.00           H
ATOM    292  CD2 PHE    17      45.027  33.538  76.426  1.00  0.00           C
ATOM    293  HD2 PHE    17      45.591  33.473  75.506  1.00  0.00           H
ATOM    294  C   PHE    17      49.231  34.739  76.709  1.00  0.00           C
ATOM    295  O   PHE    17      49.222  35.229  75.521  1.00  0.00           O
ATOM    296  N   THR    18      50.294  34.811  77.539  1.00  0.00           N
ATOM    297  H   THR    18      50.286  34.420  78.470  1.00  0.00           H
ATOM    298  CA  THR    18      51.667  35.295  77.001  1.00  0.00           C
ATOM    299  HA  THR    18      51.468  36.158  76.365  1.00  0.00           H
ATOM    300  CB  THR    18      52.722  35.749  77.992  1.00  0.00           C
ATOM    301  HB  THR    18      53.669  35.907  77.478  1.00  0.00           H
ATOM    302  CG2 THR    18      52.351  37.116  78.651  1.00  0.00           C
ATOM    303 HG21 THR    18      51.386  36.940  79.128  1.00  0.00           H
ATOM    304 HG22 THR    18      52.322  37.888  77.881  1.00  0.00           H
ATOM    305 HG23 THR    18      53.106  37.294  79.416  1.00  0.00           H
ATOM    306  OG1 THR    18      52.878  34.810  79.000  1.00  0.00           O
ATOM    307  HG1 THR    18      52.094  34.871  79.552  1.00  0.00           H
ATOM    308  C   THR    18      52.251  34.237  76.048  1.00  0.00           C
ATOM    309  O   THR    18      52.097  33.039  76.348  1.00  0.00           O
ATOM    310  N   VAL    19      52.957  34.682  74.989  1.00  0.00           N
ATOM    311  H   VAL    19      52.992  35.688  74.916  1.00  0.00           H
ATOM    312  CA  VAL    19      53.657  33.909  73.979  1.00  0.00           C
ATOM    313  HA  VAL    19      53.515  32.895  74.352  1.00  0.00           H
ATOM    314  CB  VAL    19      52.948  33.941  72.640  1.00  0.00           C
ATOM    315  HB  VAL    19      52.670  34.955  72.354  1.00  0.00           H
ATOM    316  CG1 VAL    19      53.675  33.053  71.605  1.00  0.00           C
ATOM    317 HG11 VAL    19      54.672  33.465  71.450  1.00  0.00           H
ATOM    318 HG12 VAL    19      53.811  32.037  71.976  1.00  0.00           H
ATOM    319 HG13 VAL    19      53.235  33.085  70.609  1.00  0.00           H
ATOM    320  CG2 VAL    19      51.576  33.304  72.707  1.00  0.00           C
ATOM    321 HG21 VAL    19      51.673  32.279  73.066  1.00  0.00           H
ATOM    322 HG22 VAL    19      51.028  33.375  71.768  1.00  0.00           H
ATOM    323 HG23 VAL    19      50.959  33.818  73.444  1.00  0.00           H
ATOM    324  C   VAL    19      55.113  34.332  73.955  1.00  0.00           C
ATOM    325  O   VAL    19      55.377  35.473  73.514  1.00  0.00           O
ATOM    326  N   PRO    20      56.098  33.538  74.470  1.00  0.00           N
ATOM    327  CD  PRO    20      55.762  32.480  75.439  1.00  0.00           C
ATOM    328  HD2 PRO    20      55.877  31.576  74.841  1.00  0.00           H
ATOM    329  HD3 PRO    20      54.937  32.681  76.122  1.00  0.00           H
ATOM    330  CG  PRO    20      57.014  32.436  76.356  1.00  0.00           C
ATOM    331  HG2 PRO    20      57.210  31.477  76.835  1.00  0.00           H
ATOM    332  HG3 PRO    20      56.850  33.319  76.974  1.00  0.00           H
ATOM    333  CB  PRO    20      58.073  32.874  75.277  1.00  0.00           C
ATOM    334  HB2 PRO    20      58.349  32.120  74.540  1.00  0.00           H
ATOM    335  HB3 PRO    20      58.907  33.315  75.822  1.00  0.00           H
ATOM    336  CA  PRO    20      57.487  33.948  74.480  1.00  0.00           C
ATOM    337  HA  PRO    20      57.596  34.806  75.143  1.00  0.00           H
ATOM    338  C   PRO    20      58.209  34.244  73.130  1.00  0.00           C
ATOM    339  O   PRO    20      57.944  33.616  72.106  1.00  0.00           O
ATOM    340  N   THR    21      59.162  35.249  73.226  1.00  0.00           N
ATOM    341  H   THR    21      59.239  35.660  74.146  1.00  0.00           H
ATOM    342  CA  THR    21      60.125  35.595  72.145  1.00  0.00           C
ATOM    343  HA  THR    21      59.562  36.114  71.369  1.00  0.00           H
ATOM    344  CB  THR    21      61.217  36.584  72.652  1.00  0.00           C
ATOM    345  HB  THR    21      61.512  36.210  73.633  1.00  0.00           H
ATOM    346  CG2 THR    21      62.391  36.756  71.707  1.00  0.00           C
ATOM    347 HG21 THR    21      62.957  37.615  72.069  1.00  0.00           H
ATOM    348 HG22 THR    21      62.025  36.817  70.682  1.00  0.00           H
ATOM    349 HG23 THR    21      63.131  35.954  71.736  1.00  0.00           H
ATOM    350  OG1 THR    21      60.787  37.891  72.815  1.00  0.00           O
ATOM    351  HG1 THR    21      60.253  37.833  73.610  1.00  0.00           H
ATOM    352  C   THR    21      60.770  34.332  71.536  1.00  0.00           C
ATOM    353  O   THR    21      60.552  33.998  70.351  1.00  0.00           O
ATOM    354  N   GLU    22      61.358  33.446  72.388  1.00  0.00           N
ATOM    355  H   GLU    22      61.668  33.708  73.313  1.00  0.00           H
ATOM    356  CA  GLU    22      61.775  32.107  72.058  1.00  0.00           C
ATOM    357  HA  GLU    22      62.578  32.271  71.339  1.00  0.00           H
ATOM    358  CB  GLU    22      62.560  31.630  73.298  1.00  0.00           C
ATOM    359  HB2 GLU    22      63.287  32.352  73.670  1.00  0.00           H
ATOM    360  HB3 GLU    22      61.760  31.376  73.994  1.00  0.00           H
ATOM    361  CG  GLU    22      63.200  30.271  73.091  1.00  0.00           C
ATOM    362  HG2 GLU    22      63.721  30.043  74.022  1.00  0.00           H
ATOM    363  HG3 GLU    22      62.407  29.551  72.887  1.00  0.00           H
ATOM    364  CD  GLU    22      64.287  30.336  71.982  1.00  0.00           C
ATOM    365  OE1 GLU    22      64.463  29.373  71.230  1.00  0.00           O
ATOM    366  OE2 GLU    22      65.029  31.360  71.901  1.00  0.00           O
ATOM    367  C   GLU    22      60.823  31.137  71.406  1.00  0.00           C
ATOM    368  O   GLU    22      61.164  30.501  70.353  1.00  0.00           O
ATOM    369  N   THR    23      59.560  31.092  71.814  1.00  0.00           N
ATOM    370  H   THR    23      59.307  31.594  72.653  1.00  0.00           H
ATOM    371  CA  THR    23      58.477  30.130  71.338  1.00  0.00           C
ATOM    372  HA  THR    23      58.757  29.085  71.206  1.00  0.00           H
ATOM    373  CB  THR    23      57.385  30.230  72.407  1.00  0.00           C
ATOM    374  HB  THR    23      57.144  31.267  72.640  1.00  0.00           H
ATOM    375  CG2 THR    23      56.088  29.483  72.056  1.00  0.00           C
ATOM    376 HG21 THR    23      55.553  29.426  73.005  1.00  0.00           H
ATOM    377 HG22 THR    23      56.298  28.442  71.812  1.00  0.00           H
ATOM    378 HG23 THR    23      55.538  30.159  71.401  1.00  0.00           H
ATOM    379  OG1 THR    23      57.898  29.743  73.652  1.00  0.00           O
ATOM    380  HG1 THR    23      58.108  28.829  73.450  1.00  0.00           H
ATOM    381  C   THR    23      57.920  30.608  69.925  1.00  0.00           C
ATOM    382  O   THR    23      57.659  29.762  69.108  1.00  0.00           O
ATOM    383  N   LEU    24      57.749  31.887  69.813  1.00  0.00           N
ATOM    384  H   LEU    24      58.028  32.477  70.583  1.00  0.00           H
ATOM    385  CA  LEU    24      57.406  32.629  68.664  1.00  0.00           C
ATOM    386  HA  LEU    24      56.506  32.186  68.237  1.00  0.00           H
ATOM    387  CB  LEU    24      57.150  34.078  69.136  1.00  0.00           C
ATOM    388  HB2 LEU    24      56.376  34.105  69.903  1.00  0.00           H
ATOM    389  HB3 LEU    24      58.035  34.439  69.660  1.00  0.00           H
ATOM    390  CG  LEU    24      56.846  35.124  68.054  1.00  0.00           C
ATOM    391  HG  LEU    24      57.719  35.102  67.402  1.00  0.00           H
ATOM    392  CD1 LEU    24      55.511  34.874  67.396  1.00  0.00           C
ATOM    393 HD11 LEU    24      55.317  35.665  66.672  1.00  0.00           H
ATOM    394 HD12 LEU    24      54.682  34.953  68.100  1.00  0.00           H
ATOM    395 HD13 LEU    24      55.617  33.909  66.901  1.00  0.00           H
ATOM    396  CD2 LEU    24      56.895  36.583  68.557  1.00  0.00           C
ATOM    397 HD21 LEU    24      57.845  36.695  69.080  1.00  0.00           H
ATOM    398 HD22 LEU    24      56.710  37.206  67.682  1.00  0.00           H
ATOM    399 HD23 LEU    24      56.088  36.643  69.287  1.00  0.00           H
ATOM    400  C   LEU    24      58.481  32.632  67.600  1.00  0.00           C
ATOM    401  O   LEU    24      58.021  32.377  66.488  1.00  0.00           O
ATOM    402  N   GLN    25      59.740  32.794  67.903  1.00  0.00           N
ATOM    403  H   GLN    25      59.986  32.945  68.870  1.00  0.00           H
ATOM    404  CA  GLN    25      60.766  32.370  66.879  1.00  0.00           C
ATOM    405  HA  GLN    25      60.492  32.724  65.886  1.00  0.00           H
ATOM    406  CB  GLN    25      62.105  32.899  67.357  1.00  0.00           C
ATOM    407  HB2 GLN    25      62.385  32.456  68.312  1.00  0.00           H
ATOM    408  HB3 GLN    25      62.837  32.550  66.630  1.00  0.00           H
ATOM    409  CG  GLN    25      62.353  34.402  67.386  1.00  0.00           C
ATOM    410  HG2 GLN    25      62.477  34.681  66.340  1.00  0.00           H
ATOM    411  HG3 GLN    25      61.543  34.953  67.864  1.00  0.00           H
ATOM    412  CD  GLN    25      63.642  34.773  68.140  1.00  0.00           C
ATOM    413  OE1 GLN    25      64.491  33.962  68.583  1.00  0.00           O
ATOM    414  NE2 GLN    25      63.877  36.019  68.302  1.00  0.00           N
ATOM    415 HE21 GLN    25      64.813  36.365  68.459  1.00  0.00           H
ATOM    416 HE22 GLN    25      63.179  36.667  67.969  1.00  0.00           H
ATOM    417  C   GLN    25      60.823  30.872  66.599  1.00  0.00           C
ATOM    418  O   GLN    25      61.101  30.559  65.421  1.00  0.00           O
ATOM    419  N   ALA    26      60.458  29.972  67.567  1.00  0.00           N
ATOM    420  H   ALA    26      60.212  30.267  68.502  1.00  0.00           H
ATOM    421  CA  ALA    26      60.420  28.532  67.317  1.00  0.00           C
ATOM    422  HA  ALA    26      61.386  28.245  66.900  1.00  0.00           H
ATOM    423  CB  ALA    26      60.186  27.719  68.648  1.00  0.00           C
ATOM    424  HB1 ALA    26      59.133  27.567  68.884  1.00  0.00           H
ATOM    425  HB2 ALA    26      60.629  28.208  69.517  1.00  0.00           H
ATOM    426  HB3 ALA    26      60.547  26.701  68.500  1.00  0.00           H
ATOM    427  C   ALA    26      59.347  27.963  66.321  1.00  0.00           C
ATOM    428  O   ALA    26      59.612  27.121  65.463  1.00  0.00           O
ATOM    429  N   VAL    27      58.149  28.595  66.451  1.00  0.00           N
ATOM    430  H   VAL    27      58.047  29.150  67.289  1.00  0.00           H
ATOM    431  CA  VAL    27      57.044  28.551  65.524  1.00  0.00           C
ATOM    432  HA  VAL    27      56.711  27.516  65.445  1.00  0.00           H
ATOM    433  CB  VAL    27      55.800  29.326  65.942  1.00  0.00           C
ATOM    434  HB  VAL    27      56.149  30.348  66.086  1.00  0.00           H
ATOM    435  CG1 VAL    27      54.704  29.279  64.937  1.00  0.00           C
ATOM    436 HG11 VAL    27      54.950  29.746  63.983  1.00  0.00           H
ATOM    437 HG12 VAL    27      54.603  28.246  64.601  1.00  0.00           H
ATOM    438 HG13 VAL    27      53.721  29.634  65.245  1.00  0.00           H
ATOM    439  CG2 VAL    27      55.230  28.703  67.234  1.00  0.00           C
ATOM    440 HG21 VAL    27      56.077  28.500  67.890  1.00  0.00           H
ATOM    441 HG22 VAL    27      54.747  27.746  67.034  1.00  0.00           H
ATOM    442 HG23 VAL    27      54.541  29.378  67.742  1.00  0.00           H
ATOM    443  C   VAL    27      57.449  29.183  64.146  1.00  0.00           C
ATOM    444  O   VAL    27      57.357  28.454  63.153  1.00  0.00           O
ATOM    445  N   THR    28      58.078  30.355  64.154  1.00  0.00           N
ATOM    446  H   THR    28      58.176  30.796  65.057  1.00  0.00           H
ATOM    447  CA  THR    28      58.611  30.967  62.929  1.00  0.00           C
ATOM    448  HA  THR    28      57.788  31.090  62.223  1.00  0.00           H
ATOM    449  CB  THR    28      59.235  32.365  63.204  1.00  0.00           C
ATOM    450  HB  THR    28      60.164  32.295  63.769  1.00  0.00           H
ATOM    451  CG2 THR    28      59.574  33.151  61.924  1.00  0.00           C
ATOM    452 HG21 THR    28      60.270  32.614  61.283  1.00  0.00           H
ATOM    453 HG22 THR    28      59.938  34.154  62.151  1.00  0.00           H
ATOM    454 HG23 THR    28      58.641  33.265  61.371  1.00  0.00           H
ATOM    455  OG1 THR    28      58.394  33.272  63.945  1.00  0.00           O
ATOM    456  HG1 THR    28      58.298  32.937  64.838  1.00  0.00           H
ATOM    457  C   THR    28      59.546  30.137  62.162  1.00  0.00           C
ATOM    458  O   THR    28      59.325  30.120  60.940  1.00  0.00           O
ATOM    459  N   LYS    29      60.495  29.455  62.814  1.00  0.00           N
ATOM    460  H   LYS    29      60.677  29.620  63.794  1.00  0.00           H
ATOM    461  CA  LYS    29      61.343  28.492  62.138  1.00  0.00           C
ATOM    462  HA  LYS    29      61.717  28.944  61.219  1.00  0.00           H
ATOM    463  CB  LYS    29      62.608  28.130  63.064  1.00  0.00           C
ATOM    464  HB2 LYS    29      62.966  29.075  63.473  1.00  0.00           H
ATOM    465  HB3 LYS    29      62.246  27.593  63.940  1.00  0.00           H
ATOM    466  CG  LYS    29      63.638  27.378  62.252  1.00  0.00           C
ATOM    467  HG2 LYS    29      63.091  26.486  61.948  1.00  0.00           H
ATOM    468  HG3 LYS    29      63.997  27.901  61.366  1.00  0.00           H
ATOM    469  CD  LYS    29      64.771  26.956  63.204  1.00  0.00           C
ATOM    470  HD2 LYS    29      65.246  27.883  63.525  1.00  0.00           H
ATOM    471  HD3 LYS    29      64.310  26.477  64.068  1.00  0.00           H
ATOM    472  CE  LYS    29      65.695  26.012  62.398  1.00  0.00           C
ATOM    473  HE2 LYS    29      66.385  25.618  63.144  1.00  0.00           H
ATOM    474  HE3 LYS    29      65.082  25.159  62.108  1.00  0.00           H
ATOM    475  NZ  LYS    29      66.325  26.721  61.296  1.00  0.00           N
ATOM    476  HZ1 LYS    29      66.784  27.574  61.582  1.00  0.00           H
ATOM    477  HZ2 LYS    29      65.757  26.957  60.493  1.00  0.00           H
ATOM    478  HZ3 LYS    29      67.029  26.079  60.961  1.00  0.00           H
ATOM    479  C   LYS    29      60.565  27.269  61.734  1.00  0.00           C
ATOM    480  O   LYS    29      60.730  26.878  60.539  1.00  0.00           O
ATOM    481  N   HIE    30      59.639  26.713  62.563  1.00  0.00           N
ATOM    482  H   HIE    30      59.617  27.153  63.471  1.00  0.00           H
ATOM    483  CA  HIE    30      58.679  25.655  62.141  1.00  0.00           C
ATOM    484  HA  HIE    30      59.281  24.846  61.727  1.00  0.00           H
ATOM    485  CB  HIE    30      57.765  25.149  63.296  1.00  0.00           C
ATOM    486  HB2 HIE    30      58.390  25.108  64.188  1.00  0.00           H
ATOM    487  HB3 HIE    30      56.993  25.873  63.558  1.00  0.00           H
ATOM    488  CG  HIE    30      57.215  23.742  63.211  1.00  0.00           C
ATOM    489  ND1 HIE    30      57.895  22.580  62.897  1.00  0.00           N
ATOM    490  CE1 HIE    30      57.026  21.686  62.482  1.00  0.00           C
ATOM    491  HE1 HIE    30      57.281  20.648  62.322  1.00  0.00           H
ATOM    492  NE2 HIE    30      55.806  22.174  62.678  1.00  0.00           N
ATOM    493  HE2 HIE    30      54.988  21.617  62.477  1.00  0.00           H
ATOM    494  CD2 HIE    30      55.894  23.465  63.058  1.00  0.00           C
ATOM    495  HD2 HIE    30      55.064  24.139  63.207  1.00  0.00           H
ATOM    496  C   HIE    30      57.988  26.000  60.850  1.00  0.00           C
ATOM    497  O   HIE    30      57.772  25.079  59.988  1.00  0.00           O
ATOM    498  N   PHE    31      57.471  27.202  60.738  1.00  0.00           N
ATOM    499  H   PHE    31      57.511  27.854  61.508  1.00  0.00           H
ATOM    500  CA  PHE    31      56.797  27.551  59.512  1.00  0.00           C
ATOM    501  HA  PHE    31      55.868  27.034  59.273  1.00  0.00           H
ATOM    502  CB  PHE    31      56.336  28.995  59.503  1.00  0.00           C
ATOM    503  HB2 PHE    31      56.657  29.500  60.416  1.00  0.00           H
ATOM    504  HB3 PHE    31      56.804  29.506  58.663  1.00  0.00           H
ATOM    505  CG  PHE    31      54.880  29.335  59.313  1.00  0.00           C
ATOM    506  CD1 PHE    31      54.251  29.265  58.032  1.00  0.00           C
ATOM    507  HD1 PHE    31      54.897  29.010  57.206  1.00  0.00           H
ATOM    508  CE1 PHE    31      52.883  29.434  57.783  1.00  0.00           C
ATOM    509  HE1 PHE    31      52.526  29.435  56.763  1.00  0.00           H
ATOM    510  CZ  PHE    31      52.061  29.762  58.848  1.00  0.00           C
ATOM    511  HZ  PHE    31      51.005  29.946  58.726  1.00  0.00           H
ATOM    512  CE2 PHE    31      52.587  29.888  60.133  1.00  0.00           C
ATOM    513  HE2 PHE    31      52.055  30.294  60.980  1.00  0.00           H
ATOM    514  CD2 PHE    31      53.996  29.641  60.326  1.00  0.00           C
ATOM    515  HD2 PHE    31      54.397  29.734  61.325  1.00  0.00           H
ATOM    516  C   PHE    31      57.710  27.356  58.301  1.00  0.00           C
ATOM    517  O   PHE    31      57.230  26.850  57.302  1.00  0.00           O
ATOM    518  N   ILE    32      58.992  27.760  58.285  1.00  0.00           N
ATOM    519  H   ILE    32      59.351  28.248  59.093  1.00  0.00           H
ATOM    520  CA  ILE    32      59.977  27.405  57.161  1.00  0.00           C
ATOM    521  HA  ILE    32      59.621  27.799  56.209  1.00  0.00           H
ATOM    522  CB  ILE    32      61.363  28.110  57.384  1.00  0.00           C
ATOM    523  HB  ILE    32      61.810  27.648  58.264  1.00  0.00           H
ATOM    524  CG2 ILE    32      62.332  27.887  56.143  1.00  0.00           C
ATOM    525 HG21 ILE    32      62.086  28.576  55.335  1.00  0.00           H
ATOM    526 HG22 ILE    32      62.222  26.897  55.703  1.00  0.00           H
ATOM    527 HG23 ILE    32      63.349  28.035  56.507  1.00  0.00           H
ATOM    528  CG1 ILE    32      61.133  29.609  57.510  1.00  0.00           C
ATOM    529 HG12 ILE    32      60.711  29.985  56.579  1.00  0.00           H
ATOM    530 HG13 ILE    32      60.400  29.827  58.287  1.00  0.00           H
ATOM    531  CD1 ILE    32      62.383  30.428  57.885  1.00  0.00           C
ATOM    532 HD11 ILE    32      62.914  30.524  56.937  1.00  0.00           H
ATOM    533 HD12 ILE    32      63.026  29.800  58.500  1.00  0.00           H
ATOM    534 HD13 ILE    32      62.156  31.385  58.354  1.00  0.00           H
ATOM    535  C   ILE    32      60.167  25.976  56.852  1.00  0.00           C
ATOM    536  O   ILE    32      59.920  25.574  55.688  1.00  0.00           O
ATOM    537  N   SER    33      60.239  25.138  57.897  1.00  0.00           N
ATOM    538  H   SER    33      60.607  25.417  58.795  1.00  0.00           H
ATOM    539  CA  SER    33      60.162  23.647  57.794  1.00  0.00           C
ATOM    540  HA  SER    33      60.944  23.407  57.074  1.00  0.00           H
ATOM    541  CB  SER    33      60.457  22.880  59.068  1.00  0.00           C
ATOM    542  HB2 SER    33      61.402  23.358  59.324  1.00  0.00           H
ATOM    543  HB3 SER    33      59.738  23.074  59.864  1.00  0.00           H
ATOM    544  OG  SER    33      60.456  21.475  58.878  1.00  0.00           O
ATOM    545  HG  SER    33      61.269  21.126  59.251  1.00  0.00           H
ATOM    546  C   SER    33      58.839  23.132  57.074  1.00  0.00           C
ATOM    547  O   SER    33      58.916  22.312  56.148  1.00  0.00           O
ATOM    548  N   GLU    34      57.686  23.748  57.362  1.00  0.00           N
ATOM    549  H   GLU    34      57.779  24.403  58.126  1.00  0.00           H
ATOM    550  CA  GLU    34      56.334  23.371  56.771  1.00  0.00           C
ATOM    551  HA  GLU    34      56.402  22.299  56.591  1.00  0.00           H
ATOM    552  CB  GLU    34      55.190  23.709  57.739  1.00  0.00           C
ATOM    553  HB2 GLU    34      55.285  24.770  57.973  1.00  0.00           H
ATOM    554  HB3 GLU    34      54.251  23.567  57.205  1.00  0.00           H
ATOM    555  CG  GLU    34      55.337  22.906  58.998  1.00  0.00           C
ATOM    556  HG2 GLU    34      56.239  23.257  59.499  1.00  0.00           H
ATOM    557  HG3 GLU    34      54.435  23.163  59.553  1.00  0.00           H
ATOM    558  CD  GLU    34      55.315  21.407  58.838  1.00  0.00           C
ATOM    559  OE1 GLU    34      55.991  20.610  59.502  1.00  0.00           O
ATOM    560  OE2 GLU    34      54.624  21.021  57.840  1.00  0.00           O
ATOM    561  C   GLU    34      56.037  23.993  55.415  1.00  0.00           C
ATOM    562  O   GLU    34      55.424  23.330  54.552  1.00  0.00           O
ATOM    563  N   LEU    35      56.504  25.213  55.179  1.00  0.00           N
ATOM    564  H   LEU    35      57.102  25.666  55.856  1.00  0.00           H
ATOM    565  CA  LEU    35      56.409  25.827  53.848  1.00  0.00           C
ATOM    566  HA  LEU    35      55.390  25.873  53.463  1.00  0.00           H
ATOM    567  CB  LEU    35      57.040  27.239  53.829  1.00  0.00           C
ATOM    568  HB2 LEU    35      58.024  27.091  54.275  1.00  0.00           H
ATOM    569  HB3 LEU    35      57.094  27.669  52.828  1.00  0.00           H
ATOM    570  CG  LEU    35      56.192  28.367  54.624  1.00  0.00           C
ATOM    571  HG  LEU    35      55.843  27.911  55.551  1.00  0.00           H
ATOM    572  CD1 LEU    35      57.186  29.487  54.859  1.00  0.00           C
ATOM    573 HD11 LEU    35      58.017  29.219  55.510  1.00  0.00           H
ATOM    574 HD12 LEU    35      56.632  30.295  55.335  1.00  0.00           H
ATOM    575 HD13 LEU    35      57.540  29.880  53.905  1.00  0.00           H
ATOM    576  CD2 LEU    35      54.968  28.848  53.910  1.00  0.00           C
ATOM    577 HD21 LEU    35      54.460  27.950  53.560  1.00  0.00           H
ATOM    578 HD22 LEU    35      54.273  29.329  54.598  1.00  0.00           H
ATOM    579 HD23 LEU    35      55.252  29.544  53.121  1.00  0.00           H
ATOM    580  C   LEU    35      57.194  25.010  52.827  1.00  0.00           C
ATOM    581  O   LEU    35      56.682  24.748  51.729  1.00  0.00           O
ATOM    582  N   GLU    36      58.369  24.469  53.188  1.00  0.00           N
ATOM    583  H   GLU    36      58.707  24.711  54.107  1.00  0.00           H
ATOM    584  CA  GLU    36      59.216  23.688  52.153  1.00  0.00           C
ATOM    585  HA  GLU    36      59.351  24.275  51.245  1.00  0.00           H
ATOM    586  CB  GLU    36      60.656  23.452  52.670  1.00  0.00           C
ATOM    587  HB2 GLU    36      60.988  24.391  53.114  1.00  0.00           H
ATOM    588  HB3 GLU    36      60.685  22.677  53.437  1.00  0.00           H
ATOM    589  CG  GLU    36      61.726  23.007  51.670  1.00  0.00           C
ATOM    590  HG2 GLU    36      61.529  22.041  51.206  1.00  0.00           H
ATOM    591  HG3 GLU    36      61.721  23.710  50.838  1.00  0.00           H
ATOM    592  CD  GLU    36      63.246  23.040  52.056  1.00  0.00           C
ATOM    593  OE1 GLU    36      63.516  23.690  53.120  1.00  0.00           O
ATOM    594  OE2 GLU    36      64.107  22.509  51.322  1.00  0.00           O
ATOM    595  C   GLU    36      58.507  22.342  51.769  1.00  0.00           C
ATOM    596  O   GLU    36      58.434  21.887  50.582  1.00  0.00           O
ATOM    597  N   LYS    37      57.850  21.759  52.823  1.00  0.00           N
ATOM    598  H   LYS    37      57.790  22.372  53.623  1.00  0.00           H
ATOM    599  CA  LYS    37      56.979  20.568  52.627  1.00  0.00           C
ATOM    600  HA  LYS    37      57.577  19.843  52.075  1.00  0.00           H
ATOM    601  CB  LYS    37      56.541  20.080  54.052  1.00  0.00           C
ATOM    602  HB2 LYS    37      56.133  20.877  54.674  1.00  0.00           H
ATOM    603  HB3 LYS    37      55.709  19.393  53.893  1.00  0.00           H
ATOM    604  CG  LYS    37      57.687  19.439  54.763  1.00  0.00           C
ATOM    605  HG2 LYS    37      57.965  18.552  54.195  1.00  0.00           H
ATOM    606  HG3 LYS    37      58.560  20.090  54.810  1.00  0.00           H
ATOM    607  CD  LYS    37      57.380  19.204  56.315  1.00  0.00           C
ATOM    608  HD2 LYS    37      58.237  18.848  56.887  1.00  0.00           H
ATOM    609  HD3 LYS    37      57.170  20.129  56.853  1.00  0.00           H
ATOM    610  CE  LYS    37      56.267  18.154  56.469  1.00  0.00           C
ATOM    611  HE2 LYS    37      55.381  18.358  55.867  1.00  0.00           H
ATOM    612  HE3 LYS    37      56.768  17.218  56.221  1.00  0.00           H
ATOM    613  NZ  LYS    37      55.874  18.167  57.907  1.00  0.00           N
ATOM    614  HZ1 LYS    37      56.638  17.976  58.540  1.00  0.00           H
ATOM    615  HZ2 LYS    37      55.234  17.422  58.142  1.00  0.00           H
ATOM    616  HZ3 LYS    37      55.554  19.077  58.209  1.00  0.00           H
ATOM    617  C   LYS    37      55.804  20.885  51.693  1.00  0.00           C
ATOM    618  O   LYS    37      55.613  20.167  50.728  1.00  0.00           O
ATOM    619  N   GLY    38      55.073  22.013  51.872  1.00  0.00           N
ATOM    620  H   GLY    38      55.294  22.576  52.681  1.00  0.00           H
ATOM    621  CA  GLY    38      54.064  22.365  50.893  1.00  0.00           C
ATOM    622  HA2 GLY    38      53.427  21.485  50.795  1.00  0.00           H
ATOM    623  HA3 GLY    38      53.436  23.115  51.374  1.00  0.00           H
ATOM    624  C   GLY    38      54.485  22.748  49.490  1.00  0.00           C
ATOM    625  O   GLY    38      53.754  22.453  48.494  1.00  0.00           O
ATOM    626  N   LEU    39      55.707  23.343  49.353  1.00  0.00           N
ATOM    627  H   LEU    39      56.288  23.233  50.172  1.00  0.00           H
ATOM    628  CA  LEU    39      56.325  23.779  48.028  1.00  0.00           C
ATOM    629  HA  LEU    39      55.526  24.150  47.384  1.00  0.00           H
ATOM    630  CB  LEU    39      57.368  24.892  48.181  1.00  0.00           C
ATOM    631  HB2 LEU    39      57.907  24.684  49.105  1.00  0.00           H
ATOM    632  HB3 LEU    39      57.990  24.917  47.285  1.00  0.00           H
ATOM    633  CG  LEU    39      56.722  26.282  48.389  1.00  0.00           C
ATOM    634  HG  LEU    39      55.792  26.141  48.939  1.00  0.00           H
ATOM    635  CD1 LEU    39      57.716  27.103  49.277  1.00  0.00           C
ATOM    636 HD11 LEU    39      57.772  26.701  50.288  1.00  0.00           H
ATOM    637 HD12 LEU    39      57.550  28.181  49.276  1.00  0.00           H
ATOM    638 HD13 LEU    39      58.751  26.907  48.992  1.00  0.00           H
ATOM    639  CD2 LEU    39      56.448  26.915  47.021  1.00  0.00           C
ATOM    640 HD21 LEU    39      57.387  26.811  46.478  1.00  0.00           H
ATOM    641 HD22 LEU    39      55.674  26.324  46.531  1.00  0.00           H
ATOM    642 HD23 LEU    39      56.223  27.976  47.134  1.00  0.00           H
ATOM    643  C   LEU    39      56.892  22.610  47.183  1.00  0.00           C
ATOM    644  O   LEU    39      57.381  22.913  46.083  1.00  0.00           O
ATOM    645  N   SER    40      56.905  21.370  47.746  1.00  0.00           N
ATOM    646  H   SER    40      56.342  21.230  48.572  1.00  0.00           H
ATOM    647  CA  SER    40      57.487  20.158  47.114  1.00  0.00           C
ATOM    648  HA  SER    40      58.435  20.400  46.632  1.00  0.00           H
ATOM    649  CB  SER    40      57.632  19.169  48.410  1.00  0.00           C
ATOM    650  HB2 SER    40      58.265  18.296  48.248  1.00  0.00           H
ATOM    651  HB3 SER    40      58.071  19.741  49.228  1.00  0.00           H
ATOM    652  OG  SER    40      56.357  18.597  48.840  1.00  0.00           O
ATOM    653  HG  SER    40      56.070  19.259  49.472  1.00  0.00           H
ATOM    654  C   SER    40      56.578  19.509  46.081  1.00  0.00           C
ATOM    655  O   SER    40      55.393  19.806  45.989  1.00  0.00           O
ATOM    656  N   LYS    41      57.187  18.656  45.351  1.00  0.00           N
ATOM    657  H   LYS    41      58.160  18.449  45.526  1.00  0.00           H
ATOM    658  CA  LYS    41      56.435  17.827  44.339  1.00  0.00           C
ATOM    659  HA  LYS    41      55.749  18.424  43.738  1.00  0.00           H
ATOM    660  CB  LYS    41      57.418  17.113  43.447  1.00  0.00           C
ATOM    661  HB2 LYS    41      58.115  16.511  44.031  1.00  0.00           H
ATOM    662  HB3 LYS    41      56.801  16.600  42.710  1.00  0.00           H
ATOM    663  CG  LYS    41      58.394  18.033  42.706  1.00  0.00           C
ATOM    664  HG2 LYS    41      57.827  18.827  42.220  1.00  0.00           H
ATOM    665  HG3 LYS    41      59.124  18.491  43.373  1.00  0.00           H
ATOM    666  CD  LYS    41      59.157  17.306  41.581  1.00  0.00           C
ATOM    667  HD2 LYS    41      59.731  16.457  41.949  1.00  0.00           H
ATOM    668  HD3 LYS    41      58.400  16.888  40.915  1.00  0.00           H
ATOM    669  CE  LYS    41      59.956  18.374  40.786  1.00  0.00           C
ATOM    670  HE2 LYS    41      59.179  18.959  40.293  1.00  0.00           H
ATOM    671  HE3 LYS    41      60.532  18.985  41.481  1.00  0.00           H
ATOM    672  NZ  LYS    41      60.946  17.829  39.846  1.00  0.00           N
ATOM    673  HZ1 LYS    41      61.558  17.208  40.354  1.00  0.00           H
ATOM    674  HZ2 LYS    41      61.497  18.576  39.450  1.00  0.00           H
ATOM    675  HZ3 LYS    41      60.566  17.436  38.996  1.00  0.00           H
ATOM    676  C   LYS    41      55.465  16.835  44.980  1.00  0.00           C
ATOM    677  O   LYS    41      54.350  16.678  44.534  1.00  0.00           O
ATOM    678  N   LYS    42      55.821  16.207  46.139  1.00  0.00           N
ATOM    679  H   LYS    42      56.798  16.126  46.380  1.00  0.00           H
ATOM    680  CA  LYS    42      54.981  15.268  46.912  1.00  0.00           C
ATOM    681  HA  LYS    42      54.457  14.610  46.220  1.00  0.00           H
ATOM    682  CB  LYS    42      55.978  14.306  47.655  1.00  0.00           C
ATOM    683  HB2 LYS    42      55.462  13.397  47.968  1.00  0.00           H
ATOM    684  HB3 LYS    42      56.620  14.021  46.821  1.00  0.00           H
ATOM    685  CG  LYS    42      56.695  14.847  48.904  1.00  0.00           C
ATOM    686  HG2 LYS    42      57.033  15.864  48.708  1.00  0.00           H
ATOM    687  HG3 LYS    42      55.949  14.941  49.694  1.00  0.00           H
ATOM    688  CD  LYS    42      57.823  13.898  49.304  1.00  0.00           C
ATOM    689  HD2 LYS    42      57.373  12.978  49.678  1.00  0.00           H
ATOM    690  HD3 LYS    42      58.502  13.787  48.458  1.00  0.00           H
ATOM    691  CE  LYS    42      58.640  14.485  50.473  1.00  0.00           C
ATOM    692  HE2 LYS    42      59.217  15.298  50.032  1.00  0.00           H
ATOM    693  HE3 LYS    42      57.918  14.924  51.163  1.00  0.00           H
ATOM    694  NZ  LYS    42      59.493  13.523  51.182  1.00  0.00           N
ATOM    695  HZ1 LYS    42      59.934  12.816  50.611  1.00  0.00           H
ATOM    696  HZ2 LYS    42      58.850  12.998  51.758  1.00  0.00           H
ATOM    697  HZ3 LYS    42      60.152  13.899  51.851  1.00  0.00           H
ATOM    698  C   LYS    42      53.908  15.896  47.799  1.00  0.00           C
ATOM    699  O   LYS    42      53.006  15.286  48.236  1.00  0.00           O
ATOM    700  N   GLY    43      53.981  17.148  48.115  1.00  0.00           N
ATOM    701  H   GLY    43      54.830  17.626  47.850  1.00  0.00           H
ATOM    702  CA  GLY    43      52.972  17.914  48.833  1.00  0.00           C
ATOM    703  HA2 GLY    43      53.055  18.991  48.688  1.00  0.00           H
ATOM    704  HA3 GLY    43      51.980  17.590  48.515  1.00  0.00           H
ATOM    705  C   GLY    43      53.066  17.737  50.374  1.00  0.00           C
ATOM    706  O   GLY    43      53.705  16.818  50.814  1.00  0.00           O
ATOM    707  N   GLY    44      52.424  18.683  51.080  1.00  0.00           N
ATOM    708  H   GLY    44      51.951  19.455  50.631  1.00  0.00           H
ATOM    709  CA  GLY    44      52.482  18.929  52.505  1.00  0.00           C
ATOM    710  HA2 GLY    44      52.785  18.003  52.994  1.00  0.00           H
ATOM    711  HA3 GLY    44      53.237  19.704  52.635  1.00  0.00           H
ATOM    712  C   GLY    44      51.214  19.449  53.120  1.00  0.00           C
ATOM    713  O   GLY    44      50.240  19.614  52.340  1.00  0.00           O
ATOM    714  N   ASN    45      51.209  19.718  54.398  1.00  0.00           N
ATOM    715  H   ASN    45      52.043  19.790  54.964  1.00  0.00           H
ATOM    716  CA  ASN    45      49.985  20.191  55.080  1.00  0.00           C
ATOM    717  HA  ASN    45      49.124  19.585  54.800  1.00  0.00           H
ATOM    718  CB  ASN    45      50.089  19.997  56.621  1.00  0.00           C
ATOM    719  HB2 ASN    45      50.087  18.914  56.749  1.00  0.00           H
ATOM    720  HB3 ASN    45      51.010  20.494  56.926  1.00  0.00           H
ATOM    721  CG  ASN    45      48.939  20.700  57.432  1.00  0.00           C
ATOM    722  OD1 ASN    45      47.783  20.665  57.055  1.00  0.00           O
ATOM    723  ND2 ASN    45      49.198  21.513  58.445  1.00  0.00           N
ATOM    724 HD21 ASN    45      50.081  21.619  58.925  1.00  0.00           H
ATOM    725 HD22 ASN    45      48.405  21.977  58.865  1.00  0.00           H
ATOM    726  C   ASN    45      49.597  21.596  54.728  1.00  0.00           C
ATOM    727  O   ASN    45      48.416  21.917  54.387  1.00  0.00           O
ATOM    728  N   ILE    46      50.605  22.524  54.684  1.00  0.00           N
ATOM    729  H   ILE    46      51.555  22.347  54.980  1.00  0.00           H
ATOM    730  CA  ILE    46      50.352  23.823  54.043  1.00  0.00           C
ATOM    731  HA  ILE    46      49.430  24.158  54.520  1.00  0.00           H
ATOM    732  CB  ILE    46      51.428  24.938  54.384  1.00  0.00           C
ATOM    733  HB  ILE    46      52.368  24.535  54.006  1.00  0.00           H
ATOM    734  CG2 ILE    46      51.046  26.210  53.552  1.00  0.00           C
ATOM    735 HG21 ILE    46      50.135  26.630  53.978  1.00  0.00           H
ATOM    736 HG22 ILE    46      50.918  25.967  52.497  1.00  0.00           H
ATOM    737 HG23 ILE    46      51.879  26.912  53.598  1.00  0.00           H
ATOM    738  CG1 ILE    46      51.518  25.307  55.868  1.00  0.00           C
ATOM    739 HG12 ILE    46      50.524  25.653  56.150  1.00  0.00           H
ATOM    740 HG13 ILE    46      51.801  24.493  56.534  1.00  0.00           H
ATOM    741  CD1 ILE    46      52.500  26.468  56.150  1.00  0.00           C
ATOM    742 HD11 ILE    46      52.266  27.433  55.701  1.00  0.00           H
ATOM    743 HD12 ILE    46      53.481  26.199  55.759  1.00  0.00           H
ATOM    744 HD13 ILE    46      52.726  26.524  57.216  1.00  0.00           H
ATOM    745  C   ILE    46      50.178  23.586  52.523  1.00  0.00           C
ATOM    746  O   ILE    46      51.123  23.014  51.980  1.00  0.00           O
ATOM    747  N   PRO    47      48.984  23.932  51.903  1.00  0.00           N
ATOM    748  CD  PRO    47      47.766  24.425  52.468  1.00  0.00           C
ATOM    749  HD2 PRO    47      47.811  25.511  52.396  1.00  0.00           H
ATOM    750  HD3 PRO    47      47.484  24.095  53.469  1.00  0.00           H
ATOM    751  CG  PRO    47      46.655  23.939  51.548  1.00  0.00           C
ATOM    752  HG2 PRO    47      45.856  24.680  51.545  1.00  0.00           H
ATOM    753  HG3 PRO    47      46.391  22.907  51.779  1.00  0.00           H
ATOM    754  CB  PRO    47      47.307  23.889  50.128  1.00  0.00           C
ATOM    755  HB2 PRO    47      47.287  24.916  49.760  1.00  0.00           H
ATOM    756  HB3 PRO    47      46.852  23.164  49.452  1.00  0.00           H
ATOM    757  CA  PRO    47      48.746  23.462  50.508  1.00  0.00           C
ATOM    758  HA  PRO    47      48.838  22.378  50.454  1.00  0.00           H
ATOM    759  C   PRO    47      49.670  24.128  49.524  1.00  0.00           C
ATOM    760  O   PRO    47      50.150  23.456  48.576  1.00  0.00           O
ATOM    761  N   MET    48      50.045  25.409  49.658  1.00  0.00           N
ATOM    762  H   MET    48      49.551  25.905  50.387  1.00  0.00           H
ATOM    763  CA  MET    48      50.886  26.201  48.717  1.00  0.00           C
ATOM    764  HA  MET    48      50.693  27.228  49.028  1.00  0.00           H
ATOM    765  CB  MET    48      52.424  25.896  49.000  1.00  0.00           C
ATOM    766  HB2 MET    48      52.528  24.822  48.845  1.00  0.00           H
ATOM    767  HB3 MET    48      53.050  26.404  48.267  1.00  0.00           H
ATOM    768  CG  MET    48      52.998  26.283  50.363  1.00  0.00           C
ATOM    769  HG2 MET    48      52.410  25.689  51.062  1.00  0.00           H
ATOM    770  HG3 MET    48      54.012  25.881  50.365  1.00  0.00           H
ATOM    771  SD  MET    48      52.877  28.025  50.711  1.00  0.00           S
ATOM    772  CE  MET    48      54.625  28.502  50.377  1.00  0.00           C
ATOM    773  HE1 MET    48      54.866  29.489  50.770  1.00  0.00           H
ATOM    774  HE2 MET    48      55.283  27.766  50.839  1.00  0.00           H
ATOM    775  HE3 MET    48      54.823  28.349  49.317  1.00  0.00           H
ATOM    776  C   MET    48      50.485  26.185  47.219  1.00  0.00           C
ATOM    777  O   MET    48      51.120  25.516  46.403  1.00  0.00           O
ATOM    778  N   ILE    49      49.327  26.749  46.932  1.00  0.00           N
ATOM    779  H   ILE    49      48.839  27.348  47.582  1.00  0.00           H
ATOM    780  CA  ILE    49      48.769  26.545  45.567  1.00  0.00           C
ATOM    781  HA  ILE    49      48.936  25.572  45.104  1.00  0.00           H
ATOM    782  CB  ILE    49      47.225  26.829  45.744  1.00  0.00           C
ATOM    783  HB  ILE    49      47.068  27.851  46.087  1.00  0.00           H
ATOM    784  CG2 ILE    49      46.482  26.734  44.317  1.00  0.00           C
ATOM    785 HG21 ILE    49      46.656  27.735  43.922  1.00  0.00           H
ATOM    786 HG22 ILE    49      45.439  26.436  44.421  1.00  0.00           H
ATOM    787 HG23 ILE    49      47.048  26.053  43.679  1.00  0.00           H
ATOM    788  CG1 ILE    49      46.514  25.806  46.633  1.00  0.00           C
ATOM    789 HG12 ILE    49      45.957  25.065  46.059  1.00  0.00           H
ATOM    790 HG13 ILE    49      47.229  25.187  47.176  1.00  0.00           H
ATOM    791  CD1 ILE    49      45.520  26.527  47.631  1.00  0.00           C
ATOM    792 HD11 ILE    49      46.122  27.197  48.246  1.00  0.00           H
ATOM    793 HD12 ILE    49      45.088  25.780  48.297  1.00  0.00           H
ATOM    794 HD13 ILE    49      44.846  27.155  47.050  1.00  0.00           H
ATOM    795  C   ILE    49      49.440  27.589  44.546  1.00  0.00           C
ATOM    796  O   ILE    49      49.624  28.741  44.823  1.00  0.00           O
ATOM    797  N   PRO    50      49.859  27.148  43.301  1.00  0.00           N
ATOM    798  CD  PRO    50      49.950  25.764  42.787  1.00  0.00           C
ATOM    799  HD2 PRO    50      49.007  25.217  42.810  1.00  0.00           H
ATOM    800  HD3 PRO    50      50.677  25.127  43.291  1.00  0.00           H
ATOM    801  CG  PRO    50      50.348  25.918  41.369  1.00  0.00           C
ATOM    802  HG2 PRO    50      49.452  25.742  40.775  1.00  0.00           H
ATOM    803  HG3 PRO    50      51.098  25.194  41.045  1.00  0.00           H
ATOM    804  CB  PRO    50      50.838  27.402  41.148  1.00  0.00           C
ATOM    805  HB2 PRO    50      50.416  27.714  40.193  1.00  0.00           H
ATOM    806  HB3 PRO    50      51.926  27.345  41.106  1.00  0.00           H
ATOM    807  CA  PRO    50      50.299  28.150  42.337  1.00  0.00           C
ATOM    808  HA  PRO    50      51.109  28.760  42.735  1.00  0.00           H
ATOM    809  C   PRO    50      49.190  29.154  41.946  1.00  0.00           C
ATOM    810  O   PRO    50      48.100  28.712  41.730  1.00  0.00           O
ATOM    811  N   GLY    51      49.456  30.497  41.929  1.00  0.00           N
ATOM    812  H   GLY    51      50.318  30.757  42.388  1.00  0.00           H
ATOM    813  CA  GLY    51      48.526  31.517  41.451  1.00  0.00           C
ATOM    814  HA2 GLY    51      47.509  31.146  41.582  1.00  0.00           H
ATOM    815  HA3 GLY    51      48.783  32.501  41.842  1.00  0.00           H
ATOM    816  C   GLY    51      48.619  31.850  39.924  1.00  0.00           C
ATOM    817  O   GLY    51      47.883  32.644  39.411  1.00  0.00           O
ATOM    818  N   TRP    52      49.538  31.218  39.261  1.00  0.00           N
ATOM    819  H   TRP    52      49.964  30.440  39.743  1.00  0.00           H
ATOM    820  CA  TRP    52      49.814  31.247  37.760  1.00  0.00           C
ATOM    821  HA  TRP    52      50.795  30.816  37.561  1.00  0.00           H
ATOM    822  CB  TRP    52      48.787  30.439  36.975  1.00  0.00           C
ATOM    823  HB2 TRP    52      47.879  31.044  36.975  1.00  0.00           H
ATOM    824  HB3 TRP    52      49.114  30.477  35.936  1.00  0.00           H
ATOM    825  CG  TRP    52      48.597  29.095  37.420  1.00  0.00           C
ATOM    826  CD1 TRP    52      47.588  28.630  38.202  1.00  0.00           C
ATOM    827  HD1 TRP    52      46.793  29.211  38.646  1.00  0.00           H
ATOM    828  NE1 TRP    52      47.795  27.334  38.482  1.00  0.00           N
ATOM    829  HE1 TRP    52      47.280  26.895  39.233  1.00  0.00           H
ATOM    830  CE2 TRP    52      48.967  26.797  37.962  1.00  0.00           C
ATOM    831  CZ2 TRP    52      49.698  25.636  37.954  1.00  0.00           C
ATOM    832  HZ2 TRP    52      49.283  24.748  38.405  1.00  0.00           H
ATOM    833  CH2 TRP    52      50.906  25.649  37.322  1.00  0.00           C
ATOM    834  HH2 TRP    52      51.367  24.691  37.133  1.00  0.00           H
ATOM    835  CZ3 TRP    52      51.490  26.762  36.812  1.00  0.00           C
ATOM    836  HZ3 TRP    52      52.439  26.666  36.305  1.00  0.00           H
ATOM    837  CE3 TRP    52      50.773  27.967  36.747  1.00  0.00           C
ATOM    838  HE3 TRP    52      51.037  28.851  36.187  1.00  0.00           H
ATOM    839  CD2 TRP    52      49.524  27.983  37.346  1.00  0.00           C
ATOM    840  C   TRP    52      49.977  32.646  37.098  1.00  0.00           C
ATOM    841  O   TRP    52      50.023  32.803  35.884  1.00  0.00           O
ATOM    842  N   VAL    53      50.103  33.728  37.914  1.00  0.00           N
ATOM    843  H   VAL    53      50.147  33.568  38.911  1.00  0.00           H
ATOM    844  CA  VAL    53      50.457  35.075  37.513  1.00  0.00           C
ATOM    845  HA  VAL    53      50.138  35.130  36.472  1.00  0.00           H
ATOM    846  CB  VAL    53      49.888  36.169  38.473  1.00  0.00           C
ATOM    847  HB  VAL    53      50.330  36.102  39.467  1.00  0.00           H
ATOM    848  CG1 VAL    53      50.264  37.612  37.944  1.00  0.00           C
ATOM    849 HG11 VAL    53      49.847  37.638  36.938  1.00  0.00           H
ATOM    850 HG12 VAL    53      49.832  38.381  38.585  1.00  0.00           H
ATOM    851 HG13 VAL    53      51.353  37.678  37.944  1.00  0.00           H
ATOM    852  CG2 VAL    53      48.360  36.127  38.663  1.00  0.00           C
ATOM    853 HG21 VAL    53      48.209  36.906  39.411  1.00  0.00           H
ATOM    854 HG22 VAL    53      48.041  35.169  39.072  1.00  0.00           H
ATOM    855 HG23 VAL    53      47.813  36.274  37.732  1.00  0.00           H
ATOM    856  C   VAL    53      52.001  35.089  37.613  1.00  0.00           C
ATOM    857  O   VAL    53      52.571  34.707  38.604  1.00  0.00           O
ATOM    858  N   MET    54      52.593  35.562  36.527  1.00  0.00           N
ATOM    859  H   MET    54      52.104  36.003  35.762  1.00  0.00           H
ATOM    860  CA  MET    54      54.001  35.089  36.271  1.00  0.00           C
ATOM    861  HA  MET    54      54.450  34.665  37.169  1.00  0.00           H
ATOM    862  CB  MET    54      53.949  34.012  35.209  1.00  0.00           C
ATOM    863  HB2 MET    54      53.383  34.455  34.389  1.00  0.00           H
ATOM    864  HB3 MET    54      54.941  33.877  34.778  1.00  0.00           H
ATOM    865  CG  MET    54      53.467  32.624  35.552  1.00  0.00           C
ATOM    866  HG2 MET    54      54.217  32.012  36.052  1.00  0.00           H
ATOM    867  HG3 MET    54      52.588  32.694  36.193  1.00  0.00           H
ATOM    868  SD  MET    54      52.985  31.668  34.108  1.00  0.00           S
ATOM    869  CE  MET    54      54.619  31.350  33.441  1.00  0.00           C
ATOM    870  HE1 MET    54      55.205  32.265  33.522  1.00  0.00           H
ATOM    871  HE2 MET    54      55.024  30.551  34.062  1.00  0.00           H
ATOM    872  HE3 MET    54      54.518  30.939  32.437  1.00  0.00           H
ATOM    873  C   MET    54      54.940  36.332  35.879  1.00  0.00           C
ATOM    874  O   MET    54      56.095  36.168  35.483  1.00  0.00           O
ATOM    875  N   ASP    55      54.415  37.570  35.866  1.00  0.00           N
ATOM    876  H   ASP    55      53.414  37.545  35.994  1.00  0.00           H
ATOM    877  CA  ASP    55      55.145  38.850  35.829  1.00  0.00           C
ATOM    878  HA  ASP    55      56.206  38.611  35.746  1.00  0.00           H
ATOM    879  CB  ASP    55      54.632  39.672  34.572  1.00  0.00           C
ATOM    880  HB2 ASP    55      53.683  40.101  34.894  1.00  0.00           H
ATOM    881  HB3 ASP    55      55.363  40.446  34.340  1.00  0.00           H
ATOM    882  CG  ASP    55      54.535  38.773  33.393  1.00  0.00           C
ATOM    883  OD1 ASP    55      55.603  38.396  32.890  1.00  0.00           O
ATOM    884  OD2 ASP    55      53.457  38.523  32.881  1.00  0.00           O
ATOM    885  C   ASP    55      54.891  39.572  37.059  1.00  0.00           C
ATOM    886  O   ASP    55      53.815  39.489  37.657  1.00  0.00           O
ATOM    887  N   PHE    56      55.867  40.299  37.511  1.00  0.00           N
ATOM    888  H   PHE    56      56.716  40.394  36.974  1.00  0.00           H
ATOM    889  CA  PHE    56      55.702  41.557  38.173  1.00  0.00           C
ATOM    890  HA  PHE    56      55.019  41.346  38.994  1.00  0.00           H
ATOM    891  CB  PHE    56      57.034  42.057  38.726  1.00  0.00           C
ATOM    892  HB2 PHE    56      57.533  42.441  37.837  1.00  0.00           H
ATOM    893  HB3 PHE    56      56.872  42.906  39.389  1.00  0.00           H
ATOM    894  CG  PHE    56      57.921  41.036  39.451  1.00  0.00           C
ATOM    895  CD1 PHE    56      59.297  41.061  39.010  1.00  0.00           C
ATOM    896  HD1 PHE    56      59.672  41.819  38.338  1.00  0.00           H
ATOM    897  CE1 PHE    56      60.258  40.225  39.710  1.00  0.00           C
ATOM    898  HE1 PHE    56      61.299  40.248  39.425  1.00  0.00           H
ATOM    899  CZ  PHE    56      59.854  39.347  40.762  1.00  0.00           C
ATOM    900  HZ  PHE    56      60.532  38.580  41.105  1.00  0.00           H
ATOM    901  CE2 PHE    56      58.475  39.242  41.050  1.00  0.00           C
ATOM    902  HE2 PHE    56      58.158  38.532  41.799  1.00  0.00           H
ATOM    903  CD2 PHE    56      57.490  40.114  40.404  1.00  0.00           C
ATOM    904  HD2 PHE    56      56.485  40.029  40.790  1.00  0.00           H
ATOM    905  C   PHE    56      55.117  42.678  37.181  1.00  0.00           C
ATOM    906  O   PHE    56      55.688  42.857  36.085  1.00  0.00           O
ATOM    907  N   PRO    57      54.163  43.464  37.686  1.00  0.00           N
ATOM    908  CD  PRO    57      53.296  43.200  38.775  1.00  0.00           C
ATOM    909  HD2 PRO    57      53.851  42.889  39.660  1.00  0.00           H
ATOM    910  HD3 PRO    57      52.601  42.396  38.534  1.00  0.00           H
ATOM    911  CG  PRO    57      52.472  44.431  39.026  1.00  0.00           C
ATOM    912  HG2 PRO    57      52.987  45.163  39.648  1.00  0.00           H
ATOM    913  HG3 PRO    57      51.578  44.119  39.566  1.00  0.00           H
ATOM    914  CB  PRO    57      52.398  44.949  37.582  1.00  0.00           C
ATOM    915  HB2 PRO    57      52.135  46.001  37.463  1.00  0.00           H
ATOM    916  HB3 PRO    57      51.621  44.387  37.063  1.00  0.00           H
ATOM    917  CA  PRO    57      53.796  44.675  37.075  1.00  0.00           C
ATOM    918  HA  PRO    57      53.755  44.649  35.986  1.00  0.00           H
ATOM    919  C   PRO    57      54.914  45.672  37.349  1.00  0.00           C
ATOM    920  O   PRO    57      55.640  45.547  38.312  1.00  0.00           O
ATOM    921  N   THR    58      55.186  46.578  36.378  1.00  0.00           N
ATOM    922  H   THR    58      54.692  46.569  35.497  1.00  0.00           H
ATOM    923  CA  THR    58      56.435  47.265  36.323  1.00  0.00           C
ATOM    924  HA  THR    58      57.087  46.858  37.098  1.00  0.00           H
ATOM    925  CB  THR    58      57.204  46.999  35.005  1.00  0.00           C
ATOM    926  HB  THR    58      58.256  47.211  35.191  1.00  0.00           H
ATOM    927  CG2 THR    58      57.179  45.607  34.479  1.00  0.00           C
ATOM    928 HG21 THR    58      57.601  44.903  35.195  1.00  0.00           H
ATOM    929 HG22 THR    58      57.734  45.460  33.551  1.00  0.00           H
ATOM    930 HG23 THR    58      56.153  45.376  34.192  1.00  0.00           H
ATOM    931  OG1 THR    58      56.656  47.922  34.043  1.00  0.00           O
ATOM    932  HG1 THR    58      56.248  47.524  33.270  1.00  0.00           H
ATOM    933  C   THR    58      56.233  48.764  36.565  1.00  0.00           C
ATOM    934  O   THR    58      57.096  49.386  37.164  1.00  0.00           O
ATOM    935  N   GLY    59      55.162  49.340  36.094  1.00  0.00           N
ATOM    936  H   GLY    59      54.464  48.754  35.658  1.00  0.00           H
ATOM    937  CA  GLY    59      54.847  50.750  35.984  1.00  0.00           C
ATOM    938  HA2 GLY    59      53.936  50.971  36.540  1.00  0.00           H
ATOM    939  HA3 GLY    59      55.619  51.294  36.526  1.00  0.00           H
ATOM    940  C   GLY    59      54.554  51.325  34.547  1.00  0.00           C
ATOM    941  O   GLY    59      54.240  52.494  34.305  1.00  0.00           O
ATOM    942  N   LYS    60      54.706  50.513  33.506  1.00  0.00           N
ATOM    943  H   LYS    60      55.129  49.600  33.591  1.00  0.00           H
ATOM    944  CA  LYS    60      54.399  50.839  32.092  1.00  0.00           C
ATOM    945  HA  LYS    60      54.419  51.918  31.936  1.00  0.00           H
ATOM    946  CB  LYS    60      55.509  50.293  31.235  1.00  0.00           C
ATOM    947  HB2 LYS    60      55.456  49.213  31.372  1.00  0.00           H
ATOM    948  HB3 LYS    60      55.333  50.511  30.181  1.00  0.00           H
ATOM    949  CG  LYS    60      56.850  50.905  31.688  1.00  0.00           C
ATOM    950  HG2 LYS    60      56.753  51.990  31.668  1.00  0.00           H
ATOM    951  HG3 LYS    60      56.998  50.688  32.746  1.00  0.00           H
ATOM    952  CD  LYS    60      58.003  50.394  30.833  1.00  0.00           C
ATOM    953  HD2 LYS    60      57.852  50.722  29.804  1.00  0.00           H
ATOM    954  HD3 LYS    60      58.896  50.868  31.242  1.00  0.00           H
ATOM    955  CE  LYS    60      58.111  48.861  31.031  1.00  0.00           C
ATOM    956  HE2 LYS    60      57.982  48.526  32.061  1.00  0.00           H
ATOM    957  HE3 LYS    60      57.402  48.423  30.329  1.00  0.00           H
ATOM    958  NZ  LYS    60      59.532  48.558  30.669  1.00  0.00           N
ATOM    959  HZ1 LYS    60      60.207  49.126  31.160  1.00  0.00           H
ATOM    960  HZ2 LYS    60      59.696  48.716  29.686  1.00  0.00           H
ATOM    961  HZ3 LYS    60      59.832  47.600  30.780  1.00  0.00           H
ATOM    962  C   LYS    60      53.074  50.320  31.536  1.00  0.00           C
ATOM    963  O   LYS    60      52.655  50.640  30.443  1.00  0.00           O
ATOM    964  N   GLU    61      52.342  49.503  32.413  1.00  0.00           N
ATOM    965  H   GLU    61      52.845  49.173  33.224  1.00  0.00           H
ATOM    966  CA  GLU    61      51.010  48.908  32.102  1.00  0.00           C
ATOM    967  HA  GLU    61      51.148  48.140  31.342  1.00  0.00           H
ATOM    968  CB  GLU    61      50.376  48.220  33.286  1.00  0.00           C
ATOM    969  HB2 GLU    61      50.365  48.947  34.097  1.00  0.00           H
ATOM    970  HB3 GLU    61      49.378  48.003  32.903  1.00  0.00           H
ATOM    971  CG  GLU    61      51.089  46.897  33.675  1.00  0.00           C
ATOM    972  HG2 GLU    61      50.532  46.483  34.516  1.00  0.00           H
ATOM    973  HG3 GLU    61      51.090  46.171  32.862  1.00  0.00           H
ATOM    974  CD  GLU    61      52.546  47.013  34.134  1.00  0.00           C
ATOM    975  OE1 GLU    61      53.015  48.029  34.637  1.00  0.00           O
ATOM    976  OE2 GLU    61      53.366  46.065  33.928  1.00  0.00           O
ATOM    977  C   GLU    61      49.948  49.908  31.602  1.00  0.00           C
ATOM    978  O   GLU    61      49.609  50.904  32.304  1.00  0.00           O
ATOM    979  N   SER    62      49.397  49.757  30.395  1.00  0.00           N
ATOM    980  H   SER    62      49.512  48.898  29.875  1.00  0.00           H
ATOM    981  CA  SER    62      48.578  50.766  29.726  1.00  0.00           C
ATOM    982  HA  SER    62      48.254  51.487  30.476  1.00  0.00           H
ATOM    983  CB  SER    62      49.489  51.505  28.727  1.00  0.00           C
ATOM    984  HB2 SER    62      50.309  52.002  29.246  1.00  0.00           H
ATOM    985  HB3 SER    62      50.028  50.798  28.097  1.00  0.00           H
ATOM    986  OG  SER    62      48.715  52.373  27.967  1.00  0.00           O
ATOM    987  HG  SER    62      47.986  51.898  27.559  1.00  0.00           H
ATOM    988  C   SER    62      47.391  50.094  29.012  1.00  0.00           C
ATOM    989  O   SER    62      47.664  49.192  28.206  1.00  0.00           O
ATOM    990  N   GLY    63      46.168  50.554  29.270  1.00  0.00           N
ATOM    991  H   GLY    63      46.154  51.351  29.890  1.00  0.00           H
ATOM    992  CA  GLY    63      44.938  50.179  28.535  1.00  0.00           C
ATOM    993  HA2 GLY    63      44.849  50.969  27.789  1.00  0.00           H
ATOM    994  HA3 GLY    63      45.095  49.265  27.963  1.00  0.00           H
ATOM    995  C   GLY    63      43.632  50.215  29.451  1.00  0.00           C
ATOM    996  O   GLY    63      43.637  50.678  30.552  1.00  0.00           O
ATOM    997  N   ASP    64      42.518  49.819  28.856  1.00  0.00           N
ATOM    998  H   ASP    64      42.653  49.484  27.913  1.00  0.00           H
ATOM    999  CA  ASP    64      41.217  49.438  29.470  1.00  0.00           C
ATOM   1000  HA  ASP    64      41.217  49.996  30.407  1.00  0.00           H
ATOM   1001  CB  ASP    64      39.998  50.080  28.672  1.00  0.00           C
ATOM   1002  HB2 ASP    64      39.892  49.585  27.707  1.00  0.00           H
ATOM   1003  HB3 ASP    64      39.046  49.806  29.127  1.00  0.00           H
ATOM   1004  CG  ASP    64      40.224  51.488  28.397  1.00  0.00           C
ATOM   1005  OD1 ASP    64      40.829  52.186  29.187  1.00  0.00           O
ATOM   1006  OD2 ASP    64      39.567  51.997  27.483  1.00  0.00           O
ATOM   1007  C   ASP    64      41.048  48.019  29.876  1.00  0.00           C
ATOM   1008  O   ASP    64      41.300  47.172  29.003  1.00  0.00           O
ATOM   1009  N   PHE    65      40.599  47.657  31.106  1.00  0.00           N
ATOM   1010  H   PHE    65      40.244  48.448  31.624  1.00  0.00           H
ATOM   1011  CA  PHE    65      40.605  46.316  31.674  1.00  0.00           C
ATOM   1012  HA  PHE    65      40.412  45.575  30.899  1.00  0.00           H
ATOM   1013  CB  PHE    65      41.981  45.999  32.282  1.00  0.00           C
ATOM   1014  HB2 PHE    65      42.101  46.694  33.114  1.00  0.00           H
ATOM   1015  HB3 PHE    65      41.937  45.020  32.758  1.00  0.00           H
ATOM   1016  CG  PHE    65      43.131  46.018  31.313  1.00  0.00           C
ATOM   1017  CD1 PHE    65      43.346  44.943  30.419  1.00  0.00           C
ATOM   1018  HD1 PHE    65      42.670  44.123  30.609  1.00  0.00           H
ATOM   1019  CE1 PHE    65      44.481  44.944  29.539  1.00  0.00           C
ATOM   1020  HE1 PHE    65      44.556  44.107  28.861  1.00  0.00           H
ATOM   1021  CZ  PHE    65      45.335  46.077  29.415  1.00  0.00           C
ATOM   1022  HZ  PHE    65      46.160  46.103  28.719  1.00  0.00           H
ATOM   1023  CE2 PHE    65      45.099  47.100  30.407  1.00  0.00           C
ATOM   1024  HE2 PHE    65      45.667  48.010  30.278  1.00  0.00           H
ATOM   1025  CD2 PHE    65      44.057  47.079  31.336  1.00  0.00           C
ATOM   1026  HD2 PHE    65      43.752  47.873  32.001  1.00  0.00           H
ATOM   1027  C   PHE    65      39.534  46.270  32.727  1.00  0.00           C
ATOM   1028  O   PHE    65      39.223  47.237  33.372  1.00  0.00           O
ATOM   1029  N   LEU    66      39.025  45.111  33.078  1.00  0.00           N
ATOM   1030  H   LEU    66      39.366  44.338  32.525  1.00  0.00           H
ATOM   1031  CA  LEU    66      37.942  44.905  34.038  1.00  0.00           C
ATOM   1032  HA  LEU    66      37.692  45.856  34.508  1.00  0.00           H
ATOM   1033  CB  LEU    66      36.657  44.408  33.327  1.00  0.00           C
ATOM   1034  HB2 LEU    66      36.868  43.439  32.875  1.00  0.00           H
ATOM   1035  HB3 LEU    66      35.837  44.223  34.021  1.00  0.00           H
ATOM   1036  CG  LEU    66      36.086  45.320  32.158  1.00  0.00           C
ATOM   1037  HG  LEU    66      36.892  45.902  31.710  1.00  0.00           H
ATOM   1038  CD1 LEU    66      35.351  44.412  31.174  1.00  0.00           C
ATOM   1039 HD11 LEU    66      35.034  45.106  30.396  1.00  0.00           H
ATOM   1040 HD12 LEU    66      34.510  44.039  31.760  1.00  0.00           H
ATOM   1041 HD13 LEU    66      36.009  43.655  30.747  1.00  0.00           H
ATOM   1042  CD2 LEU    66      35.084  46.422  32.497  1.00  0.00           C
ATOM   1043 HD21 LEU    66      34.725  46.992  31.641  1.00  0.00           H
ATOM   1044 HD22 LEU    66      34.176  45.976  32.901  1.00  0.00           H
ATOM   1045 HD23 LEU    66      35.564  47.130  33.173  1.00  0.00           H
ATOM   1046  C   LEU    66      38.209  43.945  35.117  1.00  0.00           C
ATOM   1047  O   LEU    66      39.072  43.083  34.975  1.00  0.00           O
ATOM   1048  N   ALA    67      37.507  44.064  36.228  1.00  0.00           N
ATOM   1049  H   ALA    67      36.850  44.830  36.209  1.00  0.00           H
ATOM   1050  CA  ALA    67      37.563  43.187  37.393  1.00  0.00           C
ATOM   1051  HA  ALA    67      38.130  42.292  37.137  1.00  0.00           H
ATOM   1052  CB  ALA    67      38.382  43.935  38.439  1.00  0.00           C
ATOM   1053  HB1 ALA    67      37.969  44.938  38.538  1.00  0.00           H
ATOM   1054  HB2 ALA    67      39.390  44.009  38.031  1.00  0.00           H
ATOM   1055  HB3 ALA    67      38.299  43.323  39.337  1.00  0.00           H
ATOM   1056  C   ALA    67      36.160  42.913  37.820  1.00  0.00           C
ATOM   1057  O   ALA    67      35.284  43.723  37.811  1.00  0.00           O
ATOM   1058  N   ILE    68      35.814  41.653  38.057  1.00  0.00           N
ATOM   1059  H   ILE    68      36.525  40.980  37.803  1.00  0.00           H
ATOM   1060  CA  ILE    68      34.609  41.136  38.646  1.00  0.00           C
ATOM   1061  HA  ILE    68      33.960  41.969  38.918  1.00  0.00           H
ATOM   1062  CB  ILE    68      33.856  40.231  37.643  1.00  0.00           C
ATOM   1063  HB  ILE    68      34.522  39.508  37.172  1.00  0.00           H
ATOM   1064  CG2 ILE    68      32.818  39.376  38.327  1.00  0.00           C
ATOM   1065 HG21 ILE    68      32.350  38.731  37.584  1.00  0.00           H
ATOM   1066 HG22 ILE    68      32.103  39.995  38.871  1.00  0.00           H
ATOM   1067 HG23 ILE    68      33.274  38.681  39.033  1.00  0.00           H
ATOM   1068  CG1 ILE    68      33.219  41.095  36.538  1.00  0.00           C
ATOM   1069 HG12 ILE    68      32.479  41.726  37.031  1.00  0.00           H
ATOM   1070 HG13 ILE    68      33.936  41.741  36.031  1.00  0.00           H
ATOM   1071  CD1 ILE    68      32.485  40.235  35.487  1.00  0.00           C
ATOM   1072 HD11 ILE    68      32.651  40.758  34.546  1.00  0.00           H
ATOM   1073 HD12 ILE    68      31.455  40.074  35.811  1.00  0.00           H
ATOM   1074 HD13 ILE    68      32.954  39.272  35.287  1.00  0.00           H
ATOM   1075  C   ILE    68      34.948  40.384  39.938  1.00  0.00           C
ATOM   1076  O   ILE    68      35.975  39.716  40.030  1.00  0.00           O
ATOM   1077  N   ASP    69      34.047  40.380  40.935  1.00  0.00           N
ATOM   1078  H   ASP    69      33.258  40.998  40.815  1.00  0.00           H
ATOM   1079  CA  ASP    69      34.218  39.559  42.199  1.00  0.00           C
ATOM   1080  HA  ASP    69      34.834  38.708  41.912  1.00  0.00           H
ATOM   1081  CB  ASP    69      34.977  40.395  43.230  1.00  0.00           C
ATOM   1082  HB2 ASP    69      35.867  40.779  42.731  1.00  0.00           H
ATOM   1083  HB3 ASP    69      34.232  41.158  43.453  1.00  0.00           H
ATOM   1084  CG  ASP    69      35.412  39.629  44.441  1.00  0.00           C
ATOM   1085  OD1 ASP    69      35.788  40.252  45.487  1.00  0.00           O
ATOM   1086  OD2 ASP    69      35.484  38.352  44.470  1.00  0.00           O
ATOM   1087  C   ASP    69      32.854  38.987  42.721  1.00  0.00           C
ATOM   1088  O   ASP    69      31.842  39.628  42.671  1.00  0.00           O
ATOM   1089  N   LEU    70      32.949  37.801  43.337  1.00  0.00           N
ATOM   1090  H   LEU    70      33.905  37.479  43.384  1.00  0.00           H
ATOM   1091  CA  LEU    70      31.909  37.018  43.993  1.00  0.00           C
ATOM   1092  HA  LEU    70      30.997  37.608  43.892  1.00  0.00           H
ATOM   1093  CB  LEU    70      31.778  35.681  43.216  1.00  0.00           C
ATOM   1094  HB2 LEU    70      32.769  35.315  42.946  1.00  0.00           H
ATOM   1095  HB3 LEU    70      31.277  34.981  43.885  1.00  0.00           H
ATOM   1096  CG  LEU    70      30.866  35.780  42.074  1.00  0.00           C
ATOM   1097  HG  LEU    70      30.961  36.728  41.545  1.00  0.00           H
ATOM   1098  CD1 LEU    70      31.101  34.623  41.087  1.00  0.00           C
ATOM   1099 HD11 LEU    70      30.858  33.585  41.313  1.00  0.00           H
ATOM   1100 HD12 LEU    70      32.144  34.772  40.805  1.00  0.00           H
ATOM   1101 HD13 LEU    70      30.499  34.786  40.193  1.00  0.00           H
ATOM   1102  CD2 LEU    70      29.409  35.610  42.624  1.00  0.00           C
ATOM   1103 HD21 LEU    70      29.375  36.365  43.409  1.00  0.00           H
ATOM   1104 HD22 LEU    70      28.619  35.803  41.898  1.00  0.00           H
ATOM   1105 HD23 LEU    70      29.291  34.575  42.944  1.00  0.00           H
ATOM   1106  C   LEU    70      32.040  36.835  45.440  1.00  0.00           C
ATOM   1107  O   LEU    70      31.292  36.090  46.074  1.00  0.00           O
ATOM   1108  N   GLY    71      32.995  37.495  46.067  1.00  0.00           N
ATOM   1109  H   GLY    71      33.461  38.269  45.613  1.00  0.00           H
ATOM   1110  CA  GLY    71      33.249  37.386  47.536  1.00  0.00           C
ATOM   1111  HA2 GLY    71      33.352  36.327  47.769  1.00  0.00           H
ATOM   1112  HA3 GLY    71      34.202  37.840  47.807  1.00  0.00           H
ATOM   1113  C   GLY    71      32.231  38.009  48.536  1.00  0.00           C
ATOM   1114  O   GLY    71      32.018  37.534  49.660  1.00  0.00           O
ATOM   1115  N   GLY    72      31.652  39.123  48.137  1.00  0.00           N
ATOM   1116  H   GLY    72      31.988  39.455  47.243  1.00  0.00           H
ATOM   1117  CA  GLY    72      30.891  39.941  49.050  1.00  0.00           C
ATOM   1118  HA2 GLY    72      31.298  39.812  50.053  1.00  0.00           H
ATOM   1119  HA3 GLY    72      31.020  40.976  48.736  1.00  0.00           H
ATOM   1120  C   GLY    72      29.448  39.556  48.907  1.00  0.00           C
ATOM   1121  O   GLY    72      29.059  38.671  48.121  1.00  0.00           O
ATOM   1122  N   THR    73      28.574  40.344  49.527  1.00  0.00           N
ATOM   1123  H   THR    73      28.858  41.176  50.025  1.00  0.00           H
ATOM   1124  CA  THR    73      27.218  39.859  49.578  1.00  0.00           C
ATOM   1125  HA  THR    73      27.142  38.792  49.783  1.00  0.00           H
ATOM   1126  CB  THR    73      26.483  40.341  50.843  1.00  0.00           C
ATOM   1127  HB  THR    73      25.469  39.941  50.837  1.00  0.00           H
ATOM   1128  CG2 THR    73      27.221  39.788  52.054  1.00  0.00           C
ATOM   1129 HG21 THR    73      27.672  38.816  51.852  1.00  0.00           H
ATOM   1130 HG22 THR    73      26.567  39.761  52.925  1.00  0.00           H
ATOM   1131 HG23 THR    73      28.026  40.502  52.227  1.00  0.00           H
ATOM   1132  OG1 THR    73      26.535  41.706  51.019  1.00  0.00           O
ATOM   1133  HG1 THR    73      25.717  42.176  50.848  1.00  0.00           H
ATOM   1134  C   THR    73      26.417  40.196  48.278  1.00  0.00           C
ATOM   1135  O   THR    73      25.592  39.377  47.904  1.00  0.00           O
ATOM   1136  N   ASN    74      26.806  41.237  47.570  1.00  0.00           N
ATOM   1137  H   ASN    74      27.663  41.701  47.835  1.00  0.00           H
ATOM   1138  CA  ASN    74      26.400  41.513  46.137  1.00  0.00           C
ATOM   1139  HA  ASN    74      25.435  41.041  45.953  1.00  0.00           H
ATOM   1140  CB  ASN    74      26.418  43.031  45.998  1.00  0.00           C
ATOM   1141  HB2 ASN    74      27.452  43.308  45.790  1.00  0.00           H
ATOM   1142  HB3 ASN    74      25.916  43.237  45.053  1.00  0.00           H
ATOM   1143  CG  ASN    74      25.707  43.747  47.136  1.00  0.00           C
ATOM   1144  OD1 ASN    74      24.464  43.844  47.297  1.00  0.00           O
ATOM   1145  ND2 ASN    74      26.484  44.145  48.087  1.00  0.00           N
ATOM   1146 HD21 ASN    74      27.460  43.905  48.195  1.00  0.00           H
ATOM   1147 HD22 ASN    74      26.028  44.637  48.842  1.00  0.00           H
ATOM   1148  C   ASN    74      27.502  40.976  45.169  1.00  0.00           C
ATOM   1149  O   ASN    74      28.552  40.492  45.607  1.00  0.00           O
ATOM   1150  N   LEU    75      27.247  40.949  43.879  1.00  0.00           N
ATOM   1151  H   LEU    75      26.302  41.243  43.679  1.00  0.00           H
ATOM   1152  CA  LEU    75      28.243  40.771  42.782  1.00  0.00           C
ATOM   1153  HA  LEU    75      29.002  40.063  43.113  1.00  0.00           H
ATOM   1154  CB  LEU    75      27.586  40.307  41.517  1.00  0.00           C
ATOM   1155  HB2 LEU    75      27.401  39.241  41.651  1.00  0.00           H
ATOM   1156  HB3 LEU    75      26.614  40.791  41.413  1.00  0.00           H
ATOM   1157  CG  LEU    75      28.380  40.306  40.235  1.00  0.00           C
ATOM   1158  HG  LEU    75      28.975  41.217  40.165  1.00  0.00           H
ATOM   1159  CD1 LEU    75      29.326  39.152  40.348  1.00  0.00           C
ATOM   1160 HD11 LEU    75      29.999  39.245  41.200  1.00  0.00           H
ATOM   1161 HD12 LEU    75      29.950  39.147  39.454  1.00  0.00           H
ATOM   1162 HD13 LEU    75      28.812  38.193  40.433  1.00  0.00           H
ATOM   1163  CD2 LEU    75      27.555  40.135  38.960  1.00  0.00           C
ATOM   1164 HD21 LEU    75      28.204  40.186  38.086  1.00  0.00           H
ATOM   1165 HD22 LEU    75      27.061  39.165  38.900  1.00  0.00           H
ATOM   1166 HD23 LEU    75      26.840  40.955  38.908  1.00  0.00           H
ATOM   1167  C   LEU    75      28.923  42.164  42.653  1.00  0.00           C
ATOM   1168  O   LEU    75      28.222  43.168  42.849  1.00  0.00           O
ATOM   1169  N   ARG    76      30.242  42.292  42.289  1.00  0.00           N
ATOM   1170  H   ARG    76      30.746  41.426  42.163  1.00  0.00           H
ATOM   1171  CA  ARG    76      30.918  43.567  41.824  1.00  0.00           C
ATOM   1172  HA  ARG    76      30.198  44.385  41.847  1.00  0.00           H
ATOM   1173  CB  ARG    76      32.060  43.837  42.813  1.00  0.00           C
ATOM   1174  HB2 ARG    76      31.662  43.732  43.822  1.00  0.00           H
ATOM   1175  HB3 ARG    76      32.833  43.114  42.552  1.00  0.00           H
ATOM   1176  CG  ARG    76      32.665  45.212  42.805  1.00  0.00           C
ATOM   1177  HG2 ARG    76      32.742  45.602  41.789  1.00  0.00           H
ATOM   1178  HG3 ARG    76      32.039  45.992  43.238  1.00  0.00           H
ATOM   1179  CD  ARG    76      33.951  45.091  43.607  1.00  0.00           C
ATOM   1180  HD2 ARG    76      33.821  44.398  44.438  1.00  0.00           H
ATOM   1181  HD3 ARG    76      34.622  44.570  42.925  1.00  0.00           H
ATOM   1182  NE  ARG    76      34.518  46.411  43.927  1.00  0.00           N
ATOM   1183  HE  ARG    76      34.000  47.238  43.665  1.00  0.00           H
ATOM   1184  CZ  ARG    76      35.721  46.748  44.245  1.00  0.00           C
ATOM   1185  NH1 ARG    76      36.656  45.891  44.420  1.00  0.00           N
ATOM   1186 HH11 ARG    76      36.525  44.910  44.218  1.00  0.00           H
ATOM   1187 HH12 ARG    76      37.477  46.351  44.787  1.00  0.00           H
ATOM   1188  NH2 ARG    76      36.042  47.989  44.269  1.00  0.00           N
ATOM   1189 HH21 ARG    76      35.286  48.633  44.086  1.00  0.00           H
ATOM   1190 HH22 ARG    76      36.975  48.281  44.523  1.00  0.00           H
ATOM   1191  C   ARG    76      31.380  43.436  40.349  1.00  0.00           C
ATOM   1192  O   ARG    76      31.938  42.354  39.986  1.00  0.00           O
ATOM   1193  N   VAL    77      31.143  44.450  39.499  1.00  0.00           N
ATOM   1194  H   VAL    77      30.567  45.192  39.869  1.00  0.00           H
ATOM   1195  CA  VAL    77      31.731  44.674  38.196  1.00  0.00           C
ATOM   1196  HA  VAL    77      32.492  43.956  37.888  1.00  0.00           H
ATOM   1197  CB  VAL    77      30.651  44.664  37.117  1.00  0.00           C
ATOM   1198  HB  VAL    77      30.085  45.595  37.094  1.00  0.00           H
ATOM   1199  CG1 VAL    77      31.271  44.499  35.674  1.00  0.00           C
ATOM   1200 HG11 VAL    77      30.420  44.542  34.993  1.00  0.00           H
ATOM   1201 HG12 VAL    77      31.915  45.342  35.426  1.00  0.00           H
ATOM   1202 HG13 VAL    77      31.841  43.571  35.628  1.00  0.00           H
ATOM   1203  CG2 VAL    77      29.632  43.446  37.271  1.00  0.00           C
ATOM   1204 HG21 VAL    77      29.075  43.488  38.208  1.00  0.00           H
ATOM   1205 HG22 VAL    77      30.226  42.534  37.304  1.00  0.00           H
ATOM   1206 HG23 VAL    77      28.837  43.428  36.524  1.00  0.00           H
ATOM   1207  C   VAL    77      32.527  45.974  38.255  1.00  0.00           C
ATOM   1208  O   VAL    77      31.976  46.978  38.764  1.00  0.00           O
ATOM   1209  N   VAL    78      33.697  46.010  37.698  1.00  0.00           N
ATOM   1210  H   VAL    78      34.051  45.098  37.441  1.00  0.00           H
ATOM   1211  CA  VAL    78      34.595  47.149  37.723  1.00  0.00           C
ATOM   1212  HA  VAL    78      33.987  48.052  37.773  1.00  0.00           H
ATOM   1213  CB  VAL    78      35.656  47.087  38.881  1.00  0.00           C
ATOM   1214  HB  VAL    78      36.432  46.371  38.613  1.00  0.00           H
ATOM   1215  CG1 VAL    78      36.523  48.380  39.011  1.00  0.00           C
ATOM   1216 HG11 VAL    78      37.305  48.296  39.766  1.00  0.00           H
ATOM   1217 HG12 VAL    78      37.046  48.564  38.072  1.00  0.00           H
ATOM   1218 HG13 VAL    78      35.825  49.178  39.259  1.00  0.00           H
ATOM   1219  CG2 VAL    78      35.018  46.838  40.223  1.00  0.00           C
ATOM   1220 HG21 VAL    78      34.753  45.783  40.278  1.00  0.00           H
ATOM   1221 HG22 VAL    78      34.235  47.580  40.381  1.00  0.00           H
ATOM   1222 HG23 VAL    78      35.783  46.973  40.988  1.00  0.00           H
ATOM   1223  C   VAL    78      35.311  47.295  36.387  1.00  0.00           C
ATOM   1224  O   VAL    78      35.834  46.350  35.842  1.00  0.00           O
ATOM   1225  N   LEU    79      35.427  48.495  35.907  1.00  0.00           N
ATOM   1226  H   LEU    79      34.964  49.214  36.445  1.00  0.00           H
ATOM   1227  CA  LEU    79      36.381  49.049  34.893  1.00  0.00           C
ATOM   1228  HA  LEU    79      36.882  48.232  34.374  1.00  0.00           H
ATOM   1229  CB  LEU    79      35.681  49.847  33.791  1.00  0.00           C
ATOM   1230  HB2 LEU    79      34.791  49.321  33.445  1.00  0.00           H
ATOM   1231  HB3 LEU    79      35.198  50.684  34.296  1.00  0.00           H
ATOM   1232  CG  LEU    79      36.489  50.409  32.610  1.00  0.00           C
ATOM   1233  HG  LEU    79      37.470  50.644  33.022  1.00  0.00           H
ATOM   1234  CD1 LEU    79      36.714  49.364  31.480  1.00  0.00           C
ATOM   1235 HD11 LEU    79      37.355  49.788  30.707  1.00  0.00           H
ATOM   1236 HD12 LEU    79      35.705  49.137  31.138  1.00  0.00           H
ATOM   1237 HD13 LEU    79      37.218  48.471  31.847  1.00  0.00           H
ATOM   1238  CD2 LEU    79      35.895  51.722  32.106  1.00  0.00           C
ATOM   1239 HD21 LEU    79      34.859  51.514  31.837  1.00  0.00           H
ATOM   1240 HD22 LEU    79      35.991  52.432  32.927  1.00  0.00           H
ATOM   1241 HD23 LEU    79      36.428  52.050  31.215  1.00  0.00           H
ATOM   1242  C   LEU    79      37.511  49.855  35.522  1.00  0.00           C
ATOM   1243  O   LEU    79      37.322  50.726  36.357  1.00  0.00           O
ATOM   1244  N   VAL    80      38.684  49.496  35.015  1.00  0.00           N
ATOM   1245  H   VAL    80      38.750  48.890  34.209  1.00  0.00           H
ATOM   1246  CA  VAL    80      40.006  49.958  35.506  1.00  0.00           C
ATOM   1247  HA  VAL    80      39.944  50.893  36.062  1.00  0.00           H
ATOM   1248  CB  VAL    80      40.750  48.968  36.420  1.00  0.00           C
ATOM   1249  HB  VAL    80      41.082  48.159  35.769  1.00  0.00           H
ATOM   1250  CG1 VAL    80      42.044  49.398  37.133  1.00  0.00           C
ATOM   1251 HG11 VAL    80      42.640  48.540  37.447  1.00  0.00           H
ATOM   1252 HG12 VAL    80      42.644  49.928  36.395  1.00  0.00           H
ATOM   1253 HG13 VAL    80      41.810  50.004  38.008  1.00  0.00           H
ATOM   1254  CG2 VAL    80      39.905  48.334  37.484  1.00  0.00           C
ATOM   1255 HG21 VAL    80      39.600  49.183  38.096  1.00  0.00           H
ATOM   1256 HG22 VAL    80      40.479  47.642  38.101  1.00  0.00           H
ATOM   1257 HG23 VAL    80      39.074  47.786  37.040  1.00  0.00           H
ATOM   1258  C   VAL    80      40.890  50.338  34.321  1.00  0.00           C
ATOM   1259  O   VAL    80      40.823  49.645  33.306  1.00  0.00           O
ATOM   1260  N   LYS    81      41.513  51.576  34.340  1.00  0.00           N
ATOM   1261  H   LYS    81      41.433  52.058  35.224  1.00  0.00           H
ATOM   1262  CA  LYS    81      41.961  52.328  33.214  1.00  0.00           C
ATOM   1263  HA  LYS    81      41.932  51.607  32.397  1.00  0.00           H
ATOM   1264  CB  LYS    81      41.034  53.529  32.761  1.00  0.00           C
ATOM   1265  HB2 LYS    81      41.023  54.223  33.602  1.00  0.00           H
ATOM   1266  HB3 LYS    81      41.582  53.990  31.940  1.00  0.00           H
ATOM   1267  CG  LYS    81      39.653  53.073  32.278  1.00  0.00           C
ATOM   1268  HG2 LYS    81      39.800  52.384  31.446  1.00  0.00           H
ATOM   1269  HG3 LYS    81      39.226  52.505  33.105  1.00  0.00           H
ATOM   1270  CD  LYS    81      38.688  54.286  32.021  1.00  0.00           C
ATOM   1271  HD2 LYS    81      37.726  53.929  31.653  1.00  0.00           H
ATOM   1272  HD3 LYS    81      38.589  54.937  32.890  1.00  0.00           H
ATOM   1273  CE  LYS    81      39.179  55.197  30.900  1.00  0.00           C
ATOM   1274  HE2 LYS    81      38.601  56.094  30.678  1.00  0.00           H
ATOM   1275  HE3 LYS    81      40.136  55.667  31.124  1.00  0.00           H
ATOM   1276  NZ  LYS    81      39.337  54.432  29.606  1.00  0.00           N
ATOM   1277  HZ1 LYS    81      40.069  53.738  29.613  1.00  0.00           H
ATOM   1278  HZ2 LYS    81      39.539  55.045  28.829  1.00  0.00           H
ATOM   1279  HZ3 LYS    81      38.443  53.998  29.422  1.00  0.00           H
ATOM   1280  C   LYS    81      43.404  52.700  33.391  1.00  0.00           C
ATOM   1281  O   LYS    81      43.704  53.766  33.918  1.00  0.00           O
ATOM   1282  N   LEU    82      44.343  51.766  33.107  1.00  0.00           N
ATOM   1283  H   LEU    82      44.027  50.920  32.653  1.00  0.00           H
ATOM   1284  CA  LEU    82      45.780  51.862  33.365  1.00  0.00           C
ATOM   1285  HA  LEU    82      46.077  52.130  34.378  1.00  0.00           H
ATOM   1286  CB  LEU    82      46.345  50.415  33.341  1.00  0.00           C
ATOM   1287  HB2 LEU    82      46.210  50.169  32.288  1.00  0.00           H
ATOM   1288  HB3 LEU    82      47.362  50.543  33.708  1.00  0.00           H
ATOM   1289  CG  LEU    82      45.720  49.269  34.209  1.00  0.00           C
ATOM   1290  HG  LEU    82      44.777  48.890  33.817  1.00  0.00           H
ATOM   1291  CD1 LEU    82      46.690  48.098  34.178  1.00  0.00           C
ATOM   1292 HD11 LEU    82      46.895  47.687  33.191  1.00  0.00           H
ATOM   1293 HD12 LEU    82      46.290  47.319  34.828  1.00  0.00           H
ATOM   1294 HD13 LEU    82      47.647  48.429  34.580  1.00  0.00           H
ATOM   1295  CD2 LEU    82      45.515  49.639  35.675  1.00  0.00           C
ATOM   1296 HD21 LEU    82      46.451  49.855  36.189  1.00  0.00           H
ATOM   1297 HD22 LEU    82      44.795  50.434  35.870  1.00  0.00           H
ATOM   1298 HD23 LEU    82      45.144  48.719  36.127  1.00  0.00           H
ATOM   1299  C   LEU    82      46.428  52.845  32.376  1.00  0.00           C
ATOM   1300  O   LEU    82      46.452  52.728  31.146  1.00  0.00           O
ATOM   1301  N   GLY    83      47.202  53.855  32.917  1.00  0.00           N
ATOM   1302  H   GLY    83      47.163  54.072  33.902  1.00  0.00           H
ATOM   1303  CA  GLY    83      47.737  55.030  32.162  1.00  0.00           C
ATOM   1304  HA2 GLY    83      47.083  55.216  31.311  1.00  0.00           H
ATOM   1305  HA3 GLY    83      47.875  55.881  32.831  1.00  0.00           H
ATOM   1306  C   GLY    83      49.073  54.818  31.428  1.00  0.00           C
ATOM   1307  O   GLY    83      49.525  55.769  30.781  1.00  0.00           O
ATOM   1308  N   GLY    84      49.783  53.749  31.579  1.00  0.00           N
ATOM   1309  H   GLY    84      49.301  53.002  32.060  1.00  0.00           H
ATOM   1310  CA  GLY    84      51.145  53.483  31.126  1.00  0.00           C
ATOM   1311  HA2 GLY    84      51.392  52.421  31.118  1.00  0.00           H
ATOM   1312  HA3 GLY    84      51.145  53.829  30.092  1.00  0.00           H
ATOM   1313  C   GLY    84      52.272  54.270  31.803  1.00  0.00           C
ATOM   1314  O   GLY    84      53.384  54.300  31.255  1.00  0.00           O
ATOM   1315  N   ASP    85      51.876  54.968  32.855  1.00  0.00           N
ATOM   1316  H   ASP    85      50.885  54.932  33.050  1.00  0.00           H
ATOM   1317  CA  ASP    85      52.678  55.828  33.745  1.00  0.00           C
ATOM   1318  HA  ASP    85      53.731  55.580  33.607  1.00  0.00           H
ATOM   1319  CB  ASP    85      52.516  57.371  33.338  1.00  0.00           C
ATOM   1320  HB2 ASP    85      53.237  57.995  33.867  1.00  0.00           H
ATOM   1321  HB3 ASP    85      52.799  57.282  32.290  1.00  0.00           H
ATOM   1322  CG  ASP    85      51.002  57.868  33.565  1.00  0.00           C
ATOM   1323  OD1 ASP    85      50.598  58.950  33.142  1.00  0.00           O
ATOM   1324  OD2 ASP    85      50.296  57.007  34.093  1.00  0.00           O
ATOM   1325  C   ASP    85      52.503  55.626  35.328  1.00  0.00           C
ATOM   1326  O   ASP    85      52.568  56.469  36.221  1.00  0.00           O
ATOM   1327  N   ARG    86      51.989  54.403  35.597  1.00  0.00           N
ATOM   1328  H   ARG    86      51.871  53.850  34.759  1.00  0.00           H
ATOM   1329  CA  ARG    86      51.420  53.877  36.850  1.00  0.00           C
ATOM   1330  HA  ARG    86      51.057  52.907  36.507  1.00  0.00           H
ATOM   1331  CB  ARG    86      52.694  53.728  37.778  1.00  0.00           C
ATOM   1332  HB2 ARG    86      53.519  53.366  37.164  1.00  0.00           H
ATOM   1333  HB3 ARG    86      52.901  54.681  38.265  1.00  0.00           H
ATOM   1334  CG  ARG    86      52.544  52.713  38.874  1.00  0.00           C
ATOM   1335  HG2 ARG    86      51.578  52.900  39.343  1.00  0.00           H
ATOM   1336  HG3 ARG    86      52.554  51.684  38.516  1.00  0.00           H
ATOM   1337  CD  ARG    86      53.585  52.899  40.031  1.00  0.00           C
ATOM   1338  HD2 ARG    86      53.573  53.914  40.428  1.00  0.00           H
ATOM   1339  HD3 ARG    86      53.393  52.100  40.746  1.00  0.00           H
ATOM   1340  NE  ARG    86      54.916  52.784  39.456  1.00  0.00           N
ATOM   1341  HE  ARG    86      55.398  53.659  39.309  1.00  0.00           H
ATOM   1342  CZ  ARG    86      55.674  51.672  39.345  1.00  0.00           C
ATOM   1343  NH1 ARG    86      55.172  50.456  39.524  1.00  0.00           N
ATOM   1344 HH11 ARG    86      54.213  50.344  39.820  1.00  0.00           H
ATOM   1345 HH12 ARG    86      55.710  49.605  39.446  1.00  0.00           H
ATOM   1346  NH2 ARG    86      56.903  51.715  38.850  1.00  0.00           N
ATOM   1347 HH21 ARG    86      57.337  52.564  38.517  1.00  0.00           H
ATOM   1348 HH22 ARG    86      57.390  50.860  38.626  1.00  0.00           H
ATOM   1349  C   ARG    86      50.247  54.638  37.468  1.00  0.00           C
ATOM   1350  O   ARG    86      49.709  54.253  38.492  1.00  0.00           O
ATOM   1351  N   THR    87      49.817  55.750  36.817  1.00  0.00           N
ATOM   1352  H   THR    87      50.402  55.955  36.020  1.00  0.00           H
ATOM   1353  CA  THR    87      48.422  56.308  37.004  1.00  0.00           C
ATOM   1354  HA  THR    87      48.357  56.358  38.090  1.00  0.00           H
ATOM   1355  CB  THR    87      48.138  57.765  36.522  1.00  0.00           C
ATOM   1356  HB  THR    87      47.197  58.086  36.968  1.00  0.00           H
ATOM   1357  CG2 THR    87      49.232  58.724  36.673  1.00  0.00           C
ATOM   1358 HG21 THR    87      50.140  58.412  36.157  1.00  0.00           H
ATOM   1359 HG22 THR    87      49.631  58.741  37.687  1.00  0.00           H
ATOM   1360 HG23 THR    87      49.027  59.764  36.415  1.00  0.00           H
ATOM   1361  OG1 THR    87      47.977  57.733  35.117  1.00  0.00           O
ATOM   1362  HG1 THR    87      48.779  57.352  34.749  1.00  0.00           H
ATOM   1363  C   THR    87      47.427  55.265  36.483  1.00  0.00           C
ATOM   1364  O   THR    87      47.602  54.594  35.520  1.00  0.00           O
ATOM   1365  N   PHE    88      46.194  55.395  36.963  1.00  0.00           N
ATOM   1366  H   PHE    88      45.992  55.928  37.796  1.00  0.00           H
ATOM   1367  CA  PHE    88      44.991  54.657  36.508  1.00  0.00           C
ATOM   1368  HA  PHE    88      44.911  54.685  35.422  1.00  0.00           H
ATOM   1369  CB  PHE    88      45.199  53.207  37.056  1.00  0.00           C
ATOM   1370  HB2 PHE    88      44.507  52.519  36.569  1.00  0.00           H
ATOM   1371  HB3 PHE    88      46.157  52.848  36.678  1.00  0.00           H
ATOM   1372  CG  PHE    88      45.146  52.937  38.514  1.00  0.00           C
ATOM   1373  CD1 PHE    88      43.902  52.455  39.040  1.00  0.00           C
ATOM   1374  HD1 PHE    88      43.040  52.449  38.389  1.00  0.00           H
ATOM   1375  CE1 PHE    88      43.799  52.139  40.394  1.00  0.00           C
ATOM   1376  HE1 PHE    88      42.857  51.816  40.810  1.00  0.00           H
ATOM   1377  CZ  PHE    88      44.917  52.335  41.185  1.00  0.00           C
ATOM   1378  HZ  PHE    88      44.913  52.171  42.253  1.00  0.00           H
ATOM   1379  CE2 PHE    88      46.152  52.758  40.700  1.00  0.00           C
ATOM   1380  HE2 PHE    88      47.022  52.727  41.340  1.00  0.00           H
ATOM   1381  CD2 PHE    88      46.295  53.043  39.308  1.00  0.00           C
ATOM   1382  HD2 PHE    88      47.182  53.511  38.908  1.00  0.00           H
ATOM   1383  C   PHE    88      43.707  55.267  37.074  1.00  0.00           C
ATOM   1384  O   PHE    88      43.781  56.044  38.047  1.00  0.00           O
ATOM   1385  N   ASP    89      42.506  54.808  36.718  1.00  0.00           N
ATOM   1386  H   ASP    89      42.552  54.136  35.966  1.00  0.00           H
ATOM   1387  CA  ASP    89      41.213  55.280  37.073  1.00  0.00           C
ATOM   1388  HA  ASP    89      41.438  55.882  37.954  1.00  0.00           H
ATOM   1389  CB  ASP    89      40.624  56.199  36.041  1.00  0.00           C
ATOM   1390  HB2 ASP    89      40.456  55.714  35.079  1.00  0.00           H
ATOM   1391  HB3 ASP    89      39.670  56.575  36.412  1.00  0.00           H
ATOM   1392  CG  ASP    89      41.511  57.454  35.804  1.00  0.00           C
ATOM   1393  OD1 ASP    89      41.781  57.762  34.629  1.00  0.00           O
ATOM   1394  OD2 ASP    89      41.753  58.274  36.730  1.00  0.00           O
ATOM   1395  C   ASP    89      40.351  54.069  37.299  1.00  0.00           C
ATOM   1396  O   ASP    89      40.377  53.096  36.488  1.00  0.00           O
ATOM   1397  N   THR    90      39.456  54.122  38.291  1.00  0.00           N
ATOM   1398  H   THR    90      39.337  55.003  38.770  1.00  0.00           H
ATOM   1399  CA  THR    90      38.614  52.930  38.616  1.00  0.00           C
ATOM   1400  HA  THR    90      38.657  52.181  37.825  1.00  0.00           H
ATOM   1401  CB  THR    90      39.292  52.177  39.785  1.00  0.00           C
ATOM   1402  HB  THR    90      40.301  51.873  39.505  1.00  0.00           H
ATOM   1403  CG2 THR    90      39.543  53.091  41.005  1.00  0.00           C
ATOM   1404 HG21 THR    90      40.319  53.806  40.734  1.00  0.00           H
ATOM   1405 HG22 THR    90      39.929  52.440  41.789  1.00  0.00           H
ATOM   1406 HG23 THR    90      38.583  53.578  41.182  1.00  0.00           H
ATOM   1407  OG1 THR    90      38.486  51.083  40.198  1.00  0.00           O
ATOM   1408  HG1 THR    90      39.123  50.433  40.503  1.00  0.00           H
ATOM   1409  C   THR    90      37.151  53.395  38.815  1.00  0.00           C
ATOM   1410  O   THR    90      36.861  54.435  39.422  1.00  0.00           O
ATOM   1411  N   THR    91      36.200  52.724  38.272  1.00  0.00           N
ATOM   1412  H   THR    91      36.496  51.827  37.916  1.00  0.00           H
ATOM   1413  CA  THR    91      34.733  52.995  38.221  1.00  0.00           C
ATOM   1414  HA  THR    91      34.572  53.577  39.129  1.00  0.00           H
ATOM   1415  CB  THR    91      34.436  53.944  37.027  1.00  0.00           C
ATOM   1416  HB  THR    91      34.843  54.903  37.349  1.00  0.00           H
ATOM   1417  CG2 THR    91      34.993  53.534  35.616  1.00  0.00           C
ATOM   1418 HG21 THR    91      34.798  54.267  34.833  1.00  0.00           H
ATOM   1419 HG22 THR    91      34.601  52.536  35.420  1.00  0.00           H
ATOM   1420 HG23 THR    91      36.076  53.450  35.708  1.00  0.00           H
ATOM   1421  OG1 THR    91      32.990  54.231  36.929  1.00  0.00           O
ATOM   1422  HG1 THR    91      32.906  55.075  37.378  1.00  0.00           H
ATOM   1423  C   THR    91      33.971  51.649  38.267  1.00  0.00           C
ATOM   1424  O   THR    91      34.219  50.732  37.480  1.00  0.00           O
ATOM   1425  N   GLN    92      32.952  51.562  39.129  1.00  0.00           N
ATOM   1426  H   GLN    92      32.821  52.334  39.768  1.00  0.00           H
ATOM   1427  CA  GLN    92      32.351  50.241  39.542  1.00  0.00           C
ATOM   1428  HA  GLN    92      32.455  49.489  38.760  1.00  0.00           H
ATOM   1429  CB  GLN    92      32.934  49.706  40.924  1.00  0.00           C
ATOM   1430  HB2 GLN    92      32.650  48.708  41.258  1.00  0.00           H
ATOM   1431  HB3 GLN    92      34.016  49.829  40.982  1.00  0.00           H
ATOM   1432  CG  GLN    92      32.496  50.678  42.061  1.00  0.00           C
ATOM   1433  HG2 GLN    92      32.895  51.670  41.852  1.00  0.00           H
ATOM   1434  HG3 GLN    92      31.417  50.799  42.164  1.00  0.00           H
ATOM   1435  CD  GLN    92      32.925  50.363  43.478  1.00  0.00           C
ATOM   1436  OE1 GLN    92      33.661  49.443  43.741  1.00  0.00           O
ATOM   1437  NE2 GLN    92      32.305  50.924  44.526  1.00  0.00           N
ATOM   1438 HE21 GLN    92      32.524  50.662  45.475  1.00  0.00           H
ATOM   1439 HE22 GLN    92      31.745  51.755  44.406  1.00  0.00           H
ATOM   1440  C   GLN    92      30.845  50.383  39.671  1.00  0.00           C
ATOM   1441  O   GLN    92      30.321  51.480  39.795  1.00  0.00           O
ATOM   1442  N   SER    93      30.129  49.257  39.619  1.00  0.00           N
ATOM   1443  H   SER    93      30.629  48.413  39.379  1.00  0.00           H
ATOM   1444  CA  SER    93      28.743  49.137  40.138  1.00  0.00           C
ATOM   1445  HA  SER    93      28.494  49.857  40.916  1.00  0.00           H
ATOM   1446  CB  SER    93      27.768  49.170  38.955  1.00  0.00           C
ATOM   1447  HB2 SER    93      27.962  50.061  38.358  1.00  0.00           H
ATOM   1448  HB3 SER    93      27.898  48.267  38.359  1.00  0.00           H
ATOM   1449  OG  SER    93      26.403  49.244  39.267  1.00  0.00           O
ATOM   1450  HG  SER    93      25.895  49.022  38.484  1.00  0.00           H
ATOM   1451  C   SER    93      28.600  47.761  40.789  1.00  0.00           C
ATOM   1452  O   SER    93      29.507  46.893  40.649  1.00  0.00           O
ATOM   1453  N   LYS    94      27.555  47.572  41.618  1.00  0.00           N
ATOM   1454  H   LYS    94      26.842  48.284  41.553  1.00  0.00           H
ATOM   1455  CA  LYS    94      27.399  46.349  42.371  1.00  0.00           C
ATOM   1456  HA  LYS    94      27.886  45.607  41.737  1.00  0.00           H
ATOM   1457  CB  LYS    94      28.199  46.633  43.734  1.00  0.00           C
ATOM   1458  HB2 LYS    94      28.323  45.726  44.327  1.00  0.00           H
ATOM   1459  HB3 LYS    94      29.182  46.989  43.427  1.00  0.00           H
ATOM   1460  CG  LYS    94      27.615  47.749  44.666  1.00  0.00           C
ATOM   1461  HG2 LYS    94      27.618  48.745  44.224  1.00  0.00           H
ATOM   1462  HG3 LYS    94      26.546  47.595  44.811  1.00  0.00           H
ATOM   1463  CD  LYS    94      28.287  47.869  46.100  1.00  0.00           C
ATOM   1464  HD2 LYS    94      28.071  46.967  46.673  1.00  0.00           H
ATOM   1465  HD3 LYS    94      29.353  48.027  45.943  1.00  0.00           H
ATOM   1466  CE  LYS    94      27.860  49.130  46.834  1.00  0.00           C
ATOM   1467  HE2 LYS    94      28.440  49.905  46.335  1.00  0.00           H
ATOM   1468  HE3 LYS    94      26.804  49.337  46.658  1.00  0.00           H
ATOM   1469  NZ  LYS    94      28.092  49.046  48.264  1.00  0.00           N
ATOM   1470  HZ1 LYS    94      27.398  48.469  48.718  1.00  0.00           H
ATOM   1471  HZ2 LYS    94      27.968  49.973  48.646  1.00  0.00           H
ATOM   1472  HZ3 LYS    94      29.040  48.736  48.418  1.00  0.00           H
ATOM   1473  C   LYS    94      25.927  45.912  42.467  1.00  0.00           C
ATOM   1474  O   LYS    94      25.023  46.694  42.598  1.00  0.00           O
ATOM   1475  N   TYR    95      25.741  44.647  42.244  1.00  0.00           N
ATOM   1476  H   TYR    95      26.570  44.077  42.332  1.00  0.00           H
ATOM   1477  CA  TYR    95      24.429  44.021  41.984  1.00  0.00           C
ATOM   1478  HA  TYR    95      23.682  44.813  42.029  1.00  0.00           H
ATOM   1479  CB  TYR    95      24.361  43.521  40.524  1.00  0.00           C
ATOM   1480  HB2 TYR    95      25.070  42.701  40.417  1.00  0.00           H
ATOM   1481  HB3 TYR    95      23.359  43.097  40.465  1.00  0.00           H
ATOM   1482  CG  TYR    95      24.637  44.535  39.483  1.00  0.00           C
ATOM   1483  CD1 TYR    95      23.653  45.482  39.041  1.00  0.00           C
ATOM   1484  HD1 TYR    95      22.682  45.445  39.512  1.00  0.00           H
ATOM   1485  CE1 TYR    95      23.985  46.554  38.177  1.00  0.00           C
ATOM   1486  HE1 TYR    95      23.236  47.218  37.771  1.00  0.00           H
ATOM   1487  CZ  TYR    95      25.355  46.655  37.687  1.00  0.00           C
ATOM   1488  OH  TYR    95      25.661  47.642  36.845  1.00  0.00           O
ATOM   1489  HH  TYR    95      24.924  47.885  36.278  1.00  0.00           H
ATOM   1490  CE2 TYR    95      26.296  45.663  38.088  1.00  0.00           C
ATOM   1491  HE2 TYR    95      27.295  45.623  37.682  1.00  0.00           H
ATOM   1492  CD2 TYR    95      25.928  44.633  38.990  1.00  0.00           C
ATOM   1493  HD2 TYR    95      26.665  43.898  39.281  1.00  0.00           H
ATOM   1494  C   TYR    95      23.997  43.001  43.034  1.00  0.00           C
ATOM   1495  O   TYR    95      24.814  42.147  43.358  1.00  0.00           O
ATOM   1496  N   ARG    96      22.758  43.054  43.462  1.00  0.00           N
ATOM   1497  H   ARG    96      22.118  43.774  43.158  1.00  0.00           H
ATOM   1498  CA  ARG    96      22.310  42.193  44.536  1.00  0.00           C
ATOM   1499  HA  ARG    96      22.978  42.235  45.396  1.00  0.00           H
ATOM   1500  CB  ARG    96      20.958  42.713  45.034  1.00  0.00           C
ATOM   1501  HB2 ARG    96      21.097  43.775  45.233  1.00  0.00           H
ATOM   1502  HB3 ARG    96      20.163  42.397  44.358  1.00  0.00           H
ATOM   1503  CG  ARG    96      20.564  42.044  46.315  1.00  0.00           C
ATOM   1504  HG2 ARG    96      20.480  40.967  46.165  1.00  0.00           H
ATOM   1505  HG3 ARG    96      21.316  42.198  47.089  1.00  0.00           H
ATOM   1506  CD  ARG    96      19.179  42.677  46.836  1.00  0.00           C
ATOM   1507  HD2 ARG    96      18.973  42.547  47.899  1.00  0.00           H
ATOM   1508  HD3 ARG    96      19.086  43.734  46.582  1.00  0.00           H
ATOM   1509  NE  ARG    96      18.057  42.056  46.133  1.00  0.00           N
ATOM   1510  HE  ARG    96      17.502  42.532  45.436  1.00  0.00           H
ATOM   1511  CZ  ARG    96      17.521  40.849  46.369  1.00  0.00           C
ATOM   1512  NH1 ARG    96      17.822  40.068  47.421  1.00  0.00           N
ATOM   1513 HH11 ARG    96      18.514  40.456  48.045  1.00  0.00           H
ATOM   1514 HH12 ARG    96      17.354  39.192  47.599  1.00  0.00           H
ATOM   1515  NH2 ARG    96      16.693  40.455  45.490  1.00  0.00           N
ATOM   1516 HH21 ARG    96      16.547  41.007  44.657  1.00  0.00           H
ATOM   1517 HH22 ARG    96      16.278  39.537  45.567  1.00  0.00           H
ATOM   1518  C   ARG    96      22.348  40.737  44.038  1.00  0.00           C
ATOM   1519  O   ARG    96      21.650  40.504  43.074  1.00  0.00           O
ATOM   1520  N   LEU    97      23.125  39.904  44.629  1.00  0.00           N
ATOM   1521  H   LEU    97      23.651  40.203  45.438  1.00  0.00           H
ATOM   1522  CA  LEU    97      23.289  38.430  44.388  1.00  0.00           C
ATOM   1523  HA  LEU    97      22.913  38.244  43.381  1.00  0.00           H
ATOM   1524  CB  LEU    97      24.780  38.281  44.413  1.00  0.00           C
ATOM   1525  HB2 LEU    97      25.187  38.793  43.543  1.00  0.00           H
ATOM   1526  HB3 LEU    97      25.195  38.797  45.279  1.00  0.00           H
ATOM   1527  CG  LEU    97      25.347  36.823  44.454  1.00  0.00           C
ATOM   1528  HG  LEU    97      25.048  36.273  45.346  1.00  0.00           H
ATOM   1529  CD1 LEU    97      24.939  35.951  43.292  1.00  0.00           C
ATOM   1530 HD11 LEU    97      25.364  34.960  43.455  1.00  0.00           H
ATOM   1531 HD12 LEU    97      25.139  36.429  42.333  1.00  0.00           H
ATOM   1532 HD13 LEU    97      23.855  35.884  43.384  1.00  0.00           H
ATOM   1533  CD2 LEU    97      26.889  36.962  44.560  1.00  0.00           C
ATOM   1534 HD21 LEU    97      27.270  37.536  43.715  1.00  0.00           H
ATOM   1535 HD22 LEU    97      27.295  37.406  45.469  1.00  0.00           H
ATOM   1536 HD23 LEU    97      27.288  35.949  44.495  1.00  0.00           H
ATOM   1537  C   LEU    97      22.493  37.574  45.410  1.00  0.00           C
ATOM   1538  O   LEU    97      23.001  37.325  46.490  1.00  0.00           O
ATOM   1539  N   PRO    98      21.261  37.155  45.089  1.00  0.00           N
ATOM   1540  CD  PRO    98      20.501  37.466  43.886  1.00  0.00           C
ATOM   1541  HD2 PRO    98      20.971  37.257  42.925  1.00  0.00           H
ATOM   1542  HD3 PRO    98      20.306  38.536  43.950  1.00  0.00           H
ATOM   1543  CG  PRO    98      19.149  36.795  43.875  1.00  0.00           C
ATOM   1544  HG2 PRO    98      19.269  35.971  43.171  1.00  0.00           H
ATOM   1545  HG3 PRO    98      18.330  37.490  43.699  1.00  0.00           H
ATOM   1546  CB  PRO    98      19.087  36.335  45.296  1.00  0.00           C
ATOM   1547  HB2 PRO    98      18.688  35.321  45.277  1.00  0.00           H
ATOM   1548  HB3 PRO    98      18.385  36.921  45.890  1.00  0.00           H
ATOM   1549  CA  PRO    98      20.482  36.405  46.033  1.00  0.00           C
ATOM   1550  HA  PRO    98      20.354  36.875  47.008  1.00  0.00           H
ATOM   1551  C   PRO    98      20.995  35.001  46.311  1.00  0.00           C
ATOM   1552  O   PRO    98      21.316  34.246  45.423  1.00  0.00           O
ATOM   1553  N   ASP    99      21.125  34.610  47.640  1.00  0.00           N
ATOM   1554  H   ASP    99      20.981  35.330  48.334  1.00  0.00           H
ATOM   1555  CA  ASP    99      21.583  33.337  48.168  1.00  0.00           C
ATOM   1556  HA  ASP    99      22.658  33.206  48.298  1.00  0.00           H
ATOM   1557  CB  ASP    99      21.023  33.382  49.619  1.00  0.00           C
ATOM   1558  HB2 ASP    99      21.498  34.246  50.084  1.00  0.00           H
ATOM   1559  HB3 ASP    99      19.938  33.486  49.575  1.00  0.00           H
ATOM   1560  CG  ASP    99      21.469  32.217  50.522  1.00  0.00           C
ATOM   1561  OD1 ASP    99      21.372  31.041  50.204  1.00  0.00           O
ATOM   1562  OD2 ASP    99      21.899  32.592  51.623  1.00  0.00           O
ATOM   1563  C   ASP    99      20.941  32.208  47.348  1.00  0.00           C
ATOM   1564  O   ASP    99      21.535  31.249  46.923  1.00  0.00           O
ATOM   1565  N   ALA   100      19.658  32.392  46.982  1.00  0.00           N
ATOM   1566  H   ALA   100      19.264  33.252  47.333  1.00  0.00           H
ATOM   1567  CA  ALA   100      18.763  31.537  46.225  1.00  0.00           C
ATOM   1568  HA  ALA   100      18.653  30.559  46.694  1.00  0.00           H
ATOM   1569  CB  ALA   100      17.328  32.096  46.029  1.00  0.00           C
ATOM   1570  HB1 ALA   100      16.645  31.282  45.788  1.00  0.00           H
ATOM   1571  HB2 ALA   100      17.177  32.934  45.347  1.00  0.00           H
ATOM   1572  HB3 ALA   100      16.950  32.464  46.983  1.00  0.00           H
ATOM   1573  C   ALA   100      19.311  31.167  44.827  1.00  0.00           C
ATOM   1574  O   ALA   100      19.283  30.015  44.373  1.00  0.00           O
ATOM   1575  N   MET   101      19.980  32.116  44.123  1.00  0.00           N
ATOM   1576  H   MET   101      20.175  32.987  44.597  1.00  0.00           H
ATOM   1577  CA  MET   101      20.936  32.029  43.022  1.00  0.00           C
ATOM   1578  HA  MET   101      20.488  31.352  42.294  1.00  0.00           H
ATOM   1579  CB  MET   101      21.122  33.376  42.309  1.00  0.00           C
ATOM   1580  HB2 MET   101      20.141  33.838  42.190  1.00  0.00           H
ATOM   1581  HB3 MET   101      21.720  34.051  42.920  1.00  0.00           H
ATOM   1582  CG  MET   101      21.710  33.556  40.872  1.00  0.00           C
ATOM   1583  HG2 MET   101      22.674  33.047  40.849  1.00  0.00           H
ATOM   1584  HG3 MET   101      21.031  33.153  40.121  1.00  0.00           H
ATOM   1585  SD  MET   101      22.038  35.321  40.500  1.00  0.00           S
ATOM   1586  CE  MET   101      20.331  35.840  40.317  1.00  0.00           C
ATOM   1587  HE1 MET   101      19.880  35.667  41.294  1.00  0.00           H
ATOM   1588  HE2 MET   101      20.264  36.913  40.134  1.00  0.00           H
ATOM   1589  HE3 MET   101      19.876  35.364  39.449  1.00  0.00           H
ATOM   1590  C   MET   101      22.305  31.397  43.418  1.00  0.00           C
ATOM   1591  O   MET   101      22.849  30.588  42.724  1.00  0.00           O
ATOM   1592  N   ARG   102      22.851  31.648  44.582  1.00  0.00           N
ATOM   1593  H   ARG   102      22.329  32.306  45.142  1.00  0.00           H
ATOM   1594  CA  ARG   102      24.086  30.898  45.066  1.00  0.00           C
ATOM   1595  HA  ARG   102      24.910  30.888  44.353  1.00  0.00           H
ATOM   1596  CB  ARG   102      24.739  31.548  46.359  1.00  0.00           C
ATOM   1597  HB2 ARG   102      24.082  31.346  47.204  1.00  0.00           H
ATOM   1598  HB3 ARG   102      25.722  31.077  46.374  1.00  0.00           H
ATOM   1599  CG  ARG   102      24.874  32.999  46.254  1.00  0.00           C
ATOM   1600  HG2 ARG   102      25.472  33.164  45.358  1.00  0.00           H
ATOM   1601  HG3 ARG   102      23.885  33.455  46.254  1.00  0.00           H
ATOM   1602  CD  ARG   102      25.605  33.909  47.325  1.00  0.00           C
ATOM   1603  HD2 ARG   102      26.668  33.900  47.087  1.00  0.00           H
ATOM   1604  HD3 ARG   102      25.273  34.947  47.361  1.00  0.00           H
ATOM   1605  NE  ARG   102      25.353  33.438  48.702  1.00  0.00           N
ATOM   1606  HE  ARG   102      24.566  32.850  48.935  1.00  0.00           H
ATOM   1607  CZ  ARG   102      26.321  33.473  49.633  1.00  0.00           C
ATOM   1608  NH1 ARG   102      27.559  33.865  49.408  1.00  0.00           N
ATOM   1609 HH11 ARG   102      27.700  34.195  48.463  1.00  0.00           H
ATOM   1610 HH12 ARG   102      28.264  33.737  50.121  1.00  0.00           H
ATOM   1611  NH2 ARG   102      26.048  32.850  50.746  1.00  0.00           N
ATOM   1612 HH21 ARG   102      25.228  32.263  50.763  1.00  0.00           H
ATOM   1613 HH22 ARG   102      26.795  32.383  51.240  1.00  0.00           H
ATOM   1614  C   ARG   102      23.927  29.406  45.333  1.00  0.00           C
ATOM   1615  O   ARG   102      24.889  28.688  45.532  1.00  0.00           O
ATOM   1616  N   THR   103      22.682  28.853  45.445  1.00  0.00           N
ATOM   1617  H   THR   103      21.886  29.458  45.297  1.00  0.00           H
ATOM   1618  CA  THR   103      22.304  27.472  45.842  1.00  0.00           C
ATOM   1619  HA  THR   103      23.178  26.827  45.918  1.00  0.00           H
ATOM   1620  CB  THR   103      21.661  27.583  47.248  1.00  0.00           C
ATOM   1621  HB  THR   103      21.317  26.557  47.379  1.00  0.00           H
ATOM   1622  CG2 THR   103      22.659  28.022  48.354  1.00  0.00           C
ATOM   1623 HG21 THR   103      22.932  29.076  48.396  1.00  0.00           H
ATOM   1624 HG22 THR   103      23.607  27.515  48.171  1.00  0.00           H
ATOM   1625 HG23 THR   103      22.187  27.721  49.288  1.00  0.00           H
ATOM   1626  OG1 THR   103      20.537  28.512  47.286  1.00  0.00           O
ATOM   1627  HG1 THR   103      20.954  29.370  47.178  1.00  0.00           H
ATOM   1628  C   THR   103      21.350  26.802  44.862  1.00  0.00           C
ATOM   1629  O   THR   103      20.837  25.658  45.033  1.00  0.00           O
ATOM   1630  N   THR   104      21.043  27.545  43.809  1.00  0.00           N
ATOM   1631  H   THR   104      21.444  28.430  43.536  1.00  0.00           H
ATOM   1632  CA  THR   104      19.979  27.124  42.863  1.00  0.00           C
ATOM   1633  HA  THR   104      19.115  27.050  43.523  1.00  0.00           H
ATOM   1634  CB  THR   104      19.608  28.200  41.803  1.00  0.00           C
ATOM   1635  HB  THR   104      19.108  29.051  42.266  1.00  0.00           H
ATOM   1636  CG2 THR   104      20.830  28.627  40.909  1.00  0.00           C
ATOM   1637 HG21 THR   104      20.823  29.708  40.780  1.00  0.00           H
ATOM   1638 HG22 THR   104      20.799  28.108  39.951  1.00  0.00           H
ATOM   1639 HG23 THR   104      21.781  28.244  41.280  1.00  0.00           H
ATOM   1640  OG1 THR   104      18.657  27.614  40.990  1.00  0.00           O
ATOM   1641  HG1 THR   104      18.306  28.289  40.406  1.00  0.00           H
ATOM   1642  C   THR   104      20.325  25.769  42.251  1.00  0.00           C
ATOM   1643  O   THR   104      21.506  25.516  41.966  1.00  0.00           O
ATOM   1644  N   GLN   105      19.343  24.857  42.101  1.00  0.00           N
ATOM   1645  H   GLN   105      18.425  25.161  42.390  1.00  0.00           H
ATOM   1646  CA  GLN   105      19.402  23.561  41.405  1.00  0.00           C
ATOM   1647  HA  GLN   105      20.344  23.117  41.729  1.00  0.00           H
ATOM   1648  CB  GLN   105      18.259  22.668  41.930  1.00  0.00           C
ATOM   1649  HB2 GLN   105      18.071  22.947  42.968  1.00  0.00           H
ATOM   1650  HB3 GLN   105      17.311  22.942  41.467  1.00  0.00           H
ATOM   1651  CG  GLN   105      18.597  21.187  41.654  1.00  0.00           C
ATOM   1652  HG2 GLN   105      18.753  20.979  40.596  1.00  0.00           H
ATOM   1653  HG3 GLN   105      19.612  20.951  41.972  1.00  0.00           H
ATOM   1654  CD  GLN   105      17.677  20.214  42.347  1.00  0.00           C
ATOM   1655  OE1 GLN   105      16.819  20.543  43.131  1.00  0.00           O
ATOM   1656  NE2 GLN   105      17.740  18.973  42.053  1.00  0.00           N
ATOM   1657 HE21 GLN   105      17.085  18.277  42.380  1.00  0.00           H
ATOM   1658 HE22 GLN   105      18.487  18.636  41.463  1.00  0.00           H
ATOM   1659  C   GLN   105      19.547  23.759  39.830  1.00  0.00           C
ATOM   1660  O   GLN   105      19.301  22.767  39.122  1.00  0.00           O
ATOM   1661  N   ASN   106      19.913  24.922  39.355  1.00  0.00           N
ATOM   1662  H   ASN   106      20.227  25.587  40.048  1.00  0.00           H
ATOM   1663  CA  ASN   106      20.081  25.156  37.894  1.00  0.00           C
ATOM   1664  HA  ASN   106      19.963  24.233  37.327  1.00  0.00           H
ATOM   1665  CB  ASN   106      19.110  26.222  37.389  1.00  0.00           C
ATOM   1666  HB2 ASN   106      19.297  27.155  37.921  1.00  0.00           H
ATOM   1667  HB3 ASN   106      19.191  26.432  36.322  1.00  0.00           H
ATOM   1668  CG  ASN   106      17.620  25.847  37.467  1.00  0.00           C
ATOM   1669  OD1 ASN   106      17.063  25.059  36.700  1.00  0.00           O
ATOM   1670  ND2 ASN   106      16.918  26.361  38.387  1.00  0.00           N
ATOM   1671 HD21 ASN   106      17.341  27.077  38.960  1.00  0.00           H
ATOM   1672 HD22 ASN   106      15.965  26.130  38.635  1.00  0.00           H
ATOM   1673  C   ASN   106      21.531  25.564  37.545  1.00  0.00           C
ATOM   1674  O   ASN   106      21.907  26.574  38.146  1.00  0.00           O
ATOM   1675  N   PRO   107      22.315  24.814  36.660  1.00  0.00           N
ATOM   1676  CD  PRO   107      22.073  23.523  36.080  1.00  0.00           C
ATOM   1677  HD2 PRO   107      21.962  23.628  35.000  1.00  0.00           H
ATOM   1678  HD3 PRO   107      21.205  23.057  36.545  1.00  0.00           H
ATOM   1679  CG  PRO   107      23.340  22.800  36.413  1.00  0.00           C
ATOM   1680  HG2 PRO   107      23.303  21.883  35.826  1.00  0.00           H
ATOM   1681  HG3 PRO   107      23.380  22.576  37.479  1.00  0.00           H
ATOM   1682  CB  PRO   107      24.390  23.830  35.965  1.00  0.00           C
ATOM   1683  HB2 PRO   107      24.629  23.906  34.904  1.00  0.00           H
ATOM   1684  HB3 PRO   107      25.378  23.580  36.353  1.00  0.00           H
ATOM   1685  CA  PRO   107      23.763  25.118  36.542  1.00  0.00           C
ATOM   1686  HA  PRO   107      24.185  25.181  37.545  1.00  0.00           H
ATOM   1687  C   PRO   107      24.138  26.382  35.827  1.00  0.00           C
ATOM   1688  O   PRO   107      25.343  26.697  35.680  1.00  0.00           O
ATOM   1689  N   ASP   108      23.123  27.161  35.280  1.00  0.00           N
ATOM   1690  H   ASP   108      22.205  26.742  35.240  1.00  0.00           H
ATOM   1691  CA  ASP   108      23.314  28.359  34.404  1.00  0.00           C
ATOM   1692  HA  ASP   108      24.384  28.520  34.272  1.00  0.00           H
ATOM   1693  CB  ASP   108      22.694  28.173  32.989  1.00  0.00           C
ATOM   1694  HB2 ASP   108      22.730  29.028  32.313  1.00  0.00           H
ATOM   1695  HB3 ASP   108      23.334  27.429  32.515  1.00  0.00           H
ATOM   1696  CG  ASP   108      21.271  27.603  33.013  1.00  0.00           C
ATOM   1697  OD1 ASP   108      20.679  27.427  34.143  1.00  0.00           O
ATOM   1698  OD2 ASP   108      20.661  27.385  31.959  1.00  0.00           O
ATOM   1699  C   ASP   108      22.829  29.681  35.085  1.00  0.00           C
ATOM   1700  O   ASP   108      23.215  30.739  34.604  1.00  0.00           O
ATOM   1701  N   GLU   109      22.010  29.643  36.102  1.00  0.00           N
ATOM   1702  H   GLU   109      21.687  28.709  36.311  1.00  0.00           H
ATOM   1703  CA  GLU   109      21.267  30.726  36.677  1.00  0.00           C
ATOM   1704  HA  GLU   109      20.771  31.237  35.852  1.00  0.00           H
ATOM   1705  CB  GLU   109      20.243  30.107  37.677  1.00  0.00           C
ATOM   1706  HB2 GLU   109      19.763  29.208  37.292  1.00  0.00           H
ATOM   1707  HB3 GLU   109      20.742  29.999  38.640  1.00  0.00           H
ATOM   1708  CG  GLU   109      19.071  31.021  37.908  1.00  0.00           C
ATOM   1709  HG2 GLU   109      19.303  32.063  38.129  1.00  0.00           H
ATOM   1710  HG3 GLU   109      18.436  31.159  37.033  1.00  0.00           H
ATOM   1711  CD  GLU   109      18.114  30.348  38.994  1.00  0.00           C
ATOM   1712  OE1 GLU   109      18.110  30.919  40.159  1.00  0.00           O
ATOM   1713  OE2 GLU   109      17.794  29.100  38.942  1.00  0.00           O
ATOM   1714  C   GLU   109      22.282  31.807  37.273  1.00  0.00           C
ATOM   1715  O   GLU   109      22.070  33.087  37.134  1.00  0.00           O
ATOM   1716  N   LEU   110      23.436  31.513  37.855  1.00  0.00           N
ATOM   1717  H   LEU   110      23.679  30.554  38.055  1.00  0.00           H
ATOM   1718  CA  LEU   110      24.460  32.481  38.266  1.00  0.00           C
ATOM   1719  HA  LEU   110      23.989  33.344  38.735  1.00  0.00           H
ATOM   1720  CB  LEU   110      25.282  31.797  39.335  1.00  0.00           C
ATOM   1721  HB2 LEU   110      24.712  31.632  40.249  1.00  0.00           H
ATOM   1722  HB3 LEU   110      25.569  30.808  38.977  1.00  0.00           H
ATOM   1723  CG  LEU   110      26.599  32.575  39.768  1.00  0.00           C
ATOM   1724  HG  LEU   110      27.182  33.000  38.952  1.00  0.00           H
ATOM   1725  CD1 LEU   110      26.256  33.858  40.567  1.00  0.00           C
ATOM   1726 HD11 LEU   110      25.769  33.487  41.469  1.00  0.00           H
ATOM   1727 HD12 LEU   110      25.662  34.461  39.880  1.00  0.00           H
ATOM   1728 HD13 LEU   110      27.193  34.362  40.801  1.00  0.00           H
ATOM   1729  CD2 LEU   110      27.547  31.713  40.643  1.00  0.00           C
ATOM   1730 HD21 LEU   110      28.457  32.263  40.883  1.00  0.00           H
ATOM   1731 HD22 LEU   110      26.960  31.495  41.535  1.00  0.00           H
ATOM   1732 HD23 LEU   110      27.982  30.916  40.039  1.00  0.00           H
ATOM   1733  C   LEU   110      25.316  32.931  37.067  1.00  0.00           C
ATOM   1734  O   LEU   110      25.761  34.062  37.053  1.00  0.00           O
ATOM   1735  N   TRP   111      25.615  32.031  36.105  1.00  0.00           N
ATOM   1736  H   TRP   111      25.077  31.179  36.034  1.00  0.00           H
ATOM   1737  CA  TRP   111      26.409  32.540  34.977  1.00  0.00           C
ATOM   1738  HA  TRP   111      27.273  33.182  35.145  1.00  0.00           H
ATOM   1739  CB  TRP   111      27.127  31.301  34.365  1.00  0.00           C
ATOM   1740  HB2 TRP   111      26.357  30.653  33.949  1.00  0.00           H
ATOM   1741  HB3 TRP   111      27.652  31.670  33.484  1.00  0.00           H
ATOM   1742  CG  TRP   111      27.929  30.473  35.344  1.00  0.00           C
ATOM   1743  CD1 TRP   111      27.563  29.267  35.869  1.00  0.00           C
ATOM   1744  HD1 TRP   111      26.680  28.699  35.617  1.00  0.00           H
ATOM   1745  NE1 TRP   111      28.473  28.867  36.777  1.00  0.00           N
ATOM   1746  HE1 TRP   111      28.388  27.981  37.255  1.00  0.00           H
ATOM   1747  CE2 TRP   111      29.576  29.761  36.873  1.00  0.00           C
ATOM   1748  CZ2 TRP   111      30.734  29.816  37.678  1.00  0.00           C
ATOM   1749  HZ2 TRP   111      30.864  29.065  38.444  1.00  0.00           H
ATOM   1750  CH2 TRP   111      31.614  30.846  37.483  1.00  0.00           C
ATOM   1751  HH2 TRP   111      32.636  30.795  37.828  1.00  0.00           H
ATOM   1752  CZ3 TRP   111      31.367  31.762  36.463  1.00  0.00           C
ATOM   1753  HZ3 TRP   111      32.143  32.450  36.161  1.00  0.00           H
ATOM   1754  CE3 TRP   111      30.187  31.774  35.695  1.00  0.00           C
ATOM   1755  HE3 TRP   111      30.045  32.648  35.076  1.00  0.00           H
ATOM   1756  CD2 TRP   111      29.221  30.777  35.911  1.00  0.00           C
ATOM   1757  C   TRP   111      25.600  33.411  34.010  1.00  0.00           C
ATOM   1758  O   TRP   111      26.120  34.273  33.245  1.00  0.00           O
ATOM   1759  N   GLU   112      24.311  33.245  33.956  1.00  0.00           N
ATOM   1760  H   GLU   112      23.956  32.422  34.423  1.00  0.00           H
ATOM   1761  CA  GLU   112      23.479  34.181  33.216  1.00  0.00           C
ATOM   1762  HA  GLU   112      23.906  34.284  32.219  1.00  0.00           H
ATOM   1763  CB  GLU   112      22.110  33.744  32.861  1.00  0.00           C
ATOM   1764  HB2 GLU   112      21.505  33.466  33.723  1.00  0.00           H
ATOM   1765  HB3 GLU   112      21.665  34.580  32.322  1.00  0.00           H
ATOM   1766  CG  GLU   112      22.061  32.458  32.023  1.00  0.00           C
ATOM   1767  HG2 GLU   112      23.060  32.022  32.037  1.00  0.00           H
ATOM   1768  HG3 GLU   112      21.359  31.742  32.448  1.00  0.00           H
ATOM   1769  CD  GLU   112      21.701  32.696  30.510  1.00  0.00           C
ATOM   1770  OE1 GLU   112      21.828  33.818  29.992  1.00  0.00           O
ATOM   1771  OE2 GLU   112      21.222  31.688  29.916  1.00  0.00           O
ATOM   1772  C   GLU   112      23.415  35.564  33.842  1.00  0.00           C
ATOM   1773  O   GLU   112      23.609  36.582  33.175  1.00  0.00           O
ATOM   1774  N   PHE   113      23.328  35.650  35.171  1.00  0.00           N
ATOM   1775  H   PHE   113      23.238  34.752  35.626  1.00  0.00           H
ATOM   1776  CA  PHE   113      23.263  36.884  35.934  1.00  0.00           C
ATOM   1777  HA  PHE   113      22.571  37.451  35.311  1.00  0.00           H
ATOM   1778  CB  PHE   113      22.869  36.763  37.476  1.00  0.00           C
ATOM   1779  HB2 PHE   113      21.783  36.688  37.518  1.00  0.00           H
ATOM   1780  HB3 PHE   113      23.260  35.798  37.799  1.00  0.00           H
ATOM   1781  CG  PHE   113      23.334  37.753  38.556  1.00  0.00           C
ATOM   1782  CD1 PHE   113      22.609  38.930  38.765  1.00  0.00           C
ATOM   1783  HD1 PHE   113      21.620  38.993  38.336  1.00  0.00           H
ATOM   1784  CE1 PHE   113      22.920  39.860  39.779  1.00  0.00           C
ATOM   1785  HE1 PHE   113      22.311  40.744  39.894  1.00  0.00           H
ATOM   1786  CZ  PHE   113      24.167  39.668  40.453  1.00  0.00           C
ATOM   1787  HZ  PHE   113      24.470  40.429  41.157  1.00  0.00           H
ATOM   1788  CE2 PHE   113      24.883  38.547  40.180  1.00  0.00           C
ATOM   1789  HE2 PHE   113      25.821  38.388  40.693  1.00  0.00           H
ATOM   1790  CD2 PHE   113      24.509  37.656  39.176  1.00  0.00           C
ATOM   1791  HD2 PHE   113      25.167  36.847  38.897  1.00  0.00           H
ATOM   1792  C   PHE   113      24.584  37.634  35.825  1.00  0.00           C
ATOM   1793  O   PHE   113      24.625  38.836  35.593  1.00  0.00           O
ATOM   1794  N   ILE   114      25.709  36.993  35.973  1.00  0.00           N
ATOM   1795  H   ILE   114      25.611  36.018  36.220  1.00  0.00           H
ATOM   1796  CA  ILE   114      27.018  37.661  35.723  1.00  0.00           C
ATOM   1797  HA  ILE   114      27.144  38.407  36.508  1.00  0.00           H
ATOM   1798  CB  ILE   114      28.219  36.700  35.926  1.00  0.00           C
ATOM   1799  HB  ILE   114      28.092  35.874  35.226  1.00  0.00           H
ATOM   1800  CG2 ILE   114      29.552  37.465  35.675  1.00  0.00           C
ATOM   1801 HG21 ILE   114      29.523  38.484  36.061  1.00  0.00           H
ATOM   1802 HG22 ILE   114      29.674  37.558  34.597  1.00  0.00           H
ATOM   1803 HG23 ILE   114      30.381  36.935  36.142  1.00  0.00           H
ATOM   1804  CG1 ILE   114      28.281  36.262  37.437  1.00  0.00           C
ATOM   1805 HG12 ILE   114      28.662  37.052  38.084  1.00  0.00           H
ATOM   1806 HG13 ILE   114      27.314  36.013  37.874  1.00  0.00           H
ATOM   1807  CD1 ILE   114      29.060  35.012  37.659  1.00  0.00           C
ATOM   1808 HD11 ILE   114      30.103  35.031  37.339  1.00  0.00           H
ATOM   1809 HD12 ILE   114      28.591  34.194  37.112  1.00  0.00           H
ATOM   1810 HD13 ILE   114      28.929  34.769  38.714  1.00  0.00           H
ATOM   1811  C   ILE   114      27.062  38.442  34.320  1.00  0.00           C
ATOM   1812  O   ILE   114      27.428  39.603  34.338  1.00  0.00           O
ATOM   1813  N   ALA   115      26.591  37.819  33.241  1.00  0.00           N
ATOM   1814  H   ALA   115      26.184  36.901  33.344  1.00  0.00           H
ATOM   1815  CA  ALA   115      26.630  38.399  31.875  1.00  0.00           C
ATOM   1816  HA  ALA   115      27.628  38.830  31.793  1.00  0.00           H
ATOM   1817  CB  ALA   115      26.577  37.252  30.848  1.00  0.00           C
ATOM   1818  HB1 ALA   115      27.375  36.542  31.062  1.00  0.00           H
ATOM   1819  HB2 ALA   115      26.678  37.585  29.815  1.00  0.00           H
ATOM   1820  HB3 ALA   115      25.569  36.837  30.854  1.00  0.00           H
ATOM   1821  C   ALA   115      25.584  39.445  31.701  1.00  0.00           C
ATOM   1822  O   ALA   115      25.907  40.458  30.982  1.00  0.00           O
ATOM   1823  N   ASP   116      24.342  39.352  32.244  1.00  0.00           N
ATOM   1824  H   ASP   116      23.981  38.486  32.620  1.00  0.00           H
ATOM   1825  CA  ASP   116      23.433  40.577  32.302  1.00  0.00           C
ATOM   1826  HA  ASP   116      23.220  41.050  31.343  1.00  0.00           H
ATOM   1827  CB  ASP   116      22.116  40.236  33.031  1.00  0.00           C
ATOM   1828  HB2 ASP   116      22.326  39.681  33.945  1.00  0.00           H
ATOM   1829  HB3 ASP   116      21.578  41.114  33.389  1.00  0.00           H
ATOM   1830  CG  ASP   116      21.113  39.364  32.336  1.00  0.00           C
ATOM   1831  OD1 ASP   116      21.214  38.963  31.153  1.00  0.00           O
ATOM   1832  OD2 ASP   116      20.135  39.027  33.043  1.00  0.00           O
ATOM   1833  C   ASP   116      23.992  41.631  33.164  1.00  0.00           C
ATOM   1834  O   ASP   116      23.886  42.784  32.727  1.00  0.00           O
ATOM   1835  N   SER   117      24.618  41.395  34.332  1.00  0.00           N
ATOM   1836  H   SER   117      24.645  40.424  34.611  1.00  0.00           H
ATOM   1837  CA  SER   117      25.185  42.391  35.214  1.00  0.00           C
ATOM   1838  HA  SER   117      24.452  43.179  35.389  1.00  0.00           H
ATOM   1839  CB  SER   117      25.578  41.649  36.581  1.00  0.00           C
ATOM   1840  HB2 SER   117      26.225  40.782  36.457  1.00  0.00           H
ATOM   1841  HB3 SER   117      25.983  42.389  37.271  1.00  0.00           H
ATOM   1842  OG  SER   117      24.413  41.153  37.202  1.00  0.00           O
ATOM   1843  HG  SER   117      24.340  40.282  36.805  1.00  0.00           H
ATOM   1844  C   SER   117      26.446  43.042  34.600  1.00  0.00           C
ATOM   1845  O   SER   117      26.601  44.206  34.886  1.00  0.00           O
ATOM   1846  N   LEU   118      27.230  42.357  33.823  1.00  0.00           N
ATOM   1847  H   LEU   118      27.064  41.361  33.787  1.00  0.00           H
ATOM   1848  CA  LEU   118      28.288  42.881  32.978  1.00  0.00           C
ATOM   1849  HA  LEU   118      28.994  43.335  33.673  1.00  0.00           H
ATOM   1850  CB  LEU   118      28.958  41.771  32.283  1.00  0.00           C
ATOM   1851  HB2 LEU   118      29.295  40.949  32.914  1.00  0.00           H
ATOM   1852  HB3 LEU   118      28.335  41.191  31.603  1.00  0.00           H
ATOM   1853  CG  LEU   118      30.122  42.245  31.379  1.00  0.00           C
ATOM   1854  HG  LEU   118      29.666  42.631  30.468  1.00  0.00           H
ATOM   1855  CD1 LEU   118      31.157  43.173  31.972  1.00  0.00           C
ATOM   1856 HD11 LEU   118      30.748  44.177  32.083  1.00  0.00           H
ATOM   1857 HD12 LEU   118      31.954  43.320  31.243  1.00  0.00           H
ATOM   1858 HD13 LEU   118      31.604  42.918  32.933  1.00  0.00           H
ATOM   1859  CD2 LEU   118      30.922  40.988  31.119  1.00  0.00           C
ATOM   1860 HD21 LEU   118      31.675  41.213  30.363  1.00  0.00           H
ATOM   1861 HD22 LEU   118      31.390  40.658  32.047  1.00  0.00           H
ATOM   1862 HD23 LEU   118      30.240  40.272  30.660  1.00  0.00           H
ATOM   1863  C   LEU   118      27.706  43.913  31.942  1.00  0.00           C
ATOM   1864  O   LEU   118      28.219  45.043  31.904  1.00  0.00           O
ATOM   1865  N   LYS   119      26.718  43.460  31.234  1.00  0.00           N
ATOM   1866  H   LYS   119      26.219  42.640  31.549  1.00  0.00           H
ATOM   1867  CA  LYS   119      26.101  44.209  30.154  1.00  0.00           C
ATOM   1868  HA  LYS   119      26.868  44.366  29.395  1.00  0.00           H
ATOM   1869  CB  LYS   119      24.945  43.195  29.531  1.00  0.00           C
ATOM   1870  HB2 LYS   119      25.490  42.339  29.132  1.00  0.00           H
ATOM   1871  HB3 LYS   119      24.287  42.905  30.350  1.00  0.00           H
ATOM   1872  CG  LYS   119      24.182  43.896  28.406  1.00  0.00           C
ATOM   1873  HG2 LYS   119      23.551  43.069  28.078  1.00  0.00           H
ATOM   1874  HG3 LYS   119      23.747  44.836  28.744  1.00  0.00           H
ATOM   1875  CD  LYS   119      25.163  44.191  27.235  1.00  0.00           C
ATOM   1876  HD2 LYS   119      25.704  45.027  27.680  1.00  0.00           H
ATOM   1877  HD3 LYS   119      25.746  43.274  27.147  1.00  0.00           H
ATOM   1878  CE  LYS   119      24.574  44.643  25.925  1.00  0.00           C
ATOM   1879  HE2 LYS   119      25.230  44.374  25.096  1.00  0.00           H
ATOM   1880  HE3 LYS   119      23.702  44.000  25.803  1.00  0.00           H
ATOM   1881  NZ  LYS   119      24.052  45.995  26.030  1.00  0.00           N
ATOM   1882  HZ1 LYS   119      23.455  46.151  26.829  1.00  0.00           H
ATOM   1883  HZ2 LYS   119      23.545  46.181  25.176  1.00  0.00           H
ATOM   1884  HZ3 LYS   119      24.772  46.676  26.227  1.00  0.00           H
ATOM   1885  C   LYS   119      25.464  45.509  30.713  1.00  0.00           C
ATOM   1886  O   LYS   119      25.634  46.519  30.093  1.00  0.00           O
ATOM   1887  N   ALA   120      24.791  45.435  31.841  1.00  0.00           N
ATOM   1888  H   ALA   120      24.632  44.534  32.271  1.00  0.00           H
ATOM   1889  CA  ALA   120      24.158  46.584  32.520  1.00  0.00           C
ATOM   1890  HA  ALA   120      23.598  47.137  31.764  1.00  0.00           H
ATOM   1891  CB  ALA   120      23.287  46.117  33.705  1.00  0.00           C
ATOM   1892  HB1 ALA   120      22.914  46.916  34.347  1.00  0.00           H
ATOM   1893  HB2 ALA   120      23.867  45.437  34.330  1.00  0.00           H
ATOM   1894  HB3 ALA   120      22.473  45.512  33.306  1.00  0.00           H
ATOM   1895  C   ALA   120      25.198  47.577  33.017  1.00  0.00           C
ATOM   1896  O   ALA   120      25.028  48.783  32.772  1.00  0.00           O
ATOM   1897  N   PHE   121      26.387  47.087  33.411  1.00  0.00           N
ATOM   1898  H   PHE   121      26.455  46.080  33.440  1.00  0.00           H
ATOM   1899  CA  PHE   121      27.526  47.945  33.684  1.00  0.00           C
ATOM   1900  HA  PHE   121      27.164  48.799  34.255  1.00  0.00           H
ATOM   1901  CB  PHE   121      28.510  47.220  34.540  1.00  0.00           C
ATOM   1902  HB2 PHE   121      28.037  46.955  35.485  1.00  0.00           H
ATOM   1903  HB3 PHE   121      28.796  46.354  33.942  1.00  0.00           H
ATOM   1904  CG  PHE   121      29.708  48.002  34.855  1.00  0.00           C
ATOM   1905  CD1 PHE   121      29.695  49.100  35.730  1.00  0.00           C
ATOM   1906  HD1 PHE   121      28.766  49.364  36.214  1.00  0.00           H
ATOM   1907  CE1 PHE   121      30.884  49.883  35.919  1.00  0.00           C
ATOM   1908  HE1 PHE   121      30.819  50.685  36.640  1.00  0.00           H
ATOM   1909  CZ  PHE   121      32.136  49.480  35.354  1.00  0.00           C
ATOM   1910  HZ  PHE   121      33.035  50.031  35.591  1.00  0.00           H
ATOM   1911  CE2 PHE   121      32.129  48.363  34.529  1.00  0.00           C
ATOM   1912  HE2 PHE   121      33.054  48.051  34.068  1.00  0.00           H
ATOM   1913  CD2 PHE   121      30.932  47.685  34.228  1.00  0.00           C
ATOM   1914  HD2 PHE   121      31.000  46.856  33.539  1.00  0.00           H
ATOM   1915  C   PHE   121      28.154  48.473  32.472  1.00  0.00           C
ATOM   1916  O   PHE   121      28.688  49.576  32.538  1.00  0.00           O
ATOM   1917  N   ILE   122      28.167  47.721  31.365  1.00  0.00           N
ATOM   1918  H   ILE   122      27.694  46.829  31.342  1.00  0.00           H
ATOM   1919  CA  ILE   122      28.727  48.161  30.109  1.00  0.00           C
ATOM   1920  HA  ILE   122      29.690  48.618  30.336  1.00  0.00           H
ATOM   1921  CB  ILE   122      29.035  46.997  29.146  1.00  0.00           C
ATOM   1922  HB  ILE   122      28.125  46.398  29.187  1.00  0.00           H
ATOM   1923  CG2 ILE   122      29.079  47.139  27.604  1.00  0.00           C
ATOM   1924 HG21 ILE   122      29.656  48.010  27.292  1.00  0.00           H
ATOM   1925 HG22 ILE   122      28.133  47.272  27.079  1.00  0.00           H
ATOM   1926 HG23 ILE   122      29.468  46.214  27.178  1.00  0.00           H
ATOM   1927  CG1 ILE   122      30.158  46.049  29.658  1.00  0.00           C
ATOM   1928 HG12 ILE   122      30.170  46.116  30.746  1.00  0.00           H
ATOM   1929 HG13 ILE   122      29.895  45.057  29.290  1.00  0.00           H
ATOM   1930  CD1 ILE   122      31.597  46.435  29.177  1.00  0.00           C
ATOM   1931 HD11 ILE   122      32.310  46.179  29.962  1.00  0.00           H
ATOM   1932 HD12 ILE   122      31.714  47.496  28.955  1.00  0.00           H
ATOM   1933 HD13 ILE   122      31.924  45.819  28.338  1.00  0.00           H
ATOM   1934  C   ILE   122      27.870  49.334  29.467  1.00  0.00           C
ATOM   1935  O   ILE   122      28.363  50.454  29.244  1.00  0.00           O
ATOM   1936  N   ASP   123      26.537  49.181  29.568  1.00  0.00           N
ATOM   1937  H   ASP   123      26.198  48.241  29.716  1.00  0.00           H
ATOM   1938  CA  ASP   123      25.500  50.169  29.429  1.00  0.00           C
ATOM   1939  HA  ASP   123      25.661  50.754  28.524  1.00  0.00           H
ATOM   1940  CB  ASP   123      24.165  49.486  29.381  1.00  0.00           C
ATOM   1941  HB2 ASP   123      24.056  48.972  30.335  1.00  0.00           H
ATOM   1942  HB3 ASP   123      23.332  50.168  29.208  1.00  0.00           H
ATOM   1943  CG  ASP   123      24.092  48.538  28.179  1.00  0.00           C
ATOM   1944  OD1 ASP   123      24.866  48.677  27.238  1.00  0.00           O
ATOM   1945  OD2 ASP   123      23.085  47.791  28.114  1.00  0.00           O
ATOM   1946  C   ASP   123      25.510  51.318  30.543  1.00  0.00           C
ATOM   1947  O   ASP   123      24.662  52.251  30.490  1.00  0.00           O
ATOM   1948  N   GLU   124      26.397  51.249  31.515  1.00  0.00           N
ATOM   1949  H   GLU   124      26.852  50.364  31.681  1.00  0.00           H
ATOM   1950  CA  GLU   124      26.677  52.287  32.501  1.00  0.00           C
ATOM   1951  HA  GLU   124      25.837  52.979  32.434  1.00  0.00           H
ATOM   1952  CB  GLU   124      26.668  51.766  33.919  1.00  0.00           C
ATOM   1953  HB2 GLU   124      26.242  50.772  34.055  1.00  0.00           H
ATOM   1954  HB3 GLU   124      27.717  51.721  34.211  1.00  0.00           H
ATOM   1955  CG  GLU   124      25.941  52.691  34.881  1.00  0.00           C
ATOM   1956  HG2 GLU   124      26.340  52.424  35.860  1.00  0.00           H
ATOM   1957  HG3 GLU   124      26.321  53.689  34.661  1.00  0.00           H
ATOM   1958  CD  GLU   124      24.352  52.761  34.900  1.00  0.00           C
ATOM   1959  OE1 GLU   124      23.741  53.859  34.872  1.00  0.00           O
ATOM   1960  OE2 GLU   124      23.735  51.695  34.959  1.00  0.00           O
ATOM   1961  C   GLU   124      27.831  53.150  32.062  1.00  0.00           C
ATOM   1962  O   GLU   124      27.809  54.381  32.151  1.00  0.00           O
ATOM   1963  N   GLN   125      28.921  52.550  31.603  1.00  0.00           N
ATOM   1964  H   GLN   125      28.818  51.550  31.500  1.00  0.00           H
ATOM   1965  CA  GLN   125      30.224  53.139  31.124  1.00  0.00           C
ATOM   1966  HA  GLN   125      30.403  54.066  31.667  1.00  0.00           H
ATOM   1967  CB  GLN   125      31.519  52.178  31.304  1.00  0.00           C
ATOM   1968  HB2 GLN   125      31.262  51.370  30.620  1.00  0.00           H
ATOM   1969  HB3 GLN   125      32.399  52.677  30.897  1.00  0.00           H
ATOM   1970  CG  GLN   125      31.672  51.711  32.783  1.00  0.00           C
ATOM   1971  HG2 GLN   125      30.744  51.240  33.105  1.00  0.00           H
ATOM   1972  HG3 GLN   125      32.482  50.994  32.658  1.00  0.00           H
ATOM   1973  CD  GLN   125      31.909  52.950  33.619  1.00  0.00           C
ATOM   1974  OE1 GLN   125      32.505  53.939  33.177  1.00  0.00           O
ATOM   1975  NE2 GLN   125      31.637  52.907  34.950  1.00  0.00           N
ATOM   1976 HE21 GLN   125      32.161  53.564  35.510  1.00  0.00           H
ATOM   1977 HE22 GLN   125      31.146  52.103  35.313  1.00  0.00           H
ATOM   1978  C   GLN   125      30.202  53.587  29.639  1.00  0.00           C
ATOM   1979  O   GLN   125      30.997  54.476  29.321  1.00  0.00           O
ATOM   1980  N   PHE   126      29.223  53.117  28.894  1.00  0.00           N
ATOM   1981  H   PHE   126      28.784  52.264  29.210  1.00  0.00           H
ATOM   1982  CA  PHE   126      29.080  53.429  27.452  1.00  0.00           C
ATOM   1983  HA  PHE   126      29.398  54.445  27.220  1.00  0.00           H
ATOM   1984  CB  PHE   126      29.946  52.509  26.530  1.00  0.00           C
ATOM   1985  HB2 PHE   126      29.552  51.493  26.506  1.00  0.00           H
ATOM   1986  HB3 PHE   126      29.873  52.851  25.498  1.00  0.00           H
ATOM   1987  CG  PHE   126      31.436  52.415  26.928  1.00  0.00           C
ATOM   1988  CD1 PHE   126      32.014  51.232  27.436  1.00  0.00           C
ATOM   1989  HD1 PHE   126      31.402  50.343  27.487  1.00  0.00           H
ATOM   1990  CE1 PHE   126      33.312  51.245  27.922  1.00  0.00           C
ATOM   1991  HE1 PHE   126      33.590  50.266  28.287  1.00  0.00           H
ATOM   1992  CZ  PHE   126      34.061  52.409  27.792  1.00  0.00           C
ATOM   1993  HZ  PHE   126      35.104  52.430  28.071  1.00  0.00           H
ATOM   1994  CE2 PHE   126      33.578  53.582  27.200  1.00  0.00           C
ATOM   1995  HE2 PHE   126      34.260  54.407  27.059  1.00  0.00           H
ATOM   1996  CD2 PHE   126      32.265  53.549  26.714  1.00  0.00           C
ATOM   1997  HD2 PHE   126      31.849  54.435  26.259  1.00  0.00           H
ATOM   1998  C   PHE   126      27.618  53.317  27.068  1.00  0.00           C
ATOM   1999  O   PHE   126      27.238  52.493  26.141  1.00  0.00           O
ATOM   2000  N   PRO   127      26.719  54.115  27.679  1.00  0.00           N
ATOM   2001  CD  PRO   127      26.977  55.059  28.758  1.00  0.00           C
ATOM   2002  HD2 PRO   127      27.643  55.853  28.422  1.00  0.00           H
ATOM   2003  HD3 PRO   127      27.441  54.629  29.644  1.00  0.00           H
ATOM   2004  CG  PRO   127      25.557  55.680  29.113  1.00  0.00           C
ATOM   2005  HG2 PRO   127      25.642  56.680  29.541  1.00  0.00           H
ATOM   2006  HG3 PRO   127      25.028  55.022  29.803  1.00  0.00           H
ATOM   2007  CB  PRO   127      24.790  55.534  27.824  1.00  0.00           C
ATOM   2008  HB2 PRO   127      25.057  56.369  27.176  1.00  0.00           H
ATOM   2009  HB3 PRO   127      23.721  55.325  27.789  1.00  0.00           H
ATOM   2010  CA  PRO   127      25.359  54.211  27.205  1.00  0.00           C
ATOM   2011  HA  PRO   127      24.848  53.366  27.666  1.00  0.00           H
ATOM   2012  C   PRO   127      25.132  54.318  25.692  1.00  0.00           C
ATOM   2013  O   PRO   127      24.067  53.941  25.236  1.00  0.00           O
ATOM   2014  N   GLN   128      26.022  54.950  24.895  1.00  0.00           N
ATOM   2015  H   GLN   128      26.804  55.326  25.413  1.00  0.00           H
ATOM   2016  CA  GLN   128      26.060  55.195  23.435  1.00  0.00           C
ATOM   2017  HA  GLN   128      25.069  55.601  23.233  1.00  0.00           H
ATOM   2018  CB  GLN   128      27.162  56.284  23.133  1.00  0.00           C
ATOM   2019  HB2 GLN   128      27.164  56.525  22.070  1.00  0.00           H
ATOM   2020  HB3 GLN   128      26.949  57.244  23.604  1.00  0.00           H
ATOM   2021  CG  GLN   128      28.631  55.898  23.380  1.00  0.00           C
ATOM   2022  HG2 GLN   128      28.708  54.818  23.252  1.00  0.00           H
ATOM   2023  HG3 GLN   128      29.229  56.397  22.618  1.00  0.00           H
ATOM   2024  CD  GLN   128      29.108  56.306  24.753  1.00  0.00           C
ATOM   2025  OE1 GLN   128      28.392  56.363  25.772  1.00  0.00           O
ATOM   2026  NE2 GLN   128      30.308  56.706  24.919  1.00  0.00           N
ATOM   2027 HE21 GLN   128      30.648  56.808  25.865  1.00  0.00           H
ATOM   2028 HE22 GLN   128      31.045  56.733  24.229  1.00  0.00           H
ATOM   2029  C   GLN   128      26.338  53.952  22.590  1.00  0.00           C
ATOM   2030  O   GLN   128      26.268  53.954  21.372  1.00  0.00           O
ATOM   2031  N   GLY   129      26.535  52.789  23.232  1.00  0.00           N
ATOM   2032  H   GLY   129      26.657  52.857  24.233  1.00  0.00           H
ATOM   2033  CA  GLY   129      27.026  51.511  22.739  1.00  0.00           C
ATOM   2034  HA2 GLY   129      26.536  50.665  23.221  1.00  0.00           H
ATOM   2035  HA3 GLY   129      26.805  51.409  21.677  1.00  0.00           H
ATOM   2036  C   GLY   129      28.542  51.417  22.849  1.00  0.00           C
ATOM   2037  O   GLY   129      29.255  52.253  22.340  1.00  0.00           O
ATOM   2038  N   ILE   130      29.015  50.314  23.367  1.00  0.00           N
ATOM   2039  H   ILE   130      28.386  49.686  23.846  1.00  0.00           H
ATOM   2040  CA  ILE   130      30.456  49.999  23.444  1.00  0.00           C
ATOM   2041  HA  ILE   130      30.814  50.936  23.872  1.00  0.00           H
ATOM   2042  CB  ILE   130      30.726  48.851  24.418  1.00  0.00           C
ATOM   2043  HB  ILE   130      30.149  49.191  25.278  1.00  0.00           H
ATOM   2044  CG2 ILE   130      30.242  47.423  23.990  1.00  0.00           C
ATOM   2045 HG21 ILE   130      29.186  47.341  23.736  1.00  0.00           H
ATOM   2046 HG22 ILE   130      30.372  46.785  24.863  1.00  0.00           H
ATOM   2047 HG23 ILE   130      30.804  47.088  23.117  1.00  0.00           H
ATOM   2048  CG1 ILE   130      32.256  48.826  24.675  1.00  0.00           C
ATOM   2049 HG12 ILE   130      32.756  48.515  23.758  1.00  0.00           H
ATOM   2050 HG13 ILE   130      32.491  49.838  25.004  1.00  0.00           H
ATOM   2051  CD1 ILE   130      32.710  47.968  25.857  1.00  0.00           C
ATOM   2052 HD11 ILE   130      32.080  48.348  26.662  1.00  0.00           H
ATOM   2053 HD12 ILE   130      33.785  48.018  26.031  1.00  0.00           H
ATOM   2054 HD13 ILE   130      32.436  46.922  25.719  1.00  0.00           H
ATOM   2055  C   ILE   130      31.182  49.874  22.104  1.00  0.00           C
ATOM   2056  O   ILE   130      30.535  49.355  21.207  1.00  0.00           O
ATOM   2057  N   SER   131      32.397  50.373  22.033  1.00  0.00           N
ATOM   2058  H   SER   131      32.762  50.829  22.857  1.00  0.00           H
ATOM   2059  CA  SER   131      33.089  50.630  20.728  1.00  0.00           C
ATOM   2060  HA  SER   131      32.464  50.259  19.916  1.00  0.00           H
ATOM   2061  CB  SER   131      33.100  52.172  20.538  1.00  0.00           C
ATOM   2062  HB2 SER   131      33.558  52.520  19.613  1.00  0.00           H
ATOM   2063  HB3 SER   131      32.096  52.580  20.657  1.00  0.00           H
ATOM   2064  OG  SER   131      33.844  52.753  21.616  1.00  0.00           O
ATOM   2065  HG  SER   131      33.592  52.389  22.469  1.00  0.00           H
ATOM   2066  C   SER   131      34.474  49.964  20.536  1.00  0.00           C
ATOM   2067  O   SER   131      34.906  49.828  19.387  1.00  0.00           O
ATOM   2068  N   GLU   132      35.301  49.852  21.615  1.00  0.00           N
ATOM   2069  H   GLU   132      34.916  50.150  22.501  1.00  0.00           H
ATOM   2070  CA  GLU   132      36.538  48.961  21.674  1.00  0.00           C
ATOM   2071  HA  GLU   132      36.747  48.705  20.636  1.00  0.00           H
ATOM   2072  CB  GLU   132      37.790  49.667  22.289  1.00  0.00           C
ATOM   2073  HB2 GLU   132      37.659  50.090  23.286  1.00  0.00           H
ATOM   2074  HB3 GLU   132      38.566  48.987  22.639  1.00  0.00           H
ATOM   2075  CG  GLU   132      38.420  50.682  21.259  1.00  0.00           C
ATOM   2076  HG2 GLU   132      37.585  51.341  21.023  1.00  0.00           H
ATOM   2077  HG3 GLU   132      39.338  51.095  21.677  1.00  0.00           H
ATOM   2078  CD  GLU   132      38.842  49.982  19.905  1.00  0.00           C
ATOM   2079  OE1 GLU   132      39.748  49.110  19.892  1.00  0.00           O
ATOM   2080  OE2 GLU   132      38.244  50.191  18.818  1.00  0.00           O
ATOM   2081  C   GLU   132      36.364  47.657  22.534  1.00  0.00           C
ATOM   2082  O   GLU   132      35.483  47.664  23.435  1.00  0.00           O
ATOM   2083  N   PRO   133      37.072  46.540  22.256  1.00  0.00           N
ATOM   2084  CD  PRO   133      37.849  46.335  21.031  1.00  0.00           C
ATOM   2085  HD2 PRO   133      38.455  47.169  20.677  1.00  0.00           H
ATOM   2086  HD3 PRO   133      37.172  46.064  20.222  1.00  0.00           H
ATOM   2087  CG  PRO   133      38.701  45.113  21.150  1.00  0.00           C
ATOM   2088  HG2 PRO   133      39.688  45.397  21.514  1.00  0.00           H
ATOM   2089  HG3 PRO   133      38.840  44.528  20.241  1.00  0.00           H
ATOM   2090  CB  PRO   133      37.945  44.276  22.194  1.00  0.00           C
ATOM   2091  HB2 PRO   133      38.684  43.783  22.823  1.00  0.00           H
ATOM   2092  HB3 PRO   133      37.247  43.569  21.745  1.00  0.00           H
ATOM   2093  CA  PRO   133      37.266  45.298  23.081  1.00  0.00           C
ATOM   2094  HA  PRO   133      36.297  44.906  23.390  1.00  0.00           H
ATOM   2095  C   PRO   133      38.048  45.681  24.347  1.00  0.00           C
ATOM   2096  O   PRO   133      38.845  46.604  24.437  1.00  0.00           O
ATOM   2097  N   ILE   134      37.745  44.962  25.442  1.00  0.00           N
ATOM   2098  H   ILE   134      37.186  44.157  25.201  1.00  0.00           H
ATOM   2099  CA  ILE   134      38.261  45.179  26.821  1.00  0.00           C
ATOM   2100  HA  ILE   134      39.272  45.573  26.721  1.00  0.00           H
ATOM   2101  CB  ILE   134      37.356  46.197  27.528  1.00  0.00           C
ATOM   2102  HB  ILE   134      36.423  45.727  27.838  1.00  0.00           H
ATOM   2103  CG2 ILE   134      37.863  46.508  28.964  1.00  0.00           C
ATOM   2104 HG21 ILE   134      38.676  47.212  28.784  1.00  0.00           H
ATOM   2105 HG22 ILE   134      38.358  45.782  29.609  1.00  0.00           H
ATOM   2106 HG23 ILE   134      37.067  46.930  29.579  1.00  0.00           H
ATOM   2107  CG1 ILE   134      37.076  47.516  26.783  1.00  0.00           C
ATOM   2108 HG12 ILE   134      38.028  47.899  26.414  1.00  0.00           H
ATOM   2109 HG13 ILE   134      36.482  47.254  25.908  1.00  0.00           H
ATOM   2110  CD1 ILE   134      36.163  48.469  27.563  1.00  0.00           C
ATOM   2111 HD11 ILE   134      35.240  48.016  27.925  1.00  0.00           H
ATOM   2112 HD12 ILE   134      35.945  49.318  26.916  1.00  0.00           H
ATOM   2113 HD13 ILE   134      36.724  48.899  28.392  1.00  0.00           H
ATOM   2114  C   ILE   134      38.417  43.839  27.520  1.00  0.00           C
ATOM   2115  O   ILE   134      37.444  43.162  27.750  1.00  0.00           O
ATOM   2116  N   PRO   135      39.637  43.403  27.892  1.00  0.00           N
ATOM   2117  CD  PRO   135      40.987  43.829  27.597  1.00  0.00           C
ATOM   2118  HD2 PRO   135      41.276  44.511  28.397  1.00  0.00           H
ATOM   2119  HD3 PRO   135      41.086  44.333  26.636  1.00  0.00           H
ATOM   2120  CG  PRO   135      41.875  42.632  27.652  1.00  0.00           C
ATOM   2121  HG2 PRO   135      42.911  42.913  27.845  1.00  0.00           H
ATOM   2122  HG3 PRO   135      41.936  42.164  26.670  1.00  0.00           H
ATOM   2123  CB  PRO   135      41.228  41.724  28.647  1.00  0.00           C
ATOM   2124  HB2 PRO   135      41.676  41.967  29.610  1.00  0.00           H
ATOM   2125  HB3 PRO   135      41.290  40.669  28.380  1.00  0.00           H
ATOM   2126  CA  PRO   135      39.773  42.184  28.733  1.00  0.00           C
ATOM   2127  HA  PRO   135      39.264  41.435  28.127  1.00  0.00           H
ATOM   2128  C   PRO   135      39.203  42.336  30.184  1.00  0.00           C
ATOM   2129  O   PRO   135      39.166  43.369  30.810  1.00  0.00           O
ATOM   2130  N   LEU   136      38.745  41.162  30.659  1.00  0.00           N
ATOM   2131  H   LEU   136      38.721  40.405  29.992  1.00  0.00           H
ATOM   2132  CA  LEU   136      38.173  40.887  31.976  1.00  0.00           C
ATOM   2133  HA  LEU   136      38.134  41.818  32.540  1.00  0.00           H
ATOM   2134  CB  LEU   136      36.695  40.481  31.724  1.00  0.00           C
ATOM   2135  HB2 LEU   136      36.148  41.417  31.617  1.00  0.00           H
ATOM   2136  HB3 LEU   136      36.602  39.914  30.798  1.00  0.00           H
ATOM   2137  CG  LEU   136      36.051  39.681  32.906  1.00  0.00           C
ATOM   2138  HG  LEU   136      36.547  38.713  32.979  1.00  0.00           H
ATOM   2139  CD1 LEU   136      35.993  40.436  34.222  1.00  0.00           C
ATOM   2140 HD11 LEU   136      36.958  40.853  34.510  1.00  0.00           H
ATOM   2141 HD12 LEU   136      35.662  39.814  35.053  1.00  0.00           H
ATOM   2142 HD13 LEU   136      35.273  41.229  34.018  1.00  0.00           H
ATOM   2143  CD2 LEU   136      34.544  39.474  32.556  1.00  0.00           C
ATOM   2144 HD21 LEU   136      34.408  38.996  31.586  1.00  0.00           H
ATOM   2145 HD22 LEU   136      34.125  38.758  33.262  1.00  0.00           H
ATOM   2146 HD23 LEU   136      33.906  40.351  32.453  1.00  0.00           H
ATOM   2147  C   LEU   136      39.106  39.908  32.699  1.00  0.00           C
ATOM   2148  O   LEU   136      39.364  38.752  32.287  1.00  0.00           O
ATOM   2149  N   GLY   137      39.419  40.257  33.932  1.00  0.00           N
ATOM   2150  H   GLY   137      39.236  41.203  34.235  1.00  0.00           H
ATOM   2151  CA  GLY   137      39.935  39.374  34.971  1.00  0.00           C
ATOM   2152  HA2 GLY   137      40.254  38.395  34.611  1.00  0.00           H
ATOM   2153  HA3 GLY   137      40.795  39.857  35.434  1.00  0.00           H
ATOM   2154  C   GLY   137      38.890  39.105  36.053  1.00  0.00           C
ATOM   2155  O   GLY   137      38.450  39.949  36.748  1.00  0.00           O
ATOM   2156  N   PHE   138      38.449  37.876  36.146  1.00  0.00           N
ATOM   2157  H   PHE   138      38.969  37.219  35.583  1.00  0.00           H
ATOM   2158  CA  PHE   138      37.379  37.363  36.963  1.00  0.00           C
ATOM   2159  HA  PHE   138      36.613  38.063  37.298  1.00  0.00           H
ATOM   2160  CB  PHE   138      36.662  36.297  36.075  1.00  0.00           C
ATOM   2161  HB2 PHE   138      36.287  36.825  35.198  1.00  0.00           H
ATOM   2162  HB3 PHE   138      37.466  35.680  35.673  1.00  0.00           H
ATOM   2163  CG  PHE   138      35.630  35.579  36.842  1.00  0.00           C
ATOM   2164  CD1 PHE   138      35.526  34.194  36.775  1.00  0.00           C
ATOM   2165  HD1 PHE   138      36.251  33.509  36.359  1.00  0.00           H
ATOM   2166  CE1 PHE   138      34.472  33.586  37.433  1.00  0.00           C
ATOM   2167  HE1 PHE   138      34.359  32.512  37.433  1.00  0.00           H
ATOM   2168  CZ  PHE   138      33.378  34.275  38.085  1.00  0.00           C
ATOM   2169  HZ  PHE   138      32.662  33.755  38.703  1.00  0.00           H
ATOM   2170  CE2 PHE   138      33.447  35.690  38.125  1.00  0.00           C
ATOM   2171  HE2 PHE   138      32.583  36.250  38.451  1.00  0.00           H
ATOM   2172  CD2 PHE   138      34.539  36.287  37.461  1.00  0.00           C
ATOM   2173  HD2 PHE   138      34.649  37.356  37.358  1.00  0.00           H
ATOM   2174  C   PHE   138      37.867  36.780  38.323  1.00  0.00           C
ATOM   2175  O   PHE   138      38.355  35.652  38.353  1.00  0.00           O
ATOM   2176  N   THR   139      37.580  37.406  39.433  1.00  0.00           N
ATOM   2177  H   THR   139      37.249  38.359  39.368  1.00  0.00           H
ATOM   2178  CA  THR   139      37.833  36.819  40.766  1.00  0.00           C
ATOM   2179  HA  THR   139      38.796  36.317  40.676  1.00  0.00           H
ATOM   2180  CB  THR   139      37.965  37.897  41.914  1.00  0.00           C
ATOM   2181  HB  THR   139      36.982  38.254  42.216  1.00  0.00           H
ATOM   2182  CG2 THR   139      38.673  37.384  43.137  1.00  0.00           C
ATOM   2183 HG21 THR   139      38.600  38.092  43.963  1.00  0.00           H
ATOM   2184 HG22 THR   139      39.716  37.198  42.875  1.00  0.00           H
ATOM   2185 HG23 THR   139      38.295  36.510  43.669  1.00  0.00           H
ATOM   2186  OG1 THR   139      38.580  39.139  41.536  1.00  0.00           O
ATOM   2187  HG1 THR   139      37.905  39.693  41.138  1.00  0.00           H
ATOM   2188  C   THR   139      36.843  35.787  41.283  1.00  0.00           C
ATOM   2189  O   THR   139      35.630  36.032  41.196  1.00  0.00           O
ATOM   2190  N   PHE   140      37.313  34.654  41.787  1.00  0.00           N
ATOM   2191  H   PHE   140      38.309  34.563  41.937  1.00  0.00           H
ATOM   2192  CA  PHE   140      36.487  33.470  42.073  1.00  0.00           C
ATOM   2193  HA  PHE   140      35.501  33.826  42.373  1.00  0.00           H
ATOM   2194  CB  PHE   140      36.267  32.668  40.816  1.00  0.00           C
ATOM   2195  HB2 PHE   140      36.096  33.202  39.880  1.00  0.00           H
ATOM   2196  HB3 PHE   140      37.285  32.300  40.683  1.00  0.00           H
ATOM   2197  CG  PHE   140      35.261  31.532  40.906  1.00  0.00           C
ATOM   2198  CD1 PHE   140      33.948  31.933  40.647  1.00  0.00           C
ATOM   2199  HD1 PHE   140      33.772  32.992  40.530  1.00  0.00           H
ATOM   2200  CE1 PHE   140      32.903  30.986  40.528  1.00  0.00           C
ATOM   2201  HE1 PHE   140      31.898  31.230  40.217  1.00  0.00           H
ATOM   2202  CZ  PHE   140      33.281  29.665  40.843  1.00  0.00           C
ATOM   2203  HZ  PHE   140      32.525  28.927  40.620  1.00  0.00           H
ATOM   2204  CE2 PHE   140      34.614  29.244  41.009  1.00  0.00           C
ATOM   2205  HE2 PHE   140      34.861  28.195  41.070  1.00  0.00           H
ATOM   2206  CD2 PHE   140      35.616  30.226  41.170  1.00  0.00           C
ATOM   2207  HD2 PHE   140      36.651  29.935  41.276  1.00  0.00           H
ATOM   2208  C   PHE   140      37.089  32.551  43.164  1.00  0.00           C
ATOM   2209  O   PHE   140      37.548  31.391  43.011  1.00  0.00           O
ATOM   2210  N   SER   141      37.111  33.147  44.366  1.00  0.00           N
ATOM   2211  H   SER   141      36.821  34.108  44.477  1.00  0.00           H
ATOM   2212  CA  SER   141      37.992  32.739  45.484  1.00  0.00           C
ATOM   2213  HA  SER   141      38.951  32.443  45.058  1.00  0.00           H
ATOM   2214  CB  SER   141      38.158  33.903  46.413  1.00  0.00           C
ATOM   2215  HB2 SER   141      37.207  34.189  46.864  1.00  0.00           H
ATOM   2216  HB3 SER   141      38.826  33.641  47.233  1.00  0.00           H
ATOM   2217  OG  SER   141      38.658  35.069  45.695  1.00  0.00           O
ATOM   2218  HG  SER   141      38.151  35.822  46.006  1.00  0.00           H
ATOM   2219  C   SER   141      37.562  31.461  46.238  1.00  0.00           C
ATOM   2220  O   SER   141      38.005  31.174  47.349  1.00  0.00           O
ATOM   2221  N   PHE   142      36.780  30.602  45.652  1.00  0.00           N
ATOM   2222  H   PHE   142      36.641  30.708  44.657  1.00  0.00           H
ATOM   2223  CA  PHE   142      36.485  29.244  45.997  1.00  0.00           C
ATOM   2224  HA  PHE   142      36.260  29.227  47.064  1.00  0.00           H
ATOM   2225  CB  PHE   142      35.224  28.739  45.325  1.00  0.00           C
ATOM   2226  HB2 PHE   142      35.432  28.540  44.273  1.00  0.00           H
ATOM   2227  HB3 PHE   142      34.920  27.764  45.707  1.00  0.00           H
ATOM   2228  CG  PHE   142      34.072  29.765  45.385  1.00  0.00           C
ATOM   2229  CD1 PHE   142      34.011  30.745  44.338  1.00  0.00           C
ATOM   2230  HD1 PHE   142      34.671  30.515  43.515  1.00  0.00           H
ATOM   2231  CE1 PHE   142      33.100  31.843  44.462  1.00  0.00           C
ATOM   2232  HE1 PHE   142      33.053  32.566  43.662  1.00  0.00           H
ATOM   2233  CZ  PHE   142      32.191  31.822  45.504  1.00  0.00           C
ATOM   2234  HZ  PHE   142      31.499  32.643  45.617  1.00  0.00           H
ATOM   2235  CE2 PHE   142      32.198  30.821  46.494  1.00  0.00           C
ATOM   2236  HE2 PHE   142      31.380  30.669  47.182  1.00  0.00           H
ATOM   2237  CD2 PHE   142      33.084  29.765  46.417  1.00  0.00           C
ATOM   2238  HD2 PHE   142      33.128  29.042  47.218  1.00  0.00           H
ATOM   2239  C   PHE   142      37.729  28.337  45.646  1.00  0.00           C
ATOM   2240  O   PHE   142      38.457  28.661  44.682  1.00  0.00           O
ATOM   2241  N   PRO   143      37.955  27.289  46.446  1.00  0.00           N
ATOM   2242  CD  PRO   143      37.166  26.886  47.631  1.00  0.00           C
ATOM   2243  HD2 PRO   143      36.141  26.555  47.454  1.00  0.00           H
ATOM   2244  HD3 PRO   143      37.092  27.654  48.399  1.00  0.00           H
ATOM   2245  CG  PRO   143      38.017  25.695  48.215  1.00  0.00           C
ATOM   2246  HG2 PRO   143      37.296  25.028  48.689  1.00  0.00           H
ATOM   2247  HG3 PRO   143      38.831  26.163  48.768  1.00  0.00           H
ATOM   2248  CB  PRO   143      38.561  25.018  47.004  1.00  0.00           C
ATOM   2249  HB2 PRO   143      37.908  24.278  46.539  1.00  0.00           H
ATOM   2250  HB3 PRO   143      39.565  24.674  47.250  1.00  0.00           H
ATOM   2251  CA  PRO   143      38.775  26.172  45.981  1.00  0.00           C
ATOM   2252  HA  PRO   143      39.799  26.539  46.056  1.00  0.00           H
ATOM   2253  C   PRO   143      38.516  25.773  44.576  1.00  0.00           C
ATOM   2254  O   PRO   143      37.467  25.273  44.203  1.00  0.00           O
ATOM   2255  N   ALA   144      39.546  25.960  43.783  1.00  0.00           N
ATOM   2256  H   ALA   144      40.407  26.266  44.216  1.00  0.00           H
ATOM   2257  CA  ALA   144      39.749  25.635  42.378  1.00  0.00           C
ATOM   2258  HA  ALA   144      39.211  24.717  42.141  1.00  0.00           H
ATOM   2259  CB  ALA   144      39.242  26.828  41.596  1.00  0.00           C
ATOM   2260  HB1 ALA   144      38.923  26.436  40.631  1.00  0.00           H
ATOM   2261  HB2 ALA   144      39.933  27.662  41.473  1.00  0.00           H
ATOM   2262  HB3 ALA   144      38.302  27.163  42.033  1.00  0.00           H
ATOM   2263  C   ALA   144      41.146  25.174  41.911  1.00  0.00           C
ATOM   2264  O   ALA   144      42.158  25.766  42.290  1.00  0.00           O
ATOM   2265  N   SER   145      41.190  24.197  41.041  1.00  0.00           N
ATOM   2266  H   SER   145      40.328  23.781  40.720  1.00  0.00           H
ATOM   2267  CA  SER   145      42.432  23.740  40.322  1.00  0.00           C
ATOM   2268  HA  SER   145      43.261  23.744  41.030  1.00  0.00           H
ATOM   2269  CB  SER   145      42.301  22.246  39.772  1.00  0.00           C
ATOM   2270  HB2 SER   145      41.694  22.218  38.867  1.00  0.00           H
ATOM   2271  HB3 SER   145      43.324  21.931  39.564  1.00  0.00           H
ATOM   2272  OG  SER   145      41.612  21.374  40.712  1.00  0.00           O
ATOM   2273  HG  SER   145      42.060  21.353  41.561  1.00  0.00           H
ATOM   2274  C   SER   145      42.723  24.626  39.113  1.00  0.00           C
ATOM   2275  O   SER   145      41.775  25.007  38.476  1.00  0.00           O
ATOM   2276  N   GLN   146      43.983  24.906  38.850  1.00  0.00           N
ATOM   2277  H   GLN   146      44.669  24.563  39.508  1.00  0.00           H
ATOM   2278  CA  GLN   146      44.426  25.662  37.644  1.00  0.00           C
ATOM   2279  HA  GLN   146      43.802  25.497  36.766  1.00  0.00           H
ATOM   2280  CB  GLN   146      44.689  27.103  38.025  1.00  0.00           C
ATOM   2281  HB2 GLN   146      45.127  27.211  39.017  1.00  0.00           H
ATOM   2282  HB3 GLN   146      45.437  27.555  37.374  1.00  0.00           H
ATOM   2283  CG  GLN   146      43.488  27.979  37.938  1.00  0.00           C
ATOM   2284  HG2 GLN   146      42.949  27.911  36.993  1.00  0.00           H
ATOM   2285  HG3 GLN   146      42.780  27.603  38.676  1.00  0.00           H
ATOM   2286  CD  GLN   146      43.772  29.482  38.144  1.00  0.00           C
ATOM   2287  OE1 GLN   146      44.527  29.867  39.052  1.00  0.00           O
ATOM   2288  NE2 GLN   146      43.199  30.353  37.324  1.00  0.00           N
ATOM   2289 HE21 GLN   146      43.361  31.286  37.676  1.00  0.00           H
ATOM   2290 HE22 GLN   146      42.463  30.158  36.660  1.00  0.00           H
ATOM   2291  C   GLN   146      45.749  25.008  37.229  1.00  0.00           C
ATOM   2292  O   GLN   146      46.554  24.526  37.979  1.00  0.00           O
ATOM   2293  N   ASN   147      45.985  24.936  35.929  1.00  0.00           N
ATOM   2294  H   ASN   147      45.188  25.095  35.331  1.00  0.00           H
ATOM   2295  CA  ASN   147      47.252  24.515  35.310  1.00  0.00           C
ATOM   2296  HA  ASN   147      48.026  24.203  36.010  1.00  0.00           H
ATOM   2297  CB  ASN   147      47.028  23.295  34.434  1.00  0.00           C
ATOM   2298  HB2 ASN   147      46.517  23.430  33.481  1.00  0.00           H
ATOM   2299  HB3 ASN   147      47.997  22.843  34.221  1.00  0.00           H
ATOM   2300  CG  ASN   147      46.280  22.167  35.097  1.00  0.00           C
ATOM   2301  OD1 ASN   147      46.787  21.462  35.942  1.00  0.00           O
ATOM   2302  ND2 ASN   147      44.964  22.092  34.895  1.00  0.00           N
ATOM   2303 HD21 ASN   147      44.513  22.680  34.209  1.00  0.00           H
ATOM   2304 HD22 ASN   147      44.528  21.401  35.489  1.00  0.00           H
ATOM   2305  C   ASN   147      47.982  25.692  34.571  1.00  0.00           C
ATOM   2306  O   ASN   147      49.154  25.781  34.252  1.00  0.00           O
ATOM   2307  N   LYS   148      47.172  26.715  34.345  1.00  0.00           N
ATOM   2308  H   LYS   148      46.275  26.387  34.675  1.00  0.00           H
ATOM   2309  CA  LYS   148      47.289  28.007  33.726  1.00  0.00           C
ATOM   2310  HA  LYS   148      48.248  28.456  33.985  1.00  0.00           H
ATOM   2311  CB  LYS   148      47.228  27.839  32.207  1.00  0.00           C
ATOM   2312  HB2 LYS   148      47.625  28.718  31.699  1.00  0.00           H
ATOM   2313  HB3 LYS   148      47.966  27.065  31.995  1.00  0.00           H
ATOM   2314  CG  LYS   148      45.899  27.387  31.565  1.00  0.00           C
ATOM   2315  HG2 LYS   148      45.532  26.528  32.125  1.00  0.00           H
ATOM   2316  HG3 LYS   148      45.123  28.152  31.568  1.00  0.00           H
ATOM   2317  CD  LYS   148      46.155  27.017  30.034  1.00  0.00           C
ATOM   2318  HD2 LYS   148      46.825  27.669  29.472  1.00  0.00           H
ATOM   2319  HD3 LYS   148      46.544  25.999  30.019  1.00  0.00           H
ATOM   2320  CE  LYS   148      44.760  27.015  29.307  1.00  0.00           C
ATOM   2321  HE2 LYS   148      44.222  27.949  29.475  1.00  0.00           H
ATOM   2322  HE3 LYS   148      44.973  27.037  28.237  1.00  0.00           H
ATOM   2323  NZ  LYS   148      43.960  25.785  29.637  1.00  0.00           N
ATOM   2324  HZ1 LYS   148      43.782  25.649  30.622  1.00  0.00           H
ATOM   2325  HZ2 LYS   148      44.508  24.958  29.446  1.00  0.00           H
ATOM   2326  HZ3 LYS   148      43.053  25.711  29.200  1.00  0.00           H
ATOM   2327  C   LYS   148      46.277  29.027  34.306  1.00  0.00           C
ATOM   2328  O   LYS   148      45.231  28.638  34.818  1.00  0.00           O
ATOM   2329  N   ILE   149      46.508  30.305  34.064  1.00  0.00           N
ATOM   2330  H   ILE   149      47.303  30.548  33.490  1.00  0.00           H
ATOM   2331  CA  ILE   149      45.740  31.453  34.585  1.00  0.00           C
ATOM   2332  HA  ILE   149      45.614  31.368  35.664  1.00  0.00           H
ATOM   2333  CB  ILE   149      46.547  32.812  34.463  1.00  0.00           C
ATOM   2334  HB  ILE   149      47.563  32.661  34.826  1.00  0.00           H
ATOM   2335  CG2 ILE   149      46.557  33.301  32.988  1.00  0.00           C
ATOM   2336 HG21 ILE   149      47.044  32.577  32.335  1.00  0.00           H
ATOM   2337 HG22 ILE   149      47.089  34.239  32.829  1.00  0.00           H
ATOM   2338 HG23 ILE   149      45.516  33.470  32.713  1.00  0.00           H
ATOM   2339  CG1 ILE   149      45.901  33.900  35.380  1.00  0.00           C
ATOM   2340 HG12 ILE   149      46.199  34.908  35.094  1.00  0.00           H
ATOM   2341 HG13 ILE   149      44.820  34.025  35.324  1.00  0.00           H
ATOM   2342  CD1 ILE   149      46.336  33.805  36.821  1.00  0.00           C
ATOM   2343 HD11 ILE   149      45.918  32.971  37.382  1.00  0.00           H
ATOM   2344 HD12 ILE   149      46.046  34.697  37.375  1.00  0.00           H
ATOM   2345 HD13 ILE   149      47.426  33.816  36.847  1.00  0.00           H
ATOM   2346  C   ILE   149      44.323  31.620  33.959  1.00  0.00           C
ATOM   2347  O   ILE   149      43.439  32.074  34.640  1.00  0.00           O
ATOM   2348  N   ASN   150      44.098  31.204  32.654  1.00  0.00           N
ATOM   2349  H   ASN   150      44.824  30.694  32.172  1.00  0.00           H
ATOM   2350  CA  ASN   150      42.832  31.485  32.004  1.00  0.00           C
ATOM   2351  HA  ASN   150      42.428  32.377  32.483  1.00  0.00           H
ATOM   2352  CB  ASN   150      43.084  31.869  30.537  1.00  0.00           C
ATOM   2353  HB2 ASN   150      42.128  32.264  30.196  1.00  0.00           H
ATOM   2354  HB3 ASN   150      43.802  32.679  30.400  1.00  0.00           H
ATOM   2355  CG  ASN   150      43.616  30.749  29.660  1.00  0.00           C
ATOM   2356  OD1 ASN   150      44.745  30.259  29.922  1.00  0.00           O
ATOM   2357  ND2 ASN   150      42.909  30.296  28.645  1.00  0.00           N
ATOM   2358 HD21 ASN   150      42.006  30.706  28.463  1.00  0.00           H
ATOM   2359 HD22 ASN   150      43.198  29.477  28.128  1.00  0.00           H
ATOM   2360  C   ASN   150      41.832  30.320  32.109  1.00  0.00           C
ATOM   2361  O   ASN   150      41.050  30.129  31.145  1.00  0.00           O
ATOM   2362  N   GLU   151      41.767  29.674  33.269  1.00  0.00           N
ATOM   2363  H   GLU   151      42.340  30.010  34.029  1.00  0.00           H
ATOM   2364  CA  GLU   151      40.812  28.653  33.596  1.00  0.00           C
ATOM   2365  HA  GLU   151      39.882  28.789  33.045  1.00  0.00           H
ATOM   2366  CB  GLU   151      41.372  27.359  33.010  1.00  0.00           C
ATOM   2367  HB2 GLU   151      40.540  26.675  33.179  1.00  0.00           H
ATOM   2368  HB3 GLU   151      41.575  27.422  31.941  1.00  0.00           H
ATOM   2369  CG  GLU   151      42.544  26.781  33.911  1.00  0.00           C
ATOM   2370  HG2 GLU   151      43.268  27.587  34.038  1.00  0.00           H
ATOM   2371  HG3 GLU   151      42.070  26.548  34.864  1.00  0.00           H
ATOM   2372  CD  GLU   151      43.294  25.588  33.380  1.00  0.00           C
ATOM   2373  OE1 GLU   151      44.059  24.930  34.111  1.00  0.00           O
ATOM   2374  OE2 GLU   151      43.002  25.167  32.250  1.00  0.00           O
ATOM   2375  C   GLU   151      40.448  28.553  35.107  1.00  0.00           C
ATOM   2376  O   GLU   151      40.963  29.336  35.960  1.00  0.00           O
ATOM   2377  N   GLY   152      39.602  27.633  35.490  1.00  0.00           N
ATOM   2378  H   GLY   152      39.090  27.085  34.813  1.00  0.00           H
ATOM   2379  CA  GLY   152      39.367  27.455  36.933  1.00  0.00           C
ATOM   2380  HA2 GLY   152      40.311  27.464  37.477  1.00  0.00           H
ATOM   2381  HA3 GLY   152      38.811  28.313  37.312  1.00  0.00           H
ATOM   2382  C   GLY   152      38.453  26.274  37.136  1.00  0.00           C
ATOM   2383  O   GLY   152      37.249  26.406  36.874  1.00  0.00           O
ATOM   2384  N   ILE   153      38.978  25.118  37.469  1.00  0.00           N
ATOM   2385  H   ILE   153      39.980  25.027  37.571  1.00  0.00           H
ATOM   2386  CA  ILE   153      38.230  23.946  37.655  1.00  0.00           C
ATOM   2387  HA  ILE   153      37.426  23.921  36.919  1.00  0.00           H
ATOM   2388  CB  ILE   153      39.070  22.674  37.332  1.00  0.00           C
ATOM   2389  HB  ILE   153      40.020  22.965  37.779  1.00  0.00           H
ATOM   2390  CG2 ILE   153      38.631  21.346  37.933  1.00  0.00           C
ATOM   2391 HG21 ILE   153      37.763  20.917  37.432  1.00  0.00           H
ATOM   2392 HG22 ILE   153      38.515  21.398  39.015  1.00  0.00           H
ATOM   2393 HG23 ILE   153      39.437  20.633  37.753  1.00  0.00           H
ATOM   2394  CG1 ILE   153      39.325  22.455  35.839  1.00  0.00           C
ATOM   2395 HG12 ILE   153      39.120  21.435  35.510  1.00  0.00           H
ATOM   2396 HG13 ILE   153      38.616  23.092  35.311  1.00  0.00           H
ATOM   2397  CD1 ILE   153      40.608  22.764  35.211  1.00  0.00           C
ATOM   2398 HD11 ILE   153      40.496  23.012  34.156  1.00  0.00           H
ATOM   2399 HD12 ILE   153      41.274  21.917  35.374  1.00  0.00           H
ATOM   2400 HD13 ILE   153      40.963  23.691  35.660  1.00  0.00           H
ATOM   2401  C   ILE   153      37.730  23.971  39.112  1.00  0.00           C
ATOM   2402  O   ILE   153      38.525  23.901  40.063  1.00  0.00           O
ATOM   2403  N   LEU   154      36.364  24.120  39.357  1.00  0.00           N
ATOM   2404  H   LEU   154      35.802  23.998  38.527  1.00  0.00           H
ATOM   2405  CA  LEU   154      35.906  24.147  40.738  1.00  0.00           C
ATOM   2406  HA  LEU   154      36.555  24.867  41.236  1.00  0.00           H
ATOM   2407  CB  LEU   154      34.418  24.664  40.924  1.00  0.00           C
ATOM   2408  HB2 LEU   154      34.246  25.556  40.321  1.00  0.00           H
ATOM   2409  HB3 LEU   154      33.833  23.893  40.423  1.00  0.00           H
ATOM   2410  CG  LEU   154      33.852  24.758  42.378  1.00  0.00           C
ATOM   2411  HG  LEU   154      34.204  23.881  42.922  1.00  0.00           H
ATOM   2412  CD1 LEU   154      34.201  26.080  43.075  1.00  0.00           C
ATOM   2413 HD11 LEU   154      35.273  26.273  43.106  1.00  0.00           H
ATOM   2414 HD12 LEU   154      33.869  26.039  44.113  1.00  0.00           H
ATOM   2415 HD13 LEU   154      33.711  26.934  42.609  1.00  0.00           H
ATOM   2416  CD2 LEU   154      32.348  24.788  42.331  1.00  0.00           C
ATOM   2417 HD21 LEU   154      31.976  24.756  43.354  1.00  0.00           H
ATOM   2418 HD22 LEU   154      32.020  25.734  41.896  1.00  0.00           H
ATOM   2419 HD23 LEU   154      31.992  23.879  41.845  1.00  0.00           H
ATOM   2420  C   LEU   154      36.215  22.798  41.465  1.00  0.00           C
ATOM   2421  O   LEU   154      35.892  21.680  40.998  1.00  0.00           O
ATOM   2422  N   GLN   155      36.754  22.931  42.693  1.00  0.00           N
ATOM   2423  H   GLN   155      37.048  23.879  42.883  1.00  0.00           H
ATOM   2424  CA  GLN   155      37.194  21.900  43.647  1.00  0.00           C
ATOM   2425  HA  GLN   155      37.141  20.902  43.211  1.00  0.00           H
ATOM   2426  CB  GLN   155      38.651  22.096  43.932  1.00  0.00           C
ATOM   2427  HB2 GLN   155      39.173  22.025  42.978  1.00  0.00           H
ATOM   2428  HB3 GLN   155      38.708  23.082  44.394  1.00  0.00           H
ATOM   2429  CG  GLN   155      39.187  20.984  44.923  1.00  0.00           C
ATOM   2430  HG2 GLN   155      38.609  21.048  45.845  1.00  0.00           H
ATOM   2431  HG3 GLN   155      38.858  20.023  44.529  1.00  0.00           H
ATOM   2432  CD  GLN   155      40.578  21.037  45.184  1.00  0.00           C
ATOM   2433  OE1 GLN   155      41.204  22.111  45.235  1.00  0.00           O
ATOM   2434  NE2 GLN   155      41.227  19.987  45.595  1.00  0.00           N
ATOM   2435 HE21 GLN   155      42.049  20.119  46.168  1.00  0.00           H
ATOM   2436 HE22 GLN   155      40.791  19.079  45.523  1.00  0.00           H
ATOM   2437  C   GLN   155      36.258  21.786  44.853  1.00  0.00           C
ATOM   2438  O   GLN   155      36.014  20.683  45.353  1.00  0.00           O
ATOM   2439  N   ARG   156      35.640  22.881  45.318  1.00  0.00           N
ATOM   2440  H   ARG   156      35.909  23.784  44.953  1.00  0.00           H
ATOM   2441  CA  ARG   156      34.315  22.890  46.082  1.00  0.00           C
ATOM   2442  HA  ARG   156      33.658  22.196  45.556  1.00  0.00           H
ATOM   2443  CB  ARG   156      34.442  22.287  47.470  1.00  0.00           C
ATOM   2444  HB2 ARG   156      33.478  22.169  47.964  1.00  0.00           H
ATOM   2445  HB3 ARG   156      34.847  21.276  47.451  1.00  0.00           H
ATOM   2446  CG  ARG   156      35.449  23.055  48.365  1.00  0.00           C
ATOM   2447  HG2 ARG   156      36.429  23.042  47.888  1.00  0.00           H
ATOM   2448  HG3 ARG   156      35.134  24.090  48.499  1.00  0.00           H
ATOM   2449  CD  ARG   156      35.624  22.600  49.797  1.00  0.00           C
ATOM   2450  HD2 ARG   156      35.965  21.564  49.768  1.00  0.00           H
ATOM   2451  HD3 ARG   156      36.372  23.163  50.355  1.00  0.00           H
ATOM   2452  NE  ARG   156      34.512  22.645  50.683  1.00  0.00           N
ATOM   2453  HE  ARG   156      33.688  22.992  50.215  1.00  0.00           H
ATOM   2454  CZ  ARG   156      34.356  22.028  51.848  1.00  0.00           C
ATOM   2455  NH1 ARG   156      35.354  21.409  52.409  1.00  0.00           N
ATOM   2456 HH11 ARG   156      36.240  21.342  51.931  1.00  0.00           H
ATOM   2457 HH12 ARG   156      35.154  20.756  53.153  1.00  0.00           H
ATOM   2458  NH2 ARG   156      33.271  22.150  52.575  1.00  0.00           N
ATOM   2459 HH21 ARG   156      32.508  22.697  52.202  1.00  0.00           H
ATOM   2460 HH22 ARG   156      33.066  21.434  53.257  1.00  0.00           H
ATOM   2461  C   ARG   156      33.822  24.301  46.172  1.00  0.00           C
ATOM   2462  O   ARG   156      34.584  25.222  46.165  1.00  0.00           O
ATOM   2463  N   TRP   157      32.477  24.424  46.247  1.00  0.00           N
ATOM   2464  H   TRP   157      31.913  23.601  46.088  1.00  0.00           H
ATOM   2465  CA  TRP   157      31.804  25.643  46.756  1.00  0.00           C
ATOM   2466  HA  TRP   157      32.163  26.549  46.267  1.00  0.00           H
ATOM   2467  CB  TRP   157      30.309  25.572  46.651  1.00  0.00           C
ATOM   2468  HB2 TRP   157      29.995  24.651  47.141  1.00  0.00           H
ATOM   2469  HB3 TRP   157      29.862  26.338  47.285  1.00  0.00           H
ATOM   2470  CG  TRP   157      29.720  25.729  45.277  1.00  0.00           C
ATOM   2471  CD1 TRP   157      28.938  24.850  44.634  1.00  0.00           C
ATOM   2472  HD1 TRP   157      28.689  23.924  45.131  1.00  0.00           H
ATOM   2473  NE1 TRP   157      28.635  25.314  43.354  1.00  0.00           N
ATOM   2474  HE1 TRP   157      28.096  24.804  42.667  1.00  0.00           H
ATOM   2475  CE2 TRP   157      29.211  26.546  43.149  1.00  0.00           C
ATOM   2476  CZ2 TRP   157      29.023  27.521  42.112  1.00  0.00           C
ATOM   2477  HZ2 TRP   157      28.378  27.365  41.260  1.00  0.00           H
ATOM   2478  CH2 TRP   157      29.686  28.763  42.132  1.00  0.00           C
ATOM   2479  HH2 TRP   157      29.640  29.396  41.258  1.00  0.00           H
ATOM   2480  CZ3 TRP   157      30.413  29.109  43.343  1.00  0.00           C
ATOM   2481  HZ3 TRP   157      30.921  30.043  43.533  1.00  0.00           H
ATOM   2482  CE3 TRP   157      30.528  28.143  44.368  1.00  0.00           C
ATOM   2483  HE3 TRP   157      31.035  28.468  45.265  1.00  0.00           H
ATOM   2484  CD2 TRP   157      29.873  26.875  44.348  1.00  0.00           C
ATOM   2485  C   TRP   157      32.186  25.791  48.278  1.00  0.00           C
ATOM   2486  O   TRP   157      32.409  24.831  48.980  1.00  0.00           O
ATOM   2487  N   THR   158      32.127  26.999  48.720  1.00  0.00           N
ATOM   2488  H   THR   158      31.874  27.714  48.054  1.00  0.00           H
ATOM   2489  CA  THR   158      32.295  27.536  50.103  1.00  0.00           C
ATOM   2490  HA  THR   158      32.059  26.775  50.847  1.00  0.00           H
ATOM   2491  CB  THR   158      33.745  28.083  50.353  1.00  0.00           C
ATOM   2492  HB  THR   158      33.724  28.257  51.429  1.00  0.00           H
ATOM   2493  CG2 THR   158      34.863  27.041  50.066  1.00  0.00           C
ATOM   2494 HG21 THR   158      34.823  26.232  50.795  1.00  0.00           H
ATOM   2495 HG22 THR   158      35.798  27.583  50.211  1.00  0.00           H
ATOM   2496 HG23 THR   158      34.936  26.721  49.027  1.00  0.00           H
ATOM   2497  OG1 THR   158      34.100  29.230  49.742  1.00  0.00           O
ATOM   2498  HG1 THR   158      34.892  29.524  50.198  1.00  0.00           H
ATOM   2499  C   THR   158      31.263  28.637  50.389  1.00  0.00           C
ATOM   2500  O   THR   158      30.419  29.032  49.527  1.00  0.00           O
ATOM   2501  N   LYS   159      31.367  29.203  51.630  1.00  0.00           N
ATOM   2502  H   LYS   159      32.071  28.778  52.217  1.00  0.00           H
ATOM   2503  CA  LYS   159      30.705  30.474  51.994  1.00  0.00           C
ATOM   2504  HA  LYS   159      30.637  30.321  53.072  1.00  0.00           H
ATOM   2505  CB  LYS   159      31.642  31.711  51.718  1.00  0.00           C
ATOM   2506  HB2 LYS   159      31.079  32.517  52.188  1.00  0.00           H
ATOM   2507  HB3 LYS   159      32.600  31.652  52.235  1.00  0.00           H
ATOM   2508  CG  LYS   159      31.693  31.976  50.224  1.00  0.00           C
ATOM   2509  HG2 LYS   159      32.153  31.198  49.615  1.00  0.00           H
ATOM   2510  HG3 LYS   159      30.707  32.250  49.848  1.00  0.00           H
ATOM   2511  CD  LYS   159      32.520  33.263  49.988  1.00  0.00           C
ATOM   2512  HD2 LYS   159      32.131  33.694  49.066  1.00  0.00           H
ATOM   2513  HD3 LYS   159      32.285  33.976  50.778  1.00  0.00           H
ATOM   2514  CE  LYS   159      34.015  32.873  49.807  1.00  0.00           C
ATOM   2515  HE2 LYS   159      34.439  32.532  50.752  1.00  0.00           H
ATOM   2516  HE3 LYS   159      34.014  32.032  49.113  1.00  0.00           H
ATOM   2517  NZ  LYS   159      34.757  34.011  49.211  1.00  0.00           N
ATOM   2518  HZ1 LYS   159      35.738  33.796  49.322  1.00  0.00           H
ATOM   2519  HZ2 LYS   159      34.824  34.826  49.805  1.00  0.00           H
ATOM   2520  HZ3 LYS   159      34.537  34.170  48.239  1.00  0.00           H
ATOM   2521  C   LYS   159      29.206  30.627  51.678  1.00  0.00           C
ATOM   2522  O   LYS   159      28.683  31.769  51.448  1.00  0.00           O
ATOM   2523  N   GLY   160      28.551  29.420  51.645  1.00  0.00           N
ATOM   2524  H   GLY   160      29.091  28.652  52.020  1.00  0.00           H
ATOM   2525  CA  GLY   160      27.110  29.219  51.388  1.00  0.00           C
ATOM   2526  HA2 GLY   160      26.866  28.301  51.923  1.00  0.00           H
ATOM   2527  HA3 GLY   160      26.529  30.064  51.755  1.00  0.00           H
ATOM   2528  C   GLY   160      26.786  28.878  49.933  1.00  0.00           C
ATOM   2529  O   GLY   160      25.622  28.607  49.651  1.00  0.00           O
ATOM   2530  N   PHE   161      27.682  28.749  48.990  1.00  0.00           N
ATOM   2531  H   PHE   161      28.637  29.045  49.135  1.00  0.00           H
ATOM   2532  CA  PHE   161      27.280  28.269  47.681  1.00  0.00           C
ATOM   2533  HA  PHE   161      26.363  28.796  47.418  1.00  0.00           H
ATOM   2534  CB  PHE   161      28.319  28.659  46.649  1.00  0.00           C
ATOM   2535  HB2 PHE   161      29.292  28.275  46.956  1.00  0.00           H
ATOM   2536  HB3 PHE   161      27.944  28.153  45.760  1.00  0.00           H
ATOM   2537  CG  PHE   161      28.407  30.144  46.258  1.00  0.00           C
ATOM   2538  CD1 PHE   161      28.830  31.099  47.219  1.00  0.00           C
ATOM   2539  HD1 PHE   161      29.167  30.753  48.185  1.00  0.00           H
ATOM   2540  CE1 PHE   161      28.915  32.425  46.842  1.00  0.00           C
ATOM   2541  HE1 PHE   161      29.242  33.136  47.586  1.00  0.00           H
ATOM   2542  CZ  PHE   161      28.487  32.932  45.619  1.00  0.00           C
ATOM   2543  HZ  PHE   161      28.558  33.994  45.440  1.00  0.00           H
ATOM   2544  CE2 PHE   161      28.098  31.992  44.672  1.00  0.00           C
ATOM   2545  HE2 PHE   161      27.847  32.229  43.649  1.00  0.00           H
ATOM   2546  CD2 PHE   161      27.981  30.638  44.965  1.00  0.00           C
ATOM   2547  HD2 PHE   161      27.717  29.935  44.189  1.00  0.00           H
ATOM   2548  C   PHE   161      26.941  26.774  47.529  1.00  0.00           C
ATOM   2549  O   PHE   161      27.514  25.922  48.235  1.00  0.00           O
ATOM   2550  N   ASP   162      25.978  26.453  46.674  1.00  0.00           N
ATOM   2551  H   ASP   162      25.553  27.199  46.143  1.00  0.00           H
ATOM   2552  CA  ASP   162      25.538  24.993  46.445  1.00  0.00           C
ATOM   2553  HA  ASP   162      26.412  24.388  46.686  1.00  0.00           H
ATOM   2554  CB  ASP   162      24.556  24.677  47.604  1.00  0.00           C
ATOM   2555  HB2 ASP   162      24.844  25.238  48.493  1.00  0.00           H
ATOM   2556  HB3 ASP   162      23.615  25.206  47.451  1.00  0.00           H
ATOM   2557  CG  ASP   162      24.624  23.223  48.043  1.00  0.00           C
ATOM   2558  OD1 ASP   162      24.075  22.838  49.121  1.00  0.00           O
ATOM   2559  OD2 ASP   162      25.036  22.368  47.221  1.00  0.00           O
ATOM   2560  C   ASP   162      24.889  24.645  45.051  1.00  0.00           C
ATOM   2561  O   ASP   162      23.993  23.814  45.050  1.00  0.00           O
ATOM   2562  N   ILE   163      25.282  25.243  43.946  1.00  0.00           N
ATOM   2563  H   ILE   163      26.138  25.766  44.058  1.00  0.00           H
ATOM   2564  CA  ILE   163      24.889  25.091  42.495  1.00  0.00           C
ATOM   2565  HA  ILE   163      23.800  25.045  42.524  1.00  0.00           H
ATOM   2566  CB  ILE   163      25.225  26.263  41.543  1.00  0.00           C
ATOM   2567  HB  ILE   163      26.299  26.238  41.357  1.00  0.00           H
ATOM   2568  CG2 ILE   163      24.442  26.309  40.204  1.00  0.00           C
ATOM   2569 HG21 ILE   163      24.579  25.395  39.625  1.00  0.00           H
ATOM   2570 HG22 ILE   163      24.868  27.077  39.558  1.00  0.00           H
ATOM   2571 HG23 ILE   163      23.386  26.525  40.364  1.00  0.00           H
ATOM   2572  CG1 ILE   163      25.040  27.638  42.242  1.00  0.00           C
ATOM   2573 HG12 ILE   163      24.029  27.885  42.566  1.00  0.00           H
ATOM   2574 HG13 ILE   163      25.684  27.636  43.122  1.00  0.00           H
ATOM   2575  CD1 ILE   163      25.557  28.869  41.556  1.00  0.00           C
ATOM   2576 HD11 ILE   163      26.601  28.723  41.282  1.00  0.00           H
ATOM   2577 HD12 ILE   163      25.392  29.772  42.144  1.00  0.00           H
ATOM   2578 HD13 ILE   163      24.949  28.923  40.654  1.00  0.00           H
ATOM   2579  C   ILE   163      25.471  23.729  41.874  1.00  0.00           C
ATOM   2580  O   ILE   163      26.723  23.550  41.910  1.00  0.00           O
ATOM   2581  N   PRO   164      24.549  22.879  41.375  1.00  0.00           N
ATOM   2582  CD  PRO   164      23.164  23.064  41.293  1.00  0.00           C
ATOM   2583  HD2 PRO   164      22.851  23.860  40.618  1.00  0.00           H
ATOM   2584  HD3 PRO   164      22.642  23.146  42.247  1.00  0.00           H
ATOM   2585  CG  PRO   164      22.666  21.808  40.556  1.00  0.00           C
ATOM   2586  HG2 PRO   164      22.764  22.052  39.497  1.00  0.00           H
ATOM   2587  HG3 PRO   164      21.703  21.389  40.848  1.00  0.00           H
ATOM   2588  CB  PRO   164      23.690  20.736  40.815  1.00  0.00           C
ATOM   2589  HB2 PRO   164      23.750  20.035  39.982  1.00  0.00           H
ATOM   2590  HB3 PRO   164      23.329  20.192  41.687  1.00  0.00           H
ATOM   2591  CA  PRO   164      24.964  21.499  41.038  1.00  0.00           C
ATOM   2592  HA  PRO   164      25.451  20.946  41.840  1.00  0.00           H
ATOM   2593  C   PRO   164      25.883  21.490  39.758  1.00  0.00           C
ATOM   2594  O   PRO   164      25.760  22.300  38.919  1.00  0.00           O
ATOM   2595  N   ASN   165      26.708  20.461  39.450  1.00  0.00           N
ATOM   2596  H   ASN   165      26.754  19.802  40.214  1.00  0.00           H
ATOM   2597  CA  ASN   165      27.551  20.134  38.270  1.00  0.00           C
ATOM   2598  HA  ASN   165      28.167  19.247  38.420  1.00  0.00           H
ATOM   2599  CB  ASN   165      26.709  19.619  37.097  1.00  0.00           C
ATOM   2600  HB2 ASN   165      26.308  20.476  36.555  1.00  0.00           H
ATOM   2601  HB3 ASN   165      27.363  19.089  36.404  1.00  0.00           H
ATOM   2602  CG  ASN   165      25.626  18.755  37.535  1.00  0.00           C
ATOM   2603  OD1 ASN   165      24.611  19.093  38.093  1.00  0.00           O
ATOM   2604  ND2 ASN   165      25.784  17.474  37.396  1.00  0.00           N
ATOM   2605 HD21 ASN   165      26.589  17.133  36.891  1.00  0.00           H
ATOM   2606 HD22 ASN   165      25.039  16.883  37.737  1.00  0.00           H
ATOM   2607  C   ASN   165      28.595  21.212  37.868  1.00  0.00           C
ATOM   2608  O   ASN   165      29.044  21.280  36.671  1.00  0.00           O
ATOM   2609  N   ILE   166      28.997  22.105  38.779  1.00  0.00           N
ATOM   2610  H   ILE   166      28.435  22.155  39.616  1.00  0.00           H
ATOM   2611  CA  ILE   166      29.983  23.068  38.493  1.00  0.00           C
ATOM   2612  HA  ILE   166      30.111  23.222  37.422  1.00  0.00           H
ATOM   2613  CB  ILE   166      29.685  24.423  39.225  1.00  0.00           C
ATOM   2614  HB  ILE   166      29.719  24.139  40.276  1.00  0.00           H
ATOM   2615  CG2 ILE   166      30.729  25.542  39.127  1.00  0.00           C
ATOM   2616 HG21 ILE   166      30.378  26.289  39.839  1.00  0.00           H
ATOM   2617 HG22 ILE   166      30.699  25.915  38.103  1.00  0.00           H
ATOM   2618 HG23 ILE   166      31.717  25.180  39.413  1.00  0.00           H
ATOM   2619  CG1 ILE   166      28.210  24.910  38.901  1.00  0.00           C
ATOM   2620 HG12 ILE   166      27.511  24.327  39.499  1.00  0.00           H
ATOM   2621 HG13 ILE   166      28.154  25.911  39.329  1.00  0.00           H
ATOM   2622  CD1 ILE   166      27.781  25.123  37.487  1.00  0.00           C
ATOM   2623 HD11 ILE   166      26.890  25.746  37.416  1.00  0.00           H
ATOM   2624 HD12 ILE   166      27.535  24.166  37.027  1.00  0.00           H
ATOM   2625 HD13 ILE   166      28.618  25.552  36.936  1.00  0.00           H
ATOM   2626  C   ILE   166      31.381  22.561  38.899  1.00  0.00           C
ATOM   2627  O   ILE   166      32.435  22.912  38.307  1.00  0.00           O
ATOM   2628  N   GLU   167      31.462  21.818  39.954  1.00  0.00           N
ATOM   2629  H   GLU   167      30.683  21.642  40.574  1.00  0.00           H
ATOM   2630  CA  GLU   167      32.609  21.015  40.344  1.00  0.00           C
ATOM   2631  HA  GLU   167      33.351  21.732  40.693  1.00  0.00           H
ATOM   2632  CB  GLU   167      32.205  20.213  41.598  1.00  0.00           C
ATOM   2633  HB2 GLU   167      32.057  21.017  42.319  1.00  0.00           H
ATOM   2634  HB3 GLU   167      31.233  19.727  41.533  1.00  0.00           H
ATOM   2635  CG  GLU   167      33.277  19.226  42.041  1.00  0.00           C
ATOM   2636  HG2 GLU   167      33.307  18.547  41.189  1.00  0.00           H
ATOM   2637  HG3 GLU   167      34.261  19.687  42.114  1.00  0.00           H
ATOM   2638  CD  GLU   167      32.990  18.408  43.281  1.00  0.00           C
ATOM   2639  OE1 GLU   167      31.842  18.525  43.764  1.00  0.00           O
ATOM   2640  OE2 GLU   167      33.896  17.705  43.737  1.00  0.00           O
ATOM   2641  C   GLU   167      33.201  20.133  39.228  1.00  0.00           C
ATOM   2642  O   GLU   167      32.563  19.612  38.323  1.00  0.00           O
ATOM   2643  N   ASN   168      34.582  20.011  39.288  1.00  0.00           N
ATOM   2644  H   ASN   168      35.138  20.383  40.045  1.00  0.00           H
ATOM   2645  CA  ASN   168      35.324  19.240  38.303  1.00  0.00           C
ATOM   2646  HA  ASN   168      36.372  19.380  38.569  1.00  0.00           H
ATOM   2647  CB  ASN   168      34.931  17.744  38.449  1.00  0.00           C
ATOM   2648  HB2 ASN   168      34.802  17.371  39.466  1.00  0.00           H
ATOM   2649  HB3 ASN   168      34.030  17.522  37.879  1.00  0.00           H
ATOM   2650  CG  ASN   168      35.961  16.889  37.769  1.00  0.00           C
ATOM   2651  OD1 ASN   168      37.099  17.275  37.672  1.00  0.00           O
ATOM   2652  ND2 ASN   168      35.577  15.767  37.208  1.00  0.00           N
ATOM   2653 HD21 ASN   168      34.584  15.684  37.375  1.00  0.00           H
ATOM   2654 HD22 ASN   168      36.214  15.194  36.675  1.00  0.00           H
ATOM   2655  C   ASN   168      35.052  19.728  36.859  1.00  0.00           C
ATOM   2656  O   ASN   168      35.229  18.999  35.827  1.00  0.00           O
ATOM   2657  N   HID   169      34.765  21.013  36.734  1.00  0.00           N
ATOM   2658  H   HID   169      34.749  21.635  37.529  1.00  0.00           H
ATOM   2659  CA  HID   169      34.569  21.704  35.434  1.00  0.00           C
ATOM   2660  HA  HID   169      34.988  21.137  34.603  1.00  0.00           H
ATOM   2661  CB  HID   169      33.092  21.857  35.080  1.00  0.00           C
ATOM   2662  HB2 HID   169      32.639  22.459  35.869  1.00  0.00           H
ATOM   2663  HB3 HID   169      33.096  22.535  34.226  1.00  0.00           H
ATOM   2664  CG  HID   169      32.298  20.661  34.739  1.00  0.00           C
ATOM   2665  ND1 HID   169      31.712  19.831  35.658  1.00  0.00           N
ATOM   2666  HD1 HID   169      31.830  19.876  36.660  1.00  0.00           H
ATOM   2667  CE1 HID   169      31.129  18.855  34.968  1.00  0.00           C
ATOM   2668  HE1 HID   169      30.574  18.094  35.498  1.00  0.00           H
ATOM   2669  NE2 HID   169      31.402  18.923  33.684  1.00  0.00           N
ATOM   2670  CD2 HID   169      32.217  20.011  33.527  1.00  0.00           C
ATOM   2671  HD2 HID   169      32.655  20.380  32.612  1.00  0.00           H
ATOM   2672  C   HID   169      35.215  23.111  35.484  1.00  0.00           C
ATOM   2673  O   HID   169      35.122  23.797  36.468  1.00  0.00           O
ATOM   2674  N   ASP   170      35.774  23.562  34.389  1.00  0.00           N
ATOM   2675  H   ASP   170      35.970  22.789  33.769  1.00  0.00           H
ATOM   2676  CA  ASP   170      36.321  24.910  34.103  1.00  0.00           C
ATOM   2677  HA  ASP   170      36.942  25.179  34.958  1.00  0.00           H
ATOM   2678  CB  ASP   170      37.220  24.888  32.889  1.00  0.00           C
ATOM   2679  HB2 ASP   170      37.944  24.072  32.864  1.00  0.00           H
ATOM   2680  HB3 ASP   170      36.530  24.680  32.072  1.00  0.00           H
ATOM   2681  CG  ASP   170      37.867  26.287  32.627  1.00  0.00           C
ATOM   2682  OD1 ASP   170      37.627  27.275  33.411  1.00  0.00           O
ATOM   2683  OD2 ASP   170      38.516  26.368  31.589  1.00  0.00           O
ATOM   2684  C   ASP   170      35.144  25.946  34.013  1.00  0.00           C
ATOM   2685  O   ASP   170      34.184  25.676  33.259  1.00  0.00           O
ATOM   2686  N   VAL   171      35.158  26.948  34.888  1.00  0.00           N
ATOM   2687  H   VAL   171      35.846  27.132  35.605  1.00  0.00           H
ATOM   2688  CA  VAL   171      33.970  27.836  34.915  1.00  0.00           C
ATOM   2689  HA  VAL   171      33.101  27.182  34.846  1.00  0.00           H
ATOM   2690  CB  VAL   171      33.802  28.442  36.253  1.00  0.00           C
ATOM   2691  HB  VAL   171      32.906  29.062  36.249  1.00  0.00           H
ATOM   2692  CG1 VAL   171      33.433  27.478  37.396  1.00  0.00           C
ATOM   2693 HG11 VAL   171      32.452  27.144  37.060  1.00  0.00           H
ATOM   2694 HG12 VAL   171      34.247  26.771  37.556  1.00  0.00           H
ATOM   2695 HG13 VAL   171      33.310  28.014  38.337  1.00  0.00           H
ATOM   2696  CG2 VAL   171      34.944  29.269  36.837  1.00  0.00           C
ATOM   2697 HG21 VAL   171      35.258  30.016  36.107  1.00  0.00           H
ATOM   2698 HG22 VAL   171      35.734  28.610  37.198  1.00  0.00           H
ATOM   2699 HG23 VAL   171      34.610  29.897  37.664  1.00  0.00           H
ATOM   2700  C   VAL   171      33.970  28.889  33.792  1.00  0.00           C
ATOM   2701  O   VAL   171      32.930  29.318  33.357  1.00  0.00           O
ATOM   2702  N   VAL   172      35.169  29.225  33.358  1.00  0.00           N
ATOM   2703  H   VAL   172      35.907  28.589  33.625  1.00  0.00           H
ATOM   2704  CA  VAL   172      35.433  30.343  32.483  1.00  0.00           C
ATOM   2705  HA  VAL   172      35.073  31.229  33.004  1.00  0.00           H
ATOM   2706  CB  VAL   172      36.984  30.541  32.258  1.00  0.00           C
ATOM   2707  HB  VAL   172      37.412  29.631  31.836  1.00  0.00           H
ATOM   2708  CG1 VAL   172      37.246  31.564  31.109  1.00  0.00           C
ATOM   2709 HG11 VAL   172      37.002  31.091  30.158  1.00  0.00           H
ATOM   2710 HG12 VAL   172      36.575  32.385  31.361  1.00  0.00           H
ATOM   2711 HG13 VAL   172      38.303  31.818  31.022  1.00  0.00           H
ATOM   2712  CG2 VAL   172      37.691  31.028  33.510  1.00  0.00           C
ATOM   2713 HG21 VAL   172      38.726  31.203  33.218  1.00  0.00           H
ATOM   2714 HG22 VAL   172      37.630  30.267  34.287  1.00  0.00           H
ATOM   2715 HG23 VAL   172      37.257  31.880  34.032  1.00  0.00           H
ATOM   2716  C   VAL   172      34.784  30.215  31.124  1.00  0.00           C
ATOM   2717  O   VAL   172      34.351  31.221  30.563  1.00  0.00           O
ATOM   2718  N   PRO   173      34.571  28.986  30.608  1.00  0.00           N
ATOM   2719  CD  PRO   173      35.187  27.703  30.935  1.00  0.00           C
ATOM   2720  HD2 PRO   173      34.521  26.992  31.424  1.00  0.00           H
ATOM   2721  HD3 PRO   173      36.199  27.881  31.296  1.00  0.00           H
ATOM   2722  CG  PRO   173      35.338  26.972  29.602  1.00  0.00           C
ATOM   2723  HG2 PRO   173      35.191  25.902  29.737  1.00  0.00           H
ATOM   2724  HG3 PRO   173      36.272  27.205  29.090  1.00  0.00           H
ATOM   2725  CB  PRO   173      34.062  27.434  28.798  1.00  0.00           C
ATOM   2726  HB2 PRO   173      33.216  26.780  29.009  1.00  0.00           H
ATOM   2727  HB3 PRO   173      34.353  27.502  27.750  1.00  0.00           H
ATOM   2728  CA  PRO   173      33.795  28.809  29.328  1.00  0.00           C
ATOM   2729  HA  PRO   173      34.128  29.533  28.584  1.00  0.00           H
ATOM   2730  C   PRO   173      32.334  29.033  29.547  1.00  0.00           C
ATOM   2731  O   PRO   173      31.618  29.508  28.676  1.00  0.00           O
ATOM   2732  N   MET   174      31.791  28.555  30.729  1.00  0.00           N
ATOM   2733  H   MET   174      32.446  28.154  31.384  1.00  0.00           H
ATOM   2734  CA  MET   174      30.449  28.787  31.151  1.00  0.00           C
ATOM   2735  HA  MET   174      29.742  28.413  30.411  1.00  0.00           H
ATOM   2736  CB  MET   174      30.136  28.107  32.470  1.00  0.00           C
ATOM   2737  HB2 MET   174      30.575  28.662  33.299  1.00  0.00           H
ATOM   2738  HB3 MET   174      29.054  28.057  32.596  1.00  0.00           H
ATOM   2739  CG  MET   174      30.691  26.675  32.531  1.00  0.00           C
ATOM   2740  HG2 MET   174      30.285  26.006  31.772  1.00  0.00           H
ATOM   2741  HG3 MET   174      31.768  26.537  32.439  1.00  0.00           H
ATOM   2742  SD  MET   174      30.213  26.084  34.213  1.00  0.00           S
ATOM   2743  CE  MET   174      30.902  24.420  34.135  1.00  0.00           C
ATOM   2744  HE1 MET   174      31.976  24.536  33.985  1.00  0.00           H
ATOM   2745  HE2 MET   174      30.790  23.899  35.084  1.00  0.00           H
ATOM   2746  HE3 MET   174      30.368  23.882  33.351  1.00  0.00           H
ATOM   2747  C   MET   174      30.150  30.237  31.345  1.00  0.00           C
ATOM   2748  O   MET   174      29.093  30.649  30.941  1.00  0.00           O
ATOM   2749  N   LEU   175      31.125  31.036  31.780  1.00  0.00           N
ATOM   2750  H   LEU   175      31.741  30.629  32.469  1.00  0.00           H
ATOM   2751  CA  LEU   175      31.124  32.513  31.804  1.00  0.00           C
ATOM   2752  HA  LEU   175      30.207  32.864  32.276  1.00  0.00           H
ATOM   2753  CB  LEU   175      32.240  32.912  32.777  1.00  0.00           C
ATOM   2754  HB2 LEU   175      31.895  32.554  33.747  1.00  0.00           H
ATOM   2755  HB3 LEU   175      33.100  32.326  32.452  1.00  0.00           H
ATOM   2756  CG  LEU   175      32.447  34.451  32.948  1.00  0.00           C
ATOM   2757  HG  LEU   175      32.650  34.914  31.982  1.00  0.00           H
ATOM   2758  CD1 LEU   175      31.233  35.184  33.607  1.00  0.00           C
ATOM   2759 HD11 LEU   175      31.559  36.172  33.932  1.00  0.00           H
ATOM   2760 HD12 LEU   175      30.917  34.591  34.465  1.00  0.00           H
ATOM   2761 HD13 LEU   175      30.351  35.124  32.970  1.00  0.00           H
ATOM   2762  CD2 LEU   175      33.741  34.502  33.909  1.00  0.00           C
ATOM   2763 HD21 LEU   175      33.465  33.908  34.780  1.00  0.00           H
ATOM   2764 HD22 LEU   175      34.610  34.082  33.401  1.00  0.00           H
ATOM   2765 HD23 LEU   175      34.108  35.499  34.152  1.00  0.00           H
ATOM   2766  C   LEU   175      31.136  33.113  30.401  1.00  0.00           C
ATOM   2767  O   LEU   175      30.216  33.887  30.085  1.00  0.00           O
ATOM   2768  N   GLN   176      32.089  32.637  29.538  1.00  0.00           N
ATOM   2769  H   GLN   176      32.677  31.940  29.972  1.00  0.00           H
ATOM   2770  CA  GLN   176      32.382  33.171  28.299  1.00  0.00           C
ATOM   2771  HA  GLN   176      32.531  34.249  28.254  1.00  0.00           H
ATOM   2772  CB  GLN   176      33.632  32.616  27.589  1.00  0.00           C
ATOM   2773  HB2 GLN   176      34.470  32.577  28.284  1.00  0.00           H
ATOM   2774  HB3 GLN   176      33.370  31.600  27.293  1.00  0.00           H
ATOM   2775  CG  GLN   176      34.086  33.424  26.377  1.00  0.00           C
ATOM   2776  HG2 GLN   176      35.018  33.031  25.970  1.00  0.00           H
ATOM   2777  HG3 GLN   176      33.322  33.405  25.600  1.00  0.00           H
ATOM   2778  CD  GLN   176      34.331  34.890  26.653  1.00  0.00           C
ATOM   2779  OE1 GLN   176      35.153  35.248  27.468  1.00  0.00           O
ATOM   2780  NE2 GLN   176      33.729  35.813  25.900  1.00  0.00           N
ATOM   2781 HE21 GLN   176      34.046  36.772  25.918  1.00  0.00           H
ATOM   2782 HE22 GLN   176      33.001  35.545  25.252  1.00  0.00           H
ATOM   2783  C   GLN   176      31.222  32.925  27.357  1.00  0.00           C
ATOM   2784  O   GLN   176      30.835  33.896  26.662  1.00  0.00           O
ATOM   2785  N   LYS   177      30.487  31.807  27.505  1.00  0.00           N
ATOM   2786  H   LYS   177      30.895  31.029  28.003  1.00  0.00           H
ATOM   2787  CA  LYS   177      29.229  31.541  26.792  1.00  0.00           C
ATOM   2788  HA  LYS   177      29.589  31.661  25.771  1.00  0.00           H
ATOM   2789  CB  LYS   177      28.715  30.071  27.009  1.00  0.00           C
ATOM   2790  HB2 LYS   177      29.407  29.409  26.486  1.00  0.00           H
ATOM   2791  HB3 LYS   177      28.752  29.677  28.024  1.00  0.00           H
ATOM   2792  CG  LYS   177      27.350  29.788  26.414  1.00  0.00           C
ATOM   2793  HG2 LYS   177      26.565  30.265  27.002  1.00  0.00           H
ATOM   2794  HG3 LYS   177      27.183  30.005  25.359  1.00  0.00           H
ATOM   2795  CD  LYS   177      27.067  28.277  26.615  1.00  0.00           C
ATOM   2796  HD2 LYS   177      27.538  27.609  25.895  1.00  0.00           H
ATOM   2797  HD3 LYS   177      27.404  27.850  27.560  1.00  0.00           H
ATOM   2798  CE  LYS   177      25.548  28.121  26.400  1.00  0.00           C
ATOM   2799  HE2 LYS   177      25.024  28.822  27.049  1.00  0.00           H
ATOM   2800  HE3 LYS   177      25.311  28.395  25.372  1.00  0.00           H
ATOM   2801  NZ  LYS   177      25.171  26.735  26.698  1.00  0.00           N
ATOM   2802  HZ1 LYS   177      24.255  26.632  26.285  1.00  0.00           H
ATOM   2803  HZ2 LYS   177      24.943  26.577  27.669  1.00  0.00           H
ATOM   2804  HZ3 LYS   177      25.737  26.004  26.291  1.00  0.00           H
ATOM   2805  C   LYS   177      28.152  32.604  27.000  1.00  0.00           C
ATOM   2806  O   LYS   177      27.712  33.185  26.011  1.00  0.00           O
ATOM   2807  N   GLN   178      27.825  32.939  28.243  1.00  0.00           N
ATOM   2808  H   GLN   178      28.389  32.532  28.976  1.00  0.00           H
ATOM   2809  CA  GLN   178      26.779  33.986  28.497  1.00  0.00           C
ATOM   2810  HA  GLN   178      25.915  33.852  27.846  1.00  0.00           H
ATOM   2811  CB  GLN   178      26.219  33.857  29.928  1.00  0.00           C
ATOM   2812  HB2 GLN   178      27.059  34.078  30.585  1.00  0.00           H
ATOM   2813  HB3 GLN   178      25.351  34.485  30.139  1.00  0.00           H
ATOM   2814  CG  GLN   178      25.884  32.389  30.255  1.00  0.00           C
ATOM   2815  HG2 GLN   178      26.737  31.714  30.196  1.00  0.00           H
ATOM   2816  HG3 GLN   178      25.504  32.222  31.262  1.00  0.00           H
ATOM   2817  CD  GLN   178      24.916  31.659  29.311  1.00  0.00           C
ATOM   2818  OE1 GLN   178      24.365  32.187  28.335  1.00  0.00           O
ATOM   2819  NE2 GLN   178      24.434  30.412  29.514  1.00  0.00           N
ATOM   2820 HE21 GLN   178      23.794  30.058  28.816  1.00  0.00           H
ATOM   2821 HE22 GLN   178      24.872  29.732  30.122  1.00  0.00           H
ATOM   2822  C   GLN   178      27.200  35.428  28.061  1.00  0.00           C
ATOM   2823  O   GLN   178      26.319  36.199  27.705  1.00  0.00           O
ATOM   2824  N   ILE   179      28.489  35.737  28.084  1.00  0.00           N
ATOM   2825  H   ILE   179      29.183  35.097  28.442  1.00  0.00           H
ATOM   2826  CA  ILE   179      29.092  36.971  27.669  1.00  0.00           C
ATOM   2827  HA  ILE   179      28.628  37.831  28.151  1.00  0.00           H
ATOM   2828  CB  ILE   179      30.658  36.966  28.016  1.00  0.00           C
ATOM   2829  HB  ILE   179      31.144  36.057  27.663  1.00  0.00           H
ATOM   2830  CG2 ILE   179      31.236  38.233  27.279  1.00  0.00           C
ATOM   2831 HG21 ILE   179      31.136  38.237  26.194  1.00  0.00           H
ATOM   2832 HG22 ILE   179      32.313  38.270  27.444  1.00  0.00           H
ATOM   2833 HG23 ILE   179      30.633  39.103  27.538  1.00  0.00           H
ATOM   2834  CG1 ILE   179      30.944  37.290  29.534  1.00  0.00           C
ATOM   2835 HG12 ILE   179      30.560  38.306  29.608  1.00  0.00           H
ATOM   2836 HG13 ILE   179      30.236  36.737  30.150  1.00  0.00           H
ATOM   2837  CD1 ILE   179      32.348  36.966  29.976  1.00  0.00           C
ATOM   2838 HD11 ILE   179      32.587  35.903  29.946  1.00  0.00           H
ATOM   2839 HD12 ILE   179      32.390  37.350  30.995  1.00  0.00           H
ATOM   2840 HD13 ILE   179      32.945  37.512  29.246  1.00  0.00           H
ATOM   2841  C   ILE   179      28.808  37.062  26.170  1.00  0.00           C
ATOM   2842  O   ILE   179      28.105  37.955  25.705  1.00  0.00           O
ATOM   2843  N   THR   180      29.371  36.086  25.429  1.00  0.00           N
ATOM   2844  H   THR   180      29.883  35.377  25.935  1.00  0.00           H
ATOM   2845  CA  THR   180      29.342  35.959  23.942  1.00  0.00           C
ATOM   2846  HA  THR   180      29.751  36.926  23.650  1.00  0.00           H
ATOM   2847  CB  THR   180      30.247  34.795  23.318  1.00  0.00           C
ATOM   2848  HB  THR   180      29.955  33.797  23.644  1.00  0.00           H
ATOM   2849  CG2 THR   180      30.037  34.664  21.831  1.00  0.00           C
ATOM   2850 HG21 THR   180      30.692  33.845  21.533  1.00  0.00           H
ATOM   2851 HG22 THR   180      30.197  35.657  21.411  1.00  0.00           H
ATOM   2852 HG23 THR   180      29.034  34.323  21.573  1.00  0.00           H
ATOM   2853  OG1 THR   180      31.618  34.989  23.701  1.00  0.00           O
ATOM   2854  HG1 THR   180      32.019  35.619  23.098  1.00  0.00           H
ATOM   2855  C   THR   180      27.911  35.949  23.549  1.00  0.00           C
ATOM   2856  O   THR   180      27.636  36.590  22.566  1.00  0.00           O
ATOM   2857  N   LYS   181      26.944  35.363  24.307  1.00  0.00           N
ATOM   2858  H   LYS   181      27.158  34.898  25.178  1.00  0.00           H
ATOM   2859  CA  LYS   181      25.478  35.376  23.908  1.00  0.00           C
ATOM   2860  HA  LYS   181      25.322  34.983  22.904  1.00  0.00           H
ATOM   2861  CB  LYS   181      24.694  34.476  24.944  1.00  0.00           C
ATOM   2862  HB2 LYS   181      25.181  33.501  24.899  1.00  0.00           H
ATOM   2863  HB3 LYS   181      24.814  34.894  25.944  1.00  0.00           H
ATOM   2864  CG  LYS   181      23.182  34.352  24.514  1.00  0.00           C
ATOM   2865  HG2 LYS   181      22.726  35.338  24.604  1.00  0.00           H
ATOM   2866  HG3 LYS   181      23.149  33.980  23.491  1.00  0.00           H
ATOM   2867  CD  LYS   181      22.368  33.285  25.252  1.00  0.00           C
ATOM   2868  HD2 LYS   181      21.390  33.173  24.783  1.00  0.00           H
ATOM   2869  HD3 LYS   181      22.757  32.277  25.115  1.00  0.00           H
ATOM   2870  CE  LYS   181      22.133  33.485  26.735  1.00  0.00           C
ATOM   2871  HE2 LYS   181      23.099  33.683  27.198  1.00  0.00           H
ATOM   2872  HE3 LYS   181      21.485  34.336  26.946  1.00  0.00           H
ATOM   2873  NZ  LYS   181      21.581  32.213  27.339  1.00  0.00           N
ATOM   2874  HZ1 LYS   181      21.444  32.495  28.299  1.00  0.00           H
ATOM   2875  HZ2 LYS   181      22.230  31.440  27.366  1.00  0.00           H
ATOM   2876  HZ3 LYS   181      20.687  31.949  26.951  1.00  0.00           H
ATOM   2877  C   LYS   181      24.972  36.808  23.905  1.00  0.00           C
ATOM   2878  O   LYS   181      24.015  37.145  23.144  1.00  0.00           O
ATOM   2879  N   ARG   182      25.582  37.736  24.643  1.00  0.00           N
ATOM   2880  H   ARG   182      26.309  37.406  25.261  1.00  0.00           H
ATOM   2881  CA  ARG   182      25.249  39.181  24.736  1.00  0.00           C
ATOM   2882  HA  ARG   182      24.266  39.370  24.303  1.00  0.00           H
ATOM   2883  CB  ARG   182      25.176  39.572  26.233  1.00  0.00           C
ATOM   2884  HB2 ARG   182      26.185  39.460  26.629  1.00  0.00           H
ATOM   2885  HB3 ARG   182      24.930  40.625  26.368  1.00  0.00           H
ATOM   2886  CG  ARG   182      24.165  38.845  27.085  1.00  0.00           C
ATOM   2887  HG2 ARG   182      23.257  39.207  26.605  1.00  0.00           H
ATOM   2888  HG3 ARG   182      24.114  37.788  26.825  1.00  0.00           H
ATOM   2889  CD  ARG   182      24.199  39.012  28.641  1.00  0.00           C
ATOM   2890  HD2 ARG   182      25.180  38.795  29.065  1.00  0.00           H
ATOM   2891  HD3 ARG   182      24.006  40.041  28.946  1.00  0.00           H
ATOM   2892  NE  ARG   182      23.135  38.257  29.294  1.00  0.00           N
ATOM   2893  HE  ARG   182      22.421  38.823  29.729  1.00  0.00           H
ATOM   2894  CZ  ARG   182      23.041  36.931  29.548  1.00  0.00           C
ATOM   2895  NH1 ARG   182      22.194  36.579  30.503  1.00  0.00           N
ATOM   2896 HH11 ARG   182      21.658  37.342  30.889  1.00  0.00           H
ATOM   2897 HH12 ARG   182      22.030  35.596  30.668  1.00  0.00           H
ATOM   2898  NH2 ARG   182      23.673  36.002  28.859  1.00  0.00           N
ATOM   2899 HH21 ARG   182      24.494  36.233  28.318  1.00  0.00           H
ATOM   2900 HH22 ARG   182      23.491  35.030  29.067  1.00  0.00           H
ATOM   2901  C   ARG   182      26.110  40.074  23.853  1.00  0.00           C
ATOM   2902  O   ARG   182      26.037  41.279  24.063  1.00  0.00           O
ATOM   2903  N   ASN   183      26.865  39.459  22.990  1.00  0.00           N
ATOM   2904  H   ASN   183      26.940  38.453  22.991  1.00  0.00           H
ATOM   2905  CA  ASN   183      27.537  40.200  21.898  1.00  0.00           C
ATOM   2906  HA  ASN   183      28.025  39.428  21.301  1.00  0.00           H
ATOM   2907  CB  ASN   183      26.543  40.926  21.004  1.00  0.00           C
ATOM   2908  HB2 ASN   183      26.293  41.868  21.493  1.00  0.00           H
ATOM   2909  HB3 ASN   183      26.963  41.181  20.031  1.00  0.00           H
ATOM   2910  CG  ASN   183      25.273  40.190  20.693  1.00  0.00           C
ATOM   2911  OD1 ASN   183      25.235  39.082  20.138  1.00  0.00           O
ATOM   2912  ND2 ASN   183      24.104  40.721  20.928  1.00  0.00           N
ATOM   2913 HD21 ASN   183      24.150  41.657  21.305  1.00  0.00           H
ATOM   2914 HD22 ASN   183      23.251  40.207  20.760  1.00  0.00           H
ATOM   2915  C   ASN   183      28.736  41.113  22.284  1.00  0.00           C
ATOM   2916  O   ASN   183      29.665  41.284  21.515  1.00  0.00           O
ATOM   2917  N   ILE   184      28.850  41.695  23.483  1.00  0.00           N
ATOM   2918  H   ILE   184      28.199  41.351  24.173  1.00  0.00           H
ATOM   2919  CA  ILE   184      29.901  42.679  23.884  1.00  0.00           C
ATOM   2920  HA  ILE   184      29.842  43.542  23.220  1.00  0.00           H
ATOM   2921  CB  ILE   184      29.583  43.217  25.353  1.00  0.00           C
ATOM   2922  HB  ILE   184      30.371  43.944  25.548  1.00  0.00           H
ATOM   2923  CG2 ILE   184      28.281  43.995  25.230  1.00  0.00           C
ATOM   2924 HG21 ILE   184      27.459  43.360  24.899  1.00  0.00           H
ATOM   2925 HG22 ILE   184      28.374  44.688  24.394  1.00  0.00           H
ATOM   2926 HG23 ILE   184      28.143  44.557  26.155  1.00  0.00           H
ATOM   2927  CG1 ILE   184      29.571  42.036  26.425  1.00  0.00           C
ATOM   2928 HG12 ILE   184      28.750  41.339  26.259  1.00  0.00           H
ATOM   2929 HG13 ILE   184      30.533  41.557  26.245  1.00  0.00           H
ATOM   2930  CD1 ILE   184      29.365  42.474  27.827  1.00  0.00           C
ATOM   2931 HD11 ILE   184      29.335  41.619  28.501  1.00  0.00           H
ATOM   2932 HD12 ILE   184      28.451  43.066  27.872  1.00  0.00           H
ATOM   2933 HD13 ILE   184      30.295  42.998  28.051  1.00  0.00           H
ATOM   2934  C   ILE   184      31.313  42.072  23.714  1.00  0.00           C
ATOM   2935  O   ILE   184      31.503  40.892  24.016  1.00  0.00           O
ATOM   2936  N   PRO   185      32.298  42.832  23.190  1.00  0.00           N
ATOM   2937  CD  PRO   185      32.090  44.203  22.803  1.00  0.00           C
ATOM   2938  HD2 PRO   185      31.632  44.843  23.558  1.00  0.00           H
ATOM   2939  HD3 PRO   185      31.391  44.288  21.970  1.00  0.00           H
ATOM   2940  CG  PRO   185      33.514  44.740  22.529  1.00  0.00           C
ATOM   2941  HG2 PRO   185      33.966  44.970  23.494  1.00  0.00           H
ATOM   2942  HG3 PRO   185      33.541  45.614  21.878  1.00  0.00           H
ATOM   2943  CB  PRO   185      34.171  43.506  21.876  1.00  0.00           C
ATOM   2944  HB2 PRO   185      35.248  43.675  21.887  1.00  0.00           H
ATOM   2945  HB3 PRO   185      33.846  43.367  20.845  1.00  0.00           H
ATOM   2946  CA  PRO   185      33.605  42.356  22.810  1.00  0.00           C
ATOM   2947  HA  PRO   185      33.456  41.407  22.295  1.00  0.00           H
ATOM   2948  C   PRO   185      34.643  42.072  23.960  1.00  0.00           C
ATOM   2949  O   PRO   185      35.844  42.319  23.913  1.00  0.00           O
ATOM   2950  N   ILE   186      34.072  41.595  25.077  1.00  0.00           N
ATOM   2951  H   ILE   186      33.173  41.165  24.911  1.00  0.00           H
ATOM   2952  CA  ILE   186      34.830  41.375  26.282  1.00  0.00           C
ATOM   2953  HA  ILE   186      35.770  41.927  26.281  1.00  0.00           H
ATOM   2954  CB  ILE   186      33.916  41.687  27.591  1.00  0.00           C
ATOM   2955  HB  ILE   186      32.865  41.491  27.380  1.00  0.00           H
ATOM   2956  CG2 ILE   186      34.304  40.823  28.856  1.00  0.00           C
ATOM   2957 HG21 ILE   186      35.298  41.065  29.233  1.00  0.00           H
ATOM   2958 HG22 ILE   186      34.114  39.774  28.628  1.00  0.00           H
ATOM   2959 HG23 ILE   186      33.609  41.018  29.673  1.00  0.00           H
ATOM   2960  CG1 ILE   186      33.954  43.143  28.193  1.00  0.00           C
ATOM   2961 HG12 ILE   186      33.205  43.415  28.936  1.00  0.00           H
ATOM   2962 HG13 ILE   186      34.936  43.303  28.639  1.00  0.00           H
ATOM   2963  CD1 ILE   186      33.669  44.134  27.102  1.00  0.00           C
ATOM   2964 HD11 ILE   186      34.479  44.199  26.375  1.00  0.00           H
ATOM   2965 HD12 ILE   186      33.647  45.106  27.593  1.00  0.00           H
ATOM   2966 HD13 ILE   186      32.690  43.957  26.659  1.00  0.00           H
ATOM   2967  C   ILE   186      35.310  39.907  26.395  1.00  0.00           C
ATOM   2968  O   ILE   186      34.624  38.996  25.857  1.00  0.00           O
ATOM   2969  N   GLU   187      36.492  39.624  26.983  1.00  0.00           N
ATOM   2970  H   GLU   187      37.021  40.369  27.411  1.00  0.00           H
ATOM   2971  CA  GLU   187      37.003  38.290  27.129  1.00  0.00           C
ATOM   2972  HA  GLU   187      36.137  37.659  26.934  1.00  0.00           H
ATOM   2973  CB  GLU   187      38.079  38.075  26.013  1.00  0.00           C
ATOM   2974  HB2 GLU   187      38.434  37.045  25.997  1.00  0.00           H
ATOM   2975  HB3 GLU   187      37.670  38.182  25.009  1.00  0.00           H
ATOM   2976  CG  GLU   187      39.216  39.042  26.072  1.00  0.00           C
ATOM   2977  HG2 GLU   187      38.795  40.047  26.092  1.00  0.00           H
ATOM   2978  HG3 GLU   187      39.765  38.859  26.996  1.00  0.00           H
ATOM   2979  CD  GLU   187      40.276  38.897  24.967  1.00  0.00           C
ATOM   2980  OE1 GLU   187      40.539  39.845  24.177  1.00  0.00           O
ATOM   2981  OE2 GLU   187      40.793  37.797  24.775  1.00  0.00           O
ATOM   2982  C   GLU   187      37.540  37.995  28.559  1.00  0.00           C
ATOM   2983  O   GLU   187      38.188  38.857  29.155  1.00  0.00           O
ATOM   2984  N   VAL   188      37.311  36.793  29.065  1.00  0.00           N
ATOM   2985  H   VAL   188      36.742  36.158  28.524  1.00  0.00           H
ATOM   2986  CA  VAL   188      37.911  36.379  30.366  1.00  0.00           C
ATOM   2987  HA  VAL   188      37.883  37.214  31.065  1.00  0.00           H
ATOM   2988  CB  VAL   188      37.164  35.235  31.046  1.00  0.00           C
ATOM   2989  HB  VAL   188      37.255  34.354  30.411  1.00  0.00           H
ATOM   2990  CG1 VAL   188      37.769  34.873  32.393  1.00  0.00           C
ATOM   2991 HG11 VAL   188      37.067  34.262  32.959  1.00  0.00           H
ATOM   2992 HG12 VAL   188      38.663  34.266  32.251  1.00  0.00           H
ATOM   2993 HG13 VAL   188      37.897  35.752  33.025  1.00  0.00           H
ATOM   2994  CG2 VAL   188      35.657  35.583  31.194  1.00  0.00           C
ATOM   2995 HG21 VAL   188      35.250  35.859  30.220  1.00  0.00           H
ATOM   2996 HG22 VAL   188      35.431  36.366  31.916  1.00  0.00           H
ATOM   2997 HG23 VAL   188      35.137  34.649  31.406  1.00  0.00           H
ATOM   2998  C   VAL   188      39.299  35.983  30.017  1.00  0.00           C
ATOM   2999  O   VAL   188      39.482  34.981  29.326  1.00  0.00           O
ATOM   3000  N   VAL   189      40.345  36.716  30.496  1.00  0.00           N
ATOM   3001  H   VAL   189      40.121  37.586  30.957  1.00  0.00           H
ATOM   3002  CA  VAL   189      41.808  36.402  30.393  1.00  0.00           C
ATOM   3003  HA  VAL   189      42.003  35.587  29.696  1.00  0.00           H
ATOM   3004  CB  VAL   189      42.616  37.587  29.893  1.00  0.00           C
ATOM   3005  HB  VAL   189      43.662  37.287  29.928  1.00  0.00           H
ATOM   3006  CG1 VAL   189      42.379  37.997  28.431  1.00  0.00           C
ATOM   3007 HG11 VAL   189      41.347  37.710  28.231  1.00  0.00           H
ATOM   3008 HG12 VAL   189      42.511  39.064  28.255  1.00  0.00           H
ATOM   3009 HG13 VAL   189      42.993  37.389  27.767  1.00  0.00           H
ATOM   3010  CG2 VAL   189      42.389  38.792  30.801  1.00  0.00           C
ATOM   3011 HG21 VAL   189      42.929  39.643  30.387  1.00  0.00           H
ATOM   3012 HG22 VAL   189      42.698  38.572  31.823  1.00  0.00           H
ATOM   3013 HG23 VAL   189      41.346  39.108  30.761  1.00  0.00           H
ATOM   3014  C   VAL   189      42.486  35.888  31.669  1.00  0.00           C
ATOM   3015  O   VAL   189      43.545  35.212  31.636  1.00  0.00           O
ATOM   3016  N   ALA   190      41.967  35.931  32.905  1.00  0.00           N
ATOM   3017  H   ALA   190      41.135  36.498  32.983  1.00  0.00           H
ATOM   3018  CA  ALA   190      42.420  35.429  34.151  1.00  0.00           C
ATOM   3019  HA  ALA   190      42.982  34.515  33.953  1.00  0.00           H
ATOM   3020  CB  ALA   190      43.325  36.512  34.756  1.00  0.00           C
ATOM   3021  HB1 ALA   190      44.192  36.740  34.135  1.00  0.00           H
ATOM   3022  HB2 ALA   190      43.705  36.189  35.724  1.00  0.00           H
ATOM   3023  HB3 ALA   190      42.791  37.462  34.797  1.00  0.00           H
ATOM   3024  C   ALA   190      41.218  34.960  35.101  1.00  0.00           C
ATOM   3025  O   ALA   190      40.256  35.681  35.186  1.00  0.00           O
ATOM   3026  N   LEU   191      41.367  33.875  35.799  1.00  0.00           N
ATOM   3027  H   LEU   191      42.109  33.253  35.514  1.00  0.00           H
ATOM   3028  CA  LEU   191      40.548  33.553  36.992  1.00  0.00           C
ATOM   3029  HA  LEU   191      39.650  34.170  37.016  1.00  0.00           H
ATOM   3030  CB  LEU   191      39.977  32.168  36.775  1.00  0.00           C
ATOM   3031  HB2 LEU   191      39.496  32.136  35.797  1.00  0.00           H
ATOM   3032  HB3 LEU   191      40.847  31.513  36.773  1.00  0.00           H
ATOM   3033  CG  LEU   191      38.917  31.775  37.826  1.00  0.00           C
ATOM   3034  HG  LEU   191      38.553  32.729  38.208  1.00  0.00           H
ATOM   3035  CD1 LEU   191      37.704  31.006  37.294  1.00  0.00           C
ATOM   3036 HD11 LEU   191      37.283  31.691  36.558  1.00  0.00           H
ATOM   3037 HD12 LEU   191      36.933  30.739  38.017  1.00  0.00           H
ATOM   3038 HD13 LEU   191      37.986  30.091  36.774  1.00  0.00           H
ATOM   3039  CD2 LEU   191      39.659  31.067  38.898  1.00  0.00           C
ATOM   3040 HD21 LEU   191      38.814  30.886  39.563  1.00  0.00           H
ATOM   3041 HD22 LEU   191      40.069  30.122  38.540  1.00  0.00           H
ATOM   3042 HD23 LEU   191      40.454  31.635  39.383  1.00  0.00           H
ATOM   3043  C   LEU   191      41.348  33.703  38.245  1.00  0.00           C
ATOM   3044  O   LEU   191      42.389  32.989  38.389  1.00  0.00           O
ATOM   3045  N   ILE   192      41.049  34.670  39.172  1.00  0.00           N
ATOM   3046  H   ILE   192      40.229  35.215  38.948  1.00  0.00           H
ATOM   3047  CA  ILE   192      41.966  35.082  40.249  1.00  0.00           C
ATOM   3048  HA  ILE   192      42.904  34.601  39.973  1.00  0.00           H
ATOM   3049  CB  ILE   192      42.113  36.661  40.172  1.00  0.00           C
ATOM   3050  HB  ILE   192      41.121  37.110  40.210  1.00  0.00           H
ATOM   3051  CG2 ILE   192      42.776  37.227  41.490  1.00  0.00           C
ATOM   3052 HG21 ILE   192      42.212  37.069  42.408  1.00  0.00           H
ATOM   3053 HG22 ILE   192      42.925  38.286  41.284  1.00  0.00           H
ATOM   3054 HG23 ILE   192      43.726  36.710  41.621  1.00  0.00           H
ATOM   3055  CG1 ILE   192      42.775  37.224  38.940  1.00  0.00           C
ATOM   3056 HG12 ILE   192      43.650  37.814  39.211  1.00  0.00           H
ATOM   3057 HG13 ILE   192      43.004  36.454  38.204  1.00  0.00           H
ATOM   3058  CD1 ILE   192      41.936  38.220  38.208  1.00  0.00           C
ATOM   3059 HD11 ILE   192      41.065  37.835  37.677  1.00  0.00           H
ATOM   3060 HD12 ILE   192      42.607  38.583  37.429  1.00  0.00           H
ATOM   3061 HD13 ILE   192      41.740  39.050  38.886  1.00  0.00           H
ATOM   3062  C   ILE   192      41.464  34.621  41.610  1.00  0.00           C
ATOM   3063  O   ILE   192      40.277  34.637  41.859  1.00  0.00           O
ATOM   3064  N   ASN   193      42.313  34.467  42.627  1.00  0.00           N
ATOM   3065  H   ASN   193      43.247  34.776  42.397  1.00  0.00           H
ATOM   3066  CA  ASN   193      41.944  34.388  44.069  1.00  0.00           C
ATOM   3067  HA  ASN   193      40.855  34.354  44.087  1.00  0.00           H
ATOM   3068  CB  ASN   193      42.546  32.990  44.456  1.00  0.00           C
ATOM   3069  HB2 ASN   193      42.304  32.323  43.629  1.00  0.00           H
ATOM   3070  HB3 ASN   193      43.620  33.130  44.574  1.00  0.00           H
ATOM   3071  CG  ASN   193      41.983  32.380  45.707  1.00  0.00           C
ATOM   3072  OD1 ASN   193      41.286  33.039  46.458  1.00  0.00           O
ATOM   3073  ND2 ASN   193      42.320  31.167  45.996  1.00  0.00           N
ATOM   3074 HD21 ASN   193      42.851  30.620  45.332  1.00  0.00           H
ATOM   3075 HD22 ASN   193      41.822  30.616  46.680  1.00  0.00           H
ATOM   3076  C   ASN   193      42.467  35.585  44.875  1.00  0.00           C
ATOM   3077  O   ASN   193      43.501  36.161  44.448  1.00  0.00           O
ATOM   3078  N   ASP   194      41.756  35.930  45.947  1.00  0.00           N
ATOM   3079  H   ASP   194      41.095  35.295  46.371  1.00  0.00           H
ATOM   3080  CA  ASP   194      41.751  37.351  46.392  1.00  0.00           C
ATOM   3081  HA  ASP   194      41.654  38.000  45.522  1.00  0.00           H
ATOM   3082  CB  ASP   194      40.561  37.604  47.301  1.00  0.00           C
ATOM   3083  HB2 ASP   194      40.576  38.669  47.531  1.00  0.00           H
ATOM   3084  HB3 ASP   194      39.602  37.478  46.800  1.00  0.00           H
ATOM   3085  CG  ASP   194      40.490  36.849  48.642  1.00  0.00           C
ATOM   3086  OD1 ASP   194      41.275  35.882  48.785  1.00  0.00           O
ATOM   3087  OD2 ASP   194      39.812  37.295  49.520  1.00  0.00           O
ATOM   3088  C   ASP   194      43.101  37.713  47.053  1.00  0.00           C
ATOM   3089  O   ASP   194      43.605  38.832  46.977  1.00  0.00           O
ATOM   3090  N   THR   195      43.769  36.831  47.842  1.00  0.00           N
ATOM   3091  H   THR   195      43.235  36.047  48.192  1.00  0.00           H
ATOM   3092  CA  THR   195      45.096  37.197  48.446  1.00  0.00           C
ATOM   3093  HA  THR   195      44.963  38.165  48.928  1.00  0.00           H
ATOM   3094  CB  THR   195      45.561  36.148  49.513  1.00  0.00           C
ATOM   3095  HB  THR   195      46.106  35.350  49.008  1.00  0.00           H
ATOM   3096  CG2 THR   195      46.358  36.746  50.622  1.00  0.00           C
ATOM   3097 HG21 THR   195      45.853  37.675  50.887  1.00  0.00           H
ATOM   3098 HG22 THR   195      47.284  37.092  50.164  1.00  0.00           H
ATOM   3099 HG23 THR   195      46.411  36.093  51.494  1.00  0.00           H
ATOM   3100  OG1 THR   195      44.493  35.566  50.221  1.00  0.00           O
ATOM   3101  HG1 THR   195      44.185  34.783  49.758  1.00  0.00           H
ATOM   3102  C   THR   195      46.114  37.615  47.412  1.00  0.00           C
ATOM   3103  O   THR   195      46.855  38.524  47.603  1.00  0.00           O
ATOM   3104  N   THR   196      46.090  36.947  46.220  1.00  0.00           N
ATOM   3105  H   THR   196      45.625  36.051  46.213  1.00  0.00           H
ATOM   3106  CA  THR   196      46.975  37.235  45.099  1.00  0.00           C
ATOM   3107  HA  THR   196      47.993  37.302  45.483  1.00  0.00           H
ATOM   3108  CB  THR   196      46.946  36.072  44.103  1.00  0.00           C
ATOM   3109  HB  THR   196      45.970  35.948  43.634  1.00  0.00           H
ATOM   3110  CG2 THR   196      48.076  36.223  43.050  1.00  0.00           C
ATOM   3111 HG21 THR   196      47.756  36.799  42.182  1.00  0.00           H
ATOM   3112 HG22 THR   196      48.394  35.256  42.659  1.00  0.00           H
ATOM   3113 HG23 THR   196      48.956  36.611  43.563  1.00  0.00           H
ATOM   3114  OG1 THR   196      47.369  34.872  44.821  1.00  0.00           O
ATOM   3115  HG1 THR   196      46.804  34.731  45.583  1.00  0.00           H
ATOM   3116  C   THR   196      46.531  38.497  44.402  1.00  0.00           C
ATOM   3117  O   THR   196      47.402  39.175  43.878  1.00  0.00           O
ATOM   3118  N   GLY   197      45.226  38.907  44.477  1.00  0.00           N
ATOM   3119  H   GLY   197      44.512  38.395  44.976  1.00  0.00           H
ATOM   3120  CA  GLY   197      44.827  40.215  44.047  1.00  0.00           C
ATOM   3121  HA2 GLY   197      45.131  40.314  43.005  1.00  0.00           H
ATOM   3122  HA3 GLY   197      43.738  40.258  44.052  1.00  0.00           H
ATOM   3123  C   GLY   197      45.470  41.317  44.872  1.00  0.00           C
ATOM   3124  O   GLY   197      46.030  42.232  44.339  1.00  0.00           O
ATOM   3125  N   THR   198      45.452  41.109  46.198  1.00  0.00           N
ATOM   3126  H   THR   198      44.851  40.328  46.419  1.00  0.00           H
ATOM   3127  CA  THR   198      45.941  42.041  47.267  1.00  0.00           C
ATOM   3128  HA  THR   198      45.412  42.980  47.099  1.00  0.00           H
ATOM   3129  CB  THR   198      45.627  41.353  48.603  1.00  0.00           C
ATOM   3130  HB  THR   198      46.282  40.482  48.647  1.00  0.00           H
ATOM   3131  CG2 THR   198      45.880  42.152  49.860  1.00  0.00           C
ATOM   3132 HG21 THR   198      45.142  42.950  49.941  1.00  0.00           H
ATOM   3133 HG22 THR   198      46.900  42.511  49.719  1.00  0.00           H
ATOM   3134 HG23 THR   198      45.911  41.502  50.734  1.00  0.00           H
ATOM   3135  OG1 THR   198      44.284  40.902  48.684  1.00  0.00           O
ATOM   3136  HG1 THR   198      44.137  40.122  48.144  1.00  0.00           H
ATOM   3137  C   THR   198      47.445  42.272  47.172  1.00  0.00           C
ATOM   3138  O   THR   198      47.835  43.409  47.525  1.00  0.00           O
ATOM   3139  N   LEU   199      48.115  41.286  46.623  1.00  0.00           N
ATOM   3140  H   LEU   199      47.715  40.358  46.604  1.00  0.00           H
ATOM   3141  CA  LEU   199      49.549  41.390  46.261  1.00  0.00           C
ATOM   3142  HA  LEU   199      49.998  41.873  47.129  1.00  0.00           H
ATOM   3143  CB  LEU   199      50.163  40.029  46.123  1.00  0.00           C
ATOM   3144  HB2 LEU   199      50.200  39.761  47.179  1.00  0.00           H
ATOM   3145  HB3 LEU   199      49.449  39.340  45.670  1.00  0.00           H
ATOM   3146  CG  LEU   199      51.607  39.981  45.608  1.00  0.00           C
ATOM   3147  HG  LEU   199      51.755  40.680  44.784  1.00  0.00           H
ATOM   3148  CD1 LEU   199      52.646  40.354  46.649  1.00  0.00           C
ATOM   3149 HD11 LEU   199      52.565  39.805  47.588  1.00  0.00           H
ATOM   3150 HD12 LEU   199      52.523  41.426  46.803  1.00  0.00           H
ATOM   3151 HD13 LEU   199      53.685  40.248  46.336  1.00  0.00           H
ATOM   3152  CD2 LEU   199      51.873  38.614  44.966  1.00  0.00           C
ATOM   3153 HD21 LEU   199      51.435  38.628  43.968  1.00  0.00           H
ATOM   3154 HD22 LEU   199      52.954  38.493  44.883  1.00  0.00           H
ATOM   3155 HD23 LEU   199      51.440  37.746  45.462  1.00  0.00           H
ATOM   3156  C   LEU   199      49.680  42.238  45.009  1.00  0.00           C
ATOM   3157  O   LEU   199      50.257  43.376  45.109  1.00  0.00           O
ATOM   3158  N   VAL   200      49.192  41.796  43.805  1.00  0.00           N
ATOM   3159  H   VAL   200      48.676  40.931  43.880  1.00  0.00           H
ATOM   3160  CA  VAL   200      49.455  42.414  42.494  1.00  0.00           C
ATOM   3161  HA  VAL   200      50.504  42.511  42.218  1.00  0.00           H
ATOM   3162  CB  VAL   200      48.862  41.479  41.441  1.00  0.00           C
ATOM   3163  HB  VAL   200      47.793  41.416  41.642  1.00  0.00           H
ATOM   3164  CG1 VAL   200      49.072  42.036  40.062  1.00  0.00           C
ATOM   3165 HG11 VAL   200      48.407  42.890  39.936  1.00  0.00           H
ATOM   3166 HG12 VAL   200      50.129  42.276  39.935  1.00  0.00           H
ATOM   3167 HG13 VAL   200      48.914  41.324  39.251  1.00  0.00           H
ATOM   3168  CG2 VAL   200      49.330  40.074  41.393  1.00  0.00           C
ATOM   3169 HG21 VAL   200      49.546  39.755  42.412  1.00  0.00           H
ATOM   3170 HG22 VAL   200      50.282  39.792  40.945  1.00  0.00           H
ATOM   3171 HG23 VAL   200      48.512  39.517  40.933  1.00  0.00           H
ATOM   3172  C   VAL   200      48.955  43.851  42.319  1.00  0.00           C
ATOM   3173  O   VAL   200      49.748  44.622  41.753  1.00  0.00           O
ATOM   3174  N   ALA   201      47.877  44.292  42.987  1.00  0.00           N
ATOM   3175  H   ALA   201      47.263  43.632  43.444  1.00  0.00           H
ATOM   3176  CA  ALA   201      47.403  45.665  43.150  1.00  0.00           C
ATOM   3177  HA  ALA   201      47.106  46.135  42.212  1.00  0.00           H
ATOM   3178  CB  ALA   201      46.170  45.615  44.059  1.00  0.00           C
ATOM   3179  HB1 ALA   201      45.908  46.660  44.224  1.00  0.00           H
ATOM   3180  HB2 ALA   201      46.292  45.029  44.970  1.00  0.00           H
ATOM   3181  HB3 ALA   201      45.318  45.265  43.477  1.00  0.00           H
ATOM   3182  C   ALA   201      48.447  46.500  43.852  1.00  0.00           C
ATOM   3183  O   ALA   201      48.812  47.617  43.511  1.00  0.00           O
ATOM   3184  N   SER   202      49.118  45.924  44.898  1.00  0.00           N
ATOM   3185  H   SER   202      48.888  44.962  45.103  1.00  0.00           H
ATOM   3186  CA  SER   202      50.125  46.584  45.745  1.00  0.00           C
ATOM   3187  HA  SER   202      49.846  47.624  45.911  1.00  0.00           H
ATOM   3188  CB  SER   202      50.216  45.873  47.059  1.00  0.00           C
ATOM   3189  HB2 SER   202      50.464  44.813  47.047  1.00  0.00           H
ATOM   3190  HB3 SER   202      51.001  46.400  47.602  1.00  0.00           H
ATOM   3191  OG  SER   202      49.045  45.951  47.820  1.00  0.00           O
ATOM   3192  HG  SER   202      48.575  45.123  47.696  1.00  0.00           H
ATOM   3193  C   SER   202      51.442  46.678  45.018  1.00  0.00           C
ATOM   3194  O   SER   202      52.056  47.760  44.987  1.00  0.00           O
ATOM   3195  N   TYR   203      51.876  45.594  44.400  1.00  0.00           N
ATOM   3196  H   TYR   203      51.392  44.735  44.617  1.00  0.00           H
ATOM   3197  CA  TYR   203      53.129  45.571  43.652  1.00  0.00           C
ATOM   3198  HA  TYR   203      53.910  45.798  44.378  1.00  0.00           H
ATOM   3199  CB  TYR   203      53.401  44.094  43.120  1.00  0.00           C
ATOM   3200  HB2 TYR   203      53.003  43.436  43.894  1.00  0.00           H
ATOM   3201  HB3 TYR   203      52.840  43.911  42.203  1.00  0.00           H
ATOM   3202  CG  TYR   203      54.872  43.638  42.883  1.00  0.00           C
ATOM   3203  CD1 TYR   203      55.567  44.086  41.754  1.00  0.00           C
ATOM   3204  HD1 TYR   203      55.164  44.709  40.970  1.00  0.00           H
ATOM   3205  CE1 TYR   203      56.919  43.745  41.639  1.00  0.00           C
ATOM   3206  HE1 TYR   203      57.577  43.992  40.819  1.00  0.00           H
ATOM   3207  CZ  TYR   203      57.541  42.955  42.625  1.00  0.00           C
ATOM   3208  OH  TYR   203      58.947  42.790  42.576  1.00  0.00           O
ATOM   3209  HH  TYR   203      59.351  42.229  43.242  1.00  0.00           H
ATOM   3210  CE2 TYR   203      56.748  42.530  43.755  1.00  0.00           C
ATOM   3211  HE2 TYR   203      57.252  42.035  44.572  1.00  0.00           H
ATOM   3212  CD2 TYR   203      55.431  42.863  43.867  1.00  0.00           C
ATOM   3213  HD2 TYR   203      54.856  42.617  44.748  1.00  0.00           H
ATOM   3214  C   TYR   203      53.071  46.438  42.364  1.00  0.00           C
ATOM   3215  O   TYR   203      54.064  47.108  42.022  1.00  0.00           O
ATOM   3216  N   TYR   204      51.882  46.574  41.717  1.00  0.00           N
ATOM   3217  H   TYR   204      51.293  45.763  41.843  1.00  0.00           H
ATOM   3218  CA  TYR   204      51.731  47.555  40.664  1.00  0.00           C
ATOM   3219  HA  TYR   204      52.548  47.449  39.950  1.00  0.00           H
ATOM   3220  CB  TYR   204      50.369  47.321  39.898  1.00  0.00           C
ATOM   3221  HB2 TYR   204      50.350  46.393  39.327  1.00  0.00           H
ATOM   3222  HB3 TYR   204      49.546  47.107  40.579  1.00  0.00           H
ATOM   3223  CG  TYR   204      50.046  48.464  38.931  1.00  0.00           C
ATOM   3224  CD1 TYR   204      50.685  48.544  37.718  1.00  0.00           C
ATOM   3225  HD1 TYR   204      51.502  47.913  37.401  1.00  0.00           H
ATOM   3226  CE1 TYR   204      50.410  49.604  36.877  1.00  0.00           C
ATOM   3227  HE1 TYR   204      51.041  49.889  36.048  1.00  0.00           H
ATOM   3228  CZ  TYR   204      49.282  50.399  37.243  1.00  0.00           C
ATOM   3229  OH  TYR   204      48.907  51.424  36.390  1.00  0.00           O
ATOM   3230  HH  TYR   204      49.626  51.791  35.870  1.00  0.00           H
ATOM   3231  CE2 TYR   204      48.494  50.270  38.407  1.00  0.00           C
ATOM   3232  HE2 TYR   204      47.685  50.961  38.590  1.00  0.00           H
ATOM   3233  CD2 TYR   204      48.939  49.282  39.308  1.00  0.00           C
ATOM   3234  HD2 TYR   204      48.534  49.213  40.308  1.00  0.00           H
ATOM   3235  C   TYR   204      51.872  49.065  41.199  1.00  0.00           C
ATOM   3236  O   TYR   204      52.395  49.893  40.437  1.00  0.00           O
ATOM   3237  N   THR   205      51.551  49.264  42.475  1.00  0.00           N
ATOM   3238  H   THR   205      51.231  48.465  43.003  1.00  0.00           H
ATOM   3239  CA  THR   205      51.517  50.612  43.044  1.00  0.00           C
ATOM   3240  HA  THR   205      51.469  51.360  42.253  1.00  0.00           H
ATOM   3241  CB  THR   205      50.173  50.810  43.822  1.00  0.00           C
ATOM   3242  HB  THR   205      50.075  51.702  44.442  1.00  0.00           H
ATOM   3243  CG2 THR   205      49.001  50.925  42.871  1.00  0.00           C
ATOM   3244 HG21 THR   205      48.038  50.891  43.379  1.00  0.00           H
ATOM   3245 HG22 THR   205      49.100  50.175  42.086  1.00  0.00           H
ATOM   3246 HG23 THR   205      48.948  51.925  42.439  1.00  0.00           H
ATOM   3247  OG1 THR   205      49.958  49.787  44.716  1.00  0.00           O
ATOM   3248  HG1 THR   205      49.693  48.998  44.237  1.00  0.00           H
ATOM   3249  C   THR   205      52.802  51.054  43.791  1.00  0.00           C
ATOM   3250  O   THR   205      53.112  52.202  43.886  1.00  0.00           O
ATOM   3251  N   ASP   206      53.586  50.048  44.221  1.00  0.00           N
ATOM   3252  H   ASP   206      53.252  49.097  44.156  1.00  0.00           H
ATOM   3253  CA  ASP   206      54.916  50.177  44.785  1.00  0.00           C
ATOM   3254  HA  ASP   206      55.473  50.855  44.138  1.00  0.00           H
ATOM   3255  CB  ASP   206      54.801  50.878  46.159  1.00  0.00           C
ATOM   3256  HB2 ASP   206      54.338  51.860  46.054  1.00  0.00           H
ATOM   3257  HB3 ASP   206      54.210  50.296  46.864  1.00  0.00           H
ATOM   3258  CG  ASP   206      56.199  51.134  46.833  1.00  0.00           C
ATOM   3259  OD1 ASP   206      56.125  51.677  47.941  1.00  0.00           O
ATOM   3260  OD2 ASP   206      57.232  50.802  46.212  1.00  0.00           O
ATOM   3261  C   ASP   206      55.583  48.795  44.875  1.00  0.00           C
ATOM   3262  O   ASP   206      55.218  47.931  45.690  1.00  0.00           O
ATOM   3263  N   PRO   207      56.587  48.390  44.080  1.00  0.00           N
ATOM   3264  CD  PRO   207      57.225  49.192  43.068  1.00  0.00           C
ATOM   3265  HD2 PRO   207      57.664  50.081  43.519  1.00  0.00           H
ATOM   3266  HD3 PRO   207      56.444  49.598  42.426  1.00  0.00           H
ATOM   3267  CG  PRO   207      58.307  48.329  42.386  1.00  0.00           C
ATOM   3268  HG2 PRO   207      59.288  48.530  42.818  1.00  0.00           H
ATOM   3269  HG3 PRO   207      58.346  48.426  41.302  1.00  0.00           H
ATOM   3270  CB  PRO   207      57.886  46.871  42.728  1.00  0.00           C
ATOM   3271  HB2 PRO   207      58.703  46.152  42.775  1.00  0.00           H
ATOM   3272  HB3 PRO   207      57.294  46.391  41.950  1.00  0.00           H
ATOM   3273  CA  PRO   207      57.125  47.045  44.040  1.00  0.00           C
ATOM   3274  HA  PRO   207      56.330  46.301  44.100  1.00  0.00           H
ATOM   3275  C   PRO   207      58.093  46.780  45.228  1.00  0.00           C
ATOM   3276  O   PRO   207      58.689  45.741  45.383  1.00  0.00           O
ATOM   3277  N   GLU   208      58.256  47.763  46.123  1.00  0.00           N
ATOM   3278  H   GLU   208      57.911  48.694  45.937  1.00  0.00           H
ATOM   3279  CA  GLU   208      58.794  47.529  47.434  1.00  0.00           C
ATOM   3280  HA  GLU   208      59.792  47.118  47.274  1.00  0.00           H
ATOM   3281  CB  GLU   208      58.932  48.895  48.137  1.00  0.00           C
ATOM   3282  HB2 GLU   208      59.328  49.607  47.413  1.00  0.00           H
ATOM   3283  HB3 GLU   208      57.959  49.380  48.216  1.00  0.00           H
ATOM   3284  CG  GLU   208      59.530  49.194  49.507  1.00  0.00           C
ATOM   3285  HG2 GLU   208      59.809  50.242  49.405  1.00  0.00           H
ATOM   3286  HG3 GLU   208      58.858  49.084  50.358  1.00  0.00           H
ATOM   3287  CD  GLU   208      60.754  48.295  49.797  1.00  0.00           C
ATOM   3288  OE1 GLU   208      61.282  47.675  48.899  1.00  0.00           O
ATOM   3289  OE2 GLU   208      61.181  48.343  50.962  1.00  0.00           O
ATOM   3290  C   GLU   208      57.900  46.602  48.214  1.00  0.00           C
ATOM   3291  O   GLU   208      58.299  46.205  49.299  1.00  0.00           O
ATOM   3292  N   THR   209      56.730  46.266  47.662  1.00  0.00           N
ATOM   3293  H   THR   209      56.542  46.747  46.794  1.00  0.00           H
ATOM   3294  CA  THR   209      55.835  45.191  48.152  1.00  0.00           C
ATOM   3295  HA  THR   209      55.614  45.471  49.182  1.00  0.00           H
ATOM   3296  CB  THR   209      54.512  45.069  47.357  1.00  0.00           C
ATOM   3297  HB  THR   209      54.837  44.679  46.392  1.00  0.00           H
ATOM   3298  CG2 THR   209      53.434  44.074  47.789  1.00  0.00           C
ATOM   3299 HG21 THR   209      53.762  43.057  47.576  1.00  0.00           H
ATOM   3300 HG22 THR   209      52.642  44.094  47.041  1.00  0.00           H
ATOM   3301 HG23 THR   209      53.114  44.271  48.812  1.00  0.00           H
ATOM   3302  OG1 THR   209      53.782  46.272  47.031  1.00  0.00           O
ATOM   3303  HG1 THR   209      54.258  46.814  46.397  1.00  0.00           H
ATOM   3304  C   THR   209      56.570  43.820  48.205  1.00  0.00           C
ATOM   3305  O   THR   209      56.993  43.280  47.187  1.00  0.00           O
ATOM   3306  N   LYS   210      56.677  43.151  49.376  1.00  0.00           N
ATOM   3307  H   LYS   210      56.219  43.566  50.176  1.00  0.00           H
ATOM   3308  CA  LYS   210      57.193  41.741  49.516  1.00  0.00           C
ATOM   3309  HA  LYS   210      57.857  41.496  48.688  1.00  0.00           H
ATOM   3310  CB  LYS   210      58.018  41.595  50.850  1.00  0.00           C
ATOM   3311  HB2 LYS   210      57.341  41.533  51.703  1.00  0.00           H
ATOM   3312  HB3 LYS   210      58.602  40.676  50.853  1.00  0.00           H
ATOM   3313  CG  LYS   210      59.009  42.782  51.045  1.00  0.00           C
ATOM   3314  HG2 LYS   210      58.436  43.689  51.241  1.00  0.00           H
ATOM   3315  HG3 LYS   210      59.579  42.611  51.959  1.00  0.00           H
ATOM   3316  CD  LYS   210      59.973  42.843  49.893  1.00  0.00           C
ATOM   3317  HD2 LYS   210      60.742  42.075  49.818  1.00  0.00           H
ATOM   3318  HD3 LYS   210      59.486  42.882  48.918  1.00  0.00           H
ATOM   3319  CE  LYS   210      60.648  44.213  50.100  1.00  0.00           C
ATOM   3320  HE2 LYS   210      59.805  44.880  50.282  1.00  0.00           H
ATOM   3321  HE3 LYS   210      61.322  44.172  50.956  1.00  0.00           H
ATOM   3322  NZ  LYS   210      61.370  44.703  48.902  1.00  0.00           N
ATOM   3323  HZ1 LYS   210      62.268  44.248  48.981  1.00  0.00           H
ATOM   3324  HZ2 LYS   210      61.496  45.702  48.982  1.00  0.00           H
ATOM   3325  HZ3 LYS   210      60.909  44.532  48.019  1.00  0.00           H
ATOM   3326  C   LYS   210      56.139  40.664  49.554  1.00  0.00           C
ATOM   3327  O   LYS   210      56.407  39.664  48.946  1.00  0.00           O
ATOM   3328  N   MET   211      55.005  40.789  50.189  1.00  0.00           N
ATOM   3329  H   MET   211      54.795  41.752  50.410  1.00  0.00           H
ATOM   3330  CA  MET   211      53.844  39.878  50.364  1.00  0.00           C
ATOM   3331  HA  MET   211      53.688  39.281  49.465  1.00  0.00           H
ATOM   3332  CB  MET   211      54.188  39.001  51.598  1.00  0.00           C
ATOM   3333  HB2 MET   211      54.984  38.339  51.257  1.00  0.00           H
ATOM   3334  HB3 MET   211      54.555  39.697  52.352  1.00  0.00           H
ATOM   3335  CG  MET   211      53.034  38.195  52.198  1.00  0.00           C
ATOM   3336  HG2 MET   211      52.290  38.940  52.482  1.00  0.00           H
ATOM   3337  HG3 MET   211      52.632  37.544  51.421  1.00  0.00           H
ATOM   3338  SD  MET   211      53.657  37.127  53.496  1.00  0.00           S
ATOM   3339  CE  MET   211      52.180  35.934  53.586  1.00  0.00           C
ATOM   3340  HE1 MET   211      52.396  35.219  54.380  1.00  0.00           H
ATOM   3341  HE2 MET   211      51.254  36.462  53.812  1.00  0.00           H
ATOM   3342  HE3 MET   211      52.139  35.344  52.671  1.00  0.00           H
ATOM   3343  C   MET   211      52.522  40.667  50.556  1.00  0.00           C
ATOM   3344  O   MET   211      52.578  41.917  50.774  1.00  0.00           O
ATOM   3345  N   GLY   212      51.358  40.039  50.557  1.00  0.00           N
ATOM   3346  H   GLY   212      51.391  39.076  50.253  1.00  0.00           H
ATOM   3347  CA  GLY   212      49.963  40.379  50.869  1.00  0.00           C
ATOM   3348  HA2 GLY   212      49.948  41.366  51.331  1.00  0.00           H
ATOM   3349  HA3 GLY   212      49.355  40.424  49.966  1.00  0.00           H
ATOM   3350  C   GLY   212      49.429  39.455  51.895  1.00  0.00           C
ATOM   3351  O   GLY   212      49.920  38.312  51.907  1.00  0.00           O
ATOM   3352  N   VAL   213      48.456  39.879  52.746  1.00  0.00           N
ATOM   3353  H   VAL   213      48.134  40.833  52.654  1.00  0.00           H
ATOM   3354  CA  VAL   213      47.990  39.010  53.837  1.00  0.00           C
ATOM   3355  HA  VAL   213      47.831  37.994  53.477  1.00  0.00           H
ATOM   3356  CB  VAL   213      48.906  39.069  55.101  1.00  0.00           C
ATOM   3357  HB  VAL   213      49.850  38.548  54.942  1.00  0.00           H
ATOM   3358  CG1 VAL   213      49.171  40.498  55.461  1.00  0.00           C
ATOM   3359 HG11 VAL   213      49.633  40.984  54.600  1.00  0.00           H
ATOM   3360 HG12 VAL   213      48.361  41.170  55.745  1.00  0.00           H
ATOM   3361 HG13 VAL   213      49.906  40.541  56.264  1.00  0.00           H
ATOM   3362  CG2 VAL   213      48.276  38.501  56.379  1.00  0.00           C
ATOM   3363 HG21 VAL   213      48.155  37.423  56.272  1.00  0.00           H
ATOM   3364 HG22 VAL   213      47.313  38.934  56.647  1.00  0.00           H
ATOM   3365 HG23 VAL   213      48.917  38.613  57.254  1.00  0.00           H
ATOM   3366  C   VAL   213      46.605  39.475  54.142  1.00  0.00           C
ATOM   3367  O   VAL   213      46.237  40.645  53.990  1.00  0.00           O
ATOM   3368  N   ILE   214      45.777  38.505  54.516  1.00  0.00           N
ATOM   3369  H   ILE   214      46.011  37.548  54.297  1.00  0.00           H
ATOM   3370  CA  ILE   214      44.366  38.650  54.950  1.00  0.00           C
ATOM   3371  HA  ILE   214      44.168  39.721  54.960  1.00  0.00           H
ATOM   3372  CB  ILE   214      43.416  37.917  53.958  1.00  0.00           C
ATOM   3373  HB  ILE   214      43.770  36.887  53.922  1.00  0.00           H
ATOM   3374  CG2 ILE   214      41.955  37.863  54.562  1.00  0.00           C
ATOM   3375 HG21 ILE   214      41.765  38.920  54.747  1.00  0.00           H
ATOM   3376 HG22 ILE   214      41.868  37.335  55.511  1.00  0.00           H
ATOM   3377 HG23 ILE   214      41.196  37.556  53.842  1.00  0.00           H
ATOM   3378  CG1 ILE   214      43.337  38.442  52.567  1.00  0.00           C
ATOM   3379 HG12 ILE   214      44.365  38.498  52.212  1.00  0.00           H
ATOM   3380 HG13 ILE   214      42.821  37.697  51.961  1.00  0.00           H
ATOM   3381  CD1 ILE   214      42.953  39.950  52.476  1.00  0.00           C
ATOM   3382 HD11 ILE   214      42.910  40.420  51.493  1.00  0.00           H
ATOM   3383 HD12 ILE   214      43.752  40.521  52.946  1.00  0.00           H
ATOM   3384 HD13 ILE   214      42.029  40.233  52.979  1.00  0.00           H
ATOM   3385  C   ILE   214      44.185  38.300  56.442  1.00  0.00           C
ATOM   3386  O   ILE   214      44.788  37.297  56.904  1.00  0.00           O
ATOM   3387  N   PHE   215      43.411  39.091  57.141  1.00  0.00           N
ATOM   3388  H   PHE   215      43.217  39.974  56.691  1.00  0.00           H
ATOM   3389  CA  PHE   215      42.972  38.988  58.592  1.00  0.00           C
ATOM   3390  HA  PHE   215      43.082  37.978  58.988  1.00  0.00           H
ATOM   3391  CB  PHE   215      43.792  39.904  59.562  1.00  0.00           C
ATOM   3392  HB2 PHE   215      43.381  40.897  59.383  1.00  0.00           H
ATOM   3393  HB3 PHE   215      43.390  39.660  60.545  1.00  0.00           H
ATOM   3394  CG  PHE   215      45.310  39.870  59.419  1.00  0.00           C
ATOM   3395  CD1 PHE   215      46.117  39.090  60.241  1.00  0.00           C
ATOM   3396  HD1 PHE   215      45.659  38.357  60.888  1.00  0.00           H
ATOM   3397  CE1 PHE   215      47.524  39.292  60.224  1.00  0.00           C
ATOM   3398  HE1 PHE   215      48.134  38.728  60.914  1.00  0.00           H
ATOM   3399  CZ  PHE   215      48.149  40.252  59.403  1.00  0.00           C
ATOM   3400  HZ  PHE   215      49.212  40.444  59.398  1.00  0.00           H
ATOM   3401  CE2 PHE   215      47.282  41.048  58.599  1.00  0.00           C
ATOM   3402  HE2 PHE   215      47.795  41.726  57.932  1.00  0.00           H
ATOM   3403  CD2 PHE   215      45.908  40.807  58.523  1.00  0.00           C
ATOM   3404  HD2 PHE   215      45.412  41.519  57.878  1.00  0.00           H
ATOM   3405  C   PHE   215      41.486  39.327  58.750  1.00  0.00           C
ATOM   3406  O   PHE   215      41.096  40.283  59.379  1.00  0.00           O
ATOM   3407  N   GLY   216      40.607  38.444  58.234  1.00  0.00           N
ATOM   3408  H   GLY   216      40.959  37.510  58.080  1.00  0.00           H
ATOM   3409  CA  GLY   216      39.169  38.516  58.456  1.00  0.00           C
ATOM   3410  HA2 GLY   216      39.006  39.534  58.810  1.00  0.00           H
ATOM   3411  HA3 GLY   216      38.585  38.391  57.544  1.00  0.00           H
ATOM   3412  C   GLY   216      38.705  37.459  59.414  1.00  0.00           C
ATOM   3413  O   GLY   216      39.289  37.118  60.438  1.00  0.00           O
ATOM   3414  N   THR   217      37.658  36.731  59.024  1.00  0.00           N
ATOM   3415  H   THR   217      37.275  36.836  58.096  1.00  0.00           H
ATOM   3416  CA  THR   217      37.243  35.486  59.664  1.00  0.00           C
ATOM   3417  HA  THR   217      37.071  35.785  60.698  1.00  0.00           H
ATOM   3418  CB  THR   217      35.942  34.911  59.050  1.00  0.00           C
ATOM   3419  HB  THR   217      36.174  34.567  58.042  1.00  0.00           H
ATOM   3420  CG2 THR   217      35.431  33.753  59.867  1.00  0.00           C
ATOM   3421 HG21 THR   217      35.484  34.016  60.924  1.00  0.00           H
ATOM   3422 HG22 THR   217      36.141  32.952  59.657  1.00  0.00           H
ATOM   3423 HG23 THR   217      34.424  33.386  59.671  1.00  0.00           H
ATOM   3424  OG1 THR   217      34.941  35.984  59.075  1.00  0.00           O
ATOM   3425  HG1 THR   217      34.541  35.883  58.208  1.00  0.00           H
ATOM   3426  C   THR   217      38.309  34.386  59.609  1.00  0.00           C
ATOM   3427  O   THR   217      38.535  33.609  60.603  1.00  0.00           O
ATOM   3428  N   GLY   218      39.103  34.403  58.473  1.00  0.00           N
ATOM   3429  H   GLY   218      38.786  34.973  57.701  1.00  0.00           H
ATOM   3430  CA  GLY   218      40.211  33.502  58.182  1.00  0.00           C
ATOM   3431  HA2 GLY   218      40.348  32.750  58.958  1.00  0.00           H
ATOM   3432  HA3 GLY   218      40.048  33.086  57.188  1.00  0.00           H
ATOM   3433  C   GLY   218      41.565  34.265  58.068  1.00  0.00           C
ATOM   3434  O   GLY   218      41.603  35.467  58.180  1.00  0.00           O
ATOM   3435  N   VAL   219      42.713  33.543  57.930  1.00  0.00           N
ATOM   3436  H   VAL   219      42.605  32.552  58.089  1.00  0.00           H
ATOM   3437  CA  VAL   219      44.044  34.079  57.861  1.00  0.00           C
ATOM   3438  HA  VAL   219      43.932  35.111  57.530  1.00  0.00           H
ATOM   3439  CB  VAL   219      44.578  34.008  59.364  1.00  0.00           C
ATOM   3440  HB  VAL   219      43.778  34.453  59.955  1.00  0.00           H
ATOM   3441  CG1 VAL   219      44.759  32.525  59.800  1.00  0.00           C
ATOM   3442 HG11 VAL   219      44.884  32.693  60.869  1.00  0.00           H
ATOM   3443 HG12 VAL   219      43.955  31.828  59.560  1.00  0.00           H
ATOM   3444 HG13 VAL   219      45.641  32.113  59.310  1.00  0.00           H
ATOM   3445  CG2 VAL   219      45.953  34.633  59.523  1.00  0.00           C
ATOM   3446 HG21 VAL   219      46.303  34.440  60.537  1.00  0.00           H
ATOM   3447 HG22 VAL   219      45.839  35.701  59.338  1.00  0.00           H
ATOM   3448 HG23 VAL   219      46.767  34.247  58.910  1.00  0.00           H
ATOM   3449  C   VAL   219      44.955  33.427  56.814  1.00  0.00           C
ATOM   3450  O   VAL   219      45.190  32.208  56.769  1.00  0.00           O
ATOM   3451  N   ASN   220      45.517  34.250  55.890  1.00  0.00           N
ATOM   3452  H   ASN   220      45.317  35.226  56.057  1.00  0.00           H
ATOM   3453  CA  ASN   220      46.214  33.790  54.707  1.00  0.00           C
ATOM   3454  HA  ASN   220      46.747  32.871  54.948  1.00  0.00           H
ATOM   3455  CB  ASN   220      45.223  33.337  53.602  1.00  0.00           C
ATOM   3456  HB2 ASN   220      44.363  32.769  53.958  1.00  0.00           H
ATOM   3457  HB3 ASN   220      44.818  34.245  53.157  1.00  0.00           H
ATOM   3458  CG  ASN   220      45.739  32.629  52.379  1.00  0.00           C
ATOM   3459  OD1 ASN   220      46.647  31.886  52.445  1.00  0.00           O
ATOM   3460  ND2 ASN   220      45.148  32.822  51.237  1.00  0.00           N
ATOM   3461 HD21 ASN   220      44.329  33.407  51.169  1.00  0.00           H
ATOM   3462 HD22 ASN   220      45.516  32.258  50.483  1.00  0.00           H
ATOM   3463  C   ASN   220      47.179  34.886  54.092  1.00  0.00           C
ATOM   3464  O   ASN   220      46.996  36.082  54.332  1.00  0.00           O
ATOM   3465  N   GLY   221      48.115  34.404  53.298  1.00  0.00           N
ATOM   3466  H   GLY   221      48.086  33.418  53.080  1.00  0.00           H
ATOM   3467  CA  GLY   221      48.945  35.198  52.520  1.00  0.00           C
ATOM   3468  HA2 GLY   221      48.652  36.248  52.524  1.00  0.00           H
ATOM   3469  HA3 GLY   221      49.919  35.093  52.996  1.00  0.00           H
ATOM   3470  C   GLY   221      49.143  34.855  51.057  1.00  0.00           C
ATOM   3471  O   GLY   221      49.040  33.743  50.655  1.00  0.00           O
ATOM   3472  N   ALA   222      49.641  35.828  50.257  1.00  0.00           N
ATOM   3473  H   ALA   222      49.748  36.795  50.528  1.00  0.00           H
ATOM   3474  CA  ALA   222      50.102  35.559  48.881  1.00  0.00           C
ATOM   3475  HA  ALA   222      50.429  34.524  48.779  1.00  0.00           H
ATOM   3476  CB  ALA   222      48.878  35.623  47.918  1.00  0.00           C
ATOM   3477  HB1 ALA   222      49.144  35.563  46.862  1.00  0.00           H
ATOM   3478  HB2 ALA   222      48.320  36.499  48.248  1.00  0.00           H
ATOM   3479  HB3 ALA   222      48.208  34.778  48.074  1.00  0.00           H
ATOM   3480  C   ALA   222      51.378  36.441  48.590  1.00  0.00           C
ATOM   3481  O   ALA   222      51.450  37.573  49.079  1.00  0.00           O
ATOM   3482  N   TYR   223      52.315  35.860  47.829  1.00  0.00           N
ATOM   3483  H   TYR   223      52.072  34.931  47.516  1.00  0.00           H
ATOM   3484  CA  TYR   223      53.635  36.441  47.505  1.00  0.00           C
ATOM   3485  HA  TYR   223      53.543  37.518  47.361  1.00  0.00           H
ATOM   3486  CB  TYR   223      54.603  36.304  48.759  1.00  0.00           C
ATOM   3487  HB2 TYR   223      55.520  36.891  48.698  1.00  0.00           H
ATOM   3488  HB3 TYR   223      54.081  36.768  49.596  1.00  0.00           H
ATOM   3489  CG  TYR   223      55.155  34.871  48.997  1.00  0.00           C
ATOM   3490  CD1 TYR   223      54.403  33.830  49.565  1.00  0.00           C
ATOM   3491  HD1 TYR   223      53.408  34.019  49.938  1.00  0.00           H
ATOM   3492  CE1 TYR   223      54.970  32.539  49.732  1.00  0.00           C
ATOM   3493  HE1 TYR   223      54.353  31.768  50.172  1.00  0.00           H
ATOM   3494  CZ  TYR   223      56.283  32.278  49.266  1.00  0.00           C
ATOM   3495  OH  TYR   223      56.777  31.038  49.294  1.00  0.00           O
ATOM   3496  HH  TYR   223      57.441  30.816  48.637  1.00  0.00           H
ATOM   3497  CE2 TYR   223      57.008  33.323  48.721  1.00  0.00           C
ATOM   3498  HE2 TYR   223      58.044  33.195  48.443  1.00  0.00           H
ATOM   3499  CD2 TYR   223      56.492  34.576  48.547  1.00  0.00           C
ATOM   3500  HD2 TYR   223      57.084  35.366  48.108  1.00  0.00           H
ATOM   3501  C   TYR   223      54.121  35.878  46.136  1.00  0.00           C
ATOM   3502  O   TYR   223      53.869  34.741  45.834  1.00  0.00           O
ATOM   3503  N   TYR   224      55.082  36.491  45.502  1.00  0.00           N
ATOM   3504  H   TYR   224      55.554  37.299  45.884  1.00  0.00           H
ATOM   3505  CA  TYR   224      55.855  35.865  44.460  1.00  0.00           C
ATOM   3506  HA  TYR   224      55.289  35.346  43.687  1.00  0.00           H
ATOM   3507  CB  TYR   224      56.319  37.050  43.623  1.00  0.00           C
ATOM   3508  HB2 TYR   224      56.859  37.733  44.278  1.00  0.00           H
ATOM   3509  HB3 TYR   224      57.169  36.734  43.018  1.00  0.00           H
ATOM   3510  CG  TYR   224      55.285  37.824  42.735  1.00  0.00           C
ATOM   3511  CD1 TYR   224      54.653  37.203  41.643  1.00  0.00           C
ATOM   3512  HD1 TYR   224      54.857  36.154  41.485  1.00  0.00           H
ATOM   3513  CE1 TYR   224      53.841  37.920  40.747  1.00  0.00           C
ATOM   3514  HE1 TYR   224      53.358  37.434  39.913  1.00  0.00           H
ATOM   3515  CZ  TYR   224      53.683  39.353  40.955  1.00  0.00           C
ATOM   3516  OH  TYR   224      53.000  40.087  40.037  1.00  0.00           O
ATOM   3517  HH  TYR   224      52.968  39.595  39.214  1.00  0.00           H
ATOM   3518  CE2 TYR   224      54.136  39.890  42.172  1.00  0.00           C
ATOM   3519  HE2 TYR   224      53.990  40.938  42.384  1.00  0.00           H
ATOM   3520  CD2 TYR   224      54.983  39.202  43.044  1.00  0.00           C
ATOM   3521  HD2 TYR   224      55.510  39.776  43.791  1.00  0.00           H
ATOM   3522  C   TYR   224      57.021  35.166  45.059  1.00  0.00           C
ATOM   3523  O   TYR   224      57.780  35.672  45.860  1.00  0.00           O
ATOM   3524  N   ASP   225      57.201  33.949  44.617  1.00  0.00           N
ATOM   3525  H   ASP   225      56.568  33.574  43.926  1.00  0.00           H
ATOM   3526  CA  ASP   225      58.384  33.143  44.965  1.00  0.00           C
ATOM   3527  HA  ASP   225      59.065  33.765  45.547  1.00  0.00           H
ATOM   3528  CB  ASP   225      57.973  31.994  45.831  1.00  0.00           C
ATOM   3529  HB2 ASP   225      57.051  32.277  46.341  1.00  0.00           H
ATOM   3530  HB3 ASP   225      57.768  31.119  45.214  1.00  0.00           H
ATOM   3531  CG  ASP   225      59.021  31.429  46.823  1.00  0.00           C
ATOM   3532  OD1 ASP   225      60.210  31.854  46.858  1.00  0.00           O
ATOM   3533  OD2 ASP   225      58.684  30.571  47.625  1.00  0.00           O
ATOM   3534  C   ASP   225      59.123  32.570  43.717  1.00  0.00           C
ATOM   3535  O   ASP   225      58.516  32.578  42.628  1.00  0.00           O
ATOM   3536  N   VAL   226      60.356  32.148  43.885  1.00  0.00           N
ATOM   3537  H   VAL   226      60.822  32.280  44.773  1.00  0.00           H
ATOM   3538  CA  VAL   226      61.114  31.803  42.625  1.00  0.00           C
ATOM   3539  HA  VAL   226      60.676  32.370  41.804  1.00  0.00           H
ATOM   3540  CB  VAL   226      62.550  32.361  42.731  1.00  0.00           C
ATOM   3541  HB  VAL   226      62.428  33.430  42.905  1.00  0.00           H
ATOM   3542  CG1 VAL   226      63.451  31.811  43.887  1.00  0.00           C
ATOM   3543 HG11 VAL   226      64.364  32.390  44.021  1.00  0.00           H
ATOM   3544 HG12 VAL   226      62.862  31.820  44.805  1.00  0.00           H
ATOM   3545 HG13 VAL   226      63.695  30.749  43.890  1.00  0.00           H
ATOM   3546  CG2 VAL   226      63.412  32.176  41.472  1.00  0.00           C
ATOM   3547 HG21 VAL   226      62.794  32.275  40.580  1.00  0.00           H
ATOM   3548 HG22 VAL   226      63.737  31.143  41.351  1.00  0.00           H
ATOM   3549 HG23 VAL   226      64.211  32.913  41.391  1.00  0.00           H
ATOM   3550  C   VAL   226      61.098  30.318  42.311  1.00  0.00           C
ATOM   3551  O   VAL   226      61.084  29.420  43.176  1.00  0.00           O
ATOM   3552  N   CYS   227      61.070  29.977  41.031  1.00  0.00           N
ATOM   3553  H   CYS   227      61.109  30.657  40.285  1.00  0.00           H
ATOM   3554  CA  CYS   227      60.860  28.627  40.472  1.00  0.00           C
ATOM   3555  HA  CYS   227      59.883  28.240  40.762  1.00  0.00           H
ATOM   3556  CB  CYS   227      60.824  28.646  38.960  1.00  0.00           C
ATOM   3557  HB2 CYS   227      61.751  29.039  38.545  1.00  0.00           H
ATOM   3558  HB3 CYS   227      60.614  27.622  38.649  1.00  0.00           H
ATOM   3559  SG  CYS   227      59.409  29.688  38.426  1.00  0.00           S
ATOM   3560  HG  CYS   227      59.873  30.941  38.399  1.00  0.00           H
ATOM   3561  C   CYS   227      61.950  27.613  40.908  1.00  0.00           C
ATOM   3562  O   CYS   227      61.591  26.467  40.972  1.00  0.00           O
ATOM   3563  N   SER   228      63.159  27.988  41.283  1.00  0.00           N
ATOM   3564  H   SER   228      63.469  28.917  41.034  1.00  0.00           H
ATOM   3565  CA  SER   228      64.248  27.133  41.841  1.00  0.00           C
ATOM   3566  HA  SER   228      64.435  26.235  41.252  1.00  0.00           H
ATOM   3567  CB  SER   228      65.554  27.952  41.740  1.00  0.00           C
ATOM   3568  HB2 SER   228      66.427  27.354  41.998  1.00  0.00           H
ATOM   3569  HB3 SER   228      65.746  28.275  40.717  1.00  0.00           H
ATOM   3570  OG  SER   228      65.565  29.093  42.647  1.00  0.00           O
ATOM   3571  HG  SER   228      65.811  28.775  43.519  1.00  0.00           H
ATOM   3572  C   SER   228      64.054  26.627  43.290  1.00  0.00           C
ATOM   3573  O   SER   228      64.585  25.645  43.722  1.00  0.00           O
ATOM   3574  N   ASP   229      63.250  27.377  44.063  1.00  0.00           N
ATOM   3575  H   ASP   229      62.928  28.247  43.665  1.00  0.00           H
ATOM   3576  CA  ASP   229      62.582  26.989  45.297  1.00  0.00           C
ATOM   3577  HA  ASP   229      63.175  26.200  45.757  1.00  0.00           H
ATOM   3578  CB  ASP   229      62.339  28.106  46.307  1.00  0.00           C
ATOM   3579  HB2 ASP   229      61.860  28.938  45.795  1.00  0.00           H
ATOM   3580  HB3 ASP   229      61.635  27.768  47.068  1.00  0.00           H
ATOM   3581  CG  ASP   229      63.653  28.577  47.037  1.00  0.00           C
ATOM   3582  OD1 ASP   229      64.697  27.873  47.112  1.00  0.00           O
ATOM   3583  OD2 ASP   229      63.582  29.772  47.479  1.00  0.00           O
ATOM   3584  C   ASP   229      61.173  26.350  45.019  1.00  0.00           C
ATOM   3585  O   ASP   229      60.812  25.348  45.647  1.00  0.00           O
ATOM   3586  N   ILE   230      60.366  26.784  44.035  1.00  0.00           N
ATOM   3587  H   ILE   230      60.726  27.568  43.510  1.00  0.00           H
ATOM   3588  CA  ILE   230      59.066  26.217  43.906  1.00  0.00           C
ATOM   3589  HA  ILE   230      58.569  26.043  44.860  1.00  0.00           H
ATOM   3590  CB  ILE   230      58.093  27.237  43.069  1.00  0.00           C
ATOM   3591  HB  ILE   230      58.427  27.504  42.067  1.00  0.00           H
ATOM   3592  CG2 ILE   230      56.684  26.531  42.967  1.00  0.00           C
ATOM   3593 HG21 ILE   230      56.348  26.161  43.936  1.00  0.00           H
ATOM   3594 HG22 ILE   230      56.682  25.756  42.201  1.00  0.00           H
ATOM   3595 HG23 ILE   230      55.931  27.270  42.691  1.00  0.00           H
ATOM   3596  CG1 ILE   230      57.862  28.567  43.822  1.00  0.00           C
ATOM   3597 HG12 ILE   230      56.986  28.505  44.469  1.00  0.00           H
ATOM   3598 HG13 ILE   230      58.787  28.902  44.291  1.00  0.00           H
ATOM   3599  CD1 ILE   230      57.544  29.555  42.676  1.00  0.00           C
ATOM   3600 HD11 ILE   230      58.372  29.628  41.971  1.00  0.00           H
ATOM   3601 HD12 ILE   230      57.209  30.513  43.074  1.00  0.00           H
ATOM   3602 HD13 ILE   230      56.648  29.211  42.161  1.00  0.00           H
ATOM   3603  C   ILE   230      59.109  24.869  43.226  1.00  0.00           C
ATOM   3604  O   ILE   230      58.861  24.745  42.029  1.00  0.00           O
ATOM   3605  N   GLU   231      59.443  23.822  43.888  1.00  0.00           N
ATOM   3606  H   GLU   231      59.608  23.922  44.880  1.00  0.00           H
ATOM   3607  CA  GLU   231      59.804  22.534  43.212  1.00  0.00           C
ATOM   3608  HA  GLU   231      60.596  22.626  42.469  1.00  0.00           H
ATOM   3609  CB  GLU   231      60.267  21.508  44.240  1.00  0.00           C
ATOM   3610  HB2 GLU   231      59.419  20.996  44.696  1.00  0.00           H
ATOM   3611  HB3 GLU   231      60.742  20.722  43.654  1.00  0.00           H
ATOM   3612  CG  GLU   231      61.259  21.926  45.252  1.00  0.00           C
ATOM   3613  HG2 GLU   231      62.180  22.355  44.857  1.00  0.00           H
ATOM   3614  HG3 GLU   231      60.893  22.846  45.709  1.00  0.00           H
ATOM   3615  CD  GLU   231      61.556  20.770  46.226  1.00  0.00           C
ATOM   3616  OE1 GLU   231      62.749  20.465  46.389  1.00  0.00           O
ATOM   3617  OE2 GLU   231      60.686  20.388  47.027  1.00  0.00           O
ATOM   3618  C   GLU   231      58.733  21.914  42.357  1.00  0.00           C
ATOM   3619  O   GLU   231      59.057  21.385  41.324  1.00  0.00           O
ATOM   3620  N   LYS   232      57.432  22.136  42.891  1.00  0.00           N
ATOM   3621  H   LYS   232      57.248  22.711  43.700  1.00  0.00           H
ATOM   3622  CA  LYS   232      56.196  21.626  42.189  1.00  0.00           C
ATOM   3623  HA  LYS   232      56.325  20.557  42.017  1.00  0.00           H
ATOM   3624  CB  LYS   232      54.889  21.745  42.969  1.00  0.00           C
ATOM   3625  HB2 LYS   232      54.133  21.199  42.405  1.00  0.00           H
ATOM   3626  HB3 LYS   232      54.848  21.261  43.944  1.00  0.00           H
ATOM   3627  CG  LYS   232      54.318  23.166  43.171  1.00  0.00           C
ATOM   3628  HG2 LYS   232      55.141  23.782  43.530  1.00  0.00           H
ATOM   3629  HG3 LYS   232      54.157  23.715  42.243  1.00  0.00           H
ATOM   3630  CD  LYS   232      53.044  23.188  44.076  1.00  0.00           C
ATOM   3631  HD2 LYS   232      52.642  24.178  43.857  1.00  0.00           H
ATOM   3632  HD3 LYS   232      52.384  22.426  43.659  1.00  0.00           H
ATOM   3633  CE  LYS   232      53.205  22.847  45.522  1.00  0.00           C
ATOM   3634  HE2 LYS   232      53.782  21.936  45.684  1.00  0.00           H
ATOM   3635  HE3 LYS   232      53.698  23.608  46.127  1.00  0.00           H
ATOM   3636  NZ  LYS   232      51.885  22.757  46.103  1.00  0.00           N
ATOM   3637  HZ1 LYS   232      51.355  22.129  45.515  1.00  0.00           H
ATOM   3638  HZ2 LYS   232      51.440  23.658  46.199  1.00  0.00           H
ATOM   3639  HZ3 LYS   232      51.953  22.441  47.059  1.00  0.00           H
ATOM   3640  C   LYS   232      56.077  22.151  40.747  1.00  0.00           C
ATOM   3641  O   LYS   232      55.156  21.673  40.025  1.00  0.00           O
ATOM   3642  N   LEU   233      56.881  23.064  40.267  1.00  0.00           N
ATOM   3643  H   LEU   233      57.682  23.233  40.859  1.00  0.00           H
ATOM   3644  CA  LEU   233      56.990  23.441  38.791  1.00  0.00           C
ATOM   3645  HA  LEU   233      56.225  22.992  38.157  1.00  0.00           H
ATOM   3646  CB  LEU   233      56.967  25.013  38.708  1.00  0.00           C
ATOM   3647  HB2 LEU   233      57.712  25.239  39.471  1.00  0.00           H
ATOM   3648  HB3 LEU   233      57.290  25.304  37.708  1.00  0.00           H
ATOM   3649  CG  LEU   233      55.697  25.719  39.226  1.00  0.00           C
ATOM   3650  HG  LEU   233      55.390  25.269  40.171  1.00  0.00           H
ATOM   3651  CD1 LEU   233      55.980  27.159  39.273  1.00  0.00           C
ATOM   3652 HD11 LEU   233      56.021  27.424  38.217  1.00  0.00           H
ATOM   3653 HD12 LEU   233      56.915  27.252  39.824  1.00  0.00           H
ATOM   3654 HD13 LEU   233      55.155  27.610  39.825  1.00  0.00           H
ATOM   3655  CD2 LEU   233      54.553  25.466  38.198  1.00  0.00           C
ATOM   3656 HD21 LEU   233      53.739  26.111  38.527  1.00  0.00           H
ATOM   3657 HD22 LEU   233      54.859  25.541  37.153  1.00  0.00           H
ATOM   3658 HD23 LEU   233      54.243  24.427  38.315  1.00  0.00           H
ATOM   3659  C   LEU   233      58.220  23.039  38.060  1.00  0.00           C
ATOM   3660  O   LEU   233      58.208  23.192  36.817  1.00  0.00           O
ATOM   3661  N   GLN   234      59.319  22.585  38.654  1.00  0.00           N
ATOM   3662  H   GLN   234      59.281  22.484  39.658  1.00  0.00           H
ATOM   3663  CA  GLN   234      60.595  22.203  38.004  1.00  0.00           C
ATOM   3664  HA  GLN   234      60.867  22.951  37.259  1.00  0.00           H
ATOM   3665  CB  GLN   234      61.731  22.017  39.023  1.00  0.00           C
ATOM   3666  HB2 GLN   234      61.574  21.120  39.622  1.00  0.00           H
ATOM   3667  HB3 GLN   234      62.671  21.941  38.475  1.00  0.00           H
ATOM   3668  CG  GLN   234      61.892  23.304  39.900  1.00  0.00           C
ATOM   3669  HG2 GLN   234      62.178  24.170  39.301  1.00  0.00           H
ATOM   3670  HG3 GLN   234      60.914  23.369  40.378  1.00  0.00           H
ATOM   3671  CD  GLN   234      62.975  23.272  41.025  1.00  0.00           C
ATOM   3672  OE1 GLN   234      63.836  22.409  41.095  1.00  0.00           O
ATOM   3673  NE2 GLN   234      62.783  24.020  42.063  1.00  0.00           N
ATOM   3674 HE21 GLN   234      63.493  23.958  42.778  1.00  0.00           H
ATOM   3675 HE22 GLN   234      62.006  24.655  42.178  1.00  0.00           H
ATOM   3676  C   GLN   234      60.334  20.888  37.228  1.00  0.00           C
ATOM   3677  O   GLN   234      59.858  19.888  37.774  1.00  0.00           O
ATOM   3678  N   GLY   235      60.617  20.922  35.953  1.00  0.00           N
ATOM   3679  H   GLY   235      60.967  21.809  35.620  1.00  0.00           H
ATOM   3680  CA  GLY   235      60.230  19.886  35.003  1.00  0.00           C
ATOM   3681  HA2 GLY   235      60.807  19.937  34.080  1.00  0.00           H
ATOM   3682  HA3 GLY   235      60.502  18.966  35.520  1.00  0.00           H
ATOM   3683  C   GLY   235      58.744  19.905  34.657  1.00  0.00           C
ATOM   3684  O   GLY   235      58.228  18.950  34.117  1.00  0.00           O
ATOM   3685  N   LYS   236      58.009  21.000  34.981  1.00  0.00           N
ATOM   3686  H   LYS   236      58.355  21.638  35.684  1.00  0.00           H
ATOM   3687  CA  LYS   236      56.736  21.357  34.341  1.00  0.00           C
ATOM   3688  HA  LYS   236      56.614  20.669  33.504  1.00  0.00           H
ATOM   3689  CB  LYS   236      55.642  21.193  35.363  1.00  0.00           C
ATOM   3690  HB2 LYS   236      55.738  21.920  36.169  1.00  0.00           H
ATOM   3691  HB3 LYS   236      54.688  21.501  34.937  1.00  0.00           H
ATOM   3692  CG  LYS   236      55.437  19.766  36.026  1.00  0.00           C
ATOM   3693  HG2 LYS   236      55.286  18.896  35.384  1.00  0.00           H
ATOM   3694  HG3 LYS   236      56.376  19.548  36.534  1.00  0.00           H
ATOM   3695  CD  LYS   236      54.355  19.925  37.113  1.00  0.00           C
ATOM   3696  HD2 LYS   236      54.663  20.716  37.796  1.00  0.00           H
ATOM   3697  HD3 LYS   236      53.440  20.286  36.647  1.00  0.00           H
ATOM   3698  CE  LYS   236      54.235  18.580  37.872  1.00  0.00           C
ATOM   3699  HE2 LYS   236      54.246  17.668  37.277  1.00  0.00           H
ATOM   3700  HE3 LYS   236      55.017  18.512  38.629  1.00  0.00           H
ATOM   3701  NZ  LYS   236      52.828  18.527  38.473  1.00  0.00           N
ATOM   3702  HZ1 LYS   236      52.224  18.594  37.666  1.00  0.00           H
ATOM   3703  HZ2 LYS   236      52.865  19.373  39.023  1.00  0.00           H
ATOM   3704  HZ3 LYS   236      52.725  17.670  38.997  1.00  0.00           H
ATOM   3705  C   LYS   236      56.576  22.714  33.533  1.00  0.00           C
ATOM   3706  O   LYS   236      55.604  22.879  32.722  1.00  0.00           O
ATOM   3707  N   LEU   237      57.432  23.667  33.740  1.00  0.00           N
ATOM   3708  H   LEU   237      58.133  23.534  34.454  1.00  0.00           H
ATOM   3709  CA  LEU   237      57.489  24.894  32.911  1.00  0.00           C
ATOM   3710  HA  LEU   237      56.524  25.326  32.647  1.00  0.00           H
ATOM   3711  CB  LEU   237      58.177  25.994  33.768  1.00  0.00           C
ATOM   3712  HB2 LEU   237      59.141  25.602  34.095  1.00  0.00           H
ATOM   3713  HB3 LEU   237      58.327  26.810  33.062  1.00  0.00           H
ATOM   3714  CG  LEU   237      57.223  26.604  34.869  1.00  0.00           C
ATOM   3715  HG  LEU   237      56.960  25.787  35.540  1.00  0.00           H
ATOM   3716  CD1 LEU   237      58.034  27.659  35.658  1.00  0.00           C
ATOM   3717 HD11 LEU   237      58.434  28.473  35.053  1.00  0.00           H
ATOM   3718 HD12 LEU   237      58.902  27.199  36.132  1.00  0.00           H
ATOM   3719 HD13 LEU   237      57.360  27.984  36.451  1.00  0.00           H
ATOM   3720  CD2 LEU   237      55.923  27.222  34.308  1.00  0.00           C
ATOM   3721 HD21 LEU   237      55.282  26.464  33.859  1.00  0.00           H
ATOM   3722 HD22 LEU   237      55.421  27.705  35.148  1.00  0.00           H
ATOM   3723 HD23 LEU   237      56.212  27.905  33.510  1.00  0.00           H
ATOM   3724  C   LEU   237      58.446  24.708  31.744  1.00  0.00           C
ATOM   3725  O   LEU   237      59.524  24.102  31.816  1.00  0.00           O
ATOM   3726  N   SER   238      58.097  25.415  30.721  1.00  0.00           N
ATOM   3727  H   SER   238      57.164  25.803  30.735  1.00  0.00           H
ATOM   3728  CA  SER   238      58.718  25.408  29.388  1.00  0.00           C
ATOM   3729  HA  SER   238      58.775  24.402  28.973  1.00  0.00           H
ATOM   3730  CB  SER   238      57.826  26.263  28.444  1.00  0.00           C
ATOM   3731  HB2 SER   238      57.006  25.599  28.172  1.00  0.00           H
ATOM   3732  HB3 SER   238      57.501  27.165  28.962  1.00  0.00           H
ATOM   3733  OG  SER   238      58.508  26.635  27.246  1.00  0.00           O
ATOM   3734  HG  SER   238      58.657  25.828  26.748  1.00  0.00           H
ATOM   3735  C   SER   238      60.098  25.927  29.442  1.00  0.00           C
ATOM   3736  O   SER   238      60.461  26.798  30.232  1.00  0.00           O
ATOM   3737  N   ASP   239      60.921  25.510  28.440  1.00  0.00           N
ATOM   3738  H   ASP   239      60.579  24.792  27.818  1.00  0.00           H
ATOM   3739  CA  ASP   239      62.372  25.699  28.440  1.00  0.00           C
ATOM   3740  HA  ASP   239      62.719  25.408  29.432  1.00  0.00           H
ATOM   3741  CB  ASP   239      63.126  24.716  27.501  1.00  0.00           C
ATOM   3742  HB2 ASP   239      62.627  24.615  26.537  1.00  0.00           H
ATOM   3743  HB3 ASP   239      64.072  25.151  27.181  1.00  0.00           H
ATOM   3744  CG  ASP   239      63.353  23.334  28.086  1.00  0.00           C
ATOM   3745  OD1 ASP   239      63.665  23.174  29.300  1.00  0.00           O
ATOM   3746  OD2 ASP   239      63.393  22.344  27.281  1.00  0.00           O
ATOM   3747  C   ASP   239      62.796  27.178  28.199  1.00  0.00           C
ATOM   3748  O   ASP   239      63.794  27.625  28.774  1.00  0.00           O
ATOM   3749  N   ASP   240      61.910  28.010  27.676  1.00  0.00           N
ATOM   3750  H   ASP   240      61.054  27.546  27.406  1.00  0.00           H
ATOM   3751  CA  ASP   240      62.084  29.443  27.592  1.00  0.00           C
ATOM   3752  HA  ASP   240      63.089  29.672  27.237  1.00  0.00           H
ATOM   3753  CB  ASP   240      61.051  29.927  26.632  1.00  0.00           C
ATOM   3754  HB2 ASP   240      60.059  29.745  27.047  1.00  0.00           H
ATOM   3755  HB3 ASP   240      61.154  31.002  26.483  1.00  0.00           H
ATOM   3756  CG  ASP   240      61.262  29.332  25.195  1.00  0.00           C
ATOM   3757  OD1 ASP   240      60.273  28.905  24.564  1.00  0.00           O
ATOM   3758  OD2 ASP   240      62.380  29.614  24.685  1.00  0.00           O
ATOM   3759  C   ASP   240      61.984  30.199  28.940  1.00  0.00           C
ATOM   3760  O   ASP   240      62.234  31.419  28.998  1.00  0.00           O
ATOM   3761  N   ILE   241      61.619  29.580  30.102  1.00  0.00           N
ATOM   3762  H   ILE   241      61.572  28.584  29.937  1.00  0.00           H
ATOM   3763  CA  ILE   241      61.517  30.224  31.450  1.00  0.00           C
ATOM   3764  HA  ILE   241      61.625  31.300  31.311  1.00  0.00           H
ATOM   3765  CB  ILE   241      60.139  29.893  32.091  1.00  0.00           C
ATOM   3766  HB  ILE   241      60.112  28.814  32.245  1.00  0.00           H
ATOM   3767  CG2 ILE   241      60.079  30.768  33.346  1.00  0.00           C
ATOM   3768 HG21 ILE   241      60.185  31.815  33.062  1.00  0.00           H
ATOM   3769 HG22 ILE   241      60.675  30.356  34.160  1.00  0.00           H
ATOM   3770 HG23 ILE   241      59.009  30.776  33.556  1.00  0.00           H
ATOM   3771  CG1 ILE   241      58.986  30.213  31.137  1.00  0.00           C
ATOM   3772 HG12 ILE   241      58.975  31.237  30.761  1.00  0.00           H
ATOM   3773 HG13 ILE   241      59.153  29.713  30.184  1.00  0.00           H
ATOM   3774  CD1 ILE   241      57.563  29.757  31.640  1.00  0.00           C
ATOM   3775 HD11 ILE   241      57.703  28.739  32.003  1.00  0.00           H
ATOM   3776 HD12 ILE   241      56.904  29.660  30.778  1.00  0.00           H
ATOM   3777 HD13 ILE   241      57.198  30.410  32.433  1.00  0.00           H
ATOM   3778  C   ILE   241      62.679  29.735  32.353  1.00  0.00           C
ATOM   3779  O   ILE   241      62.783  28.505  32.646  1.00  0.00           O
ATOM   3780  N   PRO   242      63.535  30.662  32.883  1.00  0.00           N
ATOM   3781  CD  PRO   242      63.453  32.152  32.810  1.00  0.00           C
ATOM   3782  HD2 PRO   242      62.464  32.516  33.089  1.00  0.00           H
ATOM   3783  HD3 PRO   242      63.527  32.391  31.749  1.00  0.00           H
ATOM   3784  CG  PRO   242      64.755  32.723  33.393  1.00  0.00           C
ATOM   3785  HG2 PRO   242      64.371  33.174  34.309  1.00  0.00           H
ATOM   3786  HG3 PRO   242      65.255  33.287  32.605  1.00  0.00           H
ATOM   3787  CB  PRO   242      65.618  31.503  33.668  1.00  0.00           C
ATOM   3788  HB2 PRO   242      66.245  31.625  34.551  1.00  0.00           H
ATOM   3789  HB3 PRO   242      66.235  31.413  32.774  1.00  0.00           H
ATOM   3790  CA  PRO   242      64.756  30.267  33.630  1.00  0.00           C
ATOM   3791  HA  PRO   242      65.165  29.430  33.065  1.00  0.00           H
ATOM   3792  C   PRO   242      64.434  29.819  35.068  1.00  0.00           C
ATOM   3793  O   PRO   242      63.424  30.189  35.632  1.00  0.00           O
ATOM   3794  N   PRO   243      65.279  29.039  35.782  1.00  0.00           N
ATOM   3795  CD  PRO   243      66.459  28.358  35.356  1.00  0.00           C
ATOM   3796  HD2 PRO   243      67.308  29.038  35.438  1.00  0.00           H
ATOM   3797  HD3 PRO   243      66.498  27.904  34.366  1.00  0.00           H
ATOM   3798  CG  PRO   243      66.742  27.290  36.457  1.00  0.00           C
ATOM   3799  HG2 PRO   243      67.807  27.074  36.536  1.00  0.00           H
ATOM   3800  HG3 PRO   243      66.285  26.378  36.073  1.00  0.00           H
ATOM   3801  CB  PRO   243      66.046  27.869  37.743  1.00  0.00           C
ATOM   3802  HB2 PRO   243      66.816  28.407  38.293  1.00  0.00           H
ATOM   3803  HB3 PRO   243      65.645  27.108  38.412  1.00  0.00           H
ATOM   3804  CA  PRO   243      64.970  28.784  37.242  1.00  0.00           C
ATOM   3805  HA  PRO   243      64.044  28.208  37.273  1.00  0.00           H
ATOM   3806  C   PRO   243      64.823  29.920  38.254  1.00  0.00           C
ATOM   3807  O   PRO   243      64.189  29.745  39.282  1.00  0.00           O
ATOM   3808  N   SER   244      65.450  31.034  37.825  1.00  0.00           N
ATOM   3809  H   SER   244      66.076  31.004  37.032  1.00  0.00           H
ATOM   3810  CA  SER   244      65.442  32.361  38.441  1.00  0.00           C
ATOM   3811  HA  SER   244      65.568  32.312  39.523  1.00  0.00           H
ATOM   3812  CB  SER   244      66.628  33.177  37.896  1.00  0.00           C
ATOM   3813  HB2 SER   244      66.694  34.135  38.411  1.00  0.00           H
ATOM   3814  HB3 SER   244      67.555  32.620  38.035  1.00  0.00           H
ATOM   3815  OG  SER   244      66.460  33.528  36.551  1.00  0.00           O
ATOM   3816  HG  SER   244      67.351  33.599  36.199  1.00  0.00           H
ATOM   3817  C   SER   244      64.061  33.082  38.325  1.00  0.00           C
ATOM   3818  O   SER   244      63.941  34.236  38.767  1.00  0.00           O
ATOM   3819  N   ALA   245      62.989  32.568  37.682  1.00  0.00           N
ATOM   3820  H   ALA   245      63.077  31.622  37.344  1.00  0.00           H
ATOM   3821  CA  ALA   245      61.760  33.299  37.292  1.00  0.00           C
ATOM   3822  HA  ALA   245      61.998  34.314  36.976  1.00  0.00           H
ATOM   3823  CB  ALA   245      61.182  32.616  36.010  1.00  0.00           C
ATOM   3824  HB1 ALA   245      60.392  33.205  35.545  1.00  0.00           H
ATOM   3825  HB2 ALA   245      60.773  31.677  36.381  1.00  0.00           H
ATOM   3826  HB3 ALA   245      61.942  32.343  35.278  1.00  0.00           H
ATOM   3827  C   ALA   245      60.692  33.394  38.436  1.00  0.00           C
ATOM   3828  O   ALA   245      60.567  32.376  39.091  1.00  0.00           O
ATOM   3829  N   PRO   246      59.908  34.466  38.662  1.00  0.00           N
ATOM   3830  CD  PRO   246      59.954  35.605  37.773  1.00  0.00           C
ATOM   3831  HD2 PRO   246      59.656  35.317  36.764  1.00  0.00           H
ATOM   3832  HD3 PRO   246      60.983  35.951  37.851  1.00  0.00           H
ATOM   3833  CG  PRO   246      58.830  36.579  38.292  1.00  0.00           C
ATOM   3834  HG2 PRO   246      58.029  36.472  37.562  1.00  0.00           H
ATOM   3835  HG3 PRO   246      59.073  37.639  38.226  1.00  0.00           H
ATOM   3836  CB  PRO   246      58.585  36.018  39.703  1.00  0.00           C
ATOM   3837  HB2 PRO   246      57.587  36.352  39.985  1.00  0.00           H
ATOM   3838  HB3 PRO   246      59.368  36.309  40.405  1.00  0.00           H
ATOM   3839  CA  PRO   246      58.749  34.516  39.537  1.00  0.00           C
ATOM   3840  HA  PRO   246      59.166  34.145  40.473  1.00  0.00           H
ATOM   3841  C   PRO   246      57.462  33.705  39.264  1.00  0.00           C
ATOM   3842  O   PRO   246      57.088  33.480  38.080  1.00  0.00           O
ATOM   3843  N   MET   247      56.686  33.249  40.270  1.00  0.00           N
ATOM   3844  H   MET   247      57.019  33.520  41.184  1.00  0.00           H
ATOM   3845  CA  MET   247      55.308  32.719  40.287  1.00  0.00           C
ATOM   3846  HA  MET   247      54.802  33.275  39.498  1.00  0.00           H
ATOM   3847  CB  MET   247      55.310  31.178  40.119  1.00  0.00           C
ATOM   3848  HB2 MET   247      55.806  30.683  39.283  1.00  0.00           H
ATOM   3849  HB3 MET   247      55.765  30.773  41.024  1.00  0.00           H
ATOM   3850  CG  MET   247      53.982  30.509  40.269  1.00  0.00           C
ATOM   3851  HG2 MET   247      54.063  29.437  40.448  1.00  0.00           H
ATOM   3852  HG3 MET   247      53.424  31.026  41.049  1.00  0.00           H
ATOM   3853  SD  MET   247      52.924  30.810  38.824  1.00  0.00           S
ATOM   3854  CE  MET   247      53.764  29.804  37.601  1.00  0.00           C
ATOM   3855  HE1 MET   247      54.760  30.157  37.334  1.00  0.00           H
ATOM   3856  HE2 MET   247      53.848  28.758  37.894  1.00  0.00           H
ATOM   3857  HE3 MET   247      53.111  29.849  36.728  1.00  0.00           H
ATOM   3858  C   MET   247      54.641  33.024  41.658  1.00  0.00           C
ATOM   3859  O   MET   247      55.254  32.850  42.720  1.00  0.00           O
ATOM   3860  N   ALA   248      53.392  33.582  41.566  1.00  0.00           N
ATOM   3861  H   ALA   248      53.073  33.751  40.623  1.00  0.00           H
ATOM   3862  CA  ALA   248      52.552  33.857  42.741  1.00  0.00           C
ATOM   3863  HA  ALA   248      53.109  34.405  43.501  1.00  0.00           H
ATOM   3864  CB  ALA   248      51.372  34.689  42.258  1.00  0.00           C
ATOM   3865  HB1 ALA   248      50.753  34.168  41.527  1.00  0.00           H
ATOM   3866  HB2 ALA   248      51.735  35.638  41.864  1.00  0.00           H
ATOM   3867  HB3 ALA   248      50.745  34.867  43.132  1.00  0.00           H
ATOM   3868  C   ALA   248      52.172  32.566  43.445  1.00  0.00           C
ATOM   3869  O   ALA   248      51.819  31.643  42.747  1.00  0.00           O
ATOM   3870  N   ILE   249      52.202  32.561  44.790  1.00  0.00           N
ATOM   3871  H   ILE   249      52.739  33.280  45.254  1.00  0.00           H
ATOM   3872  CA  ILE   249      51.678  31.450  45.632  1.00  0.00           C
ATOM   3873  HA  ILE   249      51.406  30.618  44.981  1.00  0.00           H
ATOM   3874  CB  ILE   249      52.797  30.992  46.569  1.00  0.00           C
ATOM   3875  HB  ILE   249      53.019  31.860  47.189  1.00  0.00           H
ATOM   3876  CG2 ILE   249      52.282  29.809  47.416  1.00  0.00           C
ATOM   3877 HG21 ILE   249      53.126  29.335  47.920  1.00  0.00           H
ATOM   3878 HG22 ILE   249      51.848  28.994  46.835  1.00  0.00           H
ATOM   3879 HG23 ILE   249      51.550  30.127  48.158  1.00  0.00           H
ATOM   3880  CG1 ILE   249      54.125  30.547  45.840  1.00  0.00           C
ATOM   3881 HG12 ILE   249      54.634  31.440  45.479  1.00  0.00           H
ATOM   3882 HG13 ILE   249      54.794  30.040  46.537  1.00  0.00           H
ATOM   3883  CD1 ILE   249      54.130  29.580  44.612  1.00  0.00           C
ATOM   3884 HD11 ILE   249      53.396  29.996  43.922  1.00  0.00           H
ATOM   3885 HD12 ILE   249      53.865  28.562  44.900  1.00  0.00           H
ATOM   3886 HD13 ILE   249      55.097  29.605  44.109  1.00  0.00           H
ATOM   3887  C   ILE   249      50.504  31.965  46.495  1.00  0.00           C
ATOM   3888  O   ILE   249      50.537  32.989  47.134  1.00  0.00           O
ATOM   3889  N   ASN   250      49.386  31.255  46.388  1.00  0.00           N
ATOM   3890  H   ASN   250      49.321  30.483  45.740  1.00  0.00           H
ATOM   3891  CA  ASN   250      48.367  31.335  47.402  1.00  0.00           C
ATOM   3892  HA  ASN   250      48.307  32.350  47.794  1.00  0.00           H
ATOM   3893  CB  ASN   250      46.942  31.094  46.833  1.00  0.00           C
ATOM   3894  HB2 ASN   250      46.791  31.870  46.082  1.00  0.00           H
ATOM   3895  HB3 ASN   250      46.837  30.101  46.393  1.00  0.00           H
ATOM   3896  CG  ASN   250      45.843  31.260  47.943  1.00  0.00           C
ATOM   3897  OD1 ASN   250      46.012  32.116  48.753  1.00  0.00           O
ATOM   3898  ND2 ASN   250      44.825  30.394  47.910  1.00  0.00           N
ATOM   3899 HD21 ASN   250      44.880  29.716  47.164  1.00  0.00           H
ATOM   3900 HD22 ASN   250      44.059  30.391  48.569  1.00  0.00           H
ATOM   3901  C   ASN   250      48.716  30.338  48.576  1.00  0.00           C
ATOM   3902  O   ASN   250      48.722  29.118  48.249  1.00  0.00           O
ATOM   3903  N   CYS   251      48.950  30.724  49.841  1.00  0.00           N
ATOM   3904  H   CYS   251      48.772  31.699  50.036  1.00  0.00           H
ATOM   3905  CA  CYS   251      49.576  29.889  50.818  1.00  0.00           C
ATOM   3906  HA  CYS   251      50.319  29.322  50.258  1.00  0.00           H
ATOM   3907  CB  CYS   251      50.182  30.775  51.869  1.00  0.00           C
ATOM   3908  HB2 CYS   251      49.420  31.308  52.437  1.00  0.00           H
ATOM   3909  HB3 CYS   251      50.699  30.146  52.593  1.00  0.00           H
ATOM   3910  SG  CYS   251      51.473  31.831  51.126  1.00  0.00           S
ATOM   3911  HG  CYS   251      50.595  32.310  50.241  1.00  0.00           H
ATOM   3912  C   CYS   251      48.570  28.883  51.429  1.00  0.00           C
ATOM   3913  O   CYS   251      49.035  27.786  51.693  1.00  0.00           O
ATOM   3914  N   GLU   252      47.343  29.315  51.646  1.00  0.00           N
ATOM   3915  H   GLU   252      47.130  30.252  51.336  1.00  0.00           H
ATOM   3916  CA  GLU   252      46.233  28.691  52.449  1.00  0.00           C
ATOM   3917  HA  GLU   252      45.553  29.512  52.680  1.00  0.00           H
ATOM   3918  CB  GLU   252      45.419  27.666  51.610  1.00  0.00           C
ATOM   3919  HB2 GLU   252      45.263  28.137  50.640  1.00  0.00           H
ATOM   3920  HB3 GLU   252      46.072  26.818  51.405  1.00  0.00           H
ATOM   3921  CG  GLU   252      44.055  27.113  52.071  1.00  0.00           C
ATOM   3922  HG2 GLU   252      43.532  26.809  51.164  1.00  0.00           H
ATOM   3923  HG3 GLU   252      44.098  26.195  52.658  1.00  0.00           H
ATOM   3924  CD  GLU   252      43.088  28.164  52.658  1.00  0.00           C
ATOM   3925  OE1 GLU   252      42.560  27.935  53.812  1.00  0.00           O
ATOM   3926  OE2 GLU   252      42.773  29.186  52.006  1.00  0.00           O
ATOM   3927  C   GLU   252      46.658  28.154  53.803  1.00  0.00           C
ATOM   3928  O   GLU   252      46.176  27.120  54.217  1.00  0.00           O
ATOM   3929  N   TYR   253      47.651  28.771  54.484  1.00  0.00           N
ATOM   3930  H   TYR   253      48.055  29.596  54.063  1.00  0.00           H
ATOM   3931  CA  TYR   253      48.373  28.219  55.686  1.00  0.00           C
ATOM   3932  HA  TYR   253      48.618  27.190  55.422  1.00  0.00           H
ATOM   3933  CB  TYR   253      49.718  28.849  55.923  1.00  0.00           C
ATOM   3934  HB2 TYR   253      50.126  28.443  56.849  1.00  0.00           H
ATOM   3935  HB3 TYR   253      50.295  28.520  55.058  1.00  0.00           H
ATOM   3936  CG  TYR   253      49.781  30.436  55.959  1.00  0.00           C
ATOM   3937  CD1 TYR   253      48.937  31.263  56.751  1.00  0.00           C
ATOM   3938  HD1 TYR   253      48.128  30.763  57.264  1.00  0.00           H
ATOM   3939  CE1 TYR   253      48.951  32.657  56.718  1.00  0.00           C
ATOM   3940  HE1 TYR   253      48.326  33.274  57.348  1.00  0.00           H
ATOM   3941  CZ  TYR   253      49.897  33.310  55.867  1.00  0.00           C
ATOM   3942  OH  TYR   253      50.052  34.629  55.874  1.00  0.00           O
ATOM   3943  HH  TYR   253      49.736  35.110  56.642  1.00  0.00           H
ATOM   3944  CE2 TYR   253      50.844  32.474  55.178  1.00  0.00           C
ATOM   3945  HE2 TYR   253      51.552  32.917  54.491  1.00  0.00           H
ATOM   3946  CD2 TYR   253      50.789  31.113  55.226  1.00  0.00           C
ATOM   3947  HD2 TYR   253      51.508  30.564  54.637  1.00  0.00           H
ATOM   3948  C   TYR   253      47.562  28.142  56.990  1.00  0.00           C
ATOM   3949  O   TYR   253      48.079  27.860  58.048  1.00  0.00           O
ATOM   3950  N   GLY   254      46.264  28.539  57.022  1.00  0.00           N
ATOM   3951  H   GLY   254      45.835  28.740  56.130  1.00  0.00           H
ATOM   3952  CA  GLY   254      45.357  28.354  58.145  1.00  0.00           C
ATOM   3953  HA2 GLY   254      45.731  29.001  58.937  1.00  0.00           H
ATOM   3954  HA3 GLY   254      44.393  28.457  57.646  1.00  0.00           H
ATOM   3955  C   GLY   254      45.307  26.950  58.742  1.00  0.00           C
ATOM   3956  O   GLY   254      44.878  26.903  59.889  1.00  0.00           O
ATOM   3957  N   SER   255      45.718  25.853  58.079  1.00  0.00           N
ATOM   3958  H   SER   255      45.912  26.020  57.102  1.00  0.00           H
ATOM   3959  CA  SER   255      45.986  24.515  58.577  1.00  0.00           C
ATOM   3960  HA  SER   255      45.211  24.122  59.235  1.00  0.00           H
ATOM   3961  CB  SER   255      46.053  23.534  57.417  1.00  0.00           C
ATOM   3962  HB2 SER   255      46.206  22.567  57.898  1.00  0.00           H
ATOM   3963  HB3 SER   255      45.089  23.487  56.911  1.00  0.00           H
ATOM   3964  OG  SER   255      46.961  24.002  56.487  1.00  0.00           O
ATOM   3965  HG  SER   255      47.412  23.287  56.030  1.00  0.00           H
ATOM   3966  C   SER   255      47.346  24.370  59.374  1.00  0.00           C
ATOM   3967  O   SER   255      47.597  23.255  59.808  1.00  0.00           O
ATOM   3968  N   PHE   256      48.190  25.334  59.380  1.00  0.00           N
ATOM   3969  H   PHE   256      47.934  26.251  59.045  1.00  0.00           H
ATOM   3970  CA  PHE   256      49.504  25.151  59.992  1.00  0.00           C
ATOM   3971  HA  PHE   256      49.978  24.361  59.409  1.00  0.00           H
ATOM   3972  CB  PHE   256      50.334  26.426  59.848  1.00  0.00           C
ATOM   3973  HB2 PHE   256      50.760  26.534  58.851  1.00  0.00           H
ATOM   3974  HB3 PHE   256      49.772  27.343  60.032  1.00  0.00           H
ATOM   3975  CG  PHE   256      51.539  26.465  60.708  1.00  0.00           C
ATOM   3976  CD1 PHE   256      52.712  25.798  60.316  1.00  0.00           C
ATOM   3977  HD1 PHE   256      52.689  25.293  59.363  1.00  0.00           H
ATOM   3978  CE1 PHE   256      53.913  25.854  61.044  1.00  0.00           C
ATOM   3979  HE1 PHE   256      54.798  25.393  60.630  1.00  0.00           H
ATOM   3980  CZ  PHE   256      53.912  26.477  62.265  1.00  0.00           C
ATOM   3981  HZ  PHE   256      54.802  26.496  62.876  1.00  0.00           H
ATOM   3982  CE2 PHE   256      52.702  27.057  62.713  1.00  0.00           C
ATOM   3983  HE2 PHE   256      52.787  27.450  63.715  1.00  0.00           H
ATOM   3984  CD2 PHE   256      51.514  27.091  62.001  1.00  0.00           C
ATOM   3985  HD2 PHE   256      50.589  27.495  62.384  1.00  0.00           H
ATOM   3986  C   PHE   256      49.400  24.560  61.421  1.00  0.00           C
ATOM   3987  O   PHE   256      48.537  25.029  62.141  1.00  0.00           O
ATOM   3988  N   ASP   257      50.193  23.610  61.849  1.00  0.00           N
ATOM   3989  H   ASP   257      50.802  23.045  61.274  1.00  0.00           H
ATOM   3990  CA  ASP   257      50.127  22.844  63.082  1.00  0.00           C
ATOM   3991  HA  ASP   257      50.929  22.112  62.994  1.00  0.00           H
ATOM   3992  CB  ASP   257      50.568  23.648  64.320  1.00  0.00           C
ATOM   3993  HB2 ASP   257      51.345  24.349  64.015  1.00  0.00           H
ATOM   3994  HB3 ASP   257      49.726  24.063  64.875  1.00  0.00           H
ATOM   3995  CG  ASP   257      51.230  22.810  65.397  1.00  0.00           C
ATOM   3996  OD1 ASP   257      51.894  21.855  65.005  1.00  0.00           O
ATOM   3997  OD2 ASP   257      51.049  23.089  66.606  1.00  0.00           O
ATOM   3998  C   ASP   257      48.844  22.019  63.301  1.00  0.00           C
ATOM   3999  O   ASP   257      48.440  21.815  64.417  1.00  0.00           O
ATOM   4000  N   ASN   258      48.183  21.547  62.268  1.00  0.00           N
ATOM   4001  H   ASN   258      48.436  21.927  61.367  1.00  0.00           H
ATOM   4002  CA  ASN   258      47.286  20.466  62.356  1.00  0.00           C
ATOM   4003  HA  ASN   258      46.545  20.809  63.079  1.00  0.00           H
ATOM   4004  CB  ASN   258      46.564  20.141  61.022  1.00  0.00           C
ATOM   4005  HB2 ASN   258      47.235  20.005  60.174  1.00  0.00           H
ATOM   4006  HB3 ASN   258      46.038  19.208  61.225  1.00  0.00           H
ATOM   4007  CG  ASN   258      45.428  21.074  60.689  1.00  0.00           C
ATOM   4008  OD1 ASN   258      45.090  22.057  61.309  1.00  0.00           O
ATOM   4009  ND2 ASN   258      44.708  20.803  59.592  1.00  0.00           N
ATOM   4010 HD21 ASN   258      45.009  20.078  58.956  1.00  0.00           H
ATOM   4011 HD22 ASN   258      43.992  21.448  59.292  1.00  0.00           H
ATOM   4012  C   ASN   258      47.965  19.199  63.017  1.00  0.00           C
ATOM   4013  O   ASN   258      47.202  18.320  63.326  1.00  0.00           O
ATOM   4014  N   GLU   259      49.314  19.047  63.117  1.00  0.00           N
ATOM   4015  H   GLU   259      49.894  19.708  62.619  1.00  0.00           H
ATOM   4016  CA  GLU   259      50.030  18.016  63.913  1.00  0.00           C
ATOM   4017  HA  GLU   259      49.488  17.076  63.807  1.00  0.00           H
ATOM   4018  CB  GLU   259      51.495  17.895  63.371  1.00  0.00           C
ATOM   4019  HB2 GLU   259      52.017  18.841  63.516  1.00  0.00           H
ATOM   4020  HB3 GLU   259      51.969  17.099  63.946  1.00  0.00           H
ATOM   4021  CG  GLU   259      51.591  17.477  61.947  1.00  0.00           C
ATOM   4022  HG2 GLU   259      52.594  17.052  61.931  1.00  0.00           H
ATOM   4023  HG3 GLU   259      50.901  16.655  61.751  1.00  0.00           H
ATOM   4024  CD  GLU   259      51.352  18.562  60.908  1.00  0.00           C
ATOM   4025  OE1 GLU   259      51.545  18.134  59.785  1.00  0.00           O
ATOM   4026  OE2 GLU   259      51.247  19.756  61.093  1.00  0.00           O
ATOM   4027  C   GLU   259      50.142  18.314  65.457  1.00  0.00           C
ATOM   4028  O   GLU   259      50.507  17.432  66.228  1.00  0.00           O
ATOM   4029  N   HID   260      49.912  19.569  65.789  1.00  0.00           N
ATOM   4030  H   HID   260      49.502  20.153  65.074  1.00  0.00           H
ATOM   4031  CA  HID   260      49.862  19.936  67.198  1.00  0.00           C
ATOM   4032  HA  HID   260      49.624  20.994  67.313  1.00  0.00           H
ATOM   4033  CB  HID   260      48.687  19.322  67.967  1.00  0.00           C
ATOM   4034  HB2 HID   260      48.857  18.250  68.070  1.00  0.00           H
ATOM   4035  HB3 HID   260      48.502  19.829  68.914  1.00  0.00           H
ATOM   4036  CG  HID   260      47.417  19.285  67.220  1.00  0.00           C
ATOM   4037  ND1 HID   260      46.945  20.244  66.336  1.00  0.00           N
ATOM   4038  HD1 HID   260      47.406  21.108  66.088  1.00  0.00           H
ATOM   4039  CE1 HID   260      45.813  19.812  65.821  1.00  0.00           C
ATOM   4040  HE1 HID   260      45.237  20.300  65.049  1.00  0.00           H
ATOM   4041  NE2 HID   260      45.512  18.605  66.269  1.00  0.00           N
ATOM   4042  CD2 HID   260      46.517  18.193  67.164  1.00  0.00           C
ATOM   4043  HD2 HID   260      46.734  17.206  67.545  1.00  0.00           H
ATOM   4044  C   HID   260      51.206  19.887  67.953  1.00  0.00           C
ATOM   4045  O   HID   260      51.240  19.610  69.183  1.00  0.00           O
ATOM   4046  N   VAL   261      52.306  20.142  67.286  1.00  0.00           N
ATOM   4047  H   VAL   261      52.304  20.581  66.377  1.00  0.00           H
ATOM   4048  CA  VAL   261      53.710  19.972  67.658  1.00  0.00           C
ATOM   4049  HA  VAL   261      53.682  19.329  68.537  1.00  0.00           H
ATOM   4050  CB  VAL   261      54.582  19.388  66.572  1.00  0.00           C
ATOM   4051  HB  VAL   261      55.530  19.306  67.105  1.00  0.00           H
ATOM   4052  CG1 VAL   261      54.165  17.956  66.299  1.00  0.00           C
ATOM   4053 HG11 VAL   261      54.223  17.310  67.174  1.00  0.00           H
ATOM   4054 HG12 VAL   261      53.128  17.921  65.962  1.00  0.00           H
ATOM   4055 HG13 VAL   261      54.780  17.463  65.547  1.00  0.00           H
ATOM   4056  CG2 VAL   261      54.636  20.165  65.241  1.00  0.00           C
ATOM   4057 HG21 VAL   261      54.657  21.254  65.295  1.00  0.00           H
ATOM   4058 HG22 VAL   261      53.769  19.842  64.664  1.00  0.00           H
ATOM   4059 HG23 VAL   261      55.596  20.024  64.743  1.00  0.00           H
ATOM   4060  C   VAL   261      54.448  21.206  68.317  1.00  0.00           C
ATOM   4061  O   VAL   261      55.484  21.031  68.986  1.00  0.00           O
ATOM   4062  N   VAL   262      53.803  22.408  68.291  1.00  0.00           N
ATOM   4063  H   VAL   262      53.047  22.537  67.634  1.00  0.00           H
ATOM   4064  CA  VAL   262      54.499  23.721  68.689  1.00  0.00           C
ATOM   4065  HA  VAL   262      55.184  23.535  69.515  1.00  0.00           H
ATOM   4066  CB  VAL   262      55.313  24.282  67.427  1.00  0.00           C
ATOM   4067  HB  VAL   262      55.941  23.484  67.028  1.00  0.00           H
ATOM   4068  CG1 VAL   262      54.512  24.802  66.217  1.00  0.00           C
ATOM   4069 HG11 VAL   262      53.824  24.020  65.897  1.00  0.00           H
ATOM   4070 HG12 VAL   262      53.953  25.705  66.462  1.00  0.00           H
ATOM   4071 HG13 VAL   262      55.219  24.877  65.390  1.00  0.00           H
ATOM   4072  CG2 VAL   262      56.404  25.251  67.869  1.00  0.00           C
ATOM   4073 HG21 VAL   262      57.081  25.503  67.053  1.00  0.00           H
ATOM   4074 HG22 VAL   262      57.001  24.782  68.650  1.00  0.00           H
ATOM   4075 HG23 VAL   262      55.990  26.145  68.337  1.00  0.00           H
ATOM   4076  C   VAL   262      53.522  24.717  69.116  1.00  0.00           C
ATOM   4077  O   VAL   262      53.956  25.612  69.860  1.00  0.00           O
ATOM   4078  N   LEU   263      52.209  24.825  68.717  1.00  0.00           N
ATOM   4079  H   LEU   263      52.005  24.162  67.983  1.00  0.00           H
ATOM   4080  CA  LEU   263      51.321  25.993  69.192  1.00  0.00           C
ATOM   4081  HA  LEU   263      51.986  26.844  69.342  1.00  0.00           H
ATOM   4082  CB  LEU   263      50.205  26.278  68.161  1.00  0.00           C
ATOM   4083  HB2 LEU   263      49.725  25.381  67.769  1.00  0.00           H
ATOM   4084  HB3 LEU   263      49.426  26.914  68.578  1.00  0.00           H
ATOM   4085  CG  LEU   263      50.896  26.999  66.933  1.00  0.00           C
ATOM   4086  HG  LEU   263      51.698  26.437  66.452  1.00  0.00           H
ATOM   4087  CD1 LEU   263      49.886  27.395  65.831  1.00  0.00           C
ATOM   4088 HD11 LEU   263      49.040  26.707  65.841  1.00  0.00           H
ATOM   4089 HD12 LEU   263      50.450  27.277  64.905  1.00  0.00           H
ATOM   4090 HD13 LEU   263      49.579  28.441  65.833  1.00  0.00           H
ATOM   4091  CD2 LEU   263      51.604  28.324  67.280  1.00  0.00           C
ATOM   4092 HD21 LEU   263      50.950  29.031  67.790  1.00  0.00           H
ATOM   4093 HD22 LEU   263      52.514  27.975  67.769  1.00  0.00           H
ATOM   4094 HD23 LEU   263      51.825  28.819  66.336  1.00  0.00           H
ATOM   4095  C   LEU   263      50.822  25.680  70.634  1.00  0.00           C
ATOM   4096  O   LEU   263      49.877  24.869  70.682  1.00  0.00           O
ATOM   4097  N   PRO   264      51.139  26.348  71.742  1.00  0.00           N
ATOM   4098  CD  PRO   264      51.949  27.560  71.678  1.00  0.00           C
ATOM   4099  HD2 PRO   264      51.474  28.376  71.133  1.00  0.00           H
ATOM   4100  HD3 PRO   264      52.912  27.316  71.226  1.00  0.00           H
ATOM   4101  CG  PRO   264      52.230  27.925  73.177  1.00  0.00           C
ATOM   4102  HG2 PRO   264      51.518  28.647  73.574  1.00  0.00           H
ATOM   4103  HG3 PRO   264      53.291  28.158  73.278  1.00  0.00           H
ATOM   4104  CB  PRO   264      51.917  26.587  73.924  1.00  0.00           C
ATOM   4105  HB2 PRO   264      51.546  26.726  74.939  1.00  0.00           H
ATOM   4106  HB3 PRO   264      52.822  25.978  73.903  1.00  0.00           H
ATOM   4107  CA  PRO   264      50.877  25.887  73.088  1.00  0.00           C
ATOM   4108  HA  PRO   264      50.939  24.801  73.164  1.00  0.00           H
ATOM   4109  C   PRO   264      49.441  26.153  73.475  1.00  0.00           C
ATOM   4110  O   PRO   264      49.060  27.219  73.990  1.00  0.00           O
ATOM   4111  N   ARG   265      48.475  25.338  73.088  1.00  0.00           N
ATOM   4112  H   ARG   265      48.864  24.619  72.494  1.00  0.00           H
ATOM   4113  CA  ARG   265      47.043  25.417  73.217  1.00  0.00           C
ATOM   4114  HA  ARG   265      46.641  26.288  72.700  1.00  0.00           H
ATOM   4115  CB  ARG   265      46.412  24.224  72.502  1.00  0.00           C
ATOM   4116  HB2 ARG   265      46.676  23.335  73.075  1.00  0.00           H
ATOM   4117  HB3 ARG   265      45.353  24.355  72.722  1.00  0.00           H
ATOM   4118  CG  ARG   265      46.807  24.241  70.953  1.00  0.00           C
ATOM   4119  HG2 ARG   265      46.902  25.267  70.596  1.00  0.00           H
ATOM   4120  HG3 ARG   265      47.810  23.823  70.859  1.00  0.00           H
ATOM   4121  CD  ARG   265      45.727  23.544  70.125  1.00  0.00           C
ATOM   4122  HD2 ARG   265      44.788  24.076  70.281  1.00  0.00           H
ATOM   4123  HD3 ARG   265      45.825  23.657  69.045  1.00  0.00           H
ATOM   4124  NE  ARG   265      45.520  22.115  70.458  1.00  0.00           N
ATOM   4125  HE  ARG   265      46.273  21.593  70.883  1.00  0.00           H
ATOM   4126  CZ  ARG   265      44.516  21.283  70.393  1.00  0.00           C
ATOM   4127  NH1 ARG   265      43.283  21.687  70.035  1.00  0.00           N
ATOM   4128 HH11 ARG   265      43.025  22.584  69.650  1.00  0.00           H
ATOM   4129 HH12 ARG   265      42.516  21.049  69.872  1.00  0.00           H
ATOM   4130  NH2 ARG   265      44.561  20.040  70.719  1.00  0.00           N
ATOM   4131 HH21 ARG   265      45.437  19.575  70.916  1.00  0.00           H
ATOM   4132 HH22 ARG   265      43.691  19.529  70.690  1.00  0.00           H
ATOM   4133  C   ARG   265      46.600  25.534  74.694  1.00  0.00           C
ATOM   4134  O   ARG   265      46.896  24.659  75.497  1.00  0.00           O
ATOM   4135  N   THR   266      45.857  26.583  74.975  1.00  0.00           N
ATOM   4136  H   THR   266      45.795  27.284  74.250  1.00  0.00           H
ATOM   4137  CA  THR   266      45.054  26.823  76.141  1.00  0.00           C
ATOM   4138  HA  THR   266      45.745  26.692  76.974  1.00  0.00           H
ATOM   4139  CB  THR   266      44.446  28.170  76.158  1.00  0.00           C
ATOM   4140  HB  THR   266      43.808  28.243  77.038  1.00  0.00           H
ATOM   4141  CG2 THR   266      45.345  29.340  76.157  1.00  0.00           C
ATOM   4142 HG21 THR   266      44.757  30.219  75.896  1.00  0.00           H
ATOM   4143 HG22 THR   266      46.101  29.145  75.395  1.00  0.00           H
ATOM   4144 HG23 THR   266      45.850  29.426  77.119  1.00  0.00           H
ATOM   4145  OG1 THR   266      43.497  28.332  75.076  1.00  0.00           O
ATOM   4146  HG1 THR   266      43.938  28.355  74.224  1.00  0.00           H
ATOM   4147  C   THR   266      43.919  25.776  76.114  1.00  0.00           C
ATOM   4148  O   THR   266      43.425  25.255  75.092  1.00  0.00           O
ATOM   4149  N   LYS   267      43.285  25.522  77.283  1.00  0.00           N
ATOM   4150  H   LYS   267      43.685  25.928  78.117  1.00  0.00           H
ATOM   4151  CA  LYS   267      42.015  24.797  77.448  1.00  0.00           C
ATOM   4152  HA  LYS   267      42.174  23.791  77.060  1.00  0.00           H
ATOM   4153  CB  LYS   267      41.740  24.703  78.943  1.00  0.00           C
ATOM   4154  HB2 LYS   267      40.755  24.268  79.110  1.00  0.00           H
ATOM   4155  HB3 LYS   267      42.501  24.118  79.460  1.00  0.00           H
ATOM   4156  CG  LYS   267      41.596  26.010  79.718  1.00  0.00           C
ATOM   4157  HG2 LYS   267      42.546  26.542  79.717  1.00  0.00           H
ATOM   4158  HG3 LYS   267      40.863  26.721  79.337  1.00  0.00           H
ATOM   4159  CD  LYS   267      41.254  25.608  81.159  1.00  0.00           C
ATOM   4160  HD2 LYS   267      41.989  24.974  81.654  1.00  0.00           H
ATOM   4161  HD3 LYS   267      41.235  26.558  81.694  1.00  0.00           H
ATOM   4162  CE  LYS   267      39.771  25.188  81.289  1.00  0.00           C
ATOM   4163  HE2 LYS   267      39.081  25.956  80.939  1.00  0.00           H
ATOM   4164  HE3 LYS   267      39.639  24.163  80.945  1.00  0.00           H
ATOM   4165  NZ  LYS   267      39.454  25.227  82.726  1.00  0.00           N
ATOM   4166  HZ1 LYS   267      39.687  26.109  83.160  1.00  0.00           H
ATOM   4167  HZ2 LYS   267      39.891  24.482  83.248  1.00  0.00           H
ATOM   4168  HZ3 LYS   267      38.454  25.123  82.824  1.00  0.00           H
ATOM   4169  C   LYS   267      40.889  25.419  76.633  1.00  0.00           C
ATOM   4170  O   LYS   267      40.016  24.709  76.150  1.00  0.00           O
ATOM   4171  N   TYR   268      40.847  26.696  76.307  1.00  0.00           N
ATOM   4172  H   TYR   268      41.471  27.319  76.797  1.00  0.00           H
ATOM   4173  CA  TYR   268      39.914  27.284  75.465  1.00  0.00           C
ATOM   4174  HA  TYR   268      38.885  27.059  75.746  1.00  0.00           H
ATOM   4175  CB  TYR   268      39.959  28.816  75.806  1.00  0.00           C
ATOM   4176  HB2 TYR   268      40.718  29.302  75.194  1.00  0.00           H
ATOM   4177  HB3 TYR   268      39.015  29.259  75.488  1.00  0.00           H
ATOM   4178  CG  TYR   268      40.104  29.127  77.299  1.00  0.00           C
ATOM   4179  CD1 TYR   268      39.216  28.532  78.177  1.00  0.00           C
ATOM   4180  HD1 TYR   268      38.425  27.905  77.790  1.00  0.00           H
ATOM   4181  CE1 TYR   268      39.289  28.773  79.545  1.00  0.00           C
ATOM   4182  HE1 TYR   268      38.603  28.343  80.259  1.00  0.00           H
ATOM   4183  CZ  TYR   268      40.370  29.566  80.041  1.00  0.00           C
ATOM   4184  OH  TYR   268      40.470  29.673  81.354  1.00  0.00           O
ATOM   4185  HH  TYR   268      39.879  29.098  81.846  1.00  0.00           H
ATOM   4186  CE2 TYR   268      41.336  30.150  79.217  1.00  0.00           C
ATOM   4187  HE2 TYR   268      42.111  30.740  79.686  1.00  0.00           H
ATOM   4188  CD2 TYR   268      41.302  29.809  77.812  1.00  0.00           C
ATOM   4189  HD2 TYR   268      42.042  30.126  77.093  1.00  0.00           H
ATOM   4190  C   TYR   268      40.144  27.010  73.932  1.00  0.00           C
ATOM   4191  O   TYR   268      39.194  26.755  73.248  1.00  0.00           O
ATOM   4192  N   ASP   269      41.406  26.924  73.516  1.00  0.00           N
ATOM   4193  H   ASP   269      42.147  27.014  74.195  1.00  0.00           H
ATOM   4194  CA  ASP   269      41.660  26.537  72.108  1.00  0.00           C
ATOM   4195  HA  ASP   269      41.071  27.115  71.395  1.00  0.00           H
ATOM   4196  CB  ASP   269      43.177  26.704  71.825  1.00  0.00           C
ATOM   4197  HB2 ASP   269      43.682  25.930  72.404  1.00  0.00           H
ATOM   4198  HB3 ASP   269      43.328  26.613  70.749  1.00  0.00           H
ATOM   4199  CG  ASP   269      43.824  28.007  72.054  1.00  0.00           C
ATOM   4200  OD1 ASP   269      43.264  29.015  71.568  1.00  0.00           O
ATOM   4201  OD2 ASP   269      44.828  28.064  72.824  1.00  0.00           O
ATOM   4202  C   ASP   269      41.388  25.026  71.902  1.00  0.00           C
ATOM   4203  O   ASP   269      40.917  24.562  70.829  1.00  0.00           O
ATOM   4204  N   ILE   270      41.498  24.217  72.967  1.00  0.00           N
ATOM   4205  H   ILE   270      41.983  24.627  73.752  1.00  0.00           H
ATOM   4206  CA  ILE   270      41.178  22.799  73.005  1.00  0.00           C
ATOM   4207  HA  ILE   270      41.622  22.318  72.134  1.00  0.00           H
ATOM   4208  CB  ILE   270      41.901  22.181  74.252  1.00  0.00           C
ATOM   4209  HB  ILE   270      41.578  22.793  75.093  1.00  0.00           H
ATOM   4210  CG2 ILE   270      41.514  20.698  74.414  1.00  0.00           C
ATOM   4211 HG21 ILE   270      40.435  20.731  74.575  1.00  0.00           H
ATOM   4212 HG22 ILE   270      41.831  20.232  75.347  1.00  0.00           H
ATOM   4213 HG23 ILE   270      41.936  20.076  73.624  1.00  0.00           H
ATOM   4214  CG1 ILE   270      43.461  22.293  74.007  1.00  0.00           C
ATOM   4215 HG12 ILE   270      43.689  21.691  73.127  1.00  0.00           H
ATOM   4216 HG13 ILE   270      43.719  23.342  73.857  1.00  0.00           H
ATOM   4217  CD1 ILE   270      44.341  22.011  75.230  1.00  0.00           C
ATOM   4218 HD11 ILE   270      43.900  22.426  76.136  1.00  0.00           H
ATOM   4219 HD12 ILE   270      45.296  22.515  75.080  1.00  0.00           H
ATOM   4220 HD13 ILE   270      44.418  20.946  75.448  1.00  0.00           H
ATOM   4221  C   ILE   270      39.703  22.580  72.890  1.00  0.00           C
ATOM   4222  O   ILE   270      39.198  21.700  72.244  1.00  0.00           O
ATOM   4223  N   THR   271      38.900  23.299  73.707  1.00  0.00           N
ATOM   4224  H   THR   271      39.252  23.959  74.386  1.00  0.00           H
ATOM   4225  CA  THR   271      37.405  23.340  73.700  1.00  0.00           C
ATOM   4226  HA  THR   271      36.882  22.415  73.939  1.00  0.00           H
ATOM   4227  CB  THR   271      36.916  24.421  74.769  1.00  0.00           C
ATOM   4228  HB  THR   271      37.125  25.470  74.556  1.00  0.00           H
ATOM   4229  CG2 THR   271      35.435  24.273  74.929  1.00  0.00           C
ATOM   4230 HG21 THR   271      34.860  24.466  74.022  1.00  0.00           H
ATOM   4231 HG22 THR   271      35.030  25.015  75.616  1.00  0.00           H
ATOM   4232 HG23 THR   271      35.258  23.227  75.179  1.00  0.00           H
ATOM   4233  OG1 THR   271      37.412  24.063  76.039  1.00  0.00           O
ATOM   4234  HG1 THR   271      38.366  24.176  76.009  1.00  0.00           H
ATOM   4235  C   THR   271      36.777  23.777  72.376  1.00  0.00           C
ATOM   4236  O   THR   271      35.869  23.114  71.892  1.00  0.00           O
ATOM   4237  N   ILE   272      37.191  24.968  71.818  1.00  0.00           N
ATOM   4238  H   ILE   272      37.918  25.453  72.322  1.00  0.00           H
ATOM   4239  CA  ILE   272      36.815  25.526  70.465  1.00  0.00           C
ATOM   4240  HA  ILE   272      35.732  25.558  70.355  1.00  0.00           H
ATOM   4241  CB  ILE   272      37.322  26.970  70.408  1.00  0.00           C
ATOM   4242  HB  ILE   272      38.380  27.017  70.671  1.00  0.00           H
ATOM   4243  CG2 ILE   272      37.250  27.565  68.914  1.00  0.00           C
ATOM   4244 HG21 ILE   272      36.401  27.189  68.341  1.00  0.00           H
ATOM   4245 HG22 ILE   272      38.134  27.205  68.388  1.00  0.00           H
ATOM   4246 HG23 ILE   272      37.204  28.654  68.921  1.00  0.00           H
ATOM   4247  CG1 ILE   272      36.533  27.728  71.391  1.00  0.00           C
ATOM   4248 HG12 ILE   272      35.576  27.987  70.938  1.00  0.00           H
ATOM   4249 HG13 ILE   272      36.338  27.150  72.293  1.00  0.00           H
ATOM   4250  CD1 ILE   272      37.288  28.995  71.907  1.00  0.00           C
ATOM   4251 HD11 ILE   272      38.290  28.704  72.221  1.00  0.00           H
ATOM   4252 HD12 ILE   272      36.660  29.468  72.661  1.00  0.00           H
ATOM   4253 HD13 ILE   272      37.400  29.746  71.124  1.00  0.00           H
ATOM   4254  C   ILE   272      37.327  24.658  69.232  1.00  0.00           C
ATOM   4255  O   ILE   272      36.811  24.741  68.132  1.00  0.00           O
ATOM   4256  N   ASP   273      38.287  23.760  69.472  1.00  0.00           N
ATOM   4257  H   ASP   273      38.895  23.869  70.271  1.00  0.00           H
ATOM   4258  CA  ASP   273      38.481  22.682  68.518  1.00  0.00           C
ATOM   4259  HA  ASP   273      38.739  23.204  67.597  1.00  0.00           H
ATOM   4260  CB  ASP   273      39.791  21.949  68.736  1.00  0.00           C
ATOM   4261  HB2 ASP   273      40.478  22.774  68.922  1.00  0.00           H
ATOM   4262  HB3 ASP   273      39.652  21.399  69.666  1.00  0.00           H
ATOM   4263  CG  ASP   273      40.395  21.153  67.548  1.00  0.00           C
ATOM   4264  OD1 ASP   273      40.326  21.715  66.393  1.00  0.00           O
ATOM   4265  OD2 ASP   273      40.955  20.015  67.619  1.00  0.00           O
ATOM   4266  C   ASP   273      37.325  21.705  68.271  1.00  0.00           C
ATOM   4267  O   ASP   273      37.047  21.394  67.128  1.00  0.00           O
ATOM   4268  N   GLU   274      36.778  21.160  69.371  1.00  0.00           N
ATOM   4269  H   GLU   274      37.135  21.375  70.291  1.00  0.00           H
ATOM   4270  CA  GLU   274      35.478  20.444  69.274  1.00  0.00           C
ATOM   4271  HA  GLU   274      35.549  19.701  68.479  1.00  0.00           H
ATOM   4272  CB  GLU   274      35.231  19.610  70.523  1.00  0.00           C
ATOM   4273  HB2 GLU   274      36.210  19.325  70.909  1.00  0.00           H
ATOM   4274  HB3 GLU   274      34.803  20.274  71.274  1.00  0.00           H
ATOM   4275  CG  GLU   274      34.229  18.447  70.317  1.00  0.00           C
ATOM   4276  HG2 GLU   274      33.289  18.934  70.058  1.00  0.00           H
ATOM   4277  HG3 GLU   274      34.656  17.828  69.529  1.00  0.00           H
ATOM   4278  CD  GLU   274      34.240  17.669  71.617  1.00  0.00           C
ATOM   4279  OE1 GLU   274      34.519  16.460  71.572  1.00  0.00           O
ATOM   4280  OE2 GLU   274      34.089  18.279  72.701  1.00  0.00           O
ATOM   4281  C   GLU   274      34.236  21.358  68.885  1.00  0.00           C
ATOM   4282  O   GLU   274      33.334  20.862  68.163  1.00  0.00           O
ATOM   4283  N   GLU   275      34.332  22.644  69.165  1.00  0.00           N
ATOM   4284  H   GLU   275      35.071  22.792  69.837  1.00  0.00           H
ATOM   4285  CA  GLU   275      33.230  23.651  68.808  1.00  0.00           C
ATOM   4286  HA  GLU   275      32.250  23.173  68.799  1.00  0.00           H
ATOM   4287  CB  GLU   275      33.131  24.725  69.865  1.00  0.00           C
ATOM   4288  HB2 GLU   275      33.448  24.404  70.856  1.00  0.00           H
ATOM   4289  HB3 GLU   275      33.769  25.585  69.665  1.00  0.00           H
ATOM   4290  CG  GLU   275      31.760  25.403  70.053  1.00  0.00           C
ATOM   4291  HG2 GLU   275      31.890  26.219  70.763  1.00  0.00           H
ATOM   4292  HG3 GLU   275      31.390  25.731  69.080  1.00  0.00           H
ATOM   4293  CD  GLU   275      30.732  24.441  70.693  1.00  0.00           C
ATOM   4294  OE1 GLU   275      31.003  23.589  71.587  1.00  0.00           O
ATOM   4295  OE2 GLU   275      29.533  24.620  70.290  1.00  0.00           O
ATOM   4296  C   GLU   275      33.442  24.228  67.363  1.00  0.00           C
ATOM   4297  O   GLU   275      33.215  25.401  67.092  1.00  0.00           O
ATOM   4298  N   SER   276      33.872  23.372  66.429  1.00  0.00           N
ATOM   4299  H   SER   276      33.912  22.439  66.816  1.00  0.00           H
ATOM   4300  CA  SER   276      34.235  23.720  64.965  1.00  0.00           C
ATOM   4301  HA  SER   276      33.665  24.646  64.881  1.00  0.00           H
ATOM   4302  CB  SER   276      35.750  24.057  64.797  1.00  0.00           C
ATOM   4303  HB2 SER   276      35.832  24.703  63.924  1.00  0.00           H
ATOM   4304  HB3 SER   276      35.998  24.750  65.600  1.00  0.00           H
ATOM   4305  OG  SER   276      36.505  22.803  64.893  1.00  0.00           O
ATOM   4306  HG  SER   276      36.419  22.349  65.734  1.00  0.00           H
ATOM   4307  C   SER   276      33.653  22.742  63.941  1.00  0.00           C
ATOM   4308  O   SER   276      33.297  21.645  64.412  1.00  0.00           O
ATOM   4309  N   PRO   277      33.569  22.977  62.652  1.00  0.00           N
ATOM   4310  CD  PRO   277      33.736  24.299  62.075  1.00  0.00           C
ATOM   4311  HD2 PRO   277      34.709  24.701  61.797  1.00  0.00           H
ATOM   4312  HD3 PRO   277      33.227  25.008  62.729  1.00  0.00           H
ATOM   4313  CG  PRO   277      32.847  24.196  60.792  1.00  0.00           C
ATOM   4314  HG2 PRO   277      33.327  24.784  60.011  1.00  0.00           H
ATOM   4315  HG3 PRO   277      31.870  24.541  61.131  1.00  0.00           H
ATOM   4316  CB  PRO   277      32.915  22.783  60.327  1.00  0.00           C
ATOM   4317  HB2 PRO   277      33.709  22.524  59.627  1.00  0.00           H
ATOM   4318  HB3 PRO   277      32.041  22.477  59.754  1.00  0.00           H
ATOM   4319  CA  PRO   277      32.951  21.966  61.701  1.00  0.00           C
ATOM   4320  HA  PRO   277      31.959  21.771  62.108  1.00  0.00           H
ATOM   4321  C   PRO   277      33.771  20.672  61.521  1.00  0.00           C
ATOM   4322  O   PRO   277      33.311  19.720  60.937  1.00  0.00           O
ATOM   4323  N   ARG   278      35.002  20.727  61.911  1.00  0.00           N
ATOM   4324  H   ARG   278      35.324  21.591  62.323  1.00  0.00           H
ATOM   4325  CA  ARG   278      35.881  19.560  62.090  1.00  0.00           C
ATOM   4326  HA  ARG   278      35.241  18.776  62.497  1.00  0.00           H
ATOM   4327  CB  ARG   278      36.458  19.105  60.770  1.00  0.00           C
ATOM   4328  HB2 ARG   278      35.663  18.841  60.072  1.00  0.00           H
ATOM   4329  HB3 ARG   278      37.154  19.834  60.354  1.00  0.00           H
ATOM   4330  CG  ARG   278      37.273  17.752  60.946  1.00  0.00           C
ATOM   4331  HG2 ARG   278      38.231  17.977  61.415  1.00  0.00           H
ATOM   4332  HG3 ARG   278      36.646  17.078  61.528  1.00  0.00           H
ATOM   4333  CD  ARG   278      37.603  17.002  59.688  1.00  0.00           C
ATOM   4334  HD2 ARG   278      36.740  16.968  59.022  1.00  0.00           H
ATOM   4335  HD3 ARG   278      38.461  17.401  59.148  1.00  0.00           H
ATOM   4336  NE  ARG   278      37.956  15.615  60.034  1.00  0.00           N
ATOM   4337  HE  ARG   278      37.907  15.394  61.018  1.00  0.00           H
ATOM   4338  CZ  ARG   278      38.404  14.738  59.211  1.00  0.00           C
ATOM   4339  NH1 ARG   278      38.508  14.942  57.893  1.00  0.00           N
ATOM   4340 HH11 ARG   278      38.101  15.805  57.560  1.00  0.00           H
ATOM   4341 HH12 ARG   278      38.767  14.245  57.208  1.00  0.00           H
ATOM   4342  NH2 ARG   278      38.777  13.623  59.666  1.00  0.00           N
ATOM   4343 HH21 ARG   278      38.673  13.406  60.647  1.00  0.00           H
ATOM   4344 HH22 ARG   278      39.115  12.929  59.015  1.00  0.00           H
ATOM   4345  C   ARG   278      37.146  19.829  63.092  1.00  0.00           C
ATOM   4346  O   ARG   278      37.892  20.763  62.768  1.00  0.00           O
ATOM   4347  N   PRO   279      37.274  19.017  64.243  1.00  0.00           N
ATOM   4348  CD  PRO   279      36.208  18.237  64.834  1.00  0.00           C
ATOM   4349  HD2 PRO   279      35.646  17.573  64.178  1.00  0.00           H
ATOM   4350  HD3 PRO   279      35.586  18.939  65.391  1.00  0.00           H
ATOM   4351  CG  PRO   279      36.915  17.253  65.767  1.00  0.00           C
ATOM   4352  HG2 PRO   279      37.329  16.396  65.236  1.00  0.00           H
ATOM   4353  HG3 PRO   279      36.182  16.888  66.487  1.00  0.00           H
ATOM   4354  CB  PRO   279      38.048  18.193  66.261  1.00  0.00           C
ATOM   4355  HB2 PRO   279      38.913  17.641  66.631  1.00  0.00           H
ATOM   4356  HB3 PRO   279      37.699  18.789  67.103  1.00  0.00           H
ATOM   4357  CA  PRO   279      38.442  19.032  65.059  1.00  0.00           C
ATOM   4358  HA  PRO   279      38.493  20.035  65.483  1.00  0.00           H
ATOM   4359  C   PRO   279      39.781  18.677  64.392  1.00  0.00           C
ATOM   4360  O   PRO   279      39.794  17.769  63.560  1.00  0.00           O
ATOM   4361  N   GLY   280      40.814  19.344  64.824  1.00  0.00           N
ATOM   4362  H   GLY   280      40.652  19.863  65.674  1.00  0.00           H
ATOM   4363  CA  GLY   280      42.169  19.162  64.453  1.00  0.00           C
ATOM   4364  HA2 GLY   280      42.721  19.787  65.154  1.00  0.00           H
ATOM   4365  HA3 GLY   280      42.433  18.112  64.577  1.00  0.00           H
ATOM   4366  C   GLY   280      42.481  19.549  62.995  1.00  0.00           C
ATOM   4367  O   GLY   280      43.633  19.415  62.552  1.00  0.00           O
ATOM   4368  N   GLN   281      41.504  20.237  62.245  1.00  0.00           N
ATOM   4369  H   GLN   281      40.648  20.403  62.754  1.00  0.00           H
ATOM   4370  CA  GLN   281      41.665  20.966  61.040  1.00  0.00           C
ATOM   4371  HA  GLN   281      42.682  20.770  60.701  1.00  0.00           H
ATOM   4372  CB  GLN   281      40.627  20.609  59.928  1.00  0.00           C
ATOM   4373  HB2 GLN   281      39.854  20.167  60.558  1.00  0.00           H
ATOM   4374  HB3 GLN   281      40.383  21.539  59.416  1.00  0.00           H
ATOM   4375  CG  GLN   281      41.081  19.606  58.904  1.00  0.00           C
ATOM   4376  HG2 GLN   281      41.861  20.017  58.261  1.00  0.00           H
ATOM   4377  HG3 GLN   281      41.421  18.704  59.413  1.00  0.00           H
ATOM   4378  CD  GLN   281      39.966  19.164  57.939  1.00  0.00           C
ATOM   4379  OE1 GLN   281      38.841  19.720  57.801  1.00  0.00           O
ATOM   4380  NE2 GLN   281      40.197  18.098  57.198  1.00  0.00           N
ATOM   4381 HE21 GLN   281      39.377  17.696  56.769  1.00  0.00           H
ATOM   4382 HE22 GLN   281      41.046  17.561  57.297  1.00  0.00           H
ATOM   4383  C   GLN   281      41.658  22.444  61.398  1.00  0.00           C
ATOM   4384  O   GLN   281      41.013  22.857  62.342  1.00  0.00           O
ATOM   4385  N   GLN   282      42.240  23.278  60.540  1.00  0.00           N
ATOM   4386  H   GLN   282      42.661  22.851  59.727  1.00  0.00           H
ATOM   4387  CA  GLN   282      42.365  24.728  60.661  1.00  0.00           C
ATOM   4388  HA  GLN   282      43.038  25.068  59.873  1.00  0.00           H
ATOM   4389  CB  GLN   282      41.009  25.529  60.313  1.00  0.00           C
ATOM   4390  HB2 GLN   282      40.219  25.126  60.946  1.00  0.00           H
ATOM   4391  HB3 GLN   282      41.242  26.587  60.433  1.00  0.00           H
ATOM   4392  CG  GLN   282      40.506  25.083  58.951  1.00  0.00           C
ATOM   4393  HG2 GLN   282      40.163  24.048  58.947  1.00  0.00           H
ATOM   4394  HG3 GLN   282      39.624  25.678  58.717  1.00  0.00           H
ATOM   4395  CD  GLN   282      41.438  25.388  57.822  1.00  0.00           C
ATOM   4396  OE1 GLN   282      41.832  24.539  57.003  1.00  0.00           O
ATOM   4397  NE2 GLN   282      41.915  26.629  57.762  1.00  0.00           N
ATOM   4398 HE21 GLN   282      42.372  26.854  56.889  1.00  0.00           H
ATOM   4399 HE22 GLN   282      41.530  27.377  58.321  1.00  0.00           H
ATOM   4400  C   GLN   282      42.873  25.218  62.002  1.00  0.00           C
ATOM   4401  O   GLN   282      42.415  26.184  62.549  1.00  0.00           O
ATOM   4402  N   THR   283      43.925  24.578  62.543  1.00  0.00           N
ATOM   4403  H   THR   283      44.288  23.828  61.971  1.00  0.00           H
ATOM   4404  CA  THR   283      44.593  24.791  63.836  1.00  0.00           C
ATOM   4405  HA  THR   283      43.828  24.816  64.610  1.00  0.00           H
ATOM   4406  CB  THR   283      45.559  23.630  64.120  1.00  0.00           C
ATOM   4407  HB  THR   283      46.336  23.497  63.367  1.00  0.00           H
ATOM   4408  CG2 THR   283      46.284  23.807  65.408  1.00  0.00           C
ATOM   4409 HG21 THR   283      47.204  24.360  65.219  1.00  0.00           H
ATOM   4410 HG22 THR   283      46.397  22.859  65.935  1.00  0.00           H
ATOM   4411 HG23 THR   283      45.820  24.580  66.021  1.00  0.00           H
ATOM   4412  OG1 THR   283      44.866  22.436  63.933  1.00  0.00           O
ATOM   4413  HG1 THR   283      44.952  22.151  63.021  1.00  0.00           H
ATOM   4414  C   THR   283      45.211  26.123  63.897  1.00  0.00           C
ATOM   4415  O   THR   283      44.948  26.846  64.865  1.00  0.00           O
ATOM   4416  N   PHE   284      46.039  26.519  62.909  1.00  0.00           N
ATOM   4417  H   PHE   284      46.370  25.896  62.187  1.00  0.00           H
ATOM   4418  CA  PHE   284      46.623  27.845  62.879  1.00  0.00           C
ATOM   4419  HA  PHE   284      47.110  27.917  63.852  1.00  0.00           H
ATOM   4420  CB  PHE   284      47.569  28.017  61.674  1.00  0.00           C
ATOM   4421  HB2 PHE   284      48.337  27.274  61.893  1.00  0.00           H
ATOM   4422  HB3 PHE   284      47.080  27.874  60.711  1.00  0.00           H
ATOM   4423  CG  PHE   284      48.353  29.317  61.656  1.00  0.00           C
ATOM   4424  CD1 PHE   284      49.064  29.697  62.797  1.00  0.00           C
ATOM   4425  HD1 PHE   284      48.980  29.122  63.708  1.00  0.00           H
ATOM   4426  CE1 PHE   284      49.657  31.014  62.857  1.00  0.00           C
ATOM   4427  HE1 PHE   284      50.218  31.359  63.714  1.00  0.00           H
ATOM   4428  CZ  PHE   284      49.469  31.923  61.818  1.00  0.00           C
ATOM   4429  HZ  PHE   284      49.901  32.909  61.909  1.00  0.00           H
ATOM   4430  CE2 PHE   284      48.758  31.531  60.649  1.00  0.00           C
ATOM   4431  HE2 PHE   284      48.775  32.260  59.853  1.00  0.00           H
ATOM   4432  CD2 PHE   284      48.275  30.220  60.562  1.00  0.00           C
ATOM   4433  HD2 PHE   284      47.773  29.877  59.669  1.00  0.00           H
ATOM   4434  C   PHE   284      45.567  29.024  62.824  1.00  0.00           C
ATOM   4435  O   PHE   284      45.740  29.982  63.509  1.00  0.00           O
ATOM   4436  N   GLU   285      44.470  28.790  62.150  1.00  0.00           N
ATOM   4437  H   GLU   285      44.403  27.953  61.588  1.00  0.00           H
ATOM   4438  CA  GLU   285      43.364  29.726  62.071  1.00  0.00           C
ATOM   4439  HA  GLU   285      43.797  30.691  61.803  1.00  0.00           H
ATOM   4440  CB  GLU   285      42.533  29.355  60.828  1.00  0.00           C
ATOM   4441  HB2 GLU   285      43.177  29.381  59.947  1.00  0.00           H
ATOM   4442  HB3 GLU   285      42.131  28.384  61.115  1.00  0.00           H
ATOM   4443  CG  GLU   285      41.421  30.332  60.549  1.00  0.00           C
ATOM   4444  HG2 GLU   285      40.849  30.462  61.468  1.00  0.00           H
ATOM   4445  HG3 GLU   285      41.836  31.295  60.252  1.00  0.00           H
ATOM   4446  CD  GLU   285      40.480  29.835  59.450  1.00  0.00           C
ATOM   4447  OE1 GLU   285      39.329  30.332  59.528  1.00  0.00           O
ATOM   4448  OE2 GLU   285      40.890  29.115  58.518  1.00  0.00           O
ATOM   4449  C   GLU   285      42.508  29.795  63.311  1.00  0.00           C
ATOM   4450  O   GLU   285      42.078  30.852  63.718  1.00  0.00           O
ATOM   4451  N   LYS   286      42.268  28.705  64.042  1.00  0.00           N
ATOM   4452  H   LYS   286      42.530  27.792  63.702  1.00  0.00           H
ATOM   4453  CA  LYS   286      41.598  28.847  65.423  1.00  0.00           C
ATOM   4454  HA  LYS   286      40.855  29.619  65.224  1.00  0.00           H
ATOM   4455  CB  LYS   286      40.888  27.584  66.007  1.00  0.00           C
ATOM   4456  HB2 LYS   286      41.659  26.814  65.980  1.00  0.00           H
ATOM   4457  HB3 LYS   286      40.610  27.721  67.052  1.00  0.00           H
ATOM   4458  CG  LYS   286      39.603  27.237  65.174  1.00  0.00           C
ATOM   4459  HG2 LYS   286      38.830  27.955  65.450  1.00  0.00           H
ATOM   4460  HG3 LYS   286      39.825  27.202  64.109  1.00  0.00           H
ATOM   4461  CD  LYS   286      39.113  25.793  65.545  1.00  0.00           C
ATOM   4462  HD2 LYS   286      39.279  25.607  66.607  1.00  0.00           H
ATOM   4463  HD3 LYS   286      38.030  25.717  65.449  1.00  0.00           H
ATOM   4464  CE  LYS   286      39.856  24.810  64.612  1.00  0.00           C
ATOM   4465  HE2 LYS   286      39.803  25.173  63.586  1.00  0.00           H
ATOM   4466  HE3 LYS   286      40.902  24.922  64.897  1.00  0.00           H
ATOM   4467  NZ  LYS   286      39.328  23.382  64.511  1.00  0.00           N
ATOM   4468  HZ1 LYS   286      38.354  23.324  64.248  1.00  0.00           H
ATOM   4469  HZ2 LYS   286      39.367  22.973  65.433  1.00  0.00           H
ATOM   4470  HZ3 LYS   286      39.809  22.891  63.771  1.00  0.00           H
ATOM   4471  C   LYS   286      42.538  29.521  66.422  1.00  0.00           C
ATOM   4472  O   LYS   286      42.101  30.287  67.221  1.00  0.00           O
ATOM   4473  N   MET   287      43.775  29.164  66.399  1.00  0.00           N
ATOM   4474  H   MET   287      44.029  28.419  65.766  1.00  0.00           H
ATOM   4475  CA  MET   287      44.888  29.751  67.189  1.00  0.00           C
ATOM   4476  HA  MET   287      44.599  29.697  68.238  1.00  0.00           H
ATOM   4477  CB  MET   287      46.233  28.932  67.051  1.00  0.00           C
ATOM   4478  HB2 MET   287      46.535  28.812  66.011  1.00  0.00           H
ATOM   4479  HB3 MET   287      47.003  29.463  67.612  1.00  0.00           H
ATOM   4480  CG  MET   287      46.185  27.546  67.695  1.00  0.00           C
ATOM   4481  HG2 MET   287      45.404  26.977  67.189  1.00  0.00           H
ATOM   4482  HG3 MET   287      47.098  27.021  67.419  1.00  0.00           H
ATOM   4483  SD  MET   287      45.632  27.389  69.365  1.00  0.00           S
ATOM   4484  CE  MET   287      46.928  28.376  70.258  1.00  0.00           C
ATOM   4485  HE1 MET   287      46.710  29.408  69.984  1.00  0.00           H
ATOM   4486  HE2 MET   287      46.875  28.165  71.325  1.00  0.00           H
ATOM   4487  HE3 MET   287      47.959  28.167  69.969  1.00  0.00           H
ATOM   4488  C   MET   287      45.215  31.202  66.973  1.00  0.00           C
ATOM   4489  O   MET   287      45.938  31.733  67.835  1.00  0.00           O
ATOM   4490  N   SER   288      44.701  31.863  65.875  1.00  0.00           N
ATOM   4491  H   SER   288      44.005  31.423  65.290  1.00  0.00           H
ATOM   4492  CA  SER   288      45.123  33.233  65.651  1.00  0.00           C
ATOM   4493  HA  SER   288      45.634  33.723  66.480  1.00  0.00           H
ATOM   4494  CB  SER   288      46.303  33.258  64.644  1.00  0.00           C
ATOM   4495  HB2 SER   288      46.545  34.313  64.528  1.00  0.00           H
ATOM   4496  HB3 SER   288      47.165  32.762  65.091  1.00  0.00           H
ATOM   4497  OG  SER   288      45.999  32.766  63.347  1.00  0.00           O
ATOM   4498  HG  SER   288      45.825  31.837  63.512  1.00  0.00           H
ATOM   4499  C   SER   288      43.981  34.171  65.074  1.00  0.00           C
ATOM   4500  O   SER   288      44.226  35.421  64.874  1.00  0.00           O
ATOM   4501  N   SER   289      42.822  33.676  64.687  1.00  0.00           N
ATOM   4502  H   SER   289      42.640  32.716  64.942  1.00  0.00           H
ATOM   4503  CA  SER   289      41.772  34.496  64.149  1.00  0.00           C
ATOM   4504  HA  SER   289      42.228  35.167  63.421  1.00  0.00           H
ATOM   4505  CB  SER   289      40.749  33.666  63.304  1.00  0.00           C
ATOM   4506  HB2 SER   289      41.336  33.147  62.546  1.00  0.00           H
ATOM   4507  HB3 SER   289      40.195  33.022  63.988  1.00  0.00           H
ATOM   4508  OG  SER   289      39.760  34.455  62.625  1.00  0.00           O
ATOM   4509  HG  SER   289      39.512  33.913  61.871  1.00  0.00           H
ATOM   4510  C   SER   289      41.154  35.419  65.242  1.00  0.00           C
ATOM   4511  O   SER   289      40.787  34.956  66.321  1.00  0.00           O
ATOM   4512  N   GLY   290      40.951  36.662  64.952  1.00  0.00           N
ATOM   4513  H   GLY   290      41.432  37.050  64.154  1.00  0.00           H
ATOM   4514  CA  GLY   290      40.138  37.626  65.620  1.00  0.00           C
ATOM   4515  HA2 GLY   290      40.550  38.019  66.549  1.00  0.00           H
ATOM   4516  HA3 GLY   290      40.076  38.451  64.909  1.00  0.00           H
ATOM   4517  C   GLY   290      38.655  37.095  65.848  1.00  0.00           C
ATOM   4518  O   GLY   290      38.033  37.494  66.822  1.00  0.00           O
ATOM   4519  N   TYR   291      38.123  36.244  65.068  1.00  0.00           N
ATOM   4520  H   TYR   291      38.664  35.937  64.273  1.00  0.00           H
ATOM   4521  CA  TYR   291      36.731  35.626  65.215  1.00  0.00           C
ATOM   4522  HA  TYR   291      36.027  36.455  65.283  1.00  0.00           H
ATOM   4523  CB  TYR   291      36.434  34.862  63.907  1.00  0.00           C
ATOM   4524  HB2 TYR   291      36.341  35.497  63.026  1.00  0.00           H
ATOM   4525  HB3 TYR   291      37.289  34.191  63.819  1.00  0.00           H
ATOM   4526  CG  TYR   291      35.127  34.096  63.958  1.00  0.00           C
ATOM   4527  CD1 TYR   291      35.133  32.705  64.270  1.00  0.00           C
ATOM   4528  HD1 TYR   291      36.076  32.225  64.482  1.00  0.00           H
ATOM   4529  CE1 TYR   291      33.916  31.985  64.231  1.00  0.00           C
ATOM   4530  HE1 TYR   291      33.781  30.945  64.488  1.00  0.00           H
ATOM   4531  CZ  TYR   291      32.708  32.680  63.918  1.00  0.00           C
ATOM   4532  OH  TYR   291      31.570  32.031  64.205  1.00  0.00           O
ATOM   4533  HH  TYR   291      31.694  31.099  64.400  1.00  0.00           H
ATOM   4534  CE2 TYR   291      32.647  34.090  63.805  1.00  0.00           C
ATOM   4535  HE2 TYR   291      31.668  34.514  63.632  1.00  0.00           H
ATOM   4536  CD2 TYR   291      33.892  34.782  63.709  1.00  0.00           C
ATOM   4537  HD2 TYR   291      33.931  35.835  63.475  1.00  0.00           H
ATOM   4538  C   TYR   291      36.483  34.810  66.477  1.00  0.00           C
ATOM   4539  O   TYR   291      35.419  34.724  67.002  1.00  0.00           O
ATOM   4540  N   TYR   292      37.495  34.276  67.127  1.00  0.00           N
ATOM   4541  H   TYR   292      38.430  34.450  66.787  1.00  0.00           H
ATOM   4542  CA  TYR   292      37.306  33.441  68.350  1.00  0.00           C
ATOM   4543  HA  TYR   292      36.270  33.103  68.324  1.00  0.00           H
ATOM   4544  CB  TYR   292      38.281  32.243  68.220  1.00  0.00           C
ATOM   4545  HB2 TYR   292      39.301  32.620  68.284  1.00  0.00           H
ATOM   4546  HB3 TYR   292      38.180  31.465  68.978  1.00  0.00           H
ATOM   4547  CG  TYR   292      38.118  31.476  66.886  1.00  0.00           C
ATOM   4548  CD1 TYR   292      37.104  30.466  66.863  1.00  0.00           C
ATOM   4549  HD1 TYR   292      36.499  30.223  67.724  1.00  0.00           H
ATOM   4550  CE1 TYR   292      36.859  29.729  65.716  1.00  0.00           C
ATOM   4551  HE1 TYR   292      36.006  29.073  65.629  1.00  0.00           H
ATOM   4552  CZ  TYR   292      37.681  29.989  64.559  1.00  0.00           C
ATOM   4553  OH  TYR   292      37.296  29.467  63.376  1.00  0.00           O
ATOM   4554  HH  TYR   292      37.591  30.075  62.694  1.00  0.00           H
ATOM   4555  CE2 TYR   292      38.745  30.887  64.581  1.00  0.00           C
ATOM   4556  HE2 TYR   292      39.369  30.966  63.703  1.00  0.00           H
ATOM   4557  CD2 TYR   292      39.011  31.574  65.763  1.00  0.00           C
ATOM   4558  HD2 TYR   292      39.934  32.131  65.815  1.00  0.00           H
ATOM   4559  C   TYR   292      37.514  34.235  69.726  1.00  0.00           C
ATOM   4560  O   TYR   292      37.244  33.679  70.807  1.00  0.00           O
ATOM   4561  N   LEU   293      38.040  35.464  69.666  1.00  0.00           N
ATOM   4562  H   LEU   293      37.862  35.880  68.763  1.00  0.00           H
ATOM   4563  CA  LEU   293      38.379  36.301  70.839  1.00  0.00           C
ATOM   4564  HA  LEU   293      39.122  35.803  71.462  1.00  0.00           H
ATOM   4565  CB  LEU   293      38.828  37.667  70.365  1.00  0.00           C
ATOM   4566  HB2 LEU   293      37.983  38.156  69.882  1.00  0.00           H
ATOM   4567  HB3 LEU   293      39.064  38.384  71.151  1.00  0.00           H
ATOM   4568  CG  LEU   293      40.117  37.585  69.431  1.00  0.00           C
ATOM   4569  HG  LEU   293      39.953  36.988  68.534  1.00  0.00           H
ATOM   4570  CD1 LEU   293      40.409  39.043  69.003  1.00  0.00           C
ATOM   4571 HD11 LEU   293      40.698  39.571  69.911  1.00  0.00           H
ATOM   4572 HD12 LEU   293      39.515  39.526  68.610  1.00  0.00           H
ATOM   4573 HD13 LEU   293      41.279  39.090  68.346  1.00  0.00           H
ATOM   4574  CD2 LEU   293      41.372  37.100  70.095  1.00  0.00           C
ATOM   4575 HD21 LEU   293      41.234  36.051  70.358  1.00  0.00           H
ATOM   4576 HD22 LEU   293      42.115  37.048  69.299  1.00  0.00           H
ATOM   4577 HD23 LEU   293      41.755  37.725  70.899  1.00  0.00           H
ATOM   4578  C   LEU   293      37.256  36.487  71.916  1.00  0.00           C
ATOM   4579  O   LEU   293      37.571  36.577  73.140  1.00  0.00           O
ATOM   4580  N   GLY   294      35.961  36.535  71.474  1.00  0.00           N
ATOM   4581  H   GLY   294      35.728  36.430  70.496  1.00  0.00           H
ATOM   4582  CA  GLY   294      34.784  36.599  72.326  1.00  0.00           C
ATOM   4583  HA2 GLY   294      34.968  37.382  73.062  1.00  0.00           H
ATOM   4584  HA3 GLY   294      33.988  36.829  71.619  1.00  0.00           H
ATOM   4585  C   GLY   294      34.549  35.252  73.056  1.00  0.00           C
ATOM   4586  O   GLY   294      34.456  35.223  74.313  1.00  0.00           O
ATOM   4587  N   GLU   295      34.551  34.110  72.340  1.00  0.00           N
ATOM   4588  H   GLU   295      34.687  34.159  71.341  1.00  0.00           H
ATOM   4589  CA  GLU   295      34.445  32.765  72.951  1.00  0.00           C
ATOM   4590  HA  GLU   295      33.645  32.805  73.690  1.00  0.00           H
ATOM   4591  CB  GLU   295      34.172  31.806  71.749  1.00  0.00           C
ATOM   4592  HB2 GLU   295      33.319  32.137  71.156  1.00  0.00           H
ATOM   4593  HB3 GLU   295      35.038  31.827  71.088  1.00  0.00           H
ATOM   4594  CG  GLU   295      33.850  30.336  71.936  1.00  0.00           C
ATOM   4595  HG2 GLU   295      33.380  29.938  71.036  1.00  0.00           H
ATOM   4596  HG3 GLU   295      34.799  29.825  72.095  1.00  0.00           H
ATOM   4597  CD  GLU   295      32.875  30.166  73.099  1.00  0.00           C
ATOM   4598  OE1 GLU   295      32.001  31.050  73.217  1.00  0.00           O
ATOM   4599  OE2 GLU   295      32.921  29.085  73.663  1.00  0.00           O
ATOM   4600  C   GLU   295      35.640  32.364  73.800  1.00  0.00           C
ATOM   4601  O   GLU   295      35.441  31.675  74.805  1.00  0.00           O
ATOM   4602  N   ILE   296      36.853  32.733  73.409  1.00  0.00           N
ATOM   4603  H   ILE   296      37.024  33.115  72.490  1.00  0.00           H
ATOM   4604  CA  ILE   296      37.980  32.540  74.240  1.00  0.00           C
ATOM   4605  HA  ILE   296      37.909  31.507  74.581  1.00  0.00           H
ATOM   4606  CB  ILE   296      39.340  32.829  73.472  1.00  0.00           C
ATOM   4607  HB  ILE   296      39.163  33.806  73.023  1.00  0.00           H
ATOM   4608  CG2 ILE   296      40.625  32.986  74.458  1.00  0.00           C
ATOM   4609 HG21 ILE   296      40.569  33.909  75.036  1.00  0.00           H
ATOM   4610 HG22 ILE   296      41.555  33.044  73.892  1.00  0.00           H
ATOM   4611 HG23 ILE   296      40.574  32.186  75.196  1.00  0.00           H
ATOM   4612  CG1 ILE   296      39.616  31.671  72.414  1.00  0.00           C
ATOM   4613 HG12 ILE   296      39.983  30.778  72.920  1.00  0.00           H
ATOM   4614 HG13 ILE   296      38.703  31.448  71.863  1.00  0.00           H
ATOM   4615  CD1 ILE   296      40.629  32.019  71.253  1.00  0.00           C
ATOM   4616 HD11 ILE   296      41.666  32.100  71.576  1.00  0.00           H
ATOM   4617 HD12 ILE   296      40.386  32.958  70.756  1.00  0.00           H
ATOM   4618 HD13 ILE   296      40.660  31.202  70.531  1.00  0.00           H
ATOM   4619  C   ILE   296      37.925  33.381  75.503  1.00  0.00           C
ATOM   4620  O   ILE   296      38.127  32.797  76.565  1.00  0.00           O
ATOM   4621  N   LEU   297      37.470  34.646  75.504  1.00  0.00           N
ATOM   4622  H   LEU   297      37.413  35.141  74.625  1.00  0.00           H
ATOM   4623  CA  LEU   297      37.263  35.423  76.706  1.00  0.00           C
ATOM   4624  HA  LEU   297      38.185  35.347  77.283  1.00  0.00           H
ATOM   4625  CB  LEU   297      36.870  36.909  76.338  1.00  0.00           C
ATOM   4626  HB2 LEU   297      37.774  37.312  75.884  1.00  0.00           H
ATOM   4627  HB3 LEU   297      36.138  36.857  75.531  1.00  0.00           H
ATOM   4628  CG  LEU   297      36.433  37.874  77.462  1.00  0.00           C
ATOM   4629  HG  LEU   297      35.708  37.402  78.126  1.00  0.00           H
ATOM   4630  CD1 LEU   297      37.587  38.398  78.384  1.00  0.00           C
ATOM   4631 HD11 LEU   297      37.313  39.266  78.985  1.00  0.00           H
ATOM   4632 HD12 LEU   297      38.445  38.714  77.790  1.00  0.00           H
ATOM   4633 HD13 LEU   297      37.906  37.673  79.133  1.00  0.00           H
ATOM   4634  CD2 LEU   297      35.881  39.218  76.967  1.00  0.00           C
ATOM   4635 HD21 LEU   297      35.420  39.749  77.799  1.00  0.00           H
ATOM   4636 HD22 LEU   297      36.634  39.915  76.604  1.00  0.00           H
ATOM   4637 HD23 LEU   297      35.155  38.982  76.189  1.00  0.00           H
ATOM   4638  C   LEU   297      36.135  34.753  77.596  1.00  0.00           C
ATOM   4639  O   LEU   297      36.236  34.667  78.831  1.00  0.00           O
ATOM   4640  N   ARG   298      34.967  34.435  77.052  1.00  0.00           N
ATOM   4641  H   ARG   298      34.958  34.545  76.047  1.00  0.00           H
ATOM   4642  CA  ARG   298      33.818  33.897  77.702  1.00  0.00           C
ATOM   4643  HA  ARG   298      33.384  34.647  78.363  1.00  0.00           H
ATOM   4644  CB  ARG   298      32.707  33.492  76.705  1.00  0.00           C
ATOM   4645  HB2 ARG   298      32.431  34.254  75.977  1.00  0.00           H
ATOM   4646  HB3 ARG   298      33.125  32.741  76.034  1.00  0.00           H
ATOM   4647  CG  ARG   298      31.406  32.969  77.326  1.00  0.00           C
ATOM   4648  HG2 ARG   298      31.652  32.247  78.104  1.00  0.00           H
ATOM   4649  HG3 ARG   298      30.861  33.799  77.774  1.00  0.00           H
ATOM   4650  CD  ARG   298      30.473  32.397  76.262  1.00  0.00           C
ATOM   4651  HD2 ARG   298      29.540  32.324  76.821  1.00  0.00           H
ATOM   4652  HD3 ARG   298      30.332  33.219  75.560  1.00  0.00           H
ATOM   4653  NE  ARG   298      30.934  31.121  75.661  1.00  0.00           N
ATOM   4654  HE  ARG   298      31.123  31.050  74.672  1.00  0.00           H
ATOM   4655  CZ  ARG   298      30.753  29.886  76.263  1.00  0.00           C
ATOM   4656  NH1 ARG   298      30.031  29.790  77.378  1.00  0.00           N
ATOM   4657 HH11 ARG   298      29.486  30.574  77.706  1.00  0.00           H
ATOM   4658 HH12 ARG   298      30.131  28.981  77.974  1.00  0.00           H
ATOM   4659  NH2 ARG   298      31.314  28.839  75.724  1.00  0.00           N
ATOM   4660 HH21 ARG   298      31.961  28.988  74.963  1.00  0.00           H
ATOM   4661 HH22 ARG   298      30.917  27.930  75.916  1.00  0.00           H
ATOM   4662  C   ARG   298      34.163  32.667  78.582  1.00  0.00           C
ATOM   4663  O   ARG   298      33.774  32.571  79.717  1.00  0.00           O
ATOM   4664  N   LEU   299      35.036  31.848  78.029  1.00  0.00           N
ATOM   4665  H   LEU   299      35.212  31.956  77.041  1.00  0.00           H
ATOM   4666  CA  LEU   299      35.558  30.681  78.648  1.00  0.00           C
ATOM   4667  HA  LEU   299      34.709  30.154  79.080  1.00  0.00           H
ATOM   4668  CB  LEU   299      35.935  29.657  77.501  1.00  0.00           C
ATOM   4669  HB2 LEU   299      36.527  30.229  76.789  1.00  0.00           H
ATOM   4670  HB3 LEU   299      36.626  28.926  77.920  1.00  0.00           H
ATOM   4671  CG  LEU   299      34.821  28.850  76.721  1.00  0.00           C
ATOM   4672  HG  LEU   299      34.107  29.544  76.278  1.00  0.00           H
ATOM   4673  CD1 LEU   299      35.534  28.036  75.640  1.00  0.00           C
ATOM   4674 HD11 LEU   299      36.015  28.691  74.913  1.00  0.00           H
ATOM   4675 HD12 LEU   299      34.752  27.536  75.069  1.00  0.00           H
ATOM   4676 HD13 LEU   299      36.233  27.321  76.072  1.00  0.00           H
ATOM   4677  CD2 LEU   299      34.113  27.816  77.587  1.00  0.00           C
ATOM   4678 HD21 LEU   299      33.773  28.291  78.508  1.00  0.00           H
ATOM   4679 HD22 LEU   299      33.405  27.284  76.951  1.00  0.00           H
ATOM   4680 HD23 LEU   299      34.853  27.147  78.026  1.00  0.00           H
ATOM   4681  C   LEU   299      36.567  30.976  79.718  1.00  0.00           C
ATOM   4682  O   LEU   299      36.525  30.386  80.801  1.00  0.00           O
ATOM   4683  N   ALA   300      37.442  32.033  79.586  1.00  0.00           N
ATOM   4684  H   ALA   300      37.377  32.575  78.736  1.00  0.00           H
ATOM   4685  CA  ALA   300      38.333  32.485  80.715  1.00  0.00           C
ATOM   4686  HA  ALA   300      38.772  31.555  81.077  1.00  0.00           H
ATOM   4687  CB  ALA   300      39.355  33.451  80.199  1.00  0.00           C
ATOM   4688  HB1 ALA   300      39.656  33.136  79.200  1.00  0.00           H
ATOM   4689  HB2 ALA   300      40.166  33.433  80.928  1.00  0.00           H
ATOM   4690  HB3 ALA   300      38.961  34.462  80.100  1.00  0.00           H
ATOM   4691  C   ALA   300      37.561  33.080  81.885  1.00  0.00           C
ATOM   4692  O   ALA   300      37.864  32.911  83.041  1.00  0.00           O
ATOM   4693  N   LEU   301      36.437  33.680  81.558  1.00  0.00           N
ATOM   4694  H   LEU   301      36.194  33.771  80.582  1.00  0.00           H
ATOM   4695  CA  LEU   301      35.358  34.237  82.497  1.00  0.00           C
ATOM   4696  HA  LEU   301      35.831  34.814  83.292  1.00  0.00           H
ATOM   4697  CB  LEU   301      34.420  35.108  81.728  1.00  0.00           C
ATOM   4698  HB2 LEU   301      34.418  34.768  80.693  1.00  0.00           H
ATOM   4699  HB3 LEU   301      33.402  34.972  82.094  1.00  0.00           H
ATOM   4700  CG  LEU   301      34.729  36.628  81.739  1.00  0.00           C
ATOM   4701  HG  LEU   301      34.733  37.117  82.713  1.00  0.00           H
ATOM   4702  CD1 LEU   301      36.082  36.970  81.145  1.00  0.00           C
ATOM   4703 HD11 LEU   301      36.291  38.039  81.203  1.00  0.00           H
ATOM   4704 HD12 LEU   301      36.090  36.672  80.097  1.00  0.00           H
ATOM   4705 HD13 LEU   301      36.872  36.351  81.570  1.00  0.00           H
ATOM   4706  CD2 LEU   301      33.613  37.385  80.925  1.00  0.00           C
ATOM   4707 HD21 LEU   301      32.693  36.949  81.316  1.00  0.00           H
ATOM   4708 HD22 LEU   301      33.580  38.448  81.157  1.00  0.00           H
ATOM   4709 HD23 LEU   301      33.850  37.296  79.865  1.00  0.00           H
ATOM   4710  C   LEU   301      34.628  33.037  83.063  1.00  0.00           C
ATOM   4711  O   LEU   301      34.416  33.053  84.281  1.00  0.00           O
ATOM   4712  N   MET   302      34.126  32.056  82.379  1.00  0.00           N
ATOM   4713  H   MET   302      34.115  32.146  81.373  1.00  0.00           H
ATOM   4714  CA  MET   302      33.391  30.913  82.949  1.00  0.00           C
ATOM   4715  HA  MET   302      32.611  31.296  83.608  1.00  0.00           H
ATOM   4716  CB  MET   302      32.764  30.125  81.820  1.00  0.00           C
ATOM   4717  HB2 MET   302      32.063  30.689  81.204  1.00  0.00           H
ATOM   4718  HB3 MET   302      33.521  29.830  81.094  1.00  0.00           H
ATOM   4719  CG  MET   302      32.052  28.793  82.276  1.00  0.00           C
ATOM   4720  HG2 MET   302      31.858  28.252  81.349  1.00  0.00           H
ATOM   4721  HG3 MET   302      32.660  28.043  82.778  1.00  0.00           H
ATOM   4722  SD  MET   302      30.406  28.997  82.992  1.00  0.00           S
ATOM   4723  CE  MET   302      29.453  29.237  81.516  1.00  0.00           C
ATOM   4724  HE1 MET   302      29.776  30.135  80.989  1.00  0.00           H
ATOM   4725  HE2 MET   302      29.527  28.351  80.885  1.00  0.00           H
ATOM   4726  HE3 MET   302      28.428  29.417  81.838  1.00  0.00           H
ATOM   4727  C   MET   302      34.254  30.053  83.968  1.00  0.00           C
ATOM   4728  O   MET   302      33.789  29.624  84.992  1.00  0.00           O
ATOM   4729  N   ASP   303      35.502  29.811  83.628  1.00  0.00           N
ATOM   4730  H   ASP   303      35.907  30.157  82.769  1.00  0.00           H
ATOM   4731  CA  ASP   303      36.427  29.252  84.506  1.00  0.00           C
ATOM   4732  HA  ASP   303      36.160  28.249  84.838  1.00  0.00           H
ATOM   4733  CB  ASP   303      37.772  29.207  83.914  1.00  0.00           C
ATOM   4734  HB2 ASP   303      37.975  30.029  83.229  1.00  0.00           H
ATOM   4735  HB3 ASP   303      38.345  29.189  84.842  1.00  0.00           H
ATOM   4736  CG  ASP   303      38.087  27.940  83.188  1.00  0.00           C
ATOM   4737  OD1 ASP   303      39.288  27.852  82.872  1.00  0.00           O
ATOM   4738  OD2 ASP   303      37.222  27.038  82.984  1.00  0.00           O
ATOM   4739  C   ASP   303      36.472  30.043  85.814  1.00  0.00           C
ATOM   4740  O   ASP   303      36.415  29.464  86.868  1.00  0.00           O
ATOM   4741  N   MET   304      36.633  31.316  85.688  1.00  0.00           N
ATOM   4742  H   MET   304      36.830  31.730  84.788  1.00  0.00           H
ATOM   4743  CA  MET   304      36.612  32.233  86.830  1.00  0.00           C
ATOM   4744  HA  MET   304      37.280  31.695  87.502  1.00  0.00           H
ATOM   4745  CB  MET   304      37.085  33.646  86.516  1.00  0.00           C
ATOM   4746  HB2 MET   304      36.495  34.181  85.772  1.00  0.00           H
ATOM   4747  HB3 MET   304      36.974  34.357  87.336  1.00  0.00           H
ATOM   4748  CG  MET   304      38.605  33.630  86.194  1.00  0.00           C
ATOM   4749  HG2 MET   304      38.793  32.634  85.792  1.00  0.00           H
ATOM   4750  HG3 MET   304      38.893  34.392  85.472  1.00  0.00           H
ATOM   4751  SD  MET   304      39.725  33.878  87.651  1.00  0.00           S
ATOM   4752  CE  MET   304      39.464  35.602  87.937  1.00  0.00           C
ATOM   4753  HE1 MET   304      38.523  35.776  88.458  1.00  0.00           H
ATOM   4754  HE2 MET   304      40.262  36.063  88.518  1.00  0.00           H
ATOM   4755  HE3 MET   304      39.499  36.081  86.958  1.00  0.00           H
ATOM   4756  C   MET   304      35.359  32.331  87.672  1.00  0.00           C
ATOM   4757  O   MET   304      35.436  32.420  88.921  1.00  0.00           O
ATOM   4758  N   TYR   305      34.182  32.159  87.017  1.00  0.00           N
ATOM   4759  H   TYR   305      34.201  32.098  86.009  1.00  0.00           H
ATOM   4760  CA  TYR   305      32.944  31.842  87.733  1.00  0.00           C
ATOM   4761  HA  TYR   305      32.855  32.565  88.544  1.00  0.00           H
ATOM   4762  CB  TYR   305      31.823  32.098  86.697  1.00  0.00           C
ATOM   4763  HB2 TYR   305      31.744  33.172  86.534  1.00  0.00           H
ATOM   4764  HB3 TYR   305      32.181  31.736  85.734  1.00  0.00           H
ATOM   4765  CG  TYR   305      30.514  31.440  87.058  1.00  0.00           C
ATOM   4766  CD1 TYR   305      29.773  32.079  88.110  1.00  0.00           C
ATOM   4767  HD1 TYR   305      30.013  33.050  88.518  1.00  0.00           H
ATOM   4768  CE1 TYR   305      28.654  31.332  88.573  1.00  0.00           C
ATOM   4769  HE1 TYR   305      27.943  31.814  89.228  1.00  0.00           H
ATOM   4770  CZ  TYR   305      28.305  30.129  88.074  1.00  0.00           C
ATOM   4771  OH  TYR   305      27.284  29.373  88.573  1.00  0.00           O
ATOM   4772  HH  TYR   305      26.546  29.230  87.975  1.00  0.00           H
ATOM   4773  CE2 TYR   305      29.001  29.575  86.996  1.00  0.00           C
ATOM   4774  HE2 TYR   305      28.734  28.641  86.525  1.00  0.00           H
ATOM   4775  CD2 TYR   305      30.153  30.261  86.486  1.00  0.00           C
ATOM   4776  HD2 TYR   305      30.709  29.849  85.658  1.00  0.00           H
ATOM   4777  C   TYR   305      32.789  30.462  88.473  1.00  0.00           C
ATOM   4778  O   TYR   305      32.275  30.461  89.561  1.00  0.00           O
ATOM   4779  N   LYS   306      33.185  29.350  87.838  1.00  0.00           N
ATOM   4780  H   LYS   306      33.521  29.489  86.897  1.00  0.00           H
ATOM   4781  CA  LYS   306      33.269  27.999  88.428  1.00  0.00           C
ATOM   4782  HA  LYS   306      32.270  27.678  88.723  1.00  0.00           H
ATOM   4783  CB  LYS   306      33.670  26.981  87.302  1.00  0.00           C
ATOM   4784  HB2 LYS   306      34.557  27.389  86.816  1.00  0.00           H
ATOM   4785  HB3 LYS   306      33.896  26.036  87.796  1.00  0.00           H
ATOM   4786  CG  LYS   306      32.484  26.808  86.357  1.00  0.00           C
ATOM   4787  HG2 LYS   306      31.612  26.412  86.879  1.00  0.00           H
ATOM   4788  HG3 LYS   306      32.251  27.777  85.916  1.00  0.00           H
ATOM   4789  CD  LYS   306      32.916  25.873  85.228  1.00  0.00           C
ATOM   4790  HD2 LYS   306      33.498  26.479  84.534  1.00  0.00           H
ATOM   4791  HD3 LYS   306      33.390  24.943  85.542  1.00  0.00           H
ATOM   4792  CE  LYS   306      31.695  25.535  84.477  1.00  0.00           C
ATOM   4793  HE2 LYS   306      30.989  24.923  85.040  1.00  0.00           H
ATOM   4794  HE3 LYS   306      31.198  26.450  84.155  1.00  0.00           H
ATOM   4795  NZ  LYS   306      32.146  24.698  83.296  1.00  0.00           N
ATOM   4796  HZ1 LYS   306      32.751  25.221  82.678  1.00  0.00           H
ATOM   4797  HZ2 LYS   306      31.402  24.385  82.687  1.00  0.00           H
ATOM   4798  HZ3 LYS   306      32.613  23.831  83.521  1.00  0.00           H
ATOM   4799  C   LYS   306      34.217  28.040  89.675  1.00  0.00           C
ATOM   4800  O   LYS   306      34.033  27.152  90.455  1.00  0.00           O
ATOM   4801  N   GLN   307      35.118  29.061  89.827  1.00  0.00           N
ATOM   4802  H   GLN   307      35.119  29.657  89.011  1.00  0.00           H
ATOM   4803  CA  GLN   307      36.046  29.304  90.931  1.00  0.00           C
ATOM   4804  HA  GLN   307      36.090  28.369  91.489  1.00  0.00           H
ATOM   4805  CB  GLN   307      37.446  29.473  90.310  1.00  0.00           C
ATOM   4806  HB2 GLN   307      37.420  30.323  89.628  1.00  0.00           H
ATOM   4807  HB3 GLN   307      38.132  29.770  91.103  1.00  0.00           H
ATOM   4808  CG  GLN   307      37.994  28.245  89.585  1.00  0.00           C
ATOM   4809  HG2 GLN   307      37.999  27.324  90.166  1.00  0.00           H
ATOM   4810  HG3 GLN   307      37.338  28.050  88.736  1.00  0.00           H
ATOM   4811  CD  GLN   307      39.413  28.548  89.058  1.00  0.00           C
ATOM   4812  OE1 GLN   307      40.345  29.004  89.717  1.00  0.00           O
ATOM   4813  NE2 GLN   307      39.573  28.395  87.733  1.00  0.00           N
ATOM   4814 HE21 GLN   307      40.380  28.805  87.284  1.00  0.00           H
ATOM   4815 HE22 GLN   307      38.845  28.020  87.142  1.00  0.00           H
ATOM   4816  C   GLN   307      35.720  30.317  91.955  1.00  0.00           C
ATOM   4817  O   GLN   307      36.454  30.350  92.921  1.00  0.00           O
ATOM   4818  N   GLY   308      34.675  31.123  91.861  1.00  0.00           N
ATOM   4819  H   GLY   308      34.054  31.051  91.068  1.00  0.00           H
ATOM   4820  CA  GLY   308      34.148  32.099  92.945  1.00  0.00           C
ATOM   4821  HA2 GLY   308      33.060  32.131  93.003  1.00  0.00           H
ATOM   4822  HA3 GLY   308      34.406  31.688  93.921  1.00  0.00           H
ATOM   4823  C   GLY   308      34.689  33.511  92.806  1.00  0.00           C
ATOM   4824  O   GLY   308      34.446  34.317  93.766  1.00  0.00           O
ATOM   4825  N   PHE   309      35.494  33.819  91.792  1.00  0.00           N
ATOM   4826  H   PHE   309      35.561  33.136  91.050  1.00  0.00           H
ATOM   4827  CA  PHE   309      36.241  35.087  91.714  1.00  0.00           C
ATOM   4828  HA  PHE   309      36.470  35.440  92.720  1.00  0.00           H
ATOM   4829  CB  PHE   309      37.566  34.798  90.993  1.00  0.00           C
ATOM   4830  HB2 PHE   309      37.327  34.169  90.136  1.00  0.00           H
ATOM   4831  HB3 PHE   309      37.951  35.758  90.647  1.00  0.00           H
ATOM   4832  CG  PHE   309      38.597  34.026  91.810  1.00  0.00           C
ATOM   4833  CD1 PHE   309      38.676  32.621  91.884  1.00  0.00           C
ATOM   4834  HD1 PHE   309      37.938  32.171  91.235  1.00  0.00           H
ATOM   4835  CE1 PHE   309      39.704  31.907  92.585  1.00  0.00           C
ATOM   4836  HE1 PHE   309      39.678  30.837  92.730  1.00  0.00           H
ATOM   4837  CZ  PHE   309      40.619  32.661  93.357  1.00  0.00           C
ATOM   4838  HZ  PHE   309      41.414  32.193  93.920  1.00  0.00           H
ATOM   4839  CE2 PHE   309      40.515  34.114  93.385  1.00  0.00           C
ATOM   4840  HE2 PHE   309      41.312  34.618  93.911  1.00  0.00           H
ATOM   4841  CD2 PHE   309      39.615  34.722  92.513  1.00  0.00           C
ATOM   4842  HD2 PHE   309      39.603  35.802  92.550  1.00  0.00           H
ATOM   4843  C   PHE   309      35.579  36.237  91.005  1.00  0.00           C
ATOM   4844  O   PHE   309      35.921  37.402  91.232  1.00  0.00           O
ATOM   4845  N   ILE   310      34.672  35.920  90.097  1.00  0.00           N
ATOM   4846  H   ILE   310      34.528  34.963  89.804  1.00  0.00           H
ATOM   4847  CA  ILE   310      33.711  36.759  89.436  1.00  0.00           C
ATOM   4848  HA  ILE   310      33.598  37.648  90.055  1.00  0.00           H
ATOM   4849  CB  ILE   310      34.234  37.043  87.992  1.00  0.00           C
ATOM   4850  HB  ILE   310      33.585  37.795  87.542  1.00  0.00           H
ATOM   4851  CG2 ILE   310      35.683  37.665  88.001  1.00  0.00           C
ATOM   4852 HG21 ILE   310      35.716  38.522  88.675  1.00  0.00           H
ATOM   4853 HG22 ILE   310      36.107  37.953  87.039  1.00  0.00           H
ATOM   4854 HG23 ILE   310      36.416  36.973  88.415  1.00  0.00           H
ATOM   4855  CG1 ILE   310      34.020  35.917  87.014  1.00  0.00           C
ATOM   4856 HG12 ILE   310      34.801  35.172  87.170  1.00  0.00           H
ATOM   4857 HG13 ILE   310      33.031  35.459  87.042  1.00  0.00           H
ATOM   4858  CD1 ILE   310      34.242  36.379  85.547  1.00  0.00           C
ATOM   4859 HD11 ILE   310      33.518  37.107  85.183  1.00  0.00           H
ATOM   4860 HD12 ILE   310      34.294  35.483  84.930  1.00  0.00           H
ATOM   4861 HD13 ILE   310      35.248  36.798  85.506  1.00  0.00           H
ATOM   4862  C   ILE   310      32.272  36.239  89.435  1.00  0.00           C
ATOM   4863  O   ILE   310      32.002  35.073  89.715  1.00  0.00           O
ATOM   4864  N   PHE   311      31.277  37.084  89.095  1.00  0.00           N
ATOM   4865  H   PHE   311      31.521  38.049  88.921  1.00  0.00           H
ATOM   4866  CA  PHE   311      29.912  36.678  88.753  1.00  0.00           C
ATOM   4867  HA  PHE   311      29.321  37.593  88.711  1.00  0.00           H
ATOM   4868  CB  PHE   311      29.948  36.149  87.349  1.00  0.00           C
ATOM   4869  HB2 PHE   311      30.453  35.185  87.429  1.00  0.00           H
ATOM   4870  HB3 PHE   311      28.898  35.889  87.212  1.00  0.00           H
ATOM   4871  CG  PHE   311      30.400  36.943  86.133  1.00  0.00           C
ATOM   4872  CD1 PHE   311      30.894  38.274  86.259  1.00  0.00           C
ATOM   4873  HD1 PHE   311      30.914  38.769  87.219  1.00  0.00           H
ATOM   4874  CE1 PHE   311      31.259  38.962  85.063  1.00  0.00           C
ATOM   4875  HE1 PHE   311      31.531  40.008  85.049  1.00  0.00           H
ATOM   4876  CZ  PHE   311      31.213  38.322  83.818  1.00  0.00           C
ATOM   4877  HZ  PHE   311      31.473  38.908  82.950  1.00  0.00           H
ATOM   4878  CE2 PHE   311      30.702  37.014  83.698  1.00  0.00           C
ATOM   4879  HE2 PHE   311      30.646  36.628  82.691  1.00  0.00           H
ATOM   4880  CD2 PHE   311      30.391  36.330  84.838  1.00  0.00           C
ATOM   4881  HD2 PHE   311      29.985  35.330  84.801  1.00  0.00           H
ATOM   4882  C   PHE   311      29.180  35.770  89.788  1.00  0.00           C
ATOM   4883  O   PHE   311      28.442  34.895  89.357  1.00  0.00           O
ATOM   4884  N   LYS   312      29.283  36.105  91.118  1.00  0.00           N
ATOM   4885  H   LYS   312      29.837  36.870  91.475  1.00  0.00           H
ATOM   4886  CA  LYS   312      28.598  35.288  92.106  1.00  0.00           C
ATOM   4887  HA  LYS   312      28.762  34.228  91.920  1.00  0.00           H
ATOM   4888  CB  LYS   312      29.131  35.640  93.483  1.00  0.00           C
ATOM   4889  HB2 LYS   312      28.880  36.689  93.639  1.00  0.00           H
ATOM   4890  HB3 LYS   312      28.697  35.068  94.303  1.00  0.00           H
ATOM   4891  CG  LYS   312      30.718  35.498  93.701  1.00  0.00           C
ATOM   4892  HG2 LYS   312      30.951  34.469  93.426  1.00  0.00           H
ATOM   4893  HG3 LYS   312      31.294  36.163  93.058  1.00  0.00           H
ATOM   4894  CD  LYS   312      31.217  35.625  95.146  1.00  0.00           C
ATOM   4895  HD2 LYS   312      32.275  35.882  95.093  1.00  0.00           H
ATOM   4896  HD3 LYS   312      30.533  36.383  95.527  1.00  0.00           H
ATOM   4897  CE  LYS   312      30.952  34.505  96.099  1.00  0.00           C
ATOM   4898  HE2 LYS   312      31.359  34.809  97.063  1.00  0.00           H
ATOM   4899  HE3 LYS   312      29.886  34.278  96.105  1.00  0.00           H
ATOM   4900  NZ  LYS   312      31.512  33.238  95.709  1.00  0.00           N
ATOM   4901  HZ1 LYS   312      32.513  33.196  95.579  1.00  0.00           H
ATOM   4902  HZ2 LYS   312      31.058  32.881  94.881  1.00  0.00           H
ATOM   4903  HZ3 LYS   312      31.339  32.618  96.487  1.00  0.00           H
ATOM   4904  C   LYS   312      27.171  35.494  91.979  1.00  0.00           C
ATOM   4905  O   LYS   312      26.751  36.572  91.699  1.00  0.00           O
ATOM   4906  N   ASN   313      26.435  34.357  92.038  1.00  0.00           N
ATOM   4907  H   ASN   313      26.787  33.466  92.357  1.00  0.00           H
ATOM   4908  CA  ASN   313      24.947  34.185  92.026  1.00  0.00           C
ATOM   4909  HA  ASN   313      24.794  33.107  92.068  1.00  0.00           H
ATOM   4910  CB  ASN   313      24.421  34.731  93.395  1.00  0.00           C
ATOM   4911  HB2 ASN   313      24.438  35.817  93.488  1.00  0.00           H
ATOM   4912  HB3 ASN   313      23.378  34.430  93.498  1.00  0.00           H
ATOM   4913  CG  ASN   313      25.142  34.149  94.666  1.00  0.00           C
ATOM   4914  OD1 ASN   313      25.208  32.924  94.879  1.00  0.00           O
ATOM   4915  ND2 ASN   313      25.872  34.982  95.311  1.00  0.00           N
ATOM   4916 HD21 ASN   313      26.010  35.972  95.158  1.00  0.00           H
ATOM   4917 HD22 ASN   313      25.985  34.732  96.283  1.00  0.00           H
ATOM   4918  C   ASN   313      24.219  34.852  90.884  1.00  0.00           C
ATOM   4919  O   ASN   313      22.983  34.971  90.872  1.00  0.00           O
ATOM   4920  N   GLN   314      24.893  35.293  89.825  1.00  0.00           N
ATOM   4921  H   GLN   314      25.902  35.255  89.806  1.00  0.00           H
ATOM   4922  CA  GLN   314      24.264  35.820  88.587  1.00  0.00           C
ATOM   4923  HA  GLN   314      23.583  36.620  88.877  1.00  0.00           H
ATOM   4924  CB  GLN   314      25.365  36.506  87.703  1.00  0.00           C
ATOM   4925  HB2 GLN   314      26.022  35.672  87.457  1.00  0.00           H
ATOM   4926  HB3 GLN   314      24.957  36.865  86.758  1.00  0.00           H
ATOM   4927  CG  GLN   314      26.229  37.609  88.351  1.00  0.00           C
ATOM   4928  HG2 GLN   314      26.788  37.172  89.179  1.00  0.00           H
ATOM   4929  HG3 GLN   314      26.973  38.012  87.665  1.00  0.00           H
ATOM   4930  CD  GLN   314      25.289  38.742  88.855  1.00  0.00           C
ATOM   4931  OE1 GLN   314      24.654  39.501  88.110  1.00  0.00           O
ATOM   4932  NE2 GLN   314      25.060  38.775  90.176  1.00  0.00           N
ATOM   4933 HE21 GLN   314      24.381  39.397  90.591  1.00  0.00           H
ATOM   4934 HE22 GLN   314      25.678  38.241  90.772  1.00  0.00           H
ATOM   4935  C   GLN   314      23.509  34.801  87.780  1.00  0.00           C
ATOM   4936  O   GLN   314      23.962  33.680  87.707  1.00  0.00           O
ATOM   4937  N   ASP   315      22.363  35.095  87.098  1.00  0.00           N
ATOM   4938  H   ASP   315      22.015  36.043  87.065  1.00  0.00           H
ATOM   4939  CA  ASP   315      21.784  34.155  86.101  1.00  0.00           C
ATOM   4940  HA  ASP   315      21.865  33.207  86.633  1.00  0.00           H
ATOM   4941  CB  ASP   315      20.315  34.461  85.675  1.00  0.00           C
ATOM   4942  HB2 ASP   315      19.729  34.283  86.578  1.00  0.00           H
ATOM   4943  HB3 ASP   315      20.069  35.429  85.240  1.00  0.00           H
ATOM   4944  CG  ASP   315      19.703  33.491  84.634  1.00  0.00           C
ATOM   4945  OD1 ASP   315      20.332  32.528  84.214  1.00  0.00           O
ATOM   4946  OD2 ASP   315      18.564  33.737  84.177  1.00  0.00           O
ATOM   4947  C   ASP   315      22.749  34.002  84.882  1.00  0.00           C
ATOM   4948  O   ASP   315      23.012  34.831  84.016  1.00  0.00           O
ATOM   4949  N   LEU   316      23.365  32.775  84.791  1.00  0.00           N
ATOM   4950  H   LEU   316      23.229  32.109  85.537  1.00  0.00           H
ATOM   4951  CA  LEU   316      24.345  32.458  83.727  1.00  0.00           C
ATOM   4952  HA  LEU   316      24.632  33.273  83.063  1.00  0.00           H
ATOM   4953  CB  LEU   316      25.526  31.787  84.426  1.00  0.00           C
ATOM   4954  HB2 LEU   316      25.231  31.422  85.410  1.00  0.00           H
ATOM   4955  HB3 LEU   316      25.770  30.892  83.856  1.00  0.00           H
ATOM   4956  CG  LEU   316      26.755  32.753  84.462  1.00  0.00           C
ATOM   4957  HG  LEU   316      26.903  33.192  83.475  1.00  0.00           H
ATOM   4958  CD1 LEU   316      26.684  33.850  85.469  1.00  0.00           C
ATOM   4959 HD11 LEU   316      25.920  34.553  85.136  1.00  0.00           H
ATOM   4960 HD12 LEU   316      27.561  34.477  85.309  1.00  0.00           H
ATOM   4961 HD13 LEU   316      26.604  33.520  86.505  1.00  0.00           H
ATOM   4962  CD2 LEU   316      28.024  31.989  84.883  1.00  0.00           C
ATOM   4963 HD21 LEU   316      27.718  31.627  85.864  1.00  0.00           H
ATOM   4964 HD22 LEU   316      28.364  31.268  84.138  1.00  0.00           H
ATOM   4965 HD23 LEU   316      28.848  32.684  85.046  1.00  0.00           H
ATOM   4966  C   LEU   316      23.760  31.413  82.640  1.00  0.00           C
ATOM   4967  O   LEU   316      24.521  31.044  81.755  1.00  0.00           O
ATOM   4968  N   SER   317      22.462  31.011  82.612  1.00  0.00           N
ATOM   4969  H   SER   317      21.834  31.515  83.222  1.00  0.00           H
ATOM   4970  CA  SER   317      21.877  30.070  81.661  1.00  0.00           C
ATOM   4971  HA  SER   317      22.447  29.153  81.813  1.00  0.00           H
ATOM   4972  CB  SER   317      20.436  29.790  82.078  1.00  0.00           C
ATOM   4973  HB2 SER   317      20.010  29.074  81.376  1.00  0.00           H
ATOM   4974  HB3 SER   317      20.539  29.330  83.061  1.00  0.00           H
ATOM   4975  OG  SER   317      19.622  30.953  82.255  1.00  0.00           O
ATOM   4976  HG  SER   317      19.900  31.374  83.072  1.00  0.00           H
ATOM   4977  C   SER   317      21.942  30.498  80.177  1.00  0.00           C
ATOM   4978  O   SER   317      21.685  29.709  79.298  1.00  0.00           O
ATOM   4979  N   LYS   318      22.133  31.822  79.894  1.00  0.00           N
ATOM   4980  H   LYS   318      22.276  32.551  80.579  1.00  0.00           H
ATOM   4981  CA  LYS   318      22.462  32.130  78.502  1.00  0.00           C
ATOM   4982  HA  LYS   318      22.111  31.404  77.768  1.00  0.00           H
ATOM   4983  CB  LYS   318      21.618  33.409  78.127  1.00  0.00           C
ATOM   4984  HB2 LYS   318      20.551  33.232  78.258  1.00  0.00           H
ATOM   4985  HB3 LYS   318      21.752  34.246  78.813  1.00  0.00           H
ATOM   4986  CG  LYS   318      21.806  33.807  76.684  1.00  0.00           C
ATOM   4987  HG2 LYS   318      22.885  33.936  76.606  1.00  0.00           H
ATOM   4988  HG3 LYS   318      21.445  33.040  76.000  1.00  0.00           H
ATOM   4989  CD  LYS   318      21.188  35.165  76.287  1.00  0.00           C
ATOM   4990  HD2 LYS   318      20.113  35.149  76.465  1.00  0.00           H
ATOM   4991  HD3 LYS   318      21.535  35.962  76.945  1.00  0.00           H
ATOM   4992  CE  LYS   318      21.477  35.450  74.843  1.00  0.00           C
ATOM   4993  HE2 LYS   318      22.547  35.380  74.649  1.00  0.00           H
ATOM   4994  HE3 LYS   318      21.000  34.653  74.272  1.00  0.00           H
ATOM   4995  NZ  LYS   318      21.035  36.819  74.547  1.00  0.00           N
ATOM   4996  HZ1 LYS   318      20.032  36.940  74.575  1.00  0.00           H
ATOM   4997  HZ2 LYS   318      21.299  37.093  73.612  1.00  0.00           H
ATOM   4998  HZ3 LYS   318      21.405  37.566  75.117  1.00  0.00           H
ATOM   4999  C   LYS   318      23.986  32.232  78.208  1.00  0.00           C
ATOM   5000  O   LYS   318      24.454  31.882  77.204  1.00  0.00           O
ATOM   5001  N   PHE   319      24.744  32.837  79.125  1.00  0.00           N
ATOM   5002  H   PHE   319      24.262  33.123  79.966  1.00  0.00           H
ATOM   5003  CA  PHE   319      26.176  32.870  79.156  1.00  0.00           C
ATOM   5004  HA  PHE   319      26.571  33.463  78.331  1.00  0.00           H
ATOM   5005  CB  PHE   319      26.480  33.677  80.380  1.00  0.00           C
ATOM   5006  HB2 PHE   319      25.881  34.588  80.413  1.00  0.00           H
ATOM   5007  HB3 PHE   319      26.194  33.122  81.274  1.00  0.00           H
ATOM   5008  CG  PHE   319      27.938  34.122  80.486  1.00  0.00           C
ATOM   5009  CD1 PHE   319      28.249  35.364  79.913  1.00  0.00           C
ATOM   5010  HD1 PHE   319      27.393  35.939  79.594  1.00  0.00           H
ATOM   5011  CE1 PHE   319      29.501  35.814  79.633  1.00  0.00           C
ATOM   5012  HE1 PHE   319      29.632  36.764  79.134  1.00  0.00           H
ATOM   5013  CZ  PHE   319      30.587  35.006  80.037  1.00  0.00           C
ATOM   5014  HZ  PHE   319      31.632  35.247  79.913  1.00  0.00           H
ATOM   5015  CE2 PHE   319      30.369  33.793  80.601  1.00  0.00           C
ATOM   5016  HE2 PHE   319      31.130  33.044  80.772  1.00  0.00           H
ATOM   5017  CD2 PHE   319      29.094  33.356  80.770  1.00  0.00           C
ATOM   5018  HD2 PHE   319      28.901  32.325  81.026  1.00  0.00           H
ATOM   5019  C   PHE   319      26.897  31.529  79.107  1.00  0.00           C
ATOM   5020  O   PHE   319      28.013  31.438  78.675  1.00  0.00           O
ATOM   5021  N   ASP   320      26.145  30.479  79.403  1.00  0.00           N
ATOM   5022  H   ASP   320      25.389  30.733  80.023  1.00  0.00           H
ATOM   5023  CA  ASP   320      26.480  29.048  79.131  1.00  0.00           C
ATOM   5024  HA  ASP   320      27.434  28.838  79.615  1.00  0.00           H
ATOM   5025  CB  ASP   320      25.278  28.186  79.651  1.00  0.00           C
ATOM   5026  HB2 ASP   320      24.980  28.492  80.654  1.00  0.00           H
ATOM   5027  HB3 ASP   320      24.459  28.224  78.933  1.00  0.00           H
ATOM   5028  CG  ASP   320      25.793  26.700  79.660  1.00  0.00           C
ATOM   5029  OD1 ASP   320      26.734  26.538  80.488  1.00  0.00           O
ATOM   5030  OD2 ASP   320      25.229  25.829  78.975  1.00  0.00           O
ATOM   5031  C   ASP   320      26.781  28.820  77.642  1.00  0.00           C
ATOM   5032  O   ASP   320      27.507  27.836  77.205  1.00  0.00           O
ATOM   5033  N   LYS   321      26.273  29.598  76.739  1.00  0.00           N
ATOM   5034  H   LYS   321      25.770  30.440  76.979  1.00  0.00           H
ATOM   5035  CA  LYS   321      26.135  29.279  75.279  1.00  0.00           C
ATOM   5036  HA  LYS   321      26.036  28.193  75.253  1.00  0.00           H
ATOM   5037  CB  LYS   321      24.817  29.824  74.712  1.00  0.00           C
ATOM   5038  HB2 LYS   321      23.988  29.620  75.389  1.00  0.00           H
ATOM   5039  HB3 LYS   321      24.900  30.911  74.728  1.00  0.00           H
ATOM   5040  CG  LYS   321      24.544  29.239  73.335  1.00  0.00           C
ATOM   5041  HG2 LYS   321      23.668  29.793  72.999  1.00  0.00           H
[truncated: 178,940 more chars]
